# Supplementary material for: Genetics and environment distinctively shape the human immune cell epigenome
Source: Nat Genet. 2026 Jan 27;58(2):392–403. doi: 10.1038/s41588-025-02479-6 (PMC12900638; doi:10.1038/s41588-025-02479-6)
Supplement: Supplementary file 3 — Sample metadata. [file 41588_2025_2479_MOESM3_ESM.xlsx]

## Sheet: Sheet 1 - sampleinfo
sampleinfo
sampleID	SubjectID	Stage	Sex	Age	Ethnicity	DonorID	Sex_infer	Ethnic_infer	Exposure
HIV_1	S1	Pre	Male	23	Hispanic	HIV_D1	Male	Hispanic	HIV
HIV_32	S1	Acu	Male	23	Hispanic	HIV_D1	Male	Hispanic	HIV
HIV_3	S1	Cro	Male	23	Hispanic	HIV_D1	Male	Hispanic	HIV
HIV_4	S2	Pre	Male	22	Hispanic	HIV_D2	Male	Hispanic	HIV
HIV_5	S2	Acu	Male	22	Hispanic	HIV_D2	Male	Hispanic	HIV
HIV_6	S2	Cro	Male	22	Hispanic	HIV_D2	Male	Hispanic	HIV
HIV_7	S3	Pre	Male	22	Hispanic	HIV_D3	Male	Hispanic	HIV
HIV_8	S3	Acu	Male	22	Hispanic	HIV_D3	Male	Hispanic	HIV
HIV_9	S3	Cro	Male	22	Hispanic	HIV_D3	Male	Hispanic	HIV
HIV_10	S4	Pre	Male	19	Hispanic	HIV_D4	Male	Hispanic	HIV
HIV_11	S4	Acu	Male	19	Hispanic	HIV_D4	Male	Hispanic	HIV
HIV_12	S4	Cro	Male	19	Hispanic	HIV_D4	Male	Hispanic	HIV
HIV_13	S5	Pre	Male	19	Hispanic	HIV_D5	Male	Hispanic	HIV
HIV_14	S5	Acu	Male	19	Hispanic	HIV_D5	Male	Hispanic	HIV
HIV_15	S5	Cro	Male	19	Hispanic	HIV_D5	Male	Hispanic	HIV
HIV_16	S6	Pre	Male	32	Hispanic	HIV_D6	Male	Hispanic	HIV
HIV_17	S6	Acu	Male	32	Hispanic	HIV_D6	Male	Hispanic	HIV
HIV_18	S6	Cro	Male	32	Hispanic	HIV_D6	Male	Hispanic	HIV
HIV_19	S7	Pre	Male	21	Hispanic	HIV_D7	Male	Hispanic	HIV
HIV_20	S7	Acu	Male	21	Hispanic	HIV_D7	Male	Hispanic	HIV
HIV_21	S7	Cro	Male	21	Hispanic	HIV_D7	Male	Hispanic	HIV
HIV_22	S8	Pre	Male	25	Hispanic	HIV_D8	Male	Hispanic	HIV
HIV_23	S8	Acu	Male	25	Hispanic	HIV_D8	Male	Hispanic	HIV
HIV_24	S8	Cro	Male	25	Hispanic	HIV_D8	Male	Hispanic	HIV
HIV_25	S9	Pre	Male	33	Hispanic	HIV_D9	Male	Hispanic	HIV
HIV_26	S9	Acu	Male	33	Hispanic	HIV_D9	Male	Hispanic	HIV
HIV_27	S9	Cro	Male	33	Hispanic	HIV_D9	Male	Hispanic	HIV
Flu_1	S1	pre	Female	51	White	Flu_S1	Female	White	Flu
Flu_2	S1	post	Female	51	White	Flu_S1	Female	White	Flu
Flu_3	S2	pre	Male	31	White	Flu_S2	Male	White	Flu
Flu_4	S2	post	Male	31	White	Flu_S2	Male	White	Flu
Flu_5	S3	pre	Female	33	White	Flu_S3	Female	White	Flu
Flu_6	S3	post	Female	33	White	Flu_S3	Female	White	Flu
Flu_7	S4	pre	Male	31	White	Flu_S4	Male	White	Flu
Flu_8	S4	post	Male	31	White	Flu_S4	Male	White	Flu
Flu_9	S5	pre	Female	52	White	Flu_S5	Female	White	Flu
Flu_10	S5	post	Female	52	White	Flu_S5	Female	White	Flu
Flu_11	S6	pre	Male	23	White	Flu_S6	Male	White	Flu
Flu_12	S6	post	Male	23	White	Flu_S6	Male	White	Flu
Flu_13	S7	pre	Female	25	White	Flu_S7	Female	White	Flu
Flu_14	S7	post	Female	25	White	Flu_S7	Female	White	Flu
Flu_15	S8	pre	Female	39	White	Flu_S8	Female	White	Flu
Flu_16	S8	post	Female	39	White	Flu_S8	Female	White	Flu
Flu_17	S9	pre	Female	47	White	Flu_S9	Female	White	Flu
Flu_18	S9	post	Female	47	White	Flu_S9	Female	White	Flu
Flu_19	S10	pre	Female	52	White	Flu_S10	Female	White	Flu
Flu_20	S10	post	Female	52	White	Flu_S10	Female	White	Flu
Flu_21	S11	pre	Male	23	White	Flu_S11	Male	White	Flu
Flu_22	S12	post	Male	23	White	Flu_S12	Male	White	Flu
Flu_23	S12	pre	Female	43	White	Flu_S12	Female	White	Flu
Flu_25	S14	pre	Female	46	White	Flu_S14	Female	White	Flu
Flu_26	S14	post	Female	46	White	Flu_S14	Female	White	Flu
Cov2_1	S1	Moderate	Male	65	Unknown	COVID_S01	Male	White	Cov2
Cov2_2	S2	Moderate	Male	68	Unknown	COVID_S02	Male	Black	Cov2
Cov2_3	S3	Severe	Male	80	Unknown	COVID_S03	Male	White	Cov2
Cov2_5	S2	Moderate	Male	68	Unknown	COVID_S02	Male	Black	Cov2
Cov2_6	S5	Moderate	Male	85	Unknown	COVID_S05	Male	White	Cov2
Cov2_7	S6	Severe	Male	70	Unknown	COVID_S06	Male	Black	Cov2
Cov2_8	S2	Moderate	Male	68	Unknown	COVID_S02	Male	Black	Cov2
Cov2_9	S7	Severe	Female	67	Unknown	COVID_S07	Female	Black	Cov2
Cov2_10	S8	Severe	Female	90	Unknown	COVID_S08	Female	Black	Cov2
Cov2_11	S7	Severe	Female	67	Unknown	COVID_S07	Female	Black	Cov2
Cov2_12	S9	Moderate	Female	53	Unknown	COVID_S09	Female	White	Cov2
Cov2_13	S10	Moderate	Female	65	Unknown	COVID_S10	Female	White	Cov2
Cov2_14	S11	Severe	Male	54	Unknown	COVID_S11	Male	White	Cov2
Cov2_15	S11	Severe	Male	54	Unknown	COVID_S11	Male	White	Cov2
Cov2_17	S13	Moderate	Female	63	Unknown	COVID_S13	Female	White	Cov2
Cov2_18	S13	Moderate	Female	63	Unknown	COVID_S13	Female	White	Cov2
Cov2_19	S14	Moderate	Female	78	Unknown	COVID_S14	Female	White	Cov2
Cov2_20	S15	Severe	Male	56	Unknown	COVID_S15	Male	Black	Cov2
Cov2_21	S13	Moderate	Female	63	Unknown	COVID_S13	Female	White	Cov2
Cov2_22	S15	Severe	Male	56	Unknown	COVID_S15	Male	Black	Cov2
Cov2_23	S16	Moderate	Male	66	Unknown	COVID_S16	Male	White	Cov2
Cov2_24	S17	Severe	Male	56	Unknown	COVID_S17	Male	White	Cov2
Cov2_25	S17	Severe	Male	56	Unknown	COVID_S17	Male	White	Cov2
Cov2_26	S18	Severe	Female	55	Unknown	COVID_S18	Female	White	Cov2
Cov2_27	S17	Severe	Male	56	Unknown	COVID_S17	Male	White	Cov2
MRSA_1	S1	MSSA	Male	48	White	MSSA_SA07344	Male	White	MRSA
MRSA_3	S2	MRSA	Female	66	Black	MRSA_SA07492	Female	Black	MRSA
MRSA_4	S2	MRSA	Female	66	Black	MRSA_SA07492	Female	Black	MRSA
MRSA_5	S3	MRSA	Male	48	White	MRSA_SA07525	Male	White	MRSA
MRSA_6	S3	MRSA	Male	48	White	MRSA_SA07525	Male	White	MRSA
MRSA_7	S4	MSSA	Male	48	Black	MSSA_SA07622	Male	Black	MRSA
MRSA_8	S4	MSSA	Male	48	Black	MSSA_SA07622	Male	Black	MRSA
MRSA_9	S5	MSSA	Female	48	Black	MSSA_SA07155	Female	Black	MRSA
MRSA_10	S6	MSSA	Female	34	White	MSSA_SA07238	Female	White	MRSA
MRSA_11	S7	MRSA	Female	48	Black	MRSA_SA07278	Female	Black	MRSA
MRSA_12	S8	MRSA	Male	66	Black	MRSA_SA07289	Male	Black	MRSA
MRSA_13	S9	MRSA	Female	66	White	MRSA_SA07290	Female	White	MRSA
MRSA_14	S10	MSSA	Male	48	Black	MSSA_SA07515	Male	Black	MRSA
MRSA_15	S11	MRSA	Female	34	White	MRSA_SA07528	Female	White	MRSA
MRSA_16	S12	MSSA	Female	48	Black	MSSA_SA07548	Female	Black	MRSA
MRSA_19	S13	MSSA	Female	34	White	MSSA_SA07238	Female	White	MRSA
MRSA_20	S14	MRSA	Female	48	Black	MRSA_SA07278	Female	Black	MRSA
MRSA_21	S15	MRSA	Female	34	White	MRSA_SA07378	Female	White	MRSA
MRSA_23	S16	MSSA	Male	48	Black	MSSA_SA07515	Male	Black	MRSA
MRSA_24	S17	MSSA	Female	48	White	MSSA_SA07625	Female	White	MRSA
MRSA_25	S18	MSSA	Female	48	Black	MSSA_SA07155	Female	Black	MRSA
MRSA_27	S19	MSSA	Female	48	White	MSSA_SA07625	Female	White	MRSA
MRSA_0	S20	MRSA	Female	66	White	MRSA_SA07121	Female	White	MRSA
MRSA_28	S21	MSSA	Female	48	Black	MSSA_SA07233	Female	Black	MRSA
MRSA_29	S22	MSSA	Male	48	White	MSSA_SA07399	Male	White	MRSA
MRSA_30	S23	MRSA	Female	48	Black	MRSA_SA07531	Female	Black	MRSA
MRSA_31	S24	MRSA	Female	34	White	MRSA_SA07149	Female	White	MRSA
BA_1	S1	unfrequent	Male	61	Unknown	BA_1	Male	White	BA
BA_2	S2	frequent	Female	33	Unknown	BA_2	Female	White	BA
BA_3	S3	frequent	Male	39	Unknown	BA_3	Male	White	BA
BA_4	S4	frequent	Female	43	Unknown	BA_4	Female	White	BA
BA_5	S5	unfrequent	Male	45	Unknown	BA_5	Male	White	BA
BA_6	S6	frequent	Female	29	Unknown	BA_6	Female	White	BA
BA_7	S7	unfrequent	Male	36	Unknown	BA_7	Male	Black	BA
BA_8	S8	frequent	Male	39	Unknown	BA_8	Male	White	BA
BA_9	S9	unfrequent	Female	40	Unknown	BA_9	Female	White	BA
BA_12	S10	frequent	Female	28	Unknown	BA_12	Female	White	BA
BA_13	S11	unfrequent	Female	41	Unknown	BA_13	Female	White	BA
BA_15	S12	frequent	Female	42	Unknown	BA_15	Female	White	BA
BA_17	S13	unfrequent	Female	41	Unknown	BA_17	Female	White	BA
BA_18	S14	unfrequent	Female	50	Unknown	BA_18	Female	White	BA
BA_19	S15	unfrequent	Female	25	Unknown	BA_19	Female	White	BA
BA_20	S16	frequent	Female	27	Unknown	BA_20	Female	White	BA
BA_21	S17	unfrequent	Female	29	Unknown	BA_21	Female	White	BA
BA_22	S18	unfrequent	Male	43	Unknown	BA_22	Male	White	BA
BA_23	S19	frequent	Male	40	Unknown	BA_23	Male	White	BA
BA_24	S20	frequent	Female	33	Unknown	BA_24	Female	White	BA
BA_25	S21	unfrequent	Male	32	Unknown	BA_25	Male	White	BA
BA_26	S22	frequent	Female	34	Unknown	BA_26	Female	White	BA
BA_27	S23	frequent	Female	24	Unknown	BA_27	Female	White	BA
BA_28	S24	unfrequent	Female	38	Unknown	BA_28	Female	White	BA
BA_29	S25	unfrequent	Female	41	Unknown	BA_29	Female	White	BA
BA_30	S26	unfrequent	Male	35	Unknown	BA_30	Male	White	BA
BA_31	S27	unfrequent	Male	41	Unknown	BA_31	Male	Black	BA
OP_1	19004	High	Female	22	Unknown	19004	Female	Hispanic	OP
OP_2	19004	Med	Female	22	Unknown	19004	Female	Hispanic	OP
OP_3	19004	Med	Female	22	Unknown	19004	Female	Hispanic	OP
OP_4	19005	High	Female	18	Unknown	19005	Female	Hispanic	OP
OP_5	19008	Med	Female	26	Unknown	19008	Female	Hispanic	OP
OP_6	19010	High	Female	56	Unknown	19010	Female	Hispanic	OP
OP_7	19010	High	Female	56	Unknown	19010	Female	Hispanic	OP
OP_8	19010	Med	Female	56	Unknown	19010	Female	Hispanic	OP
OP_9	19011	High	Female	45	Unknown	19011	Female	Hispanic	OP
OP_10	19011	High	Female	45	Unknown	19011	Female	Hispanic	OP
OP_11	19011	High	Female	45	Unknown	19011	Female	Hispanic	OP
OP_12	19019	Low	Male	22	Unknown	19019	Male	Hispanic	OP
OP_13	19019	High	Male	22	Unknown	19019	Male	Hispanic	OP
OP_14	19023	High	Male	46	Unknown	19023	Male	Hispanic	OP
OP_15	19023	Med	Male	46	Unknown	19023	Male	Hispanic	OP
OP_16	19023	Low	Male	46	Unknown	19023	Male	Hispanic	OP
OP_17	19026	High	Male	51	Unknown	19026	Male	Hispanic	OP
OP_18	19026	High	Male	51	Unknown	19026	Male	Hispanic	OP
OP_19	19026	Med	Male	51	Unknown	19026	Male	Hispanic	OP
OP_20	19028	High	Male	40	Unknown	19028	Male	Hispanic	OP
OP_21	19032	High	Male	36	Unknown	19032	Male	Hispanic	OP
OP_22	19035	High	Male	51	Unknown	19035	Male	Hispanic	OP
OP_23	19038	High	Male	66	Unknown	19038	Male	Hispanic	OP
OP_24	19038	High	Male	66	Unknown	19038	Male	Hispanic	OP
OP_25	19038	Low	Male	66	Unknown	19038	Male	Hispanic	OP
OP_26	19115	High	Male	33	Unknown	19115	Male	Hispanic	OP
OP_27	19124	High	Male	59	Unknown	19124	Male	Hispanic	OP
Ctrl_1	R537415	Ctrl	Female	48	White	Ctrl_Ctrl_1	Female	White	Ctrl
Ctrl_2	R537308	Ctrl	Female	48	Black	Ctrl_Ctrl_2	Female	Black	Ctrl
Ctrl_3	R537264	Ctrl	Female	48	Black	Ctrl_Ctrl_3	Female	Black	Ctrl
Ctrl_4	R537269	Ctrl	Male	48	Black	Ctrl_Ctrl_4	Male	Black	Ctrl
Ctrl_5	R537305	Ctrl	Male	48	Black	Ctrl_Ctrl_5	Male	Black	Ctrl
Ctrl_9	R537779	Ctrl	Male	66	Black	Ctrl_Ctrl_9	Male	Black	Ctrl
Ctrl_10	R537769	Ctrl	Male	48	White	Ctrl_Ctrl_10	Male	White	Ctrl
Ctrl_11	R537560	Ctrl	Male	48	White	Ctrl_Ctrl_11	Male	White	Ctrl
Ctrl_12	R537579	Ctrl	Female	34	White	Ctrl_Ctrl_12	Female	White	Ctrl
Ctrl_13	N403841	Ctrl	Female	34	White	Ctrl_Ctrl_13	Female	White	Ctrl
Ctrl_14	N100301	Ctrl	Female	66	Black	Ctrl_Ctrl_14	Female	Black	Ctrl
Ctrl_15	N100302	Ctrl	Female	66	White	Ctrl_Ctrl_15	Female	White	Ctrl
