# Supplementary material for: Genetics and environment distinctively shape the human immune cell epigenome
Source: Nat Genet. 2026 Jan 27;58(2):392–403. doi: 10.1038/s41588-025-02479-6 (PMC12900638; doi:10.1038/s41588-025-02479-6)
Supplement: Supplementary file 4 — eDMRs table. [file 41588_2025_2479_MOESM4_ESM.xlsx]

## Sheet: Sheet 1 - all_eDMRs
chrom	start	end	Celltype	Exposure	Condition
chr1	634024	634029	B-Mem	HIV	acu
chr1	901492	901493	B-Mem	HIV	acu
chr1	921752	921753	B-Mem	HIV	acu
chr1	971617	971618	B-Mem	HIV	cro
chr1	981483	981484	B-Mem	HIV	pre
chr1	1044256	1044257	B-Mem	HIV	cro
chr1	1049160	1049161	B-Mem	HIV	acu
chr1	1179035	1179036	B-Mem	HIV	pre
chr1	1284561	1284562	B-Mem	HIV	acu
chr1	1325985	1325986	B-Mem	HIV	cro
chr1	1359120	1359121	B-Mem	HIV	pre
chr1	1426316	1426317	B-Mem	HIV	acu
chr1	2032244	2032245	B-Mem	HIV	pre
chr1	2060269	2060270	B-Mem	HIV	cro
chr1	2189425	2189657	B-Mem	HIV	acu
chr1	2212048	2212049	B-Mem	HIV	pre
chr1	2219418	2219419	B-Mem	HIV	pre
chr1	2226848	2226849	B-Mem	HIV	cro
chr1	2410477	2410478	B-Mem	HIV	acu
chr1	2466910	2466911	B-Mem	HIV	acu
chr1	2519946	2519947	B-Mem	HIV	acu
chr1	2527866	2527867	B-Mem	HIV	pre
chr1	2595035	2595036	B-Mem	HIV	acu
chr1	2649674	2649675	B-Mem	HIV	pre
chr1	2688369	2688370	B-Mem	HIV	cro
chr1	2817295	2817296	B-Mem	HIV	cro
chr1	2877628	2877629	B-Mem	HIV	acu
chr1	2908625	2908626	B-Mem	HIV	cro
chr1	2992349	2992350	B-Mem	HIV	acu
chr1	3022218	3022237	B-Mem	HIV	cro
chr1	3048485	3048486	B-Mem	HIV	pre
chr1	3065276	3065277	B-Mem	HIV	acu
chr1	3118779	3118780	B-Mem	HIV	acu
chr1	3123825	3123826	B-Mem	HIV	acu
chr1	3124932	3124933	B-Mem	HIV	acu
chr1	3314199	3314200	B-Mem	HIV	cro
chr1	3337792	3337793	B-Mem	HIV	pre
chr1	3414269	3414270	B-Mem	HIV	pre
chr1	3757782	3757783	B-Mem	HIV	acu
chr1	4136410	4136411	B-Mem	HIV	pre
chr1	4249251	4249252	B-Mem	HIV	pre
chr1	4412174	4412175	B-Mem	HIV	cro
chr1	4637908	4637909	B-Mem	HIV	cro
chr1	4768291	4768292	B-Mem	HIV	pre
chr1	5262526	5262527	B-Mem	HIV	pre
chr1	5288586	5288587	B-Mem	HIV	acu
chr1	5394233	5394234	B-Mem	HIV	acu
chr1	5589775	5589776	B-Mem	HIV	acu
chr1	5662540	5662541	B-Mem	HIV	acu
chr1	5937184	5937185	B-Mem	HIV	pre
chr1	6140199	6140200	B-Mem	HIV	cro
chr1	6208815	6208816	B-Mem	HIV	cro
chr1	6268024	6268025	B-Mem	HIV	acu
chr1	6278962	6278963	B-Mem	HIV	acu
chr1	6456148	6456149	B-Mem	HIV	pre
chr1	6508271	6508272	B-Mem	HIV	cro
chr1	6705332	6705333	B-Mem	HIV	acu
chr1	6730700	6730701	B-Mem	HIV	cro
chr1	6736462	6736463	B-Mem	HIV	acu
chr1	6745579	6745580	B-Mem	HIV	acu
chr1	6768521	6768522	B-Mem	HIV	cro
chr1	7250644	7250645	B-Mem	HIV	cro
chr1	7282452	7282453	B-Mem	HIV	pre
chr1	7386162	7386163	B-Mem	HIV	acu
chr1	7493285	7493286	B-Mem	HIV	cro
chr1	7543118	7543119	B-Mem	HIV	cro
chr1	7553529	7553530	B-Mem	HIV	acu
chr1	7621749	7621750	B-Mem	HIV	cro
chr1	7628013	7628014	B-Mem	HIV	pre
chr1	7637252	7637253	B-Mem	HIV	cro
chr1	7670803	7670804	B-Mem	HIV	acu
chr1	7718782	7718783	B-Mem	HIV	acu
chr1	7815987	7815988	B-Mem	HIV	pre
chr1	7918276	7918277	B-Mem	HIV	acu
chr1	8225113	8225114	B-Mem	HIV	acu
chr1	8329619	8329620	B-Mem	HIV	pre
chr1	8852791	8852792	B-Mem	HIV	cro
chr1	8902039	8902040	B-Mem	HIV	pre
chr1	8904600	8904601	B-Mem	HIV	acu
chr1	8930981	8930982	B-Mem	HIV	pre
chr1	8964073	8964074	B-Mem	HIV	cro
chr1	9076883	9076884	B-Mem	HIV	pre
chr1	9227999	9228000	B-Mem	HIV	pre
chr1	9310309	9310310	B-Mem	HIV	cro
chr1	9385387	9385388	B-Mem	HIV	acu
chr1	9454604	9454605	B-Mem	HIV	acu
chr1	9518961	9518962	B-Mem	HIV	cro
chr1	9522748	9522749	B-Mem	HIV	acu
chr1	9730756	9730757	B-Mem	HIV	acu
chr1	9828973	9828974	B-Mem	HIV	cro
chr1	9843769	9843770	B-Mem	HIV	acu
chr1	9853371	9853372	B-Mem	HIV	cro
chr1	9904469	9904470	B-Mem	HIV	acu
chr1	10261996	10261997	B-Mem	HIV	acu
chr1	10671152	10671153	B-Mem	HIV	cro
chr1	10674611	10674612	B-Mem	HIV	cro
chr1	10759428	10759429	B-Mem	HIV	acu
chr1	10842609	10842610	B-Mem	HIV	acu
chr1	10869308	10869309	B-Mem	HIV	pre
chr1	10900781	10900782	B-Mem	HIV	acu
chr1	10961560	10961561	B-Mem	HIV	acu
chr1	11479463	11479464	B-Mem	HIV	cro
chr1	11537643	11537644	B-Mem	HIV	pre
chr1	11611566	11611567	B-Mem	HIV	cro
chr1	11692557	11692558	B-Mem	HIV	cro
chr1	11730003	11730004	B-Mem	HIV	cro
chr1	11855138	11855139	B-Mem	HIV	cro
chr1	11879874	11879875	B-Mem	HIV	acu
chr1	11968099	11968100	B-Mem	HIV	cro
chr1	12519043	12519044	B-Mem	HIV	cro
chr1	12628789	12628790	B-Mem	HIV	acu
chr1	12726529	12726530	B-Mem	HIV	acu
chr1	12812887	12812888	B-Mem	HIV	cro
chr1	13396792	13396793	B-Mem	HIV	acu
chr1	13462822	13462823	B-Mem	HIV	acu
chr1	13616039	13616040	B-Mem	HIV	acu
chr1	13668735	13668736	B-Mem	HIV	acu
chr1	13694249	13694250	B-Mem	HIV	pre
chr1	13945199	13945200	B-Mem	HIV	acu
chr1	14421416	14421417	B-Mem	HIV	cro
chr1	14614776	14614777	B-Mem	HIV	cro
chr1	14670959	14670960	B-Mem	HIV	cro
chr1	14678467	14678468	B-Mem	HIV	acu
chr1	14729374	14729375	B-Mem	HIV	acu
chr1	14743290	14743291	B-Mem	HIV	acu
chr1	14801360	14801361	B-Mem	HIV	acu
chr1	14853350	14853351	B-Mem	HIV	acu
chr1	14888522	14888523	B-Mem	HIV	cro
chr1	14959545	14959546	B-Mem	HIV	pre
chr1	14997087	14997088	B-Mem	HIV	pre
chr1	15026581	15026582	B-Mem	HIV	acu
chr1	15287468	15287469	B-Mem	HIV	cro
chr1	15403407	15403408	B-Mem	HIV	cro
chr1	15422677	15422678	B-Mem	HIV	pre
chr1	15470012	15470013	B-Mem	HIV	pre
chr1	15564780	15564781	B-Mem	HIV	acu
chr1	15939064	15939065	B-Mem	HIV	cro
chr1	16017690	16017691	B-Mem	HIV	pre
chr1	16035584	16035585	B-Mem	HIV	pre
chr1	16044210	16044211	B-Mem	HIV	pre
chr1	16064493	16064494	B-Mem	HIV	pre
chr1	16088815	16088816	B-Mem	HIV	pre
chr1	16116987	16116988	B-Mem	HIV	pre
chr1	16135086	16135087	B-Mem	HIV	acu
chr1	16148403	16148404	B-Mem	HIV	cro
chr1	16180151	16180152	B-Mem	HIV	acu
chr1	16357424	16357425	B-Mem	HIV	acu
chr1	16725971	16725972	B-Mem	HIV	acu
chr1	16884723	16884724	B-Mem	HIV	acu
chr1	16910523	16910524	B-Mem	HIV	pre
chr1	16945094	16945095	B-Mem	HIV	acu
chr1	17062914	17062915	B-Mem	HIV	acu,cro
chr1	17137517	17137518	B-Mem	HIV	cro
chr1	17240231	17240232	B-Mem	HIV	cro
chr1	17241657	17241658	B-Mem	HIV	pre
chr1	17274668	17274669	B-Mem	HIV	cro
chr1	17298111	17298112	B-Mem	HIV	cro
chr1	17339722	17339723	B-Mem	HIV	cro
chr1	17389489	17389490	B-Mem	HIV	acu
chr1	17435732	17435733	B-Mem	HIV	pre
chr1	17451839	17451840	B-Mem	HIV	acu
chr1	17508382	17508383	B-Mem	HIV	pre
chr1	17526953	17526954	B-Mem	HIV	pre
chr1	17771668	17771669	B-Mem	HIV	acu
chr1	17774236	17774237	B-Mem	HIV	cro
chr1	17877531	17877532	B-Mem	HIV	pre
chr1	17988676	17988677	B-Mem	HIV	cro
chr1	18045862	18045863	B-Mem	HIV	cro
chr1	18437136	18437137	B-Mem	HIV	acu
chr1	18499727	18499728	B-Mem	HIV	acu
chr1	18615002	18615003	B-Mem	HIV	pre
chr1	18703251	18703252	B-Mem	HIV	cro
chr1	18839883	18839884	B-Mem	HIV	acu
chr1	18875308	18875309	B-Mem	HIV	pre
chr1	18891719	18891720	B-Mem	HIV	acu
chr1	19349313	19349314	B-Mem	HIV	cro
chr1	19368994	19368995	B-Mem	HIV	acu
chr1	19712614	19712615	B-Mem	HIV	cro
chr1	20248109	20248110	B-Mem	HIV	acu
chr1	20301975	20301976	B-Mem	HIV	acu
chr1	20373887	20373888	B-Mem	HIV	acu
chr1	20446788	20446789	B-Mem	HIV	pre
chr1	20564814	20564815	B-Mem	HIV	pre
chr1	20728330	20728331	B-Mem	HIV	cro
chr1	20728671	20728672	B-Mem	HIV	pre
chr1	21449760	21449761	B-Mem	HIV	pre
chr1	21561197	21561198	B-Mem	HIV	cro
chr1	21582745	21582746	B-Mem	HIV	pre
chr1	21625040	21625041	B-Mem	HIV	acu
chr1	21661277	21661278	B-Mem	HIV	pre
chr1	21839704	21839705	B-Mem	HIV	cro
chr1	21931192	21931193	B-Mem	HIV	acu
chr1	22134753	22134754	B-Mem	HIV	pre
chr1	22269359	22269360	B-Mem	HIV	cro
chr1	22596553	22596554	B-Mem	HIV	cro
chr1	22626767	22626768	B-Mem	HIV	acu
chr1	22798237	22798238	B-Mem	HIV	pre
chr1	22850922	22850923	B-Mem	HIV	acu
chr1	22937434	22937435	B-Mem	HIV	pre
chr1	22958319	22958320	B-Mem	HIV	acu
chr1	23167484	23167485	B-Mem	HIV	pre
chr1	23263445	23263446	B-Mem	HIV	acu
chr1	23709928	23709929	B-Mem	HIV	cro
chr1	23729724	23729725	B-Mem	HIV	acu
chr1	23801548	23801549	B-Mem	HIV	pre
chr1	23821963	23821964	B-Mem	HIV	pre
chr1	23900989	23900990	B-Mem	HIV	acu
chr1	23919840	23919841	B-Mem	HIV	acu
chr1	24018414	24018415	B-Mem	HIV	acu
chr1	24092295	24092296	B-Mem	HIV	pre
chr1	24151889	24151890	B-Mem	HIV	pre
chr1	24331942	24331943	B-Mem	HIV	acu
chr1	24526427	24526428	B-Mem	HIV	cro
chr1	24540608	24540609	B-Mem	HIV	acu
chr1	24549397	24549398	B-Mem	HIV	pre
chr1	24597453	24597454	B-Mem	HIV	acu
chr1	24890352	24890353	B-Mem	HIV	cro
chr1	24906533	24906534	B-Mem	HIV	cro
chr1	24920432	24920433	B-Mem	HIV	acu
chr1	24921620	24921621	B-Mem	HIV	acu
chr1	25007528	25007529	B-Mem	HIV	acu
chr1	25059734	25059735	B-Mem	HIV	acu
chr1	25178557	25178558	B-Mem	HIV	pre
chr1	25814219	25814220	B-Mem	HIV	cro
chr1	26177574	26177575	B-Mem	HIV	pre
chr1	26504855	26504856	B-Mem	HIV	cro
chr1	26867402	26867403	B-Mem	HIV	acu
chr1	27475920	27475921	B-Mem	HIV	cro
chr1	27527236	27527237	B-Mem	HIV	acu
chr1	28120364	28120365	B-Mem	HIV	cro
chr1	28844121	28844122	B-Mem	HIV	cro
chr1	28845067	28845068	B-Mem	HIV	acu
chr1	28855537	28855538	B-Mem	HIV	cro
chr1	29251659	29251660	B-Mem	HIV	acu
chr1	29344965	29344966	B-Mem	HIV	cro
chr1	29475802	29475803	B-Mem	HIV	pre
chr1	29520918	29520919	B-Mem	HIV	pre
chr1	29559826	29559827	B-Mem	HIV	cro
chr1	29642550	29642551	B-Mem	HIV	acu
chr1	29675809	29675810	B-Mem	HIV	acu
chr1	29713374	29713375	B-Mem	HIV	acu
chr1	29894826	29894827	B-Mem	HIV	pre
chr1	30132476	30132477	B-Mem	HIV	acu
chr1	30323824	30323825	B-Mem	HIV	acu
chr1	30327981	30327982	B-Mem	HIV	acu
chr1	30352596	30352597	B-Mem	HIV	acu
chr1	30408984	30408985	B-Mem	HIV	pre
chr1	30459322	30459323	B-Mem	HIV	acu
chr1	30470242	30470243	B-Mem	HIV	acu
chr1	30717780	30717781	B-Mem	HIV	acu
chr1	31060248	31060249	B-Mem	HIV	cro
chr1	31417097	31417098	B-Mem	HIV	acu
chr1	31569295	31569296	B-Mem	HIV	acu
chr1	31800573	31800574	B-Mem	HIV	pre
chr1	31807249	31807250	B-Mem	HIV	pre
chr1	31935952	31935953	B-Mem	HIV	acu,cro
chr1	32308579	32308580	B-Mem	HIV	pre
chr1	32336691	32336692	B-Mem	HIV	acu
chr1	32698927	32698928	B-Mem	HIV	cro
chr1	33151420	33151421	B-Mem	HIV	acu
chr1	33177051	33177052	B-Mem	HIV	acu
chr1	33198225	33198226	B-Mem	HIV	acu
chr1	33283504	33283505	B-Mem	HIV	acu
chr1	33307025	33307026	B-Mem	HIV	cro
chr1	33801222	33801223	B-Mem	HIV	acu
chr1	33971157	33971158	B-Mem	HIV	cro
chr1	34327195	34327196	B-Mem	HIV	acu
chr1	34368387	34368388	B-Mem	HIV	cro
chr1	34376123	34376124	B-Mem	HIV	pre
chr1	34435142	34435143	B-Mem	HIV	cro
chr1	34452834	34452835	B-Mem	HIV	cro
chr1	34653811	34653812	B-Mem	HIV	cro
chr1	34656923	34656924	B-Mem	HIV	cro
chr1	34692884	34692885	B-Mem	HIV	acu
chr1	34713861	34713862	B-Mem	HIV	cro
chr1	35656277	35656278	B-Mem	HIV	cro
chr1	36161431	36161432	B-Mem	HIV	pre
chr1	36245327	36245328	B-Mem	HIV	cro
chr1	36353734	36353735	B-Mem	HIV	cro
chr1	36509258	36509259	B-Mem	HIV	pre
chr1	36517156	36517157	B-Mem	HIV	cro
chr1	36572626	36572627	B-Mem	HIV	acu
chr1	36706806	36706807	B-Mem	HIV	cro
chr1	36752328	36752329	B-Mem	HIV	pre
chr1	36781048	36781049	B-Mem	HIV	pre
chr1	36806112	36806113	B-Mem	HIV	cro
chr1	36924395	36924396	B-Mem	HIV	pre
chr1	36966651	36966652	B-Mem	HIV	pre
chr1	37033795	37033796	B-Mem	HIV	pre
chr1	37265557	37265558	B-Mem	HIV	acu
chr1	37276026	37276027	B-Mem	HIV	cro
chr1	37352364	37352365	B-Mem	HIV	acu
chr1	37724176	37724177	B-Mem	HIV	cro
chr1	38214243	38214244	B-Mem	HIV	acu
chr1	38466071	38466072	B-Mem	HIV	cro
chr1	38865658	38865659	B-Mem	HIV	acu
chr1	39063561	39063562	B-Mem	HIV	acu
chr1	39492724	39492725	B-Mem	HIV	pre
chr1	40018938	40018939	B-Mem	HIV	acu
chr1	40173703	40173704	B-Mem	HIV	cro
chr1	40391634	40391635	B-Mem	HIV	pre
chr1	40611002	40611003	B-Mem	HIV	acu
chr1	41063200	41063201	B-Mem	HIV	pre
chr1	41367484	41367485	B-Mem	HIV	pre
chr1	41640184	41640185	B-Mem	HIV	acu
chr1	41731521	41731522	B-Mem	HIV	cro
chr1	42046636	42046637	B-Mem	HIV	acu
chr1	42129098	42129099	B-Mem	HIV	cro
chr1	42426159	42426160	B-Mem	HIV	cro
chr1	42633056	42633057	B-Mem	HIV	acu
chr1	42834261	42834262	B-Mem	HIV	acu
chr1	43037483	43037484	B-Mem	HIV	acu
chr1	43211693	43211694	B-Mem	HIV	pre
chr1	43277685	43277686	B-Mem	HIV	acu
chr1	43569772	43569773	B-Mem	HIV	acu
chr1	43605085	43605086	B-Mem	HIV	acu
chr1	43981192	43981193	B-Mem	HIV	cro
chr1	44094002	44094003	B-Mem	HIV	acu
chr1	44150357	44150358	B-Mem	HIV	cro
chr1	44165904	44165905	B-Mem	HIV	pre
chr1	44583827	44583828	B-Mem	HIV	acu
chr1	44721095	44721096	B-Mem	HIV	cro
chr1	45156689	45156690	B-Mem	HIV	acu
chr1	45180711	45180712	B-Mem	HIV	acu
chr1	45194644	45194645	B-Mem	HIV	cro
chr1	45265449	45265450	B-Mem	HIV	cro
chr1	45503928	45503929	B-Mem	HIV	cro
chr1	46094002	46094003	B-Mem	HIV	acu
chr1	46210752	46210753	B-Mem	HIV	pre
chr1	46450114	46450115	B-Mem	HIV	acu
chr1	46991728	46991729	B-Mem	HIV	acu
chr1	47229138	47229139	B-Mem	HIV	acu
chr1	47549580	47549581	B-Mem	HIV	cro
chr1	47652393	47652394	B-Mem	HIV	acu
chr1	47780421	47780422	B-Mem	HIV	pre
chr1	47794619	47794620	B-Mem	HIV	acu
chr1	47826762	47826763	B-Mem	HIV	pre
chr1	47844279	47844280	B-Mem	HIV	pre
chr1	47998655	47998656	B-Mem	HIV	cro
chr1	48169841	48169842	B-Mem	HIV	cro
chr1	48312026	48312027	B-Mem	HIV	cro
chr1	48552596	48552597	B-Mem	HIV	cro
chr1	48760464	48760465	B-Mem	HIV	cro
chr1	48890882	48890883	B-Mem	HIV	cro
chr1	49138156	49138157	B-Mem	HIV	cro
chr1	49464743	49464744	B-Mem	HIV	pre
chr1	49553999	49554000	B-Mem	HIV	acu
chr1	49815260	49815261	B-Mem	HIV	cro
chr1	49995372	49995373	B-Mem	HIV	acu
chr1	50055093	50055094	B-Mem	HIV	pre
chr1	50181160	50181161	B-Mem	HIV	cro
chr1	50275097	50275098	B-Mem	HIV	cro
chr1	50301364	50301365	B-Mem	HIV	acu
chr1	50339595	50339596	B-Mem	HIV	cro
chr1	50379796	50379797	B-Mem	HIV	cro
chr1	50425257	50425258	B-Mem	HIV	cro
chr1	50429559	50429560	B-Mem	HIV	cro
chr1	51326029	51326030	B-Mem	HIV	acu
chr1	51731104	51731105	B-Mem	HIV	cro
chr1	52554055	52554056	B-Mem	HIV	cro
chr1	52562236	52562237	B-Mem	HIV	pre
chr1	52568229	52568230	B-Mem	HIV	acu
chr1	52595263	52595264	B-Mem	HIV	cro
chr1	52717150	52717151	B-Mem	HIV	acu
chr1	52912905	52912906	B-Mem	HIV	pre
chr1	53078507	53078508	B-Mem	HIV	cro
chr1	53104907	53104908	B-Mem	HIV	cro
chr1	53108230	53108231	B-Mem	HIV	acu
chr1	53109831	53109832	B-Mem	HIV	acu
chr1	53146568	53146569	B-Mem	HIV	pre
chr1	53408292	53408293	B-Mem	HIV	acu
chr1	53536748	53536749	B-Mem	HIV	acu
chr1	53558222	53558223	B-Mem	HIV	cro
chr1	53895493	53895494	B-Mem	HIV	pre
chr1	53998202	53998203	B-Mem	HIV	acu
chr1	54016564	54016565	B-Mem	HIV	cro
chr1	54564851	54564852	B-Mem	HIV	acu
chr1	54574343	54574344	B-Mem	HIV	cro
chr1	54608587	54608588	B-Mem	HIV	acu
chr1	54785138	54785139	B-Mem	HIV	cro
chr1	54997526	54997527	B-Mem	HIV	pre
chr1	56134000	56134001	B-Mem	HIV	pre
chr1	56141631	56141632	B-Mem	HIV	acu
chr1	56239744	56239745	B-Mem	HIV	cro
chr1	56379040	56379041	B-Mem	HIV	cro
chr1	57266125	57266126	B-Mem	HIV	cro
chr1	57267174	57267175	B-Mem	HIV	acu
chr1	57287437	57287438	B-Mem	HIV	acu,cro
chr1	57586040	57586041	B-Mem	HIV	acu
chr1	57826240	57826241	B-Mem	HIV	cro
chr1	57846010	57846011	B-Mem	HIV	pre
chr1	58634139	58634140	B-Mem	HIV	acu
chr1	58728577	58728578	B-Mem	HIV	acu
chr1	58753209	58753210	B-Mem	HIV	acu
chr1	58805662	58805663	B-Mem	HIV	acu
chr1	59256991	59256992	B-Mem	HIV	cro
chr1	60042327	60042328	B-Mem	HIV	pre
chr1	61263885	61263886	B-Mem	HIV	acu
chr1	61550755	61550756	B-Mem	HIV	acu
chr1	61587768	61587769	B-Mem	HIV	pre
chr1	61992243	61992244	B-Mem	HIV	acu
chr1	62074761	62074762	B-Mem	HIV	pre
chr1	62357319	62357320	B-Mem	HIV	acu
chr1	62937229	62937230	B-Mem	HIV	acu
chr1	62952249	62952250	B-Mem	HIV	acu
chr1	62973163	62973164	B-Mem	HIV	acu
chr1	63018391	63018392	B-Mem	HIV	cro
chr1	63034967	63034968	B-Mem	HIV	pre
chr1	63316742	63316743	B-Mem	HIV	acu
chr1	63798312	63798313	B-Mem	HIV	acu
chr1	64101494	64101495	B-Mem	HIV	cro
chr1	64370054	64370055	B-Mem	HIV	acu
chr1	64383929	64384041	B-Mem	HIV	acu,pre
chr1	64536638	64536639	B-Mem	HIV	acu
chr1	64922970	64922971	B-Mem	HIV	cro
chr1	65180024	65180025	B-Mem	HIV	acu
chr1	65764036	65764037	B-Mem	HIV	pre
chr1	65817206	65817207	B-Mem	HIV	cro
chr1	65955548	65955549	B-Mem	HIV	pre
chr1	66229953	66229954	B-Mem	HIV	cro
chr1	66737161	66737162	B-Mem	HIV	cro
chr1	66907912	66907913	B-Mem	HIV	cro
chr1	67020274	67020275	B-Mem	HIV	cro
chr1	67028775	67028776	B-Mem	HIV	cro
chr1	67051432	67051433	B-Mem	HIV	pre
chr1	67141565	67141566	B-Mem	HIV	cro
chr1	67245930	67245931	B-Mem	HIV	acu
chr1	67268979	67268980	B-Mem	HIV	cro
chr1	67316698	67316699	B-Mem	HIV	pre
chr1	67745519	67745520	B-Mem	HIV	cro
chr1	67913076	67913077	B-Mem	HIV	cro
chr1	68360175	68360176	B-Mem	HIV	cro
chr1	68362943	68362944	B-Mem	HIV	cro
chr1	68602197	68602198	B-Mem	HIV	cro
chr1	68629153	68629154	B-Mem	HIV	acu
chr1	69387930	69387931	B-Mem	HIV	acu
chr1	69444743	69444744	B-Mem	HIV	acu
chr1	69540140	69540141	B-Mem	HIV	acu
chr1	69765593	69765594	B-Mem	HIV	acu
chr1	69787436	69787437	B-Mem	HIV	cro
chr1	70008059	70008060	B-Mem	HIV	acu
chr1	70055663	70055664	B-Mem	HIV	acu
chr1	70103577	70103578	B-Mem	HIV	pre
chr1	70432174	70432175	B-Mem	HIV	acu
chr1	70510588	70510589	B-Mem	HIV	pre
chr1	70807554	70807555	B-Mem	HIV	cro
chr1	71391110	71391111	B-Mem	HIV	pre
chr1	71544697	71544698	B-Mem	HIV	acu
chr1	72096700	72096701	B-Mem	HIV	cro
chr1	72386557	72386558	B-Mem	HIV	acu
chr1	72390801	72390802	B-Mem	HIV	acu
chr1	72460165	72460166	B-Mem	HIV	acu
chr1	73283106	73283107	B-Mem	HIV	acu
chr1	73327455	73327456	B-Mem	HIV	acu
chr1	74475495	74475496	B-Mem	HIV	acu
chr1	74623639	74623640	B-Mem	HIV	cro
chr1	74967658	74967659	B-Mem	HIV	cro
chr1	75011169	75011170	B-Mem	HIV	acu
chr1	75029431	75029432	B-Mem	HIV	pre
chr1	75130253	75130254	B-Mem	HIV	pre
chr1	75132354	75132355	B-Mem	HIV	pre
chr1	75724022	75724023	B-Mem	HIV	cro
chr1	76250984	76250985	B-Mem	HIV	acu
chr1	76266218	76266219	B-Mem	HIV	cro
chr1	76929416	76929417	B-Mem	HIV	acu
chr1	78239352	78239353	B-Mem	HIV	cro
chr1	78503920	78503921	B-Mem	HIV	pre
chr1	78548703	78548704	B-Mem	HIV	pre
chr1	79387072	79387073	B-Mem	HIV	acu
chr1	79490722	79490723	B-Mem	HIV	acu
chr1	79579265	79579266	B-Mem	HIV	pre
chr1	80576131	80576132	B-Mem	HIV	pre
chr1	80927474	80927475	B-Mem	HIV	acu
chr1	80990894	80990895	B-Mem	HIV	acu
chr1	81248619	81248620	B-Mem	HIV	cro
chr1	81753211	81753212	B-Mem	HIV	pre
chr1	81958832	81958833	B-Mem	HIV	cro
chr1	81969301	81969302	B-Mem	HIV	pre
chr1	82161978	82161979	B-Mem	HIV	pre
chr1	82393197	82393198	B-Mem	HIV	acu
chr1	82866901	82866902	B-Mem	HIV	acu
chr1	82957398	82957399	B-Mem	HIV	acu
chr1	83306912	83306913	B-Mem	HIV	pre
chr1	83537707	83537708	B-Mem	HIV	acu
chr1	83596502	83596503	B-Mem	HIV	pre
chr1	83818041	83818042	B-Mem	HIV	pre
chr1	83854353	83854354	B-Mem	HIV	acu
chr1	83868269	83868270	B-Mem	HIV	cro
chr1	84263919	84263920	B-Mem	HIV	acu
chr1	84695090	84695091	B-Mem	HIV	pre
chr1	85061312	85061313	B-Mem	HIV	cro
chr1	85860634	85860635	B-Mem	HIV	acu
chr1	86367812	86367813	B-Mem	HIV	acu
chr1	86492890	86492891	B-Mem	HIV	acu
chr1	86732231	86732232	B-Mem	HIV	cro
chr1	87173624	87173625	B-Mem	HIV	cro
chr1	88257242	88257243	B-Mem	HIV	pre
chr1	88609555	88609556	B-Mem	HIV	acu
chr1	89206692	89206693	B-Mem	HIV	acu
chr1	89780184	89780185	B-Mem	HIV	cro
chr1	90343323	90343324	B-Mem	HIV	acu
chr1	90392370	90392371	B-Mem	HIV	pre
chr1	90716748	90716749	B-Mem	HIV	pre
chr1	90718439	90718440	B-Mem	HIV	pre
chr1	91104131	91104132	B-Mem	HIV	pre
chr1	91114788	91114789	B-Mem	HIV	acu
chr1	91615835	91615836	B-Mem	HIV	acu
chr1	91736485	91736486	B-Mem	HIV	cro
chr1	93271047	93271048	B-Mem	HIV	cro
chr1	93366355	93366356	B-Mem	HIV	cro
chr1	93592183	93592184	B-Mem	HIV	pre
chr1	93729296	93729297	B-Mem	HIV	cro
chr1	93729739	93729740	B-Mem	HIV	pre
chr1	94099726	94099727	B-Mem	HIV	acu
chr1	94111782	94111783	B-Mem	HIV	acu
chr1	94269284	94269285	B-Mem	HIV	acu
chr1	94534681	94534682	B-Mem	HIV	pre
chr1	94559385	94559386	B-Mem	HIV	cro
chr1	94562871	94562872	B-Mem	HIV	pre
chr1	95077480	95077481	B-Mem	HIV	cro
chr1	95116023	95116024	B-Mem	HIV	cro
chr1	95363649	95363650	B-Mem	HIV	pre
chr1	96546413	96546414	B-Mem	HIV	cro
chr1	96623187	96623188	B-Mem	HIV	cro
chr1	96925876	96925877	B-Mem	HIV	acu
chr1	97045175	97045176	B-Mem	HIV	cro
chr1	97118872	97118873	B-Mem	HIV	cro
chr1	97179168	97179169	B-Mem	HIV	acu
chr1	97699409	97699410	B-Mem	HIV	cro
chr1	98152576	98152577	B-Mem	HIV	pre
chr1	98667633	98667634	B-Mem	HIV	pre
chr1	98681297	98681298	B-Mem	HIV	cro
chr1	99162553	99162554	B-Mem	HIV	acu
chr1	99164626	99164627	B-Mem	HIV	cro
chr1	99183409	99183410	B-Mem	HIV	pre
chr1	99560088	99560089	B-Mem	HIV	acu
chr1	99952188	99952189	B-Mem	HIV	acu
chr1	100540231	100540232	B-Mem	HIV	acu
chr1	100706031	100706032	B-Mem	HIV	cro
chr1	100820295	100820296	B-Mem	HIV	cro
chr1	101290739	101290740	B-Mem	HIV	cro
chr1	101403553	101403554	B-Mem	HIV	acu
chr1	101969306	101969307	B-Mem	HIV	pre
chr1	102135984	102135985	B-Mem	HIV	acu
chr1	103089851	103089852	B-Mem	HIV	acu
chr1	103095024	103095025	B-Mem	HIV	acu
chr1	103152749	103152750	B-Mem	HIV	pre
chr1	104003089	104003090	B-Mem	HIV	pre
chr1	105198828	105198829	B-Mem	HIV	acu
chr1	105204813	105204814	B-Mem	HIV	acu
chr1	105239727	105239728	B-Mem	HIV	acu
chr1	105272045	105272046	B-Mem	HIV	acu
chr1	105397574	105397575	B-Mem	HIV	acu
chr1	105553453	105553454	B-Mem	HIV	cro
chr1	105674591	105674592	B-Mem	HIV	cro
chr1	106146663	106146664	B-Mem	HIV	acu
chr1	106894519	106894520	B-Mem	HIV	cro
chr1	107242743	107242744	B-Mem	HIV	cro
chr1	107246243	107246244	B-Mem	HIV	acu
chr1	107683720	107683721	B-Mem	HIV	acu
chr1	107721176	107721177	B-Mem	HIV	acu
chr1	107779418	107779419	B-Mem	HIV	acu
chr1	108041819	108041820	B-Mem	HIV	pre
chr1	108435907	108435908	B-Mem	HIV	cro
chr1	108516406	108516407	B-Mem	HIV	cro
chr1	109281992	109281993	B-Mem	HIV	acu
chr1	109878717	109878718	B-Mem	HIV	acu
chr1	109894582	109894583	B-Mem	HIV	acu
chr1	110000249	110000250	B-Mem	HIV	acu
chr1	110133398	110133399	B-Mem	HIV	acu,cro
chr1	110134352	110134353	B-Mem	HIV	acu
chr1	110340772	110340773	B-Mem	HIV	cro
chr1	110483195	110483196	B-Mem	HIV	pre
chr1	110685033	110685034	B-Mem	HIV	acu
chr1	111043064	111043065	B-Mem	HIV	acu
chr1	111201688	111201689	B-Mem	HIV	cro
chr1	111225558	111225559	B-Mem	HIV	acu
chr1	111810344	111810345	B-Mem	HIV	cro
chr1	111829561	111829562	B-Mem	HIV	acu
chr1	111895911	111895912	B-Mem	HIV	pre
chr1	112085958	112085959	B-Mem	HIV	cro
chr1	112174896	112174897	B-Mem	HIV	pre
chr1	112340003	112340004	B-Mem	HIV	acu
chr1	112509923	112509924	B-Mem	HIV	cro
chr1	112792715	112792716	B-Mem	HIV	pre
chr1	112867973	112867974	B-Mem	HIV	cro
chr1	113217726	113217727	B-Mem	HIV	cro
chr1	113522102	113522103	B-Mem	HIV	pre
chr1	113568312	113568313	B-Mem	HIV	acu
chr1	113623841	113623842	B-Mem	HIV	cro
chr1	113880620	113880621	B-Mem	HIV	acu
chr1	113995816	113995817	B-Mem	HIV	acu
chr1	114077929	114077930	B-Mem	HIV	cro
chr1	114268426	114268427	B-Mem	HIV	acu
chr1	114293976	114293977	B-Mem	HIV	pre
chr1	114337719	114337720	B-Mem	HIV	pre
chr1	114365124	114365125	B-Mem	HIV	acu
chr1	114522089	114522090	B-Mem	HIV	acu
chr1	114636535	114636536	B-Mem	HIV	acu
chr1	115338964	115338965	B-Mem	HIV	acu
chr1	115434474	115434475	B-Mem	HIV	acu
chr1	115531755	115531756	B-Mem	HIV	pre
chr1	115713998	115713999	B-Mem	HIV	acu
chr1	115753564	115753565	B-Mem	HIV	acu
chr1	115754829	115754830	B-Mem	HIV	acu
chr1	115838210	115838211	B-Mem	HIV	cro
chr1	115862612	115862613	B-Mem	HIV	acu
chr1	116013858	116013859	B-Mem	HIV	pre
chr1	116108445	116108446	B-Mem	HIV	cro
chr1	116690238	116690239	B-Mem	HIV	pre
chr1	116885389	116885390	B-Mem	HIV	acu
chr1	116961531	116961532	B-Mem	HIV	acu
chr1	116974904	116974905	B-Mem	HIV	cro
chr1	117242248	117242249	B-Mem	HIV	cro
chr1	117665402	117665403	B-Mem	HIV	acu
chr1	117842341	117842342	B-Mem	HIV	acu
chr1	118329181	118329182	B-Mem	HIV	acu
chr1	118407731	118407732	B-Mem	HIV	cro
chr1	118411183	118411184	B-Mem	HIV	acu
chr1	118862447	118862448	B-Mem	HIV	acu
chr1	118887642	118887643	B-Mem	HIV	cro
chr1	118992276	118992277	B-Mem	HIV	cro
chr1	121203029	121203030	B-Mem	HIV	cro
chr1	121585661	121585662	B-Mem	HIV	acu
chr1	121895296	121895297	B-Mem	HIV	cro
chr1	122197650	122197651	B-Mem	HIV	acu
chr1	124949055	124949056	B-Mem	HIV	acu
chr1	124957764	124957765	B-Mem	HIV	pre
chr1	125140488	125140489	B-Mem	HIV	acu
chr1	143193382	143193383	B-Mem	HIV	acu
chr1	143213247	143213392	B-Mem	HIV	acu
chr1	143214667	143214804	B-Mem	HIV	acu,cro
chr1	143218396	143218397	B-Mem	HIV	acu
chr1	143264694	143264695	B-Mem	HIV	acu
chr1	143354990	143354991	B-Mem	HIV	acu
chr1	143567079	143567080	B-Mem	HIV	acu
chr1	143641818	143641819	B-Mem	HIV	acu
chr1	143652094	143652095	B-Mem	HIV	acu
chr1	146443398	146443399	B-Mem	HIV	acu
chr1	146468207	146468208	B-Mem	HIV	acu
chr1	146939758	146939876	B-Mem	HIV	cro,pre
chr1	147064617	147064618	B-Mem	HIV	pre
chr1	148037621	148037622	B-Mem	HIV	cro
chr1	148306563	148306564	B-Mem	HIV	acu
chr1	148486200	148486201	B-Mem	HIV	cro
chr1	149915858	149915859	B-Mem	HIV	pre
chr1	150060553	150060554	B-Mem	HIV	cro
chr1	150138158	150138159	B-Mem	HIV	pre
chr1	150545529	150545530	B-Mem	HIV	pre
chr1	151145673	151145674	B-Mem	HIV	cro
chr1	151196719	151196720	B-Mem	HIV	pre
chr1	151447903	151447904	B-Mem	HIV	cro
chr1	151514582	151514583	B-Mem	HIV	cro
chr1	151972460	151972461	B-Mem	HIV	pre
chr1	152606254	152606255	B-Mem	HIV	acu
chr1	153118301	153118302	B-Mem	HIV	acu
chr1	153532985	153532986	B-Mem	HIV	pre
chr1	153547043	153547044	B-Mem	HIV	acu
chr1	153627540	153627541	B-Mem	HIV	cro
chr1	153649044	153649045	B-Mem	HIV	acu
chr1	153660959	153660960	B-Mem	HIV	acu
chr1	153966367	153966368	B-Mem	HIV	acu
chr1	153985727	153985728	B-Mem	HIV	cro
chr1	153990362	153990363	B-Mem	HIV	pre
chr1	153992553	153992554	B-Mem	HIV	acu
chr1	154064414	154064415	B-Mem	HIV	acu
chr1	154369644	154369645	B-Mem	HIV	acu
chr1	154398342	154398343	B-Mem	HIV	acu
chr1	154912918	154912919	B-Mem	HIV	cro
chr1	154972482	154972483	B-Mem	HIV	acu
chr1	155306451	155306452	B-Mem	HIV	cro
chr1	155438514	155438515	B-Mem	HIV	acu
chr1	155491830	155491831	B-Mem	HIV	acu
chr1	156097442	156097443	B-Mem	HIV	pre
chr1	156203292	156203293	B-Mem	HIV	cro
chr1	156242282	156242283	B-Mem	HIV	pre
chr1	156304632	156304633	B-Mem	HIV	acu
chr1	156322262	156322263	B-Mem	HIV	pre
chr1	156465995	156465996	B-Mem	HIV	cro
chr1	156497498	156497499	B-Mem	HIV	pre
chr1	156618375	156618376	B-Mem	HIV	acu
chr1	156669464	156669465	B-Mem	HIV	acu
chr1	156691328	156691329	B-Mem	HIV	cro
chr1	156796605	156796606	B-Mem	HIV	acu
chr1	157227911	157227912	B-Mem	HIV	acu
chr1	157425026	157425027	B-Mem	HIV	acu
chr1	157472326	157472327	B-Mem	HIV	pre
chr1	157533243	157533244	B-Mem	HIV	cro
chr1	157925739	157925740	B-Mem	HIV	acu
chr1	158638685	158638686	B-Mem	HIV	pre
chr1	158934324	158934325	B-Mem	HIV	cro
chr1	159152060	159152061	B-Mem	HIV	acu
chr1	159859746	159859747	B-Mem	HIV	cro
chr1	159928306	159928307	B-Mem	HIV	acu
chr1	160105698	160105699	B-Mem	HIV	acu
chr1	160456504	160456505	B-Mem	HIV	cro
chr1	160578507	160578508	B-Mem	HIV	cro
chr1	160930168	160930169	B-Mem	HIV	cro
chr1	161543623	161543624	B-Mem	HIV	cro
chr1	161704888	161704889	B-Mem	HIV	cro
chr1	161721826	161721827	B-Mem	HIV	pre
chr1	162019507	162019508	B-Mem	HIV	pre
chr1	162156120	162156121	B-Mem	HIV	acu
chr1	162974780	162974781	B-Mem	HIV	pre
chr1	163003955	163003956	B-Mem	HIV	acu
chr1	163173970	163173971	B-Mem	HIV	acu
chr1	163815816	163815817	B-Mem	HIV	acu
chr1	164031713	164031714	B-Mem	HIV	acu
chr1	164236547	164236548	B-Mem	HIV	acu
chr1	164594996	164594997	B-Mem	HIV	acu
chr1	164742749	164742750	B-Mem	HIV	cro
chr1	164774910	164774911	B-Mem	HIV	acu
chr1	165045775	165045776	B-Mem	HIV	cro
chr1	165117166	165117167	B-Mem	HIV	cro
chr1	165205512	165205513	B-Mem	HIV	acu
chr1	165346255	165346256	B-Mem	HIV	acu
chr1	165665807	165665808	B-Mem	HIV	acu
chr1	165967834	165967835	B-Mem	HIV	pre
chr1	166184515	166184516	B-Mem	HIV	cro
chr1	166267020	166267021	B-Mem	HIV	cro
chr1	166346574	166346575	B-Mem	HIV	acu
chr1	166432593	166432594	B-Mem	HIV	acu
chr1	166474177	166474178	B-Mem	HIV	acu
chr1	166495194	166495195	B-Mem	HIV	cro
chr1	166592198	166592199	B-Mem	HIV	acu
chr1	166988132	166988133	B-Mem	HIV	acu
chr1	167517245	167517246	B-Mem	HIV	cro
chr1	168099022	168099023	B-Mem	HIV	cro
chr1	168104707	168104708	B-Mem	HIV	acu
chr1	168377503	168377504	B-Mem	HIV	pre
chr1	168626281	168626282	B-Mem	HIV	pre
chr1	168960917	168960918	B-Mem	HIV	acu
chr1	169163227	169163228	B-Mem	HIV	acu
chr1	169281843	169281844	B-Mem	HIV	cro
chr1	169326454	169326455	B-Mem	HIV	cro
chr1	170312312	170312313	B-Mem	HIV	cro
chr1	170607174	170607175	B-Mem	HIV	pre
chr1	171048526	171048527	B-Mem	HIV	acu
chr1	171622006	171622007	B-Mem	HIV	pre
chr1	171764509	171764510	B-Mem	HIV	pre
chr1	171801228	171801229	B-Mem	HIV	acu
chr1	171863698	171863699	B-Mem	HIV	acu
chr1	173241423	173241424	B-Mem	HIV	acu
chr1	173594795	173594796	B-Mem	HIV	cro
chr1	174007205	174007206	B-Mem	HIV	pre
chr1	174800474	174800475	B-Mem	HIV	cro
chr1	174909633	174909634	B-Mem	HIV	cro
chr1	175075591	175075592	B-Mem	HIV	acu
chr1	175107259	175107260	B-Mem	HIV	acu
chr1	175256005	175256006	B-Mem	HIV	pre
chr1	175513049	175513050	B-Mem	HIV	pre
chr1	175738743	175738744	B-Mem	HIV	acu
chr1	175969026	175969027	B-Mem	HIV	pre
chr1	176217174	176217175	B-Mem	HIV	acu
chr1	176693733	176693734	B-Mem	HIV	acu
chr1	177305417	177305418	B-Mem	HIV	acu
chr1	177311317	177311318	B-Mem	HIV	cro
chr1	177455824	177455825	B-Mem	HIV	pre
chr1	177858948	177858949	B-Mem	HIV	pre
chr1	177952437	177952438	B-Mem	HIV	cro
chr1	177994059	177994060	B-Mem	HIV	cro
chr1	178953162	178953163	B-Mem	HIV	acu
chr1	179285804	179285805	B-Mem	HIV	cro
chr1	179381407	179381408	B-Mem	HIV	pre
chr1	179591906	179591907	B-Mem	HIV	acu
chr1	179709374	179709375	B-Mem	HIV	acu
chr1	179722231	179722232	B-Mem	HIV	pre
chr1	179809244	179809245	B-Mem	HIV	acu
chr1	180121774	180121775	B-Mem	HIV	cro
chr1	180560284	180560285	B-Mem	HIV	cro
chr1	180906845	180906846	B-Mem	HIV	acu
chr1	181348178	181348179	B-Mem	HIV	acu
chr1	181745396	181745397	B-Mem	HIV	acu
chr1	182197344	182197345	B-Mem	HIV	cro
chr1	182214173	182214174	B-Mem	HIV	acu
chr1	182441589	182441590	B-Mem	HIV	pre
chr1	182633678	182633679	B-Mem	HIV	cro
chr1	183160447	183160448	B-Mem	HIV	pre
chr1	183417514	183417515	B-Mem	HIV	cro
chr1	183454162	183454163	B-Mem	HIV	acu
chr1	184636061	184636062	B-Mem	HIV	acu
chr1	184672500	184672501	B-Mem	HIV	acu
chr1	185447124	185447125	B-Mem	HIV	cro
chr1	185690950	185690951	B-Mem	HIV	acu
chr1	185765120	185765121	B-Mem	HIV	acu
chr1	186457047	186457048	B-Mem	HIV	pre
chr1	186669690	186669691	B-Mem	HIV	pre
chr1	187311754	187311755	B-Mem	HIV	acu
chr1	187465303	187465304	B-Mem	HIV	cro
chr1	187543860	187543861	B-Mem	HIV	pre
chr1	188468575	188468576	B-Mem	HIV	acu
chr1	188843820	188843821	B-Mem	HIV	pre
chr1	188938343	188938344	B-Mem	HIV	acu
chr1	189306772	189306773	B-Mem	HIV	acu
chr1	189346300	189346301	B-Mem	HIV	acu
chr1	189755221	189755222	B-Mem	HIV	acu
chr1	189783278	189783279	B-Mem	HIV	acu
chr1	190323542	190323543	B-Mem	HIV	acu
chr1	190437201	190437202	B-Mem	HIV	cro
chr1	190490040	190490041	B-Mem	HIV	cro
chr1	190736527	190736528	B-Mem	HIV	acu
chr1	191058722	191058723	B-Mem	HIV	acu
chr1	191108639	191108640	B-Mem	HIV	pre
chr1	191716946	191716947	B-Mem	HIV	pre
chr1	192313254	192313255	B-Mem	HIV	pre
chr1	192459034	192459035	B-Mem	HIV	pre
chr1	192475552	192475553	B-Mem	HIV	pre
chr1	192544547	192544548	B-Mem	HIV	cro
chr1	192550064	192550065	B-Mem	HIV	cro
chr1	193283885	193283886	B-Mem	HIV	pre
chr1	193386119	193386120	B-Mem	HIV	cro
chr1	193436566	193436567	B-Mem	HIV	acu
chr1	194114463	194114464	B-Mem	HIV	acu
chr1	194308809	194308810	B-Mem	HIV	acu
chr1	194447925	194447926	B-Mem	HIV	pre
chr1	194803422	194803423	B-Mem	HIV	acu
chr1	194844296	194844297	B-Mem	HIV	cro
chr1	194961518	194961519	B-Mem	HIV	acu
chr1	195123970	195123971	B-Mem	HIV	acu
chr1	195186051	195186052	B-Mem	HIV	cro
chr1	195221973	195221974	B-Mem	HIV	acu
chr1	195366548	195366549	B-Mem	HIV	pre
chr1	195455051	195455052	B-Mem	HIV	acu
chr1	195651990	195651991	B-Mem	HIV	cro
chr1	195800175	195800176	B-Mem	HIV	pre
chr1	196529189	196529190	B-Mem	HIV	acu
chr1	196583775	196583776	B-Mem	HIV	cro
chr1	196701910	196701911	B-Mem	HIV	pre
chr1	197055972	197055973	B-Mem	HIV	acu
chr1	197190714	197190715	B-Mem	HIV	cro
chr1	197337233	197337234	B-Mem	HIV	pre
chr1	198024730	198024731	B-Mem	HIV	acu
chr1	198675922	198675923	B-Mem	HIV	pre
chr1	198867343	198867344	B-Mem	HIV	acu
chr1	199503115	199503116	B-Mem	HIV	acu
chr1	199789889	199789890	B-Mem	HIV	acu
chr1	199836502	199836503	B-Mem	HIV	acu
chr1	200035713	200035714	B-Mem	HIV	cro
chr1	200395768	200395769	B-Mem	HIV	pre
chr1	200477602	200477603	B-Mem	HIV	cro
chr1	201112544	201112545	B-Mem	HIV	cro
chr1	201116630	201116631	B-Mem	HIV	cro
chr1	201197002	201197003	B-Mem	HIV	acu
chr1	201469873	201469874	B-Mem	HIV	pre
chr1	201600076	201600077	B-Mem	HIV	cro
chr1	201677750	201677751	B-Mem	HIV	acu
chr1	201940420	201940421	B-Mem	HIV	cro
chr1	202030543	202030544	B-Mem	HIV	pre
chr1	202086237	202086238	B-Mem	HIV	pre
chr1	202251036	202251037	B-Mem	HIV	cro
chr1	202711434	202711435	B-Mem	HIV	pre
chr1	203161923	203161924	B-Mem	HIV	acu
chr1	203165112	203165113	B-Mem	HIV	acu
chr1	203207864	203207865	B-Mem	HIV	acu
chr1	203433038	203433039	B-Mem	HIV	cro
chr1	203451377	203451378	B-Mem	HIV	acu
chr1	203513609	203513610	B-Mem	HIV	acu
chr1	203771516	203771517	B-Mem	HIV	acu
chr1	203815456	203815457	B-Mem	HIV	acu
chr1	204065996	204065997	B-Mem	HIV	acu
chr1	204074016	204074017	B-Mem	HIV	pre
chr1	204258550	204258551	B-Mem	HIV	acu
chr1	204714443	204714444	B-Mem	HIV	pre
chr1	204814343	204814344	B-Mem	HIV	acu
chr1	204899133	204899134	B-Mem	HIV	cro
chr1	205005057	205005058	B-Mem	HIV	pre
chr1	205195709	205195710	B-Mem	HIV	pre
chr1	205276666	205276667	B-Mem	HIV	acu
chr1	205343236	205343237	B-Mem	HIV	acu
chr1	205356824	205356825	B-Mem	HIV	acu
chr1	205491253	205491254	B-Mem	HIV	acu
chr1	205659462	205659463	B-Mem	HIV	cro
chr1	205833599	205833600	B-Mem	HIV	acu
chr1	206111574	206111575	B-Mem	HIV	cro
chr1	206499239	206499240	B-Mem	HIV	cro
chr1	206568548	206568549	B-Mem	HIV	pre
chr1	206741647	206741648	B-Mem	HIV	cro
chr1	206955309	206955310	B-Mem	HIV	cro
chr1	206975283	206975284	B-Mem	HIV	acu
chr1	207424647	207424648	B-Mem	HIV	pre
chr1	207500169	207500170	B-Mem	HIV	cro
chr1	207642588	207642589	B-Mem	HIV	cro
chr1	207849427	207849428	B-Mem	HIV	acu
chr1	207917225	207917226	B-Mem	HIV	acu
chr1	208044736	208044737	B-Mem	HIV	cro
chr1	208346474	208346475	B-Mem	HIV	acu
chr1	208837645	208837646	B-Mem	HIV	acu
chr1	208931770	208931771	B-Mem	HIV	acu
chr1	208937214	208937215	B-Mem	HIV	acu
chr1	209031531	209031532	B-Mem	HIV	cro
chr1	209128557	209128558	B-Mem	HIV	acu
chr1	209356078	209356079	B-Mem	HIV	acu
chr1	209694023	209694024	B-Mem	HIV	pre
chr1	209998503	209998504	B-Mem	HIV	acu
chr1	210037765	210037766	B-Mem	HIV	acu
chr1	210185588	210185589	B-Mem	HIV	pre
chr1	210539344	210539345	B-Mem	HIV	acu
chr1	210760561	210760562	B-Mem	HIV	acu
chr1	210908501	210908502	B-Mem	HIV	acu
chr1	211470133	211470134	B-Mem	HIV	acu
chr1	211626954	211626955	B-Mem	HIV	acu
chr1	211627682	211627683	B-Mem	HIV	acu
chr1	211710322	211710323	B-Mem	HIV	acu
chr1	212451351	212451352	B-Mem	HIV	pre
chr1	213077014	213077015	B-Mem	HIV	acu
chr1	213534850	213534851	B-Mem	HIV	acu
chr1	213585198	213585199	B-Mem	HIV	acu
chr1	213709949	213709950	B-Mem	HIV	cro
chr1	213718903	213718904	B-Mem	HIV	acu
chr1	213852309	213852310	B-Mem	HIV	cro
chr1	214152376	214152377	B-Mem	HIV	cro
chr1	215103867	215103868	B-Mem	HIV	acu
chr1	215347456	215347457	B-Mem	HIV	acu
chr1	215892262	215892263	B-Mem	HIV	acu
chr1	216825596	216825597	B-Mem	HIV	acu
chr1	216913098	216913099	B-Mem	HIV	cro
chr1	217250546	217250547	B-Mem	HIV	cro
chr1	217397102	217397103	B-Mem	HIV	acu
chr1	217762713	217762714	B-Mem	HIV	cro
chr1	217874872	217874873	B-Mem	HIV	cro
chr1	218201330	218201331	B-Mem	HIV	acu
chr1	218358611	218358612	B-Mem	HIV	acu
chr1	218554207	218554208	B-Mem	HIV	pre
chr1	218599341	218599342	B-Mem	HIV	cro
chr1	218733136	218733137	B-Mem	HIV	cro
chr1	218916469	218916470	B-Mem	HIV	acu
chr1	219452101	219452102	B-Mem	HIV	pre
chr1	219764815	219764816	B-Mem	HIV	acu
chr1	219988662	219988663	B-Mem	HIV	pre
chr1	220513797	220513798	B-Mem	HIV	pre
chr1	220708636	220708637	B-Mem	HIV	pre
chr1	220715058	220715059	B-Mem	HIV	cro
chr1	220790425	220790426	B-Mem	HIV	acu
chr1	221436013	221436014	B-Mem	HIV	cro
chr1	222068038	222068039	B-Mem	HIV	pre
chr1	222406209	222406210	B-Mem	HIV	pre
chr1	222545375	222545376	B-Mem	HIV	pre
chr1	222803905	222803906	B-Mem	HIV	cro
chr1	222922587	222922588	B-Mem	HIV	pre
chr1	222982699	222982700	B-Mem	HIV	acu
chr1	223038413	223038414	B-Mem	HIV	pre
chr1	223322093	223322094	B-Mem	HIV	acu
chr1	223435267	223435268	B-Mem	HIV	cro
chr1	223844287	223844288	B-Mem	HIV	acu
chr1	223851284	223851285	B-Mem	HIV	pre
chr1	224023353	224023354	B-Mem	HIV	pre
chr1	224630451	224630452	B-Mem	HIV	cro
chr1	224725066	224725067	B-Mem	HIV	acu
chr1	224795065	224795066	B-Mem	HIV	cro
chr1	225296249	225296250	B-Mem	HIV	cro
chr1	225634852	225634853	B-Mem	HIV	acu
chr1	225698252	225698253	B-Mem	HIV	acu
chr1	225717728	225717729	B-Mem	HIV	cro
chr1	225750667	225750668	B-Mem	HIV	acu
chr1	225888756	225888757	B-Mem	HIV	cro
chr1	225958937	225958938	B-Mem	HIV	acu
chr1	226434985	226434986	B-Mem	HIV	cro
chr1	226545363	226545364	B-Mem	HIV	cro
chr1	226660098	226660099	B-Mem	HIV	pre
chr1	226697131	226697132	B-Mem	HIV	pre
chr1	227296503	227296504	B-Mem	HIV	pre
chr1	227639425	227639426	B-Mem	HIV	cro
chr1	227764716	227764717	B-Mem	HIV	pre
chr1	227774776	227774777	B-Mem	HIV	pre
chr1	227803422	227803423	B-Mem	HIV	cro
chr1	227923564	227923565	B-Mem	HIV	acu
chr1	227930438	227930439	B-Mem	HIV	pre
chr1	228023056	228023057	B-Mem	HIV	acu
chr1	228051699	228051700	B-Mem	HIV	acu
chr1	228132895	228132896	B-Mem	HIV	acu
chr1	228379123	228379124	B-Mem	HIV	pre
chr1	228471323	228471324	B-Mem	HIV	acu
chr1	228538031	228538032	B-Mem	HIV	cro
chr1	228665462	228665463	B-Mem	HIV	cro
chr1	228755414	228755415	B-Mem	HIV	pre
chr1	228785637	228785638	B-Mem	HIV	acu
chr1	229124763	229124764	B-Mem	HIV	pre
chr1	229233420	229233421	B-Mem	HIV	acu
chr1	229376256	229376257	B-Mem	HIV	pre
chr1	229397224	229397225	B-Mem	HIV	cro
chr1	229577120	229577121	B-Mem	HIV	cro
chr1	230002772	230002773	B-Mem	HIV	acu
chr1	230425154	230425155	B-Mem	HIV	pre
chr1	230731311	230731312	B-Mem	HIV	cro
chr1	230773220	230773221	B-Mem	HIV	acu
chr1	230980497	230980498	B-Mem	HIV	acu
chr1	231181185	231181186	B-Mem	HIV	cro
chr1	231614374	231614375	B-Mem	HIV	acu
chr1	231631086	231631087	B-Mem	HIV	cro
chr1	231666338	231666339	B-Mem	HIV	cro
chr1	232042568	232042569	B-Mem	HIV	cro
chr1	232379342	232379343	B-Mem	HIV	pre
chr1	232455597	232455598	B-Mem	HIV	cro
chr1	232512183	232512184	B-Mem	HIV	cro
chr1	232603588	232603589	B-Mem	HIV	acu
chr1	232618112	232618113	B-Mem	HIV	pre
chr1	232754506	232754507	B-Mem	HIV	acu
chr1	232880212	232880213	B-Mem	HIV	acu
chr1	232969215	232969216	B-Mem	HIV	pre
chr1	233471146	233471147	B-Mem	HIV	pre
chr1	233492164	233492165	B-Mem	HIV	acu
chr1	233541968	233541969	B-Mem	HIV	pre
chr1	233616240	233616241	B-Mem	HIV	acu
chr1	233989903	233989904	B-Mem	HIV	pre
chr1	234145075	234145076	B-Mem	HIV	acu
chr1	234514453	234514454	B-Mem	HIV	acu
chr1	234731799	234731800	B-Mem	HIV	cro
chr1	234954765	234954766	B-Mem	HIV	pre
chr1	235062675	235062676	B-Mem	HIV	cro
chr1	235140597	235140598	B-Mem	HIV	acu
chr1	235317663	235317664	B-Mem	HIV	pre
chr1	235565357	235565358	B-Mem	HIV	cro
chr1	235843917	235843918	B-Mem	HIV	acu
chr1	235912525	235912636	B-Mem	HIV	pre
chr1	236112126	236112127	B-Mem	HIV	acu
chr1	236121832	236121833	B-Mem	HIV	acu
chr1	236144037	236144038	B-Mem	HIV	acu
chr1	236610527	236610528	B-Mem	HIV	acu
chr1	236669777	236669778	B-Mem	HIV	acu
chr1	237046039	237046040	B-Mem	HIV	pre
chr1	237099993	237099994	B-Mem	HIV	acu
chr1	237222922	237222923	B-Mem	HIV	pre
chr1	237296650	237296651	B-Mem	HIV	acu
chr1	237603230	237603231	B-Mem	HIV	acu
chr1	237663491	237663492	B-Mem	HIV	pre
chr1	237917288	237917289	B-Mem	HIV	acu
chr1	237952330	237952331	B-Mem	HIV	acu
chr1	238231777	238231778	B-Mem	HIV	acu
chr1	238525251	238525252	B-Mem	HIV	acu
chr1	238690864	238690865	B-Mem	HIV	cro
chr1	238955416	238955417	B-Mem	HIV	acu
chr1	239004198	239004199	B-Mem	HIV	pre
chr1	239208288	239208289	B-Mem	HIV	cro
chr1	239467427	239467428	B-Mem	HIV	acu
chr1	239600380	239600381	B-Mem	HIV	acu
chr1	239644890	239644891	B-Mem	HIV	cro
chr1	239700687	239700740	B-Mem	HIV	cro,acu
chr1	239753502	239753503	B-Mem	HIV	acu
chr1	239757026	239757027	B-Mem	HIV	acu
chr1	239901756	239901757	B-Mem	HIV	cro
chr1	240047393	240047394	B-Mem	HIV	cro
chr1	240138328	240138329	B-Mem	HIV	pre
chr1	240229866	240229867	B-Mem	HIV	pre
chr1	240519200	240519201	B-Mem	HIV	cro
chr1	240690991	240690992	B-Mem	HIV	cro
chr1	240719846	240719847	B-Mem	HIV	acu
chr1	240739575	240739576	B-Mem	HIV	cro
chr1	240768273	240768274	B-Mem	HIV	pre
chr1	240856682	240856683	B-Mem	HIV	acu
chr1	242038098	242038099	B-Mem	HIV	acu
chr1	242197886	242197887	B-Mem	HIV	cro
chr1	242811240	242811241	B-Mem	HIV	cro
chr1	243114830	243114831	B-Mem	HIV	cro
chr1	243736921	243736922	B-Mem	HIV	cro
chr1	244001896	244001897	B-Mem	HIV	pre
chr1	244004499	244004500	B-Mem	HIV	pre
chr1	244020342	244020343	B-Mem	HIV	acu
chr1	244342068	244342069	B-Mem	HIV	acu
chr1	244789248	244789249	B-Mem	HIV	acu
chr1	244805903	244805904	B-Mem	HIV	acu
chr1	245215332	245215333	B-Mem	HIV	cro
chr1	245313483	245313484	B-Mem	HIV	acu
chr1	245464655	245464656	B-Mem	HIV	acu
chr1	245554121	245554122	B-Mem	HIV	cro
chr1	245561882	245561883	B-Mem	HIV	acu
chr1	245621258	245621259	B-Mem	HIV	cro
chr1	245727822	245727823	B-Mem	HIV	acu
chr1	245769800	245769801	B-Mem	HIV	acu
chr1	245788850	245788851	B-Mem	HIV	cro
chr1	245829390	245829391	B-Mem	HIV	acu
chr1	245855310	245855311	B-Mem	HIV	acu
chr1	245915806	245915807	B-Mem	HIV	cro
chr1	245930010	245930011	B-Mem	HIV	pre
chr1	246008414	246008415	B-Mem	HIV	cro
chr1	246807435	246807436	B-Mem	HIV	cro
chr1	247231347	247231348	B-Mem	HIV	pre
chr1	247453007	247453008	B-Mem	HIV	acu
chr1	247525079	247525080	B-Mem	HIV	acu
chr1	247616008	247616009	B-Mem	HIV	cro
chr1	247767472	247767473	B-Mem	HIV	acu
chr1	248315743	248315744	B-Mem	HIV	pre
chr1	248485439	248485440	B-Mem	HIV	acu
chr1	248863709	248863710	B-Mem	HIV	cro
chr10	214314	214315	B-Mem	HIV	cro
chr10	558151	558152	B-Mem	HIV	cro
chr10	653043	653044	B-Mem	HIV	pre
chr10	698808	698809	B-Mem	HIV	acu
chr10	790193	790194	B-Mem	HIV	cro
chr10	805092	805093	B-Mem	HIV	acu
chr10	1132774	1132775	B-Mem	HIV	pre
chr10	1231890	1231891	B-Mem	HIV	cro
chr10	1602357	1602358	B-Mem	HIV	pre
chr10	1659828	1659829	B-Mem	HIV	acu
chr10	1664763	1664764	B-Mem	HIV	acu
chr10	1855374	1855375	B-Mem	HIV	cro
chr10	1908404	1908405	B-Mem	HIV	cro
chr10	1909493	1909494	B-Mem	HIV	cro
chr10	1967027	1967028	B-Mem	HIV	acu
chr10	1975102	1975103	B-Mem	HIV	acu
chr10	2018287	2018288	B-Mem	HIV	acu
chr10	2057607	2057608	B-Mem	HIV	acu
chr10	2165839	2165840	B-Mem	HIV	pre
chr10	2223827	2223828	B-Mem	HIV	pre
chr10	2247005	2247006	B-Mem	HIV	acu
chr10	2285523	2285524	B-Mem	HIV	acu
chr10	2618153	2618154	B-Mem	HIV	acu
chr10	2735209	2735210	B-Mem	HIV	pre
chr10	3049440	3049441	B-Mem	HIV	cro
chr10	3346191	3346192	B-Mem	HIV	acu
chr10	3430928	3430929	B-Mem	HIV	acu
chr10	3587423	3587424	B-Mem	HIV	acu
chr10	3887901	3887902	B-Mem	HIV	acu
chr10	3891748	3891749	B-Mem	HIV	acu
chr10	4203722	4203723	B-Mem	HIV	cro
chr10	4235770	4235771	B-Mem	HIV	acu
chr10	4775218	4775219	B-Mem	HIV	cro
chr10	4804434	4804435	B-Mem	HIV	acu
chr10	4931721	4931722	B-Mem	HIV	pre
chr10	5474853	5474854	B-Mem	HIV	cro
chr10	5526880	5526881	B-Mem	HIV	cro
chr10	5584004	5584005	B-Mem	HIV	acu
chr10	5831615	5831616	B-Mem	HIV	acu
chr10	5950245	5950246	B-Mem	HIV	cro
chr10	6141927	6141980	B-Mem	HIV	acu
chr10	6205537	6205538	B-Mem	HIV	pre
chr10	6270252	6270253	B-Mem	HIV	acu
chr10	6485405	6485406	B-Mem	HIV	cro
chr10	6633046	6633047	B-Mem	HIV	acu
chr10	6634791	6634792	B-Mem	HIV	acu
chr10	6747001	6747002	B-Mem	HIV	cro
chr10	6780436	6780437	B-Mem	HIV	acu
chr10	7202155	7202156	B-Mem	HIV	cro
chr10	7576495	7576496	B-Mem	HIV	cro
chr10	7634391	7634392	B-Mem	HIV	cro
chr10	8222552	8222553	B-Mem	HIV	acu
chr10	8289463	8289464	B-Mem	HIV	acu
chr10	8472458	8472459	B-Mem	HIV	cro
chr10	8496783	8496784	B-Mem	HIV	acu
chr10	8589908	8589909	B-Mem	HIV	cro
chr10	8797306	8797307	B-Mem	HIV	cro
chr10	8797386	8797387	B-Mem	HIV	acu
chr10	8970305	8970306	B-Mem	HIV	acu
chr10	9629976	9629977	B-Mem	HIV	acu
chr10	10081463	10081464	B-Mem	HIV	cro
chr10	10457087	10457088	B-Mem	HIV	acu
chr10	10764402	10764403	B-Mem	HIV	cro,pre
chr10	10870757	10870758	B-Mem	HIV	pre
chr10	11149723	11149724	B-Mem	HIV	cro
chr10	11176508	11176509	B-Mem	HIV	acu
chr10	11256387	11256388	B-Mem	HIV	acu
chr10	11292850	11292851	B-Mem	HIV	cro
chr10	11687902	11687903	B-Mem	HIV	acu
chr10	11737821	11737822	B-Mem	HIV	acu
chr10	12114652	12114653	B-Mem	HIV	cro
chr10	12754986	12754987	B-Mem	HIV	pre
chr10	12879415	12879416	B-Mem	HIV	acu
chr10	12892034	12892035	B-Mem	HIV	cro
chr10	12906958	12906959	B-Mem	HIV	cro
chr10	12953648	12953649	B-Mem	HIV	pre
chr10	13288436	13288437	B-Mem	HIV	cro
chr10	13336200	13336201	B-Mem	HIV	cro
chr10	13530006	13530007	B-Mem	HIV	cro
chr10	13540793	13540794	B-Mem	HIV	acu
chr10	13691073	13691074	B-Mem	HIV	acu
chr10	13775804	13775805	B-Mem	HIV	pre
chr10	13902796	13902797	B-Mem	HIV	acu
chr10	13904329	13904330	B-Mem	HIV	acu
chr10	14017782	14017783	B-Mem	HIV	acu
chr10	14173280	14173281	B-Mem	HIV	acu
chr10	14266185	14266186	B-Mem	HIV	acu
chr10	14374305	14374306	B-Mem	HIV	acu
chr10	14626275	14626276	B-Mem	HIV	pre
chr10	15158090	15158091	B-Mem	HIV	cro
chr10	15477954	15477955	B-Mem	HIV	acu
chr10	15481541	15481542	B-Mem	HIV	acu
chr10	15561526	15561527	B-Mem	HIV	pre
chr10	16014847	16014848	B-Mem	HIV	acu
chr10	16194841	16194842	B-Mem	HIV	cro
chr10	16364092	16364093	B-Mem	HIV	pre
chr10	16438074	16438075	B-Mem	HIV	acu
chr10	16831287	16831288	B-Mem	HIV	acu
chr10	17423918	17423919	B-Mem	HIV	pre
chr10	17465407	17465408	B-Mem	HIV	cro
chr10	17570957	17570958	B-Mem	HIV	cro
chr10	17783275	17783276	B-Mem	HIV	pre
chr10	18145303	18145304	B-Mem	HIV	pre
chr10	18179735	18179736	B-Mem	HIV	cro
chr10	18480475	18480476	B-Mem	HIV	acu
chr10	18681640	18681641	B-Mem	HIV	pre
chr10	18730461	18730462	B-Mem	HIV	acu
chr10	18743163	18743164	B-Mem	HIV	acu
chr10	19050040	19050041	B-Mem	HIV	acu
chr10	19081707	19081708	B-Mem	HIV	acu
chr10	19215456	19215457	B-Mem	HIV	pre
chr10	19224538	19224539	B-Mem	HIV	acu
chr10	20042803	20042804	B-Mem	HIV	pre
chr10	20537191	20537192	B-Mem	HIV	acu
chr10	20768117	20768118	B-Mem	HIV	acu
chr10	20779436	20779437	B-Mem	HIV	pre
chr10	20872828	20872829	B-Mem	HIV	pre
chr10	21006861	21006862	B-Mem	HIV	cro
chr10	21292522	21292523	B-Mem	HIV	acu
chr10	21295095	21295096	B-Mem	HIV	acu
chr10	21775772	21775773	B-Mem	HIV	acu
chr10	22429787	22429788	B-Mem	HIV	cro
chr10	23002389	23002390	B-Mem	HIV	cro
chr10	23280484	23280485	B-Mem	HIV	pre
chr10	23364016	23364017	B-Mem	HIV	cro
chr10	23473755	23473756	B-Mem	HIV	acu
chr10	23568794	23568795	B-Mem	HIV	acu
chr10	23776980	23776981	B-Mem	HIV	pre
chr10	23916840	23916841	B-Mem	HIV	cro
chr10	24128283	24128284	B-Mem	HIV	pre
chr10	24143559	24143560	B-Mem	HIV	acu
chr10	24287840	24287841	B-Mem	HIV	acu
chr10	24530016	24530017	B-Mem	HIV	cro
chr10	25037839	25037840	B-Mem	HIV	acu
chr10	25074566	25074567	B-Mem	HIV	acu
chr10	25684571	25684572	B-Mem	HIV	cro
chr10	25889279	25889280	B-Mem	HIV	acu
chr10	25999177	25999178	B-Mem	HIV	acu
chr10	26464689	26464690	B-Mem	HIV	cro
chr10	26882518	26882519	B-Mem	HIV	pre
chr10	27407511	27407512	B-Mem	HIV	acu
chr10	27741291	27741292	B-Mem	HIV	acu
chr10	27754760	27754761	B-Mem	HIV	cro
chr10	28005192	28005193	B-Mem	HIV	cro
chr10	28083182	28083183	B-Mem	HIV	cro
chr10	28309756	28309757	B-Mem	HIV	acu
chr10	28396143	28396144	B-Mem	HIV	acu
chr10	28890177	28890178	B-Mem	HIV	cro
chr10	28921850	28921851	B-Mem	HIV	acu
chr10	29081040	29081041	B-Mem	HIV	acu
chr10	29247812	29247813	B-Mem	HIV	pre
chr10	30064985	30064986	B-Mem	HIV	pre
chr10	30175611	30175612	B-Mem	HIV	pre
chr10	30212961	30212962	B-Mem	HIV	acu
chr10	30462768	30462769	B-Mem	HIV	pre
chr10	30604779	30604780	B-Mem	HIV	cro
chr10	30684022	30684023	B-Mem	HIV	cro
chr10	31230209	31230210	B-Mem	HIV	acu
chr10	31543326	31543327	B-Mem	HIV	cro
chr10	31750385	31750386	B-Mem	HIV	acu
chr10	31912108	31912109	B-Mem	HIV	acu
chr10	32182663	32182664	B-Mem	HIV	acu
chr10	33108686	33108687	B-Mem	HIV	cro
chr10	33196826	33196827	B-Mem	HIV	pre
chr10	33267912	33267913	B-Mem	HIV	pre
chr10	33603006	33603007	B-Mem	HIV	acu
chr10	33704706	33704707	B-Mem	HIV	cro
chr10	33798515	33798516	B-Mem	HIV	acu
chr10	34142794	34142795	B-Mem	HIV	acu
chr10	34348775	34348776	B-Mem	HIV	pre
chr10	34659418	34659419	B-Mem	HIV	pre
chr10	34730958	34730959	B-Mem	HIV	acu
chr10	34836094	34836095	B-Mem	HIV	pre
chr10	34865064	34865065	B-Mem	HIV	cro
chr10	34886854	34886855	B-Mem	HIV	cro
chr10	35356718	35356719	B-Mem	HIV	cro
chr10	35675900	35675901	B-Mem	HIV	acu
chr10	35679056	35679057	B-Mem	HIV	cro
chr10	35703311	35703312	B-Mem	HIV	cro
chr10	35949490	35949491	B-Mem	HIV	acu
chr10	36118331	36118332	B-Mem	HIV	pre
chr10	36278146	36278147	B-Mem	HIV	acu
chr10	36724655	36724656	B-Mem	HIV	cro
chr10	36869004	36869005	B-Mem	HIV	acu
chr10	36893003	36893004	B-Mem	HIV	pre
chr10	37151339	37151340	B-Mem	HIV	cro
chr10	37383967	37383968	B-Mem	HIV	pre
chr10	37606563	37606564	B-Mem	HIV	acu
chr10	37709690	37709691	B-Mem	HIV	acu
chr10	38130647	38130648	B-Mem	HIV	pre
chr10	38303358	38303359	B-Mem	HIV	cro
chr10	38317238	38317239	B-Mem	HIV	acu
chr10	38829274	38829275	B-Mem	HIV	acu
chr10	38836766	38836767	B-Mem	HIV	acu
chr10	39180083	39180084	B-Mem	HIV	cro
chr10	39560273	39560274	B-Mem	HIV	pre
chr10	41109675	41109676	B-Mem	HIV	acu
chr10	42074000	42074001	B-Mem	HIV	acu
chr10	42078442	42078443	B-Mem	HIV	pre
chr10	42234867	42234868	B-Mem	HIV	cro
chr10	42242349	42242350	B-Mem	HIV	pre
chr10	42363612	42363613	B-Mem	HIV	cro
chr10	42568570	42568571	B-Mem	HIV	acu
chr10	42873030	42873031	B-Mem	HIV	acu
chr10	42889621	42889622	B-Mem	HIV	cro
chr10	42897059	42897060	B-Mem	HIV	pre
chr10	42960410	42960411	B-Mem	HIV	acu
chr10	42971478	42971479	B-Mem	HIV	acu
chr10	43233632	43233633	B-Mem	HIV	acu
chr10	43249172	43249173	B-Mem	HIV	acu
chr10	43518002	43518003	B-Mem	HIV	acu
chr10	43544783	43544784	B-Mem	HIV	cro
chr10	43546974	43546975	B-Mem	HIV	acu
chr10	43996597	43996598	B-Mem	HIV	acu
chr10	44023751	44023752	B-Mem	HIV	acu
chr10	44158815	44158816	B-Mem	HIV	cro
chr10	44167992	44167993	B-Mem	HIV	acu
chr10	44378394	44378395	B-Mem	HIV	cro
chr10	44687507	44687508	B-Mem	HIV	pre
chr10	44726235	44726236	B-Mem	HIV	acu
chr10	44785628	44785629	B-Mem	HIV	cro
chr10	45418566	45418567	B-Mem	HIV	cro
chr10	45419923	45419924	B-Mem	HIV	acu
chr10	45427757	45427758	B-Mem	HIV	cro
chr10	45662543	45662544	B-Mem	HIV	pre
chr10	46248076	46248077	B-Mem	HIV	cro
chr10	46264085	46264086	B-Mem	HIV	acu
chr10	46538728	46538729	B-Mem	HIV	cro
chr10	46639270	46639271	B-Mem	HIV	acu
chr10	47023603	47023604	B-Mem	HIV	pre
chr10	47193008	47193009	B-Mem	HIV	cro
chr10	47276008	47276009	B-Mem	HIV	acu
chr10	47364826	47364827	B-Mem	HIV	acu
chr10	47445267	47445268	B-Mem	HIV	pre
chr10	47687421	47687422	B-Mem	HIV	acu
chr10	48240331	48240332	B-Mem	HIV	cro
chr10	48282590	48282591	B-Mem	HIV	pre
chr10	48498331	48498332	B-Mem	HIV	cro
chr10	48868327	48868328	B-Mem	HIV	pre
chr10	49008538	49008539	B-Mem	HIV	cro
chr10	49039678	49039679	B-Mem	HIV	acu
chr10	49259640	49259641	B-Mem	HIV	acu
chr10	49365185	49365186	B-Mem	HIV	acu
chr10	49423525	49423526	B-Mem	HIV	pre
chr10	49476562	49476563	B-Mem	HIV	acu
chr10	49612181	49612182	B-Mem	HIV	acu
chr10	49779452	49779453	B-Mem	HIV	cro
chr10	50026651	50026652	B-Mem	HIV	pre
chr10	50030797	50030798	B-Mem	HIV	acu
chr10	50032236	50032237	B-Mem	HIV	pre
chr10	50629192	50629193	B-Mem	HIV	cro
chr10	51018066	51018067	B-Mem	HIV	cro
chr10	51275084	51275085	B-Mem	HIV	cro
chr10	51440832	51440833	B-Mem	HIV	pre
chr10	52224339	52224340	B-Mem	HIV	acu
chr10	52226546	52226547	B-Mem	HIV	acu
chr10	52680504	52680505	B-Mem	HIV	acu
chr10	53399171	53399172	B-Mem	HIV	acu
chr10	53608951	53608952	B-Mem	HIV	acu
chr10	53624402	53624403	B-Mem	HIV	acu
chr10	53782837	53782838	B-Mem	HIV	cro
chr10	53819052	53819053	B-Mem	HIV	cro
chr10	54023022	54023023	B-Mem	HIV	cro
chr10	54414611	54414612	B-Mem	HIV	cro
chr10	54435925	54435926	B-Mem	HIV	acu
chr10	54552506	54552507	B-Mem	HIV	pre
chr10	55031783	55031784	B-Mem	HIV	cro
chr10	55114106	55114107	B-Mem	HIV	cro
chr10	55630589	55630590	B-Mem	HIV	cro
chr10	55696861	55696862	B-Mem	HIV	acu
chr10	55736801	55736802	B-Mem	HIV	acu
chr10	56274537	56274538	B-Mem	HIV	pre
chr10	56301160	56301161	B-Mem	HIV	acu
chr10	56463626	56463627	B-Mem	HIV	pre
chr10	56616926	56616927	B-Mem	HIV	cro
chr10	57195389	57195390	B-Mem	HIV	cro
chr10	57270035	57270036	B-Mem	HIV	acu
chr10	57746028	57746029	B-Mem	HIV	cro
chr10	57950887	57950888	B-Mem	HIV	acu
chr10	58121099	58121100	B-Mem	HIV	pre
chr10	58773136	58773137	B-Mem	HIV	acu
chr10	59403566	59403567	B-Mem	HIV	acu
chr10	59523434	59523435	B-Mem	HIV	acu
chr10	59787329	59787330	B-Mem	HIV	acu
chr10	60008644	60008645	B-Mem	HIV	acu
chr10	60204913	60204914	B-Mem	HIV	acu
chr10	60426828	60426829	B-Mem	HIV	acu
chr10	60630929	60630930	B-Mem	HIV	cro
chr10	60883349	60883350	B-Mem	HIV	acu
chr10	61048357	61048358	B-Mem	HIV	acu
chr10	61172515	61172516	B-Mem	HIV	pre
chr10	61198636	61198637	B-Mem	HIV	acu
chr10	61359108	61359109	B-Mem	HIV	cro
chr10	61440758	61440759	B-Mem	HIV	cro
chr10	61740869	61740870	B-Mem	HIV	cro
chr10	61979117	61979118	B-Mem	HIV	acu
chr10	62188308	62188309	B-Mem	HIV	acu
chr10	62766535	62766536	B-Mem	HIV	cro
chr10	62967515	62967516	B-Mem	HIV	cro
chr10	64038319	64038320	B-Mem	HIV	acu
chr10	64772235	64772236	B-Mem	HIV	pre
chr10	65101131	65101132	B-Mem	HIV	cro
chr10	65141021	65141022	B-Mem	HIV	cro
chr10	65497232	65497233	B-Mem	HIV	acu
chr10	65988402	65988403	B-Mem	HIV	acu
chr10	66160398	66160399	B-Mem	HIV	pre
chr10	66392256	66392257	B-Mem	HIV	acu
chr10	66463771	66463772	B-Mem	HIV	acu
chr10	66533809	66533810	B-Mem	HIV	pre
chr10	66651980	66651981	B-Mem	HIV	acu
chr10	66758394	66758395	B-Mem	HIV	acu
chr10	66858824	66858825	B-Mem	HIV	pre
chr10	66877457	66877458	B-Mem	HIV	acu
chr10	67186256	67186257	B-Mem	HIV	cro
chr10	67687908	67687909	B-Mem	HIV	cro
chr10	67716891	67716892	B-Mem	HIV	pre
chr10	68312330	68312331	B-Mem	HIV	acu
chr10	69262607	69262608	B-Mem	HIV	cro
chr10	69334553	69334554	B-Mem	HIV	pre
chr10	69670076	69670077	B-Mem	HIV	cro
chr10	69714042	69714043	B-Mem	HIV	cro
chr10	69918289	69918290	B-Mem	HIV	acu
chr10	69967999	69968000	B-Mem	HIV	pre
chr10	70283607	70283608	B-Mem	HIV	cro
chr10	70290483	70290484	B-Mem	HIV	acu
chr10	70392138	70392139	B-Mem	HIV	cro
chr10	70734861	70734862	B-Mem	HIV	acu
chr10	71030532	71030533	B-Mem	HIV	acu
chr10	71037908	71037909	B-Mem	HIV	acu
chr10	71294711	71294712	B-Mem	HIV	cro
chr10	71416507	71416508	B-Mem	HIV	cro
chr10	71453171	71453172	B-Mem	HIV	pre
chr10	71516585	71516586	B-Mem	HIV	acu
chr10	71660093	71660094	B-Mem	HIV	acu
chr10	71930341	71930342	B-Mem	HIV	cro
chr10	71939931	71939932	B-Mem	HIV	acu
chr10	71940223	71940224	B-Mem	HIV	cro
chr10	71979168	71979169	B-Mem	HIV	cro
chr10	72217271	72217272	B-Mem	HIV	cro
chr10	72332474	72332475	B-Mem	HIV	cro
chr10	73796888	73796889	B-Mem	HIV	cro
chr10	73867418	73867419	B-Mem	HIV	acu
chr10	74739846	74739847	B-Mem	HIV	acu
chr10	75070630	75070631	B-Mem	HIV	cro
chr10	75877221	75877222	B-Mem	HIV	acu
chr10	76056351	76056352	B-Mem	HIV	acu
chr10	76439935	76439936	B-Mem	HIV	cro
chr10	76549434	76549435	B-Mem	HIV	pre
chr10	77063283	77063284	B-Mem	HIV	cro
chr10	77137867	77137868	B-Mem	HIV	pre
chr10	77315214	77315215	B-Mem	HIV	cro
chr10	77693926	77693927	B-Mem	HIV	pre
chr10	77762534	77762535	B-Mem	HIV	cro
chr10	77794049	77794050	B-Mem	HIV	acu
chr10	78239737	78239738	B-Mem	HIV	cro
chr10	78381249	78381250	B-Mem	HIV	acu
chr10	78418004	78418005	B-Mem	HIV	cro
chr10	78449747	78449748	B-Mem	HIV	pre
chr10	78458212	78458213	B-Mem	HIV	acu
chr10	78462935	78462936	B-Mem	HIV	pre
chr10	78527462	78527463	B-Mem	HIV	acu
chr10	78729501	78729502	B-Mem	HIV	acu
chr10	78752048	78752049	B-Mem	HIV	cro
chr10	78860722	78860723	B-Mem	HIV	acu
chr10	79174351	79174352	B-Mem	HIV	cro
chr10	79506922	79506923	B-Mem	HIV	cro
chr10	79564203	79564204	B-Mem	HIV	acu
chr10	79612660	79612661	B-Mem	HIV	cro
chr10	79898302	79898303	B-Mem	HIV	cro
chr10	80204478	80204479	B-Mem	HIV	pre
chr10	80238867	80238868	B-Mem	HIV	pre
chr10	80388248	80388249	B-Mem	HIV	acu
chr10	80456500	80456501	B-Mem	HIV	cro
chr10	80488748	80488749	B-Mem	HIV	acu
chr10	80588655	80588656	B-Mem	HIV	acu
chr10	81192539	81192540	B-Mem	HIV	acu
chr10	81247325	81247326	B-Mem	HIV	pre
chr10	82039614	82039615	B-Mem	HIV	pre
chr10	82069248	82069249	B-Mem	HIV	cro
chr10	82166314	82166315	B-Mem	HIV	pre
chr10	82185964	82185965	B-Mem	HIV	cro
chr10	82374887	82374888	B-Mem	HIV	cro
chr10	82889298	82889299	B-Mem	HIV	acu
chr10	82895725	82895726	B-Mem	HIV	acu
chr10	83860799	83860800	B-Mem	HIV	acu
chr10	83917684	83917815	B-Mem	HIV	pre
chr10	84542778	84542779	B-Mem	HIV	pre
chr10	84651523	84651524	B-Mem	HIV	cro
chr10	84661081	84661082	B-Mem	HIV	pre
chr10	85159897	85159898	B-Mem	HIV	pre
chr10	85833319	85833320	B-Mem	HIV	acu
chr10	86043147	86043148	B-Mem	HIV	cro
chr10	86071392	86071393	B-Mem	HIV	acu
chr10	86164571	86164572	B-Mem	HIV	acu
chr10	86225468	86225469	B-Mem	HIV	cro
chr10	86255604	86255605	B-Mem	HIV	cro
chr10	86387418	86387419	B-Mem	HIV	cro
chr10	86532584	86532585	B-Mem	HIV	acu
chr10	86666256	86666257	B-Mem	HIV	acu
chr10	86693006	86693007	B-Mem	HIV	acu
chr10	86699968	86699969	B-Mem	HIV	cro
chr10	86970104	86970105	B-Mem	HIV	cro
chr10	87291498	87291499	B-Mem	HIV	cro
chr10	88888035	88888036	B-Mem	HIV	cro
chr10	89115918	89115919	B-Mem	HIV	acu
chr10	89957093	89957094	B-Mem	HIV	cro
chr10	90906964	90906965	B-Mem	HIV	acu
chr10	90938063	90938064	B-Mem	HIV	cro
chr10	91745252	91745253	B-Mem	HIV	cro
chr10	92430865	92430866	B-Mem	HIV	pre
chr10	93060317	93060318	B-Mem	HIV	acu
chr10	93329827	93329828	B-Mem	HIV	acu
chr10	93381122	93381123	B-Mem	HIV	cro
chr10	93575698	93575699	B-Mem	HIV	acu
chr10	93653418	93653419	B-Mem	HIV	acu
chr10	93729562	93729563	B-Mem	HIV	acu
chr10	93856661	93856662	B-Mem	HIV	acu
chr10	94544898	94544899	B-Mem	HIV	cro
chr10	94766107	94766108	B-Mem	HIV	acu
chr10	95237076	95237077	B-Mem	HIV	acu
chr10	96230697	96230698	B-Mem	HIV	cro
chr10	96383373	96383374	B-Mem	HIV	pre
chr10	96420694	96420695	B-Mem	HIV	cro
chr10	96421698	96421699	B-Mem	HIV	cro
chr10	96709026	96709027	B-Mem	HIV	cro
chr10	96920136	96920137	B-Mem	HIV	acu
chr10	97157857	97157858	B-Mem	HIV	acu
chr10	97180664	97180665	B-Mem	HIV	cro
chr10	97273210	97273211	B-Mem	HIV	pre
chr10	97413290	97413291	B-Mem	HIV	acu
chr10	97515850	97515851	B-Mem	HIV	acu
chr10	97916000	97916001	B-Mem	HIV	pre
chr10	98171629	98171630	B-Mem	HIV	cro
chr10	98696593	98696594	B-Mem	HIV	acu
chr10	99579926	99579927	B-Mem	HIV	acu
chr10	99606732	99606733	B-Mem	HIV	acu
chr10	100150440	100150441	B-Mem	HIV	cro
chr10	100594789	100594790	B-Mem	HIV	pre
chr10	100625189	100625190	B-Mem	HIV	cro
chr10	100793648	100793649	B-Mem	HIV	pre
chr10	100849414	100849415	B-Mem	HIV	acu
chr10	101047974	101047975	B-Mem	HIV	cro
chr10	101726955	101726956	B-Mem	HIV	pre
chr10	101765837	101765838	B-Mem	HIV	cro
chr10	102050342	102050343	B-Mem	HIV	acu
chr10	102149529	102149530	B-Mem	HIV	acu
chr10	102197061	102197062	B-Mem	HIV	cro
chr10	102240632	102240633	B-Mem	HIV	pre
chr10	102463422	102463423	B-Mem	HIV	acu
chr10	102558121	102558122	B-Mem	HIV	cro
chr10	102716756	102716757	B-Mem	HIV	pre
chr10	102830884	102830885	B-Mem	HIV	acu
chr10	102831806	102831807	B-Mem	HIV	acu
chr10	103021457	103021458	B-Mem	HIV	acu
chr10	103485560	103485561	B-Mem	HIV	pre
chr10	103507798	103507799	B-Mem	HIV	pre
chr10	103661165	103661166	B-Mem	HIV	acu
chr10	103729041	103729042	B-Mem	HIV	acu
chr10	103946119	103946120	B-Mem	HIV	acu
chr10	104250563	104250564	B-Mem	HIV	cro
chr10	104294405	104294406	B-Mem	HIV	acu
chr10	104686801	104686802	B-Mem	HIV	acu
chr10	104771515	104771516	B-Mem	HIV	acu
chr10	104790239	104790240	B-Mem	HIV	pre
chr10	104941632	104941633	B-Mem	HIV	acu
chr10	105059228	105059229	B-Mem	HIV	pre
chr10	105145670	105145671	B-Mem	HIV	acu
chr10	105396696	105396697	B-Mem	HIV	acu
chr10	105642809	105642810	B-Mem	HIV	acu
chr10	105686485	105686486	B-Mem	HIV	cro
chr10	106447768	106447769	B-Mem	HIV	cro
chr10	106649233	106649234	B-Mem	HIV	acu
chr10	106698179	106698180	B-Mem	HIV	pre
chr10	107501445	107501446	B-Mem	HIV	acu
chr10	107521914	107521915	B-Mem	HIV	acu
chr10	108071036	108071037	B-Mem	HIV	acu
chr10	108327568	108327569	B-Mem	HIV	cro
chr10	108700624	108700625	B-Mem	HIV	pre
chr10	108723034	108723035	B-Mem	HIV	acu
chr10	108788703	108788704	B-Mem	HIV	acu
chr10	109206058	109206059	B-Mem	HIV	pre
chr10	109309013	109309014	B-Mem	HIV	cro
chr10	110981526	110981527	B-Mem	HIV	cro
chr10	111228085	111228086	B-Mem	HIV	cro
chr10	112189810	112189811	B-Mem	HIV	cro
chr10	112210121	112210122	B-Mem	HIV	pre
chr10	112342845	112342846	B-Mem	HIV	pre
chr10	112465575	112465576	B-Mem	HIV	cro
chr10	112469760	112469761	B-Mem	HIV	acu
chr10	112841609	112841610	B-Mem	HIV	pre
chr10	112868177	112868178	B-Mem	HIV	acu
chr10	112927311	112927312	B-Mem	HIV	pre
chr10	112934460	112934461	B-Mem	HIV	acu
chr10	113045259	113045260	B-Mem	HIV	acu
chr10	113189407	113189408	B-Mem	HIV	acu
chr10	113289326	113289327	B-Mem	HIV	acu
chr10	113296144	113296145	B-Mem	HIV	acu
chr10	113479617	113479618	B-Mem	HIV	pre
chr10	113517988	113517989	B-Mem	HIV	pre
chr10	113590837	113590838	B-Mem	HIV	cro
chr10	114069388	114069389	B-Mem	HIV	cro
chr10	114134156	114134157	B-Mem	HIV	acu
chr10	114153162	114153163	B-Mem	HIV	acu
chr10	114178062	114178063	B-Mem	HIV	acu
chr10	114540175	114540176	B-Mem	HIV	acu
chr10	115174171	115174172	B-Mem	HIV	cro
chr10	115178161	115178162	B-Mem	HIV	pre
chr10	115443771	115443772	B-Mem	HIV	cro
chr10	115671118	115671119	B-Mem	HIV	cro
chr10	115793636	115793637	B-Mem	HIV	cro
chr10	115796313	115796314	B-Mem	HIV	cro
chr10	115902943	115902944	B-Mem	HIV	acu
chr10	115939757	115939758	B-Mem	HIV	acu
chr10	116016421	116016422	B-Mem	HIV	acu
chr10	116133170	116133171	B-Mem	HIV	acu
chr10	116373718	116373719	B-Mem	HIV	cro
chr10	116465364	116465365	B-Mem	HIV	acu
chr10	116618446	116618447	B-Mem	HIV	acu
chr10	116691664	116691665	B-Mem	HIV	acu
chr10	116728484	116728485	B-Mem	HIV	pre
chr10	116770345	116770346	B-Mem	HIV	acu
chr10	116915015	116915016	B-Mem	HIV	pre
chr10	117132603	117132604	B-Mem	HIV	cro
chr10	117139894	117139895	B-Mem	HIV	acu
chr10	117443541	117443542	B-Mem	HIV	cro
chr10	117498303	117498304	B-Mem	HIV	pre
chr10	117500626	117500627	B-Mem	HIV	acu
chr10	117552264	117552265	B-Mem	HIV	pre
chr10	117571871	117571872	B-Mem	HIV	acu
chr10	117573122	117573123	B-Mem	HIV	pre
chr10	117616513	117616514	B-Mem	HIV	pre
chr10	117616563	117616564	B-Mem	HIV	cro
chr10	117866743	117866744	B-Mem	HIV	cro
chr10	117866809	117866810	B-Mem	HIV	pre
chr10	117922530	117922531	B-Mem	HIV	pre
chr10	119242417	119242418	B-Mem	HIV	acu
chr10	119251146	119251147	B-Mem	HIV	cro,pre
chr10	119392042	119392043	B-Mem	HIV	pre
chr10	119450452	119450453	B-Mem	HIV	cro
chr10	119519202	119519203	B-Mem	HIV	acu
chr10	119735654	119735655	B-Mem	HIV	cro
chr10	119762943	119762944	B-Mem	HIV	cro
chr10	119894828	119894829	B-Mem	HIV	acu
chr10	120096692	120096693	B-Mem	HIV	acu
chr10	120574451	120574452	B-Mem	HIV	acu
chr10	120580940	120580941	B-Mem	HIV	pre
chr10	120599272	120599273	B-Mem	HIV	pre
chr10	120803588	120803589	B-Mem	HIV	cro
chr10	121409338	121409339	B-Mem	HIV	acu
chr10	121500076	121500077	B-Mem	HIV	acu
chr10	121506214	121506215	B-Mem	HIV	cro
chr10	121558750	121558751	B-Mem	HIV	acu
chr10	121629023	121629120	B-Mem	HIV	cro
chr10	121896127	121896128	B-Mem	HIV	cro
chr10	122019444	122019445	B-Mem	HIV	acu
chr10	122084140	122084141	B-Mem	HIV	acu
chr10	122194692	122194693	B-Mem	HIV	acu
chr10	122242550	122242551	B-Mem	HIV	acu
chr10	122745253	122745254	B-Mem	HIV	cro
chr10	123092383	123092384	B-Mem	HIV	acu
chr10	123488621	123488622	B-Mem	HIV	acu
chr10	123545206	123545207	B-Mem	HIV	acu
chr10	123579554	123579555	B-Mem	HIV	acu
chr10	123748732	123748733	B-Mem	HIV	acu
chr10	123774202	123774203	B-Mem	HIV	cro
chr10	123859004	123859005	B-Mem	HIV	acu
chr10	123905880	123905881	B-Mem	HIV	acu
chr10	124074867	124074868	B-Mem	HIV	cro
chr10	124144734	124144735	B-Mem	HIV	cro
chr10	124894170	124894171	B-Mem	HIV	pre
chr10	124971057	124971058	B-Mem	HIV	cro
chr10	125001043	125001044	B-Mem	HIV	cro
chr10	125053240	125053241	B-Mem	HIV	cro
chr10	125139317	125139318	B-Mem	HIV	cro
chr10	125382108	125382109	B-Mem	HIV	acu
chr10	125476400	125476401	B-Mem	HIV	acu
chr10	126076133	126076134	B-Mem	HIV	acu
chr10	126233662	126233663	B-Mem	HIV	cro
chr10	126633033	126633034	B-Mem	HIV	cro
chr10	126927193	126927194	B-Mem	HIV	acu
chr10	127054111	127054112	B-Mem	HIV	acu
chr10	127496275	127496276	B-Mem	HIV	acu
chr10	127541819	127541820	B-Mem	HIV	pre
chr10	127647196	127647197	B-Mem	HIV	cro
chr10	127757711	127757712	B-Mem	HIV	pre
chr10	127849947	127849948	B-Mem	HIV	pre
chr10	127871931	127871932	B-Mem	HIV	cro
chr10	127980005	127980006	B-Mem	HIV	pre
chr10	128009472	128009473	B-Mem	HIV	cro
chr10	128086222	128086223	B-Mem	HIV	acu
chr10	128459605	128459606	B-Mem	HIV	pre
chr10	128463757	128463758	B-Mem	HIV	cro
chr10	128516175	128516176	B-Mem	HIV	cro
chr10	128557232	128557233	B-Mem	HIV	cro
chr10	128624931	128624932	B-Mem	HIV	cro
chr10	128644674	128644675	B-Mem	HIV	acu
chr10	128908990	128908991	B-Mem	HIV	cro
chr10	128977146	128977147	B-Mem	HIV	pre
chr10	129276705	129276706	B-Mem	HIV	acu
chr10	129283705	129283706	B-Mem	HIV	acu
chr10	129332205	129332206	B-Mem	HIV	acu
chr10	129751834	129751835	B-Mem	HIV	acu
chr10	129873011	129873012	B-Mem	HIV	cro
chr10	129908879	129908880	B-Mem	HIV	cro
chr10	129933643	129933644	B-Mem	HIV	acu
chr10	129984336	129984337	B-Mem	HIV	acu
chr10	130022530	130022531	B-Mem	HIV	pre
chr10	130029490	130029491	B-Mem	HIV	cro
chr10	130153850	130153851	B-Mem	HIV	cro
chr10	130191486	130191487	B-Mem	HIV	cro
chr10	130512993	130512994	B-Mem	HIV	acu
chr10	130555545	130555546	B-Mem	HIV	pre
chr10	130626739	130626740	B-Mem	HIV	cro
chr10	130727337	130727338	B-Mem	HIV	acu
chr10	130745772	130745773	B-Mem	HIV	acu
chr10	130973523	130973524	B-Mem	HIV	acu
chr10	130990072	130990073	B-Mem	HIV	cro
chr10	131050599	131050600	B-Mem	HIV	cro
chr10	131102839	131102840	B-Mem	HIV	acu
chr10	131116715	131116716	B-Mem	HIV	acu
chr10	131214668	131214669	B-Mem	HIV	cro
chr10	131261106	131261107	B-Mem	HIV	pre
chr10	131329300	131329301	B-Mem	HIV	cro
chr10	131449400	131449401	B-Mem	HIV	cro
chr10	131457951	131457952	B-Mem	HIV	acu
chr10	131514774	131514775	B-Mem	HIV	acu
chr10	131570983	131570984	B-Mem	HIV	cro
chr10	131602903	131602904	B-Mem	HIV	pre
chr10	131703589	131703590	B-Mem	HIV	cro
chr10	131728935	131728936	B-Mem	HIV	pre
chr10	131802510	131802511	B-Mem	HIV	cro
chr10	131993231	131993232	B-Mem	HIV	cro
chr10	132059643	132059644	B-Mem	HIV	acu
chr10	132120359	132120360	B-Mem	HIV	cro
chr10	132130522	132130523	B-Mem	HIV	acu
chr10	132138069	132138070	B-Mem	HIV	cro
chr10	132187147	132187148	B-Mem	HIV	cro
chr10	132187647	132187648	B-Mem	HIV	cro
chr10	132270801	132270802	B-Mem	HIV	cro
chr10	132277685	132277686	B-Mem	HIV	pre
chr10	132316882	132316883	B-Mem	HIV	acu
chr10	132322896	132322897	B-Mem	HIV	acu
chr10	132401373	132401374	B-Mem	HIV	cro
chr10	132499257	132499258	B-Mem	HIV	pre
chr10	132513058	132513059	B-Mem	HIV	cro
chr10	132929480	132929481	B-Mem	HIV	acu
chr10	132937978	132937979	B-Mem	HIV	cro
chr10	132943371	132943372	B-Mem	HIV	cro
chr10	133196426	133196427	B-Mem	HIV	pre
chr10	133223450	133223451	B-Mem	HIV	acu
chr10	133238308	133238309	B-Mem	HIV	acu
chr10	133288982	133288983	B-Mem	HIV	acu
chr10	133396090	133396091	B-Mem	HIV	cro
chr10	133446120	133446121	B-Mem	HIV	acu
chr10	133508093	133508094	B-Mem	HIV	acu
chr10	133581766	133581767	B-Mem	HIV	pre
chr11	285892	285893	B-Mem	HIV	acu
chr11	287786	287787	B-Mem	HIV	cro
chr11	325644	325645	B-Mem	HIV	acu
chr11	339457	339458	B-Mem	HIV	acu
chr11	631464	631465	B-Mem	HIV	acu
chr11	645395	645396	B-Mem	HIV	cro
chr11	696504	696505	B-Mem	HIV	cro
chr11	816081	816082	B-Mem	HIV	pre
chr11	1019181	1019182	B-Mem	HIV	acu
chr11	1033681	1033682	B-Mem	HIV	cro
chr11	1071890	1071891	B-Mem	HIV	acu
chr11	1164263	1164264	B-Mem	HIV	acu
chr11	1383846	1383847	B-Mem	HIV	cro
chr11	1403033	1403055	B-Mem	HIV	cro
chr11	1440001	1440002	B-Mem	HIV	acu
chr11	1449137	1449138	B-Mem	HIV	cro
chr11	1559779	1559780	B-Mem	HIV	pre
chr11	1564278	1564279	B-Mem	HIV	cro
chr11	1667678	1667679	B-Mem	HIV	pre
chr11	1708223	1708224	B-Mem	HIV	acu
chr11	1759271	1759272	B-Mem	HIV	pre
chr11	1815889	1815890	B-Mem	HIV	acu
chr11	1871139	1871140	B-Mem	HIV	pre
chr11	1918623	1918624	B-Mem	HIV	acu
chr11	2133110	2133111	B-Mem	HIV	cro
chr11	2304154	2304155	B-Mem	HIV	acu
chr11	2509425	2509426	B-Mem	HIV	cro
chr11	2586091	2586092	B-Mem	HIV	cro
chr11	2664573	2664574	B-Mem	HIV	acu
chr11	2727750	2727786	B-Mem	HIV	pre
chr11	3230455	3230456	B-Mem	HIV	acu
chr11	3597211	3597212	B-Mem	HIV	cro
chr11	3795849	3795850	B-Mem	HIV	acu
chr11	4302092	4302093	B-Mem	HIV	pre
chr11	4329802	4329803	B-Mem	HIV	pre
chr11	4630606	4630607	B-Mem	HIV	pre
chr11	4793715	4793716	B-Mem	HIV	acu
chr11	4838275	4838276	B-Mem	HIV	pre
chr11	4998275	4998276	B-Mem	HIV	cro
chr11	5003498	5003499	B-Mem	HIV	acu
chr11	5285429	5285430	B-Mem	HIV	pre
chr11	5908625	5908626	B-Mem	HIV	acu
chr11	6330324	6330325	B-Mem	HIV	acu
chr11	6406533	6406534	B-Mem	HIV	pre
chr11	6457524	6457525	B-Mem	HIV	acu
chr11	6629675	6629676	B-Mem	HIV	acu
chr11	6817168	6817169	B-Mem	HIV	cro
chr11	7000479	7000480	B-Mem	HIV	cro
chr11	7019805	7019806	B-Mem	HIV	pre
chr11	7878926	7878927	B-Mem	HIV	pre
chr11	8059937	8059938	B-Mem	HIV	acu
chr11	8337275	8337276	B-Mem	HIV	cro
chr11	8788753	8788754	B-Mem	HIV	acu
chr11	8935352	8935353	B-Mem	HIV	cro
chr11	8993796	8993797	B-Mem	HIV	cro
chr11	9020357	9020358	B-Mem	HIV	acu
chr11	9327723	9327724	B-Mem	HIV	pre
chr11	10125471	10125472	B-Mem	HIV	pre
chr11	10632571	10632572	B-Mem	HIV	cro
chr11	11067910	11067911	B-Mem	HIV	acu
chr11	11252713	11252714	B-Mem	HIV	cro
chr11	11293190	11293191	B-Mem	HIV	acu
chr11	11406658	11406659	B-Mem	HIV	acu
chr11	11427966	11427967	B-Mem	HIV	acu
chr11	11578760	11578761	B-Mem	HIV	acu
chr11	12032093	12032094	B-Mem	HIV	cro
chr11	12377622	12377623	B-Mem	HIV	pre
chr11	12546732	12546733	B-Mem	HIV	cro
chr11	12621100	12621101	B-Mem	HIV	pre
chr11	12801238	12801239	B-Mem	HIV	cro
chr11	12865813	12865814	B-Mem	HIV	pre
chr11	12871376	12871377	B-Mem	HIV	pre
chr11	13366054	13366055	B-Mem	HIV	cro
chr11	13486194	13486195	B-Mem	HIV	acu
chr11	14092660	14092661	B-Mem	HIV	pre
chr11	14164643	14164644	B-Mem	HIV	cro
chr11	14179197	14179198	B-Mem	HIV	acu
chr11	14191242	14191243	B-Mem	HIV	acu
chr11	14863828	14863829	B-Mem	HIV	cro
chr11	15073217	15073218	B-Mem	HIV	cro
chr11	15645635	15645636	B-Mem	HIV	cro
chr11	16272262	16272263	B-Mem	HIV	cro
chr11	16357506	16357507	B-Mem	HIV	acu
chr11	16536529	16536530	B-Mem	HIV	cro
chr11	16602788	16602789	B-Mem	HIV	cro
chr11	16813668	16813669	B-Mem	HIV	acu
chr11	16873636	16873637	B-Mem	HIV	acu
chr11	16936177	16936178	B-Mem	HIV	acu
chr11	17370917	17370918	B-Mem	HIV	pre
chr11	17384264	17384265	B-Mem	HIV	acu
chr11	17405500	17405501	B-Mem	HIV	cro
chr11	17408538	17408539	B-Mem	HIV	acu
chr11	17424123	17424124	B-Mem	HIV	acu
chr11	17541744	17541745	B-Mem	HIV	cro
chr11	17756021	17756022	B-Mem	HIV	acu
chr11	18324048	18324049	B-Mem	HIV	acu
chr11	18448535	18448536	B-Mem	HIV	pre
chr11	18616674	18616675	B-Mem	HIV	cro
chr11	18716847	18716848	B-Mem	HIV	cro
chr11	18768154	18768155	B-Mem	HIV	cro
chr11	19282381	19282382	B-Mem	HIV	cro
chr11	19491015	19491016	B-Mem	HIV	acu
chr11	19592164	19592165	B-Mem	HIV	pre
chr11	19713953	19713954	B-Mem	HIV	cro
chr11	19873906	19873907	B-Mem	HIV	cro
chr11	20292352	20292353	B-Mem	HIV	acu
chr11	20350994	20350995	B-Mem	HIV	acu
chr11	20929107	20929108	B-Mem	HIV	cro
chr11	21024422	21024423	B-Mem	HIV	acu
chr11	21033706	21033707	B-Mem	HIV	acu
chr11	21374365	21374366	B-Mem	HIV	acu
chr11	21626448	21626449	B-Mem	HIV	cro
chr11	21630513	21630514	B-Mem	HIV	cro
chr11	21658017	21658018	B-Mem	HIV	cro
chr11	21876210	21876211	B-Mem	HIV	cro
chr11	22291681	22291682	B-Mem	HIV	cro
chr11	22329262	22329263	B-Mem	HIV	acu
chr11	22490308	22490309	B-Mem	HIV	acu
chr11	22844874	22844875	B-Mem	HIV	cro
chr11	23385342	23385343	B-Mem	HIV	acu
chr11	24254150	24254151	B-Mem	HIV	acu
chr11	24643287	24643288	B-Mem	HIV	acu
chr11	24897680	24897681	B-Mem	HIV	cro
chr11	25393427	25393428	B-Mem	HIV	acu
chr11	25735187	25735188	B-Mem	HIV	pre
chr11	25804483	25804484	B-Mem	HIV	acu
chr11	26067198	26067199	B-Mem	HIV	cro
chr11	26373517	26373518	B-Mem	HIV	cro
chr11	26525832	26525833	B-Mem	HIV	pre
chr11	26798311	26798312	B-Mem	HIV	pre
chr11	27390708	27390709	B-Mem	HIV	acu
chr11	27553314	27553315	B-Mem	HIV	cro
chr11	27620086	27620087	B-Mem	HIV	cro
chr11	27937900	27937901	B-Mem	HIV	acu
chr11	29008187	29008188	B-Mem	HIV	cro
chr11	29084513	29084514	B-Mem	HIV	pre
chr11	29207103	29207104	B-Mem	HIV	acu
chr11	29288709	29288710	B-Mem	HIV	cro
chr11	29308664	29308665	B-Mem	HIV	pre
chr11	29331352	29331353	B-Mem	HIV	pre
chr11	30140614	30140615	B-Mem	HIV	acu
chr11	30178806	30178807	B-Mem	HIV	acu
chr11	30208517	30208518	B-Mem	HIV	acu
chr11	30440715	30440716	B-Mem	HIV	pre
chr11	31207100	31207101	B-Mem	HIV	cro
chr11	31987515	31987516	B-Mem	HIV	acu
chr11	32431094	32431095	B-Mem	HIV	pre
chr11	33185147	33185148	B-Mem	HIV	cro
chr11	33433299	33433300	B-Mem	HIV	acu
chr11	34100495	34100496	B-Mem	HIV	acu
chr11	34364495	34364496	B-Mem	HIV	acu
chr11	34415423	34415424	B-Mem	HIV	pre
chr11	34430413	34430414	B-Mem	HIV	cro
chr11	34487058	34487059	B-Mem	HIV	acu
chr11	34601284	34601285	B-Mem	HIV	cro
chr11	34655469	34655470	B-Mem	HIV	cro
chr11	35149068	35149069	B-Mem	HIV	pre
chr11	35180436	35180437	B-Mem	HIV	cro
chr11	35472056	35472057	B-Mem	HIV	acu
chr11	35566522	35566523	B-Mem	HIV	acu
chr11	35662034	35662035	B-Mem	HIV	cro
chr11	35900134	35900135	B-Mem	HIV	pre
chr11	36038150	36038151	B-Mem	HIV	cro
chr11	36205161	36205162	B-Mem	HIV	pre
chr11	36630073	36630074	B-Mem	HIV	cro
chr11	36930419	36930420	B-Mem	HIV	cro
chr11	37138938	37138939	B-Mem	HIV	acu
chr11	37517269	37517270	B-Mem	HIV	pre
chr11	37687810	37687811	B-Mem	HIV	cro
chr11	37826951	37826952	B-Mem	HIV	pre
chr11	37837384	37837385	B-Mem	HIV	pre
chr11	38355639	38355640	B-Mem	HIV	acu
chr11	38448227	38448228	B-Mem	HIV	acu
chr11	38852108	38852109	B-Mem	HIV	pre
chr11	39193878	39193879	B-Mem	HIV	acu
chr11	39396019	39396020	B-Mem	HIV	pre
chr11	39548196	39548197	B-Mem	HIV	cro
chr11	39574241	39574242	B-Mem	HIV	acu
chr11	39786858	39786859	B-Mem	HIV	acu
chr11	39908984	39908985	B-Mem	HIV	acu
chr11	40012173	40012174	B-Mem	HIV	acu
chr11	40073185	40073186	B-Mem	HIV	acu
chr11	40178128	40178129	B-Mem	HIV	pre
chr11	40212703	40212704	B-Mem	HIV	acu
chr11	40522959	40522960	B-Mem	HIV	cro
chr11	40853563	40853564	B-Mem	HIV	pre
chr11	41220895	41220896	B-Mem	HIV	acu
chr11	41368312	41368313	B-Mem	HIV	cro
chr11	41582852	41582853	B-Mem	HIV	acu
chr11	41614332	41614333	B-Mem	HIV	cro
chr11	41817823	41817824	B-Mem	HIV	pre
chr11	42187954	42187955	B-Mem	HIV	acu
chr11	42329508	42329509	B-Mem	HIV	pre
chr11	42704594	42704595	B-Mem	HIV	cro
chr11	42868634	42868635	B-Mem	HIV	acu
chr11	43554268	43554269	B-Mem	HIV	pre
chr11	43880513	43880514	B-Mem	HIV	pre
chr11	44327986	44327987	B-Mem	HIV	acu
chr11	44434317	44434318	B-Mem	HIV	cro
chr11	44660686	44660687	B-Mem	HIV	pre
chr11	44740268	44740269	B-Mem	HIV	acu
chr11	44828275	44828276	B-Mem	HIV	acu
chr11	44878999	44879000	B-Mem	HIV	acu
chr11	45080603	45080604	B-Mem	HIV	cro
chr11	45095192	45095193	B-Mem	HIV	cro
chr11	45403087	45403088	B-Mem	HIV	cro
chr11	45514697	45514698	B-Mem	HIV	pre
chr11	45518521	45518522	B-Mem	HIV	pre
chr11	45525319	45525320	B-Mem	HIV	pre
chr11	45593372	45593373	B-Mem	HIV	cro
chr11	45755800	45755801	B-Mem	HIV	acu
chr11	45775240	45775241	B-Mem	HIV	acu
chr11	45836082	45836083	B-Mem	HIV	pre
chr11	45929146	45929147	B-Mem	HIV	cro
chr11	46226157	46226158	B-Mem	HIV	acu
chr11	46272602	46272603	B-Mem	HIV	acu
chr11	46296977	46296978	B-Mem	HIV	cro
chr11	46369354	46369355	B-Mem	HIV	cro
chr11	47011565	47011566	B-Mem	HIV	cro
chr11	47152526	47152527	B-Mem	HIV	pre
chr11	47433763	47433764	B-Mem	HIV	pre
chr11	47450820	47450821	B-Mem	HIV	cro
chr11	47454506	47454507	B-Mem	HIV	pre
chr11	47504758	47504759	B-Mem	HIV	acu
chr11	47675026	47675027	B-Mem	HIV	pre
chr11	47911867	47911868	B-Mem	HIV	acu
chr11	47982064	47982065	B-Mem	HIV	pre
chr11	48117338	48117339	B-Mem	HIV	pre
chr11	48317920	48317921	B-Mem	HIV	cro
chr11	48341616	48341617	B-Mem	HIV	pre
chr11	48513671	48513672	B-Mem	HIV	pre
chr11	48547285	48547286	B-Mem	HIV	acu
chr11	48729427	48729428	B-Mem	HIV	pre
chr11	48866721	48866722	B-Mem	HIV	pre
chr11	49186171	49186172	B-Mem	HIV	cro
chr11	49934267	49934268	B-Mem	HIV	pre
chr11	50274348	50274349	B-Mem	HIV	cro
chr11	50276280	50276281	B-Mem	HIV	acu
chr11	50493608	50493609	B-Mem	HIV	pre
chr11	50619683	50619684	B-Mem	HIV	cro
chr11	50815520	50815521	B-Mem	HIV	acu
chr11	53056316	53056317	B-Mem	HIV	pre
chr11	53429506	53429507	B-Mem	HIV	pre
chr11	54711354	54711355	B-Mem	HIV	cro
chr11	54822063	54822064	B-Mem	HIV	cro
chr11	54932631	54932632	B-Mem	HIV	cro
chr11	55026761	55026762	B-Mem	HIV	cro
chr11	56211480	56211481	B-Mem	HIV	pre
chr11	56566388	56566389	B-Mem	HIV	acu
chr11	56625581	56625582	B-Mem	HIV	pre
chr11	56684296	56684297	B-Mem	HIV	acu
chr11	57015538	57015539	B-Mem	HIV	pre
chr11	57151715	57151716	B-Mem	HIV	acu
chr11	57169915	57169916	B-Mem	HIV	pre
chr11	57832166	57832167	B-Mem	HIV	acu
chr11	57912806	57912807	B-Mem	HIV	pre
chr11	58034568	58034569	B-Mem	HIV	acu
chr11	58045326	58045327	B-Mem	HIV	pre
chr11	58103060	58103061	B-Mem	HIV	acu
chr11	58300448	58300449	B-Mem	HIV	cro
[truncated: 757,748+ more rows]
