# Supplementary material for: Genetics and environment distinctively shape the human immune cell epigenome
Source: Nat Genet. 2026 Jan 27;58(2):392–403. doi: 10.1038/s41588-025-02479-6 (PMC12900638; doi:10.1038/s41588-025-02479-6)
Supplement: Supplementary file 5 — meQTL results in memory B cells. [file 41588_2025_2479_MOESM5_ESM.xlsx]

## Sheet: Sheet 1 - B-Mem.permutation.fil
B-Mem.permutation.filtered
phe_id	phe_chr	phe_from	phe_to	phe_strd	n_var_in_cis	dist_phe_var	var_id	var_chr	var_from	var_to	dof1	dof2	bml1	bml2	nom_pval	r_squared	slope	adj_emp_pval	adj_beta_pval
dmr100063	chr11	22571962	22571961	+	17730	-788643	rs61099800	chr11	21783317	21783319	105	108.999	0.967197	5984.42	1.7663e-06	0.196264	4.64567	0.010299	0.00798949
dmr100076	chr11	22684799	22684798	+	17374	-216117	rs11026577	chr11	22468682	22468682	105	94.6128	1.09123	4258.31	3.10355e-06	0.187897	-0.581057	0.0292971	0.0286862
dmr10011	chr1	24982735	24982734	+	12640	575267	rs34253960	chr1	25558001	25558001	105	111.388	0.94736	1909.85	1.3361e-05	0.165901	-0.288344	0.019998	0.0176789
dmr100166	chr11	23184642	23184641	+	17131	286082	rs148449560	chr11	23470723	23470726	105	111.265	1.00118	2018.09	1.91462e-05	0.16041	-0.66834	0.0207979	0.0214147
dmr100224	chr11	23406790	23406789	+	17543	595377	rs112622354	chr11	24002166	24002166	105	100.488	1.08389	6166.11	5.86837e-06	0.178356	-14.1741	0.0441956	0.0423111
dmr100234	chr11	23453653	23453652	+	17482	-679169	rs116250010	chr11	22774484	22774484	105	60.0469	0.662556	35434.1	4.24948e-13	0.394995	1.81617	0.0461954	0.0154525
dmr100309	chr11	23934026	23934025	+	18667	-650098	rs9633849	chr11	23283928	23283928	105	52.6846	0.870748	6214.26	9.02293e-11	0.33106	-1.41309	0.0707929	0.0470768
dmr100314	chr11	23951629	23951628	+	18637	786681	rs1564992	chr11	24738309	24738309	105	88.4297	0.952758	1589.51	3.20842e-06	0.187402	0.526398	0.0409959	0.0364671
dmr10031	chr1	25030800	25030799	+	12901	812861	rs169934	chr1	25843660	25843660	105	44.0918	0.851379	1839.36	1.09447e-12	0.38415	0.837403	0.0306969	0.0169793
dmr100418	chr11	24614624	24614623	+	18508	-245637	rs10834325	chr11	24368987	24368987	105	104.959	0.950852	2049.82	1.5807e-05	0.163339	-0.936903	0.0438956	0.0386515
dmr100455	chr11	24853794	24853793	+	19103	928713	rs4923306	chr11	25782506	25782506	105	110.004	0.955321	3630.54	1.68047e-05	0.162404	0.350405	0.0474953	0.044325
dmr100457	chr11	24859731	24859730	+	19119	-28196	rs7930770	chr11	24831535	24831535	105	103.206	0.987436	2066.62	2.84776e-06	0.189178	-0.46442	0.00849915	0.00763207
dmr100466	chr11	24903601	24903600	+	19192	146928	rs111398731	chr11	25050528	25050528	105	95.5356	0.932085	2707.2	4.29979e-06	0.183025	1.43536	0.0429957	0.0404948
dmr100528	chr11	25273861	25273860	+	19596	142242	rs4922724	chr11	25416102	25416102	105	108.322	0.972293	3161.92	1.86437e-05	0.160817	0.459274	0.0476952	0.0469083
dmr100593	chr11	25624525	25624524	+	19392	374814	rs61885311	chr11	25999338	25999338	105	102.508	0.966361	1803.95	1.78335e-07	0.22955	-0.701901	0.00059994	0.000591504
dmr100634	chr11	25832652	25832651	+	19053	648065	rs201044889	chr11	26480716	26480716	105	92.2852	1.05433	3688.5	1.97845e-07	0.22807	0.859732	0.00329967	0.00290222
dmr100669	chr11	25998243	25998242	+	18733	-397469	rs75135467	chr11	25600774	25600774	105	100.355	0.931201	2405.79	3.75583e-06	0.185049	1.97216	0.0206979	0.0202354
dmr100685	chr11	26047806	26047805	+	18602	893640	rs12272342	chr11	26941445	26941445	105	68.9985	1.02451	892.451	5.7841e-07	0.212621	-1.65931	0.0469953	0.0415354
dmr100773	chr11	26554644	26554643	+	16863	-530438	rs1387488	chr11	26024206	26024206	105	117.592	0.9523	3331.83	2.81588e-05	0.154491	0.423926	0.0359964	0.0367078
dmr100816	chr11	26784257	26784256	+	15568	-107983	rs112496975	chr11	26676274	26676274	105	106.692	0.947658	3352.55	1.18023e-05	0.167788	-2.51535	0.0413959	0.0403573
dmr10081	chr1	25111906	25111931	+	12776	-600150	rs196401	chr1	24511756	24511756	105	98.5503	1.20635	2595.72	1.07045e-05	0.169271	-0.280857	0.020298	0.0248537
dmr100836	chr11	26939086	26939085	+	14788	208232	rs1550619	chr11	27147317	27147317	105	97.1865	1.0049	5005.97	2.06927e-06	0.193921	0.7719	0.0250975	0.0241251
dmr100858	chr11	27077127	27077126	+	13804	-316156	rs11029696	chr11	26760971	26760971	105	95.2998	0.922192	2790.28	2.30792e-06	0.192303	-0.591008	0.0268973	0.026404
dmr100965	chr11	27533257	27533256	+	11306	-644377	rs150981114	chr11	26888880	26888880	105	113.788	0.940291	2316.03	3.5102e-05	0.151096	4.59945	0.0511949	0.0466318
dmr101018	chr11	27887313	27887342	+	10731	-668015	rs66529915	chr11	27219297	27219298	105	118.094	0.944396	2613.89	1.48518e-05	0.164289	0.282445	0.0134987	0.0148162
dmr1010	chr1	2565143	2565142	+	15871	-253461	rs61762077	chr1	2311682	2311682	105	59.1855	0.532187	17747.1	9.14218e-15	0.437137	0.834104	0.0163984	0.00888002
dmr101108	chr11	28633000	28632999	+	11224	-75735	rs61889213	chr11	28557265	28557265	105	98.0376	0.983314	1790.29	4.74095e-06	0.181561	-0.665744	0.0206979	0.0187922
dmr101161	chr11	28956675	28956674	+	11850	-71312	rs148204384	chr11	28885363	28885363	105	117.858	0.989982	2156.81	4.2611e-05	0.148102	-12.625	0.0340966	0.0318475
dmr101269	chr11	30033943	30033956	+	12858	561066	rs294378	chr11	30595022	30595022	105	120.555	0.924155	2706.06	1.13091e-05	0.168437	-0.297672	0.0119988	0.0102539
dmr10130	chr1	25256899	25256898	+	12611	306984	rs13373894	chr1	25563882	25563882	105	44.7275	1.60564	1320.43	1.67255e-10	0.323294	2.71498	0.00239976	0.00427804
dmr101356	chr11	30466384	30466383	+	11763	-698727	rs11828566	chr11	29767657	29767657	105	106.477	0.927593	1524.8	1.41723e-05	0.165003	5.82876	0.0285971	0.0255646
dmr101504	chr11	31570053	31570052	+	11348	759028	rs190638944	chr11	32329080	32329080	105	123.17	0.948917	2123.76	3.09772e-05	0.153023	-1.43933	0.0218978	0.017087
dmr101518	chr11	31694768	31694767	+	11423	769036	rs11031799	chr11	32463803	32463803	105	75.0381	0.983178	2619.4	2.42123e-07	0.225182	-0.457854	0.0416958	0.0355255
dmr101535	chr11	31793331	31793330	+	11525	716234	rs7109355	chr11	32509564	32509564	105	114.064	0.923454	1911.71	7.03901e-06	0.175615	-0.420313	0.0114989	0.00827657
dmr101541	chr11	31811548	31811547	+	11530	702602	rs72908976	chr11	32514149	32514149	105	111.214	0.934526	1415.82	1.31145e-05	0.166185	0.784147	0.0154985	0.0141723
dmr101569	chr11	31931502	31931501	+	11609	-418979	rs77732686	chr11	31512523	31512523	105	127.189	0.954181	5515.51	2.75668e-06	0.189662	-563.578	0.00269973	0.0018582
dmr101583	chr11	31976570	31976569	+	11538	802312	rs7936690	chr11	32778881	32778881	105	118.986	0.939165	1421.01	7.66677e-05	0.138984	-0.272063	0.0490951	0.0445479
dmr101592	chr11	32006163	32006162	+	11573	-129236	rs664776	chr11	31876927	31876927	105	88.0093	0.924458	3005.41	1.10742e-06	0.203139	-0.596549	0.0438956	0.0334713
dmr101593	chr11	32015374	32015373	+	11600	808583	rs113638966	chr11	32823956	32823956	105	98.8271	0.868524	2051.87	4.92595e-06	0.180987	2.49896	0.0365963	0.033708
dmr101685	chr11	32433598	32433597	+	12202	575853	rs117854239	chr11	33009450	33009450	105	110.517	0.899724	2121.78	5.23842e-06	0.180063	-1.81136	0.0116988	0.0108213
dmr101713	chr11	32510224	32510223	+	12444	-523128	rs1005544	chr11	31987096	31987096	105	116.351	0.931767	2372.61	1.46155e-05	0.164534	0.519445	0.0178982	0.0164823
dmr101736	chr11	32625376	32625375	+	12662	519374	rs139498078	chr11	33144749	33144749	105	114.321	1.03249	2650.93	4.35049e-05	0.147781	-3.15507	0.0474953	0.0459421
dmr101771	chr11	32774427	32774426	+	13083	-552189	rs6484555	chr11	32222238	32222238	105	113.993	0.969867	1564.44	2.65659e-05	0.155387	0.303968	0.0241976	0.0211842
dmr101801	chr11	32887873	32887872	+	13362	950996	rs114635293	chr11	33838868	33838868	105	66.6709	1.24629	938.722	7.26038e-07	0.209313	-10.8222	0.0185981	0.0340138
dmr101812	chr11	33007342	33007341	+	13352	-50718	rs1556802	chr11	32956624	32956624	105	111.101	0.948188	1844.72	3.42957e-05	0.151455	0.577515	0.0473953	0.0444235
dmr101916	chr11	33405610	33405609	+	13404	164981	rs10836076	chr11	33570590	33570590	105	118.135	0.968069	2757.51	2.46863e-05	0.156514	0.541383	0.0248975	0.0239173
dmr101965	chr11	33571571	33571570	+	13242	523832	rs2957488	chr11	34095402	34095402	105	82.5234	0.963576	2717.9	4.91867e-07	0.214972	-26.3615	0.0287971	0.0261581
dmr102003	chr11	33722822	33722821	+	13122	-342673	rs34828249	chr11	33380149	33380149	105	111.85	0.95439	2454.57	7.24061e-06	0.175189	0.437597	0.0124988	0.0112266
dmr102141	chr11	34203741	34203740	+	13967	962119	rs35796444	chr11	35165859	35165859	105	90.8599	0.867447	2596.46	1.97103e-06	0.194641	0.851711	0.0461954	0.0427808
dmr102225	chr11	34405205	34405204	+	14527	241880	rs375735847	chr11	34647084	34647084	105	76.9453	1.02346	2003.39	9.01567e-07	0.206152	-2.27771	0.0492951	0.0478329
dmr102260	chr11	34499305	34499304	+	14526	-338720	rs181207441	chr11	34160585	34160585	105	109.553	0.962469	10101.2	4.50879e-06	0.182314	2.55529	0.039896	0.0323392
dmr102283	chr11	34574061	34574060	+	14764	-566496	rs7122747	chr11	34007565	34007565	105	108.548	0.966125	2057.22	1.95634e-05	0.16008	0.251929	0.0322968	0.0327806
dmr102341	chr11	34839311	34839310	+	14389	40266	rs7118017	chr11	34879576	34879576	105	106.887	0.97178	1526.55	3.54803e-05	0.150931	-0.372816	0.0488951	0.0496733
dmr102476	chr11	35246876	35246875	+	14767	-410010	rs745377	chr11	34836866	34836866	105	115.951	0.974391	3151.67	2.61021e-05	0.155657	0.37045	0.0343966	0.0338568
dmr102530	chr11	35434456	35434455	+	14934	129198	rs17295842	chr11	35563653	35563653	105	99.8218	0.947083	1984.24	8.45112e-06	0.172853	0.440413	0.0375962	0.0341615
dmr102587	chr11	35686331	35686330	+	15032	42463	rs55967702	chr11	35728793	35728793	105	67.8706	0.766053	5672.05	6.28717e-09	0.275926	3.28152	0.069593	0.0486154
dmr102637	chr11	35883963	35883962	+	15235	-484652	rs16927464	chr11	35399311	35399311	105	111.368	0.971861	1741.53	4.4247e-05	0.147519	-0.483676	0.049895	0.0487265
dmr102653	chr11	35938526	35938525	+	14963	222137	rs114250422	chr11	36160662	36160662	105	68.3936	1.34504	2566.32	9.79761e-08	0.238045	3.00645	0.009999	0.0123569
dmr102677	chr11	36006436	36006435	+	14812	343033	rs11033565	chr11	36349468	36349468	105	103.288	0.900551	4792.29	1.93352e-07	0.228397	0.64491	0.00419958	0.00237129
dmr102730	chr11	36130532	36130531	+	14745	-993765	rs117055731	chr11	35136767	35136767	105	77.0273	0.64574	8662.23	4.91772e-09	0.279229	7.9214	0.0574943	0.0353424
dmr102759	chr11	36204645	36204644	+	14806	-53106	rs12574547	chr11	36151539	36151539	105	112.034	0.999473	2212.48	1.44738e-05	0.164682	-0.471771	0.0152985	0.0164099
dmr102765	chr11	36231900	36231899	+	14820	615687	rs55924143	chr11	36847586	36847586	105	79.314	1.04868	3225.86	2.09193e-07	0.227273	-0.535772	0.0154985	0.0169276
dmr102767	chr11	36238898	36238897	+	14807	-292544	rs35441145	chr11	35946354	35946354	105	54.2534	1.53137	1259.16	1.21157e-07	0.235043	0.825229	0.0392961	0.0499142
dmr102811	chr11	36372964	36372963	+	14691	85523	rs59735770	chr11	36458486	36458486	105	51.772	0.782276	3308.99	3.58971e-11	0.342499	-1.88878	0.0458954	0.033002
dmr10283	chr1	25757690	25757689	+	11956	-773985	rs55650614	chr1	24983705	24983705	105	102.775	0.97138	4974.09	6.09788e-06	0.177778	6.54146	0.050395	0.0415337
dmr103011	chr11	37455798	37455797	+	15520	-593150	rs7934877	chr11	36862648	36862648	105	118.484	1.00552	5885.83	1.6278e-05	0.16289	0.406995	0.0286971	0.0263659
dmr103015	chr11	37480527	37480526	+	15625	783281	rs4353247	chr11	38263807	38263807	105	78.8218	0.732614	1995.87	1.91158e-08	0.260798	-0.564887	0.010499	0.0126601
dmr103090	chr11	37906213	37906212	+	15835	989539	rs12360613	chr11	38895751	38895751	105	93.3413	0.933456	1727.76	1.18705e-06	0.202119	-0.802475	0.0137986	0.0113892
dmr103096	chr11	37947309	37947308	+	15928	-994363	rs17563183	chr11	36952946	36952946	105	117.089	0.941291	2087.72	3.84991e-05	0.14967	-0.482808	0.0382962	0.0356989
dmr10309	chr1	25807875	25807887	+	11889	-237123	rs80271121	chr1	25570752	25570752	105	85.21	1.10396	3012.56	8.26756e-07	0.207418	1.54045	0.0148985	0.0177075
dmr103138	chr11	38339288	38339287	+	16389	820416	rs446622	chr11	39159703	39159703	105	66.9272	0.658708	4606.31	7.17465e-13	0.389014	-100.265	0.00389961	0.00159798
dmr10315	chr1	25820504	25820503	+	11869	572818	rs74061151	chr1	26393321	26393321	105	25.7988	1.7777	906.939	2.49128e-15	0.450751	-1.52814	0.010099	0.00776062
dmr103207	chr11	38836092	38836091	+	16405	-650750	rs7943930	chr11	38185342	38185342	105	115.377	0.984174	3303.59	3.13589e-06	0.187743	-0.469708	0.00409959	0.00370693
dmr103213	chr11	38920511	38920510	+	16337	737075	rs2660988	chr11	39657585	39657585	105	82.8311	0.874233	1812.65	3.6688e-07	0.219209	0.803943	0.0250975	0.0210973
dmr103216	chr11	38957167	38957166	+	16325	-940218	rs200283316	chr11	38016948	38016949	105	103.77	1.07298	2476.61	1.23252e-05	0.167129	3.7477	0.029897	0.0255385
dmr103225	chr11	39044419	39044418	+	16200	427742	rs61050292	chr11	39472160	39472160	105	86.9941	0.889324	1139.66	4.15294e-06	0.183546	0.794001	0.0490951	0.0481969
dmr103246	chr11	39181528	39181527	+	16084	124048	rs7936529	chr11	39305575	39305575	105	114.803	0.960667	1404.79	5.36196e-05	0.144543	-0.322264	0.0413959	0.0384377
dmr103249	chr11	39203328	39203327	+	16080	-793162	rs2082759	chr11	38410166	38410166	105	116.495	0.96902	2969.67	8.10473e-06	0.173486	0.438544	0.010499	0.00900356
dmr10328	chr1	25855018	25855017	+	11821	-957098	rs7522097	chr1	24897920	24897920	105	104.108	1.05807	3089.94	5.29922e-07	0.213892	-0.678728	0.00149985	0.00123604
dmr103325	chr11	39578464	39578463	+	15777	-93892	rs11828611	chr11	39484572	39484572	105	26.6499	0.74417	5563.07	3.38548e-21	0.574413	0.578695	0.0680932	0.0415282
dmr10343	chr1	25901748	25901747	+	11571	-241440	rs140323703	chr1	25660308	25660308	105	66.8862	0.991355	1406.1	1.78165e-07	0.229564	-19.9207	0.0259974	0.0448659
dmr103447	chr11	40232140	40232139	+	15217	-384769	rs61192365	chr11	39847371	39847371	105	117.223	0.956835	2676.7	3.57929e-05	0.150795	-0.713182	0.040296	0.0388936
dmr103448	chr11	40238945	40238944	+	15215	873957	rs11036240	chr11	41112901	41112901	105	59.6675	0.908494	806.413	5.79194e-08	0.245431	0.644504	0.0443956	0.0496571
dmr103461	chr11	40277584	40277583	+	15128	418458	rs71484114	chr11	40696041	40696041	105	115.121	0.961835	2568.16	2.81694e-05	0.154486	1.03873	0.0350965	0.0339704
dmr10354	chr1	25957726	25957725	+	11516	-880434	rs443523	chr1	25077292	25077292	105	82.8721	1.05714	2548.3	9.25995e-07	0.20576	-0.48293	0.0248975	0.0265996
dmr103570	chr11	40959470	40959469	+	14732	743666	rs11449836	chr11	41703135	41703135	105	83.9077	0.962629	1207.7	2.71177e-07	0.223557	0.343859	0.00839916	0.00646185
dmr103578	chr11	41001321	41001320	+	14861	-175378	rs527334954	chr11	40825943	40825943	105	112.475	0.963375	3672.07	1.54301e-05	0.163707	2.23612	0.0353965	0.0321141
dmr10358	chr1	25960349	25960348	+	11515	-884922	rs7539598	chr1	25075427	25075427	105	118.453	0.966022	2253.5	2.52989e-05	0.156138	-0.503717	0.0213979	0.0198758
dmr103646	chr11	41450846	41450845	+	15784	937658	rs35549901	chr11	42388503	42388503	105	68.7524	0.913742	1041.54	1.33042e-08	0.26576	0.757889	0.00749925	0.00750368
dmr10367	chr1	26004436	26004435	+	11335	574869	rs11287059	chr1	26579304	26579305	105	115.356	0.949601	1378.34	4.92125e-05	0.145872	0.388768	0.0345965	0.0345736
dmr103695	chr11	41687865	41687864	+	15823	100295	rs11036556	chr11	41788159	41788159	105	93.5156	0.907672	1680.25	2.65857e-06	0.190201	0.658841	0.0257974	0.0238848
dmr103715	chr11	41773609	41773608	+	16051	395121	rs7945228	chr11	42168729	42168729	105	101.278	0.941588	1510.04	1.80777e-06	0.195921	-0.406062	0.00819918	0.00586226
dmr103751	chr11	41917638	41917637	+	16518	-438893	rs144141365	chr11	41478745	41478745	105	100.211	0.977116	1685.94	1.22323e-05	0.167244	-1.89403	0.0373963	0.0350837
dmr103795	chr11	42221648	42221647	+	17151	-918519	rs2922030	chr11	41303129	41303129	105	112.824	1.05586	4218.31	2.02967e-06	0.194207	0.371918	0.00309969	0.00252877
dmr103811	chr11	42309472	42309471	+	17225	874804	rs115814602	chr11	43184275	43184275	105	105.738	0.908267	3860.47	6.65341e-06	0.176465	-2.64177	0.0381962	0.0344148
dmr103856	chr11	42526814	42526813	+	16949	-420941	rs10837777	chr11	42105873	42105873	105	93.3105	0.934716	3529.42	1.01919e-07	0.237488	-0.657359	0.00409959	0.00286827
dmr103895	chr11	42788863	42788862	+	16204	721778	rs113179541	chr11	43510640	43510640	105	85.5483	0.864085	2124.46	7.31746e-07	0.209199	11.5798	0.0319968	0.0305209
dmr103955	chr11	43009794	43009793	+	15684	-357881	rs7119123	chr11	42651913	42651913	105	107	0.942516	2085.06	1.56456e-05	0.163495	-0.29157	0.0351965	0.033632
dmr103964	chr11	43072302	43072301	+	15770	-598865	rs148300596	chr11	42473434	42473437	105	98.6631	0.968376	2459.72	1.65091e-06	0.197262	0.624504	0.0115988	0.00984164
dmr10399	chr1	26107863	26107862	+	10973	947885	rs397933893	chr1	27055747	27055747	105	109.717	0.901654	2127.47	5.49585e-06	0.179342	0.392996	0.0137986	0.0120948
dmr104047	chr11	43467656	43467655	+	15095	775503	rs11037912	chr11	44243158	44243158	105	103.503	0.968796	4311.81	8.49408e-06	0.172776	2.4771	0.0526947	0.0465221
dmr10409	chr1	26165000	26164999	+	10829	94167	rs884533	chr1	26259166	26259166	105	117.182	0.949058	1617.72	2.94467e-05	0.153803	-0.391807	0.0228977	0.0204559
dmr104150	chr11	43918078	43918077	+	14633	686853	rs116871136	chr11	44604930	44604930	105	113.87	0.954527	11146.1	3.6009e-06	0.185679	3.41745	0.0224978	0.0189915
dmr104186	chr11	44014980	44014979	+	14566	-374048	rs1491200581	chr11	43640931	43640932	105	107.358	1.09628	7980.75	9.74417e-06	0.170697	-0.500023	0.0469953	0.0437667
dmr104206	chr11	44073367	44073366	+	14631	581252	rs7925218	chr11	44654618	44654618	105	48.0703	0.994904	1265.69	6.33809e-10	0.306241	-0.660187	0.0214979	0.0383236
dmr104311	chr11	44408683	44408682	+	14306	-139768	rs4755804	chr11	44268915	44268915	105	116.566	0.984782	5907.8	2.1223e-05	0.158833	-0.249416	0.0472953	0.0453872
dmr104361	chr11	44573915	44573914	+	14597	470674	rs11038283	chr11	45044588	45044588	105	115.326	0.9699	2970.16	8.95031e-06	0.171985	0.371264	0.0112989	0.0111352
dmr104362	chr11	44576532	44576531	+	14598	916679	rs79088568	chr11	45493210	45493210	105	85.8354	1.05667	5888.46	5.60664e-07	0.213073	3.09545	0.0321968	0.0285742
dmr104365	chr11	44580788	44580787	+	14613	12841	rs17613700	chr11	44593628	44593628	105	74.9663	1.43957	2069.68	1.13166e-07	0.236008	-0.712105	0.00189981	0.00195013
dmr104401	chr11	44692807	44692806	+	14810	-370144	rs4755811	chr11	44322663	44322663	105	108.712	0.994007	2529.7	1.33591e-05	0.165903	0.476594	0.0274973	0.024065
dmr104418	chr11	44737425	44737478	+	14818	59647	rs12277897	chr11	44797125	44797125	105	113.706	0.9489	6265.11	4.32395e-06	0.182941	-1.54167	0.0140986	0.0138659
dmr10441	chr1	26242421	26242420	+	10848	-40961	rs6657616	chr1	26201460	26201460	105	105.051	0.949269	1122.88	2.53391e-05	0.156113	-0.463122	0.0381962	0.0341692
dmr10445	chr1	26246532	26246531	+	10845	396096	rs34660239	chr1	26642627	26642627	105	92.8184	1.24153	2344.58	1.18849e-05	0.167682	1.90569	0.0438956	0.0425649
dmr104486	chr11	44907650	44907649	+	14895	544057	rs4755989	chr11	45451706	45451706	105	111.46	1.01238	6808.94	1.65966e-06	0.197184	0.481767	0.00589941	0.00502771
dmr104560	chr11	45055089	45055088	+	14244	-148505	rs2306665	chr11	44906584	44906584	105	116.259	0.977916	3381.13	2.44268e-05	0.156676	0.37292	0.0345965	0.0324417
dmr104570	chr11	45096381	45096380	+	14105	-58910	rs2863145	chr11	45037471	45037471	105	108.374	0.931216	3329.98	9.50581e-06	0.171072	0.5338	0.0319968	0.0299842
dmr104616	chr11	45273940	45273939	+	14014	-963946	rs115968657	chr11	44309994	44309994	105	122.924	0.941453	7781.97	1.86512e-05	0.16081	-7.63823	0.0386961	0.0349248
dmr104618	chr11	45275997	45275996	+	13994	21356	rs142885756	chr11	45297352	45297352	105	105.246	0.932136	3517.83	5.58828e-06	0.179092	2.4517	0.0284972	0.0255204
dmr104647	chr11	45390565	45390564	+	13713	-537819	rs1079146	chr11	44852746	44852746	105	115.131	0.972176	2945.75	2.74484e-05	0.154884	-0.283015	0.0366963	0.0361679
dmr1046	chr1	2633958	2633957	+	16117	326003	rs10909845	chr1	2959960	2959960	105	112.044	0.959332	2253.94	4.93434e-06	0.180961	0.299758	0.00789921	0.00670248
dmr104750	chr11	45834409	45834408	+	12040	76287	rs1533613	chr11	45910695	45910695	105	116.454	0.947176	2829.09	4.56847e-06	0.182117	0.626351	0.00519948	0.0053246
dmr104754	chr11	45850112	45850111	+	12008	377859	rs199802005	chr11	46227970	46227970	105	84.3384	1.13661	2186.7	2.45304e-06	0.191397	-2.21413	0.0249975	0.0325639
dmr104767	chr11	45895874	45895873	+	11832	-210047	rs10838505	chr11	45685827	45685827	105	86.0815	0.695642	3414.62	1.60403e-07	0.231059	-0.641756	0.0447955	0.0355519
dmr104796	chr11	46034978	46034977	+	11222	-681456	rs10160834	chr11	45353522	45353522	105	54.7354	0.888483	3366.24	4.06248e-10	0.311979	-0.644348	0.0515948	0.0353931
dmr104818	chr11	46194858	46194857	+	10773	505814	rs7932354	chr11	46700671	46700671	105	85.0562	0.907354	1090.88	3.00952e-06	0.188356	-42.7177	0.0388961	0.0411626
dmr10482	chr1	26323158	26323157	+	10674	15954	rs11247921	chr1	26339111	26339111	105	120.155	0.962465	1731.21	5.83449e-05	0.143232	-0.541854	0.0370963	0.0336372
dmr104841	chr11	46306017	46306016	+	10583	-587394	rs2666893	chr11	45718623	45718623	105	111.778	0.962578	1380.99	3.45613e-05	0.151336	2.15556	0.0330967	0.0305368
dmr104930	chr11	46876319	46876318	+	9412	-151552	rs11438724	chr11	46724767	46724767	105	99.4014	0.933252	1546.84	7.63484e-07	0.20858	0.649381	0.00489951	0.00358567
dmr104991	chr11	47181604	47181603	+	9628	786681	rs1729281	chr11	47968284	47968284	105	76.1558	0.920159	785.215	9.62609e-07	0.205193	-0.829015	0.0344966	0.0330621
dmr105005	chr11	47223534	47223533	+	9739	321677	rs113344815	chr11	47545210	47545210	105	24.8042	0.798611	172.823	1.06076e-17	0.504482	7.43563	0.0242976	0.0183905
dmr10501	chr1	26372144	26372143	+	10734	817899	rs112966891	chr1	27190042	27190042	105	123.006	0.923702	2561.13	8.64602e-07	0.206764	0.455388	0.0009999	0.00049493
dmr105044	chr11	47340308	47340307	+	10106	429816	rs35206116	chr11	47770123	47770124	105	110.465	0.988935	2896.05	1.03e-06	0.204202	0.51571	0.00219978	0.00168267
dmr105091	chr11	47466188	47466187	+	10707	-779542	rs4603265	chr11	46686646	46686646	105	89.4961	0.965092	839.264	1.02215e-05	0.169972	0.649382	0.0460954	0.0435937
dmr105098	chr11	47506563	47506562	+	10882	542506	rs73464862	chr11	48049068	48049068	105	88.6655	1.03609	1996.09	1.60374e-06	0.197689	-0.862799	0.0191981	0.0177243
dmr105111	chr11	47572990	47572989	+	11351	-728402	rs117678010	chr11	46844588	46844588	105	87.3838	0.957168	2228.73	2.60458e-06	0.190506	4.21158	0.0509949	0.0465226
dmr10517	chr1	26429718	26429717	+	10730	-199767	rs6699798	chr1	26229951	26229951	105	105.841	0.889855	2250.17	5.84522e-06	0.178415	0.642685	0.0238976	0.0203636
dmr105210	chr11	47913171	47913170	+	13362	994796	rs183077198	chr11	48907966	48907966	105	82.6567	0.778336	2414.76	5.10232e-09	0.278735	-1.56808	0.00359964	0.00305096
dmr105232	chr11	47980874	47980873	+	13845	-399547	rs75422278	chr11	47581327	47581327	105	46.4604	0.637261	14177.6	1.21819e-14	0.434088	-2.87941	0.0730927	0.0350409
dmr105233	chr11	47983599	47983598	+	13848	155279	rs10734564	chr11	48138877	48138877	105	112.875	0.976532	1375.8	5.53702e-05	0.144044	0.324663	0.0425957	0.042665
dmr105240	chr11	48024418	48024417	+	14022	880739	rs3974926	chr11	48905156	48905156	105	77.5503	1.04884	1329.58	1.23318e-06	0.201559	0.792772	0.0220978	0.0339817
dmr10526	chr1	26484494	26484493	+	10703	389136	rs113476222	chr1	26873629	26873629	105	90.46	0.699316	5801.6	5.60991e-09	0.27746	992.754	0.00559944	0.00438987
dmr105409	chr11	48843582	48843581	+	15202	-172358	rs113068660	chr11	48671224	48671224	105	80.7905	0.893353	1736.82	5.24663e-07	0.214036	15.0981	0.0327967	0.0299429
dmr10544	chr1	26535926	26535925	+	10699	918005	rs190162094	chr1	27453930	27453930	105	71.1211	0.656333	5939.06	3.34432e-09	0.284386	6.98956	0.0664934	0.0422766
dmr105453	chr11	49007550	49007549	+	15998	-661053	rs182249988	chr11	48346497	48346497	105	76.2583	0.784693	2712.9	9.94011e-09	0.269729	26.8501	0.0163984	0.0109049
dmr105478	chr11	49178775	49178774	+	15933	463840	rs11418478	chr11	49642614	49642614	105	117.428	0.964706	1644.79	6.08737e-05	0.142573	0.294655	0.0418958	0.0409773
dmr105501	chr11	49406354	49406353	+	15731	-682617	rs2865664	chr11	48723737	48723737	105	95.1973	0.99216	906.908	1.26912e-05	0.166684	-0.931388	0.0327967	0.0299087
dmr105533	chr11	49721063	49721062	+	16218	-848418	rs11493732	chr11	48872645	48872645	105	111.921	0.941893	1179.95	1.25342e-05	0.166873	0.361296	0.0120988	0.0103369
dmr105568	chr11	49906515	49906514	+	15852	-54877	rs28648483	chr11	49851638	49851638	105	100.806	0.988237	1959.49	3.43764e-07	0.220147	-7.49261	0.00219978	0.00125771
dmr105585	chr11	50042530	50042530	+	14618	151219	rs2313225	chr11	50193749	50193749	105	115.028	0.942014	1249.67	2.23118e-06	0.192804	-0.341244	0.0019998	0.00140171
dmr1055	chr1	2653463	2654153	+	16230	819010	rs2185639	chr1	3473163	3473163	105	94.3975	1.14757	9876.25	9.39284e-07	0.205552	0.0852381	0.0168983	0.0182981
dmr105611	chr11	50142786	50142785	+	13886	26540	rs7935035	chr11	50169325	50169325	105	118.566	1.00719	1590.11	2.97779e-05	0.153631	0.259036	0.0189981	0.0138696
dmr105689	chr11	50441622	50441621	+	12010	-441807	rs7948538	chr11	49999815	49999815	105	126.133	0.91523	1201.24	5.38834e-05	0.144466	0.293356	0.0181982	0.0171936
dmr106000	chr11	54587165	54587164	+	11787	230209	rs143827177	chr11	54817373	54817373	105	111.009	0.996814	1795.45	3.03988e-05	0.153313	-3.47842	0.0361964	0.0321504
dmr106039	chr11	54845380	54845379	+	14296	632663	rs147152439	chr11	55478042	55478042	105	59.8008	1.01693	455.559	2.54149e-07	0.224487	3.36039	0.0149985	0.0432411
dmr106068	chr11	54953554	54953553	+	15340	572813	rs188620028	chr11	55526366	55526366	105	108.168	1.08844	1714.31	1.39509e-05	0.165243	-5.04705	0.00969903	0.0118107
dmr106081	chr11	54995217	54995217	+	15837	580525	rs550916	chr11	55575742	55575742	105	116.208	0.947309	1127.55	6.09957e-05	0.142542	-0.251099	0.0337966	0.0337745
dmr106192	chr11	55641882	55641881	+	20256	-795622	rs186845979	chr11	54846260	54846260	105	118.156	0.966051	2050.04	7.80652e-06	0.174053	0.646984	0.00649935	0.005244
dmr106264	chr11	56127357	56127356	+	18844	-3136	rs1842694	chr11	56124221	56124221	105	114.495	1.05624	2788.02	4.86761e-05	0.146042	0.322322	0.0513949	0.0498273
dmr106362	chr11	56890561	56890560	+	14606	-378698	rs527866133	chr11	56511863	56511863	105	111.655	1.06463	3054.89	2.63534e-05	0.15551	1.00058	0.0345965	0.0346483
dmr106401	chr11	57187773	57187772	+	13217	-798260	rs17543683	chr11	56389513	56389513	105	103.134	0.970486	1976.57	1.09407e-06	0.203317	1.50982	0.0039996	0.00324524
dmr106423	chr11	57298249	57298248	+	13152	655679	rs4939170	chr11	57953927	57953927	105	113.654	0.978797	5292.05	1.02081e-05	0.169992	-0.638409	0.0289971	0.0251202
dmr106428	chr11	57319062	57319061	+	13135	-232879	rs11228900	chr11	57086183	57086183	105	73.7974	1.06642	2127.5	1.88694e-08	0.260976	-2.06223	0.00339966	0.00362763
dmr10643	chr1	26991804	26991803	+	10495	-158866	rs56147926	chr1	26832938	26832938	105	102.221	0.826197	2875.32	3.01574e-06	0.188325	0.55725	0.0315968	0.026924
dmr106452	chr11	57425554	57425553	+	12994	-739943	rs10896508	chr11	56685611	56685611	105	114.813	0.970118	1787.54	8.03492e-06	0.173617	1.9308	0.00819918	0.00638092
dmr106454	chr11	57434711	57434710	+	12967	-625866	rs575227	chr11	56808845	56808845	105	114.71	0.971224	2859.49	2.33421e-05	0.157373	0.609832	0.0328967	0.0308798
dmr106456	chr11	57436813	57436812	+	12967	142438	rs112429940	chr11	57579250	57579257	105	85.4663	0.904522	2390.07	1.49566e-07	0.232054	-0.785775	0.0112989	0.00887931
dmr106483	chr11	57551216	57551215	+	12655	-898320	rs11228703	chr11	56652896	56652896	105	111.245	0.927224	7084.89	2.21391e-06	0.19292	-0.764897	0.0169983	0.0114149
dmr10648	chr1	27010724	27010723	+	10463	67551	rs183142934	chr1	27078274	27078274	105	60.7031	1.31339	692.529	5.90309e-08	0.245166	12.9502	0.00129987	0.00721004
dmr106506	chr11	57632813	57632812	+	12422	-272006	rs2013323	chr11	57360807	57360807	105	116.187	0.986538	2922.42	3.24592e-05	0.152303	0.329665	0.0387961	0.0371302
dmr106560	chr11	57921137	57921136	+	12637	205776	rs3853677	chr11	58126912	58126912	105	72.5361	0.903418	774.292	4.01045e-09	0.281961	0.888781	0.00159984	0.0016531
dmr106569	chr11	57963417	57963416	+	12577	-928686	rs677544	chr11	57034731	57034731	105	115.664	0.956679	1712.2	5.03123e-06	0.180669	0.568112	0.00319968	0.00372953
dmr106584	chr11	58015094	58015093	+	12598	-765011	rs518272	chr11	57250083	57250083	105	91.2188	0.905927	1314.29	7.416e-08	0.241966	0.443063	0.00219978	0.00144256
dmr106587	chr11	58024828	58024827	+	12593	21184	rs1013447	chr11	58046011	58046011	105	114.167	0.967365	1470.25	3.23832e-05	0.152339	0.316262	0.0257974	0.0244218
dmr106658	chr11	58387613	58387612	+	12418	-793497	rs79564082	chr11	57594116	57594116	105	100.714	0.885027	1555.94	4.71002e-06	0.181659	0.686522	0.0216978	0.0199473
dmr106836	chr11	59398572	59398571	+	13339	-977787	rs7929028	chr11	58420785	58420785	105	76.689	1.01306	597.594	2.47839e-07	0.224847	-0.735677	0.00779922	0.00585284
dmr106837	chr11	59410135	59410134	+	13351	690909	rs77340794	chr11	60101043	60101043	105	34.3096	1.02622	167.231	3.10541e-12	0.371978	94.9211	0.00159984	0.0106494
dmr106887	chr11	59672100	59672099	+	13804	-579849	rs80112742	chr11	59092251	59092251	105	48.3984	1.02976	2887.89	1.19135e-10	0.327573	1.97418	0.0530947	0.0328748
dmr106987	chr11	60289158	60289157	+	13313	961322	rs4939511	chr11	61250479	61250479	105	105	0.920089	3014.04	5.36897e-06	0.179693	-0.568994	0.0279972	0.0230438
dmr107010	chr11	60336252	60336251	+	13228	-775918	rs143236128	chr11	59560334	59560334	105	59.7598	1.20358	942.775	2.21033e-07	0.226486	9.47536	0.0232977	0.0476351
dmr107101	chr11	60720840	60720839	+	12963	415770	rs111334190	chr11	61136609	61136609	105	96.3765	0.919856	5418.38	1.0969e-07	0.23645	-3.5647	0.00579942	0.00336328
dmr107300	chr11	61176627	61176626	+	13097	455041	rs11230758	chr11	61631667	61631667	105	69.0806	0.982594	4385.74	4.05114e-08	0.250418	5.33881	0.0513949	0.0400419
dmr107357	chr11	61485075	61485074	+	13143	744293	rs1729396	chr11	62229367	62229367	105	115.582	0.966016	2403.75	4.46285e-05	0.147386	-2.04154	0.0522948	0.0487315
dmr107414	chr11	61655375	61655400	+	12614	224416	rs7942717	chr11	61879816	61879816	105	113.798	0.93499	3602.07	2.04567e-05	0.159396	0.397678	0.0467953	0.0417132
dmr107423	chr11	61701244	61701243	+	12519	519412	rs1729388	chr11	62220655	62220655	105	115.941	0.948653	2528.45	1.38847e-05	0.165316	-0.340991	0.0176982	0.0158637
dmr107428	chr11	61723181	61723180	+	12477	-729651	rs5792213	chr11	60993530	60993530	105	83.5181	0.910357	4603.49	4.0416e-07	0.217813	-0.678501	0.049595	0.0406542
dmr107452	chr11	61762859	61762858	+	12423	703457	rs61895397	chr11	62466315	62466315	105	114.229	0.955985	2332.62	1.41125e-05	0.165068	0.404293	0.0171983	0.0168216
dmr107478	chr11	61841145	61841144	+	12173	-812127	rs11230575	chr11	61029018	61029018	105	82.1543	0.802118	2535.75	1.07752e-07	0.236702	-0.662478	0.0191981	0.0193119
dmr107503	chr11	61869994	61869993	+	12133	958753	rs58225409	chr11	62828746	62828746	105	104.333	0.943704	1828.07	1.10492e-05	0.16879	0.343217	0.029597	0.0270723
dmr107552	chr11	61994725	61994724	+	11950	43192	rs116920297	chr11	62037916	62037916	105	94.1206	1.31288	4817.86	3.77874e-06	0.184959	-60.5208	0.0224978	0.0196953
dmr107573	chr11	62027540	62027539	+	11844	170612	rs11230977	chr11	62198151	62198151	105	118.31	0.960537	3202.01	2.14909e-05	0.158641	-0.495062	0.0231977	0.0241974
dmr107594	chr11	62117208	62117207	+	11948	281556	rs7119797	chr11	62398763	62398763	105	120.166	0.922783	2832.53	1.20987e-05	0.167411	-0.34071	0.0146985	0.011966
dmr107638	chr11	62230043	62230042	+	12449	-534750	rs72315101	chr11	61695289	61695293	105	107.44	0.96972	2758.07	1.08288e-06	0.203468	-0.845756	0.0029997	0.00272373
dmr107721	chr11	62434091	62434090	+	13343	-821917	rs2429862	chr11	61612174	61612174	105	112.824	0.95553	1649	3.22312e-06	0.187333	0.34439	0.00409959	0.00304391
dmr107727	chr11	62443350	62443349	+	13341	-226963	rs56407035	chr11	62216387	62216387	105	117.018	0.955315	3043.42	1.48433e-05	0.164298	-0.637262	0.0193981	0.0178505
dmr10772	chr1	27575188	27575187	+	9754	922768	rs150781545	chr1	28497955	28497955	105	44.4302	0.947677	247.726	6.35551e-09	0.27578	-2.77087	0.0142986	0.0486975
dmr107771	chr11	62609087	62609086	+	13365	557310	rs77213542	chr11	63166396	63166396	105	74.2485	0.911667	2219.96	1.19443e-07	0.235244	2.03796	0.030497	0.0280103
dmr107781	chr11	62636817	62636816	+	13336	529580	rs77213542	chr11	63166396	63166396	105	96.9199	1.05272	5540	6.97783e-07	0.209892	2.08254	0.009999	0.00794097
dmr107807	chr11	62705705	62705704	+	13285	-835711	rs174627	chr11	61869994	61869994	105	68.5269	0.81426	10533.2	2.41325e-10	0.318641	0.927454	0.0237976	0.0104409
dmr107808	chr11	62706914	62706913	+	13280	433662	rs9667098	chr11	63140575	63140575	105	118.043	0.956353	2478.84	4.95323e-05	0.145772	0.41365	0.0506949	0.0477384
dmr107812	chr11	62727109	62727130	+	13289	-22330	rs76096007	chr11	62704779	62704779	105	41.6719	1.37501	5095.56	7.60957e-12	0.361333	-381.898	0.0364964	0.0274898
dmr107836	chr11	62835657	62835656	+	13496	-771194	rs140434253	chr11	62064463	62064463	105	97.7607	0.845593	4069.03	8.18503e-07	0.207564	2.05466	0.0230977	0.0177762
dmr107838	chr11	62839486	62839485	+	13481	524428	rs187783183	chr11	63363913	63363913	105	5.77295	1.25584	438.592	1.17113e-61	0.927517	-0.667516	9.999e-05	0.0318865
dmr107882	chr11	63026673	63026672	+	13147	-704275	rs115324642	chr11	62322398	62322398	105	80.4521	0.786644	6878.95	1.35323e-08	0.265528	1.77573	0.0249975	0.0157585
dmr107936	chr11	63305490	63305489	+	12513	-186162	rs4963245	chr11	63119328	63119328	105	119.017	0.90201	2569.12	4.09714e-05	0.148709	0.455767	0.0493951	0.0460895
dmr107985	chr11	63528096	63528095	+	12391	-314312	rs1193645	chr11	63213784	63213784	105	111.87	0.936899	2077.07	2.7476e-05	0.154869	0.727418	0.0426957	0.0391193
dmr108028	chr11	63733920	63733919	+	12401	-505142	rs12420866	chr11	63228778	63228778	105	99.063	0.920372	1736.3	8.21511e-06	0.173281	-0.909318	0.0374963	0.0351615
dmr108034	chr11	63780736	63780735	+	12386	767541	rs7944545	chr11	64548276	64548276	105	78.8833	0.787769	4191.44	1.83832e-09	0.292322	-0.600694	0.00679932	0.00393842
dmr108036	chr11	63784582	63784581	+	12384	-715087	rs115562703	chr11	63069495	63069495	105	88.7886	1.25454	2733.35	2.97504e-06	0.188527	4.22096	0.0178982	0.0188874
dmr108047	chr11	63802133	63802132	+	12387	772540	rs505418	chr11	64574672	64574672	105	88.5938	0.937965	952.45	2.09055e-07	0.227282	-0.438043	0.00469953	0.00271105
dmr108090	chr11	63927014	63927013	+	12498	550591	rs652922	chr11	64477604	64477604	105	120.053	0.954629	2496.44	4.87188e-05	0.146028	-0.266251	0.0434957	0.0406679
dmr108150	chr11	64082342	64082341	+	12471	533489	rs12224611	chr11	64615830	64615830	105	109.563	0.948768	2098.85	1.33432e-05	0.165922	0.498387	0.0243976	0.0225615
dmr108199	chr11	64162994	64162993	+	12172	879168	rs185195118	chr11	65042161	65042161	105	103.564	1.01092	3085.21	2.1223e-06	0.193546	-0.900293	0.00869913	0.0072301
dmr108257	chr11	64334162	64334161	+	11649	-258205	rs2701548	chr11	64075957	64075957	105	74.5562	1.04158	2503.53	8.85699e-09	0.271294	-0.633821	0.00489951	0.00248869
dmr108336	chr11	64491176	64491175	+	11252	-569955	rs2840079	chr11	63921221	63921221	105	116.331	0.966417	1934.56	3.916e-05	0.149407	0.290371	0.0314969	0.0325439
dmr108349	chr11	64534241	64534240	+	11185	-796197	rs568790	chr11	63738044	63738044	105	107.933	0.960418	1323.28	1.99083e-05	0.159812	0.66733	0.0247975	0.0236698
dmr108377	chr11	64605461	64605460	+	11121	-8538	rs56265379	chr11	64596923	64596923	105	114.833	0.976291	1423.93	8.16315e-06	0.173377	-0.687308	0.00689931	0.00501245
dmr108381	chr11	64620460	64620459	+	11105	-22264	rs893007	chr11	64598196	64598196	105	118.135	0.939677	1952.06	6.42069e-06	0.177002	-0.371126	0.00549945	0.00476701
dmr108406	chr11	64717134	64717133	+	11161	362758	rs372909961	chr11	65079891	65079892	105	115.664	0.957426	2280.11	1.33428e-05	0.165922	-0.320092	0.0144986	0.0135583
dmr108461	chr11	64853998	64853997	+	11248	518376	rs589256	chr11	65372373	65372373	105	83.3335	0.806033	1846.28	7.58882e-07	0.208668	-0.612202	0.050195	0.0448071
dmr108478	chr11	64891450	64891449	+	11250	954428	rs12226602	chr11	65845877	65845877	105	68.7012	0.820686	9830.12	5.01742e-09	0.27896	2.65381	0.0669933	0.0474324
dmr108490	chr11	64936103	64936102	+	11335	838725	rs494003	chr11	65774827	65774827	105	118.874	0.950332	2370.46	4.80923e-05	0.146229	-0.780135	0.0446955	0.0425526
dmr10849	chr1	27885733	27885732	+	10397	655294	rs10915222	chr1	28541026	28541026	105	130.953	0.943508	2845.1	1.6279e-05	0.162889	0.468287	0.00769923	0.00579304
dmr108509	chr11	64996382	64996381	+	11302	-714833	rs34292685	chr11	64281549	64281549	105	107.451	0.936589	2217.3	6.99432e-06	0.175711	0.527032	0.019798	0.0163375
dmr108613	chr11	65359429	65359428	+	11266	187879	rs186511849	chr11	65547307	65547307	105	68.168	0.900374	2059.38	2.22473e-09	0.289801	2.92382	0.00659934	0.00566577
dmr108685	chr11	65542154	65542153	+	10955	710267	rs112498920	chr11	66252420	66252420	105	60.4673	0.746983	27287.8	2.14801e-12	0.376307	1.72803	0.0433957	0.0134933
dmr108784	chr11	65814281	65814280	+	10768	436942	rs373488733	chr11	66251222	66251222	105	106.897	0.949494	1370.92	2.46983e-05	0.156507	0.633067	0.0360964	0.0344248
dmr108807	chr11	65877269	65877268	+	10658	-977830	rs7113740	chr11	64899439	64899439	105	58.6318	1.00478	1357.13	1.7135e-08	0.262299	1.84964	0.0290971	0.0340641
dmr108921	chr11	66248348	66248499	+	10220	-800469	rs112217205	chr11	65447879	65447879	105	114.875	1.04638	2722.56	2.86287e-06	0.1891	0.586177	0.00319968	0.00197372
dmr108928	chr11	66295857	66295856	+	10157	-238334	rs2302883	chr11	66057523	66057523	105	111.86	0.999951	4194.31	1.66173e-05	0.162575	0.438199	0.039996	0.0361743
dmr108992	chr11	66459713	66459712	+	9985	-186105	rs524859	chr11	66273608	66273608	105	112.106	0.939524	1293.57	2.84016e-06	0.189218	0.60139	0.00339966	0.00254733
dmr109082	chr11	66868488	66868487	+	11337	978999	rs187335553	chr11	67847486	67847486	105	104.19	1.04088	2399.33	7.5892e-06	0.174479	-0.880241	0.0187981	0.0163604
dmr109125	chr11	67030781	67030780	+	11654	729784	rs61895460	chr11	67760564	67760564	105	111.327	0.944689	1389.1	4.19873e-05	0.14833	0.41098	0.0448955	0.0414306
dmr109157	chr11	67138725	67138724	+	11530	591038	rs148065815	chr11	67729762	67729762	105	45.5171	0.843804	7422.03	1.61615e-12	0.379628	-0.701002	0.0716928	0.0484706
dmr109301	chr11	67606301	67606322	+	11827	11751	rs2447595	chr11	67618073	67618073	105	116.218	1.04919	5418.94	2.20214e-05	0.158267	-0.334494	0.040296	0.0355465
dmr109344	chr11	67684469	67684468	+	12178	-784944	rs9971487	chr11	66899525	66899525	105	49.1367	0.976136	2257.01	5.27267e-11	0.33775	0.590586	0.0349965	0.0187759
dmr10939	chr1	28187955	28187954	+	10380	259174	rs61783858	chr1	28447128	28447128	105	36.6577	0.916846	2608.92	2.24364e-22	0.595719	-765.635	0.00179982	6.66481e-05
dmr10949	chr1	28215346	28215345	+	10383	51939	rs6672285	chr1	28267284	28267284	105	72.8438	0.938538	2215.33	1.23147e-08	0.266814	107.905	0.0105989	0.00676373
dmr10956	chr1	28243150	28243149	+	10415	-832309	rs733899	chr1	27410841	27410841	105	73.623	0.925507	2369.01	2.15109e-07	0.226874	2.31832	0.0527947	0.0443919
dmr109581	chr11	68357182	68357181	+	14397	315341	rs12802441	chr11	68672522	68672522	105	93.9873	1.03871	4977.58	7.88403e-07	0.208111	0.589441	0.0130987	0.0123845
dmr109621	chr11	68411659	68411658	+	14638	-649759	rs11227931	chr11	67761900	67761900	105	87.9785	0.938624	1570.54	4.06031e-06	0.183883	0.635595	0.0529947	0.047871
dmr109646	chr11	68442095	68442094	+	14782	-539415	rs34945227	chr11	67902680	67902680	105	110.845	0.935369	3459.38	3.06522e-06	0.188082	0.557593	0.00989901	0.00804615
dmr10967	chr1	28272820	28272819	+	10455	-5536	rs6672285	chr1	28267284	28267284	105	66.9375	0.939185	2371.34	5.52912e-09	0.277655	100.781	0.0159984	0.0108339
dmr109704	chr11	68641823	68641822	+	15286	-847132	rs11227963	chr11	67794691	67794691	105	94.8179	0.929366	2383.93	5.6942e-07	0.212848	-0.510229	0.00839916	0.00720309
dmr10974	chr1	28298858	28298857	+	10502	978994	rs113910182	chr1	29277851	29277851	105	103.554	1.15515	3576.45	9.52231e-06	0.171046	2.66553	0.0256974	0.0216194
dmr109751	chr11	68763203	68763202	+	14888	815701	rs72932461	chr11	69578903	69578903	105	116.095	0.937474	4133.11	2.47686e-05	0.156463	0.43895	0.050395	0.0469851
dmr109754	chr11	68774247	68774246	+	14849	832258	rs7950206	chr11	69606504	69606504	105	98.1709	0.9705	1661.83	1.39911e-05	0.165199	-0.266982	0.0491951	0.048229
dmr109804	chr11	68865131	68865130	+	14712	173594	rs11228454	chr11	69038724	69038724	105	113.039	0.941702	2642.98	3.5403e-06	0.185932	0.329512	0.00669933	0.00557965
dmr10982	chr1	28327750	28327749	+	10566	-698817	rs74060732	chr1	27628933	27628933	105	97.5659	0.836711	2327.65	8.67603e-07	0.206713	-2.93662	0.0151985	0.0124627
dmr109983	chr11	69159970	69159969	+	15304	491123	rs3212892	chr11	69651092	69651092	105	95.874	0.969892	2181.06	7.41952e-06	0.174821	-0.949089	0.0434957	0.0443269
dmr109995	chr11	69176889	69176888	+	15362	338698	rs2015489	chr11	69515586	69515586	105	68.4961	1.01159	986.755	6.26953e-08	0.244322	-0.414295	0.0127987	0.0117963
dmr110018	chr11	69250870	69250869	+	15485	-924143	rs79455747	chr11	68326727	68326727	105	106.046	0.986451	2369.74	1.28179e-05	0.166533	1.76683	0.0281972	0.0286327
dmr110024	chr11	69257213	69257212	+	15487	-137664	rs10896431	chr11	69119549	69119549	105	84.5537	1.22327	4612.83	7.81759e-07	0.208235	-0.876563	0.0210979	0.0188436
dmr110119	chr11	69449890	69449889	+	15409	264177	rs12278574	chr11	69714066	69714066	105	59.9443	0.635132	13869.7	1.61274e-13	0.405911	0.854234	0.0184982	0.00728794
dmr110150	chr11	69514333	69514333	+	15319	468372	rs72931762	chr11	69982705	69982705	105	97.7402	1.01789	8374.36	1.47575e-07	0.232245	0.535547	0.00359964	0.00298429
dmr110151	chr11	69516876	69516875	+	15320	348333	rs117055814	chr11	69865208	69865208	105	90.8804	0.952938	2389.52	5.71512e-07	0.212795	3.17824	0.0115988	0.0100866
dmr11015	chr1	28406558	28406557	+	10664	-709847	rs35752598	chr1	27696711	27696711	105	91.8853	0.992424	2326.11	2.03082e-06	0.194199	-0.514405	0.0228977	0.0211696
dmr11022	chr1	28438583	28438582	+	10759	815254	rs997550	chr1	29253836	29253836	105	115.726	0.94747	1111.7	7.17539e-05	0.140016	0.272651	0.0427957	0.040791
dmr11034	chr1	28482151	28482150	+	10924	-487245	rs79442313	chr1	27994906	27994906	105	116.7	0.946235	1183.8	8.57101e-05	0.137246	-1.76528	0.0528947	0.0485321
dmr110360	chr11	69921677	69921778	+	15326	-106380	rs148973265	chr11	69815297	69815297	105	88.6348	0.779515	5825.36	9.18596e-08	0.238954	0.885401	0.0225977	0.0184265
dmr110367	chr11	69935555	69935554	+	15320	170334	rs61034641	chr11	70105888	70105888	105	101.452	1.01344	9946.76	3.90586e-07	0.218306	-0.673337	0.00939906	0.00565675
dmr110420	chr11	70029391	70029390	+	14763	68103	rs115810776	chr11	70097493	70097493	105	117.12	0.973804	3344.43	2.36902e-05	0.157146	1.77152	0.0320968	0.0293329
dmr110545	chr11	70263142	70263141	+	14313	-6197	rs35528780	chr11	70256945	70256945	105	102.99	0.947918	3408.48	1.92214e-06	0.195013	-0.50836	0.0110989	0.0107388
dmr110547	chr11	70265351	70265350	+	14308	381483	rs148897175	chr11	70646833	70646833	105	114.536	0.950498	3968.92	1.41795e-05	0.164996	0.377667	0.0307969	0.0278394
dmr110554	chr11	70286676	70286675	+	14388	-843438	rs116754027	chr11	69443238	69443238	105	90.6855	1.1182	8488.7	1.43169e-06	0.199363	7.9552	0.049595	0.0422634
dmr110577	chr11	70345867	70345866	+	14453	56408	rs73516254	chr11	70402274	70402274	105	61.0107	1.12173	2042.08	3.6687e-08	0.251796	2.91987	0.0282972	0.0368571
dmr110604	chr11	70410541	70410540	+	14581	462471	rs73523197	chr11	70873011	70873011	105	54.8687	1.13282	836.473	9.41836e-09	0.270461	-1.10417	0.0105989	0.0167135
dmr110783	chr11	70815952	70815951	+	14881	419084	rs78420742	chr11	71235035	71235035	105	113.5	1.06154	5388.08	2.30698e-05	0.157553	3.01799	0.0472953	0.0458818
dmr110789	chr11	70826270	70826282	+	14867	-706245	rs2509138	chr11	70120025	70120025	105	120.586	0.951052	11153.2	1.45634e-05	0.164588	-0.176627	0.050195	0.0441381
dmr110842	chr11	71063316	71063315	+	14614	-955826	rs144524790	chr11	70107490	70107490	105	79.2114	0.958056	989.946	1.83299e-07	0.229159	-0.774208	0.0069993	0.00746443
dmr110845	chr11	71079380	71079380	+	14521	21021	rs74609782	chr11	71100401	71100401	105	24.3223	0.484942	344.667	2.53552e-26	0.659659	1841.84	0.0880912	0.0150148
dmr110878	chr11	71151733	71151732	+	14328	904593	rs34278553	chr11	72056325	72056325	105	93.7412	1.09103	3555.15	2.53774e-06	0.190893	0.3777	0.0242976	0.021584
dmr110924	chr11	71264223	71264222	+	14137	177867	rs79041455	chr11	71442089	71442089	105	91.2905	0.856451	3118.85	1.90893e-06	0.195115	-2.05394	0.059594	0.0489203
dmr110925	chr11	71266398	71266397	+	14135	-439398	rs3017498	chr11	70827000	70827000	105	85.6919	0.783994	2420.8	4.47375e-08	0.249037	-0.708612	0.00789921	0.00789913
dmr110954	chr11	71322653	71322652	+	14055	331663	rs2015107	chr11	71654315	71654315	105	68.1885	0.770034	3221.14	4.3409e-11	0.340156	-0.874641	0.00389961	0.002422
dmr111107	chr11	71614372	71614371	+	14087	-78914	rs10898258	chr11	71535458	71535458	105	110.999	0.950732	2182.63	2.77293e-05	0.154728	0.799607	0.0452955	0.0421158
dmr111112	chr11	71621241	71621240	+	14108	630590	rs7935699	chr11	72251830	72251830	105	91.3418	1.03743	2621.5	7.77209e-09	0.273063	0.652209	0.00039996	0.000137223
dmr111170	chr11	71870364	71870363	+	14013	-148825	rs7942084	chr11	71721539	71721539	105	88.5732	0.935958	1112.47	5.24959e-08	0.246806	0.73663	0.0019998	0.0010651
dmr111253	chr11	72221120	72221119	+	13849	578480	rs10751213	chr11	72799599	72799599	105	115.469	0.938979	1660.46	1.39844e-05	0.165207	-0.362936	0.0131987	0.0117795
dmr111401	chr11	72772367	72772366	+	12275	-831351	rs12282197	chr11	71941016	71941016	105	95.2896	0.935677	1727.17	8.06815e-06	0.173554	2.6235	0.0468953	0.045838
dmr111586	chr11	73605824	73605823	+	12257	-358427	rs72968198	chr11	73247397	73247397	105	94.6436	0.986348	2403.88	4.38953e-06	0.182716	-0.783543	0.0358964	0.0326674
dmr111695	chr11	73990779	73990778	+	12549	-781304	rs73541082	chr11	73209475	73209475	105	107.492	0.937441	2787.45	5.28059e-06	0.179943	2.59248	0.0167983	0.0153463
dmr111780	chr11	74429560	74429559	+	12687	262613	rs10899036	chr11	74692172	74692172	105	114.3	0.937062	1964.76	4.10994e-05	0.14866	-0.413233	0.0473953	0.0455905
dmr111828	chr11	74572336	74572335	+	12744	-282602	rs147880628	chr11	74289734	74289734	105	60.5391	1.51389	754.838	9.76521e-07	0.204983	748.601	0.0319968	0.0406035
dmr111901	chr11	74790954	74790953	+	12663	-588050	rs2851712	chr11	74202904	74202904	105	74.4229	0.83583	2026.3	1.78669e-07	0.229524	0.729583	0.0513949	0.0447391
dmr111927	chr11	74909976	74909975	+	12586	-916259	rs9735789	chr11	73993717	73993717	105	119.643	0.962207	2286.8	3.58295e-05	0.15078	0.320869	0.0312969	0.0269962
dmr111935	chr11	74946559	74946558	+	12524	-245937	rs11236221	chr11	74700622	74700622	105	102.734	0.910719	2828.99	4.8585e-06	0.181194	-0.446158	0.0291971	0.0256799
dmr112066	chr11	75429084	75429083	+	12828	-992701	rs537637	chr11	74436383	74436383	105	114.526	0.955668	1857.81	1.84319e-05	0.160991	-0.514428	0.019698	0.0174101
dmr112133	chr11	75645191	75645190	+	12677	-206093	rs1790157	chr11	75439098	75439098	105	118.833	0.958063	2594.41	2.41099e-05	0.156877	0.986992	0.0241976	0.0216569
dmr112138	chr11	75673922	75673921	+	12604	-976227	rs3741122	chr11	74697695	74697695	105	115.849	0.968135	1785.42	3.83154e-05	0.149744	0.443168	0.0319968	0.0304292
dmr112313	chr11	76409271	76409270	+	13013	398236	rs1149624	chr11	76807506	76807506	105	111.06	0.95807	1730.12	1.56903e-05	0.163452	-0.408935	0.019698	0.0185275
dmr112394	chr11	76694498	76694497	+	12771	-967913	rs575976	chr11	75726585	75726585	105	90.8599	0.947556	1396.39	2.07176e-07	0.227411	-0.637388	0.00389961	0.00271836
dmr112440	chr11	76810277	76810276	+	12627	-103183	rs7111904	chr11	76707094	76707094	105	120.688	0.909513	4317.33	3.0892e-05	0.153065	-0.472652	0.0506949	0.0470634
dmr112455	chr11	76860328	76860327	+	12490	194972	rs2186657	chr11	77055299	77055299	105	46.5527	1.3119	602.022	2.54284e-09	0.28803	12.3228	0.00529947	0.0145481
dmr112456	chr11	76861972	76861971	+	12482	-917471	rs35655430	chr11	75944501	75944501	105	109.04	0.948678	1821.1	1.92083e-06	0.195023	0.519541	0.00409959	0.00309496
dmr112498	chr11	77044131	77044130	+	12660	449443	rs66499290	chr11	77493573	77493573	105	101.708	1.00987	3442.42	9.48617e-06	0.171104	-0.828241	0.0449955	0.0426121
dmr112520	chr11	77102203	77102202	+	12731	-553453	rs74582338	chr11	76548750	76548750	105	59.0112	0.756289	1026.52	1.81799e-09	0.292469	-10.3204	0.00669933	0.0253464
dmr112526	chr11	77114625	77114624	+	12770	900505	rs55723874	chr11	78015129	78015129	105	83.2925	1.21124	3712.57	7.38448e-07	0.209066	-1.01607	0.0169983	0.0173175
dmr11277	chr1	29384016	29384015	+	13689	781726	rs12725552	chr1	30165741	30165741	105	114.505	0.991796	5159	6.45152e-07	0.211033	-0.403497	0.00169983	0.00109921
dmr112826	chr11	78132215	78132214	+	13740	109397	rs561166459	chr11	78241611	78241612	105	114.075	0.913562	3044.19	2.35857e-05	0.157214	-0.609452	0.0473953	0.0436734
dmr112859	chr11	78222773	78222772	+	13777	-436780	rs143252413	chr11	77785993	77785993	105	108.743	1.1373	4953.46	9.99499e-06	0.170312	-2.81864	0.0236976	0.0199176
dmr112907	chr11	78401506	78401505	+	13991	-327187	rs142726498	chr11	78074314	78074319	105	118.945	0.964096	4078.86	9.47821e-06	0.171117	-0.942221	0.0135986	0.0117552
dmr11290	chr1	29417120	29417119	+	13789	886605	rs75191127	chr1	30303724	30303724	105	98.5503	0.930756	1910.12	1.00975e-05	0.170157	-2.01149	0.0490951	0.0460665
dmr112957	chr11	78558915	78558914	+	14296	650866	rs477402	chr11	79209780	79209780	105	89.1987	0.950845	1240.15	2.88556e-06	0.188982	-0.303743	0.0264974	0.0247089
dmr112961	chr11	78573502	78573501	+	14302	777330	rs72935017	chr11	79350831	79350831	105	100.17	0.916922	2222.08	9.99411e-06	0.170313	0.515554	0.0521948	0.0477443
dmr112964	chr11	78601438	78601437	+	14362	-37832	rs10793333	chr11	78563606	78563606	105	111.357	0.985119	1432.02	1.367e-05	0.165553	-0.307873	0.0137986	0.0114768
dmr113042	chr11	78846455	78846454	+	14889	977399	rs7131401	chr11	79823853	79823853	105	109.542	0.943919	2463.69	1.02947e-05	0.169864	0.652151	0.0216978	0.0208341
dmr113060	chr11	78930653	78930652	+	15014	142526	rs10899586	chr11	79073178	79073178	105	114.762	0.956375	2020.18	2.89266e-05	0.154077	-0.323552	0.0310969	0.0292985
dmr113110	chr11	79095279	79095278	+	15106	116389	rs12785944	chr11	79211667	79211667	105	106.179	0.975574	2118.16	5.95857e-06	0.178126	0.617975	0.0129987	0.01254
dmr11311	chr1	29491696	29491695	+	14021	403428	rs11587046	chr1	29895123	29895123	105	74.064	1.02085	894.496	1.48441e-06	0.19883	0.484137	0.0405959	0.0436793
dmr113176	chr11	79315329	79315328	+	15081	-246422	rs11237707	chr11	79068907	79068907	105	97.1558	0.963227	1459.63	1.38773e-06	0.199822	-0.342501	0.00639936	0.00619347
dmr11324	chr1	29526552	29526551	+	14201	372088	rs10798914	chr1	29898639	29898639	105	109.901	0.987745	2170.29	1.83856e-05	0.16103	0.366709	0.0286971	0.0263834
dmr113254	chr11	79641505	79641504	+	15015	-163893	rs79015006	chr11	79477612	79477612	105	67.9834	0.939606	915.6	1.52421e-07	0.231785	2.41621	0.0251975	0.0286692
dmr113326	chr11	80066105	80066104	+	15270	244059	rs2100990	chr11	80310163	80310163	105	115.705	0.965321	2769.98	3.052e-05	0.153252	-0.602213	0.039996	0.0372798
dmr113365	chr11	80370770	80370769	+	15597	-941132	rs11827071	chr11	79429638	79429638	105	99.1143	0.969363	2152.74	9.56869e-06	0.170973	-0.787851	0.0407959	0.0404234
dmr11340	chr1	29555200	29555200	+	14359	245555	rs10737359	chr1	29800755	29800755	105	112.26	0.964487	1883.12	3.32871e-05	0.151915	-0.339757	0.039596	0.0376504
dmr113418	chr11	80709001	80709000	+	16161	-270444	rs2512467	chr11	80438557	80438557	105	117.079	0.949398	2421.5	2.8517e-05	0.154297	-0.322077	0.0291971	0.0291005
dmr113442	chr11	80920445	80920444	+	16626	-820221	rs509876	chr11	80100224	80100224	105	102.918	0.960344	2144.08	1.04161e-05	0.169686	-0.269883	0.0346965	0.0316396
dmr113464	chr11	81085618	81085617	+	16770	-66450	rs60573309	chr11	81019168	81019168	105	104.077	0.885158	3585.23	2.00556e-06	0.194384	0.752699	0.0151985	0.0144667
dmr113541	chr11	81520304	81520303	+	16339	-681962	rs149217311	chr11	80838341	80838342	105	117.858	0.933066	3242.07	3.59648e-05	0.150722	2.42409	0.0512949	0.0484944
dmr11363	chr1	29629493	29629492	+	14754	-258794	rs1325279	chr1	29370699	29370699	105	111.952	0.964571	1647.98	3.48596e-05	0.151203	-0.388422	0.0369963	0.0356337
dmr113682	chr11	82384281	82384280	+	15264	-329479	rs646916	chr11	82054802	82054802	105	83.0977	0.839669	5357.87	2.4434e-07	0.225051	0.557632	0.059694	0.0455223
dmr1136	chr1	2893222	2893221	+	17282	-838652	rs2803304	chr1	2054570	2054570	105	98.4375	0.967278	1884.05	7.1074e-06	0.175469	0.553608	0.0313969	0.0292992
dmr113746	chr11	82724374	82724373	+	14614	544713	rs649898	chr11	83269086	83269086	105	109.235	0.930793	2298.27	1.9238e-05	0.160336	-0.518608	0.0393961	0.0387387
dmr113821	chr11	83051524	83051523	+	14530	411842	rs12278046	chr11	83463365	83463365	105	81.5186	1.20856	1944.65	3.44633e-09	0.283986	-0.680032	0.00029997	6.6758e-05
dmr113839	chr11	83129330	83129329	+	14529	333601	rs12270898	chr11	83462930	83462930	105	86.4609	1.0475	2819.93	7.89454e-08	0.241087	-0.64748	0.00369963	0.00233979
dmr113868	chr11	83254098	83254097	+	14589	365570	rs34158556	chr11	83619667	83619667	105	32.0845	1.4288	2552.47	8.28519e-15	0.438179	-0.558476	0.0190981	0.010632
dmr11388	chr1	29679581	29679580	+	14967	508992	rs7524193	chr1	30188572	30188572	105	115.818	0.95433	3451.72	1.331e-06	0.200437	0.389583	0.00269973	0.00180435
dmr113891	chr11	83339543	83339542	+	14505	-977393	rs111647985	chr11	82362150	82362150	105	76.9351	0.862481	1270.62	4.7702e-07	0.215416	-8.91017	0.0365963	0.0373693
dmr113916	chr11	83432133	83432132	+	14388	32604	rs891773	chr11	83464736	83464736	105	107.512	0.952868	4616.31	8.42567e-09	0.27197	-0.537354	0.00029997	4.32953e-05
dmr113987	chr11	83818188	83818187	+	13410	-441380	rs3017622	chr11	83376808	83376808	105	120.463	0.923558	1841.04	4.03881e-05	0.14893	-0.657694	0.030297	0.027626
dmr114022	chr11	84001292	84001291	+	13511	-150869	rs111251733	chr11	83850423	83850423	105	89.7832	0.888669	2358.76	1.62731e-08	0.263006	0.526604	0.00219978	0.00104481
dmr114037	chr11	84145742	84145741	+	13408	-77198	rs143147131	chr11	84068542	84068544	105	103.708	0.957144	1474.69	7.02331e-06	0.175649	-0.307186	0.0169983	0.0144426
dmr114085	chr11	84598895	84598894	+	12952	-582062	rs2514164	chr11	84016833	84016833	105	98.0889	0.834212	5068.89	1.9619e-06	0.19471	-0.353313	0.0577942	0.0430822
dmr114103	chr11	84786572	84786571	+	12556	102081	rs1943732	chr11	84888652	84888652	105	117.715	0.9907	2325.99	4.19582e-05	0.148341	-0.496926	0.0358964	0.0340128
dmr114179	chr11	85433283	85433282	+	12381	-675560	rs58552393	chr11	84757722	84757723	105	121.14	0.940424	2461.5	5.83296e-05	0.143236	-0.707825	0.0507949	0.0471493
dmr114219	chr11	85699586	85699585	+	13124	-430753	rs6592235	chr11	85268833	85268833	105	61.2466	0.819223	1020.45	1.34076e-08	0.265654	-1.07703	0.0305969	0.0341957
dmr114236	chr11	85772182	85772181	+	13270	800094	rs79139743	chr11	86572275	86572276	105	110.24	0.946025	1603.42	2.88518e-07	0.222667	0.656108	0.00079992	0.000375074
dmr11425	chr1	29798452	29798451	+	15351	342374	rs7552599	chr1	30140825	30140825	105	113.521	0.965536	2784.32	1.43122e-05	0.164854	-0.487191	0.0212979	0.0206114
dmr114270	chr11	85914986	85914985	+	13422	360020	rs7931249	chr11	86275005	86275005	105	118.72	0.975709	3252.95	4.02606e-05	0.148979	-0.84721	0.0485951	0.0438029
dmr114282	chr11	85953861	85953860	+	13436	-47681	rs113212604	chr11	85906180	85906180	105	108.938	0.945828	1927.06	2.69598e-05	0.15516	0.727723	0.0468953	0.0440285
dmr114346	chr11	86236827	86236826	+	14081	-224343	rs17745153	chr11	86012484	86012484	105	61.4619	1.00751	1397.1	6.80949e-08	0.243164	5.80383	0.0331967	0.049906
dmr11437	chr1	29837602	29837601	+	15432	906521	rs11585511	chr1	30744122	30744122	105	101.042	0.971583	2195.28	1.21171e-06	0.201817	0.609541	0.00609939	0.00498945
dmr11444	chr1	29854102	29854101	+	15467	500941	rs685433	chr1	30355042	30355042	105	90.1216	0.949188	3222.88	8.33503e-07	0.207299	-0.69278	0.0213979	0.0202781
dmr114477	chr11	86785689	86785688	+	15357	891143	rs2510348	chr11	87676831	87676831	105	115.736	0.954458	1529.6	6.46763e-05	0.141631	-0.376856	0.049895	0.0481014
dmr114498	chr11	86862478	86862477	+	15531	814354	rs2510348	chr11	87676831	87676831	105	116.413	0.943453	1761.56	3.08183e-05	0.153102	-0.43243	0.0274973	0.0253548
dmr114592	chr11	87159703	87159702	+	15506	-878736	rs10751137	chr11	86280967	86280967	105	106.343	0.93742	3469.41	8.97183e-06	0.171948	0.403657	0.0357964	0.0345683
dmr114694	chr11	87623855	87623854	+	15997	-199223	rs2186728	chr11	87424632	87424632	105	101.339	1.02472	3888.03	9.43942e-06	0.171179	-0.329238	0.050195	0.0471263
dmr114725	chr11	87807113	87807112	+	16002	-96321	rs4587756	chr11	87710792	87710792	105	98.0273	0.950479	1849.87	1.07135e-07	0.236783	-0.405772	0.00119988	0.000778563
dmr114743	chr11	87968286	87968285	+	16081	64348	rs529095346	chr11	88032633	88032633	105	110.629	0.939478	3406.24	1.68856e-05	0.162331	1.56182	0.0457954	0.0421769
dmr114783	chr11	88204203	88204202	+	15591	-171576	rs185230466	chr11	88032627	88032627	105	118.094	0.961124	4441.95	1.70544e-05	0.162179	-1.87127	0.0276972	0.0262388
dmr11478	chr1	29956625	29956624	+	15531	-267404	rs74067633	chr1	29689221	29689221	105	111.173	0.974793	3554.44	1.07359e-05	0.169227	-2.74777	0.0254975	0.0231214
dmr114830	chr11	88335428	88335427	+	15396	-471513	rs12226885	chr11	87863915	87863915	105	88.1221	0.93089	1695.87	1.94711e-06	0.194822	-1.96691	0.0311969	0.0294901
dmr114894	chr11	88638049	88638048	+	15132	-307294	rs149080777	chr11	88330755	88330755	105	83.2617	0.9719	2755.19	2.58084e-07	0.224267	3.28375	0.0167983	0.0142396
dmr114953	chr11	89090618	89090617	+	12477	-966960	rs1872739	chr11	88123658	88123658	105	104.477	0.972838	1451.84	1.65769e-05	0.162613	0.629965	0.0316968	0.0278894
dmr114957	chr11	89137759	89137758	+	12480	362026	rs11018634	chr11	89499784	89499784	105	38.1855	1.17092	1156.53	5.99378e-12	0.364185	-0.687086	0.0354965	0.0217432
dmr115050	chr11	90157878	90157877	+	12725	9899	rs11018893	chr11	90167776	90167776	105	117.141	0.948128	1618.61	3.483e-05	0.151216	-0.731396	0.0249975	0.0245703
dmr115082	chr11	90268273	90268272	+	12873	-231110	rs112983216	chr11	90037163	90037163	105	92.2134	1.03071	2119.58	1.46949e-07	0.232305	1.08751	0.00209979	0.00145682
dmr115145	chr11	90663797	90663796	+	13417	680868	rs7942017	chr11	91344664	91344664	105	114.577	0.965974	5923.7	6.22795e-06	0.177461	0.991502	0.019898	0.0161956
dmr115148	chr11	90685654	90685653	+	13456	-234599	rs11268377	chr11	90451055	90451055	105	113.952	0.953488	1212.81	6.76231e-05	0.140938	0.322019	0.050195	0.0464753
dmr115324	chr11	91948289	91948288	+	14663	648575	rs77262399	chr11	92596863	92596863	105	97.4121	0.854938	6071.53	1.109e-06	0.203118	28.3156	0.0364964	0.0313596
dmr115350	chr11	92135091	92135090	+	14445	799474	rs11020107	chr11	92934564	92934564	105	116.505	0.928109	2973.48	3.39365e-05	0.151617	0.416103	0.0512949	0.0478402
dmr11537	chr1	30096342	30096341	+	15699	264604	rs633814	chr1	30360945	30360945	105	5.50635	1.05817	413.698	3.85705e-67	0.943	-0.628582	0.00819918	0.0412222
dmr115381	chr11	92278384	92278383	+	14040	273031	rs139398937	chr11	92551414	92551414	105	121.273	0.939094	2965.61	4.70952e-05	0.146553	0.326921	0.0465953	0.0444146
dmr115454	chr11	92700440	92700439	+	13393	80891	rs150823438	chr11	92781330	92781330	105	116.177	0.981945	2255.18	8.72431e-06	0.172372	-1.74255	0.00819918	0.00717384
dmr115478	chr11	92848449	92848448	+	13338	-570577	rs12287048	chr11	92277872	92277872	105	64.3945	1.44785	1968.16	2.97566e-07	0.222223	0.89772	0.040296	0.0340314
dmr115481	chr11	92853531	92853530	+	13376	-987352	rs11600125	chr11	91866179	91866179	105	82.8823	0.77796	5994.45	1.38713e-08	0.26519	0.772027	0.0219978	0.0111654
dmr115485	chr11	92867521	92867520	+	13408	405681	rs143608463	chr11	93273201	93273201	105	96.4688	0.7639	6449.91	6.0154e-07	0.212051	-2.40908	0.0514949	0.034795
dmr115516	chr11	93012286	93012285	+	13593	577273	rs117076820	chr11	93589558	93589558	105	89.3423	0.82835	2151.58	1.47389e-06	0.198935	1.77447	0.0444956	0.0402906
dmr115534	chr11	93080165	93080164	+	13290	493352	rs6483253	chr11	93573516	93573516	105	108.722	0.892174	2363.61	4.33028e-06	0.18292	0.312879	0.0129987	0.0122866
dmr115544	chr11	93132436	93132435	+	13199	-243932	rs75714858	chr11	92888504	92888504	105	80.4932	1.19965	1229.55	4.83878e-06	0.181255	-3.11291	0.0262974	0.0407395
dmr115605	chr11	93480156	93480155	+	13817	-3303	rs10734161	chr11	93476853	93476853	105	106.056	1.09242	4822.97	1.48301e-05	0.164312	-0.411435	0.0482952	0.0466334
dmr115616	chr11	93496256	93496255	+	13837	788179	rs113848350	chr11	94284434	94284434	105	110.271	1.0344	3421.61	1.74465e-05	0.161831	2.31664	0.0345965	0.0316363
dmr115682	chr11	93771330	93771329	+	14215	-32570	rs114015616	chr11	93738760	93738760	105	91.4033	1.03436	4030.19	3.27503e-07	0.220845	3.09	0.00809919	0.00637771
dmr115683	chr11	93772127	93772126	+	14220	469089	rs2212325	chr11	94241215	94241215	105	80.3291	0.916302	2683.09	2.95684e-08	0.254785	0.437799	0.00819918	0.00562449
dmr115692	chr11	93796489	93796488	+	14255	-765990	rs5793630	chr11	93030498	93030499	105	95.7817	0.960316	2977.62	3.58545e-06	0.185743	-0.550661	0.0345965	0.033138
dmr115699	chr11	93839090	93839089	+	14280	840681	rs550586	chr11	94679770	94679770	105	105.779	0.953386	2463.29	1.37583e-05	0.165455	-0.446399	0.040496	0.0371201
dmr115949	chr11	94732066	94732065	+	14494	994345	rs1405731	chr11	95726410	95726410	105	118.443	0.955502	3258.34	3.54932e-05	0.150925	0.488904	0.0442956	0.0422462
dmr115976	chr11	94823225	94823224	+	14480	321702	rs10501821	chr11	95144926	95144926	105	111.911	0.958602	2166.4	9.01685e-06	0.171872	-0.453164	0.0129987	0.0121129
dmr115989	chr11	94889569	94889568	+	14242	-517114	rs4508165	chr11	94372455	94372455	105	70.834	0.86945	914.269	2.57498e-07	0.224299	0.303495	0.0324968	0.0371541
dmr116016	chr11	95022828	95022827	+	14097	81578	rs139665132	chr11	95104405	95104405	105	38.1035	1.00157	310.543	3.82829e-12	0.369508	-17.54	0.00059994	0.00950672
dmr116042	chr11	95103451	95103450	+	14241	483065	rs12796435	chr11	95586515	95586515	105	78.0732	0.62708	9199.96	2.43365e-10	0.318534	0.818975	0.0147985	0.00888921
dmr116072	chr11	95285109	95285108	+	14412	-153262	rs607666	chr11	95131847	95131847	105	64.3022	1.23493	2120.96	7.69726e-09	0.273194	-0.790275	0.00289971	0.00437026
dmr116078	chr11	95307621	95307620	+	14421	812632	rs10741527	chr11	96120252	96120252	105	103.821	0.907628	2850.63	4.35154e-06	0.182846	0.384397	0.0221978	0.0214541
dmr116087	chr11	95341096	95341095	+	14309	-956175	rs114721517	chr11	94384921	94384921	105	90.665	0.918497	2803.34	9.38241e-07	0.205568	-3.45657	0.0272973	0.0212045
dmr116118	chr11	95461271	95461270	+	13946	-307975	rs618249	chr11	95153296	95153296	105	111.737	0.965629	1592.81	3.71614e-05	0.150216	0.311627	0.0383962	0.0372976
dmr116200	chr11	95793592	95793591	+	14141	-367665	rs560680014	chr11	95425926	95425927	105	83.3848	1.20396	3719.55	1.73565e-06	0.196522	533.747	0.0386961	0.0392992
dmr116319	chr11	96232236	96232235	+	15053	-972190	rs80044058	chr11	95260046	95260046	105	74.4536	0.960221	2178.27	1.95105e-07	0.228269	-0.76508	0.0342966	0.0302828
dmr116384	chr11	96582542	96582541	+	15389	191853	rs11512571	chr11	96774394	96774394	105	113.911	0.964319	2330.22	2.25655e-05	0.157892	0.396837	0.0290971	0.0270108
dmr116393	chr11	96637857	96637856	+	15413	781040	rs145317042	chr11	97418896	97418900	105	102.959	0.93611	2016.51	2.26825e-06	0.19256	2.44747	0.010099	0.00816849
dmr11642	chr1	30399161	30399160	+	16327	-27657	rs672125	chr1	30371504	30371504	105	113.295	0.963628	2577.15	9.10432e-06	0.171726	-0.712501	0.0130987	0.0123649
dmr116434	chr11	96989873	96989872	+	15846	41337	rs151270672	chr11	97031209	97031209	105	113.931	0.946927	3387.67	6.67446e-06	0.176417	-2.39524	0.0133987	0.0119422
dmr116503	chr11	97505644	97505643	+	16881	121747	rs11212005	chr11	97627390	97627390	105	109.05	0.974648	2089.28	8.53144e-06	0.17271	-0.687896	0.0143986	0.0134104
dmr116535	chr11	97739743	97739742	+	17269	537198	rs2852045	chr11	98276940	98276940	105	113.644	0.965593	2610.55	2.19885e-05	0.15829	0.464833	0.0317968	0.0298289
dmr116551	chr11	97815190	97815189	+	17177	-986841	rs1470847	chr11	96828349	96828349	105	114.208	0.974508	2809.79	2.55748e-05	0.155971	0.450373	0.0348965	0.034414
dmr116562	chr11	97929078	97929077	+	17244	-69881	rs2597593	chr11	97859197	97859197	105	72.2798	0.894852	3967	3.34874e-08	0.253062	-0.515343	0.0375962	0.0293758
dmr116568	chr11	97949873	97949872	+	17222	300231	rs17327719	chr11	98250103	98250103	105	80.2368	0.914217	1595.67	2.92341e-07	0.222478	0.605518	0.019898	0.0179329
dmr1167	chr1	2937642	2937641	+	17382	-128704	rs114414699	chr1	2808938	2808938	105	120.729	0.900897	11884	2.43827e-06	0.191487	-1.93612	0.0106989	0.00892566
dmr116817	chr11	99244993	99244992	+	18610	-920327	rs7941470	chr11	98324666	98324666	105	109.143	0.951061	8043.09	3.14186e-06	0.187714	0.364894	0.0244976	0.0199861
dmr116870	chr11	99538359	99538358	+	17951	-520667	rs10892638	chr11	99017692	99017692	105	113.47	0.981149	2515.53	2.72561e-05	0.154992	0.293208	0.0328967	0.0343123
dmr116955	chr11	100069095	100069094	+	17274	120068	rs10894590	chr11	100189162	100189162	105	94.6743	1.07469	6379.44	1.23313e-06	0.20156	-0.721679	0.0194981	0.0191905
dmr116961	chr11	100098003	100098002	+	17299	28535	rs35126629	chr11	100126537	100126541	105	116.095	0.949996	2883.36	3.32141e-05	0.151949	-0.449877	0.0452955	0.0433585
dmr116971	chr11	100235277	100235276	+	16861	-18405	rs10501956	chr11	100216872	100216872	105	87.1377	0.979445	1791.92	3.70253e-06	0.185263	0.826016	0.0507949	0.0473782
dmr117018	chr11	100599702	100599701	+	16503	-205325	rs140746171	chr11	100394377	100394377	105	47.7217	1.28079	897.427	1.15713e-08	0.267662	11.9223	0.0286971	0.0494623
dmr117076	chr11	100852917	100852916	+	15942	999349	rs56311893	chr11	101852265	101852265	105	84.564	1.09151	5075.06	6.51648e-07	0.210888	0.663148	0.0312969	0.0288491
dmr117126	chr11	101057563	101057562	+	14998	-991202	rs11222599	chr11	100066361	100066361	105	125.344	0.929464	7827.37	2.97773e-05	0.153631	-0.58993	0.0577942	0.0499366
dmr117179	chr11	101340806	101340805	+	14528	-429789	rs657945	chr11	100911017	100911017	105	104.498	0.945146	2032.28	1.00663e-05	0.170204	0.31621	0.029697	0.0268393
dmr117217	chr11	101553836	101553835	+	14404	-289923	rs149732260	chr11	101263909	101263913	105	96.6226	1.13544	5076.09	6.53769e-06	0.176729	0.678275	0.050495	0.0496557
dmr117266	chr11	101779679	101779678	+	14583	-630813	rs11224613	chr11	101148866	101148866	105	95.833	1.01761	4996.04	2.02511e-06	0.194241	7.23882	0.0264974	0.0261021
dmr117276	chr11	101839391	101839390	+	14679	625363	rs60961163	chr11	102464753	102464753	105	115.028	0.969512	5366.7	1.69544e-05	0.162269	-1.04495	0.0453955	0.039542
dmr11732	chr1	30636603	30636602	+	16265	-767655	rs72658922	chr1	29868948	29868948	105	93.3311	0.940943	2184.25	5.20981e-06	0.180146	-1.86714	0.0480952	0.0466653
dmr117433	chr11	102640963	102640962	+	14630	955783	rs76163513	chr11	103596745	103596745	105	78.0527	1.28449	3284.21	1.36561e-06	0.200059	3.30321	0.0365963	0.0446358
dmr117444	chr11	102680654	102680653	+	14702	-393632	rs2852887	chr11	102287022	102287022	105	103.523	0.955785	1831.09	1.65049e-05	0.162679	0.437446	0.0418958	0.0402831
dmr117446	chr11	102693072	102693071	+	14698	-902973	rs141179114	chr11	101790099	101790099	105	74.8945	1.09564	1725	1.00756e-06	0.204524	0.787817	0.0227977	0.0452987
dmr117484	chr11	102888168	102888167	+	14520	-179236	rs7116323	chr11	102708932	102708932	105	99.5142	0.896512	7833.29	2.22192e-07	0.226411	1.90603	0.0115988	0.00671313
dmr11760	chr1	30691029	30691028	+	16107	176870	rs10715912	chr1	30867898	30867899	105	112.219	0.972573	2009.52	2.42287e-05	0.156801	0.343707	0.030297	0.0281846
dmr117663	chr11	103612066	103612065	+	15786	760751	rs11226337	chr11	104372816	104372816	105	109.871	0.964971	1952.59	2.26859e-05	0.157811	-0.402607	0.0331967	0.0323573
dmr117706	chr11	103779999	103779998	+	15394	309034	rs17101942	chr11	104089032	104089032	105	104.292	0.932652	1893.28	3.78552e-06	0.184932	2.66177	0.0131987	0.010976
dmr117753	chr11	104042650	104042649	+	15664	418062	rs10791703	chr11	104460711	104460711	105	110.281	1.01792	5538.48	1.34955e-05	0.165749	-0.27983	0.0467953	0.0415584
dmr117822	chr11	104331414	104331413	+	15925	-222404	rs361290	chr11	104109010	104109010	105	111.06	0.949266	1340.65	4.14678e-05	0.148522	0.397698	0.0427957	0.03974
dmr117834	chr11	104422105	104422104	+	15517	-577107	rs73601693	chr11	103844998	103844998	105	101.688	0.964136	3164.53	5.76851e-06	0.178614	-1.06987	0.0319968	0.0293294
dmr117841	chr11	104513323	104513322	+	15145	-953876	rs7940684	chr11	103559447	103559447	105	74.4536	0.639396	10746.7	2.33398e-09	0.289166	0.817748	0.0729927	0.0395078
dmr117891	chr11	104822958	104822957	+	14388	-283816	rs34362789	chr11	104539138	104539142	105	116.854	0.994284	2196.01	1.68737e-05	0.162341	0.561746	0.0147985	0.0126118
dmr117959	chr11	105145670	105145669	+	13504	493847	rs10791763	chr11	105639516	105639516	105	114.249	0.960685	1376.56	4.07592e-05	0.148789	-0.319283	0.0321968	0.0297064
dmr118034	chr11	105681915	105681914	+	13081	763993	rs12276493	chr11	106445907	106445907	105	89.6704	1.18595	2876.53	2.46933e-06	0.191299	-1.10956	0.0188981	0.0190451
dmr118042	chr11	105735095	105735094	+	13049	-825331	rs114718812	chr11	104909764	104909764	105	90.9727	1.27263	2005.75	9.71931e-06	0.170736	-511.163	0.0287971	0.0321475
dmr118141	chr11	106390107	106390106	+	12710	-339710	rs140723721	chr11	106050397	106050397	105	81.252	0.658145	15227.4	1.41495e-11	0.353865	-3.21417	0.00359964	0.001496
dmr118157	chr11	106459706	106459705	+	12840	943168	rs79583418	chr11	107402873	107402873	105	77.376	0.964065	1009.25	1.05641e-06	0.20383	0.377586	0.0346965	0.032526
dmr118239	chr11	107050821	107050820	+	14156	-502327	rs11227106	chr11	106548494	106548494	105	74.5767	0.853619	1314.94	1.16156e-07	0.235639	-2.71682	0.0146985	0.0218153
dmr118286	chr11	107259242	107259241	+	14078	80524	rs621612	chr11	107339765	107339765	105	99.5757	0.943663	1554.55	1.66722e-06	0.197116	-0.646166	0.00829917	0.00664225
dmr118487	chr11	107889276	107889275	+	13621	-818449	rs1840572	chr11	107070827	107070827	105	60.416	0.746698	997.052	1.90796e-09	0.291831	0.756688	0.0129987	0.0220438
dmr118507	chr11	107977296	107977295	+	13607	-279141	rs11212332	chr11	107698155	107698155	105	113.152	1.0924	4601.2	1.68346e-05	0.162377	0.409846	0.0252975	0.0251846
dmr118525	chr11	108027524	108027523	+	13656	-866919	rs10789571	chr11	107160605	107160605	105	110.66	0.949884	3315.21	4.93964e-06	0.180945	-0.335162	0.0138986	0.0116829
dmr118536	chr11	108072100	108072099	+	13810	55112	rs114453518	chr11	108127211	108127211	105	47.9062	1.4492	734.17	4.28677e-09	0.28107	5.20701	0.00419958	0.0115651
dmr11853	chr1	30918426	30918425	+	15522	197392	rs376807187	chr1	31115817	31115817	105	83.7642	1.02548	6647.71	2.91503e-07	0.222519	5.18045	0.0344966	0.0277821
dmr118548	chr11	108145044	108145043	+	13794	-218160	rs188621910	chr11	107926884	107926884	105	115.972	0.979525	8504.2	1.38001e-05	0.165409	-113.881	0.0493951	0.0438442
dmr118595	chr11	108386012	108386011	+	13403	613895	rs56122115	chr11	108999906	108999906	105	77.6938	0.872507	8220.5	2.78824e-08	0.255597	0.748757	0.0383962	0.0264895
dmr118602	chr11	108417310	108417309	+	13325	-440053	rs11212467	chr11	107977257	107977257	105	98.1094	0.930799	2204.56	1.82272e-06	0.195799	-0.829423	0.0154985	0.0124812
dmr118603	chr11	108420749	108420748	+	13320	-545045	rs1242894	chr11	107875704	107875704	105	112.896	0.973114	1876.54	1.54246e-05	0.163712	0.506433	0.0161984	0.0155751
dmr118609	chr11	108440392	108440391	+	13248	559515	rs56122115	chr11	108999906	108999906	105	47.0859	1.04719	1377.69	5.78734e-10	0.307418	0.759986	0.0275972	0.0400726
dmr118617	chr11	108482703	108482702	+	13216	517204	rs56122115	chr11	108999906	108999906	105	33.3354	0.803073	409.334	5.2433e-16	0.466646	0.914609	0.0009999	0.0080015
dmr118632	chr11	108568855	108568854	+	13097	313412	rs2726903	chr11	108882266	108882266	105	123.396	0.930768	4721.06	1.30616e-05	0.166246	-0.421676	0.0194981	0.0150464
dmr118686	chr11	108899778	108899777	+	12446	939411	rs115541030	chr11	109839188	109839188	105	86.584	1.06952	3371.36	8.11707e-07	0.207686	-7.54603	0.0232977	0.0189319
dmr118774	chr11	109506884	109506883	+	12447	861951	rs2724411	chr11	110368834	110368834	105	121.058	0.936291	3299.49	3.58096e-05	0.150788	-0.290986	0.0417958	0.0376961
dmr118786	chr11	109618415	109618414	+	12404	999776	rs12282038	chr11	110618190	110618190	105	85.0459	0.963389	2680.36	2.49138e-07	0.224772	0.889848	0.0155984	0.0112049
dmr118827	chr11	109922145	109922144	+	12835	412949	rs882524	chr11	110335093	110335093	105	101.401	0.939659	1324.69	8.98039e-08	0.239273	0.553735	0.00059994	0.000339068
dmr118877	chr11	110144317	110144316	+	12578	-841941	rs77655111	chr11	109302376	109302376	105	73.7563	0.982613	2030.26	1.50259e-07	0.231988	0.675206	0.0233977	0.0236479
dmr118906	chr11	110288662	110288661	+	12593	547749	rs7924842	chr11	110836410	110836410	105	115.059	0.970153	1603.5	5.29568e-05	0.144736	0.72663	0.0409959	0.0406939
dmr118985	chr11	110578317	110578316	+	12958	866909	rs116330271	chr11	111445225	111445225	105	51.9565	1.23594	684.88	5.19101e-08	0.246963	27.176	0.0186981	0.0438012
dmr119036	chr11	110852781	110852780	+	12652	-969683	rs76098446	chr11	109883098	109883098	105	94.5615	1.2151	3246.36	5.00456e-06	0.180749	-2.81012	0.0219978	0.0220459
dmr119065	chr11	111010811	111010810	+	12528	323670	rs1806574	chr11	111334480	111334480	105	120.494	0.947632	4006.31	1.72718e-06	0.196595	-0.285583	0.00209979	0.00172899
dmr119145	chr11	111297833	111297832	+	12550	-126552	rs543699	chr11	111171281	111171281	105	77.6631	1.36183	2807.27	1.75873e-06	0.196327	0.97917	0.0411959	0.0394952
dmr119259	chr11	111887795	111887794	+	12630	-958045	rs117083967	chr11	110929750	110929750	105	26.1782	0.93547	4253.53	1.55491e-30	0.716852	-0.604184	0.00729927	9.98371e-05
dmr119303	chr11	112112932	112112931	+	12673	675483	rs11605854	chr11	112788414	112788414	105	94.7974	0.975996	3206.3	3.48357e-06	0.186174	128.199	0.0380962	0.0361012
dmr119395	chr11	112505843	112505842	+	12375	92731	rs148070572	chr11	112598573	112598573	105	122.452	0.931158	2474.76	6.47029e-05	0.141625	0.338467	0.0537946	0.0496277
dmr119422	chr11	112617533	112617532	+	12365	269685	rs142946915	chr11	112887217	112887217	105	94.1616	0.921097	1710.38	4.14841e-06	0.183562	0.49177	0.0318968	0.0308488
dmr119431	chr11	112685427	112685426	+	12487	352707	rs1940735	chr11	113038133	113038133	105	112.844	0.934347	1958.26	2.02223e-07	0.227757	0.49079	0.00079992	0.00025548
dmr119582	chr11	113268501	113268500	+	13722	855890	rs238895	chr11	114124390	114124390	105	112.69	0.94862	1863.19	3.74347e-05	0.150103	-0.349157	0.0468953	0.0429977
dmr119614	chr11	113374815	113374814	+	14000	56774	rs115140713	chr11	113431588	113431588	105	82.9746	1.12037	2526.63	1.7251e-06	0.196612	234.367	0.0327967	0.0350553
dmr119687	chr11	113635359	113635358	+	14144	-311761	rs142060645	chr11	113323597	113323598	105	112.085	0.944726	2080.58	1.00547e-05	0.170221	0.889386	0.0156984	0.0137182
dmr119745	chr11	113799128	113799127	+	14054	-367540	rs115140713	chr11	113431588	113431588	105	65.8813	1.09958	4739.67	3.73652e-09	0.282907	220.253	0.0159984	0.00918485
dmr119758	chr11	113847282	113847281	+	13939	107161	rs1150233	chr11	113954442	113954442	105	108.353	0.90994	5562.68	7.93357e-06	0.173809	-0.469942	0.0481952	0.0439981
dmr119764	chr11	113870400	113870399	+	13953	-768557	rs9326240	chr11	113101843	113101843	105	75.5508	1.02041	8807.14	6.1997e-08	0.244479	2.43439	0.0488951	0.0359626
dmr119790	chr11	113963439	113963438	+	13859	-531851	rs115140713	chr11	113431588	113431588	105	60.9595	0.903334	4195.45	6.17392e-11	0.335792	197.458	0.00669933	0.00503475
dmr119791	chr11	113968027	113968026	+	13855	-13585	rs1150233	chr11	113954442	113954442	105	96.9814	0.84004	6781.85	5.26451e-07	0.213987	-0.489778	0.0259974	0.0215595
dmr119842	chr11	114095705	114095704	+	13897	-111060	rs3867473	chr11	113984645	113984645	105	113.542	0.984432	1942.99	1.53398e-05	0.163796	0.279173	0.0164984	0.014321
dmr119872	chr11	114152851	114152850	+	13951	55114	rs111264090	chr11	114207964	114207964	105	106.323	0.931747	2816.03	5.74382e-06	0.178679	0.43132	0.0205979	0.0192744
dmr119922	chr11	114272986	114272985	+	14009	-580020	rs11604602	chr11	113692966	113692966	105	114.823	0.94394	3393.03	2.84198e-05	0.154349	-0.500182	0.0538946	0.0487642
dmr120059	chr11	114861926	114861925	+	13705	933942	rs3933413	chr11	115795867	115795867	105	107.287	0.972831	3822.99	6.73327e-06	0.176285	-0.357476	0.0252975	0.0227219
dmr120187	chr11	115414914	115414913	+	13531	896229	rs10502218	chr11	116311142	116311142	105	115.274	0.953968	1812.4	4.92956e-05	0.145846	-0.49653	0.0444956	0.044288
dmr120221	chr11	115581268	115581267	+	13679	-960767	rs111996645	chr11	114620501	114620501	105	114.854	0.979932	2774.62	2.61129e-05	0.155651	62.0617	0.0328967	0.0321974
dmr120229	chr11	115590447	115590446	+	13700	-53688	rs141586452	chr11	115536749	115536759	105	96.7148	1.19071	6454.96	3.55398e-06	0.185875	-0.770497	0.0287971	0.0285169
dmr12022	chr1	31440843	31440842	+	13232	-329634	rs10914273	chr1	31111209	31111209	105	63.2871	1.02951	811.997	2.49301e-07	0.224763	2.82025	0.0152985	0.045624
dmr120283	chr11	115759711	115759710	+	13927	-138349	rs2155640	chr11	115621362	115621362	105	101.965	0.9689	1962.86	1.699e-05	0.162236	0.34811	0.050095	0.0482916
dmr120301	chr11	115899993	115899992	+	13803	-966465	rs2514438	chr11	114933528	114933528	105	112.844	0.955404	1677.23	4.40901e-05	0.147574	0.541297	0.0465953	0.0442295
dmr120310	chr11	115917711	115917710	+	13822	247497	rs1618432	chr11	116165207	116165207	105	117.551	0.961412	3449.59	1.69196e-05	0.1623	-0.320587	0.0214979	0.0214304
dmr120327	chr11	115998888	115998887	+	13986	-754435	rs11215445	chr11	115244453	115244453	105	92.2544	0.971813	1717.01	1.84104e-06	0.195651	-0.446255	0.0172983	0.015255
dmr120381	chr11	116267782	116267781	+	14135	-27516	rs139768244	chr11	116240266	116240266	105	107.461	0.953779	1876.57	1.61495e-05	0.163011	0.373687	0.030197	0.0288198
dmr120430	chr11	116418359	116418358	+	14149	-816382	rs2515308	chr11	115601977	115601977	105	103.8	1.14895	4907.57	1.47122e-05	0.164433	1.01823	0.0466953	0.0496501
dmr120431	chr11	116421373	116421372	+	14170	809486	rs522645	chr11	117230858	117230858	105	104.036	0.920094	3114.4	6.91082e-06	0.175893	-0.564754	0.0333967	0.0326514
dmr120517	chr11	116720702	116720701	+	14620	703055	rs138295748	chr11	117423756	117423760	105	80.1035	1.00694	1173.09	2.82975e-07	0.222946	0.460801	0.00849915	0.0083574
dmr120538	chr11	116761138	116761137	+	14713	675875	rs76938791	chr11	117437012	117437012	105	72.29	0.753575	5778.54	8.38235e-09	0.27204	2.02857	0.0433957	0.0346605
dmr120544	chr11	116786516	116786515	+	14786	436137	rs35511974	chr11	117222652	117222652	105	87.3633	0.975706	1520.82	9.64767e-07	0.20516	-0.483432	0.0150985	0.0135305
dmr120645	chr11	117073238	117073237	+	15502	-798793	rs36046446	chr11	116274445	116274445	105	93.4438	1.21253	4529.68	3.49813e-06	0.186111	2.51902	0.0231977	0.0259529
dmr120671	chr11	117147193	117147192	+	15606	-315330	rs5134	chr11	116831863	116831863	105	62.0566	1.42055	2373.38	1.28517e-07	0.234207	0.528253	0.030397	0.036375
dmr1206	chr1	3000524	3000523	+	17311	-896164	rs10752741	chr1	2104360	2104360	105	113.265	0.932079	5583.12	7.86415e-06	0.173941	0.33061	0.0276972	0.0256264
dmr120713	chr11	117267919	117267918	+	15540	-436056	rs5134	chr11	116831863	116831863	105	79.2012	1.09409	5386.68	1.30842e-08	0.265987	0.491518	0.00329967	0.00249165
dmr120728	chr11	117324768	117324767	+	15359	266418	rs59755550	chr11	117591185	117591185	105	83.9385	0.982287	1731.73	8.12484e-07	0.207672	-0.7643	0.0220978	0.0194183
dmr120742	chr11	117364652	117364651	+	15213	-984745	rs481473	chr11	116379907	116379907	105	110.968	0.940158	3609.7	1.31851e-05	0.166103	0.330556	0.0365963	0.0338694
dmr120755	chr11	117414903	117414902	+	15071	62528	rs3903091	chr11	117477430	117477430	105	77.0786	0.913675	5102.17	4.04926e-08	0.250424	-1.11336	0.030397	0.0199351
dmr120762	chr11	117440651	117440650	+	14994	-209793	rs522645	chr11	117230858	117230858	105	108.148	0.987468	2461.65	1.51377e-07	0.231883	-0.694126	0.00049995	0.000270665
dmr120839	chr11	117598453	117598452	+	14480	998870	rs535774	chr11	118597322	118597322	105	106.764	0.98495	1977.59	2.77483e-05	0.154717	0.362227	0.050295	0.0483438
dmr120866	chr11	117660643	117660642	+	14199	223167	rs10892188	chr11	117883809	117883809	105	102.324	0.975349	1710.48	3.35354e-06	0.186742	0.502448	0.00949905	0.0086877
dmr120893	chr11	117741266	117741265	+	14096	-283282	rs648384	chr11	117457984	117457984	105	102.785	0.973403	2090.28	1.60346e-05	0.16312	-0.358845	0.0439956	0.0444602
dmr120903	chr11	117761660	117761659	+	14056	-852281	rs75920871	chr11	116909379	116909379	105	95.5459	0.768305	4729.58	3.56633e-07	0.219617	0.727689	0.0245975	0.0203671
dmr120941	chr11	117840790	117840789	+	13933	-691323	rs187807345	chr11	117149467	117149467	105	81.9287	0.826813	4579.87	1.4296e-07	0.232696	3.9948	0.0447955	0.0339383
dmr121059	chr11	118117193	118117192	+	13964	644725	rs186962363	chr11	118761917	118761917	105	37.6523	1.14173	330.998	1.89978e-10	0.321681	512.475	0.00859914	0.0286228
dmr121102	chr11	118222087	118222086	+	13694	-135052	rs600638	chr11	118087035	118087035	105	93.0542	0.903254	3053.33	3.16655e-06	0.187597	1.7951	0.0529947	0.0499011
dmr12115	chr1	31692206	31692205	+	12289	-178163	rs1890649	chr1	31514043	31514043	105	122.75	0.945338	2280.5	1.37206e-05	0.165497	0.269909	0.00729927	0.00789246
dmr12121	chr1	31715049	31715048	+	12209	-865061	rs12032469	chr1	30849988	30849988	105	81.416	0.831581	1337.72	4.49805e-07	0.216266	-2.69422	0.0241976	0.0267144
dmr121272	chr11	118894879	118894878	+	13634	-791111	rs11216753	chr11	118103768	118103768	105	73.1514	1.26578	1529.16	3.90243e-07	0.218318	0.871553	0.00659934	0.0126018
dmr121320	chr11	119039375	119039374	+	13665	534286	rs373039743	chr11	119573660	119573660	105	62.2104	0.747511	72385.3	5.1348e-13	0.392841	1.24603	0.0424958	0.010711
dmr121351	chr11	119138394	119138393	+	13606	-414434	rs140026975	chr11	118723960	118723960	105	111.604	0.96908	1618.28	3.24856e-05	0.152291	0.55514	0.0350965	0.0329764
dmr121489	chr11	119567616	119567615	+	14166	510961	rs5795214	chr11	120078576	120078579	105	120.34	0.939119	5344.88	1.95555e-05	0.160086	0.809456	0.0343966	0.0325707
dmr12149	chr1	31797226	31797225	+	12032	-248124	rs77292387	chr1	31549102	31549102	105	85.374	0.892125	3578.26	4.2663e-07	0.217031	2.54953	0.0418958	0.0294739
dmr121545	chr11	119701341	119701340	+	14373	-964428	rs11217004	chr11	118736913	118736913	105	106.938	0.970072	1231.84	2.92524e-05	0.153905	0.418223	0.0344966	0.0336552
dmr121559	chr11	119736323	119736322	+	14429	978962	rs3132775	chr11	120715284	120715284	105	104.785	0.96044	2886.02	2.17003e-06	0.193216	0.331412	0.00739926	0.00793672
dmr121588	chr11	119810703	119810702	+	14565	872532	rs34612914	chr11	120683234	120683234	105	101.76	1.05046	3425.61	6.15333e-06	0.177642	-0.402316	0.0255974	0.023675
dmr121660	chr11	120011006	120011006	+	14374	-55917	rs7126321	chr11	119955089	119955089	105	113.07	0.962652	2410.22	1.07191e-05	0.169251	0.449053	0.0148985	0.0140793
dmr121720	chr11	120167675	120167674	+	14308	-946542	rs544322209	chr11	119221133	119221133	105	50.7158	1.0741	3604.16	2.0454e-10	0.320744	-529.451	0.0314969	0.02801
dmr121848	chr11	120599891	120599890	+	14277	-486768	rs530702	chr11	120113123	120113123	105	115.039	1.05749	5172.83	1.40453e-05	0.16514	-0.269543	0.0233977	0.0220354
dmr121868	chr11	120636697	120636696	+	14112	-416155	rs576263	chr11	120220542	120220542	105	84.3691	0.916303	1899.88	1.71284e-06	0.196718	-0.687331	0.0460954	0.0464847
dmr121879	chr11	120659761	120659760	+	14123	908712	rs11218346	chr11	121568472	121568472	105	90.9521	1.01275	4513.9	8.97666e-07	0.206215	1.82995	0.0217978	0.0205524
dmr121927	chr11	120787620	120787619	+	14033	289371	rs57401958	chr11	121076990	121076990	105	104.795	0.962369	2665.22	7.92341e-06	0.173828	-0.436521	0.0262974	0.0250252
dmr121978	chr11	120927979	120927978	+	13718	760937	rs609414	chr11	121688915	121688915	105	62.4155	1.11551	3575.79	3.53485e-09	0.283647	-0.648415	0.0194981	0.0116951
dmr121995	chr11	120978976	120978975	+	13709	-525958	rs1287162	chr11	120453018	120453018	105	111.532	0.96715	1925.02	3.16955e-05	0.15267	0.386744	0.0394961	0.0384603
dmr12203	chr1	31958894	31958893	+	11660	-104422	rs7523802	chr1	31854472	31854472	105	80.0522	0.837688	8252.61	7.65654e-10	0.30379	-0.659706	0.00949905	0.00229394
dmr122050	chr11	121189922	121189921	+	13419	499334	rs509689	chr11	121689255	121689255	105	86.8916	0.900874	1753.09	2.70823e-06	0.189926	-0.765008	0.0520948	0.049746
dmr122062	chr11	121227615	121227614	+	13299	-639794	rs11603668	chr11	120587821	120587821	105	119.438	0.97045	3981.69	2.83406e-05	0.154392	-4.09361	0.0378962	0.0349854
dmr122091	chr11	121332802	121332801	+	13201	-90200	rs4936596	chr11	121242602	121242602	105	82.749	0.983477	1083.72	2.07573e-06	0.193875	-1.05749	0.0308969	0.0291046
dmr122120	chr11	121446549	121446548	+	13281	569654	rs10160523	chr11	122016202	122016202	105	111.419	0.943727	2101.31	3.06581e-05	0.153183	-0.304878	0.0460954	0.0445008
dmr122164	chr11	121584886	121584885	+	13438	104030	rs609414	chr11	121688915	121688915	105	62.6719	0.83069	3920.23	8.21454e-10	0.302875	-0.678295	0.0269973	0.0202179
dmr122216	chr11	121772715	121772714	+	13486	-424195	rs12576514	chr11	121348520	121348520	105	101.719	0.917627	2556.29	7.068e-06	0.175553	0.532128	0.0367963	0.0347918
dmr12221	chr1	32049809	32049862	+	11605	-686755	rs35998242	chr1	31363054	31363054	105	125.508	0.940268	1813.47	0.000102608	0.134436	-0.601679	0.050195	0.0476396
dmr122311	chr11	122245467	122245466	+	14331	503156	rs12276870	chr11	122748622	122748622	105	115.5	0.947888	3592.65	1.7603e-05	0.161695	-0.381192	0.0324968	0.0294018
dmr122338	chr11	122394188	122394187	+	14263	-878161	rs17125414	chr11	121516027	121516027	105	105.277	0.940472	2718.43	1.36492e-05	0.165576	-1.06707	0.0468953	0.0443301
dmr122348	chr11	122489027	122489026	+	14387	953009	rs2846307	chr11	123442035	123442035	105	105.738	0.962135	2355.15	1.85695e-05	0.160878	0.334574	0.0464954	0.0459163
dmr122476	chr11	122887316	122887315	+	15357	652946	rs547442287	chr11	123540261	123540261	105	24.7939	0.745154	417.527	4.01401e-18	0.51349	-2.18375	0.10299	0.0396777
dmr122580	chr11	123170235	123170234	+	15864	306921	rs12225257	chr11	123477155	123477155	105	115.695	0.958313	2917.8	1.33623e-05	0.1659	0.828481	0.0194981	0.017051
dmr122585	chr11	123188205	123188204	+	15882	907603	rs569689	chr11	124095807	124095807	105	117.91	0.94398	5081.57	9.02082e-06	0.171866	-0.587089	0.0185981	0.0166857
dmr122599	chr11	123231047	123231046	+	16043	-623807	rs4265605	chr11	122607240	122607240	105	102.17	0.928555	3622.11	7.09789e-06	0.17549	-0.269986	0.0468953	0.0440693
dmr122614	chr11	123270592	123270591	+	16253	348966	rs115819042	chr11	123619557	123619557	105	86.3174	1.11517	4672.92	1.88027e-06	0.195339	4.80494	0.0558944	0.0494875
dmr122748	chr11	123654977	123654976	+	16407	-763407	rs10636239	chr11	122891570	122891570	105	81.5903	0.961108	1583.08	8.93496e-08	0.239345	-0.722766	0.00529947	0.00492421
dmr122773	chr11	123740547	123740546	+	16125	-231043	rs2846302	chr11	123509504	123509504	105	110.763	0.917464	8304.03	1.20446e-06	0.201905	0.292028	0.0110989	0.00811704
dmr122910	chr11	124253119	124253118	+	15572	563350	rs3016515	chr11	124816468	124816468	105	111.009	0.978185	1916.56	2.92565e-05	0.153903	0.743921	0.0376962	0.0353816
dmr123040	chr11	124827060	124827059	+	14760	-949977	rs11219333	chr11	123877083	123877083	105	116.361	0.94883	2012.68	3.8088e-06	0.18484	0.513623	0.00369963	0.00318608
dmr123096	chr11	125073935	125073934	+	14207	-156419	rs35273423	chr11	124917516	124917516	105	110.691	0.958818	1674.16	8.69308e-06	0.172426	-0.544444	0.0128987	0.0102278
dmr123109	chr11	125106311	125106310	+	14152	-319052	rs55913290	chr11	124787259	124787259	105	98.2427	1.1358	3227.43	6.4224e-06	0.176998	-0.799007	0.0187981	0.0245907
dmr123185	chr11	125298841	125298840	+	13960	363226	rs511246	chr11	125662066	125662066	105	102.795	0.896305	6863.2	1.74037e-06	0.196482	0.714312	0.030197	0.0244688
dmr123214	chr11	125385315	125385314	+	13708	-994554	rs66937782	chr11	124390760	124390761	105	113.685	0.977592	2182.96	2.77902e-06	0.189542	0.301988	0.00379962	0.0027101
dmr12322	chr1	32579958	32579957	+	10585	937239	rs903217	chr1	33517196	33517196	105	94.5718	1.07867	1965.79	4.88528e-06	0.181111	0.388123	0.0223978	0.0205422
dmr123479	chr11	126323639	126323638	+	13996	-322154	rs111715781	chr11	126001485	126001485	105	65.3789	1.14758	1551.92	1.70714e-08	0.26235	-3.68064	0.00239976	0.00675204
dmr123536	chr11	126476962	126476972	+	13998	230863	rs397782082	chr11	126707835	126707835	105	118.392	0.958512	4173.97	2.48447e-05	0.156416	-0.24636	0.0382962	0.0363308
dmr123563	chr11	126538130	126538129	+	14051	151187	rs61897862	chr11	126689316	126689316	105	81.416	1.02954	2501.13	1.18972e-06	0.202086	2.23877	0.039896	0.0422479
dmr123686	chr11	126879179	126879178	+	14106	985110	rs1425208	chr11	127864288	127864288	105	95.6997	0.951225	2841.15	7.36671e-07	0.209101	-0.271636	0.0110989	0.00845676
dmr123723	chr11	126969694	126969693	+	14130	-394133	rs531171	chr11	126575561	126575561	105	118.043	0.935714	3015.55	3.58395e-05	0.150775	-0.282633	0.050195	0.0441341
dmr123727	chr11	126985590	126985589	+	14088	859038	rs1425210	chr11	127844627	127844627	105	100.417	0.957071	1859.83	1.02199e-05	0.169974	-0.426659	0.0392961	0.0346829
dmr123800	chr11	127304978	127304977	+	13887	528828	rs139769596	chr11	127833805	127833805	105	102.344	0.966127	1846.47	2.37103e-06	0.191902	-0.885779	0.00859914	0.0070743
dmr1238	chr1	3062539	3062538	+	17497	240848	rs6670328	chr1	3303386	3303386	105	113.613	0.975419	2695.47	1.02976e-05	0.169859	0.41524	0.0136986	0.0134415
dmr123900	chr11	127840521	127840520	+	13596	-287119	rs356232	chr11	127553402	127553402	105	112.926	0.94031	2197.8	1.22865e-05	0.167177	0.360816	0.0192981	0.0167136
dmr123916	chr11	127920549	127920548	+	13661	390472	rs78805924	chr11	128311020	128311020	105	121.017	0.942417	5119.95	1.52656e-05	0.16387	3.76947	0.0264974	0.0223735
dmr12393	chr1	32774180	32774179	+	10673	56900	rs35054997	chr1	32831079	32831079	105	115.274	0.901821	3974.71	1.62727e-05	0.162895	0.262775	0.0418958	0.0366842
dmr123944	chr11	128036260	128036259	+	13512	-204984	rs57560338	chr11	127831276	127831276	105	114.782	0.958026	2927.67	1.42263e-05	0.164945	-0.49768	0.0209979	0.0198424
dmr123997	chr11	128251738	128251738	+	13003	528789	rs591706	chr11	128780527	128780527	105	116.423	0.949801	1766.54	2.05659e-05	0.159315	0.423932	0.019598	0.0162278
dmr124034	chr11	128406207	128406206	+	13052	-913186	rs199678068	chr11	127493020	127493021	105	109.45	0.886119	4555.94	4.58287e-06	0.18207	1.56926	0.0255974	0.0222814
dmr124035	chr11	128410636	128410635	+	13060	-104371	rs77681561	chr11	128306265	128306265	105	104.887	1.13455	8612.32	3.13852e-06	0.18773	-2.7917	0.0206979	0.0156098
dmr124113	chr11	128732623	128732622	+	13393	-273605	rs8705	chr11	128459018	128459018	105	72.6899	0.661905	13231.6	7.12158e-12	0.362126	0.434276	0.0069993	0.00341211
dmr124198	chr11	128942691	128942690	+	13479	-54809	rs7105743	chr11	128887882	128887882	105	110.394	0.944368	1833.13	1.06366e-05	0.169368	-0.377137	0.0172983	0.0150573
dmr124257	chr11	129270211	129270210	+	13573	794508	rs7105991	chr11	130064718	130064718	105	96.5405	1.20184	4255.99	3.24204e-06	0.187246	0.291783	0.0113989	0.0155485
dmr124271	chr11	129303773	129303772	+	13626	418813	rs10612750	chr11	129722585	129722587	105	112.711	0.949505	2154.41	1.78047e-05	0.161521	0.357793	0.0250975	0.0232698
dmr124284	chr11	129328452	129328451	+	13641	990997	rs7106227	chr11	130319448	130319448	105	109.901	0.960145	1718.14	3.52262e-05	0.151042	-0.675272	0.0476952	0.044992
dmr124298	chr11	129398208	129398207	+	13674	-10115	rs34835803	chr11	129388093	129388093	105	111.88	0.983652	1700.26	3.01439e-05	0.153443	-0.39435	0.030197	0.029548
dmr124316	chr11	129460060	129460059	+	13738	-521630	rs78853734	chr11	128938430	128938430	105	109.081	0.884871	4159	2.99512e-06	0.188427	-2.5386	0.0155984	0.0145129
dmr124333	chr11	129557749	129557748	+	13992	61372	rs79629989	chr11	129619120	129619120	105	89.5063	0.88762	2062.13	2.33099e-06	0.192155	-1.5981	0.0429957	0.0418188
dmr124452	chr11	129912752	129912751	+	14330	619346	rs3103873	chr11	130532097	130532097	105	104.969	0.948991	2200.39	1.37715e-05	0.16544	0.555459	0.0374963	0.0365365
dmr124462	chr11	129948791	129948790	+	14261	157074	rs113969525	chr11	130105864	130105864	105	74.187	1.1841	3381.56	2.03281e-07	0.227682	-3.57066	0.0209979	0.0217037
dmr124465	chr11	129957021	129957020	+	14242	-229790	rs73569334	chr11	129727231	129727231	105	73.2539	0.915755	2943.52	7.13454e-08	0.24251	-5.25181	0.0359964	0.0290134
dmr124482	chr11	130013641	130013640	+	14308	-997255	rs477070	chr11	129016386	129016386	105	31.1001	1.41523	6124	6.51637e-17	0.487212	0.661996	0.0250975	0.00742805
dmr124555	chr11	130220669	130220668	+	15142	849590	rs1616212	chr11	131070258	131070258	105	72.0747	0.852561	2661.48	1.57516e-09	0.294358	-0.780042	0.00569943	0.00426647
dmr124578	chr11	130299424	130299423	+	15363	776016	rs75497701	chr11	131075439	131075439	105	13.0225	1.49622	1923.37	1.26863e-30	0.717943	-2.8889	0.0159984	0.0317733
dmr1245	chr1	3073964	3073963	+	17495	983120	rs4654403	chr1	4057083	4057083	105	112.978	0.925529	3085.55	2.73985e-06	0.189753	-0.448918	0.00649935	0.00552732
dmr12463	chr1	33100502	33100501	+	11218	634283	rs11337287	chr1	33734784	33734785	105	124.667	0.96192	3736.78	4.20612e-05	0.148303	0.52555	0.0353965	0.034286
dmr124652	chr11	130523655	130523654	+	15739	32149	rs1689209	chr11	130555803	130555803	105	105.79	1.06941	5460.74	8.81735e-06	0.172211	0.218807	0.0329967	0.0340035
dmr124714	chr11	130702923	130702922	+	16017	-943817	rs12366223	chr11	129759106	129759106	105	95.7817	0.935631	2241.02	5.67772e-06	0.178853	0.955019	0.0408959	0.0414212
dmr124716	chr11	130710211	130710210	+	15990	651320	rs4936129	chr11	131361530	131361530	105	116.372	0.95079	3029.6	3.06111e-05	0.153206	-0.474613	0.0406959	0.0407041
dmr124725	chr11	130756933	130756932	+	15892	-117691	rs11605060	chr11	130639242	130639242	105	37.0063	1.35771	4456.75	4.35925e-13	0.394705	-2.34534	0.0411959	0.0266086
dmr124786	chr11	130908372	130908371	+	15945	-350873	rs1689207	chr11	130557499	130557499	105	111.614	0.96679	2514.59	2.69075e-05	0.15519	0.261128	0.0439956	0.0418032
dmr124826	chr11	131099378	131099377	+	16184	32262	rs11222479	chr11	131131639	131131639	105	65.7583	1.16772	1403.26	3.73737e-07	0.218942	4.69739	0.0223978	0.0483272
dmr124875	chr11	131237639	131237638	+	16173	-620001	rs7929667	chr11	130617638	130617638	105	93.2695	0.884081	4925.94	7.89228e-07	0.208096	1.75819	0.0305969	0.0270251
dmr124886	chr11	131275787	131275786	+	16112	117842	rs11222598	chr11	131393628	131393628	105	110.506	1.01413	5726.85	1.25841e-06	0.201261	0.407651	0.00409959	0.00347535
dmr124912	chr11	131378459	131378458	+	16048	-885858	rs10894208	chr11	130492601	130492601	105	98.1812	0.8356	20042.9	3.30968e-07	0.220693	-2.83942	0.0511949	0.0333337
dmr124934	chr11	131486875	131486874	+	16024	-119747	rs11222588	chr11	131367128	131367128	105	114.772	0.914972	6011.1	7.96468e-06	0.173749	-0.977609	0.0267973	0.0260775
dmr124971	chr11	131580394	131580393	+	16094	-381622	rs12798423	chr11	131198772	131198772	105	112.803	0.969556	3036.61	3.14113e-06	0.187718	-0.495846	0.00579942	0.0048974
dmr125033	chr11	131793107	131793106	+	16050	-145299	rs59917948	chr11	131647808	131647808	105	74.0024	1.03517	2619.64	2.57939e-07	0.224275	1.63798	0.0385961	0.0351021
dmr125129	chr11	132105657	132105656	+	15877	56897	rs12287923	chr11	132162553	132162553	105	105.574	0.977867	2255.18	6.20977e-06	0.177505	-0.299714	0.0154985	0.014573
dmr125276	chr11	132640833	132640832	+	15346	423664	rs12362615	chr11	133064496	133064496	105	96.3047	0.939237	2185.67	5.7281e-06	0.17872	-0.348318	0.039796	0.0382661
dmr125386	chr11	133079122	133079121	+	14578	-521700	rs10894578	chr11	132557422	132557422	105	120.75	0.949252	5194.64	1.33901e-05	0.165868	-0.294869	0.0212979	0.0195585
dmr125411	chr11	133172518	133172517	+	14577	542214	rs1079305	chr11	133714731	133714731	105	116.105	0.949257	5654.81	6.53233e-06	0.176742	0.704425	0.0165983	0.0152126
dmr125561	chr11	133832966	133832965	+	15673	472469	rs35537530	chr11	134305434	134305437	105	80.1343	0.96665	1836.68	1.00457e-06	0.204568	-0.626814	0.0416958	0.04005
dmr125584	chr11	133916482	133916481	+	15833	625737	rs11603227	chr11	134542218	134542218	105	90.0703	1.1231	5491.04	1.66642e-06	0.197124	-0.899681	0.0308969	0.0322343
dmr125619	chr11	133980623	133980622	+	15928	456966	rs59472243	chr11	134437588	134437588	105	85.5996	0.914737	3028.43	8.55154e-07	0.206924	-1.73298	0.0384962	0.037491
dmr125678	chr11	134144681	134144680	+	15579	672481	rs60907573	chr11	134817161	134817161	105	60.4365	1.08033	1457.27	5.2451e-08	0.246818	-0.657893	0.0168983	0.0405999
dmr125726	chr11	134285462	134285461	+	14587	-346163	rs35769397	chr11	133939298	133939299	105	106.774	0.95193	2349.89	1.97971e-05	0.159898	-0.814159	0.0485951	0.0462149
dmr12575	chr1	33453064	33453063	+	12314	976296	rs2038008	chr1	34429359	34429359	105	104.744	1.07967	4167	1.51668e-05	0.163969	0.472341	0.0392961	0.0485783
dmr125840	chr11	134548567	134548566	+	12567	-871810	rs11604563	chr11	133676757	133676757	105	112.444	0.950033	3593.89	8.13821e-06	0.173424	0.537477	0.019898	0.0175002
dmr125842	chr11	134555672	134555671	+	12508	119853	rs11223935	chr11	134675524	134675524	105	68.0962	0.805766	2739.36	2.41263e-09	0.288727	-0.462131	0.0148985	0.0133975
dmr1258	chr1	3091058	3091057	+	17403	949595	rs11487451	chr1	4040652	4040652	105	101.155	1.13493	4137.83	1.22847e-05	0.167179	-221.681	0.0359964	0.0466913
dmr125900	chr11	134674407	134674406	+	11651	-358164	rs515699	chr11	134316243	134316243	105	112.762	0.968122	5121.51	1.60568e-05	0.163099	0.619119	0.0467953	0.0439061
dmr125915	chr11	134704771	134704770	+	11505	-264665	rs56126629	chr11	134440106	134440106	105	108.404	0.927061	4794.46	9.64482e-06	0.170852	-0.566271	0.050495	0.0430345
dmr126086	chr12	82442	82452	+	7508	874930	rs10774475	chr12	957382	957382	105	122.739	0.975524	4400.11	1.56433e-05	0.163497	-0.588676	0.0171983	0.0146708
dmr126154	chr12	191402	191401	+	8175	131476	rs74055630	chr12	322877	322877	105	94.5923	1.15786	3236.14	1.63811e-07	0.23076	-28.4237	0.00059994	0.000768405
dmr126168	chr12	226697	226696	+	8407	977074	rs7976525	chr12	1203770	1203770	105	107.84	1.04008	3502.22	1.82941e-06	0.195745	10.4052	0.00489951	0.00367096
dmr126179	chr12	242804	242803	+	8527	328009	rs80001503	chr12	570812	570812	105	80.1445	1.24793	1885.49	2.02209e-06	0.194263	-1.14009	0.0229977	0.0272284
dmr12625	chr1	33648892	33648891	+	12520	-990841	rs422045	chr1	32658051	32658051	105	73.0181	1.19119	1553.5	5.0618e-07	0.214556	174.502	0.00989901	0.0217076
dmr126293	chr12	523074	523073	+	11044	427317	rs11571376	chr12	950390	950390	105	93.2593	0.867847	2233.61	3.94173e-08	0.250799	0.61375	0.00349965	0.0014528
dmr126303	chr12	536044	536043	+	11200	-406439	rs139945848	chr12	129605	129605	105	109.491	0.967562	1775.83	1.22174e-05	0.167263	-0.403513	0.0167983	0.0163049
dmr126358	chr12	638822	638821	+	12047	43369	rs11064229	chr12	682190	682190	105	108.497	0.936419	2211.43	7.7138e-06	0.174233	-2.42306	0.0193981	0.0162428
dmr126413	chr12	818793	818792	+	13348	-629537	rs509877	chr12	189256	189256	105	88.2349	0.906561	4113.71	7.56606e-07	0.208712	-0.70774	0.040396	0.0348939
dmr126499	chr12	1052003	1052002	+	15204	-605533	rs397808489	chr12	446470	446470	105	110.168	0.950246	2288.4	2.061e-05	0.159282	-0.349293	0.0359964	0.0353229
dmr1264	chr1	3096760	3096759	+	17367	299959	rs7535965	chr1	3396718	3396718	105	113.583	0.962176	2574.69	2.5127e-05	0.156242	-0.423675	0.0353965	0.0343951
dmr12653	chr1	33788401	33788400	+	12808	839799	rs12060780	chr1	34628199	34628199	105	104.405	1.07138	10261.8	2.57173e-06	0.190695	-0.354923	0.0282972	0.0208516
dmr126678	chr12	1536091	1536090	+	14679	266604	rs12580035	chr12	1802694	1802694	105	67.8911	1.06828	1257.64	7.47165e-08	0.241861	-0.627705	0.00559944	0.0143999
dmr126703	chr12	1578063	1578062	+	14502	160999	rs118067357	chr12	1739061	1739061	105	80.9238	0.992483	3378.89	3.40708e-07	0.220276	2.56158	0.0254975	0.0264451
dmr126821	chr12	1869299	1869298	+	14535	845863	rs6489384	chr12	2715161	2715161	105	73.3257	0.811362	2603.34	6.01521e-10	0.306918	0.536512	0.00429957	0.0026616
dmr126839	chr12	1920550	1920549	+	14620	881805	rs116453014	chr12	2802354	2802354	105	81.0264	1.09418	3888.67	1.19957e-07	0.235184	-7.4146	0.0079992	0.00828906
dmr126952	chr12	2290233	2290232	+	15679	-428292	rs7315910	chr12	1861941	1861941	105	84.9126	0.956902	1656.93	1.86313e-06	0.195474	-0.804	0.0356964	0.0352869
dmr126961	chr12	2324317	2324316	+	15668	-807546	rs2189670	chr12	1516771	1516771	105	110.547	0.960312	3897.65	1.25015e-05	0.166913	-0.327309	0.0334967	0.033089
dmr126970	chr12	2341301	2341300	+	15669	744599	rs11613213	chr12	3085899	3085899	105	104.426	0.977464	2324.27	2.53479e-06	0.19091	-0.619137	0.00849915	0.00708106
dmr126981	chr12	2372888	2372887	+	15645	-723861	rs56814764	chr12	1649027	1649027	105	93.5156	0.950493	2150.62	5.94595e-06	0.178158	-2.65281	0.050395	0.0487043
dmr12699	chr1	33967422	33967421	+	12927	-350405	rs61475188	chr1	33617017	33617017	105	74.1152	1.21486	2324.41	8.43913e-07	0.207118	5.10521	0.030197	0.0418274
dmr127019	chr12	2465682	2465681	+	15415	-670651	rs73041897	chr12	1795031	1795031	105	98.9707	0.94008	3439.25	3.44641e-06	0.186334	-0.909173	0.0325967	0.0288367
dmr127080	chr12	2640371	2640370	+	15002	660546	rs147520678	chr12	3300916	3300916	105	100.888	0.937289	2935.29	2.84381e-06	0.189199	-0.792217	0.0184982	0.0175049
dmr127130	chr12	2768415	2768508	+	15190	-695388	rs2283270	chr12	2073027	2073027	105	108.004	0.955932	3679.76	2.1757e-06	0.193178	0.545689	0.00759924	0.00729613
dmr12713	chr1	34006810	34006809	+	12994	205955	rs11577248	chr1	34212764	34212764	105	114.146	0.961786	1878.63	3.14101e-05	0.152809	-0.351176	0.0313969	0.0306404
dmr127159	chr12	2847387	2847386	+	15117	625622	rs74057447	chr12	3473008	3473008	105	71.4082	0.992351	2517.07	4.90226e-08	0.247761	-2.59274	0.00909909	0.0180873
dmr12732	chr1	34058852	34058851	+	13048	912988	rs12071809	chr1	34971839	34971839	105	116.679	0.96407	2603.64	1.11243e-06	0.203072	-0.563618	0.00129987	0.000963035
dmr127346	chr12	3191327	3191326	+	15302	-570771	rs2239123	chr12	2620556	2620556	105	115.787	0.934598	3242.97	2.96616e-05	0.153691	0.285824	0.0519948	0.0467436
dmr127354	chr12	3204965	3204964	+	15352	559053	rs10848925	chr12	3764017	3764017	105	112.065	1.03622	4746.66	4.83297e-06	0.181273	0.393296	0.00939906	0.00912926
dmr127366	chr12	3216777	3216776	+	15385	-27912	rs10848821	chr12	3188865	3188865	105	110.004	0.987093	2725.3	6.27487e-06	0.177348	-0.596138	0.0125987	0.0108977
dmr127368	chr12	3221520	3221519	+	15394	706484	rs625684	chr12	3928003	3928003	105	120.699	0.968974	6577.58	2.55031e-05	0.156014	-0.310918	0.0480952	0.0455202
dmr127378	chr12	3235073	3235072	+	15400	-340228	rs10774073	chr12	2894845	2894845	105	108.025	0.960403	4375.1	3.14537e-06	0.187698	0.532463	0.0137986	0.0120409
dmr127418	chr12	3282982	3282981	+	15434	-84132	rs75708612	chr12	3198850	3198850	105	103.759	0.969732	2546.63	1.58079e-05	0.163338	-0.493942	0.0520948	0.0491764
dmr127429	chr12	3299624	3299623	+	15458	-225763	rs1860431	chr12	3073861	3073861	105	98.7861	0.964104	2315.41	5.17232e-06	0.180254	-0.678799	0.0291971	0.0262541
dmr127446	chr12	3323894	3323893	+	15508	949977	rs1049606	chr12	4273870	4273870	105	109.317	0.971172	2953.32	1.4516e-05	0.164638	-0.325537	0.0351965	0.0315565
dmr127461	chr12	3366128	3366127	+	15446	-175928	rs6489444	chr12	3190200	3190200	105	88.5527	0.908698	4819.53	8.37876e-07	0.207222	-36.6441	0.0441956	0.041602
dmr127468	chr12	3409394	3409393	+	15491	877306	rs3217843	chr12	4286699	4286699	105	116.618	0.940231	6256.83	1.58816e-05	0.163267	-0.839093	0.0435956	0.0415007
dmr127483	chr12	3461637	3461636	+	15546	-416488	rs12579199	chr12	3045149	3045149	105	93.0645	0.913404	7919.9	7.12988e-07	0.209578	-1.81443	0.0432957	0.0343056
dmr127487	chr12	3470734	3470733	+	15564	422024	rs9669479	chr12	3892757	3892757	105	100.929	1.09564	7588.52	4.80654e-07	0.215306	-0.68997	0.00519948	0.00356669
dmr127552	chr12	3668356	3668355	+	15626	-487577	rs12579294	chr12	3180779	3180779	105	89.937	0.899569	16654.8	9.48229e-08	0.238506	-0.608573	0.0337966	0.0210982
dmr127572	chr12	3709504	3709503	+	15674	500247	rs7976261	chr12	4209750	4209750	105	101.032	0.930645	2684.61	2.15913e-06	0.193291	-0.663113	0.0152985	0.0128213
dmr127611	chr12	3773581	3773580	+	15552	-224395	rs2159404	chr12	3549186	3549186	105	111.757	0.985321	2749.85	6.38364e-06	0.177089	-0.364768	0.0107989	0.00947899
dmr12767	chr1	34208673	34208672	+	13244	611773	rs35104038	chr1	34820445	34820445	105	123.354	0.890253	4476.6	2.5298e-06	0.190939	0.359117	0.00479952	0.00319761
dmr127688	chr12	3993836	3993835	+	15478	-192509	rs10744628	chr12	3801327	3801327	105	86.3892	0.940254	2277.22	3.06403e-07	0.221803	-0.56021	0.0123988	0.0107445
dmr12769	chr1	34212459	34212458	+	13255	-322704	rs55771161	chr1	33889753	33889755	105	117.879	0.950265	2562.1	4.04915e-05	0.148891	-0.325302	0.0443956	0.0413109
dmr12770	chr1	34215766	34215765	+	13248	297320	rs74224673	chr1	34513085	34513085	105	93.9668	0.901089	2240.48	2.15346e-06	0.19333	0.79951	0.0278972	0.0256974
dmr127752	chr12	4217923	4217922	+	14908	704502	rs4766312	chr12	4922424	4922424	105	75.5405	0.908014	1579.33	2.40886e-07	0.225255	-0.738587	0.0269973	0.028153
dmr127824	chr12	4441931	4441930	+	14480	-813704	rs150027786	chr12	3628227	3628227	105	80.3804	0.931272	1899.75	1.10497e-06	0.203171	0.599795	0.049795	0.0490529
dmr127842	chr12	4539435	4539434	+	14481	-804735	rs73247870	chr12	3734700	3734700	105	31.6538	0.873635	21532.6	3.15377e-21	0.574984	0.0998418	0.0393961	0.0104801
dmr127857	chr12	4597319	4597318	+	14460	622243	rs184280131	chr12	5219561	5219561	105	104.867	1.04423	23892	1.72296e-06	0.196631	116.852	0.0426957	0.0348744
dmr127908	chr12	4779425	4779424	+	14240	264012	rs72546676	chr12	5043436	5043436	105	99.1143	0.955674	4432.51	3.89071e-06	0.184522	-0.696136	0.039796	0.037678
dmr127967	chr12	4961563	4961562	+	14359	30736	rs12830185	chr12	4992298	4992298	105	110.014	0.984375	2870.8	2.12636e-05	0.158803	-0.548476	0.0418958	0.0402386
dmr127993	chr12	5021391	5021390	+	14251	782427	rs4930805	chr12	5803817	5803817	105	112.629	0.991522	2675.66	2.04597e-05	0.159394	0.333879	0.0272973	0.0279004
dmr128166	chr12	5623315	5623314	+	14501	-570926	rs12820914	chr12	5052389	5052389	105	110.363	0.958775	2684.49	1.32089e-05	0.166076	-0.518585	0.0263974	0.0251191
dmr128223	chr12	5789158	5789157	+	14466	659419	rs2534725	chr12	6448576	6448576	105	113.521	0.947882	3663.1	1.06899e-05	0.169292	0.570905	0.0230977	0.0214585
dmr128224	chr12	5793014	5793013	+	14470	610247	rs138886740	chr12	6403260	6403260	105	89.2192	1.23947	3002.41	3.95965e-06	0.184259	-404.07	0.0285971	0.0283589
dmr128238	chr12	5862453	5862452	+	14370	-616246	rs7302032	chr12	5246207	5246207	105	68.3525	0.726871	9081.91	3.06112e-10	0.315607	4.95976	0.0311969	0.0181083
dmr128264	chr12	5961124	5961123	+	14361	833342	rs11615628	chr12	6794465	6794465	105	112.167	0.962303	3153.64	2.19067e-05	0.158347	-0.475949	0.0431957	0.0408637
dmr128399	chr12	6291166	6291165	+	13752	-376789	rs113279828	chr12	5914377	5914377	105	80.7085	0.951398	2543.64	4.3603e-07	0.216716	3.32108	0.029997	0.0294044
dmr12841	chr1	34578385	34578384	+	12637	-354692	rs1932426	chr1	34223693	34223693	105	118.576	0.922956	2592.44	2.21639e-05	0.158168	-0.312402	0.0261974	0.0236509
dmr128465	chr12	6479999	6479998	+	13536	558428	rs142707804	chr12	7038426	7038426	105	45.4556	0.992418	830.533	8.91853e-10	0.301805	3.11293	0.106689	0.0485275
dmr128475	chr12	6498002	6498001	+	13528	-976887	rs10774339	chr12	5521115	5521115	105	121.652	0.970176	5436.28	1.39696e-05	0.165223	0.320619	0.0209979	0.017934
dmr128534	chr12	6654816	6654815	+	13729	-598007	rs73264986	chr12	6056809	6056809	105	58.519	0.867274	4566.29	1.30712e-09	0.296808	-1.93376	0.0650935	0.0469387
dmr128545	chr12	6699759	6699758	+	13752	493837	rs12229849	chr12	7193595	7193595	105	109.081	0.962319	2515.48	9.34434e-06	0.171332	0.824483	0.019898	0.0185478
dmr128558	chr12	6732117	6732116	+	13882	-947962	rs552937271	chr12	5784154	5784155	105	87.2197	0.992272	2827.13	1.01369e-06	0.204435	-0.804876	0.030397	0.0243483
dmr128586	chr12	6797862	6797861	+	14273	904683	rs75556629	chr12	7702544	7702544	105	117.571	0.995865	6528.69	1.29857e-05	0.166335	-0.399279	0.0283972	0.0257515
dmr128724	chr12	7283087	7283086	+	14056	125577	rs6488280	chr12	7408663	7408663	105	53.1255	0.762725	10510.8	1.09823e-11	0.356926	-1.46231	0.0720928	0.0437952
dmr128828	chr12	7728541	7728540	+	14701	-853441	rs7136152	chr12	6875100	6875100	105	103.698	0.956983	3492.14	8.01513e-06	0.173654	0.632159	0.0355964	0.0370427
dmr128874	chr12	7805282	7805281	+	14627	527712	rs4586253	chr12	8332993	8332993	105	108.794	0.960728	2657.36	9.58277e-06	0.17095	0.512412	0.0211979	0.0207296
dmr128889	chr12	7839417	7839416	+	14770	-236786	rs397849828	chr12	7602631	7602631	105	67.522	0.822986	3699.05	2.50104e-10	0.318186	-0.682272	0.00809919	0.00503598
dmr129000	chr12	8053942	8053941	+	15027	406908	rs75561605	chr12	8460849	8460849	105	65.9429	0.920829	3162.85	1.19122e-08	0.267267	-5.38636	0.0347965	0.0282917
dmr129007	chr12	8086023	8086022	+	15098	-203973	rs66755761	chr12	7882050	7882050	105	44.3276	1.06724	5304.11	3.32135e-12	0.371186	0.657312	0.0452955	0.0261024
dmr129112	chr12	8386241	8386240	+	15351	-397817	rs11611693	chr12	7988424	7988424	105	104.785	0.944669	3385.6	3.97186e-06	0.184213	0.45438	0.0194981	0.0177167
dmr129119	chr12	8401956	8401955	+	15389	-214268	rs61922218	chr12	8187688	8187688	105	52.6333	0.733567	2956.57	1.29779e-11	0.354911	0.803604	0.0356964	0.0228324
dmr129129	chr12	8449424	8449423	+	15368	-940041	rs60773564	chr12	7509383	7509383	105	87.6196	0.956463	1532.59	4.13542e-06	0.183609	2.06009	0.0512949	0.046107
dmr129132	chr12	8465967	8465966	+	15415	-224535	rs9706218	chr12	8241432	8241432	105	85.6201	0.96205	1393.43	4.01703e-06	0.184044	-0.635899	0.0531947	0.0493789
dmr129139	chr12	8512368	8512367	+	15306	44249	rs187229742	chr12	8556616	8556616	105	98.2119	1.104	8553.96	3.09212e-06	0.187952	-101.324	0.0392961	0.0379199
dmr129171	chr12	8677654	8677653	+	14759	776802	rs151116883	chr12	9454455	9454455	105	61.3184	1.18229	1429.04	6.83322e-08	0.243115	2.58197	0.0161984	0.0288393
dmr129189	chr12	8752501	8752500	+	14511	-869958	rs10734883	chr12	7882543	7882543	105	107.307	1.03193	4242.47	1.01233e-05	0.170118	-0.30685	0.0314969	0.0298438
dmr129274	chr12	9055671	9055670	+	14373	742480	rs138152369	chr12	9798150	9798153	105	83.3643	0.677456	4304.38	1.07572e-07	0.236725	0.745433	0.0621938	0.0472684
dmr12927	chr1	34807653	34807652	+	12594	79755	rs66505362	chr1	34887407	34887408	105	111.942	0.942059	1690.51	3.46043e-05	0.151316	-0.504289	0.0417958	0.0395392
dmr129372	chr12	9373417	9373416	+	14558	999863	rs71450040	chr12	10373279	10373279	105	21.4512	0.759475	215.443	7.44204e-20	0.5488	-1.19619	0.0423958	0.0312337
dmr129419	chr12	9573372	9573371	+	14620	394274	rs661214	chr12	9967645	9967645	105	57.6475	1.04463	588.902	7.29725e-08	0.242193	0.572558	0.0337966	0.0335759
dmr129460	chr12	9744043	9744042	+	14737	-187974	rs2543165	chr12	9556069	9556069	105	98.3965	0.948446	1605.91	7.32246e-06	0.175019	-0.428766	0.0325967	0.0280608
dmr12948	chr1	34868559	34868558	+	12358	-71384	rs66512678	chr1	34797175	34797175	105	122.77	0.95485	3719.44	2.69329e-05	0.155176	-0.73045	0.0276972	0.0250245
dmr129621	chr12	10269220	10269219	+	14811	-850396	rs74062844	chr12	9418824	9418824	105	93.9463	1.09496	3777.34	1.00621e-06	0.204544	-0.884902	0.0112989	0.00899991
dmr129675	chr12	10473317	10473316	+	14908	-518214	rs582018	chr12	9955103	9955103	105	106.61	0.971831	1682.98	2.73645e-05	0.154931	0.599661	0.0454955	0.0433848
dmr129723	chr12	10603246	10603245	+	15354	-626020	rs191547479	chr12	9977226	9977226	105	17.4932	0.53439	417.665	1.15598e-32	0.742009	-12.6505	0.029597	0.0221113
dmr129794	chr12	10953770	10953826	+	14949	-88548	rs140313180	chr12	10865222	10865222	105	75.1509	1.23188	2279.42	5.9764e-09	0.276608	9.25558	9.999e-05	0.000422416
dmr129816	chr12	11011198	11011197	+	14828	778302	rs10845411	chr12	11789499	11789499	105	113.234	0.95584	2670.74	2.34793e-05	0.157283	0.552207	0.0371963	0.0350825
dmr129826	chr12	11037367	11037366	+	14924	721127	rs114327160	chr12	11758493	11758493	105	77.54	0.827922	1960.95	2.60775e-07	0.224118	-1.94337	0.0449955	0.0400033
dmr129905	chr12	11341521	11341520	+	14649	-64854	rs73052810	chr12	11276667	11276667	105	75.356	0.97019	998.992	1.85131e-08	0.261238	-0.930267	0.00289971	0.00234286
dmr129923	chr12	11429485	11429484	+	14679	164217	rs34400042	chr12	11593701	11593701	105	45.1172	0.625251	30651.4	6.66879e-16	0.464223	0.743529	0.0682932	0.0352491
dmr129965	chr12	11504228	11504227	+	14671	777796	rs7968660	chr12	12282023	12282023	105	108.784	0.979274	1726.68	8.58491e-06	0.172615	-0.328665	0.0120988	0.0112462
dmr130067	chr12	11854409	11854408	+	14323	655928	rs7308097	chr12	12510336	12510336	105	113.521	0.968552	2105.02	2.93893e-05	0.153833	0.349114	0.0322968	0.0326932
dmr130069	chr12	11855710	11855739	+	14338	-505557	rs2059763	chr12	11350153	11350153	105	110.701	0.961081	2477.99	1.70617e-05	0.162172	-0.255589	0.030297	0.0288776
dmr130096	chr12	11953553	11953552	+	14505	798348	rs2058607	chr12	12751900	12751900	105	111.265	0.983484	2395.18	7.89917e-06	0.173874	-0.378556	0.0109989	0.0109442
dmr130110	chr12	11981583	11981582	+	14462	-190405	rs2724624	chr12	11791178	11791178	105	52.0796	1.04742	11174.9	5.52084e-13	0.392014	-9.92578	0.0147985	0.00341034
dmr130162	chr12	12130406	12130405	+	14197	-265587	rs73066167	chr12	11864819	11864819	105	112.649	1.03218	5561.35	1.00811e-05	0.170182	7.61125	0.0251975	0.0230212
dmr130180	chr12	12210078	12210077	+	14064	-329038	rs4763732	chr12	11881040	11881040	105	53.9253	0.512241	38258.1	2.78949e-14	0.425195	-0.6302	0.0860914	0.0471259
dmr130207	chr12	12317809	12317808	+	14349	-792875	rs1641627	chr12	11524934	11524934	105	67.0093	0.874071	4915.19	7.12498e-09	0.274238	-0.727897	0.0428957	0.0326504
dmr130272	chr12	12503559	12503558	+	14456	-442012	rs4763770	chr12	12061547	12061547	105	108.548	0.964371	2532.39	3.15169e-06	0.187668	-0.375225	0.00779922	0.00662425
dmr130386	chr12	12873283	12873282	+	14567	348285	rs61912834	chr12	13221567	13221567	105	115.141	0.969434	4895.02	1.3014e-06	0.200767	-0.802688	0.00279972	0.00239759
dmr130397	chr12	12895704	12895703	+	14532	912146	rs2111512	chr12	13807849	13807849	105	117.284	0.95151	3560.62	5.07702e-06	0.180533	-0.645827	0.00749925	0.00664614
dmr130483	chr12	13208382	13208381	+	14578	-441991	rs10772599	chr12	12766391	12766391	105	110.209	0.979079	2073.16	1.39534e-05	0.165241	-0.428872	0.0216978	0.0192308
dmr130555	chr12	13426385	13426384	+	14549	612722	rs139505326	chr12	14039106	14039106	105	116.31	0.970265	4501.47	4.22375e-06	0.183293	0.491037	0.00719928	0.00678911
dmr130584	chr12	13561605	13561604	+	14418	-567572	rs1386002	chr12	12994033	12994033	105	113.829	0.93903	5128.28	1.23182e-05	0.167138	-0.3881	0.0361964	0.0342138
dmr130614	chr12	13730080	13730079	+	14528	-751801	rs11055181	chr12	12978279	12978279	105	55.9863	0.813089	10814.5	2.33041e-11	0.347797	-575.703	0.0533947	0.0292357
dmr130672	chr12	14008227	14008226	+	14360	-75013	rs219891	chr12	13933214	13933214	105	115.818	0.971849	3220.32	3.16185e-05	0.152707	-0.361292	0.0454955	0.0431613
dmr130708	chr12	14148560	14148559	+	14770	-641318	rs535793819	chr12	13507242	13507242	105	112.998	0.976354	2534.81	3.68431e-05	0.150349	0.324485	0.0487951	0.0499292
dmr130831	chr12	14619069	14619068	+	14023	-921077	rs741359	chr12	13697992	13697992	105	117.171	0.927539	2678.82	1.15028e-05	0.168179	0.590466	0.0159984	0.0137089
dmr130834	chr12	14624653	14624652	+	14027	-957282	rs4763356	chr12	13667371	13667371	105	71.9722	0.670291	6911.8	4.74693e-10	0.309976	0.653936	0.0285971	0.0159887
dmr130882	chr12	14773842	14773841	+	13817	-790394	rs35834061	chr12	13983448	13983448	105	80.001	0.910435	3863.77	2.04396e-08	0.259878	-1.59199	0.0117988	0.00656743
dmr130953	chr12	15044874	15044873	+	13461	-745168	rs58472100	chr12	14299706	14299706	105	118.279	0.949079	1877.75	4.18531e-05	0.148379	-0.294937	0.0315968	0.0311321
dmr130975	chr12	15157130	15157129	+	13422	143137	rs2417435	chr12	15300266	15300266	105	88.8398	1.05664	2601.56	1.04934e-06	0.203929	88.0948	0.0159984	0.0143618
dmr130998	chr12	15390544	15390543	+	13237	-15500	rs7975975	chr12	15375044	15375044	105	67.3066	1.23411	1034.23	2.8015e-07	0.22309	-0.487456	0.00749925	0.0171343
dmr131053	chr12	15688628	15688654	+	12770	337783	rs12423382	chr12	16026437	16026437	105	104.908	1.08688	8393.06	5.87686e-08	0.245228	-0.688922	0.00079992	0.000248306
dmr131058	chr12	15727245	15727244	+	12659	-594506	rs77174288	chr12	15132739	15132739	105	90.8599	0.947044	2373.68	2.06879e-06	0.193924	0.866833	0.0333967	0.0296531
dmr131060	chr12	15732427	15732426	+	12663	-581653	rs7131767	chr12	15150774	15150774	105	77.6016	1.40472	1459.96	5.57657e-06	0.179123	-0.312127	0.0407959	0.0466168
dmr131113	chr12	16031563	16031562	+	12023	-94641	rs28500544	chr12	15936922	15936922	105	56.7041	0.589679	13935.6	1.53061e-19	0.542608	0.597467	0.00119988	0.000205296
dmr131118	chr12	16058255	16058254	+	11918	246673	rs73330967	chr12	16304927	16304927	105	54.2739	1.18072	1609.9	1.4822e-08	0.264284	-0.612214	0.0518948	0.0432426
dmr131123	chr12	16086906	16086905	+	11725	-713174	rs58290818	chr12	15373732	15373732	105	72.6079	0.86172	2973.05	1.19499e-09	0.297983	-0.577228	0.00549945	0.00343842
dmr131243	chr12	16806210	16806209	+	12564	664532	rs10840722	chr12	17470741	17470741	105	117.91	0.956003	2548.14	2.5739e-06	0.190683	0.470679	0.00219978	0.0021424
dmr131303	chr12	17243753	17243752	+	12737	-119033	rs2970530	chr12	17124720	17124720	105	89.3115	1.02495	3263.29	5.02167e-07	0.214672	-0.396945	0.00739926	0.0103548
dmr131346	chr12	17494474	17494473	+	12836	-116843	rs17442563	chr12	17377631	17377631	105	109.399	0.932988	4015.61	1.37512e-05	0.165463	-0.388962	0.0477952	0.0458771
dmr131417	chr12	17895633	17895632	+	14049	115888	rs7972479	chr12	18011520	18011520	105	109.399	1.1012	3513.14	2.0501e-05	0.159363	-0.627062	0.0338966	0.0330622
dmr131421	chr12	17910755	17910754	+	14119	-197586	rs11836058	chr12	17713169	17713169	105	109.83	0.949743	2460.12	5.66335e-06	0.178891	-0.446865	0.0133987	0.0109515
dmr131506	chr12	18373840	18373839	+	14565	-936856	rs12831187	chr12	17436984	17436984	105	100.099	0.92376	2107.82	1.08148e-06	0.203486	-0.5034	0.00819918	0.0063713
dmr131587	chr12	18905929	18905928	+	14830	160926	rs371814856	chr12	19066854	19066855	105	112.198	0.969203	2723.94	2.95299e-05	0.15376	-0.825381	0.050095	0.0467608
dmr131686	chr12	19397390	19397389	+	15199	345788	rs16921869	chr12	19743177	19743177	105	113.531	0.932722	2380.33	5.239e-06	0.180062	0.588268	0.00819918	0.00753195
dmr131798	chr12	19757541	19757540	+	15181	-391342	rs1344717	chr12	19366199	19366199	105	44.748	0.646091	44977.4	5.34447e-16	0.466454	0.965029	0.0720928	0.0407002
dmr131799	chr12	19761194	19761193	+	15187	158664	rs116036713	chr12	19919857	19919857	105	98.3555	1.18472	5323.29	8.45143e-06	0.172852	-16.3373	0.0527947	0.048449
dmr13194	chr1	36065960	36065959	+	11745	-441630	rs511216	chr1	35624330	35624330	105	76.2891	0.804003	3373.35	1.17853e-07	0.235434	59.1151	0.0591941	0.0489537
dmr131993	chr12	20731004	20731003	+	16266	-866456	rs113361008	chr12	19864548	19864548	105	111.737	0.957782	2816.61	2.31016e-05	0.157532	-0.973501	0.0412959	0.04087
dmr132044	chr12	20975391	20975390	+	15543	-932630	rs116901721	chr12	20042761	20042761	105	86.1226	1.07395	4004.56	8.49281e-07	0.207025	2.87611	0.0266973	0.024626
dmr132049	chr12	20982637	20982636	+	15531	-524505	rs76393504	chr12	20458132	20458132	105	112.947	0.950134	2506.31	1.77146e-05	0.161598	-0.688471	0.0291971	0.0260789
dmr132050	chr12	20992841	20992840	+	15518	255232	rs79036466	chr12	21248072	21248072	105	59.8521	1.26558	1300.84	7.05308e-08	0.242671	-7.20489	0.0120988	0.0256615
dmr132104	chr12	21362429	21362428	+	15126	-966405	rs1444640	chr12	20396024	20396024	105	51.9668	0.695339	1704.82	3.29504e-11	0.343553	0.856449	0.0322968	0.0295597
dmr132151	chr12	21571627	21571626	+	14577	-53055	rs12371654	chr12	21518572	21518572	105	112.711	0.908242	5174.85	1.24678e-05	0.166954	2.01688	0.0459954	0.0434018
dmr132162	chr12	21625933	21625932	+	14403	-424695	rs111358948	chr12	21201238	21201238	105	32.7817	1.06562	277.557	9.03835e-12	0.35927	2.87047	0.00689931	0.0319965
dmr132222	chr12	22011347	22011346	+	13123	998782	rs12228163	chr12	23010128	23010128	105	97.0225	0.94542	1707.81	4.15897e-06	0.183524	-2.42503	0.0241976	0.0209826
dmr132228	chr12	22034592	22034591	+	13090	231231	rs11046353	chr12	22265822	22265822	105	108.979	0.964908	1795.67	1.91789e-07	0.228513	0.602638	0.00039996	0.000276177
dmr132245	chr12	22084656	22084655	+	12952	-182874	rs149126386	chr12	21901782	21901782	105	72.3208	0.696098	10382.9	2.12317e-10	0.32027	-3.34303	0.0241976	0.0116076
dmr132291	chr12	22268679	22268678	+	12434	593386	rs10842083	chr12	22862064	22862064	105	76.5352	0.743074	3841.02	3.22422e-08	0.253587	0.552255	0.0409959	0.0333933
dmr132437	chr12	23061806	23061805	+	12514	645595	rs7134506	chr12	23707400	23707400	105	92.7158	0.893601	2277.51	3.16326e-06	0.187613	0.334519	0.0422958	0.0412524
dmr132472	chr12	23305497	23305496	+	12522	971939	rs115158952	chr12	24277435	24277435	105	93.7515	0.74756	10479.9	2.91959e-07	0.222497	-2.24802	0.0618938	0.042816
dmr132506	chr12	23543688	23543687	+	12968	330300	rs16926828	chr12	23873987	23873987	105	62.4771	1.26228	1090.68	7.78359e-08	0.241286	1.1775	0.0079992	0.0139777
dmr132590	chr12	24079223	24079222	+	13741	-913167	rs200247296	chr12	23166056	23166056	105	116.864	0.959282	3612.33	2.39581e-05	0.156974	-0.792263	0.0375962	0.0345893
dmr132602	chr12	24126651	24126650	+	13806	926217	rs2291366	chr12	25052867	25052867	105	84.6357	0.843342	8563.68	5.46474e-08	0.246245	2.7534	0.029797	0.0202577
dmr132617	chr12	24176245	24176244	+	13892	151892	rs16927483	chr12	24328136	24328136	105	105.287	1.1236	6129.13	1.19885e-05	0.16755	11.518	0.0425957	0.0469301
dmr13269	chr1	36292200	36292199	+	11920	964421	rs34334510	chr1	37256620	37256620	105	70.3828	1.24867	1843.97	3.05192e-07	0.22186	3.90837	0.019698	0.0214301
dmr132740	chr12	24667139	24667138	+	14687	807844	rs10842566	chr12	25474982	25474982	105	109.973	0.976463	2148.01	1.45876e-05	0.164563	-0.48519	0.0221978	0.0215198
dmr132823	chr12	24933214	24933213	+	15030	-551974	rs491312	chr12	24381240	24381240	105	106.6	0.979352	4405.21	1.11183e-05	0.168695	0.30879	0.0486951	0.0442579
dmr132908	chr12	25180997	25180996	+	15297	783556	rs74072269	chr12	25964552	25964552	105	86.0713	0.771937	17203.1	1.46469e-08	0.264446	3.28423	0.0321968	0.0182523
dmr132922	chr12	25235356	25235355	+	15356	-257691	rs34874569	chr12	24977665	24977665	105	46.3271	1.00096	15748.4	1.22028e-17	0.50317	-2.82159	0.00139986	0.000231189
dmr132967	chr12	25388559	25388558	+	15351	-414573	rs112980068	chr12	24973986	24973986	105	55.4121	0.564426	8351.67	9.86e-13	0.385356	0.848555	0.0546945	0.0331352
dmr132991	chr12	25441089	25441088	+	15263	690716	rs117034921	chr12	26131804	26131804	105	80.7905	0.918747	2081.07	4.17396e-07	0.217347	-2.36212	0.0241976	0.0269076
dmr13301	chr1	36369786	36369785	+	12180	719339	rs115825128	chr1	37089124	37089124	105	65.5327	0.63492	14045.7	8.26561e-11	0.332156	5.07263	0.0707929	0.0343758
dmr133051	chr12	25622428	25622427	+	15516	580672	rs1480029	chr12	26203099	26203099	105	109.542	0.930669	2452.37	1.00637e-05	0.170208	-0.382496	0.0252975	0.0215456
dmr133066	chr12	25686642	25686641	+	15472	-26467	rs118125069	chr12	25660175	25660175	105	91.3623	1.09237	3466.06	6.81455e-07	0.210236	-6.79116	0.00939906	0.00801545
dmr133117	chr12	25905841	25905840	+	15258	29002	rs903643	chr12	25934842	25934842	105	51.9155	0.868316	15038.9	1.70754e-16	0.47781	0.882459	0.00459954	0.000388214
dmr133136	chr12	25945490	25945489	+	15196	-168010	rs11048237	chr12	25777480	25777480	105	90.6138	0.95942	1884.76	1.73747e-07	0.229922	-0.689096	0.00449955	0.0029864
dmr133378	chr12	26759786	26759785	+	14148	-942472	rs60491915	chr12	25817314	25817314	105	86.5225	0.982979	8152.27	3.33503e-07	0.220583	-0.816549	0.0413959	0.031348
dmr133490	chr12	27201576	27201636	+	13639	721031	rs10771391	chr12	27922667	27922667	105	83.7129	1.08625	4205.24	6.28327e-07	0.211418	0.218937	0.0276972	0.0261079
dmr133553	chr12	27423565	27423564	+	13303	-566109	rs11048746	chr12	26857456	26857456	105	82.8516	0.853675	3560.36	4.96936e-08	0.247572	2.30703	0.0115988	0.0106865
dmr133571	chr12	27489339	27489338	+	13149	191351	rs74077236	chr12	27680689	27680689	105	54.2432	1.35995	1006.6	3.03558e-08	0.254422	18.9025	0.0139986	0.0219413
dmr133582	chr12	27530257	27530276	+	13086	-77752	rs11049015	chr12	27452505	27452505	105	109.43	0.984251	2060.85	1.47209e-05	0.164424	-0.744792	0.0221978	0.0211961
dmr133595	chr12	27552590	27552589	+	13080	334796	rs61916499	chr12	27887385	27887385	105	109.901	0.964566	1858.72	2.72452e-05	0.154999	1.97051	0.0382962	0.0369926
dmr133598	chr12	27562780	27562779	+	13104	-5421	rs112311274	chr12	27557359	27557359	105	94.5308	0.948537	1619.18	8.93102e-06	0.172017	-0.59316	0.0492951	0.0481141
dmr133633	chr12	27689857	27689856	+	13217	-325948	rs4964057	chr12	27363909	27363909	105	109.819	0.96825	2001.93	1.11988e-05	0.168586	0.494178	0.0185981	0.0162143
dmr133639	chr12	27702042	27702041	+	13199	-956489	rs10771297	chr12	26745553	26745553	105	114.352	0.950883	2592.18	1.03175e-05	0.16983	0.295846	0.0155984	0.0136529
dmr133712	chr12	27910904	27910903	+	13298	933846	rs2349018	chr12	28844749	28844749	105	83.9385	0.965386	1236.37	1.14929e-07	0.23579	0.68547	0.00379962	0.00333143
dmr133744	chr12	28115511	28115510	+	13544	972957	rs4930850	chr12	29088467	29088467	105	110.865	0.956988	2014.91	8.11505e-07	0.20769	-0.37324	0.00119988	0.00111309
dmr133776	chr12	28310394	28310393	+	13813	228375	rs11049704	chr12	28538768	28538768	105	115.787	0.933027	3069.84	2.68056e-05	0.155249	-0.730916	0.0445955	0.0403761
dmr1338	chr1	3206000	3205999	+	17404	-180827	rs12566421	chr1	3025173	3025173	105	50.1724	1.05475	4571.98	9.40227e-11	0.330544	1.83513	0.0411959	0.0291922
dmr133961	chr12	29195172	29195171	+	15074	-859114	rs397686785	chr12	28336058	28336058	105	110.219	0.968317	2115.76	1.72782e-05	0.16198	0.349407	0.0274973	0.0254718
dmr134031	chr12	29449339	29449338	+	16238	754192	rs7958212	chr12	30203530	30203530	105	115.418	0.951998	2145.74	2.23276e-05	0.158055	-0.480208	0.0240976	0.0228988
dmr13407	chr1	36693323	36693325	+	12742	262764	rs3767092	chr1	36956089	36956089	105	120.145	0.965432	4843.65	3.13044e-05	0.152861	-0.444952	0.0486951	0.0450853
dmr134165	chr12	30065096	30065095	+	16597	710818	rs1843309	chr12	30775913	30775913	105	115.326	0.948391	3234.49	2.27473e-06	0.192518	-0.527206	0.00389961	0.00325615
dmr134196	chr12	30158105	30158104	+	16174	-658873	rs61923863	chr12	29499232	29499232	105	83.8667	0.996651	3750.84	6.78957e-08	0.243205	-1.25788	0.00689931	0.0054657
dmr134233	chr12	30255902	30255901	+	16099	592348	rs12308573	chr12	30848249	30848249	105	118.627	0.954795	3214.85	2.30656e-05	0.157556	0.616533	0.030297	0.0261176
dmr134236	chr12	30264639	30264638	+	16090	-791604	rs35183403	chr12	29473035	29473035	105	98.0684	1.15357	6664.21	5.98869e-06	0.17805	-4.07412	0.0508949	0.0492381
dmr134269	chr12	30359473	30359472	+	15982	868248	rs7305060	chr12	31227720	31227720	105	48.501	1.02128	12306.3	2.13954e-13	0.402746	0.484528	0.0209979	0.00714324
dmr1342	chr1	3209399	3209398	+	17403	-978365	rs7536233	chr1	2231034	2231034	105	108.066	0.893364	36428.5	1.06541e-08	0.268786	-1.08422	0.00109989	0.000601311
dmr134345	chr12	30678100	30678099	+	15736	775430	rs793186	chr12	31453529	31453529	105	91.106	0.949725	1500.61	7.98563e-07	0.207924	0.332364	0.010299	0.00847458
dmr134440	chr12	30982244	30982243	+	16126	411046	rs11835326	chr12	31393289	31393289	105	81.0879	1.08852	2162.84	7.11283e-07	0.209612	4.82115	0.0144986	0.0199741
dmr134464	chr12	31030256	31030255	+	16166	-316916	rs5797384	chr12	30713339	30713340	105	106.61	0.968236	2005.25	2.19159e-05	0.15834	0.417372	0.0417958	0.0419139
dmr134479	chr12	31089337	31089337	+	16351	774074	rs190138542	chr12	31863411	31863411	105	116.464	0.964677	3282.46	3.32323e-05	0.15194	-2.73053	0.050095	0.0450633
dmr134496	chr12	31119477	31119476	+	16294	119503	rs10843919	chr12	31238979	31238979	105	105.287	0.952924	1833.49	2.06487e-05	0.159253	0.516576	0.0437956	0.0431341
dmr134528	chr12	31226867	31226866	+	16067	344328	rs3803112	chr12	31571194	31571194	105	73.0386	0.767121	20228.5	7.7365e-11	0.332982	1.94055	0.0224978	0.00623235
dmr134792	chr12	31872882	31872881	+	15550	-164056	rs11051541	chr12	31708826	31708826	105	117.899	0.953928	5524.71	8.31483e-07	0.207334	-0.564501	0.00109989	0.00136287
dmr134992	chr12	32303936	32303935	+	16561	-514890	rs16918942	chr12	31789046	31789046	105	91.8237	0.955614	5739.45	2.30077e-07	0.225912	2.61135	0.0131987	0.00957225
dmr1349	chr1	3216232	3216231	+	17425	71225	rs113428453	chr1	3287456	3287456	105	88.3374	0.913405	3198	1.17706e-06	0.202243	1.89908	0.0386961	0.0374507
dmr135029	chr12	32379799	32379798	+	16619	847827	rs111494275	chr12	33227625	33227625	105	113.9	0.960473	2785.54	6.00075e-06	0.17802	-0.701	0.009999	0.0083046
dmr135129	chr12	32660290	32660289	+	16691	126380	rs7960630	chr12	32786669	32786669	105	113.48	0.945723	2280.94	2.56604e-05	0.15592	-0.550611	0.0339966	0.0337456
dmr13520	chr1	37084399	37084398	+	13328	51515	rs215796	chr1	37135913	37135913	105	117.141	0.960219	2484.6	4.41287e-05	0.14756	0.226983	0.0465953	0.0448607
dmr135210	chr12	32955177	32955176	+	16213	43485	rs59086123	chr12	32998661	32998661	105	94.0283	1.00371	2850.27	5.4236e-07	0.213555	-0.842265	0.00769923	0.00593842
dmr135239	chr12	33087266	33087265	+	15848	-956847	rs35851443	chr12	32130419	32130419	105	116.597	0.987671	4619.71	8.89742e-06	0.172074	-0.67896	0.0140986	0.0138016
dmr135346	chr12	33638488	33638487	+	17959	-23200	rs58584558	chr12	33615288	33615288	105	76.8018	1.18461	1429.37	1.68039e-06	0.197	3.09381	0.0309969	0.0323425
dmr135413	chr12	34032383	34032382	+	15748	158868	rs74073536	chr12	34191250	34191250	105	114.782	0.936574	1058.22	6.65691e-05	0.141183	3.32012	0.0454955	0.0403644
dmr135422	chr12	34066484	34066483	+	15450	-508368	rs117426805	chr12	33558116	33558116	105	110.629	0.953189	1148.85	4.53749e-05	0.14713	-3.6995	0.0413959	0.0383051
dmr135611	chr12	34404269	34404268	+	12581	65906	rs11524933	chr12	34470174	34470174	105	123.898	0.961911	1272.85	0.000108842	0.133513	1.01974	0.0408959	0.0377533
dmr135670	chr12	34640018	34640017	+	10882	-94825	rs60409044	chr12	34545193	34545193	105	37.0371	0.718904	262.179	2.5697e-13	0.400686	65.791	0.0676932	0.0205529
dmr135680	chr12	34675276	34675275	+	10682	-210347	rs9668650	chr12	34464929	34464929	105	111.224	1.04788	872.048	5.55458e-05	0.143995	0.769648	0.0224978	0.0236912
dmr135683	chr12	34683297	34683296	+	10626	-986123	rs2087270	chr12	33697174	33697174	105	116.659	0.976581	871.268	5.72952e-07	0.212759	-0.385078	0.00039996	0.000147018
dmr13578	chr1	37331234	37331233	+	13459	-320585	rs12085194	chr1	37010649	37010649	105	93.1875	0.8083	6660.94	5.62795e-08	0.245833	-0.914229	0.00959904	0.00732505
dmr135908	chr12	37340935	37340934	+	10827	899124	rs12227938	chr12	38240058	38240058	105	121.273	0.944154	1190.56	8.79309e-05	0.136847	0.505686	0.0378962	0.03634
dmr13590	chr1	37362288	37362287	+	13492	816902	rs7553012	chr1	38179189	38179189	105	118.812	0.932097	2561.66	4.01708e-05	0.149014	-0.573145	0.0437956	0.0407998
dmr135922	chr12	37387993	37387992	+	11293	278711	rs11495518	chr12	37666703	37666703	105	86.4302	0.969679	1483.24	1.89338e-06	0.195236	-0.50316	0.0308969	0.0259137
dmr135974	chr12	37588830	37588829	+	12821	-19269	rs12425711	chr12	37569561	37569561	105	72.249	1.16295	591.987	2.66277e-06	0.190178	-2.47586	0.0282972	0.0334962
dmr136092	chr12	37960801	37960800	+	15241	664807	rs12818797	chr12	38625607	38625607	105	83.8462	1.09806	1578.52	3.9829e-06	0.184171	0.353906	0.0446955	0.042238
dmr136155	chr12	38173849	38173848	+	16818	635384	rs546041566	chr12	38809232	38809232	105	115.049	0.948926	1508.8	6.13371e-05	0.142455	2.80731	0.050295	0.0483231
dmr136275	chr12	38929406	38929405	+	15472	583002	rs7967606	chr12	39512407	39512407	105	79.0166	0.934937	3418.2	1.87262e-07	0.228854	-0.517857	0.0361964	0.0279043
dmr136421	chr12	39874337	39874336	+	13917	-954104	rs34446207	chr12	38920233	38920233	105	87.2095	0.948631	2862.89	3.26967e-07	0.220868	-0.944968	0.0169983	0.0121422
dmr136526	chr12	40348861	40348860	+	14123	107832	rs150844887	chr12	40456692	40456692	105	52.0283	1.40116	664.564	3.00042e-08	0.254583	3.26772	0.00819918	0.0172524
dmr136571	chr12	40584958	40584957	+	14311	197563	rs3904168	chr12	40782520	40782520	105	116.741	0.940585	2790.62	3.16178e-05	0.152708	0.298995	0.040196	0.0393379
dmr136573	chr12	40590628	40590627	+	14340	27243	rs4768299	chr12	40617870	40617870	105	116.454	0.944212	1637.62	4.59121e-05	0.146947	-0.642966	0.0379962	0.035477
dmr136589	chr12	40660069	40660068	+	14615	158988	rs1854480	chr12	40819056	40819056	105	93.167	0.893075	2963.62	2.95782e-06	0.188614	0.551574	0.0516948	0.0473485
dmr1365	chr1	3235715	3235714	+	17477	936743	rs12405392	chr1	4172457	4172457	105	94.4897	0.935467	2319.12	8.06078e-08	0.240794	-0.590737	0.00189981	0.00135427
dmr1366	chr1	3236088	3236087	+	17482	978050	rs148518070	chr1	4214137	4214137	105	105.954	0.952892	2611.36	1.66029e-05	0.162589	0.506876	0.0510949	0.0461831
dmr13672	chr1	37634797	37634796	+	13304	711704	rs59851082	chr1	38346500	38346500	105	75.2944	0.926285	5842.2	8.14984e-08	0.24064	-2.00098	0.0617938	0.0432356
dmr136755	chr12	41610193	41610192	+	15091	287880	rs10880186	chr12	41898072	41898072	105	75.3047	0.931626	908.885	1.15469e-07	0.235723	0.757643	0.0114989	0.00957798
dmr136772	chr12	41686546	41686545	+	15256	-94420	rs7957487	chr12	41592126	41592126	105	66.1685	0.931849	774.808	9.66952e-09	0.270103	0.822481	0.00669933	0.00626039
dmr136860	chr12	42053183	42053182	+	15215	120723	rs73127445	chr12	42173905	42173905	105	53.71	0.801904	2371.38	7.69466e-12	0.3612	2.33524	0.0141986	0.00867288
dmr136866	chr12	42080588	42080587	+	15203	-250591	rs12315514	chr12	41829997	41829997	105	104.241	0.953477	3137.04	1.10185e-05	0.168832	0.922406	0.0458954	0.0433949
dmr136900	chr12	42248516	42248515	+	15032	380949	rs7979122	chr12	42629464	42629464	105	105	0.989414	1754.46	1.29534e-05	0.166373	0.293021	0.0235976	0.023494
dmr136918	chr12	42316343	42316342	+	14916	-677416	rs112426347	chr12	41638927	41638927	105	85.856	0.9354	4012.92	8.87984e-07	0.206374	6.95215	0.0571943	0.0447277
dmr136938	chr12	42391385	42391384	+	14753	-319292	rs79878630	chr12	42072093	42072093	105	76.166	1.23569	1606.15	9.43793e-07	0.205482	2.15303	0.019798	0.0205698
dmr136	chr1	1051499	1051498	+	10325	444231	rs144198445	chr1	1495729	1495729	105	88.8604	0.993731	2574.31	2.31331e-06	0.192268	1.94348	0.0357964	0.0362377
dmr137001	chr12	42588619	42588618	+	14760	-996989	rs287031	chr12	41591630	41591630	105	118.351	0.964575	3369.62	1.51971e-05	0.163939	0.34275	0.0173983	0.0171576
dmr137013	chr12	42631456	42631455	+	14697	893621	rs139481426	chr12	43525076	43525077	105	117.612	0.971353	5354.43	7.32222e-06	0.17502	-0.516867	0.0133987	0.0126601
dmr137116	chr12	42983436	42983435	+	14502	625568	rs277237	chr12	43609003	43609003	105	104.2	0.968453	1647.5	1.97436e-05	0.159939	0.509958	0.0376962	0.038741
dmr13712	chr1	37738340	37738339	+	13181	-540798	rs215820	chr1	37197542	37197542	105	122.083	0.980036	4081.88	2.48516e-05	0.156411	0.596397	0.0253975	0.0238265
dmr137155	chr12	43193633	43193632	+	14381	-589332	rs7138732	chr12	42604301	42604301	105	115.787	0.974158	2063.37	2.40734e-05	0.1569	0.37645	0.0228977	0.0209884
dmr137223	chr12	43550991	43550990	+	14003	-557522	rs17585302	chr12	42993469	42993469	105	95.7305	0.873819	2141.18	5.21757e-06	0.180123	-1.97471	0.050095	0.0472993
dmr13723	chr1	37756077	37756076	+	13189	-436825	rs2026325	chr1	37319252	37319252	105	110.332	0.92627	2644.93	1.0275e-05	0.169893	-0.639412	0.0240976	0.0223948
dmr137308	chr12	43967891	43967890	+	13778	398558	rs76787060	chr12	44366448	44366448	105	41.2617	0.923131	897.62	1.02958e-12	0.384856	-46.7536	0.00829917	0.0114263
dmr137392	chr12	44600238	44600237	+	13935	232234	rs10506258	chr12	44832471	44832471	105	117.797	0.933001	1371.17	3.57453e-07	0.219584	-0.383352	0.00059994	0.000181537
dmr137433	chr12	44889654	44889653	+	13044	191156	rs759766	chr12	45080809	45080809	105	113.203	0.966111	1188.78	3.93421e-05	0.149336	0.642736	0.0290971	0.0265083
dmr13743	chr1	37819570	37819569	+	13234	581758	rs11210694	chr1	38401327	38401327	105	96.9814	0.944229	1843.91	4.79677e-06	0.181386	-0.384089	0.0282972	0.0257502
dmr137449	chr12	44980541	44980540	+	12714	123674	rs7304230	chr12	45104214	45104214	105	106.825	1.02297	2005.55	2.08732e-05	0.159087	0.738793	0.029997	0.0319416
dmr137495	chr12	45303762	45303761	+	12782	670409	rs74081611	chr12	45974170	45974170	105	87.7734	0.934485	2431	1.96919e-06	0.194655	-0.877148	0.049895	0.0423501
dmr137500	chr12	45332772	45332771	+	12794	-275194	rs73278971	chr12	45057578	45057578	105	106.23	0.925171	1755.85	2.22553e-05	0.158105	2.23847	0.0523948	0.0455265
dmr137517	chr12	45400964	45400963	+	12830	-824931	rs75494549	chr12	44576033	44576033	105	70.6699	1.16266	1541.4	5.40475e-07	0.213606	1.62486	0.0324968	0.0352533
dmr137552	chr12	45612502	45612501	+	12690	561604	rs7967767	chr12	46174105	46174105	105	88.5322	0.83527	2204.2	1.69832e-06	0.196843	-0.258633	0.0548945	0.0476284
dmr137593	chr12	45959184	45959183	+	12662	240390	rs9669411	chr12	46199573	46199573	105	38.0522	1.10193	1556.49	6.75173e-12	0.362764	-2.52339	0.059894	0.0419135
dmr137601	chr12	46020058	46020057	+	12685	-958686	rs138310585	chr12	45061372	45061372	105	103.79	0.94294	1715.03	1.58132e-05	0.163333	2.5289	0.0391961	0.0373829
dmr137691	chr12	46542279	46542278	+	13223	203014	rs11183591	chr12	46745292	46745292	105	115.172	0.953318	1904.5	2.18909e-05	0.158358	0.621273	0.020098	0.0203517
dmr137717	chr12	46723279	46723278	+	13308	-589718	rs35892133	chr12	46133560	46133561	105	107.112	1.01397	3305.8	3.59887e-06	0.185687	0.683791	0.0123988	0.0087962
dmr137731	chr12	46789021	46789020	+	13579	-646460	rs12319115	chr12	46142561	46142561	105	119.684	0.942872	2852.48	8.19491e-06	0.173319	0.356904	0.00809919	0.00747807
dmr137736	chr12	46800283	46800282	+	13608	27102	rs78161422	chr12	46827384	46827384	105	108.24	0.921	2414.68	1.1367e-05	0.168359	2.33553	0.0322968	0.0279406
dmr137758	chr12	46909522	46909521	+	13991	-742998	rs61923079	chr12	46166524	46166524	105	46.1631	0.762805	28119.6	1.25542e-21	0.582327	-3.14323	0.00739926	0.000133841
dmr137881	chr12	47368193	47368192	+	14204	647079	rs12819124	chr12	48015271	48015271	105	123.006	0.894323	7963.53	2.12488e-05	0.158814	-0.342842	0.0546945	0.0487485
dmr137983	chr12	47719744	47719743	+	14551	368627	rs12304476	chr12	48088370	48088370	105	72.1567	1.28397	1687.76	2.70898e-07	0.223572	-0.77784	0.00879912	0.011346
dmr137989	chr12	47731110	47731109	+	14525	-135303	rs2847432	chr12	47595807	47595807	105	112.896	0.934575	3439.97	3.18634e-06	0.187505	-0.405606	0.00869913	0.0067938
dmr138023	chr12	47832168	47832167	+	14339	-197917	rs62640116	chr12	47634251	47634251	105	117.007	0.953403	2479.86	3.88805e-05	0.149518	0.288742	0.0439956	0.0406739
dmr138121	chr12	48117145	48117144	+	13410	678897	rs188949762	chr12	48796041	48796041	105	106.179	0.912037	6547.12	1.24536e-06	0.201415	1.60931	0.0148985	0.0113255
dmr13817	chr1	38048779	38048778	+	13513	456580	rs77242292	chr1	38505358	38505358	105	56.8477	1.08601	1665.94	4.69801e-09	0.279842	0.735105	0.0193981	0.0197116
dmr138187	chr12	48445152	48445151	+	12570	-989594	rs34063041	chr12	47455558	47455558	105	83.6514	0.924041	1310.68	1.44939e-06	0.199182	-0.794369	0.0338966	0.0307257
dmr13818	chr1	38050711	38050710	+	13513	745736	rs115433841	chr1	38796446	38796446	105	112.28	0.925097	3822.06	5.91311e-06	0.178242	4.31572	0.0153985	0.0154361
dmr138230	chr12	48554087	48554086	+	12140	-914243	rs200295436	chr12	47639840	47639844	105	107.184	0.905394	3381.26	9.0961e-06	0.17174	2.16134	0.0391961	0.0360847
dmr138244	chr12	48595992	48595991	+	12023	-605961	rs11168343	chr12	47990031	47990031	105	117.243	0.952813	1955.27	4.57899e-05	0.146989	-0.486975	0.0421958	0.0379679
dmr138302	chr12	48801606	48801605	+	11736	-241359	rs61995742	chr12	48560247	48560247	105	125.651	0.91051	2670.38	3.76502e-05	0.150015	90.1708	0.0277972	0.0255342
dmr13830	chr1	38094963	38094962	+	13498	321024	rs4372218	chr1	38415986	38415986	105	94.377	0.851935	4162.27	1.45075e-06	0.199168	-0.365656	0.0421958	0.0383883
dmr138320	chr12	48869851	48869850	+	11753	-650813	rs184833068	chr12	48219038	48219038	105	91.311	0.870435	1915.43	3.78349e-07	0.218765	-15.4901	0.00979902	0.00893169
dmr138328	chr12	48882054	48882053	+	11784	-308967	rs11315025	chr12	48573086	48573087	105	114.854	0.920853	2045.39	3.6404e-07	0.219321	0.586102	0.00089991	0.000424969
dmr138339	chr12	48917379	48917378	+	11839	-460738	rs11168580	chr12	48456641	48456641	105	102.57	1.02295	3009.44	9.50152e-06	0.171079	0.746868	0.0355964	0.0327104
dmr138384	chr12	49120603	49120602	+	11517	-678832	rs7960406	chr12	48441771	48441771	105	118.648	1.00412	2557.63	3.05354e-06	0.188139	-0.285599	0.00209979	0.00172883
dmr138483	chr12	49552287	49552286	+	10554	-946580	rs10875844	chr12	48605707	48605707	105	119.14	0.936324	1328.37	7.07678e-05	0.140231	-0.315587	0.0412959	0.0385037
dmr138576	chr12	49877262	49877261	+	10219	905794	rs866090305	chr12	50783055	50783057	105	106.559	0.94435	1051.73	1.2117e-05	0.167388	2.76585	0.0156984	0.0143505
dmr138591	chr12	49903605	49903604	+	10191	949978	rs7973616	chr12	50853582	50853582	105	123.888	0.914199	2152.77	6.38807e-05	0.141824	-1.86979	0.0471953	0.0414326
dmr138603	chr12	49938214	49938213	+	10217	247402	rs12817211	chr12	50185615	50185615	105	90.6445	1.03193	2555.35	1.15907e-06	0.20247	0.801077	0.0142986	0.0137922
dmr138612	chr12	49955342	49955341	+	10246	546449	rs55696064	chr12	50501790	50501790	105	88.2759	0.937636	1508.07	3.83818e-06	0.184725	0.420578	0.0474953	0.0430238
dmr138623	chr12	49984783	49984782	+	10342	-168290	rs11169164	chr12	49816493	49816493	105	76.3608	1.0413	1728.86	9.57919e-07	0.205264	-0.899458	0.0532947	0.0435947
dmr138721	chr12	50333923	50333922	+	10894	-163816	rs56709084	chr12	50170107	50170107	105	114.762	0.957641	1183.47	2.54327e-05	0.156057	-0.471227	0.0182982	0.0153625
dmr13875	chr1	38272442	38272441	+	13078	-964993	rs7516603	chr1	37307449	37307449	105	110.65	1.02602	10197.8	2.25061e-06	0.192676	-0.429605	0.0119988	0.0107229
dmr138813	chr12	50626354	50626353	+	11009	-600053	rs17124330	chr12	50026301	50026301	105	100.437	1.06921	2394.28	2.72801e-06	0.189818	675.497	0.0049995	0.00759616
dmr138841	chr12	50766424	50766423	+	10841	106320	rs111068157	chr12	50872743	50872743	105	109.081	0.951524	1850.08	2.1205e-05	0.158846	-0.359145	0.0354965	0.032476
dmr138873	chr12	50870015	50870014	+	10771	15136	rs116945411	chr12	50885150	50885150	105	70.0137	1.24871	1342.33	5.62614e-08	0.245838	2.67416	0.00179982	0.00376162
dmr138874	chr12	50871570	50871569	+	10772	327409	rs4076884	chr12	51198978	51198978	105	69.3472	1.24227	1325.79	2.27583e-07	0.226068	-0.662796	0.00719928	0.0136343
dmr138886	chr12	50911741	50911740	+	10733	151853	rs12304202	chr12	51063593	51063593	105	95.71	1.07907	3158.95	7.04743e-06	0.175597	3.12528	0.0414959	0.0425666
dmr138921	chr12	51018717	51018716	+	10641	-833102	rs12817211	chr12	50185615	50185615	105	69.3882	0.871583	3184.84	7.01302e-09	0.274452	0.837616	0.0271973	0.0159225
dmr139037	chr12	51311302	51311301	+	11489	950880	rs7296399	chr12	52262181	52262181	105	80.8315	0.833343	3144.86	9.61843e-08	0.238305	-0.793883	0.0293971	0.0212237
dmr139098	chr12	51513414	51513413	+	12155	490088	rs2252349	chr12	52003501	52003501	105	113.418	0.945217	2133.1	1.52875e-05	0.163848	0.434501	0.0216978	0.0189463
dmr139148	chr12	51788951	51788950	+	13444	-940331	rs10459239	chr12	50848620	50848620	105	107.758	0.952414	2681.07	3.42169e-06	0.186441	0.55076	0.010199	0.00878593
dmr139156	chr12	51812990	51812989	+	13498	460147	rs1945300	chr12	52273136	52273136	105	113.654	0.990374	7368.33	3.80191e-06	0.184867	0.288034	0.0134987	0.0116253
dmr139159	chr12	51821951	51821950	+	13541	283220	rs11170004	chr12	52105170	52105170	105	82.9028	0.887634	2078.67	7.11696e-07	0.209604	0.811455	0.0370963	0.0351966
dmr139224	chr12	52017978	52017977	+	13965	-119229	rs11833362	chr12	51898749	51898749	105	104.405	0.999549	4886.79	5.46559e-06	0.179425	-0.756728	0.0324968	0.0280524
dmr139233	chr12	52053140	52053139	+	13943	-459564	rs12424495	chr12	51593576	51593576	105	63.8203	1.13992	2214.29	1.81502e-09	0.29249	3.03227	0.0039996	0.00290087
dmr139290	chr12	52204284	52204283	+	13845	765331	rs2682325	chr12	52969614	52969614	105	114.434	0.946159	2394.64	3.36846e-06	0.186675	0.469228	0.00479952	0.00408613
dmr139371	chr12	52380047	52380046	+	13610	-168668	rs10783497	chr12	52211379	52211379	105	98.9194	0.939613	1962.46	9.36837e-06	0.171293	0.421464	0.0413959	0.0414108
dmr139468	chr12	52601423	52601424	+	13383	84145	rs1717276	chr12	52685569	52685569	105	118.771	0.942593	3672.83	1.84854e-05	0.160947	0.329791	0.0262974	0.0243827
dmr139471	chr12	52603704	52603703	+	13378	470932	rs2277329	chr12	53074635	53074635	105	115.972	0.952604	2465.46	1.82849e-05	0.161114	-0.614736	0.020298	0.0201866
dmr139507	chr12	52697783	52697783	+	13583	899754	rs1153134	chr12	53597537	53597537	105	113.306	0.912019	4467.82	8.24169e-07	0.207463	0.603951	0.00409959	0.0025028
dmr139515	chr12	52723848	52723908	+	13630	59163	rs4919758	chr12	52783071	52783071	105	98.417	1.20956	4250.45	2.31509e-06	0.192257	0.228821	0.00779922	0.00809348
dmr139538	chr12	52785133	52785132	+	13725	-202697	rs74095161	chr12	52582436	52582436	105	109.04	0.948058	2783.94	1.71867e-05	0.162061	364.503	0.0408959	0.0394867
dmr139549	chr12	52808817	52808816	+	13700	377531	rs3814778	chr12	53186347	53186347	105	123.867	0.939017	6883.64	2.12394e-05	0.158821	0.652536	0.0381962	0.0334651
dmr139650	chr12	53102094	53102093	+	13649	892579	rs138962481	chr12	53994672	53994672	105	110.404	0.860676	7181.2	5.55806e-06	0.179173	-1.08215	0.0469953	0.0403754
dmr139683	chr12	53263683	53263683	+	13124	-836306	rs10876289	chr12	52427377	52427377	105	106.312	0.946305	1638.62	1.33067e-05	0.165963	0.489903	0.0270973	0.0240911
dmr139761	chr12	53547910	53547909	+	12200	-903902	rs61929581	chr12	52644008	52644008	105	44.2148	1.33178	1214.64	2.89499e-10	0.31632	-0.780705	0.019998	0.0171903
dmr139782	chr12	53622014	53622013	+	12031	-778708	rs10876356	chr12	52843306	52843306	105	78.8833	0.821044	2193.46	9.26297e-09	0.270686	-0.655831	0.00619938	0.00493598
dmr139789	chr12	53639340	53639340	+	11912	147895	rs12311857	chr12	53787235	53787235	105	112.075	0.937033	2973.35	1.38879e-05	0.165312	0.438516	0.0326967	0.027368
dmr139868	chr12	53907576	53907575	+	11589	-786328	rs2272297	chr12	53121248	53121248	105	98.8271	0.95086	1365.48	2.32421e-06	0.192198	-0.691849	0.00969903	0.00822851
dmr139919	chr12	54146398	54146397	+	12026	-396647	rs56998309	chr12	53749751	53749751	105	112.578	0.987487	1514.33	4.62169e-05	0.146845	0.516609	0.0406959	0.038202
dmr139950	chr12	54296266	54296265	+	12454	545026	rs10876630	chr12	54841291	54841291	105	113.08	0.953557	2167.48	3.03775e-06	0.188217	0.266172	0.00429957	0.00366693
dmr139966	chr12	54365122	54365121	+	12728	919936	rs58269833	chr12	55285057	55285057	105	112.834	0.932574	3337.51	8.37215e-06	0.172995	7.00821	0.0213979	0.0175898
dmr139982	chr12	54475339	54475338	+	13097	789788	rs145627360	chr12	55265126	55265126	105	115.326	0.934523	2570.23	2.89964e-05	0.15404	941.232	0.0410959	0.0383089
dmr140057	chr12	54802217	54802216	+	13821	-412700	rs12312269	chr12	54389517	54389517	105	32.4536	1.02528	2553.84	5.32935e-16	0.466482	-2.77544	0.0387961	0.0166851
dmr140158	chr12	55216872	55216871	+	13386	487665	rs116644446	chr12	55704536	55704536	105	80.3906	0.874917	2192.4	2.58506e-07	0.224243	8.29415	0.029797	0.0258062
dmr140229	chr12	55645241	55645240	+	13232	-39772	rs12230307	chr12	55605469	55605469	105	112.352	0.957239	1473.43	1.69159e-05	0.162303	0.533505	0.0177982	0.0153646
dmr140239	chr12	55678054	55678053	+	13180	-352557	rs12321043	chr12	55325497	55325497	105	72.6079	1.10157	2101.37	6.03634e-08	0.244853	-0.631624	0.00749925	0.00876595
dmr140249	chr12	55710136	55710135	+	13079	358306	rs10467121	chr12	56068441	56068441	105	80.3804	1.06377	2319.21	1.42872e-07	0.232705	0.407295	0.00509949	0.00704767
dmr140250	chr12	55712193	55712192	+	13076	-771819	rs7298674	chr12	54940374	54940374	105	105.277	0.943335	1429.72	6.9918e-07	0.209862	-0.59635	0.0029997	0.0014646
dmr140263	chr12	55781395	55781394	+	12803	-76859	rs116644446	chr12	55704536	55704536	105	70.2393	0.820611	3150.46	6.61378e-10	0.30569	7.95052	0.00529947	0.00494023
dmr140320	chr12	56064320	56064319	+	12110	-359784	rs116644446	chr12	55704536	55704536	105	56.4888	0.92506	2031.01	3.2691e-11	0.34365	7.94865	0.00489951	0.00392608
dmr140338	chr12	56154758	56154757	+	11860	753979	rs34285886	chr12	56908736	56908736	105	43.6099	1.17146	1364.75	3.24851e-11	0.343728	-0.913376	0.0212979	0.0135641
dmr140351	chr12	56200159	56200158	+	11749	522307	rs3782232	chr12	56722465	56722465	105	45.4248	0.913299	1658.05	1.86696e-13	0.404274	-7.75486	0.00929907	0.00405608
dmr140457	chr12	56642239	56642238	+	9975	-523352	rs11171745	chr12	56118887	56118887	105	112.383	0.926079	1439.81	3.01234e-05	0.153453	-0.606201	0.0335966	0.0306313
dmr140538	chr12	56956195	56956194	+	9966	501916	rs11172225	chr12	57458110	57458110	105	112.424	0.938334	1720.85	1.12033e-05	0.16858	-0.298522	0.0150985	0.0128096
dmr140552	chr12	57045955	57045954	+	10186	-936813	rs773120	chr12	56109142	56109142	105	114.229	0.906148	2028.6	1.67189e-05	0.162482	-0.629165	0.0258974	0.0220849
dmr140569	chr12	57144921	57144920	+	10404	983393	rs34586018	chr12	58128313	58128313	105	117.91	0.934347	1695.2	4.98496e-05	0.145673	0.449283	0.0410959	0.0370553
dmr140719	chr12	57791300	57791299	+	11965	803853	rs113846509	chr12	58595152	58595152	105	48.3164	1.42269	779.056	3.67256e-08	0.251781	4.15318	0.0314969	0.0499238
dmr140724	chr12	57825583	57825582	+	11994	-282296	rs775240	chr12	57543287	57543287	105	70.311	0.969965	2794.31	9.69499e-08	0.238193	0.571213	0.0452955	0.0401914
dmr140744	chr12	57924025	57924024	+	11885	748129	rs2061203	chr12	58672153	58672153	105	84.3281	1.04718	1517.24	1.19381e-06	0.202036	-0.680707	0.0193981	0.0166785
dmr140768	chr12	58055885	58055884	+	12040	301423	rs111743298	chr12	58357307	58357307	105	120.637	1.01701	3494.45	3.71637e-05	0.150215	-0.744563	0.0314969	0.0314494
dmr140778	chr12	58090626	58090625	+	12125	896673	rs138438116	chr12	58987298	58987301	105	73.7358	1.07992	2327.65	5.66786e-07	0.212916	6.31647	0.059594	0.0492067
dmr140807	chr12	58256039	58256038	+	12574	321455	rs199717880	chr12	58577493	58577498	105	115.951	0.939388	2241.3	3.10645e-05	0.15298	0.54057	0.0353965	0.0337642
dmr140810	chr12	58281560	58281559	+	12608	533319	rs11172738	chr12	58814878	58814878	105	118.822	0.960826	1472.33	5.24798e-05	0.144876	-0.47875	0.030097	0.0287325
dmr140961	chr12	59074450	59074449	+	13284	771853	rs79364379	chr12	59846302	59846302	105	115.408	1.08785	5993.54	1.37336e-05	0.165482	-3.18381	0.0240976	0.0214154
dmr140974	chr12	59160582	59160581	+	13336	-95204	rs7976331	chr12	59065378	59065378	105	68.5986	0.976676	678.946	4.38432e-07	0.216636	2.94445	0.0342966	0.0332694
dmr140988	chr12	59228312	59228311	+	13349	-571398	rs4760141	chr12	58656914	58656914	105	100.406	0.934968	4027.39	3.67193e-06	0.185387	0.665015	0.0372963	0.0312499
dmr14110	chr1	39011141	39011140	+	12576	-166004	rs6600449	chr1	38845137	38845137	105	109.953	0.943245	4696.47	4.63818e-08	0.248534	0.507107	0.00069993	0.000180758
dmr141192	chr12	60807471	60807470	+	14191	452027	rs78986637	chr12	61259497	61259497	105	119.817	0.935123	1908.28	6.08063e-05	0.14259	1.92073	0.0472953	0.0438512
dmr141248	chr12	61118841	61118840	+	14544	463473	rs59448767	chr12	61582313	61582313	105	97.9658	0.900496	1863.59	4.99228e-08	0.247508	0.62131	0.00109989	0.00061732
dmr141251	chr12	61136260	61136259	+	14559	991999	rs1245424	chr12	62128258	62128258	105	116.495	0.995157	3254.27	3.89059e-05	0.149508	0.353992	0.0476952	0.0472778
dmr141337	chr12	61600036	61600035	+	13934	829385	rs10877843	chr12	62429420	62429420	105	116.946	0.953375	2230.48	1.98744e-05	0.159838	-0.386572	0.020198	0.018351
dmr141398	chr12	62004906	62004905	+	14070	184913	rs10877807	chr12	62189818	62189818	105	91.1982	1.20252	6725.41	1.51157e-06	0.198563	0.994785	0.0289971	0.0240392
dmr141403	chr12	62031087	62031086	+	14109	27539	rs140805897	chr12	62058625	62058627	105	112.219	0.962964	2006.07	3.3581e-05	0.151779	0.329333	0.0447955	0.0406987
dmr14144	chr1	39058149	39058148	+	12733	821791	rs7530647	chr1	39879939	39879939	105	109.707	0.923286	2441.17	1.417e-07	0.232822	-0.517053	0.00039996	0.00036249
dmr141480	chr12	62428664	62428663	+	13765	573475	rs10877940	chr12	63002138	63002138	105	91.0957	0.97617	1371.46	1.95383e-06	0.194771	-0.441095	0.0194981	0.0143635
dmr141567	chr12	62756401	62756400	+	13865	342254	rs4763057	chr12	63098654	63098654	105	109.748	0.949474	1853.05	4.35123e-06	0.182847	-0.432247	0.00719928	0.00651686
dmr141593	chr12	62861541	62861540	+	13766	-224998	rs12308388	chr12	62636543	62636543	105	116.761	0.977921	2406.12	6.53143e-06	0.176744	0.596146	0.00589941	0.00540095
dmr14162	chr1	39085130	39085129	+	12738	-620291	rs10593223	chr1	38464836	38464839	105	121.683	0.944772	3565.25	1.36553e-05	0.16557	-0.52941	0.0152985	0.0131831
dmr141678	chr12	63288162	63288161	+	13393	-311768	rs397692707	chr12	62976394	62976394	105	110.496	0.950644	1456.75	5.03752e-06	0.180651	-0.420726	0.00619938	0.00553306
dmr141711	chr12	63447179	63447178	+	13404	234368	rs11175117	chr12	63681546	63681546	105	96.4688	0.959311	1611.46	5.66878e-06	0.178877	-0.399034	0.0290971	0.0258683
dmr141780	chr12	63863408	63863407	+	13345	286003	rs10878109	chr12	64149410	64149410	105	111.286	1.00622	4330.82	9.15915e-07	0.205921	0.355133	0.00279972	0.00179214
dmr141792	chr12	63941460	63941459	+	13191	-146007	rs79957974	chr12	63795453	63795453	105	62.959	1.4687	2377.98	1.79385e-07	0.229467	4.07638	0.0419958	0.0354303
dmr14186	chr1	39181366	39181365	+	12814	275847	rs599892	chr1	39457212	39457212	105	91.3726	1.00559	1368.78	1.95079e-06	0.194794	0.531516	0.0127987	0.0120573
dmr141885	chr12	64404437	64404457	+	12073	215328	rs12296749	chr12	64619785	64619785	105	81.7134	0.711401	5666.39	5.48562e-09	0.277761	0.238747	0.0170983	0.0109869
dmr1418	chr1	3312960	3312959	+	17615	760016	rs10159347	chr1	4072975	4072975	105	108.876	0.921668	5218.28	4.65403e-06	0.181839	0.324996	0.0238976	0.0228857
dmr141933	chr12	64568333	64568332	+	11725	455032	rs113152055	chr12	65023364	65023364	105	101.36	0.876818	1894.74	3.4259e-06	0.186423	1.5734	0.019698	0.0177623
dmr142074	chr12	65254935	65254934	+	11337	735024	rs34029815	chr12	65989958	65989958	105	16.9087	1.17785	2378.45	1.40413e-35	0.772891	-1.54552	0.00929907	0.000550436
dmr142096	chr12	65450258	65450257	+	11671	-42919	rs1344508364	chr12	65407338	65407339	105	117.992	0.959911	1795.99	4.29049e-05	0.147996	0.478926	0.0327967	0.0300013
dmr142126	chr12	65652178	65652177	+	12053	956105	rs7975014	chr12	66608282	66608282	105	101.996	0.951316	1277.41	1.59578e-05	0.163194	0.848392	0.0361964	0.0324029
dmr142140	chr12	65714585	65714585	+	11984	758485	rs72648170	chr12	66473070	66473070	105	109.799	0.946246	1597.15	2.05107e-06	0.194052	0.657876	0.00509949	0.00273312
dmr142173	chr12	65883282	65883281	+	12175	417602	rs34609019	chr12	66300883	66300884	105	121.919	0.929069	3003.56	3.09759e-05	0.153024	-0.289636	0.0289971	0.0285178
dmr142188	chr12	65996194	65996193	+	12293	465002	rs145126803	chr12	66461195	66461199	105	111.183	0.932288	1791.46	3.02093e-05	0.15341	-0.373987	0.0418958	0.040295
dmr142221	chr12	66181965	66181964	+	12576	849529	rs11176546	chr12	67031493	67031493	105	115.859	1.03128	3463.43	9.69558e-06	0.170773	0.631818	0.0109989	0.00990359
dmr142239	chr12	66250948	66250947	+	12722	219435	rs7314629	chr12	66470382	66470382	105	115.367	0.948846	2618.19	1.26557e-05	0.166727	-0.75137	0.0176982	0.0156646
dmr142355	chr12	66730769	66730768	+	13428	-543167	rs61927090	chr12	66187602	66187602	105	96.7764	0.907396	2414.49	6.15926e-06	0.177628	-0.626669	0.0487951	0.0480795
dmr142437	chr12	67103322	67103321	+	13829	294266	rs4526845	chr12	67397587	67397587	105	114.926	0.99658	4117.17	1.7736e-05	0.16158	-0.357577	0.030397	0.0291821
dmr142519	chr12	67403582	67403581	+	13976	-922299	rs138349337	chr12	66481282	66481283	105	100.458	0.911841	2752.8	1.04904e-06	0.203933	0.474578	0.010299	0.00816181
dmr14260	chr1	39509471	39509471	+	12483	-117844	rs12072631	chr1	39391627	39391627	105	107.984	0.919616	2962.53	1.30714e-05	0.166235	17.8083	0.039896	0.0394274
dmr14269	chr1	39525108	39525107	+	12517	890025	rs2294755	chr1	40415132	40415132	105	88.7681	1.1869	3812.3	3.21541e-07	0.221109	-0.437254	0.0059994	0.00387888
dmr142727	chr12	68228428	68228427	+	13916	-996948	rs1082720	chr12	67231480	67231480	105	109.758	0.930352	3444.17	1.25242e-05	0.166886	-209.815	0.0379962	0.0356905
dmr142781	chr12	68452090	68452089	+	13884	-225390	rs10431576	chr12	68226700	68226700	105	86.1226	0.943124	6772.29	3.52017e-07	0.219805	0.773183	0.049995	0.0337443
dmr142806	chr12	68551348	68551347	+	13896	365292	rs151274349	chr12	68916639	68916639	105	79.8062	1.4597	4043.23	1.08111e-06	0.203491	3.56424	0.0263974	0.0208705
dmr142878	chr12	68815516	68815515	+	13858	124875	rs150817982	chr12	68940390	68940390	105	67.9219	1.12401	1867.53	2.11394e-08	0.259415	200.195	0.0039996	0.00691831
dmr142894	chr12	68862328	68862327	+	13943	550150	rs7296426	chr12	69412477	69412477	105	112.434	0.974741	2219.95	1.81596e-05	0.161219	-1.18449	0.0243976	0.0224353
dmr142897	chr12	68870371	68870370	+	13947	642392	rs73140585	chr12	69512762	69512762	105	97.2173	0.924777	6488.59	2.24985e-06	0.192681	-0.667438	0.0534947	0.0453955
dmr142907	chr12	68891434	68891433	+	13970	598221	rs12809428	chr12	69489654	69489654	105	71.3159	1.05321	3411.9	4.03126e-08	0.250486	-0.698038	0.0214979	0.0166778
dmr142944	chr12	69023741	69023740	+	14085	-815805	rs759489	chr12	68207936	68207936	105	113.347	0.964336	2861.31	2.18467e-05	0.158389	0.482346	0.0339966	0.0333363
dmr142947	chr12	69047102	69047101	+	14148	392680	rs79775765	chr12	69439781	69439781	105	113.716	0.943475	4481.42	9.49048e-06	0.171097	2.39144	0.0241976	0.0230229
dmr143035	chr12	69336273	69336272	+	14098	-965557	rs77800653	chr12	68370716	68370716	105	72.4541	1.04798	2001.36	2.11706e-07	0.227102	-1.06187	0.0272973	0.02724
dmr14312	chr1	39700349	39700349	+	12530	794362	rs139169843	chr1	40494711	40494711	105	121.006	0.919922	4080.46	1.76982e-05	0.161612	-0.657444	0.0264974	0.0234775
dmr143132	chr12	69637723	69637722	+	14249	-843918	rs56291450	chr12	68793805	68793805	105	63.4204	0.872087	2188.28	2.48371e-12	0.374605	0.722708	0.00109989	0.000398797
dmr143316	chr12	70290658	70290658	+	13904	-178940	rs4761296	chr12	70111718	70111718	105	104.528	0.940633	1778.88	1.50956e-05	0.164041	0.748961	0.0387961	0.0350649
dmr143332	chr12	70378873	70378872	+	14060	998263	rs146487543	chr12	71377135	71377159	105	116.136	0.941861	2396.73	1.86046e-05	0.160849	-0.446684	0.0247975	0.0207124
dmr143369	chr12	70491943	70491942	+	14107	946293	rs183175382	chr12	71438235	71438235	105	109.214	0.934498	1953.7	1.00864e-05	0.170174	3.58123	0.020398	0.0177045
dmr143374	chr12	70499090	70499089	+	14157	-797628	rs111507334	chr12	69701462	69701462	105	85.0869	1.14181	2947.04	2.59914e-06	0.190537	-2.2038	0.0311969	0.0427792
dmr143408	chr12	70593231	70593230	+	14279	59077	rs4347432	chr12	70652307	70652307	105	80.5547	0.885448	4362.82	5.26654e-08	0.246761	39.6262	0.0223978	0.0149732
dmr143440	chr12	70743326	70743325	+	14112	-251756	rs10879150	chr12	70491570	70491570	105	118.33	0.943738	3451.57	3.59999e-05	0.150706	-0.427836	0.049995	0.0476626
dmr143464	chr12	70887333	70887332	+	14001	-177634	rs190226542	chr12	70709699	70709699	105	114.27	0.968071	3572.25	1.70614e-05	0.162172	1.8211	0.0315968	0.029028
dmr143467	chr12	70915283	70915282	+	13955	-889157	rs36000343	chr12	70026125	70026126	105	98.0171	0.939473	3361.52	3.71514e-06	0.185212	0.595094	0.0388961	0.0332319
dmr143512	chr12	71199271	71199270	+	13530	294141	rs78128638	chr12	71493411	71493411	105	102.601	0.948696	2614.12	1.2483e-05	0.166936	6.28314	0.050195	0.0484118
dmr143648	chr12	71977155	71977154	+	12968	248254	rs7295444	chr12	72225408	72225408	105	68.1987	0.748152	1132.1	8.12101e-11	0.332376	0.823707	0.00219978	0.001798
dmr143660	chr12	72018587	72018586	+	12994	819013	rs11179396	chr12	72837599	72837599	105	92.0903	0.937394	2898.45	9.17702e-07	0.205892	0.868495	0.0205979	0.0167899
dmr143818	chr12	73144884	73144883	+	12872	535195	rs74820459	chr12	73680078	73680078	105	71.6235	0.908522	2907.37	1.17089e-07	0.235526	2.24741	0.0638936	0.0496865
dmr14381	chr1	39951124	39951123	+	12655	-131270	rs72937867	chr1	39819854	39819854	105	69.1831	1.09098	1631.31	1.69649e-07	0.230262	2.74658	0.0174983	0.0254004
dmr144000	chr12	74366280	74366279	+	13408	-464278	rs76590490	chr12	73902002	73902002	105	89.9268	0.986647	946.594	1.1127e-05	0.168684	-1.86217	0.0479952	0.0466231
dmr144012	chr12	74457115	74457114	+	13326	-114042	rs11180033	chr12	74343073	74343073	105	68.168	1.16666	1488.12	1.06796e-08	0.268754	-0.745532	0.00219978	0.00244991
dmr144124	chr12	75282536	75282535	+	13891	462062	rs1275579	chr12	75744597	75744597	105	104.221	0.969185	1531.18	2.27616e-05	0.15776	-0.690906	0.0437956	0.0411436
dmr144141	chr12	75418139	75418138	+	13833	277562	rs11180637	chr12	75695700	75695700	105	104.518	0.965406	1999.51	1.36049e-05	0.165626	-0.625476	0.0353965	0.0322163
dmr144277	chr12	75994960	75994959	+	13232	696532	rs34382869	chr12	76691491	76691491	105	119.232	0.956916	3157	2.34887e-05	0.157277	0.346462	0.0265973	0.0246454
dmr144296	chr12	76099697	76099696	+	13278	-232606	rs10506663	chr12	75867091	75867091	105	111.962	0.939176	2076.97	3.09704e-06	0.187928	0.590721	0.00539946	0.00440479
dmr144359	chr12	76349113	76349112	+	13429	-776994	rs145593200	chr12	75572119	75572119	105	98.3657	1.01755	9634.53	1.87285e-06	0.195398	-1.37426	0.0386961	0.0351729
dmr144453	chr12	76797979	76797978	+	13756	786455	rs536929766	chr12	77584433	77584433	105	56.4785	1.42282	825.733	7.74119e-08	0.241363	3.56643	0.00809919	0.0170894
dmr144642	chr12	77889894	77889893	+	14147	-319461	rs11352004	chr12	77570432	77570433	105	63.5127	0.853184	1538.82	2.08763e-09	0.290642	-0.708605	0.0130987	0.0115717
dmr144653	chr12	77929790	77929789	+	14182	-606780	rs75983007	chr12	77323010	77323010	105	76.3608	1.14708	1389.69	6.67912e-07	0.210529	-0.600738	0.00989901	0.0175467
dmr144671	chr12	78047420	78047419	+	14108	831261	rs6539094	chr12	78878680	78878680	105	74.6382	0.982295	2488.42	6.69243e-08	0.243407	0.662469	0.0137986	0.0145641
dmr144713	chr12	78283456	78283455	+	13661	849924	rs61927281	chr12	79133379	79133379	105	83.2412	1.2045	1629.36	3.81581e-06	0.184813	3.00641	0.0282972	0.0318372
dmr144754	chr12	78560888	78560887	+	13158	317793	rs6539094	chr12	78878680	78878680	105	76.3301	1.014	2285.93	4.07052e-07	0.21771	0.614584	0.0209979	0.0339574
dmr144785	chr12	78863582	78863581	+	12580	-858406	rs1242270	chr12	78005176	78005176	105	84.9229	0.974804	2404.95	1.57999e-06	0.19791	-0.763259	0.050295	0.0412941
dmr144822	chr12	79207457	79207456	+	12247	-631279	rs12305808	chr12	78576178	78576178	105	99.0117	0.94897	1137.4	4.22128e-06	0.183301	1.01441	0.0150985	0.0116899
dmr144858	chr12	79472517	79472516	+	12339	587413	rs73148325	chr12	80059929	80059929	105	101.565	0.979813	3889.14	3.20339e-06	0.187425	0.852008	0.0244976	0.0195852
dmr144939	chr12	79993288	79993287	+	11981	939191	rs79494407	chr12	80932478	80932478	105	57.9243	1.02343	764.442	7.23796e-08	0.242308	1548.59	0.0268973	0.0450327
dmr144974	chr12	80222387	80222386	+	12434	422638	rs10862180	chr12	80645024	80645024	105	46.1426	1.04274	4741.08	1.04695e-11	0.357502	0.628203	0.0453955	0.0275712
dmr14499	chr1	40355645	40355644	+	12593	527019	rs4660479	chr1	40882663	40882663	105	112.291	0.976236	3481.02	1.28307e-05	0.166518	0.297187	0.0294971	0.0243745
dmr145079	chr12	80810910	80810909	+	12444	-173634	rs1178704	chr12	80637276	80637276	105	90.7163	0.964227	966.395	4.97436e-07	0.214809	0.827126	0.00539946	0.00361543
dmr14513	chr1	40402519	40402518	+	12654	770658	rs72947912	chr1	41173176	41173176	105	118.545	0.950893	2312.14	2.55176e-05	0.156005	2.73878	0.0248975	0.0218152
dmr14516	chr1	40414434	40414433	+	12708	-687797	rs12039182	chr1	39726637	39726637	105	53.8945	0.8106	24071.1	2.33123e-12	0.375348	2.53059	0.0626937	0.0312221
dmr145292	chr12	82247932	82247931	+	13136	746256	rs12816354	chr12	82994187	82994187	105	120.586	0.941094	2949.01	3.92995e-06	0.184372	0.664588	0.00339966	0.00325473
dmr145309	chr12	82373134	82373133	+	13492	-671272	rs147269247	chr12	81701860	81701862	105	23.9121	1.42612	679.578	6.10153e-16	0.46512	1.01025	0.009999	0.0231576
dmr145356	chr12	82812967	82812966	+	14421	142096	rs80139063	chr12	82955062	82955062	105	96.1611	0.976448	8272.84	1.31501e-06	0.200614	33.2882	0.0454955	0.0329253
dmr145362	chr12	82834971	82834970	+	14479	-907489	rs111219737	chr12	81927482	81927482	105	59.729	0.951839	706.186	9.1094e-08	0.239072	-3.34593	0.0140986	0.0473094
dmr14539	chr1	40501164	40501163	+	12950	454501	rs11580126	chr1	40955664	40955664	105	103.688	0.927897	2472.25	7.80457e-06	0.174056	-0.743475	0.0312969	0.029504
dmr145418	chr12	83138763	83138762	+	14263	30231	rs55673186	chr12	83168993	83168993	105	104.764	0.96469	1630.81	2.45692e-05	0.156587	0.746213	0.0462954	0.0455602
dmr145493	chr12	83553134	83553134	+	14460	-346953	rs1589123	chr12	83206181	83206181	105	118.576	0.944993	2079.8	1.99185e-05	0.159804	0.453205	0.0170983	0.0155753
dmr145583	chr12	84065356	84065355	+	14233	-172423	rs75786626	chr12	83892933	83892933	105	110.558	1.10528	3229.98	2.27681e-05	0.157755	-103.801	0.0331967	0.0299139
dmr145599	chr12	84167785	84167784	+	13986	-458173	rs111267275	chr12	83709612	83709612	105	107.307	1.04187	3399.3	4.92202e-06	0.180999	95.0896	0.00879912	0.0107039
dmr145604	chr12	84217469	84217468	+	13783	-558385	rs144910261	chr12	83659084	83659084	105	25.2349	0.939785	170.514	8.14344e-15	0.438362	-33.6009	0.0685931	0.0336706
dmr145636	chr12	84415631	84415630	+	13100	555070	rs1404866	chr12	84970700	84970700	105	60.939	1.08263	1993.76	2.08978e-08	0.259573	19.017	0.0364964	0.0291852
dmr145709	chr12	84962747	84962746	+	12813	-129503	rs7962666	chr12	84833244	84833244	105	120.565	0.956062	2170.34	4.1652e-06	0.183502	0.328086	0.00339966	0.00235267
dmr145728	chr12	85153971	85153970	+	12741	-507375	rs74111027	chr12	84646596	84646596	105	119.591	0.931056	1822.23	3.57949e-05	0.150795	2.3675	0.0260974	0.0250008
dmr145889	chr12	86290110	86290109	+	13200	140281	rs147752916	chr12	86430390	86430390	105	77.3965	0.586618	14596.7	1.12146e-09	0.298814	107.432	0.0607939	0.0336316
dmr145894	chr12	86306019	86306018	+	13211	-885337	rs73167808	chr12	85420682	85420682	105	100.734	1.17031	2442.65	1.52531e-06	0.198429	54.124	0.00349965	0.00234725
dmr145924	chr12	86543993	86543992	+	13940	-708208	rs4436622	chr12	85835785	85835785	105	124.216	0.949626	2191.96	6.33506e-05	0.141953	0.515512	0.0360964	0.0354949
dmr145946	chr12	86704278	86704277	+	13815	-313951	rs73187441	chr12	86390327	86390327	105	78.7397	0.786706	3197.62	9.66193e-08	0.238242	-4.05924	0.0486951	0.0343123
dmr145986	chr12	86968918	86968917	+	13098	-241761	rs184522111	chr12	86727157	86727157	105	95.1665	1.2473	2730.65	1.48345e-05	0.164307	-4.21665	0.0531947	0.0487052
dmr146026	chr12	87323359	87323358	+	12449	-68618	rs7963201	chr12	87254741	87254741	105	93.4644	0.933704	1342.6	8.48105e-06	0.1728	-0.771112	0.0442956	0.0451506
dmr146064	chr12	87528432	87528431	+	11942	196475	rs61942984	chr12	87724906	87724906	105	50.3159	1.05763	1748.55	1.39788e-12	0.381315	1.97542	0.00349965	0.0011798
dmr146190	chr12	88454216	88454215	+	10385	119850	rs34585685	chr12	88574065	88574066	105	123.631	0.992058	2784.41	6.14754e-05	0.14242	0.277726	0.039896	0.0383724
dmr146215	chr12	88761289	88761288	+	10143	-141493	rs79069362	chr12	88619796	88619796	105	76.3506	1.1611	1781.23	1.35763e-06	0.200145	152.32	0.0343966	0.0398353
dmr146225	chr12	88891439	88891438	+	9996	907709	rs1527545	chr12	89799147	89799147	105	61.7183	1.0737	2800.77	2.2331e-10	0.319628	0.677474	0.00549945	0.00212668
dmr146287	chr12	89342818	89342817	+	10091	723835	rs75619142	chr12	90066652	90066652	105	63.4409	0.775061	31852	1.67023e-14	0.430716	2.50629	0.00979902	0.000738253
dmr146377	chr12	89812862	89812861	+	10853	644890	rs851518	chr12	90457751	90457751	105	117.725	0.932182	1610.31	3.17968e-05	0.152621	-0.314426	0.0269973	0.0227657
dmr146404	chr12	89944260	89944259	+	11115	-178531	rs530312403	chr12	89765729	89765729	105	116.361	0.965326	4860.06	1.95534e-05	0.160088	4.33027	0.0440956	0.0377626
dmr146439	chr12	90155454	90155453	+	11422	-547917	rs2681476	chr12	89607537	89607537	105	118.833	0.907819	2516.07	1.12264e-06	0.202938	-0.586902	0.00179982	0.00114859
dmr146495	chr12	90435770	90435769	+	11563	332134	rs118189972	chr12	90767903	90767903	105	113.531	0.948467	3172.23	7.54584e-06	0.174566	-2.60373	0.0164984	0.0131088
dmr146535	chr12	90819513	90819512	+	12039	214316	rs4480602	chr12	91033828	91033828	105	120.391	0.938625	1913.23	6.69106e-05	0.141103	0.351006	0.0463954	0.0459631
dmr146537	chr12	90823920	90823919	+	12049	307904	rs75668331	chr12	91131823	91131823	105	99.8525	1.05055	2860.99	1.06929e-05	0.169288	-1.05221	0.0428957	0.0413595
dmr146552	chr12	90915980	90915979	+	12280	605871	rs147517315	chr12	91521850	91521850	105	121.437	0.935023	2541.59	4.77504e-05	0.146339	0.778229	0.0440956	0.0392118
dmr146596	chr12	91271368	91271367	+	13037	391539	rs902264	chr12	91662906	91662906	105	120.955	0.965105	3252.71	4.53353e-05	0.147143	0.366857	0.0434957	0.043288
dmr14660	chr1	40872008	40872007	+	12887	-104453	rs823678	chr1	40767555	40767555	105	112.116	0.95431	2125.28	1.61352e-05	0.163025	0.299401	0.0252975	0.0214554
dmr146615	chr12	91374535	91374534	+	12923	-557031	rs1847452	chr12	90817504	90817504	105	92.1416	0.965962	1375.2	1.16251e-06	0.202426	0.6579	0.0107989	0.00868915
dmr146640	chr12	91513773	91513772	+	13052	380663	rs560426629	chr12	91894435	91894435	105	106.6	0.937449	6637.65	6.28482e-07	0.211414	-0.948651	0.00749925	0.005002
dmr146701	chr12	91921655	91921654	+	13234	731786	rs7963100	chr12	92653440	92653440	105	115.818	0.922953	2762.34	1.53292e-05	0.163807	237.362	0.0252975	0.0217134
dmr146875	chr12	92621730	92621729	+	13600	931614	rs7314509	chr12	93553343	93553343	105	110.537	0.978211	2140.3	2.3175e-05	0.157484	0.466903	0.0359964	0.0323473
dmr14691	chr1	40958891	40958890	+	12925	-34650	rs2007794	chr1	40924241	40924241	105	118.74	0.946369	4390.47	2.91293e-07	0.222529	-0.60626	0.00069993	0.000344223
dmr146945	chr12	92963738	92963737	+	13497	618335	rs17021324	chr12	93582072	93582072	105	69.1318	1.05037	2630.47	2.24853e-08	0.258565	-0.972067	0.0133987	0.012102
dmr146991	chr12	93132203	93132202	+	13716	-218862	rs2264423	chr12	92913341	92913341	105	74.2896	0.769313	4853.83	4.70676e-10	0.310085	0.432226	0.00529947	0.00450589
dmr147001	chr12	93172115	93172114	+	13781	-674697	rs61936600	chr12	92497418	92497418	105	81.9492	0.836779	3680.53	1.32495e-09	0.29663	-0.718064	0.00239976	0.00125245
dmr147004	chr12	93186859	93186858	+	13839	-669045	rs10859330	chr12	92517814	92517814	105	96.5508	0.972383	13825.4	3.8794e-07	0.218404	-0.572505	0.0281972	0.0177802
dmr147121	chr12	93549075	93549074	+	13604	247073	rs17837168	chr12	93796147	93796147	105	117.182	0.920008	3840.43	1.22517e-05	0.16722	-0.561787	0.0241976	0.0210826
dmr147161	chr12	93699986	93699985	+	13910	346018	rs10859639	chr12	94046003	94046003	105	74.7407	0.90952	4006.52	3.29973e-08	0.253266	-0.710091	0.0245975	0.0196484
dmr147215	chr12	93916713	93916712	+	14405	680452	rs573887482	chr12	94597164	94597164	105	118.412	0.958275	4023.21	1.74479e-06	0.196445	-5.15002	0.00349965	0.00203936
dmr147295	chr12	94164799	94164798	+	14600	-838520	rs10777506	chr12	93326279	93326279	105	112.126	0.953801	2007.16	2.96461e-05	0.153699	0.392489	0.039896	0.0374836
dmr147326	chr12	94223132	94223131	+	14527	-177129	rs10859639	chr12	94046003	94046003	105	78.1245	1.01771	4826.28	2.41511e-07	0.225218	-0.74308	0.0392961	0.0379097
dmr147329	chr12	94224685	94224684	+	14518	302798	rs113720049	chr12	94527482	94527482	105	63.0103	0.801518	13879.1	3.95262e-10	0.312331	-2.8034	0.0677932	0.0427906
dmr147351	chr12	94276277	94276276	+	14411	-122093	rs10507030	chr12	94154184	94154184	105	92.5825	1.03281	3360.54	4.01228e-07	0.217918	-0.692997	0.0069993	0.00548153
dmr147389	chr12	94423246	94423245	+	14675	464130	rs11107772	chr12	94887375	94887375	105	90.7368	0.993758	4589.98	2.09336e-06	0.19375	-0.752632	0.0519948	0.0476561
dmr14739	chr1	41176877	41176876	+	12684	-989682	rs145271528	chr1	40187193	40187195	105	48.5522	0.928878	4607.85	8.98742e-12	0.359338	496.413	0.0447955	0.0233469
dmr147472	chr12	94642919	94642918	+	14883	-596916	rs10859639	chr12	94046003	94046003	105	59.6572	0.89648	3138.85	9.79597e-10	0.300581	-0.787334	0.0263974	0.0215115
dmr147496	chr12	94736130	94736129	+	14933	-930129	rs12426651	chr12	93806001	93806001	105	111.368	0.940252	3755.6	7.48694e-06	0.174684	-0.725034	0.0216978	0.019421
dmr14768	chr1	41296995	41296994	+	12591	-902020	rs115279065	chr1	40394975	40394975	105	35.2324	0.861784	324.462	8.50085e-12	0.360006	-8.11784	0.0268973	0.0457139
dmr147693	chr12	95233368	95233367	+	14727	-115300	rs7956762	chr12	95118068	95118068	105	76.1968	1.0716	3268.57	1.82633e-07	0.229211	0.684295	0.0187981	0.0218336
dmr147694	chr12	95235200	95235199	+	14723	-899311	rs4761474	chr12	94335889	94335889	105	74.105	1.04834	2583.77	2.99594e-07	0.222126	0.731432	0.0345965	0.0362917
dmr147726	chr12	95348018	95348017	+	14688	129087	rs72037664	chr12	95477104	95477105	105	103.185	1.11624	8266.24	2.39286e-06	0.191766	-0.803381	0.0179982	0.0146908
dmr147761	chr12	95441793	95441792	+	14785	390461	rs149835158	chr12	95832253	95832256	105	69.1421	1.26269	3407.75	1.6124e-07	0.230985	-0.660644	0.029997	0.0314173
dmr147789	chr12	95524464	95524463	+	14878	-916646	rs12582099	chr12	94607818	94607818	105	71.4185	1.20466	1640.33	1.66841e-07	0.230499	0.601016	0.00549945	0.0113275
dmr147977	chr12	96142019	96142018	+	14268	-12495	rs148590489	chr12	96129523	96129524	105	77.9502	1.1523	5003.57	3.96183e-07	0.2181	8.54029	0.0430957	0.0375194
dmr147983	chr12	96158971	96158970	+	14297	-29447	rs148590489	chr12	96129523	96129524	105	90.8701	1.0645	4901.77	1.32292e-06	0.200526	6.73119	0.0228977	0.0258706
dmr148055	chr12	96401835	96401834	+	14534	184662	rs12830879	chr12	96586496	96586496	105	115.5	0.949122	4566.63	1.45006e-05	0.164654	-0.42293	0.0314969	0.030013
dmr148276	chr12	97444442	97444441	+	13790	161548	rs138275270	chr12	97605989	97605989	105	41.4976	0.641049	34601.9	2.07394e-17	0.498171	-3.99824	0.0653935	0.0302221
dmr148302	chr12	97641669	97641668	+	13662	-263446	rs73238059	chr12	97378223	97378223	105	48.8291	1.02688	538.018	1.69842e-09	0.293366	0.802846	0.0179982	0.019849
dmr148307	chr12	97664629	97664628	+	13601	244541	rs74764487	chr12	97909169	97909169	105	112.998	0.966504	3971.52	1.65598e-05	0.162628	1.93598	0.0374963	0.0350624
dmr148382	chr12	98109250	98109249	+	13158	-653634	rs10777866	chr12	97455616	97455616	105	118.986	0.959728	5224.06	8.45876e-06	0.172839	0.429233	0.0161984	0.0134108
dmr148423	chr12	98370222	98370221	+	12779	-209969	rs1504567	chr12	98160253	98160253	105	116.167	0.964632	2318.65	2.97158e-05	0.153663	-0.358313	0.0334967	0.0295445
dmr148451	chr12	98472026	98472025	+	12783	-768301	rs7134359	chr12	97703725	97703725	105	96.8276	0.934357	3836.72	3.54404e-06	0.185917	-0.264337	0.0454955	0.0413853
dmr148521	chr12	98699080	98699079	+	13037	-558092	rs79555181	chr12	98140988	98140988	105	76.5044	0.801681	8597.02	1.1366e-08	0.267906	-2.171	0.0435956	0.0258781
dmr148563	chr12	98890009	98890008	+	13018	522929	rs73151181	chr12	99412937	99412937	105	88.1426	1.03409	4699.39	2.65699e-07	0.22385	0.713331	0.0164984	0.00964883
dmr14856	chr1	41516635	41516634	+	12504	-866632	rs35963303	chr1	40650002	40650003	105	106.036	0.955503	1807.73	2.4502e-05	0.156629	0.40769	0.0486951	0.0465001
dmr14866	chr1	41535260	41535259	+	12548	70835	rs72669066	chr1	41606094	41606094	105	67.0811	1.09919	2682.03	1.06012e-07	0.236932	-62.0726	0.0368963	0.0413165
dmr14867	chr1	41537550	41537549	+	12559	638706	rs650240	chr1	42176255	42176255	105	114.505	0.959735	1766.83	4.14442e-05	0.148531	-0.554163	0.0378962	0.0376328
dmr148762	chr12	100167049	100167048	+	12978	-364714	rs12828953	chr12	99802335	99802335	105	112.824	0.927061	2495.1	8.62347e-06	0.172548	0.35627	0.0167983	0.0142317
dmr148771	chr12	100183604	100183603	+	13008	447407	rs79683086	chr12	100631010	100631010	105	84.2358	1.20729	2193.58	4.79064e-06	0.181405	4.45252	0.0451955	0.0487946
dmr148825	chr12	100430729	100430728	+	12962	245456	rs7295667	chr12	100676184	100676184	105	81.5596	0.89086	1971.58	3.4748e-07	0.219992	-0.585078	0.0261974	0.0233696
dmr148830	chr12	100450666	100450665	+	13026	-912593	rs10777995	chr12	99538073	99538073	105	112.711	0.953419	1646.6	8.52774e-06	0.172716	0.560603	0.010399	0.00840074
dmr148965	chr12	101130757	101130756	+	13192	-138616	rs78314928	chr12	100992141	100992141	105	115.613	0.949903	2110.04	3.62124e-05	0.150616	-3.48741	0.0371963	0.036807
dmr14898	chr1	41633122	41633121	+	12654	577831	rs77138030	chr1	42210952	42210952	105	86.2046	1.09213	2273.62	2.69191e-06	0.190016	3.53617	0.0244976	0.0343843
dmr149064	chr12	101550612	101550611	+	12848	-840267	rs146987438	chr12	100710345	100710345	105	103.318	0.912093	3311.39	3.91522e-06	0.184428	-0.825606	0.0279972	0.0229803
dmr149178	chr12	101915215	101915214	+	12902	-864350	rs2653447	chr12	101050865	101050865	105	119.048	0.958199	3226.03	4.2553e-05	0.148123	-0.274412	0.0490951	0.0478298
dmr149291	chr12	102606886	102606885	+	12814	-21905	rs73173747	chr12	102584981	102584981	105	54.5405	1.53072	3582.31	1.6204e-08	0.263064	-1.01307	0.0357964	0.0457033
dmr149323	chr12	102756495	102756494	+	12735	-107975	rs2643673	chr12	102648520	102648520	105	92.2441	0.971691	1354.35	7.4734e-06	0.174711	-0.559011	0.0433957	0.0398966
dmr14936	chr1	41767667	41767666	+	12655	5121	rs406097	chr1	41772787	41772787	105	113.665	0.98187	4417.79	2.09694e-06	0.193724	0.311091	0.00559944	0.00391398
dmr149460	chr12	103537877	103537876	+	13900	441002	rs10861152	chr12	103978878	103978878	105	112.526	0.951372	1565.6	3.77026e-05	0.149993	-0.348724	0.039996	0.036907
dmr149504	chr12	103692854	103692854	+	14059	752023	rs2254815	chr12	104444877	104444877	105	118.084	0.953491	2626.86	1.79498e-05	0.161397	0.418063	0.019798	0.0174265
dmr149547	chr12	103803745	103803744	+	14153	-146497	rs12368407	chr12	103657248	103657248	105	85.6714	1.02035	4024.26	8.84074e-07	0.206438	-0.758164	0.0332967	0.0332389
dmr149559	chr12	103825772	103825771	+	14171	-906086	rs117250762	chr12	102919686	102919686	105	98.9092	0.953865	5602.4	1.92856e-06	0.194964	2.29037	0.0324968	0.0258846
dmr149567	chr12	103841900	103841899	+	14171	-1692	rs7971440	chr12	103840208	103840208	105	111.932	0.9743	1936.87	1.67744e-05	0.162432	0.653385	0.020198	0.018993
dmr149568	chr12	103842715	103842714	+	14169	-525018	rs398039973	chr12	103317697	103317697	105	93.7617	0.92921	1698.68	2.82931e-06	0.189275	-0.857865	0.0270973	0.0224738
dmr14956	chr1	41818665	41818664	+	12632	539167	rs78999575	chr1	42357831	42357831	105	74.1768	1.29167	2377.08	1.37158e-07	0.233284	2.12306	0.00919908	0.00650719
dmr149587	chr12	103869282	103869281	+	14084	-619861	rs1356821	chr12	103249421	103249421	105	114.034	0.939406	2505.2	3.49034e-05	0.151184	0.684528	0.0527947	0.0490419
dmr149678	chr12	104220452	104220451	+	14077	894012	rs61418036	chr12	105114463	105114466	105	95.3306	0.944775	1845.71	8.06932e-06	0.173552	-0.616826	0.0434957	0.0469603
dmr149690	chr12	104238230	104238229	+	14111	31400	rs4964753	chr12	104269629	104269629	105	121.15	0.982692	4381.7	1.64238e-05	0.162754	0.595581	0.0189981	0.0172286
dmr149711	chr12	104274289	104274288	+	14204	-52428	rs112544888	chr12	104221861	104221861	105	91.2188	1.01963	2966.9	3.28657e-06	0.187043	2.27498	0.0391961	0.0395428
dmr149722	chr12	104308985	104308984	+	14241	104684	rs4964790	chr12	104413668	104413668	105	83.0259	0.856793	2453.71	7.56052e-07	0.208723	-2.10227	0.0459954	0.0473294
dmr149768	chr12	104441423	104441422	+	14215	810279	rs148451667	chr12	105251701	105251701	105	79.3037	1.03537	3473.18	1.62275e-07	0.230894	1.54463	0.0161984	0.0158818
dmr149824	chr12	104589038	104589037	+	14360	-369436	rs11832165	chr12	104219602	104219602	105	92.8696	0.969876	1527.18	8.87767e-07	0.206377	-2.85711	0.0069993	0.00687579
dmr149843	chr12	104624273	104624272	+	14317	-673690	rs2248995	chr12	103950583	103950583	105	109.409	0.955717	2256.05	2.76902e-06	0.189596	0.375315	0.00579942	0.0050121
dmr149847	chr12	104631013	104631012	+	14330	-348017	rs71468208	chr12	104282996	104282996	105	100.786	1.09898	3428.44	2.07271e-06	0.193896	-0.755091	0.00889911	0.00696215
dmr149928	chr12	104865717	104865716	+	14290	518232	rs9645790	chr12	105383948	105383948	105	49.3931	1.00706	3130.58	2.31279e-12	0.375441	0.771758	0.00839916	0.00479612
dmr150014	chr12	105182922	105182921	+	14779	-543726	rs1186309	chr12	104639196	104639196	105	117.448	0.951312	2692.38	8.39438e-06	0.172955	-0.407644	0.0105989	0.00854532
dmr150050	chr12	105288554	105288553	+	14840	-582452	rs10861271	chr12	104706102	104706102	105	99.7295	0.927719	2275.09	6.19734e-06	0.177535	0.68933	0.0343966	0.0321776
dmr150160	chr12	105727045	105727044	+	14059	970401	rs35656382	chr12	106697445	106697445	105	114.557	0.949791	2095.42	4.62155e-06	0.181944	0.525489	0.00589941	0.00481697
dmr150173	chr12	105761999	105761998	+	13997	471262	rs112388922	chr12	106233260	106233260	105	114.013	0.94847	1649.51	1.23219e-05	0.167133	0.502431	0.0135986	0.011152
dmr150281	chr12	106193441	106193441	+	13466	-491313	rs11112681	chr12	105702128	105702128	105	89.978	0.953842	1272.61	3.13175e-06	0.187762	0.407033	0.0259974	0.0246419
dmr150354	chr12	106471461	106471460	+	13440	-11408	rs78182858	chr12	106460053	106460053	105	68.7012	1.31337	1416.63	2.23467e-07	0.226329	-22.4836	0.00759924	0.0123661
dmr15035	chr1	42151561	42151560	+	12902	422846	rs2809648	chr1	42574406	42574406	105	113.562	0.947638	2309.87	2.42307e-05	0.1568	0.265326	0.0335966	0.0317664
dmr150369	chr12	106514884	106514883	+	13446	-869628	rs114088232	chr12	105645256	105645256	105	58.437	1.28366	1032.68	5.91358e-08	0.245141	4.82421	0.0130987	0.0207009
dmr150417	chr12	106703425	106703424	+	13205	936287	rs11113415	chr12	107639711	107639711	105	113.747	0.957879	1604.59	5.56438e-08	0.245992	-0.464458	0.00019998	3.97521e-05
dmr150418	chr12	106720445	106720444	+	13131	648977	rs11113287	chr12	107369421	107369421	105	108.004	0.925814	2618.11	2.75024e-06	0.189697	-0.516487	0.0131987	0.00786577
dmr150591	chr12	107493829	107493828	+	13717	633554	rs338171	chr12	108127382	108127382	105	103.339	0.933783	1277.84	6.78288e-06	0.176174	0.333572	0.0169983	0.014193
dmr150869	chr12	108407429	108407428	+	14118	-271095	rs138719415	chr12	108136334	108136334	105	118.074	0.958192	2247.2	1.13452e-05	0.168389	0.305118	0.0089991	0.00901203
dmr150871	chr12	108411375	108411374	+	14132	-629500	rs725399	chr12	107781875	107781875	105	113.941	0.960393	1698.03	5.80309e-06	0.178524	0.410037	0.0059994	0.00497486
dmr150888	chr12	108450526	108450525	+	14163	709600	rs34270	chr12	109160125	109160125	105	115.603	0.947386	1992.08	3.08181e-05	0.153102	-0.399138	0.0322968	0.0298828
dmr15088	chr1	42427349	42427348	+	12890	-251094	rs650240	chr1	42176255	42176255	105	100.478	0.964889	1545.01	7.08977e-08	0.242598	-0.654231	0.00089991	0.000286291
dmr150924	chr12	108575959	108575958	+	14190	-9540	rs74474025	chr12	108566419	108566419	105	71.2544	0.787726	4066.25	1.71161e-08	0.262314	-2.06747	0.0558944	0.0374295
dmr150930	chr12	108585519	108585518	+	14220	-194227	rs74894399	chr12	108391292	108391292	105	99.709	0.90073	2850.22	1.04177e-06	0.204035	-1.76184	0.00979902	0.00965597
dmr150985	chr12	108802104	108802103	+	14269	63924	rs7486172	chr12	108866027	108866027	105	84.5435	1.03594	4459.85	3.30284e-08	0.253253	-0.67574	0.00369963	0.00258681
dmr151094	chr12	109103208	109103207	+	13066	550787	rs68160838	chr12	109653994	109653994	105	72.8027	0.84578	2115.02	8.26055e-08	0.24045	11.0569	0.0349965	0.0340743
dmr151119	chr12	109161535	109161534	+	12908	87071	rs2284687	chr12	109248605	109248605	105	112.055	0.963831	1448.53	2.67495e-05	0.155281	-0.478155	0.0251975	0.0239729
dmr151165	chr12	109267628	109267627	+	12598	386367	rs68160838	chr12	109653994	109653994	105	43.3535	0.835568	5408.38	4.14096e-13	0.395289	10.3378	0.0659934	0.0375164
dmr151177	chr12	109297252	109297251	+	12568	23016	rs1866062	chr12	109320267	109320267	105	115.828	0.976274	3195.93	1.79644e-05	0.161384	-0.72759	0.0266973	0.0231759
dmr15117	chr1	42520250	42520249	+	12566	-195911	rs111699698	chr1	42324339	42324339	105	115.89	0.954103	3261.84	1.2856e-05	0.166488	-0.321071	0.0205979	0.0182412
dmr151193	chr12	109364420	109364419	+	12366	295909	rs10850558	chr12	109660328	109660328	105	118.351	0.961983	2276.69	4.63488e-06	0.181901	-0.377792	0.00479952	0.00332315
dmr151258	chr12	109528683	109528682	+	11897	157649	rs11609907	chr12	109686331	109686331	105	89.7935	1.1634	1867.12	1.32335e-06	0.200521	-0.830692	0.00719928	0.00670283
dmr151278	chr12	109560173	109560172	+	11836	553168	rs58792942	chr12	110113340	110113340	105	120.678	0.999752	4177.29	1.51366e-05	0.164	-0.344306	0.0177982	0.0144728
dmr151373	chr12	109818520	109818519	+	11439	-164526	rs68160838	chr12	109653994	109653994	105	77.8271	0.786718	2534.18	1.15563e-07	0.235712	10.9719	0.0390961	0.0351491
dmr151387	chr12	109848199	109848198	+	11479	-413095	rs34725387	chr12	109435104	109435104	105	117.192	1.00973	4164.29	1.98542e-05	0.159854	2.61188	0.029997	0.0257849
dmr151392	chr12	109874510	109874509	+	11467	-457197	rs61934480	chr12	109417313	109417313	105	51.6592	1.10341	1834.71	3.98429e-09	0.282049	1.6436	0.0553945	0.0490163
dmr151407	chr12	109925359	109925358	+	11417	-919174	rs11065632	chr12	109006185	109006185	105	116.936	0.928208	2062.29	2.66879e-05	0.155316	0.271866	0.0291971	0.0259149
dmr151416	chr12	109944967	109944966	+	11392	-324552	rs10774803	chr12	109620415	109620415	105	112.208	1.03599	2268.37	7.38288e-06	0.174895	-0.329034	0.0089991	0.00669699
dmr151460	chr12	110242044	110242043	+	11211	967606	rs3809290	chr12	111209649	111209649	105	90.1216	1.13122	2735.76	5.25881e-06	0.180005	-0.413896	0.0431957	0.0430708
dmr151502	chr12	110468547	110468546	+	10735	662490	rs116365963	chr12	111131036	111131036	105	22.1382	0.523622	149.572	1.48575e-23	0.615974	73.5413	0.0109989	0.0265876
dmr151525	chr12	110598459	110598458	+	10378	-485119	rs58792942	chr12	110113340	110113340	105	55.6992	1.32574	648.836	1.44853e-07	0.232509	-0.303416	0.0219978	0.030977
dmr151545	chr12	110745753	110745752	+	9972	-934482	rs74985541	chr12	109811271	109811271	105	107.697	0.967986	1895.27	1.2281e-05	0.167184	1.91686	0.0231977	0.0205342
dmr151564	chr12	110821502	110821501	+	9867	-856943	rs11069070	chr12	109964559	109964559	105	38.3701	1.33268	1188.47	1.6955e-11	0.351671	0.649488	0.0382962	0.0192348
dmr151582	chr12	110882640	110882639	+	9800	530822	rs12297345	chr12	111413461	111413461	105	85.8765	0.99745	1467.43	1.88404e-07	0.228767	-5.06245	0.00509949	0.0036907
dmr151628	chr12	111046718	111046717	+	9728	-874343	rs373600096	chr12	110172358	110172375	105	75.2534	0.900565	1959.8	2.57779e-07	0.224284	3.11128	0.0486951	0.0380868
dmr151630	chr12	111053178	111053323	+	9705	-77721	rs78006887	chr12	110975457	110975457	105	76.73	1.14429	1547.22	7.17226e-07	0.209491	-11.4507	0.0287971	0.0201763
dmr151642	chr12	111109454	111109453	+	9592	-47560	rs56373637	chr12	111061894	111061894	105	77.7451	0.914123	1307.45	1.65107e-08	0.262807	2.21495	0.00279972	0.00285112
dmr151704	chr12	111346542	111346541	+	9361	663312	rs12321783	chr12	112009853	112009853	105	57.7192	1.17121	758.405	9.80065e-08	0.238041	-6.08135	0.0317968	0.0334857
dmr151720	chr12	111392681	111392680	+	9269	-951260	rs12822385	chr12	110441421	110441421	105	133.116	0.90495	827.083	0.000202376	0.123776	0.32456	0.0379962	0.0344054
dmr151753	chr12	111548150	111548149	+	9089	936384	rs56768778	chr12	112484533	112484533	105	72.2798	1.1528	493.016	5.35783e-06	0.179725	87.6965	0.0374963	0.0485609
dmr151791	chr12	111688678	111688677	+	9185	206114	rs80111670	chr12	111894791	111894791	105	51.0234	0.897355	1657.96	5.50488e-10	0.308064	1.53468	0.0623938	0.0396098
dmr151886	chr12	112127240	112127239	+	9515	-641589	rs17805591	chr12	111485651	111485651	105	113.09	0.90772	1519.61	3.93386e-05	0.149337	-25.3607	0.0457954	0.0424321
dmr151920	chr12	112376984	112376983	+	9455	656131	rs12227562	chr12	113033114	113033114	105	88.1118	0.928465	1453.63	1.81854e-06	0.195833	0.786	0.0256974	0.0245487
dmr152000	chr12	112821091	112821090	+	10998	-236520	rs67116570	chr12	112584571	112584571	105	119.673	1.00051	2988.07	5.48598e-05	0.144188	2.97455	0.0512949	0.0479948
dmr152004	chr12	112833011	112833010	+	11042	172407	rs2013593	chr12	113005417	113005417	105	119.725	0.941113	1286.98	1.64715e-05	0.16271	0.318353	0.010399	0.00749802
dmr15208	chr1	42868657	42868656	+	12387	326639	rs12063838	chr1	43195295	43195295	105	110.65	0.954635	1399.46	4.96512e-06	0.180868	-0.654582	0.00629937	0.00504972
dmr152130	chr12	113180899	113180898	+	12509	550992	rs73203074	chr12	113731890	113731890	105	58.4883	0.755708	3772.56	3.74092e-10	0.313038	17.1802	0.0532947	0.0370981
dmr152172	chr12	113324559	113324558	+	13169	-237800	rs61942310	chr12	113086759	113086759	105	102.078	1.03372	3237.12	1.32433e-05	0.166036	1.78136	0.050295	0.0492222
dmr152176	chr12	113333404	113333403	+	13214	771528	rs759930	chr12	114104931	114104931	105	80.9443	0.893531	2514.54	5.73318e-07	0.212749	-0.84509	0.049895	0.0433275
dmr152194	chr12	113414711	113414710	+	13590	222081	rs10744799	chr12	113636791	113636791	105	82.4517	0.889896	5960.88	8.64574e-08	0.239808	0.916134	0.029597	0.0213055
dmr152273	chr12	113688203	113688202	+	14802	484446	rs759927	chr12	114172648	114172648	105	118.925	0.985933	8142.44	1.60273e-06	0.197699	0.574235	0.0039996	0.00290068
dmr152283	chr12	113700614	113700613	+	14820	109773	rs12816806	chr12	113810386	113810386	105	116.187	0.958719	2152.47	2.8056e-05	0.154548	-0.352808	0.029997	0.026517
dmr15237	chr1	42941165	42941164	+	12337	344561	rs72684077	chr1	43285725	43285725	105	108.599	0.958794	1897.06	1.59278e-07	0.23116	-0.575548	0.00059994	0.000268509
dmr152468	chr12	114215632	114215631	+	15612	961023	rs61929691	chr12	115176654	115176654	105	103.821	0.970012	2812.68	6.09716e-06	0.17778	-0.595712	0.0233977	0.0218407
dmr152490	chr12	114289536	114289535	+	15790	-116888	rs759927	chr12	114172648	114172648	105	102.324	0.968566	2096.29	1.70896e-06	0.196751	0.570718	0.00769923	0.00580805
dmr152553	chr12	114550611	114550610	+	16101	80750	rs7962531	chr12	114631360	114631360	105	62.1284	1.15388	5513.99	5.44021e-09	0.277873	4.08092	0.029697	0.0229477
dmr152558	chr12	114566500	114566499	+	16054	-184042	rs114558292	chr12	114382458	114382458	105	63.7075	0.955323	1535.85	1.69897e-08	0.262415	-2.85718	0.020498	0.0213708
dmr152613	chr12	114726608	114726607	+	16042	-74994	rs5801065	chr12	114651614	114651614	105	116.249	0.959955	3828.39	1.04937e-05	0.169573	0.509738	0.0178982	0.0161739
dmr152641	chr12	114783159	114783158	+	16089	54000	rs1436322490	chr12	114837158	114837159	105	119.314	0.966464	3929.76	5.45724e-06	0.179448	-0.774861	0.00819918	0.0059319
dmr152670	chr12	114866390	114866389	+	16138	853840	rs61928402	chr12	115720229	115720229	105	116.987	0.956009	3511.86	3.15487e-05	0.152741	-0.590707	0.0468953	0.0449866
dmr152777	chr12	115246064	115246063	+	14650	-198016	rs2287564	chr12	115048048	115048048	105	108.466	0.948693	2853.33	5.52997e-06	0.179249	0.698788	0.0153985	0.0141257
dmr152800	chr12	115320739	115320738	+	14476	-507083	rs12314327	chr12	114813656	114813656	105	112.003	1.02128	9138.38	2.41931e-06	0.191603	6.78057	0.0118988	0.00910813
dmr152814	chr12	115385963	115385962	+	14466	985988	rs58694421	chr12	116371950	116371951	105	81.7031	0.996741	1968.8	5.41699e-07	0.213573	0.532195	0.0193981	0.0197659
dmr152832	chr12	115447588	115447587	+	14416	896801	rs73201944	chr12	116344388	116344388	105	61.6772	1.00015	911489	3.36545e-14	0.423161	6.23015	0.0991901	0.00592027
dmr152878	chr12	115618867	115618866	+	14183	-334682	rs79800368	chr12	115284185	115284185	105	85.2715	0.9513	3058.68	2.24513e-07	0.226262	-0.947778	0.0157984	0.0121069
dmr152963	chr12	115886229	115886228	+	14152	-796531	rs12811045	chr12	115089698	115089698	105	99.145	0.92492	3911.7	1.81565e-06	0.195856	-0.611315	0.0216978	0.0194919
dmr153017	chr12	116312624	116312623	+	13640	-761753	rs11353084	chr12	115550870	115550871	105	93.9771	1.09738	4106.04	3.11435e-06	0.187845	-0.418451	0.0312969	0.0291491
dmr153085	chr12	116479937	116479936	+	13543	-107986	rs58694421	chr12	116371950	116371951	105	105.369	0.964471	3506.59	3.94892e-06	0.1843	0.528435	0.0164984	0.0156487
dmr153125	chr12	116565937	116565936	+	13506	-205994	rs57615867	chr12	116359943	116359943	105	74.1973	1.01322	3037.71	4.40946e-08	0.249238	3.9685	0.0166983	0.0121576
dmr153189	chr12	116727224	116727290	+	13550	990422	rs487620	chr12	117717712	117717712	105	109.573	0.921518	15845.8	1.99426e-06	0.194468	0.401626	0.0312969	0.0263754
dmr153261	chr12	116916769	116916768	+	13635	-113358	rs6490093	chr12	116803411	116803411	105	117.038	0.952742	3865.55	2.4296e-05	0.156759	0.322899	0.0409959	0.037812
dmr153285	chr12	117002415	117002414	+	13837	137334	rs73206028	chr12	117139748	117139748	105	80.9751	0.899561	1784.22	5.86717e-07	0.212414	-0.522375	0.0240976	0.0315981
dmr153358	chr12	117175637	117175636	+	14328	127113	rs3782204	chr12	117302749	117302749	105	117.11	1.01382	9631.05	1.03201e-05	0.169826	0.291597	0.029797	0.0285667
dmr15338	chr1	43196435	43196434	+	12468	-89420	rs112872746	chr1	43107015	43107015	105	103.154	0.951197	1245.42	6.16166e-06	0.177622	-0.958742	0.0132987	0.0118256
dmr153410	chr12	117302858	117302857	+	14426	-587400	rs339460	chr12	116715458	116715458	105	113.285	0.957774	2011.04	2.65865e-05	0.155375	-0.405154	0.030097	0.0300886
dmr153429	chr12	117357216	117357215	+	14239	150893	rs2944722	chr12	117508108	117508108	105	108.979	0.922107	4941.72	4.03353e-06	0.183982	2.77527	0.0219978	0.0187867
dmr153439	chr12	117391318	117391317	+	14193	152804	rs1068930	chr12	117544121	117544121	105	88.9219	0.977967	4999.73	3.64477e-07	0.219304	1.15766	0.0210979	0.0158535
dmr153505	chr12	117653956	117653955	+	14187	-254949	rs11068467	chr12	117399007	117399007	105	104.446	0.973066	2205.77	8.04219e-06	0.173603	0.423461	0.0210979	0.020906
dmr153547	chr12	117788578	117788577	+	14333	355478	rs904661	chr12	118144055	118144055	105	115.203	0.956691	1985.88	9.33433e-06	0.171348	0.343615	0.00919908	0.00857233
dmr153571	chr12	117843489	117843488	+	14332	-90206	rs34994217	chr12	117753283	117753283	105	90.7266	0.794112	5304.56	5.38312e-07	0.213664	-2.76513	0.0522948	0.0419741
dmr153590	chr12	117885893	117885892	+	14378	942773	rs112147280	chr12	118828665	118828669	105	79.2729	1.19146	4118.69	8.7921e-07	0.206519	-3.60276	0.0362964	0.0436018
dmr153637	chr12	118036424	118036423	+	14615	-912479	rs2393126	chr12	117123945	117123945	105	35.6528	1.36253	802.932	3.96501e-11	0.341274	-8.66724	0.0256974	0.0347441
dmr153691	chr12	118209783	118209782	+	14762	-559782	rs79698863	chr12	117650001	117650001	105	67.6963	0.859824	3460.83	9.14158e-09	0.270865	2.24781	0.0320968	0.0268101
dmr153727	chr12	118354357	118354356	+	14780	935921	rs139768836	chr12	119290277	119290277	105	46.6348	1.24438	1947.42	2.75751e-10	0.316941	-11.6677	0.0221978	0.0223835
dmr153733	chr12	118380072	118380071	+	14743	-996458	rs2393210	chr12	117383614	117383614	105	109.45	0.947742	2047.22	2.28784e-05	0.157681	0.333048	0.0393961	0.0378157
dmr153755	chr12	118441348	118441347	+	14782	-706014	rs1976500	chr12	117735334	117735334	105	122.462	0.946497	4591.61	4.017e-05	0.149014	0.470915	0.0507949	0.0498469
dmr153756	chr12	118450964	118450963	+	14786	177289	rs34051174	chr12	118628252	118628252	105	120.125	0.935039	9823.43	1.65121e-05	0.162672	-9.62833	0.0532947	0.0494296
dmr153831	chr12	118663859	118663858	+	14446	467978	rs6490239	chr12	119131836	119131836	105	117.889	0.961658	3198.15	8.26002e-06	0.173199	-0.322415	0.010299	0.00898179
dmr153869	chr12	118854813	118854812	+	13962	702259	rs398021310	chr12	119557071	119557071	105	84.3486	1.10645	4225.19	1.33825e-08	0.26568	-0.564851	0.00179982	0.000725661
dmr153899	chr12	118989392	118989391	+	13832	166651	rs28393384	chr12	119156042	119156042	105	74.1768	0.873548	1478.64	5.90759e-08	0.245155	-2.98864	0.0133987	0.0151328
dmr153900	chr12	118989984	118989983	+	13830	997268	rs12298267	chr12	119987251	119987251	105	66.1787	0.900424	4110.06	3.3771e-09	0.284256	-0.462878	0.0250975	0.0183752
dmr153949	chr12	119129234	119129233	+	13751	-167863	rs77745752	chr12	118961371	118961371	105	78.8628	1.01857	1088.41	3.25866e-07	0.220917	0.802865	0.010499	0.00959598
dmr153959	chr12	119154311	119154310	+	13726	-322997	rs4767726	chr12	118831314	118831314	105	118.484	0.946423	2200.49	2.93045e-05	0.153878	-0.362724	0.0272973	0.0246998
dmr153974	chr12	119221510	119221509	+	13714	728728	rs77713099	chr12	119950237	119950237	105	80.7598	1.24506	4001.97	2.9483e-07	0.222356	2.40773	0.0108989	0.0102054
dmr15399	chr1	43365281	43365280	+	12542	276121	rs112407523	chr1	43641401	43641401	105	51.5464	0.957969	1845.71	7.71437e-10	0.303692	-0.747348	0.040196	0.0366425
dmr154084	chr12	119606824	119606823	+	13415	336512	rs35656829	chr12	119943335	119943335	105	105.584	0.928487	2422.44	3.42532e-06	0.186425	0.445945	0.0123988	0.011303
dmr154114	chr12	119711479	119711478	+	13324	-875559	rs11069120	chr12	118835920	118835920	105	52.6025	1.10854	2525.43	1.95531e-09	0.291508	7.23319	0.0560944	0.0385347
dmr154122	chr12	119723345	119723344	+	13328	-899024	rs55816879	chr12	118824321	118824321	105	77.0376	1.03496	3646.29	5.39837e-08	0.246415	-3.47935	0.0130987	0.00996562
dmr154140	chr12	119759355	119759354	+	13325	190883	rs77713099	chr12	119950237	119950237	105	87.5273	1.07967	5009.68	2.92284e-07	0.222481	2.25672	0.00869913	0.00981259
dmr154173	chr12	119847110	119847109	+	13303	103128	rs77713099	chr12	119950237	119950237	105	97.9043	1.03233	7374.22	6.04801e-09	0.276448	2.70668	0.00019998	0.000107684
dmr154198	chr12	119935824	119935823	+	13134	14414	rs77713099	chr12	119950237	119950237	105	76.4634	1.25098	2073.93	1.40214e-06	0.19967	2.7124	0.0270973	0.0362448
dmr154225	chr12	120006951	120006950	+	13174	-457151	rs12813299	chr12	119549800	119549800	105	98.6016	0.931207	3941.21	5.01001e-06	0.180733	-0.902175	0.0526947	0.0485641
dmr154238	chr12	120094727	120094726	+	13173	-144490	rs77713099	chr12	119950237	119950237	105	66.5376	1.11436	2170.05	2.43804e-08	0.25745	2.31209	0.00889911	0.0120474
dmr154245	chr12	120102839	120102838	+	13121	500403	rs6490295	chr12	120603241	120603241	105	119.099	0.969461	4233.64	1.18666e-05	0.167706	0.408703	0.0165983	0.0149299
dmr154248	chr12	120103766	120103765	+	13123	-546695	rs398021310	chr12	119557071	119557071	105	92.9414	0.969841	2747.19	2.55946e-06	0.190766	-0.490082	0.0309969	0.0297168
dmr154337	chr12	120449912	120449911	+	13390	-892841	rs398021310	chr12	119557071	119557071	105	77.1094	0.922753	2865	5.97799e-10	0.306999	-0.502129	0.00189981	0.000631915
dmr154425	chr12	120664746	120664745	+	13405	-817464	rs146219529	chr12	119847282	119847282	105	94.9409	1.04516	3493.41	1.72137e-06	0.196644	-2.36351	0.0146985	0.0153869
dmr154486	chr12	120830897	120830896	+	13570	285348	rs117748611	chr12	121116244	121116244	105	104.569	0.957558	1927.69	1.16582e-05	0.167975	-0.743005	0.0289971	0.0276344
dmr154491	chr12	120848333	120848332	+	13579	269358	rs2393754	chr12	121117690	121117690	105	118.802	0.940351	2274.04	1.37134e-05	0.165505	-0.347165	0.0118988	0.0114624
dmr154500	chr12	120866296	120866295	+	13597	788745	rs138521455	chr12	121655040	121655040	105	42.9639	0.779889	526.67	4.46849e-11	0.339798	-5.96298	0.0394961	0.0385629
dmr154595	chr12	121112985	121112984	+	13508	347612	rs4980988	chr12	121460596	121460596	105	103.298	0.919537	2254	1.26392e-05	0.166747	0.508875	0.0481952	0.0447616
dmr154668	chr12	121274100	121274099	+	13849	107949	rs11065544	chr12	121382048	121382048	105	85.4766	0.874705	2835.51	3.35131e-07	0.220513	200.332	0.0211979	0.0216325
dmr154727	chr12	121455967	121455966	+	13899	187241	rs2871132	chr12	121643207	121643207	105	121.17	0.947346	2731.28	4.24685e-05	0.148154	-0.607408	0.039896	0.0360036
dmr154745	chr12	121517752	121517751	+	13929	-995498	rs503335	chr12	120522254	120522254	105	87.0967	1.03963	4223.06	5.71667e-07	0.212791	2.15526	0.020098	0.0187476
dmr154760	chr12	121556987	121556986	+	13930	393475	rs79877966	chr12	121950461	121950461	105	65.4302	0.750365	4117.8	4.19175e-09	0.28137	2.32739	0.0615938	0.0460038
dmr154792	chr12	121660415	121660414	+	13844	96970	rs7316909	chr12	121757384	121757384	105	114.372	0.921582	2143.49	3.20409e-05	0.152503	0.364395	0.0463954	0.0406666
dmr154795	chr12	121669349	121669348	+	13813	598087	rs57742919	chr12	122267435	122267435	105	81.6519	1.05591	3707.84	9.45086e-07	0.205462	-0.681025	0.0506949	0.0466133
dmr154805	chr12	121711155	121711154	+	13810	796564	rs63636761	chr12	122507718	122507718	105	113.336	0.947515	1558.14	2.8877e-05	0.154104	0.387119	0.0279972	0.0267347
dmr154962	chr12	122132212	122132211	+	12724	44314	rs144118581	chr12	122176525	122176525	105	118.525	0.927815	1472.73	4.67726e-05	0.14666	0.346963	0.0313969	0.0298801
dmr154987	chr12	122179966	122179965	+	12451	-129969	rs77774967	chr12	122049997	122049997	105	101.965	1.08313	4270.78	1.16646e-05	0.167967	-2.65425	0.0544946	0.0496023
dmr155026	chr12	122280364	122280363	+	12166	-708257	rs73407678	chr12	121572107	121572107	105	90.1011	0.872558	3424.29	5.70635e-08	0.24564	-0.680616	0.00579942	0.00404931
dmr155112	chr12	122508944	122508943	+	12018	635781	rs113265502	chr12	123144724	123144724	105	88.3169	1.03667	3148.23	1.23708e-06	0.201513	150.094	0.0224978	0.0234625
dmr155150	chr12	122625846	122625845	+	12186	648034	rs147437385	chr12	123273879	123273879	105	64.6201	1.06222	1567.01	2.03159e-08	0.259961	4.80456	0.0122988	0.0130644
dmr155263	chr12	122949706	122949705	+	12367	990384	rs7973103	chr12	123940089	123940089	105	90.1831	1.16156	3053.33	1.20313e-07	0.235142	-0.537612	0.00189981	0.00103308
dmr15526	chr1	43809770	43809769	+	12396	717945	rs199260	chr1	44527714	44527714	105	117.171	0.998658	3204.9	4.28578e-05	0.148013	0.451949	0.050195	0.0483137
dmr155291	chr12	123033289	123033288	+	12305	308481	rs144127973	chr12	123341769	123341769	105	59.7188	0.936572	2872.55	4.33774e-09	0.280911	6.68615	0.0486951	0.0360089
dmr155352	chr12	123235038	123235037	+	12548	337528	rs11057298	chr12	123572565	123572565	105	111.593	0.950518	1474.19	2.52179e-05	0.156187	0.586929	0.0265973	0.0252786
dmr155397	chr12	123347896	123347895	+	12965	896927	rs144968720	chr12	124244822	124244822	105	81.1597	1.09162	1951.28	9.63311e-07	0.205182	-3.03517	0.0141986	0.0225577
dmr155429	chr12	123432474	123432473	+	13192	738642	rs11432594	chr12	124171115	124171115	105	115.49	0.962509	2249.44	2.27118e-05	0.157793	0.450635	0.0256974	0.0231436
dmr15550	chr1	43885535	43885534	+	12294	-667442	rs115753587	chr1	43218093	43218093	105	80.3906	1.05703	2598.48	5.32036e-07	0.213834	22.8206	0.0250975	0.0237632
dmr15553	chr1	43897997	43897996	+	12279	604163	rs1663797	chr1	44502159	44502159	105	96.9814	0.964079	5966.71	6.43034e-08	0.243967	0.62852	0.00339966	0.00157756
dmr155564	chr12	123729537	123729536	+	13881	513529	rs79022499	chr12	124243065	124243065	105	105.267	1.06499	5299.82	1.15144e-05	0.168164	-3.00567	0.0440956	0.0466557
dmr155649	chr12	123995826	123995825	+	14858	904315	rs11057892	chr12	124900140	124900140	105	106.917	0.962324	2797.32	1.36626e-05	0.165561	-0.345857	0.0369963	0.0362778
dmr155653	chr12	124012780	124012779	+	14984	-868056	rs113265502	chr12	123144724	123144724	105	67.2144	1.01422	3477.65	8.44738e-09	0.271936	155.32	0.0125987	0.0135262
dmr155686	chr12	124121433	124121432	+	15430	116412	rs138129512	chr12	124237844	124237844	105	67.3477	0.963838	2598.85	2.99145e-08	0.254624	4.09698	0.0306969	0.0277579
dmr155734	chr12	124223061	124223060	+	15565	277544	rs4765152	chr12	124500604	124500604	105	114.095	0.970963	2811.18	2.22554e-05	0.158105	-0.547369	0.0318968	0.0305144
dmr155736	chr12	124226463	124226462	+	15587	628095	rs33924155	chr12	124854557	124854557	105	53.8125	0.769813	1663.58	5.07688e-11	0.338219	-0.91023	0.0147985	0.0168564
dmr15577	chr1	43968055	43968054	+	12122	-878768	rs145747482	chr1	43089287	43089287	105	72.5156	0.816867	2752.3	8.1894e-08	0.240572	2.12235	0.0606939	0.0492074
dmr155817	chr12	124366874	124366873	+	15844	-42393	rs8546	chr12	124324481	124324481	105	104.6	0.969555	2364.7	7.4814e-06	0.174695	0.538384	0.0246975	0.0208709
dmr155911	chr12	124535616	124535615	+	16052	-319336	rs10773069	chr12	124216280	124216280	105	109.768	0.96944	2497.65	3.96663e-07	0.218083	0.526128	0.00089991	0.000687718
dmr15593	chr1	44022060	44022059	+	12083	22844	rs11210945	chr1	44044903	44044903	105	88.6963	0.98713	5131.8	1.09074e-06	0.203361	-0.637494	0.0457954	0.0397323
dmr155965	chr12	124621675	124621674	+	16087	-376853	rs144968720	chr12	124244822	124244822	105	76.1865	1.04747	3533.4	2.35803e-07	0.22556	-3.04925	0.0283972	0.0316402
dmr156033	chr12	124708202	124708201	+	16072	-940061	rs7302406	chr12	123768141	123768141	105	113.665	0.970495	4978.25	1.25876e-05	0.166809	-0.59638	0.0317968	0.0304318
dmr15608	chr1	44080475	44080474	+	11913	-983444	rs12759336	chr1	43097031	43097031	105	120.35	0.955642	3548.04	2.39571e-05	0.156974	-0.330445	0.0260974	0.0257193
dmr1560	chr1	3526174	3526190	+	18101	836806	rs12402553	chr1	4362996	4362996	105	95.146	1.11622	6451.04	1.66955e-06	0.197096	-0.616842	0.0252975	0.0208571
dmr156107	chr12	124839652	124839651	+	16323	805993	rs75386409	chr12	125645644	125645644	105	48.7573	0.639707	2612.19	1.47431e-12	0.380696	-1.44243	0.0434957	0.0322176
dmr156361	chr12	125424780	125424779	+	16560	526139	rs12369790	chr12	125950918	125950918	105	56.1709	0.918609	13006	4.40909e-11	0.339964	-14.8809	0.0562944	0.0276418
dmr156444	chr12	125743632	125743631	+	16907	249682	rs61062349	chr12	125993313	125993313	105	113.706	1.01787	6993.77	1.23667e-05	0.167078	-0.455509	0.0381962	0.0345488
dmr156480	chr12	125886743	125886742	+	17152	-768755	rs397773099	chr12	125117988	125117988	105	57.6885	0.921415	792.939	2.66379e-08	0.256228	0.45967	0.0354965	0.0410384
dmr156506	chr12	125991777	125991776	+	17015	-667378	rs78354541	chr12	125324399	125324399	105	52.2539	0.885402	750.221	9.82513e-10	0.300543	0.917889	0.0174983	0.021773
dmr156538	chr12	126093417	126093416	+	17201	-855492	rs4600269	chr12	125237925	125237925	105	106.477	0.918901	7981.14	4.55607e-06	0.182158	-0.4611	0.0484952	0.0419809
dmr156613	chr12	126389429	126389428	+	17781	-748707	rs10773183	chr12	125640722	125640722	105	114.105	0.952485	2584.43	1.28275e-06	0.20098	-0.562005	0.00229977	0.00161377
dmr156681	chr12	126582250	126582249	+	18014	825590	rs116076872	chr12	127407839	127407839	105	87.5991	0.81509	3531.1	2.76131e-07	0.223297	-1.92354	0.0284972	0.0240509
dmr156693	chr12	126627424	126627423	+	18067	364620	rs112171638	chr12	126992043	126992043	105	64.3945	0.989137	1015.06	1.64213e-07	0.230725	-2.2614	0.0435956	0.0437376
dmr156832	chr12	127146112	127146371	+	18642	-851149	rs141671361	chr12	126294963	126294963	105	106.887	1.09994	8478.01	7.76014e-06	0.174143	-0.538375	0.039796	0.037831
dmr156846	chr12	127180054	127180053	+	18761	611918	rs2701803	chr12	127791971	127791971	105	109.912	1.00646	2780.64	8.34303e-06	0.173048	0.312054	0.0160984	0.0137224
dmr156856	chr12	127215429	127215428	+	18951	133579	rs1700416	chr12	127349007	127349007	105	111.973	0.973833	2482.97	2.96076e-05	0.153719	-0.428338	0.0463954	0.0430218
dmr156912	chr12	127366325	127366324	+	19133	240787	rs77608200	chr12	127607111	127607111	105	110.291	1.05824	6329.43	1.32198e-05	0.166063	1.68251	0.0407959	0.0403861
dmr156923	chr12	127410216	127410215	+	19158	243422	rs10847426	chr12	127653637	127653637	105	112.496	0.974764	3810.6	1.40138e-05	0.165175	0.256907	0.0288971	0.0287546
dmr156924	chr12	127414299	127414298	+	19154	-268767	rs7316781	chr12	127145532	127145532	105	111.357	0.973999	3836.7	7.58709e-06	0.174483	0.334553	0.0180982	0.01722
dmr15703	chr1	44471025	44471024	+	11459	-640258	rs3011216	chr1	43830767	43830767	105	121.663	0.952741	2047.33	7.64167e-05	0.139035	0.3257	0.0518948	0.0487691
dmr157095	chr12	127948588	127948587	+	18904	-733780	rs2662804	chr12	127214808	127214808	105	106.856	0.980985	2950.59	1.22483e-05	0.167224	-0.304565	0.0336966	0.0321052
dmr157251	chr12	128368460	128368459	+	19080	-33884	rs2630227	chr12	128334576	128334576	105	59.8418	0.903314	3437.07	3.57037e-09	0.283514	-0.873742	0.0486951	0.0427462
dmr157266	chr12	128400014	128400013	+	19187	995272	rs7316157	chr12	129395285	129395285	105	114.013	0.947104	3686.79	2.51062e-05	0.156255	-0.437689	0.0539946	0.0491148
dmr157290	chr12	128477862	128477861	+	19299	482826	rs13377916	chr12	128960687	128960687	105	113.265	0.94587	17036.3	1.68972e-07	0.230319	3.25837	0.00239976	0.0014028
dmr157375	chr12	128700959	128700958	+	19283	415786	rs56217633	chr12	129116744	129116744	105	103.841	0.973922	3939.05	5.95885e-06	0.178126	0.684424	0.029797	0.0289952
dmr157376	chr12	128703851	128703850	+	19261	-746913	rs75837660	chr12	127956938	127956938	105	97.5249	0.826834	9782.94	5.76306e-07	0.212674	-0.877103	0.0344966	0.0315132
dmr157397	chr12	128739546	128739545	+	19268	252498	rs489304	chr12	128992043	128992043	105	112.126	0.971031	3773.38	7.45767e-06	0.174743	0.319417	0.0174983	0.0156712
dmr157439	chr12	128812037	128812036	+	19296	-82064	rs36111858	chr12	128729973	128729973	105	118.063	0.992297	12164.6	1.38862e-05	0.165314	0.25484	0.0517948	0.0492605
dmr15754	chr1	44596657	44596656	+	11384	-94498	rs1663797	chr1	44502159	44502159	105	103.534	1.0954	3112.98	8.30377e-07	0.207354	0.670891	0.00169983	0.00169952
dmr157561	chr12	129064870	129064869	+	19294	-843367	rs113041096	chr12	128221503	128221503	105	88.7168	0.876736	6613.96	4.90601e-07	0.215009	2.00275	0.0466953	0.0410861
dmr157651	chr12	129278508	129278507	+	19034	-421309	rs78482391	chr12	128857199	128857199	105	77.7246	1.00149	7212.52	4.08001e-09	0.281731	-13.7892	0.0059994	0.00306056
dmr157813	chr12	129766030	129766029	+	19256	-813223	rs12829290	chr12	128952807	128952807	105	40.9131	0.511644	4144.8	2.99931e-16	0.472233	0.51383	0.0592941	0.0409112
dmr157852	chr12	129845104	129845103	+	19366	-474083	rs58746618	chr12	129371021	129371021	105	109.225	0.971616	5972.72	7.31356e-06	0.175038	-1.83259	0.0323968	0.0315278
dmr157903	chr12	130010997	130010996	+	19259	571043	rs11061008	chr12	130582039	130582039	105	113.911	1.10014	11423.6	2.9349e-06	0.18873	-1.47149	0.0105989	0.00779359
dmr158177	chr12	130559377	130559376	+	18988	852408	rs112182741	chr12	131411784	131411784	105	105.246	0.960044	3544.27	8.09257e-06	0.173509	-1.90562	0.0336966	0.0323732
dmr158365	chr12	130870662	130870661	+	18670	-186482	rs76958656	chr12	130684180	130684180	105	113.624	0.944961	4110.19	8.8962e-06	0.172076	-0.830902	0.019898	0.0199261
dmr158439	chr12	131049304	131049303	+	18007	783893	rs7134215	chr12	131833196	131833196	105	102.959	0.948705	3568.34	2.29251e-06	0.192402	-0.453822	0.0135986	0.0131917
dmr158449	chr12	131074889	131074888	+	17935	-443263	rs10082761	chr12	130631626	130631626	105	111.255	0.962326	4047.93	9.82655e-06	0.170569	-0.247493	0.0268973	0.0250564
dmr158501	chr12	131147627	131147626	+	17578	-359249	rs11061146	chr12	130788378	130788378	105	110.035	0.978362	3723.54	8.92518e-07	0.206299	1.83612	0.00229977	0.00210027
dmr158561	chr12	131280606	131280605	+	17877	-462019	rs7299281	chr12	130818587	130818587	105	75.1201	0.907795	14864.4	1.87494e-08	0.261064	-0.554671	0.059694	0.0423212
dmr158594	chr12	131343156	131343155	+	17932	28203	rs7138768	chr12	131371358	131371358	105	111.132	0.964613	2663.94	1.18541e-05	0.167722	0.373315	0.0219978	0.0203389
dmr158607	chr12	131367985	131367984	+	18006	623741	rs143787284	chr12	131991725	131991725	105	55.8223	0.89925	2653.25	1.56481e-09	0.294444	2.6562	0.0506949	0.0433177
dmr158631	chr12	131411656	131411655	+	18128	-549469	rs61938981	chr12	130862187	130862187	105	111.45	0.941398	2666.88	2.30353e-05	0.157576	-0.498188	0.0452955	0.0421887
dmr158681	chr12	131489690	131489689	+	18314	150864	rs73158995	chr12	131640553	131640553	105	98.2939	0.972401	2945.28	2.53302e-07	0.224535	-0.72289	0.00249975	0.00217171
dmr158696	chr12	131522493	131522492	+	18217	-677872	rs534540257	chr12	130844609	130844621	105	72.4644	0.756247	8444.27	7.8526e-09	0.272924	2.29209	0.0613939	0.0430271
dmr158704	chr12	131537374	131537373	+	18225	800854	rs28602411	chr12	132338227	132338227	105	107.317	0.975501	2874.76	6.36653e-06	0.177129	0.568887	0.0188981	0.0160847
dmr158706	chr12	131544422	131544421	+	18229	580994	rs11831679	chr12	132125415	132125415	105	109.748	0.946492	3950.21	6.91645e-06	0.17588	-0.471382	0.0213979	0.0213236
dmr158729	chr12	131573284	131573283	+	18309	894580	rs568303545	chr12	132467863	132467863	105	100.119	1.04857	8788.54	2.35581e-06	0.191998	0.604808	0.0337966	0.0291152
dmr158849	chr12	131783043	131783042	+	18061	746462	rs9737965	chr12	132529504	132529504	105	113.511	0.952239	4645.95	1.57133e-05	0.163429	0.512579	0.039696	0.0389272
dmr158855	chr12	131795728	131795751	+	18054	272198	rs6598198	chr12	132067949	132067949	105	112.721	1.00104	7206.02	3.55076e-06	0.185888	-0.361397	0.0125987	0.011072
dmr159094	chr12	132256969	132256968	+	16167	-686294	rs61934648	chr12	131570675	131570675	105	71.0186	1.01733	1073.62	3.40215e-07	0.220296	-2.16679	0.0318968	0.0276316
dmr159095	chr12	132258254	132258253	+	16156	-942340	rs570049542	chr12	131315914	131315914	105	126.072	0.877559	18552.8	4.31417e-06	0.182975	2.84734	0.0180982	0.0163007
dmr159265	chr12	132483963	132483962	+	13939	84541	rs4883552	chr12	132568503	132568503	105	114.413	0.96694	3039.91	7.7809e-06	0.174102	-0.510705	0.0125987	0.0108855
dmr159286	chr12	132511622	132511621	+	13689	610288	rs146760373	chr12	133121909	133121910	105	85.7124	0.996239	3796.02	9.52561e-07	0.205346	-2.44388	0.0460954	0.0363096
dmr159324	chr12	132573199	132573198	+	13108	-280981	rs79764816	chr12	132292218	132292218	105	104.908	0.954275	1980.84	1.39697e-05	0.165223	0.79583	0.0348965	0.0330437
dmr159346	chr12	132593098	132593097	+	12905	-767318	rs73486086	chr12	131825780	131825780	105	70.4238	0.884074	2285.59	9.4319e-08	0.238582	-0.60204	0.0477952	0.0449683
dmr159347	chr12	132594109	132594108	+	12895	-755222	rs4964928	chr12	131838887	131838887	105	104.169	0.898261	2967.04	8.17454e-06	0.173356	0.585788	0.0423958	0.0391905
dmr159485	chr12	132806348	132806347	+	11340	-961686	rs4964930	chr12	131844662	131844662	105	112.978	0.907878	3267.3	1.6875e-05	0.16234	-0.376922	0.0384962	0.0376509
dmr159637	chr12	133096794	133096794	+	9401	-698523	rs55846038	chr12	132398271	132398271	105	85.0049	1.1737	1893.98	2.6168e-07	0.224068	-0.375973	0.00269973	0.00267087
dmr159718	chr13	18257991	18257990	+	6752	819224	rs10467647	chr13	19077214	19077214	105	98.3145	0.988378	1780.73	4.94648e-10	0.309445	-0.536825	9.999e-05	3.64893e-06
dmr159811	chr13	18983814	18983813	+	12513	337097	rs2812731	chr13	19320910	19320910	105	109.389	0.945036	1611.88	1.84186e-06	0.195644	-1.01329	0.00349965	0.00261141
dmr159858	chr13	19117744	19117743	+	13251	-105955	rs4770581	chr13	19011789	19011789	105	112.301	0.931366	1413.46	2.51528e-06	0.191025	0.325259	0.00259974	0.00254031
dmr159882	chr13	19169930	19169929	+	13708	981568	rs7319745	chr13	20151497	20151497	105	115.49	0.954061	2076.61	1.82614e-05	0.161133	0.376942	0.019898	0.0177527
dmr159997	chr13	19430934	19430933	+	16235	812835	rs147087814	chr13	20243768	20243768	105	81.3955	0.884136	2419.42	5.37117e-07	0.213696	-4.54899	0.0431957	0.0395721
dmr160007	chr13	19522772	19522771	+	16956	-374294	rs7323664	chr13	19148478	19148478	105	113.859	1.00074	9016.37	7.38075e-06	0.1749	0.417894	0.0287971	0.0269018
dmr160008	chr13	19526984	19526983	+	16983	985477	rs7139733	chr13	20512460	20512460	105	101.186	0.944647	2082	4.29297e-06	0.183049	-0.7087	0.019898	0.0172491
dmr160095	chr13	19807814	19807813	+	17424	530115	rs17080439	chr13	20337928	20337928	105	103.862	0.859734	7843.44	4.49183e-07	0.216286	2.05791	0.0130987	0.00926402
dmr160269	chr13	20346234	20346233	+	16124	174094	rs79181004	chr13	20520327	20520328	105	114.3	0.961251	3140.14	7.47816e-06	0.174702	0.597688	0.0109989	0.0112116
dmr160336	chr13	20478814	20478813	+	15868	-164708	rs116068273	chr13	20314106	20314106	105	44.748	0.950189	3404.1	4.80024e-13	0.393609	-2.22089	0.0225977	0.0110772
dmr160413	chr13	20668173	20668172	+	16082	-361319	rs7331418	chr13	20306854	20306854	105	108.64	0.962433	2769.53	2.01263e-05	0.159645	0.318928	0.0494951	0.0449401
dmr1605	chr1	3591296	3591295	+	18382	-26511	rs12756207	chr1	3564785	3564785	105	108.609	0.941951	4251.7	3.5426e-06	0.185923	0.29735	0.0151985	0.0135957
dmr160615	chr13	21195786	21195785	+	16649	471290	rs263933	chr13	21667075	21667075	105	108.343	0.998493	2661.99	7.96671e-06	0.173746	0.309247	0.0156984	0.0151842
dmr160654	chr13	21328349	21328348	+	16500	923842	rs4770260	chr13	22252190	22252190	105	111.819	0.985266	2736.25	1.91559e-06	0.195064	-0.361689	0.00259974	0.00266742
dmr160765	chr13	21663416	21663415	+	16137	38392	rs546782	chr13	21701807	21701807	105	117.346	0.959524	4570.35	8.85187e-06	0.172152	0.606854	0.0151985	0.0144748
dmr160769	chr13	21690225	21690224	+	16133	601327	rs9510089	chr13	22291551	22291551	105	113.982	0.973438	3768.06	8.7691e-06	0.172294	0.328073	0.0156984	0.0153178
dmr160824	chr13	21881283	21881282	+	16779	130212	rs9506771	chr13	22011494	22011494	105	62.8052	0.821227	5465.7	2.23747e-10	0.319604	0.591594	0.0243976	0.0143228
dmr160869	chr13	22013351	22013350	+	17137	-447928	rs368539988	chr13	21565423	21565423	105	93.6182	0.928454	3474.19	1.07193e-06	0.203617	-2.13097	0.0226977	0.0198692
dmr160880	chr13	22063843	22063842	+	17222	-858886	rs7319903	chr13	21204957	21204957	105	103.667	0.950365	3459.2	9.10953e-06	0.171718	-0.705806	0.0432957	0.0425049
dmr160882	chr13	22080305	22080304	+	17260	714391	rs3904323	chr13	22794695	22794695	105	113.941	0.986237	3759.61	1.57183e-05	0.163424	-0.330542	0.0268973	0.0267696
dmr160888	chr13	22105127	22105126	+	17311	743564	rs58358641	chr13	22848690	22848690	105	54.6021	1.38109	1095.17	8.39175e-08	0.240228	2.09005	0.0393961	0.0435188
dmr160940	chr13	22303049	22303048	+	18019	994301	rs11841882	chr13	23297349	23297349	105	114.813	0.982924	3953.92	3.05664e-06	0.188124	-0.320723	0.0049995	0.00460212
dmr160966	chr13	22423108	22423107	+	17947	-390728	rs3129635	chr13	22032380	22032380	105	116.054	0.971578	10815	8.72438e-06	0.172372	-12.9288	0.0383962	0.0347942
dmr16096	chr1	45954549	45954548	+	11137	470235	rs10789489	chr1	46424783	46424783	105	120.637	0.929512	1284.83	0.000100817	0.134711	0.314128	0.0526947	0.0497615
dmr161042	chr13	22823330	22823329	+	18261	50155	rs1330912	chr13	22873484	22873484	105	114.331	0.960239	3812.89	5.06908e-06	0.180557	-0.31599	0.0109989	0.00903508
dmr161067	chr13	22884019	22884018	+	18224	330755	rs7319164	chr13	23214773	23214773	105	115.141	0.969053	5973.16	1.12917e-05	0.16846	0.276082	0.030497	0.0284294
dmr161080	chr13	22915845	22915844	+	18177	123206	rs75701107	chr13	23039050	23039050	105	49.2188	0.473451	3879.91	2.78783e-16	0.47296	0.877702	0.00519948	0.0136653
dmr161132	chr13	22995742	22995741	+	18306	-114889	rs73159075	chr13	22880853	22880853	105	81.7031	1.01014	3765.75	7.12082e-07	0.209596	2.45151	0.0426957	0.0439879
dmr161146	chr13	23027198	23027197	+	18273	-735987	rs75791597	chr13	22291211	22291211	105	84.1948	0.967624	2346	7.18584e-07	0.209464	2.07356	0.0256974	0.0244571
dmr161165	chr13	23080901	23080900	+	18418	-518204	rs7331264	chr13	22562697	22562697	105	113.706	0.989359	9216.52	2.12968e-07	0.227017	0.558536	0.00089991	0.000669529
dmr161205	chr13	23181753	23181752	+	18761	608507	rs55752038	chr13	23790259	23790259	105	110.281	0.907822	10711.1	1.94073e-06	0.194871	-0.600031	0.0210979	0.0178464
dmr161240	chr13	23274256	23274255	+	18854	-495425	rs67812920	chr13	22778831	22778831	105	106.384	0.955148	2870.62	1.55867e-05	0.163553	-0.384371	0.0468953	0.0454064
dmr16136	chr1	46190202	46190201	+	11194	599384	rs74364035	chr1	46789585	46789585	105	90.8804	1.06592	1413.35	1.06044e-05	0.169414	-0.854918	0.0338966	0.0464312
dmr1613	chr1	3601851	3601850	+	18386	-284784	rs2500277	chr1	3317067	3317067	105	113.234	0.958873	2433.51	1.70481e-05	0.162184	0.573491	0.0231977	0.0229149
dmr16145	chr1	46224560	46224559	+	11282	703865	rs4491016	chr1	46928424	46928424	105	95.2793	0.994213	2138.51	2.43012e-06	0.191537	-0.620892	0.0173983	0.0155723
dmr161611	chr13	24275992	24275991	+	17678	-672500	rs74573889	chr13	23603492	23603492	105	50.7363	0.977394	683.475	4.19494e-09	0.281359	-28.1355	0.0279972	0.0338434
dmr161667	chr13	24439198	24439197	+	17525	-639894	rs4769290	chr13	23799304	23799304	105	111.87	0.966256	2907.38	1.11086e-06	0.203093	-0.661971	0.00179982	0.00181658
dmr161730	chr13	24591635	24591634	+	17377	-47173	rs6490950	chr13	24544462	24544462	105	71.4287	1.18792	2257.95	2.77173e-08	0.255679	0.692321	0.00249975	0.00412201
dmr161759	chr13	24653965	24653964	+	17486	383722	rs3002246	chr13	25037686	25037686	105	115.92	0.974077	4965.73	1.85461e-05	0.160897	0.259718	0.039596	0.0366509
dmr161772	chr13	24682558	24682557	+	17587	215965	rs74745941	chr13	24898522	24898522	105	29.9517	0.676098	7804.74	5.59457e-21	0.57035	-1.7196	0.0634937	0.0293572
dmr161926	chr13	25165735	25165734	+	17041	-957793	rs7329958	chr13	24207942	24207942	105	115.449	0.972742	5379.05	1.83335e-05	0.161073	0.270927	0.0422958	0.0409411
dmr161947	chr13	25231131	25231130	+	16965	-555908	rs181420928	chr13	24675223	24675223	105	20.2822	0.789742	114.302	9.06172e-23	0.602598	3.25178	0.00069993	0.00844346
dmr16200	chr1	46354319	46354318	+	11456	-990442	rs12138495	chr1	45363877	45363877	105	24.2095	1.54366	1725.49	1.19712e-16	0.481295	1.44585	0.0269973	0.0309341
dmr162037	chr13	25551352	25551351	+	16538	864247	rs74554396	chr13	26415598	26415598	105	79.6216	0.958667	1506.29	7.91434e-07	0.208055	-0.608141	0.030197	0.0305286
dmr162130	chr13	25912919	25912918	+	16924	707670	rs4769506	chr13	26620588	26620588	105	121.099	0.948805	5824.31	2.96128e-05	0.153717	-0.307508	0.0517948	0.0495898
dmr16214	chr1	46386391	46386390	+	11555	-213359	rs12123115	chr1	46173032	46173032	105	117.858	0.946573	1447.93	3.8763e-05	0.149565	0.558899	0.0260974	0.0235248
dmr162248	chr13	26280755	26280754	+	17064	180559	rs114513607	chr13	26461313	26461313	105	54.7559	1.09332	3106.25	3.39962e-09	0.284167	9.01706	0.0439956	0.0456412
dmr162254	chr13	26286575	26286574	+	17062	-233491	rs9581515	chr13	26053084	26053084	105	48.8086	0.754187	8289.2	1.68617e-15	0.454775	3.55327	0.0114989	0.00356712
dmr162337	chr13	26550914	26550913	+	17203	-976742	rs66532760	chr13	25574172	25574172	105	90.0293	0.963594	2274.77	3.63175e-06	0.185551	-0.485895	0.0462954	0.0460518
dmr162384	chr13	26730091	26730090	+	16999	770852	rs927579	chr13	27500942	27500942	105	95.3203	0.981549	2406.87	2.60425e-06	0.190508	-2.64731	0.020398	0.0196038
dmr16238	chr1	46460849	46460848	+	11670	760013	rs2249636	chr1	47220861	47220861	105	121.109	0.939364	2037.31	2.45464e-05	0.156601	-0.445919	0.0189981	0.0158357
dmr162428	chr13	26898598	26898597	+	17147	-290496	rs9507744	chr13	26608102	26608102	105	104.149	0.937887	4711.57	1.61325e-06	0.197602	0.798122	0.0136986	0.0115157
dmr162468	chr13	26968876	26968875	+	17139	18668	rs9507825	chr13	26987543	26987543	105	105.933	0.930489	5281.19	6.07506e-06	0.177835	-0.803089	0.0407959	0.0378031
dmr162519	chr13	27064505	27064504	+	17105	-354627	rs4771010	chr13	26709878	26709878	105	54.8071	1.04457	774.036	1.10558e-09	0.299001	-0.831317	0.00949905	0.00683672
dmr162684	chr13	27576244	27576243	+	16464	-612365	rs116625828	chr13	26963879	26963879	105	114.957	0.976	3996.83	2.80114e-06	0.189424	-2.0986	0.00369963	0.00434865
dmr162769	chr13	27843288	27843287	+	16070	-959583	rs7983414	chr13	26883705	26883705	105	120.627	0.94215	12789.6	2.54705e-06	0.190838	-0.773328	0.0106989	0.00802336
dmr16305	chr1	46712774	46712773	+	12240	-852717	rs7516176	chr1	45860057	45860057	105	34.0635	0.941233	2761.46	2.41824e-20	0.558289	146.88	0.010199	0.000715415
dmr163110	chr13	29018774	29018773	+	15484	738421	rs34264122	chr13	29757194	29757194	105	104.416	0.962478	2805	8.41509e-06	0.172918	0.284808	0.030297	0.028819
dmr163137	chr13	29113811	29113810	+	15428	233794	rs9579351	chr13	29347604	29347604	105	100.581	0.951001	2851.29	9.96351e-08	0.237808	-0.804572	0.00089991	0.000779792
dmr163146	chr13	29148289	29148288	+	15540	-280617	rs2453703	chr13	28867672	28867672	105	112.096	0.962436	3248.46	2.04192e-05	0.159424	-0.277	0.0417958	0.0393738
dmr163175	chr13	29276847	29276846	+	15748	-922002	rs114720782	chr13	28354845	28354845	105	83.8975	0.950724	1938.7	1.77722e-06	0.196173	2.12025	0.0456954	0.0450186
dmr16321	chr1	46768663	46768662	+	12303	-270648	rs80064136	chr1	46498015	46498015	105	78.709	1.09258	1559.27	2.53091e-07	0.224547	-0.697168	0.0089991	0.00812836
dmr163258	chr13	29491352	29491351	+	15833	912121	rs2149848	chr13	30403472	30403472	105	92.644	0.957128	2314.84	3.08309e-06	0.187996	0.474908	0.0329967	0.0320764
dmr16326	chr1	46800957	46800956	+	12309	-177749	rs115158572	chr1	46623208	46623208	105	89.3833	0.844611	4306.45	8.8482e-07	0.206426	-9.08015	0.0568943	0.0464114
dmr163297	chr13	29578450	29578449	+	15644	-986005	rs7329181	chr13	28592445	28592445	105	111.398	0.99436	2535.24	3.32714e-05	0.151922	0.268895	0.0480952	0.0482387
dmr163355	chr13	29749492	29749491	+	15409	-793148	rs12100316	chr13	28956344	28956344	105	85.333	0.931609	7238.52	1.03126e-07	0.237322	8.37862	0.0226977	0.0163501
dmr163376	chr13	29864591	29864590	+	15563	-273551	rs143882647	chr13	29591040	29591040	105	102.078	0.884523	5009.94	1.35688e-06	0.200153	2.53456	0.0185981	0.0169995
dmr163416	chr13	29997093	29997092	+	15480	-607334	rs199553398	chr13	29389759	29389759	105	119.919	0.949522	9056.95	7.51898e-06	0.17462	-0.634131	0.019698	0.0191413
dmr163460	chr13	30101138	30101137	+	15512	-678456	rs3125721	chr13	29422682	29422682	105	85.6406	0.879826	3014.8	7.3994e-07	0.209037	0.585532	0.039596	0.0385311
dmr163584	chr13	30458226	30458225	+	15108	-519311	rs818608	chr13	29938915	29938915	105	107.635	1.01423	10286.9	2.04585e-06	0.19409	-0.450904	0.0188981	0.0145516
dmr163603	chr13	30505956	30505955	+	15081	288480	rs11376270	chr13	30794435	30794435	105	111.932	0.966383	2954.82	1.75597e-05	0.161733	-0.324606	0.0335966	0.0308666
dmr163801	chr13	31150373	31150372	+	14461	456408	rs1623744	chr13	31606780	31606780	105	76.3711	0.934133	4289.06	4.73807e-08	0.248237	0.778867	0.0243976	0.0189344
dmr163899	chr13	31487976	31487975	+	13942	-817933	rs2248564	chr13	30670043	30670043	105	104.333	0.969466	2273.74	5.6104e-06	0.179032	-0.288242	0.0175982	0.0156692
dmr1638	chr1	3639536	3639535	+	18480	433440	rs10159347	chr1	4072975	4072975	105	111.932	0.981117	6711.68	1.07162e-05	0.169255	0.239911	0.0385961	0.03869
dmr163927	chr13	31637443	31637442	+	13816	-209912	rs11841280	chr13	31427531	31427531	105	94.1616	1.10435	4681.77	2.39998e-06	0.191722	1.17385	0.0232977	0.0248576
dmr16396	chr1	47190516	47190515	+	13337	925777	rs60116465	chr1	48116292	48116292	105	117.817	0.97742	2580.9	4.70215e-05	0.146578	-2.19811	0.0470953	0.0442989
dmr163977	chr13	31801450	31801449	+	13460	102705	rs3848084	chr13	31904154	31904154	105	74.9561	0.833146	1724.64	2.31861e-08	0.258142	0.54814	0.0109989	0.0110115
dmr164058	chr13	32150885	32150884	+	13845	262332	rs12861808	chr13	32413216	32413216	105	83.3848	0.966486	1134.25	4.21555e-08	0.249864	0.517817	0.0019998	0.00151293
dmr164061	chr13	32158689	32158688	+	13850	-751651	rs4943374	chr13	31407038	31407038	105	73.418	1.15465	2983.12	6.33941e-08	0.244167	4.53972	0.0105989	0.00923822
dmr164088	chr13	32256093	32256092	+	13842	-349133	rs369	chr13	31906959	31906960	105	104.918	0.952559	2022.87	1.70175e-05	0.162212	-0.690726	0.0447955	0.0407841
dmr164128	chr13	32411870	32411869	+	13824	-309402	rs9567163	chr13	32102468	32102468	105	82.0415	1.20537	3421.45	1.64651e-06	0.197301	3.5167	0.0391961	0.0404828
dmr164132	chr13	32434646	32434645	+	13749	257531	rs12583655	chr13	32692176	32692176	105	113.439	1.09019	9431.61	1.0495e-05	0.169571	3.9898	0.0330967	0.0308571
dmr16416	chr1	47250734	47250733	+	13499	965832	rs910621	chr1	48216565	48216565	105	63.6255	0.998856	1345.69	1.08312e-09	0.299269	0.307147	0.00309969	0.00291097
dmr164199	chr13	32764063	32764062	+	13796	-417582	rs206079	chr13	32346481	32346481	105	116.515	0.951572	3263.03	2.74022e-05	0.15491	-0.329222	0.039996	0.0383455
dmr164207	chr13	32806769	32806768	+	13979	435610	rs112983986	chr13	33242378	33242378	105	119.058	0.979109	6873.87	1.53464e-05	0.16379	0.92541	0.0327967	0.0303421
dmr164254	chr13	32969675	32969674	+	14000	376758	rs12583950	chr13	33346432	33346432	105	113.531	0.980021	1993.1	4.10264e-05	0.148688	0.614261	0.0428957	0.0418783
dmr164256	chr13	32972085	32972084	+	13993	468824	rs74242096	chr13	33440908	33440908	105	65.5635	0.809767	2954.68	9.19577e-09	0.270785	4.48618	0.0508949	0.0395008
dmr164293	chr13	33075809	33075808	+	13914	-579440	rs2010997	chr13	32496369	32496369	105	108.948	0.975214	1457.73	3.64769e-05	0.150503	-0.476781	0.0419958	0.0407525
dmr164345	chr13	33271167	33271166	+	14122	980383	rs7992404	chr13	34251549	34251549	105	108.558	0.943916	1496.41	1.28297e-05	0.166519	0.490094	0.020498	0.0176762
dmr164352	chr13	33296561	33296560	+	14160	-144877	rs1359474	chr13	33151684	33151684	105	117.756	0.946177	2791.47	1.06309e-05	0.169376	-0.405859	0.0125987	0.0113275
dmr164401	chr13	33475818	33475817	+	14538	654894	rs2321819	chr13	34130711	34130711	105	110.763	0.960141	2516.86	1.91526e-05	0.160405	0.627882	0.0363964	0.0328361
dmr164528	chr13	33958557	33958556	+	14807	-223742	rs143450780	chr13	33734815	33734815	105	107.184	0.942989	4032.24	9.01347e-06	0.171878	1.95987	0.0389961	0.0361511
dmr164530	chr13	33968191	33968190	+	14774	165633	rs9315280	chr13	34133823	34133823	105	60.6724	0.658486	7624.59	1.23482e-13	0.408885	-0.857595	0.0059994	0.00322985
dmr164608	chr13	34407689	34407688	+	13623	316565	rs1508485	chr13	34724253	34724253	105	119.427	0.962312	4483.91	7.15761e-06	0.175363	2.45327	0.0115988	0.00915385
dmr164716	chr13	35054834	35054833	+	13471	-125520	rs117430020	chr13	34929314	34929314	105	85.3433	1.01657	2637.66	1.19451e-06	0.202027	825.861	0.0289971	0.0294169
dmr164787	chr13	35599212	35599211	+	13192	851233	rs12865014	chr13	36450444	36450444	105	72.4746	1.03745	772.105	4.28027e-07	0.216984	0.598139	0.0208979	0.0176524
dmr16482	chr1	47450223	47450222	+	13433	544013	rs3814006	chr1	47994235	47994235	105	106.743	0.958547	2586.96	6.29588e-07	0.211389	0.703252	0.00229977	0.00175846
dmr164834	chr13	35760672	35760671	+	13190	-17138	rs5802779	chr13	35743533	35743534	105	110.824	0.944147	4630.52	5.30402e-06	0.179876	-0.40268	0.0215978	0.0173813
dmr16483	chr1	47455761	47455760	+	13424	481015	rs115328671	chr1	47936775	47936775	105	115.633	0.961603	4578.34	1.67606e-05	0.162444	4.79242	0.0373963	0.032843
dmr164878	chr13	35919051	35919050	+	13197	182624	rs58127284	chr13	36101674	36101675	105	107.42	0.951041	1927.35	7.4936e-06	0.174671	-0.647416	0.0154985	0.0143126
dmr164880	chr13	35921724	35921723	+	13199	-203185	rs9530931	chr13	35718539	35718539	105	97.2173	0.957096	1559.02	1.0026e-05	0.170265	-0.404357	0.0434957	0.0387786
dmr164905	chr13	36036375	36036374	+	13199	-210214	rs73176188	chr13	35826161	35826161	105	119.889	0.978255	4053.71	3.56261e-05	0.150868	-0.660868	0.0453955	0.0426751
dmr164923	chr13	36098209	36098208	+	13352	796255	rs148232851	chr13	36894463	36894463	105	110.229	0.958911	1988.61	2.47023e-05	0.156504	-2.75649	0.0377962	0.0355823
dmr164979	chr13	36298174	36298173	+	13700	135535	rs72474293	chr13	36433708	36433708	105	38.1958	1.4601	5806.44	8.84361e-13	0.38661	0.636616	0.0342966	0.0260024
dmr164994	chr13	36383850	36383849	+	13868	-87750	rs9315410	chr13	36296100	36296100	105	109.184	0.954096	3517.5	8.72188e-06	0.172376	-0.591223	0.0242976	0.0244726
dmr165163	chr13	37244729	37244728	+	14740	-596715	rs200020350	chr13	36648014	36648014	105	86.8608	0.905023	1904.12	1.63851e-06	0.197373	-2.15024	0.0393961	0.0364258
dmr165167	chr13	37259632	37259631	+	14734	-795033	rs9603044	chr13	36464599	36464599	105	107.092	1.04476	4518.64	1.53687e-05	0.163768	-0.317944	0.0487951	0.0478318
dmr165191	chr13	37381709	37381708	+	15068	886171	rs118046815	chr13	38267879	38267879	105	98.0479	0.901541	3429.14	1.02386e-07	0.237423	-0.648587	0.00279972	0.00192126
dmr16527	chr1	47593168	47593167	+	13308	-594936	rs1502933	chr1	46998232	46998232	105	94.1719	0.907886	1929.36	1.85687e-08	0.261196	-0.569543	0.00069993	0.000442491
dmr165407	chr13	38594565	38594564	+	16043	-234841	rs151264552	chr13	38359724	38359724	105	65.4199	1.32367	2000.89	1.1897e-07	0.2353	-1.15808	0.0183982	0.0196983
dmr165472	chr13	38948286	38948285	+	15565	934173	rs7329940	chr13	39882458	39882458	105	108.22	0.952768	2386.84	1.68029e-06	0.197001	0.405487	0.00419958	0.00373422
dmr165534	chr13	39266405	39266404	+	15485	527367	rs4271483	chr13	39793771	39793771	105	114.792	0.966952	2686.99	2.29478e-05	0.157635	-0.502388	0.0321968	0.0288778
dmr165566	chr13	39399020	39399019	+	15401	621797	rs114030523	chr13	40020816	40020816	105	56.0273	1.00055	735.285	4.73413e-08	0.248248	4.60201	0.0418958	0.0491084
dmr165567	chr13	39399625	39399624	+	15393	-274637	rs141456867	chr13	39124986	39124988	105	84.1436	1.24086	4912.8	1.04304e-06	0.204017	4.38371	0.0249975	0.0268515
dmr165730	chr13	40030447	40030446	+	14704	69836	rs9549056	chr13	40100282	40100282	105	118.535	0.987183	4032.61	1.23116e-05	0.167146	0.504217	0.0162984	0.0143662
dmr16574	chr1	47781083	47781082	+	13334	-447475	rs201693347	chr1	47333606	47333608	105	100.078	0.901718	2513.28	2.47077e-06	0.19129	-3.31318	0.0186981	0.0172889
dmr165758	chr13	40160402	40160401	+	14266	-946860	rs9532355	chr13	39213542	39213542	105	112.321	1.03101	5936.06	1.079e-05	0.169151	0.470252	0.030497	0.0274848
dmr16577	chr1	47782204	47782203	+	13337	428848	rs12138406	chr1	48211051	48211051	105	98.9092	0.917265	2350.51	5.48258e-06	0.179379	0.317219	0.0341966	0.0336142
dmr165806	chr13	40314682	40314681	+	13715	21972	rs17175979	chr13	40336653	40336653	105	109.922	0.943236	3394.48	7.23002e-06	0.175211	-0.812729	0.019898	0.0192867
dmr165889	chr13	40566482	40566481	+	13657	-287485	rs113382966	chr13	40278997	40278997	105	117.325	0.991359	5017.44	2.79994e-05	0.154579	2.41725	0.0509949	0.0477427
dmr16597	chr1	47830038	47830037	+	13234	-256647	rs2457064	chr1	47573391	47573391	105	54.6123	1.18447	3635.03	4.16072e-09	0.281469	-240.381	0.0611939	0.0471555
dmr166118	chr13	41433992	41433991	+	13114	-217012	rs533740871	chr13	41216980	41216980	105	124.277	0.931835	7437.5	5.12738e-06	0.180385	-2.84852	0.00889911	0.00760573
dmr166206	chr13	41807080	41807079	+	13712	-749891	rs12583015	chr13	41057189	41057189	105	115.5	0.900875	5122.92	7.20325e-06	0.175267	1.76635	0.0222978	0.0204253
dmr166226	chr13	41967804	41967803	+	13737	157968	rs9566924	chr13	42125771	42125771	105	76.002	1.20956	3532.88	1.49927e-07	0.23202	0.628287	0.0150985	0.0119211
dmr166227	chr13	41968143	41968142	+	13735	916743	rs67325125	chr13	42884885	42884886	105	117.705	0.95869	5582.41	6.37137e-06	0.177118	-1.06556	0.0127987	0.0119823
dmr166259	chr13	42078196	42078195	+	14024	262398	rs238251	chr13	42340593	42340593	105	93.3926	1.10196	2961.66	6.54675e-06	0.176709	0.298519	0.0458954	0.0440911
dmr166287	chr13	42174363	42174362	+	14262	-137956	rs67485343	chr13	42036407	42036407	105	79.2524	0.923844	1710.83	1.88926e-09	0.291961	-0.930726	0.0009999	0.000599235
dmr166328	chr13	42291527	42291526	+	14146	617637	rs7999393	chr13	42909163	42909163	105	98.4785	0.93646	2633.49	5.91996e-07	0.212284	-0.572446	0.00809919	0.00513097
dmr166377	chr13	42468816	42468815	+	14144	259279	rs9533221	chr13	42728094	42728094	105	87.1274	0.885825	2887.71	4.55491e-07	0.216084	0.672334	0.0229977	0.0216224
dmr166474	chr13	42776971	42776970	+	13965	-587244	rs28413502	chr13	42189727	42189727	105	110.66	0.971275	2818.8	5.08144e-07	0.2145	-0.58303	0.00119988	0.000879297
dmr166512	chr13	42909328	42909327	+	14067	-852554	rs6561029	chr13	42056774	42056774	105	109.778	0.990935	1911.57	3.84276e-05	0.149699	0.3661	0.0515948	0.0492014
dmr166558	chr13	43063300	43063299	+	14035	532285	rs76745449	chr13	43595584	43595584	105	62.6001	0.905796	2438.71	1.60944e-08	0.263157	-0.730603	0.0533947	0.0457396
dmr166712	chr13	43786066	43786076	+	13140	-901180	rs67325125	chr13	42884885	42884886	105	77.0171	0.744369	5908.44	1.07073e-09	0.29942	0.515174	0.0130987	0.00667257
dmr166929	chr13	44735384	44735383	+	12495	-827003	rs17600623	chr13	43908381	43908381	105	102.201	0.888253	3397.22	4.37506e-06	0.182765	36.9189	0.0375962	0.0319756
dmr166976	chr13	44873226	44873225	+	12761	-576996	rs17065675	chr13	44296230	44296230	105	51.2593	0.657321	17668.8	4.16311e-19	0.533876	2.01269	0.00589941	0.000512258
dmr166977	chr13	44878572	44878571	+	12747	186189	rs60685176	chr13	45064760	45064760	105	114.218	0.975044	1854.88	1.50652e-05	0.164072	-0.526518	0.0131987	0.0132083
dmr167018	chr13	45079431	45079430	+	12535	843607	rs2255272	chr13	45923037	45923037	105	90.1934	0.909421	2223.32	1.30236e-06	0.200757	0.706534	0.0269973	0.0243685
dmr167053	chr13	45266977	45266976	+	12714	958628	rs144745681	chr13	46225604	46225604	105	41.1182	1.03381	314.25	1.94149e-11	0.350024	8.6489	0.00129987	0.00752091
dmr167071	chr13	45321759	45321758	+	12756	856778	rs3783205	chr13	46178536	46178536	105	104.641	0.952903	1402.92	2.07528e-05	0.159176	-0.396502	0.0356964	0.0356403
dmr167075	chr13	45341758	45341757	+	12764	496782	rs2164361	chr13	45838539	45838539	105	17.5957	1.29934	1207.4	5.00677e-41	0.821059	-5.1666	0.00079992	3.16248e-06
dmr167100	chr13	45431034	45431033	+	12681	678045	rs138640165	chr13	46109078	46109079	105	78.1963	1.14036	1806.78	3.881e-07	0.218398	-0.499629	0.00949905	0.0118307
dmr167134	chr13	45570913	45570912	+	12941	-264987	rs59407355	chr13	45305926	45305926	105	113.367	0.934266	2436.81	2.65008e-05	0.155424	-0.688265	0.0444956	0.0391131
dmr167209	chr13	45842569	45842568	+	13107	-237872	rs11843872	chr13	45604697	45604697	105	109.748	0.996952	4163.33	2.59866e-06	0.19054	-2.63701	0.00739926	0.00650403
dmr16720	chr1	48333605	48333604	+	12221	267680	rs34122880	chr1	48601284	48601284	105	22.0254	1.24483	4652.72	7.29529e-24	0.621113	3.28636	0.0261974	0.00760169
dmr167228	chr13	45888489	45888488	+	13215	-987918	rs77261522	chr13	44900571	44900571	105	116.064	0.968493	2043.32	3.95003e-05	0.149274	-0.547766	0.0377962	0.0350654
dmr167271	chr13	46085896	46085895	+	13499	-343294	rs7333296	chr13	45742602	45742602	105	109.194	0.941381	2288.96	2.3153e-05	0.157498	-0.83288	0.0457954	0.0444032
dmr16730	chr1	48435795	48435794	+	11889	332910	rs1934395	chr1	48768704	48768704	105	101.719	0.979968	3721.18	3.95764e-06	0.184267	-0.586876	0.0240976	0.0225124
dmr167404	chr13	46612343	46612342	+	14084	-210121	rs4942517	chr13	46402222	46402222	105	96.2842	0.97125	1674.59	9.10089e-06	0.171732	-0.510964	0.040496	0.039432
dmr167475	chr13	46892097	46892096	+	14082	735616	rs2677596	chr13	47627712	47627712	105	93.7104	0.921754	2427.36	6.37558e-07	0.211206	0.445828	0.00979902	0.00953
dmr167533	chr13	47160860	47160859	+	14653	980783	rs114032724	chr13	48141642	48141642	105	115.49	0.960589	2651.79	3.50885e-05	0.151102	1.8134	0.0449955	0.0428305
dmr167563	chr13	47345360	47345359	+	14404	172827	rs9595728	chr13	47518186	47518186	105	112.106	0.958548	1821.24	3.61182e-05	0.150656	0.848138	0.0414959	0.0410116
dmr167620	chr13	47619259	47619258	+	14220	-707987	rs73175544	chr13	46911272	46911272	105	103.062	0.964395	2214.95	3.42903e-06	0.186409	-0.833459	0.0120988	0.011161
dmr167696	chr13	47908356	47908355	+	14442	-272617	rs9534710	chr13	47635739	47635739	105	117.294	0.957496	2812.93	1.37073e-05	0.165512	-2.7293	0.0172983	0.0147043
dmr167749	chr13	48038439	48038438	+	14312	102058	rs77343871	chr13	48140496	48140496	105	114.916	0.972083	3274.74	1.03639e-08	0.269162	2.01742	9.999e-05	9.6837e-06
dmr16789	chr1	48760465	48760464	+	10892	-247534	rs58955107	chr1	48512931	48512931	105	96.479	1.02995	2100.56	8.95691e-06	0.171973	10.0145	0.0306969	0.0384258
dmr167903	chr13	48740315	48740314	+	13316	-101908	rs9634817	chr13	48638407	48638407	105	90.5933	0.896235	2032.25	3.01322e-06	0.188337	-0.896145	0.0451955	0.0436218
dmr167909	chr13	48751670	48751669	+	13294	153188	rs150587416	chr13	48904857	48904857	105	36.8628	0.737668	525.074	8.88343e-14	0.412534	3.77239	0.00809919	0.0240509
dmr167918	chr13	48797006	48797005	+	13277	87748	rs9596033	chr13	48884753	48884753	105	92.1313	1.17864	2341.84	6.47451e-06	0.176876	-0.699531	0.0233977	0.0300166
dmr167935	chr13	48855260	48855259	+	13350	623968	rs34007182	chr13	49479227	49479229	105	112.537	0.953578	1507.08	1.43326e-05	0.164832	0.349795	0.0143986	0.0132872
dmr167949	chr13	48903892	48903891	+	13364	-331956	rs1359688	chr13	48571936	48571936	105	112.496	0.977626	1801.07	3.50383e-05	0.151124	0.723313	0.0383962	0.0354635
dmr168127	chr13	49602566	49602565	+	12460	-423624	rs716722	chr13	49178942	49178942	105	116.249	0.943045	2762.18	2.92625e-05	0.1539	0.283739	0.0393961	0.0371014
dmr168141	chr13	49629196	49629195	+	12448	816438	rs11290351	chr13	50445633	50445634	105	118.402	0.95208	2562.64	4.34545e-05	0.147799	-0.289366	0.0440956	0.0424059
dmr168150	chr13	49651988	49651987	+	12403	201476	rs61960374	chr13	49853463	49853463	105	97.5967	0.920993	1630.86	7.22749e-06	0.175216	0.781216	0.0360964	0.0339546
dmr168207	chr13	49795868	49795867	+	12315	-86889	rs1407439	chr13	49708979	49708979	105	116.32	0.954304	1803.79	4.32142e-05	0.147884	0.568579	0.0382962	0.0354316
dmr168211	chr13	49806581	49806580	+	12338	-853426	rs1034067	chr13	48953155	48953155	105	118.904	0.94234	3118.34	2.34534e-05	0.1573	11.716	0.030097	0.0266067
dmr168227	chr13	49850208	49850207	+	12259	-498979	rs7991335	chr13	49351229	49351229	105	119.704	0.996853	6371.59	1.86066e-05	0.160847	0.383455	0.0367963	0.0306527
dmr168245	chr13	49878162	49878161	+	12215	908934	rs528526	chr13	50787095	50787095	105	114.485	0.933808	3447.47	1.28526e-05	0.166492	-0.384652	0.0266973	0.0238469
dmr168253	chr13	49903254	49903253	+	12185	-327741	rs35734605	chr13	49575513	49575513	105	81.1699	0.629246	12595.7	5.70557e-09	0.277233	10.2518	0.0577942	0.0338581
dmr168316	chr13	50233844	50233843	+	12619	586846	rs9526694	chr13	50820689	50820689	105	38.811	1.43296	3270.92	7.32262e-12	0.361793	6.83016	0.040196	0.0309273
dmr168357	chr13	50401960	50401959	+	12616	-777995	rs56048162	chr13	49623964	49623965	105	119.53	0.947101	3340.1	3.39936e-05	0.151591	0.420647	0.0416958	0.0390807
dmr168484	chr13	50872368	50872367	+	11430	-972851	rs73194498	chr13	49899517	49899517	105	89.8037	1.15997	3027.79	3.8693e-06	0.184604	-0.698657	0.0355964	0.0339369
dmr168489	chr13	50894498	50894497	+	11443	-47570	rs138443217	chr13	50846928	50846928	105	58.5396	0.865272	3559.33	2.26431e-10	0.319452	1.82382	0.0259974	0.0162687
dmr16855	chr1	49329394	49329393	+	9072	-292834	rs547582025	chr1	49036560	49036560	105	72.7104	1.08856	1358.43	7.05105e-07	0.20974	-2.26808	0.0289971	0.0364884
dmr168561	chr13	51136463	51136462	+	11644	678055	rs1034096	chr13	51814517	51814517	105	117.479	0.95597	2129.42	4.61143e-05	0.146879	0.263231	0.040396	0.0401939
dmr168597	chr13	51251598	51251597	+	11515	-676878	rs57580019	chr13	50574720	50574720	105	79.8472	0.975148	2982.89	2.21445e-07	0.226459	-0.828899	0.0239976	0.0209453
dmr168653	chr13	51601758	51601757	+	10878	-365382	rs9568557	chr13	51236376	51236376	105	65.0815	1.15434	2098.17	4.22063e-08	0.249848	1.93297	0.0227977	0.0186501
dmr168655	chr13	51614059	51614058	+	10869	-591079	rs9596423	chr13	51022980	51022980	105	70.6392	1.08148	1927.9	5.49518e-08	0.246167	-0.990201	0.010299	0.0111933
dmr16865	chr1	49371742	49371741	+	9081	974929	rs57763417	chr1	50346670	50346670	105	77.376	0.635962	3598.67	6.28212e-10	0.306356	-1.52214	0.010199	0.00779229
dmr168722	chr13	51945643	51945642	+	11041	-999505	rs74080784	chr13	50946138	50946138	105	69.1216	0.738764	1546.2	1.39464e-08	0.265116	0.818402	0.0273973	0.0266271
dmr168742	chr13	52015886	52015885	+	11163	734853	rs76204795	chr13	52750738	52750738	105	54.4175	0.884435	9417.81	9.54061e-12	0.35862	1.53916	0.0411959	0.0165953
dmr168798	chr13	52491277	52491276	+	11310	271252	rs235775	chr13	52762528	52762528	105	118.392	0.926724	1653.71	5.94215e-05	0.142948	0.387331	0.0482952	0.043083
dmr168822	chr13	52669914	52669913	+	11554	698898	rs116025347	chr13	53368811	53368811	105	93.5156	0.969405	1180.56	1.96413e-06	0.194693	2.28901	0.0115988	0.00989948
dmr16884	chr1	49581069	49581068	+	8793	-832982	rs79127277	chr1	48748087	48748087	105	91.5264	1.11161	1535.05	9.12979e-06	0.171684	-747.292	0.0332967	0.0353563
dmr168855	chr13	52812352	52812351	+	11787	464921	rs4243023	chr13	53277272	53277272	105	118.792	0.954426	2441.75	2.29646e-05	0.157624	-0.461611	0.0191981	0.0197984
dmr168868	chr13	52847982	52847981	+	11765	839566	rs564126551	chr13	53687547	53687548	105	108.384	0.983287	1227.12	1.37318e-05	0.165484	-1.74099	0.0145985	0.0131739
dmr168870	chr13	52860772	52860771	+	11760	939584	rs2199042	chr13	53800355	53800355	105	80.4932	1.10288	1498.38	1.02988e-07	0.237341	0.769485	0.00169983	0.00265861
dmr16887	chr1	49611521	49611520	+	8740	-57344	rs4926816	chr1	49554177	49554177	105	91.8647	1.14978	1463.84	1.52018e-06	0.198479	-0.657452	0.00459954	0.00471776
dmr16891	chr1	49716628	49716627	+	8388	-96082	rs12738636	chr1	49620546	49620546	105	122.678	0.991263	2322.97	7.32935e-05	0.139685	-0.509769	0.0444956	0.0424005
dmr168947	chr13	53164584	53164583	+	12005	261404	rs1342666	chr13	53425987	53425987	105	121.724	0.92297	4283.52	1.34179e-05	0.165837	-0.265897	0.0188981	0.0170116
dmr168959	chr13	53267224	53267223	+	12137	-208949	rs34374288	chr13	53058275	53058275	105	63.3179	0.734519	5722.61	8.6902e-10	0.302143	4.52514	0.0634937	0.040614
dmr168991	chr13	53463668	53463667	+	12520	-776290	rs386379201	chr13	52687378	52687378	105	111.327	0.956358	1587.05	3.03314e-06	0.188239	-0.383178	0.00419958	0.00320289
dmr16899	chr1	49802099	49802098	+	8340	517524	rs17106104	chr1	50319622	50319622	105	125.836	0.940109	1510.74	8.53359e-05	0.137314	0.449418	0.0346965	0.0321245
dmr169046	chr13	53884729	53884728	+	12745	660896	rs12869130	chr13	54545624	54545624	105	118.515	0.945854	2576.42	3.97741e-05	0.149167	-0.667541	0.039696	0.0394199
dmr169053	chr13	53924733	53924732	+	12702	-169566	rs147824486	chr13	53755167	53755167	105	71.7466	1.10359	1238.65	9.37287e-09	0.270526	-2.38232	0.00029997	0.00135554
dmr169073	chr13	54066039	54066038	+	12639	823139	rs9563254	chr13	54889177	54889177	105	109.932	0.947856	1612.31	1.01272e-05	0.170113	-0.743163	0.0137986	0.0130368
dmr169123	chr13	54429145	54429144	+	12468	-294525	rs2576144	chr13	54134620	54134620	105	111.45	0.829061	5758.36	7.69196e-06	0.174276	-0.973673	0.0527947	0.0465617
dmr169127	chr13	54463386	54463385	+	12543	-543686	rs1031653	chr13	53919700	53919700	105	86.4917	0.912329	2027.83	1.67566e-06	0.197042	0.522958	0.0448955	0.0395383
dmr169155	chr13	54663080	54663079	+	12626	-663414	rs9536580	chr13	53999666	53999666	105	116.669	0.93439	2119.38	2.64084e-06	0.190301	0.470567	0.00349965	0.00243832
dmr169157	chr13	54668967	54668966	+	12628	929168	rs535156	chr13	55598134	55598134	105	102.385	0.932811	1502.52	1.70742e-05	0.162161	0.686203	0.0423958	0.041619
dmr169176	chr13	54786987	54786986	+	12692	958691	rs2256401	chr13	55745677	55745677	105	97.853	0.950506	1194.11	2.81354e-07	0.223028	0.615322	0.00169983	0.00123786
dmr169263	chr13	55425508	55425507	+	12616	-531201	rs2169476	chr13	54894307	54894307	105	96.8892	0.885504	2279.42	6.00141e-07	0.212085	-0.538166	0.0118988	0.00738837
dmr169273	chr13	55478082	55478081	+	12355	-871403	rs9527232	chr13	54606679	54606679	105	109.973	0.932182	1105.12	3.59198e-05	0.150741	-0.494441	0.0366963	0.0336602
dmr169274	chr13	55482315	55482314	+	12350	80293	rs2210572	chr13	55562607	55562607	105	110.014	0.924299	1493.17	1.7227e-05	0.162025	0.643295	0.0264974	0.0225876
dmr169290	chr13	55587507	55587506	+	12086	463628	rs147691516	chr13	56051134	56051138	105	88.6758	0.765275	5727.14	9.09458e-08	0.239095	-2.35095	0.0342966	0.0194533
dmr169292	chr13	55595559	55595558	+	12068	-891821	rs148919823	chr13	54703738	54703738	105	110.342	0.922761	2608.62	4.03479e-06	0.183978	8.79018	0.0127987	0.00912444
dmr169380	chr13	56499999	56499998	+	10433	824575	rs80233713	chr13	57324573	57324573	105	118.556	0.970057	2617.32	3.83651e-05	0.149724	2.87083	0.0385961	0.0349755
dmr169402	chr13	56692971	56692970	+	10046	-688961	rs192751291	chr13	56004010	56004010	105	87.5786	0.883465	995.129	2.62679e-06	0.19038	1.97882	0.0290971	0.0296512
dmr169421	chr13	56898876	56898875	+	9918	-796329	rs79973235	chr13	56102547	56102547	105	119.355	0.958278	1554.24	8.58151e-05	0.137227	-1.83927	0.0522948	0.0495019
dmr169455	chr13	57085405	57085404	+	10005	-89903	rs9537545	chr13	56995502	56995502	105	107.051	0.960665	1150.73	1.71953e-05	0.162053	0.43605	0.0206979	0.01939
dmr169522	chr13	57801727	57801726	+	10872	-584410	rs144007068	chr13	57217316	57217317	105	115.736	0.944041	1945.25	2.32879e-06	0.192169	0.662479	0.00309969	0.00203486
dmr169534	chr13	57881246	57881245	+	11190	-107848	rs7992991	chr13	57773398	57773398	105	112.096	1.05565	5004.5	7.19947e-06	0.175275	0.3953	0.0158984	0.0136283
dmr169557	chr13	58045425	58045424	+	11273	735813	rs12875334	chr13	58781237	58781237	105	107.604	0.943903	1326.18	1.03261e-05	0.169818	0.716738	0.0162984	0.013954
dmr16958	chr1	50356692	50356691	+	8684	747683	rs4926879	chr1	51104374	51104374	105	126.502	0.93227	1287.07	0.000114508	0.132719	0.342428	0.0413959	0.0377009
dmr169634	chr13	58669787	58669786	+	12730	848388	rs77473908	chr13	59518174	59518174	105	103.339	0.867335	4074.65	4.45803e-07	0.216395	-3.05632	0.00689931	0.0052882
dmr169756	chr13	59300852	59300851	+	12063	147229	rs7991399	chr13	59448080	59448080	105	115.008	0.943313	1520.9	1.65698e-05	0.162619	-0.463244	0.0135986	0.0131493
dmr169821	chr13	59565664	59565663	+	12212	-782250	rs721697	chr13	58783414	58783414	105	120.668	0.946005	2623.61	4.00314e-05	0.149067	-0.743807	0.0347965	0.0340474
dmr169840	chr13	59695035	59695034	+	12609	-698796	rs10507624	chr13	58996239	58996239	105	74.8022	1.10327	4653.96	1.87707e-07	0.22882	-0.865141	0.0462954	0.0353796
dmr169877	chr13	59863586	59863585	+	12605	106782	rs422462	chr13	59970367	59970367	105	116.351	0.943966	5097.02	1.3435e-05	0.165817	0.507214	0.0354965	0.0291395
dmr169882	chr13	59874757	59874756	+	12532	-364782	rs144438316	chr13	59509975	59509975	105	112.27	0.93118	1577.53	1.207e-05	0.167447	0.587752	0.0157984	0.0133713
dmr169970	chr13	60423048	60423047	+	13563	967922	rs77031904	chr13	61390969	61390969	105	76.7607	0.658726	6983.19	5.81378e-09	0.27698	1.80206	0.0475952	0.0319043
dmr170043	chr13	60805775	60805774	+	14028	-487855	rs77991102	chr13	60317920	60317920	105	93.3516	0.973417	2437.85	4.09049e-06	0.183773	2.14355	0.0427957	0.0373544
dmr170048	chr13	60824874	60824873	+	14075	-120287	rs10685442	chr13	60704587	60704587	105	110.168	0.934632	2442.93	6.89342e-06	0.175931	-0.421402	0.0151985	0.0137914
dmr170062	chr13	60888049	60888048	+	14331	620823	rs74081898	chr13	61508871	61508871	105	59.2471	1.23947	602.439	3.45988e-07	0.220054	-23.4532	0.0173983	0.037093
dmr170091	chr13	61037003	61037002	+	14945	-198600	rs9317145	chr13	60838403	60838403	105	111.327	0.923367	1575.94	3.02633e-06	0.188273	-1.07674	0.00469953	0.00392259
dmr170095	chr13	61055875	61055874	+	15029	-329918	rs9592063	chr13	60725957	60725957	105	114.229	0.965276	1591.88	4.53103e-05	0.147152	0.361243	0.0394961	0.0373997
dmr170192	chr13	61658394	61658394	+	15701	967025	rs1499479	chr13	62625419	62625419	105	108.374	0.968259	1256.16	1.95475e-05	0.160092	-0.433301	0.0228977	0.0205696
dmr170229	chr13	61948068	61948067	+	15328	-691473	rs73210532	chr13	61256595	61256595	105	111.204	0.944935	1644.82	3.55949e-05	0.150881	0.299669	0.0440956	0.041579
dmr170260	chr13	62139010	62139009	+	15005	-58520	rs146079914	chr13	62080489	62080490	105	110.742	1.07231	3857	3.99694e-06	0.184119	-0.50129	0.00959904	0.00572116
dmr170288	chr13	62221018	62221017	+	14880	-725878	rs9563926	chr13	61495140	61495140	105	117.274	0.914042	1431.8	3.32293e-05	0.151942	-0.638702	0.0276972	0.0240334
dmr170305	chr13	62370815	62370814	+	14630	714442	rs1588681	chr13	63085256	63085256	105	115.572	0.942018	1805.64	4.65556e-05	0.146732	-0.384858	0.0443956	0.042536
dmr170314	chr13	62427666	62427665	+	14743	-898535	rs9592120	chr13	61529131	61529131	105	102.959	0.952337	1634.59	3.76295e-07	0.218844	0.578765	0.00219978	0.00114358
dmr170327	chr13	62541865	62541864	+	14886	977873	rs1564752	chr13	63519737	63519737	105	84.8101	0.876958	1501.65	2.71311e-07	0.22355	0.454657	0.009999	0.0114067
dmr170340	chr13	62654564	62654563	+	15101	-10673	rs9528551	chr13	62643891	62643891	105	114.28	0.948576	1657.61	1.74008e-05	0.161871	-0.356437	0.0176982	0.0155647
dmr170365	chr13	62820421	62820420	+	15125	-779414	rs75857169	chr13	62041007	62041007	105	115.367	1.05164	2744.41	3.93194e-05	0.149345	-3.4314	0.0382962	0.0363744
dmr170372	chr13	62892318	62892317	+	15311	715510	rs75305939	chr13	63607827	63607827	105	111.091	0.940183	2680.9	1.20564e-05	0.167465	0.813079	0.0248975	0.0232717
dmr170377	chr13	62977625	62977624	+	15316	310024	rs2992169	chr13	63287648	63287648	105	121.222	0.929964	1674.3	7.31916e-05	0.139707	0.415831	0.0479952	0.0434389
dmr17038	chr1	50948645	50948644	+	9711	-10420	rs60048959	chr1	50938225	50938225	105	120.176	0.911254	1265.35	4.11327e-05	0.148648	1.6002	0.0245975	0.0216165
dmr170392	chr13	63088628	63088627	+	15295	-506755	rs2649177	chr13	62581873	62581873	105	99.627	1.16748	2473.14	7.11754e-06	0.175448	-0.529815	0.0105989	0.0153179
dmr170483	chr13	63520148	63520147	+	15272	-615266	rs17309792	chr13	62904882	62904882	105	103.841	0.985397	1305.92	2.96519e-05	0.153696	0.646396	0.0467953	0.0442159
dmr170607	chr13	64484216	64484215	+	14369	760635	rs971955	chr13	65244850	65244850	105	117.53	1.02666	2198.98	5.81937e-05	0.143272	-0.33458	0.0422958	0.0410506
dmr170652	chr13	64761340	64761339	+	13760	-735719	rs7325258	chr13	64025621	64025621	105	113.377	0.98622	2701.47	1.69595e-05	0.162264	1.12182	0.0249975	0.022114
dmr170685	chr13	64955225	64955224	+	13412	249998	rs17068864	chr13	65205222	65205222	105	118.443	0.939558	1924.24	3.44988e-06	0.186319	0.546869	0.00229977	0.00237445
dmr170718	chr13	65311230	65311229	+	13200	627149	rs9571519	chr13	65938378	65938378	105	103.288	1.16977	4389.92	1.19788e-05	0.167563	-0.367798	0.0380962	0.0345002
dmr170754	chr13	65574134	65574133	+	13092	879170	rs34567825	chr13	66453303	66453303	105	100.396	0.910264	3086.22	6.44341e-06	0.176948	-0.710578	0.0477952	0.0441958
dmr170812	chr13	66049582	66049581	+	12945	102387	rs9317570	chr13	66151968	66151968	105	114.536	0.979814	1965.7	1.95038e-05	0.160126	-0.316758	0.0185981	0.0174332
dmr170826	chr13	66118818	66118817	+	12953	468830	rs9529100	chr13	66587647	66587647	105	96.6636	0.944074	1467.28	5.27716e-06	0.179953	0.390523	0.0265973	0.0233142
dmr170938	chr13	66744983	66744982	+	14111	-632134	rs9317568	chr13	66112849	66112849	105	117.684	0.99525	3530.67	3.34788e-05	0.151826	0.292432	0.0420958	0.0393917
dmr170985	chr13	67159117	67159116	+	13478	-173797	rs183184187	chr13	66985320	66985320	105	115.326	0.96053	2383.87	3.72843e-05	0.150165	2.20185	0.0426957	0.0418026
dmr170988	chr13	67170757	67170756	+	13461	-526434	rs9540849	chr13	66644323	66644323	105	60.3853	0.735924	7799.92	1.283e-11	0.355049	0.85696	0.0262974	0.0125232
dmr171006	chr13	67311792	67311791	+	13308	794089	rs61961410	chr13	68105880	68105880	105	97.0942	0.942435	1809.61	2.10947e-06	0.193636	0.706796	0.0160984	0.0123645
dmr171065	chr13	67612685	67612684	+	13656	-614596	rs1323929	chr13	66998089	66998089	105	117.817	0.938778	1626.32	3.3102e-05	0.152001	0.376595	0.0277972	0.0230898
dmr171096	chr13	67896712	67896711	+	14013	975028	rs17084231	chr13	68871739	68871739	105	105.256	0.950119	1546.2	4.32375e-06	0.182942	-2.02374	0.00989901	0.00850907
dmr171110	chr13	68087061	68087060	+	14695	411724	rs8001037	chr13	68498784	68498784	105	115.1	0.944992	1668.98	5.17821e-05	0.145083	-0.287113	0.050395	0.0451686
dmr171149	chr13	68508022	68508021	+	15177	156981	rs115901384	chr13	68665002	68665002	105	44.5532	0.828556	11233.6	2.44938e-13	0.401226	-1.9318	0.0666933	0.0451786
dmr171208	chr13	68974702	68974701	+	15898	45984	rs9529495	chr13	69020685	69020685	105	110.937	0.967773	2450.76	1.66171e-05	0.162576	0.268661	0.0264974	0.0265117
dmr171269	chr13	69420473	69420472	+	17058	971255	rs145247298	chr13	70391727	70391727	105	55.3916	1.15257	1621.22	8.39463e-09	0.27202	-3.79676	0.0175982	0.0275782
dmr171361	chr13	70037343	70037342	+	17096	160547	rs9317902	chr13	70197889	70197889	105	113.531	0.974828	2596.14	2.11148e-05	0.158911	0.4499	0.0294971	0.0276739
dmr171389	chr13	70214203	70214202	+	16762	-20123	rs9529693	chr13	70194080	70194080	105	114.864	0.956695	3129.88	6.52913e-06	0.176749	0.463886	0.0113989	0.00941442
dmr171390	chr13	70219718	70219717	+	16752	27203	rs66775748	chr13	70246920	70246921	105	109.686	0.941235	4424.46	6.73244e-07	0.210413	-0.305805	0.00269973	0.00249912
dmr171402	chr13	70279569	70279568	+	16659	942947	rs9572691	chr13	71222515	71222515	105	63.2974	0.855404	1013.47	6.13526e-08	0.244625	0.808115	0.0415958	0.047932
dmr171405	chr13	70297006	70297005	+	16698	-792932	rs9572178	chr13	69504074	69504074	105	112.967	0.976864	2909.06	2.98707e-05	0.153583	0.464577	0.0481952	0.0459691
dmr171409	chr13	70325531	70325530	+	16780	897410	rs55881594	chr13	71222940	71222940	105	111.204	0.959053	2832.38	4.96263e-06	0.180876	0.403944	0.0105989	0.00913198
dmr171616	chr13	71992053	71992052	+	14203	-774852	rs9542618	chr13	71217201	71217201	105	86.8608	1.04615	3526.7	1.4224e-06	0.199459	-0.597421	0.0263974	0.034121
dmr171659	chr13	72268194	72268193	+	14407	-124033	rs74976937	chr13	72144161	72144161	105	41.2104	0.592011	18394.8	8.89742e-20	0.547274	-2.67064	0.0323968	0.00814408
dmr171718	chr13	72653460	72653459	+	14649	-572455	rs60366660	chr13	72081005	72081005	105	71.4492	1.09997	2167.82	4.55356e-07	0.216088	0.35271	0.0421958	0.049494
dmr171822	chr13	73064669	73064668	+	14866	764612	rs56994264	chr13	73829280	73829280	105	105.39	1.16028	8723.63	9.03196e-06	0.171847	109.376	0.0486951	0.0446423
dmr171882	chr13	73253445	73253444	+	14467	133633	rs7139908	chr13	73387077	73387077	105	117.53	0.941842	4162.87	1.77548e-05	0.161564	0.392904	0.0328967	0.0293087
dmr17192	chr1	52058848	52058847	+	11510	747073	rs78912591	chr1	52805920	52805920	105	33.4688	0.777673	277.196	9.63555e-13	0.385621	-4.11054	0.080092	0.0448872
dmr171964	chr13	73578734	73578733	+	14755	634225	rs562537283	chr13	74212958	74212961	105	122.565	0.928421	5354.62	3.32793e-05	0.151919	21.2667	0.0529947	0.0497374
dmr172088	chr13	74086158	74086157	+	14949	-204369	rs116221485	chr13	73881789	73881789	105	76.3608	0.956595	2920.12	6.00673e-08	0.244922	-3.83972	0.00769923	0.0139837
dmr172309	chr13	75183414	75183413	+	15136	711485	rs12866267	chr13	75894898	75894898	105	82.4517	1.10898	4340.85	1.03299e-06	0.204159	-0.997644	0.0425957	0.0449842
dmr17231	chr1	52266191	52266190	+	12063	578554	rs11805798	chr1	52844744	52844744	105	111.122	1.06046	2524.98	2.05865e-05	0.159299	98.0063	0.0213979	0.0230879
dmr172394	chr13	75608590	75608589	+	14906	569040	rs1330425	chr13	76177629	76177629	105	98.3862	0.955187	1894.62	6.06831e-08	0.244779	0.374579	0.00069993	0.000439402
dmr17242	chr1	52319741	52319740	+	12135	610886	rs150442686	chr1	52930626	52930626	105	51.4336	0.839687	2453.72	2.28124e-11	0.348058	-0.924489	0.0309969	0.0172447
dmr172471	chr13	76001253	76001252	+	14682	-594371	rs1028793	chr13	75406882	75406882	105	103.103	0.949652	2072.7	1.84296e-08	0.2613	0.420554	0.00019998	8.61784e-05
dmr172495	chr13	76114298	76114297	+	14679	674326	rs7321339	chr13	76788623	76788623	105	106.292	0.931093	3851.21	5.17628e-06	0.180243	-0.729857	0.0264974	0.0234913
dmr172530	chr13	76257664	76257663	+	14352	306014	rs12860990	chr13	76563677	76563677	105	120.791	0.918331	7493.04	1.97169e-05	0.15996	-0.70208	0.0477952	0.0467212
dmr172602	chr13	76733691	76733690	+	13745	-764752	rs9544095	chr13	75968939	75968939	105	95.9971	0.960259	1524.74	3.8488e-06	0.184684	-0.446494	0.019998	0.0182637
dmr172665	chr13	77031193	77031192	+	13533	311678	rs7139658	chr13	77342870	77342870	105	73.1411	1.1952	3235.32	4.33079e-09	0.280933	-2.20081	0.00219978	0.000939653
dmr172763	chr13	77572169	77572168	+	13409	298198	rs115477441	chr13	77870366	77870366	105	75.2534	0.92754	1290.79	5.11784e-07	0.214397	2.45553	0.0360964	0.0367327
dmr172783	chr13	77708967	77708966	+	13506	248749	rs12720129	chr13	77957715	77957715	105	87.7222	0.812511	4197.4	4.53508e-07	0.216147	3.40892	0.0441956	0.0386885
dmr172805	chr13	77839043	77839042	+	13617	-496173	rs7139658	chr13	77342870	77342870	105	99.0527	1.09545	6750.08	3.22784e-06	0.187312	-2.07	0.0288971	0.0286884
dmr172816	chr13	77906970	77906969	+	13699	925292	rs114802925	chr13	78832261	78832261	105	102.816	1.03183	6006.92	5.27567e-06	0.179957	2.51097	0.0387961	0.0346686
dmr172817	chr13	77922182	77922181	+	13704	465641	rs2329073	chr13	78387822	78387822	105	114.29	0.956043	2193.08	4.02553e-06	0.184012	0.551554	0.00449955	0.00431233
dmr172831	chr13	77993221	77993220	+	13698	928918	rs9574326	chr13	78922138	78922138	105	89.5063	0.872284	3504.18	1.15931e-06	0.202467	-0.698967	0.0505949	0.0418977
dmr172872	chr13	78175235	78175234	+	13973	56086	rs1854395	chr13	78231320	78231320	105	114.475	0.954977	2124.15	4.04889e-05	0.148892	-0.322304	0.0463954	0.0445873
dmr172949	chr13	78535078	78535077	+	14276	-428724	rs2775107	chr13	78106354	78106354	105	121.642	0.974167	3591.16	4.69623e-05	0.146597	-0.301618	0.0437956	0.0452974
dmr172954	chr13	78608726	78608725	+	14309	-693457	rs117697898	chr13	77915269	77915269	105	76.1968	1.45646	6170.34	7.1955e-07	0.209444	-1.68759	0.0307969	0.0456049
dmr172955	chr13	78613200	78613199	+	14308	315596	rs568410674	chr13	78928795	78928796	105	113.377	0.951297	2199.57	2.28852e-05	0.157677	-0.595349	0.030197	0.0286562
dmr173118	chr13	79575416	79575415	+	13433	-712050	rs114243350	chr13	78863366	78863366	105	87.0864	1.0288	3426.29	1.8912e-06	0.195253	3.2801	0.030397	0.0436797
dmr173148	chr13	79733043	79733042	+	13434	691343	rs79327593	chr13	80424385	80424385	105	95.3101	0.951772	1513.31	1.01094e-05	0.170139	-2.53665	0.0484952	0.0461589
dmr173195	chr13	79921989	79921988	+	13151	-188945	rs56937449	chr13	79733044	79733044	105	67.8604	0.922231	6905.64	1.21794e-08	0.266965	0.449841	0.0606939	0.0436783
dmr173211	chr13	80028098	80028097	+	13154	239812	rs173225	chr13	80267909	80267909	105	74.2896	0.83541	1524.62	1.05646e-07	0.236981	-0.766612	0.0273973	0.0263419
dmr173314	chr13	80485417	80485416	+	13003	-464502	rs73236834	chr13	80020915	80020915	105	109.953	0.950262	3149.35	5.01566e-06	0.180716	5.82709	0.0123988	0.0120898
dmr17334	chr1	52735600	52735599	+	12856	607226	rs1416098	chr1	53342825	53342825	105	68.8242	1.06453	2065.22	7.6893e-08	0.241458	-0.471609	0.0235976	0.0218271
dmr173356	chr13	80692813	80692812	+	13373	-78144	rs1772575	chr13	80614669	80614669	105	113.572	0.949806	2243.68	3.01304e-05	0.15345	-0.411941	0.0374963	0.0381478
dmr173391	chr13	80971626	80971625	+	14024	-678933	rs190022589	chr13	80292693	80292693	105	104.231	0.952188	1660.22	1.64211e-05	0.162757	-1.77321	0.0348965	0.0348557
dmr173414	chr13	81110913	81110912	+	14064	359060	rs2876767	chr13	81469972	81469972	105	105.995	0.992994	1713.51	3.0189e-05	0.15342	0.492941	0.0494951	0.04745
dmr173437	chr13	81235775	81235788	+	13972	805689	rs2840337	chr13	82041477	82041477	105	115.438	0.936607	2482.22	9.14909e-06	0.171652	0.431918	0.0107989	0.0112759
dmr173452	chr13	81341037	81341036	+	13877	-369081	rs76984211	chr13	80971956	80971956	105	74.71	1.24963	1659.31	1.53748e-06	0.198312	3.03793	0.0285971	0.038619
dmr173464	chr13	81427869	81427868	+	13921	-356571	rs138932633	chr13	81071294	81071298	105	88.9629	0.827156	2828.23	5.74664e-07	0.212715	0.541805	0.030297	0.027208
dmr173466	chr13	81455588	81455587	+	13929	-413309	rs9601528	chr13	81042279	81042279	105	76.043	0.908509	853.261	5.13788e-07	0.21434	-0.763865	0.0287971	0.025024
dmr173496	chr13	81685286	81685285	+	13760	-336049	rs12431089	chr13	81349237	81349237	105	111.706	0.983804	2989.5	2.27676e-05	0.157756	-0.734025	0.0389961	0.0387863
dmr173501	chr13	81714705	81714704	+	13720	-949296	rs2759236	chr13	80765409	80765409	105	114.905	0.94952	1895.15	4.47131e-05	0.147357	-0.297021	0.0447955	0.0437287
dmr173514	chr13	81803168	81803167	+	13859	916011	rs3068625	chr13	82719178	82719178	105	72.8335	0.748935	2017.72	3.69934e-08	0.25168	0.756701	0.0350965	0.0328527
dmr173557	chr13	82074067	82074066	+	13909	-147233	rs9601768	chr13	81926834	81926834	105	70.6187	1.14445	1671.61	6.50442e-07	0.210915	-0.750933	0.0319968	0.0474587
dmr173562	chr13	82119326	82119325	+	13965	279743	rs115373970	chr13	82399068	82399068	105	116.423	0.940675	2023.33	4.26098e-05	0.148102	2.78812	0.0434957	0.0406378
dmr173575	chr13	82190956	82190955	+	14219	-405352	rs4885772	chr13	81785604	81785604	105	104.426	0.92106	6578.49	8.7681e-09	0.271431	-8.14996	0.00029997	0.000140172
dmr173670	chr13	82971511	82971510	+	14739	312911	rs397809077	chr13	83284421	83284421	105	70.5469	0.793667	3409.68	1.52223e-08	0.263919	0.454695	0.0512949	0.0325392
dmr173717	chr13	83177613	83177626	+	14787	89531	rs74399392	chr13	83267157	83267157	105	116.002	0.946534	3024.34	2.67402e-05	0.155286	5.19667	0.0373963	0.0370471
dmr17375	chr1	52899823	52899822	+	12955	495186	rs76998887	chr1	53395008	53395008	105	112.578	0.99419	2580.18	2.8339e-05	0.154393	-0.566948	0.040096	0.0376256
dmr173779	chr13	83640315	83640314	+	15224	-503146	rs2800366	chr13	83137169	83137169	105	116.915	0.965257	1954.71	9.80198e-06	0.170607	0.330569	0.00809919	0.00722768
dmr173837	chr13	83955308	83955307	+	15497	-219594	rs531070003	chr13	83735714	83735714	105	50.644	1.09109	597.336	2.06781e-10	0.320606	3.35073	0.00049995	0.00384048
dmr173850	chr13	84032723	84032722	+	15777	961229	rs12583714	chr13	84993951	84993951	105	109.348	0.948893	1889.51	1.60355e-05	0.163119	-0.51643	0.0259974	0.0249219
dmr173855	chr13	84063810	84063809	+	15959	-23228	rs61961288	chr13	84040582	84040582	105	102.488	0.922132	2308.42	3.28828e-06	0.187035	0.729914	0.0163984	0.0146338
dmr17385	chr1	52958802	52958801	+	12927	8254	rs111445656	chr1	52967055	52967055	105	45.8452	1.23091	1921.35	1.9465e-10	0.321373	4.41722	0.0331967	0.0231708
dmr173889	chr13	84379333	84379332	+	16484	503021	rs149631404	chr13	84882353	84882353	105	102.303	0.974287	1791.49	2.01627e-05	0.159618	0.698452	0.0523948	0.0494158
dmr17388	chr1	52964391	52964390	+	12930	-127036	rs7522936	chr1	52837355	52837355	105	70.0957	1.06167	1290.99	6.56553e-08	0.243676	58.1938	0.00349965	0.00992323
dmr17389	chr1	52964753	52964752	+	12928	394384	rs74083968	chr1	53359136	53359136	105	91.8647	0.853453	4199.55	6.62912e-07	0.210638	3.72482	0.0347965	0.0274795
dmr173945	chr13	84654761	84654760	+	15811	332027	rs35410076	chr13	84986787	84986787	105	93.4644	0.765821	7431.95	1.59817e-07	0.231112	0.475588	0.0323968	0.0206976
dmr173972	chr13	84807579	84807578	+	15979	134617	rs8002011	chr13	84942195	84942195	105	92.7876	0.93726	2613.84	2.59276e-07	0.224201	0.797001	0.00509949	0.00495055
dmr173988	chr13	84863692	84863691	+	16056	-89930	rs72629490	chr13	84773762	84773762	105	119.345	0.935909	6416.17	1.4756e-05	0.164388	-0.55801	0.0318968	0.0316446
dmr174019	chr13	85039697	85039696	+	16151	-79935	rs60290161	chr13	84959761	84959762	105	84.687	0.823866	3362.32	4.33563e-07	0.216798	-1.03733	0.0479952	0.0408475
dmr174073	chr13	85323162	85323161	+	16280	174106	rs9319164	chr13	85497267	85497267	105	111.378	0.971349	2313.32	1.30043e-05	0.166313	-0.478709	0.0191981	0.0185099
dmr17414	chr1	53027574	53027573	+	12985	634110	rs76811775	chr1	53661683	53661683	105	63.8921	1.24195	992.691	2.34307e-07	0.225651	-1.85806	0.0164984	0.024047
dmr174187	chr13	85875325	85875324	+	15846	-979433	rs9546919	chr13	84895892	84895892	105	110.291	0.982699	1514.31	1.04215e-05	0.169678	0.350677	0.010399	0.010252
dmr174194	chr13	85909783	85909782	+	15739	-303517	rs118067436	chr13	85606266	85606266	105	103.062	0.954889	1442.96	1.84059e-05	0.161013	4.14639	0.0408959	0.03721
dmr174204	chr13	85937595	85937594	+	15698	-690612	rs140202885	chr13	85246981	85246983	105	110.834	0.97589	3097.37	1.50301e-06	0.198646	0.506086	0.00429957	0.0027766
dmr174240	chr13	86144147	86144146	+	15197	19714	rs9547559	chr13	86163860	86163860	105	119.755	0.963115	3004.09	5.02186e-05	0.145559	0.428403	0.0507949	0.0495973
dmr174280	chr13	86435468	86435467	+	14419	-264787	rs41290728	chr13	86170681	86170681	105	118.135	0.937371	1906.56	4.04492e-05	0.148907	0.445789	0.0347965	0.0323189
dmr174343	chr13	86788346	86788345	+	14038	-867539	rs72633503	chr13	85920807	85920807	105	104.938	1.08572	3385.81	1.15663e-05	0.168095	-0.593562	0.0279972	0.028146
dmr174372	chr13	86992973	86992972	+	13679	-182128	rs9523416	chr13	86810845	86810845	105	119.602	0.934123	1609.08	6.959e-05	0.140492	-0.343089	0.0474953	0.0440032
dmr17437	chr1	53071248	53071247	+	12938	537074	rs12083120	chr1	53608321	53608321	105	114.341	0.927958	3190.81	1.61716e-05	0.16299	-0.713598	0.030197	0.0290179
dmr174408	chr13	87435118	87435117	+	13500	594859	rs74799293	chr13	88029976	88029976	105	128.697	0.945044	4695.54	4.17739e-05	0.148409	-2.31448	0.0368963	0.0328095
dmr174427	chr13	87672288	87672287	+	13436	-538050	rs12428252	chr13	87134238	87134238	105	113.654	0.907953	2238.87	2.70724e-05	0.155096	0.754208	0.0431957	0.0400513
dmr174431	chr13	87707576	87707575	+	13408	-572459	rs9516523	chr13	87135117	87135117	105	93.2593	0.863	2249.45	2.07205e-06	0.193901	-442.636	0.0309969	0.0317447
dmr174460	chr13	87984587	87984586	+	13362	-328670	rs148817014	chr13	87655917	87655917	105	124.841	0.920641	2755.9	5.25449e-05	0.144857	1.55684	0.0434957	0.0382675
dmr174508	chr13	88287263	88287262	+	13168	-43632	rs114096585	chr13	88243631	88243631	105	108.343	0.90326	2356.55	1.82488e-06	0.195781	-4.59708	0.00639936	0.00536626
dmr174548	chr13	88515090	88515089	+	13072	894721	rs12870607	chr13	89409810	89409810	105	103.062	0.764078	7799.15	1.75297e-07	0.229795	-2.31348	0.0167983	0.00857389
dmr174650	chr13	89281246	89281245	+	14940	152120	rs533708348	chr13	89433365	89433365	105	78.8833	1.02695	1023.35	2.21704e-06	0.192899	-1.77216	0.0375962	0.0377607
dmr17468	chr1	53116694	53116693	+	12875	859390	rs10888828	chr1	53976083	53976083	105	66.958	0.772839	1685.82	2.17163e-09	0.290121	0.946988	0.0127987	0.0123301
dmr174775	chr13	89979479	89979478	+	15031	872605	rs61970769	chr13	90852083	90852083	105	115.705	0.930736	2505.96	2.77976e-05	0.15469	-0.335112	0.0375962	0.0353113
dmr174882	chr13	90550142	90550141	+	15534	-310559	rs7981475	chr13	90239583	90239583	105	109.491	0.945943	2491.59	9.45748e-06	0.17115	0.549568	0.0218978	0.0192948
dmr174900	chr13	90696785	90696784	+	15571	-532644	rs1826261	chr13	90164141	90164141	105	80.7085	1.26207	2001.23	5.39266e-07	0.213638	-0.299901	0.00449955	0.00724246
dmr174969	chr13	91148988	91148987	+	14536	-658732	rs932930	chr13	90490256	90490256	105	117.069	0.954454	2550.61	9.84485e-06	0.170541	-0.388353	0.0120988	0.00978599
dmr175025	chr13	91445193	91445192	+	14656	348003	rs72644059	chr13	91793195	91793195	105	111.614	0.947061	4398.95	1.51174e-06	0.198561	3.23019	0.00559944	0.00430484
dmr175108	chr13	91952745	91952744	+	14590	936487	rs1335326	chr13	92889231	92889231	105	92.5107	1.19968	2263.83	1.80225e-06	0.195966	1.6866	0.00619938	0.00672662
dmr175230	chr13	92693666	92693665	+	14694	-200471	rs2149062	chr13	92493195	92493195	105	105.205	0.942554	1521.26	1.30878e-05	0.166216	0.368902	0.0268973	0.0248171
dmr175238	chr13	92826160	92826159	+	14613	878614	rs4771878	chr13	93704773	93704773	105	109.707	0.973621	1533.06	1.30713e-05	0.166235	0.321482	0.0161984	0.0144291
dmr175249	chr13	92916631	92916630	+	14641	-500016	rs75492001	chr13	92416615	92416615	105	82.1953	1.22467	2169.35	3.37715e-06	0.186637	73.8912	0.0333967	0.0425955
dmr175274	chr13	93000002	93000001	+	14602	-538636	rs964591	chr13	92461366	92461366	105	106.302	0.944506	2076.44	1.20255e-05	0.167504	0.825428	0.030097	0.0275535
dmr175329	chr13	93218980	93218979	+	14619	-38354	rs319564	chr13	93180626	93180626	105	116.197	0.951279	2487.76	1.34277e-05	0.165825	0.393309	0.0156984	0.0145618
dmr175331	chr13	93227625	93227628	+	14617	546774	rs9301907	chr13	93774402	93774402	105	104.631	0.95879	3559.07	1.07651e-05	0.169186	0.602259	0.0494951	0.0452448
dmr175346	chr13	93296873	93296872	+	14462	-254390	rs71429504	chr13	93042483	93042483	105	49.1675	1.33983	4784.94	3.65913e-10	0.313322	3.20231	0.0369963	0.0316821
dmr175423	chr13	93753083	93753082	+	14358	179066	rs9556340	chr13	93932148	93932148	105	110.106	0.955702	1649.58	9.97729e-06	0.170339	0.419897	0.0133987	0.0124207
dmr175469	chr13	94070847	94070846	+	14726	644510	rs7982791	chr13	94715356	94715356	105	108.825	0.969042	1709.73	1.35009e-05	0.165743	-0.480595	0.019598	0.0183362
dmr175488	chr13	94157127	94157126	+	14713	732108	rs35299675	chr13	94889234	94889234	105	101.021	0.966026	1729.27	1.06173e-05	0.169395	0.787139	0.0326967	0.0305863
dmr175585	chr13	94537147	94537146	+	15306	788316	rs9524920	chr13	95325462	95325462	105	112.537	0.978406	2253.68	8.77242e-06	0.172288	0.393556	0.0111989	0.0104306
dmr175677	chr13	94913729	94913728	+	14664	-357059	rs9516431	chr13	94556670	94556670	105	86.8403	0.886961	2140.79	2.52986e-08	0.25694	2.10757	0.00259974	0.00203178
dmr175697	chr13	94983084	94983083	+	14568	590634	rs35475109	chr13	95573717	95573719	105	110.783	0.95958	2347.74	2.73706e-05	0.154928	0.264417	0.0443956	0.0438594
dmr175762	chr13	95145345	95145344	+	14245	390839	rs57614589	chr13	95536183	95536183	105	104.21	0.970328	2164.12	7.50414e-06	0.174649	0.312116	0.0214979	0.0198905
dmr175767	chr13	95164223	95164222	+	14195	-875548	rs72632649	chr13	94288675	94288675	105	94.2642	0.952409	5980.05	7.63126e-07	0.208587	6.44826	0.0252975	0.0206897
dmr175833	chr13	95256591	95256590	+	14125	-16828	rs12865305	chr13	95239763	95239763	105	80.8623	0.905559	1953.41	3.57596e-07	0.219579	1.58805	0.0249975	0.0239672
dmr175	chr1	1120626	1120625	+	11109	-302465	rs2073813	chr1	818161	818161	105	108.015	0.993109	2428.99	1.80636e-05	0.1613	0.59026	0.0370963	0.0335521
dmr176019	chr13	95889828	95889827	+	13262	-456072	rs3751334	chr13	95433756	95433756	105	106.774	1.08238	3833.48	9.92198e-06	0.170423	0.928646	0.0219978	0.0228264
dmr176069	chr13	96209260	96209259	+	12626	650207	rs55939363	chr13	96859466	96859466	105	81.4058	0.895264	1146.07	3.52367e-07	0.219791	-0.720922	0.0144986	0.0145235
dmr176088	chr13	96342798	96342797	+	12112	-228982	rs113474489	chr13	96113816	96113816	105	73.3975	1.24921	1157.15	2.05109e-06	0.194052	0.740936	0.0291971	0.0385239
dmr176094	chr13	96371890	96371895	+	11959	-101277	rs398070404	chr13	96270613	96270613	105	121.017	0.924787	1910.08	6.19178e-05	0.142309	-0.410472	0.0458954	0.0425705
dmr176153	chr13	96822208	96822207	+	11627	113112	rs1331284	chr13	96935319	96935319	105	114.249	0.918363	1095.88	4.54658e-05	0.147099	-0.597113	0.0358964	0.0319312
dmr176192	chr13	97002036	97002035	+	11889	850381	rs9517091	chr13	97852416	97852416	105	119.13	0.940814	1676.46	4.42248e-05	0.147527	-0.609599	0.030497	0.0287218
dmr176207	chr13	97081339	97081338	+	12105	-616764	rs200842997	chr13	96464571	96464575	105	41.1694	0.753518	640.046	1.87966e-12	0.377867	41.1856	0.0859914	0.0260559
dmr176263	chr13	97387240	97387239	+	12985	-602655	rs1924596	chr13	96784585	96784585	105	114.023	0.955607	2493.16	1.15342e-05	0.168138	-1.19501	0.0152985	0.0148591
dmr176428	chr13	98097483	98097482	+	14543	-175834	rs9513330	chr13	97921649	97921649	105	49.1777	1.21451	18514.8	1.76291e-11	0.351198	2.00913	0.0486951	0.0413263
dmr176441	chr13	98124216	98124215	+	14592	-46858	rs181175793	chr13	98077358	98077358	105	99.1348	0.875767	2873.36	3.49419e-06	0.186128	1.86458	0.0351965	0.0321063
dmr176526	chr13	98338624	98338623	+	14566	-124343	rs77552717	chr13	98214281	98214281	105	105.215	0.973894	5768.91	3.98885e-06	0.184149	3.29962	0.0264974	0.0248269
dmr176548	chr13	98395029	98395028	+	14676	-307584	rs183786681	chr13	98087445	98087445	105	45.4761	1.31121	3340.88	4.25292e-11	0.340409	2.25798	0.0280972	0.0164817
dmr176631	chr13	98557015	98557014	+	15273	219738	rs9557055	chr13	98776752	98776752	105	110.383	0.905869	8379.72	5.41951e-07	0.213566	-0.552417	0.00619938	0.00426212
dmr176636	chr13	98580304	98580303	+	15326	775783	rs72649597	chr13	99356086	99356086	105	48.9316	1.28722	891.131	8.83639e-09	0.271326	-157.746	0.0126987	0.0321073
dmr176719	chr13	98782133	98782132	+	15430	-132259	rs4640039	chr13	98649874	98649874	105	93.5156	0.836252	5444.29	1.46767e-07	0.232323	1.79543	0.0114989	0.010146
dmr176775	chr13	98923314	98923313	+	15390	-139616	rs35284331	chr13	98783697	98783698	105	77.7554	1.13093	2796.35	2.19118e-08	0.258921	-0.750761	0.0039996	0.00191711
dmr176836	chr13	99074311	99074310	+	15435	-286194	rs9557072	chr13	98788117	98788117	105	109.583	0.975858	2181.02	1.15869e-05	0.168068	0.419618	0.019898	0.0179886
dmr176856	chr13	99136725	99136724	+	15220	-359973	rs9557055	chr13	98776752	98776752	105	99.7295	0.933674	2029.81	2.38541e-07	0.225395	0.60279	0.00239976	0.00158107
dmr176864	chr13	99154502	99154501	+	15164	690976	rs4592516	chr13	99845477	99845477	105	109.891	1.01233	3647.21	2.01224e-05	0.159648	-0.235636	0.0470953	0.0439487
dmr176889	chr13	99217604	99217603	+	15036	-773492	rs68077784	chr13	98444111	98444112	105	111.296	0.932577	3671.07	1.58455e-05	0.163301	-0.534005	0.0428957	0.0411913
dmr176953	chr13	99451480	99451479	+	14289	-146187	rs10540867	chr13	99305291	99305293	105	110.322	0.939844	2353.08	9.45809e-06	0.171149	-0.334313	0.019898	0.0174348
dmr176983	chr13	99535447	99535446	+	14257	-467624	rs144834876	chr13	99067823	99067823	105	104.046	0.937882	6380.21	4.00296e-06	0.184096	1031.51	0.0413959	0.0356717
dmr176	chr1	1120968	1120967	+	11114	980968	rs3107137	chr1	2101935	2101935	105	113.326	0.968385	1485.62	4.55351e-05	0.147075	-0.316529	0.040296	0.0373726
dmr177097	chr13	99882965	99882964	+	13699	-651259	rs138808622	chr13	99231702	99231706	105	95.5869	0.921643	2194.11	6.3266e-06	0.177224	-2.12817	0.0486951	0.0477257
dmr177109	chr13	99898180	99898179	+	13707	-845805	rs11069341	chr13	99052375	99052375	105	108.138	0.953692	1981.51	7.26865e-06	0.175131	-0.56817	0.0138986	0.013151
dmr177142	chr13	99967208	99967207	+	13822	890344	rs111548570	chr13	100857551	100857552	105	70.7007	0.960802	874.99	3.26277e-08	0.253422	0.628375	0.00609939	0.00643173
dmr177306	chr13	100579138	100579137	+	14342	95601	rs7987438	chr13	100674738	100674738	105	101.965	1.07524	3603.27	2.66129e-06	0.190186	-0.509996	0.00879912	0.00929365
dmr177348	chr13	100675971	100675970	+	14344	416071	rs1151375	chr13	101092041	101092041	105	117.592	1.00174	9496.85	3.23401e-06	0.187283	-0.249091	0.010199	0.00779327
dmr177352	chr13	100688848	100688847	+	14349	957469	rs144094774	chr13	101646316	101646316	105	78.2681	0.904523	2055.54	1.25033e-08	0.266607	-0.58468	0.00419958	0.00351979
dmr177404	chr13	100875230	100875229	+	14360	-37773	rs7317252	chr13	100837457	100837457	105	107.635	0.982846	1812.07	2.39544e-05	0.156976	-0.680142	0.0358964	0.0359585
dmr17744	chr1	53979613	53979612	+	15073	-668458	rs11802359	chr1	53311155	53311155	105	113.829	0.975747	2582.39	1.81035e-05	0.161266	0.763917	0.0222978	0.0227656
dmr177468	chr13	101114783	101114782	+	14600	-757583	rs9585410	chr13	100357200	100357200	105	102.847	0.938284	2308.84	2.72925e-06	0.189811	-0.714336	0.0140986	0.0109805
dmr177508	chr13	101290093	101290092	+	14923	-126283	rs9513862	chr13	101163810	101163810	105	87.2505	0.972064	1504.41	6.13113e-07	0.211774	0.582209	0.0109989	0.00956982
dmr177537	chr13	101416217	101416216	+	14898	-256072	rs57401065	chr13	101160145	101160145	105	64.333	0.829433	9235.54	2.80795e-10	0.31671	-2.14213	0.0370963	0.0184251
dmr177580	chr13	101661853	101661852	+	15153	54939	rs35542915	chr13	101716791	101716791	105	114.3	0.988662	2835.43	3.45829e-05	0.151326	0.381364	0.0456954	0.0447967
dmr177661	chr13	102141366	102141365	+	15019	744547	rs145396072	chr13	102885912	102885912	105	99.9038	1.08442	3679.88	1.16362e-06	0.202412	-1.55628	0.00549945	0.00496364
dmr177767	chr13	102669642	102669641	+	15480	-559182	rs9554841	chr13	102110460	102110460	105	108.866	0.955292	1762.43	3.29528e-05	0.15207	-0.334309	0.0488951	0.0477834
dmr177799	chr13	102753076	102753075	+	15703	-986408	rs7327551	chr13	101766668	101766668	105	107.492	1.14075	5701.94	4.45169e-06	0.182505	-0.617053	0.0119988	0.0104037
dmr177850	chr13	102930932	102930931	+	15696	342335	rs114133842	chr13	103273266	103273266	105	87.6401	1.04682	2512.55	3.28954e-06	0.187029	-1.77201	0.0459954	0.045064
dmr177921	chr13	103220591	103220590	+	15925	29663	rs2806334	chr13	103250253	103250253	105	110.547	0.983418	2668.1	7.53422e-06	0.174589	-0.514394	0.0125987	0.0124291
dmr177984	chr13	103511965	103511964	+	16451	-30438	rs12584553	chr13	103481527	103481527	105	81.0469	1.16345	3844.21	8.93969e-07	0.206275	-0.96285	0.0362964	0.0350032
dmr178041	chr13	103786415	103786414	+	16815	-130206	rs9558150	chr13	103656209	103656209	105	114.577	0.951738	2838.82	3.44465e-05	0.151387	0.528749	0.0516948	0.049786
dmr178048	chr13	103901644	103901643	+	16920	225476	rs140652782	chr13	104127119	104127123	105	43.2715	1.39833	488.238	5.12217e-12	0.366056	-0.818816	9.999e-05	0.000473471
dmr178053	chr13	103926656	103926655	+	16968	-449074	rs9519052	chr13	103477582	103477582	105	70.3008	0.974135	1041.61	1.21293e-07	0.235027	-0.73847	0.020198	0.0177494
dmr178064	chr13	103981525	103981524	+	16916	852457	rs9586653	chr13	104833981	104833981	105	108.261	1.05662	3873.99	5.44223e-06	0.17949	-3.73993	0.0128987	0.0114905
dmr178067	chr13	104001110	104001109	+	16929	-74076	rs35506838	chr13	103927034	103927034	105	83.4053	0.982201	1191.44	1.13932e-06	0.202722	0.474924	0.0215978	0.0187145
dmr178134	chr13	104333340	104333339	+	17221	800736	rs143832931	chr13	105134075	105134075	105	87.0967	1.17247	3638.77	2.1009e-06	0.193696	-2.25703	0.0324968	0.031233
dmr178189	chr13	104567212	104567211	+	17298	-783361	rs61969297	chr13	103783851	103783851	105	112.813	0.899546	9043.43	8.86954e-07	0.206391	-0.696785	0.00709929	0.00582335
dmr178264	chr13	104996391	104996390	+	17599	-562512	rs72659040	chr13	104433879	104433879	105	62.6206	1.11256	3653.87	7.6089e-09	0.27335	0.622799	0.0212979	0.0194229
dmr17832	chr1	54248098	54248097	+	14650	652121	rs4406680	chr1	54900218	54900218	105	74.4536	0.81794	2404.17	1.11558e-07	0.236211	0.357052	0.0453955	0.0419285
dmr178348	chr13	105392387	105392386	+	17139	338230	rs9519764	chr13	105730616	105730616	105	106.702	0.96981	2306.63	3.31358e-07	0.220676	-0.354681	0.00119988	0.000776415
dmr17855	chr1	54303108	54303107	+	14843	597111	rs4406680	chr1	54900218	54900218	105	106.271	0.936289	2300.93	1.62663e-05	0.162901	0.370831	0.0467953	0.0416908
dmr178643	chr13	106473004	106473003	+	15610	-481060	rs60402748	chr13	105991944	105991944	105	41.4771	1.57265	21242.6	9.55379e-13	0.38572	-0.953868	0.0270973	0.038415
dmr17884	chr1	54374982	54374981	+	14779	373014	rs72911758	chr1	54747995	54747995	105	111.265	0.957135	4158.59	1.54515e-05	0.163686	-0.782197	0.0455954	0.0412306
dmr1788	chr1	3866888	3866887	+	19704	-874453	rs11811220	chr1	2992435	2992435	105	66.6914	0.943934	5364.33	7.33845e-09	0.273839	-0.783222	0.0315968	0.0280106
dmr178903	chr13	107598713	107598712	+	15847	152177	rs1891156	chr13	107750889	107750889	105	113.429	0.992705	2551.18	3.52489e-05	0.151032	0.296709	0.0442956	0.043728
dmr179100	chr13	108590653	108590652	+	16929	-224847	rs9514840	chr13	108365806	108365806	105	107.194	0.964288	2482.17	1.82691e-07	0.229206	-0.348176	0.00119988	0.00045557
dmr179114	chr13	108633406	108633405	+	16981	-132383	rs6492116	chr13	108501023	108501023	105	92.9619	1.13599	7016.03	2.23555e-06	0.192775	-0.553305	0.0408959	0.0373682
dmr179129	chr13	108685321	108685320	+	17012	967863	rs9587952	chr13	109653183	109653183	105	55.3813	0.833546	1442.33	2.42525e-09	0.288658	-0.846512	0.0439956	0.0438433
dmr179211	chr13	108935102	108935101	+	17093	669876	rs9515084	chr13	109604977	109604977	105	114.721	0.968275	3558.49	1.5312e-05	0.163824	-0.559381	0.0247975	0.0248069
dmr179364	chr13	109514163	109514162	+	17755	-469657	rs12856298	chr13	109044506	109044506	105	72.0747	0.94824	3189.19	7.97036e-09	0.272722	-0.640738	0.00909909	0.00763572
dmr179436	chr13	109733641	109733640	+	17677	861412	rs9521863	chr13	110595052	110595052	105	112.024	0.970385	6150.3	5.83494e-06	0.178442	-0.354772	0.0205979	0.0197588
dmr179464	chr13	109785910	109785909	+	17393	877339	rs2296657	chr13	110663248	110663248	105	81.6724	0.935807	2601.82	7.55577e-07	0.208732	0.670117	0.0415958	0.0425188
dmr179471	chr13	109809748	109809747	+	17363	598965	rs4771677	chr13	110408712	110408712	105	95.4536	0.888805	6488.02	4.1024e-07	0.217597	-0.591383	0.020098	0.0157613
dmr179487	chr13	109870004	109870003	+	17292	-488805	rs78777577	chr13	109381199	109381199	105	80.2676	1.01023	3077.13	2.9582e-08	0.254779	2.36799	0.00419958	0.00368167
dmr179513	chr13	109942363	109942362	+	17241	581907	rs1062004	chr13	110524269	110524269	105	115.613	0.983708	5200.48	2.16426e-05	0.158533	0.375061	0.0437956	0.0447014
dmr17954	chr1	54549703	54549702	+	14982	474167	rs34232196	chr1	55023869	55023869	105	123.18	0.96998	7161.57	1.22124e-06	0.201702	0.648745	0.00159984	0.00130196
dmr179560	chr13	110155431	110155430	+	17413	-468298	rs9559625	chr13	109687133	109687133	105	105.749	0.940568	4012.57	1.75155e-06	0.196388	-0.388806	0.0110989	0.00889371
dmr179632	chr13	110297689	110297688	+	17091	-212535	rs55876229	chr13	110085154	110085154	105	115.644	0.968807	5049.24	2.0365e-05	0.159465	0.616446	0.0412959	0.0429102
dmr179669	chr13	110357921	110357920	+	17102	-955462	rs943768	chr13	109402459	109402459	105	112.875	0.990511	3480.9	1.73439e-05	0.161921	0.346513	0.029697	0.0298096
dmr179703	chr13	110433064	110433063	+	17321	-656488	rs9559654	chr13	109776576	109776576	105	89.0244	0.988763	2012.72	1.27187e-06	0.201105	0.536885	0.0187981	0.0173317
dmr179746	chr13	110492726	110492725	+	17482	-834974	rs851473	chr13	109657752	109657752	105	112.937	0.976396	3401.86	5.18778e-06	0.180209	-0.509017	0.00939906	0.00874946
dmr179756	chr13	110504064	110504063	+	17470	604831	rs9559988	chr13	111108894	111108894	105	103.38	0.962873	2937.93	3.77283e-06	0.184982	0.335526	0.0161984	0.0156107
dmr179799	chr13	110573121	110573120	+	17691	407996	rs78293675	chr13	110981116	110981116	105	78.5347	0.940247	9572.44	8.93431e-08	0.239346	3.73724	0.0568943	0.044872
dmr179967	chr13	110937998	110937997	+	16485	-386650	rs912943	chr13	110551348	110551348	105	72.8643	0.979055	1267.77	1.51729e-07	0.23185	-0.301211	0.0167983	0.017251
dmr180062	chr13	111214473	111214472	+	16151	-660697	rs331597	chr13	110553776	110553776	105	110.199	0.983787	3166.34	3.25553e-06	0.187184	0.324397	0.00679932	0.00641654
dmr18006	chr1	54662089	54662088	+	15157	-73028	rs12095558	chr1	54589061	54589061	105	92.1416	0.965552	3089.15	2.56471e-06	0.190736	-0.610771	0.0364964	0.0368404
dmr180228	chr13	111473095	111473167	+	15663	491726	rs9577190	chr13	111964893	111964893	105	113.685	1.0243	10986.6	4.76194e-06	0.181495	0.536089	0.020398	0.0188378
dmr180291	chr13	111581230	111581229	+	15356	-705176	rs2391874	chr13	110876054	110876054	105	110.845	0.953829	2330.57	1.21934e-05	0.167293	0.277485	0.0210979	0.01985
dmr180308	chr13	111600972	111600971	+	15292	-22556	rs1163631	chr13	111578416	111578416	105	115.377	0.961543	3753.51	1.63758e-05	0.162799	-1.00075	0.0282972	0.0271637
dmr180317	chr13	111612568	111612567	+	15297	416156	rs942036	chr13	112028723	112028723	105	102.344	0.984135	2175.98	4.41447e-06	0.182631	0.299613	0.0128987	0.0136208
dmr180347	chr13	111789745	111789744	+	15623	534721	rs7329321	chr13	112324465	112324465	105	104.723	0.960763	2372.31	1.85106e-07	0.229019	0.408621	0.00049995	0.000626258
dmr180374	chr13	111885261	111885260	+	15744	756390	rs79242219	chr13	112641650	112641650	105	82.6157	0.892939	2807.94	6.74684e-08	0.243294	7.86527	0.0131987	0.00884466
dmr180402	chr13	111934089	111934088	+	15832	102427	rs73577007	chr13	112036515	112036515	105	41.2412	1.50458	5488.32	1.35194e-16	0.480104	-4.91923	9.999e-05	3.50485e-05
dmr180409	chr13	111954395	111954394	+	15774	-754240	rs74126733	chr13	111200155	111200155	105	91.3828	0.940649	4121.93	1.85152e-06	0.195567	2.06397	0.0510949	0.0439303
dmr180457	chr13	112067022	112067021	+	15894	876209	rs9549607	chr13	112943230	112943230	105	114.957	0.975981	3763.99	1.10903e-05	0.168734	0.404889	0.0194981	0.0176584
dmr180501	chr13	112179596	112179595	+	15874	-806461	rs2391933	chr13	111373135	111373135	105	107.379	0.969587	2237.99	4.49162e-06	0.182371	0.702821	0.00949905	0.00915333
dmr180537	chr13	112262331	112262330	+	15875	379320	rs79242219	chr13	112641650	112641650	105	90.1626	0.990796	3063.9	7.06256e-07	0.209716	8.67146	0.0169983	0.0138175
dmr180540	chr13	112272877	112272876	+	15856	369345	rs114516313	chr13	112642221	112642221	105	51.5054	1.09832	3648.1	4.40335e-10	0.310943	9.50343	0.0435956	0.0329339
dmr180611	chr13	112443610	112443609	+	15716	-249739	rs11842926	chr13	112193871	112193871	105	56.8989	0.555073	6345.65	4.57213e-13	0.394163	0.902787	0.0264974	0.0194207
dmr180645	chr13	112550992	112550991	+	15578	-472366	rs140910005	chr13	112078626	112078626	105	66.2402	1.16545	1625.27	1.07205e-07	0.236774	-2.00131	0.010199	0.0216088
dmr180691	chr13	112647930	112647929	+	15317	-4947	rs114823219	chr13	112642983	112642983	105	90.4395	1.01967	6231.18	5.02403e-07	0.214665	6.90355	0.0179982	0.017714
dmr180704	chr13	112669637	112669636	+	15333	198592	rs77566176	chr13	112868228	112868228	105	105.39	0.969919	2169.64	8.35654e-06	0.173023	2.35698	0.0211979	0.0197771
dmr180720	chr13	112704122	112704121	+	15342	-262327	rs7337551	chr13	112441795	112441795	105	84.3794	0.957572	1290.93	1.66538e-06	0.197133	-0.343644	0.029897	0.0270248
dmr180756	chr13	112772789	112772788	+	15783	83886	rs11411350	chr13	112856674	112856674	105	85.8662	0.935148	1493.33	1.87587e-07	0.228829	0.704813	0.00659934	0.00544645
dmr180763	chr13	112776889	112776888	+	15818	-133906	rs114823219	chr13	112642983	112642983	105	71.7261	0.889638	3260.27	5.59224e-09	0.277502	8.44913	0.0137986	0.00912396
dmr180790	chr13	112816278	112816277	+	16233	-737652	rs140910005	chr13	112078626	112078626	105	35.5503	1.53659	497.321	2.82276e-11	0.345452	-2.46397	0.00169983	0.00879422
dmr180808	chr13	112848007	112848006	+	16554	248266	rs12855893	chr13	113096272	113096272	105	88.8398	0.892473	2600.91	3.21158e-07	0.221126	-0.625963	0.0137986	0.0120904
dmr180880	chr13	112962438	112962437	+	16034	-200807	rs370468	chr13	112761631	112761631	105	107.266	1.00082	1894.93	1.53294e-05	0.163807	0.395234	0.0226977	0.0231338
dmr180925	chr13	113019818	113019817	+	16128	-376835	rs114823219	chr13	112642983	112642983	105	74.6587	0.949908	2899.27	1.29144e-08	0.266166	7.82576	0.00909909	0.00639748
dmr180940	chr13	113033464	113033502	+	16158	-390481	rs114823219	chr13	112642983	112642983	105	102.047	0.905456	10321	1.17008e-08	0.267511	7.87128	0.00139986	0.000451327
dmr18099	chr1	54886031	54886030	+	15321	-325305	rs11455599	chr1	54560726	54560726	105	96.2944	0.940738	2352	2.71971e-06	0.189863	-0.431336	0.0216978	0.0215614
dmr181042	chr13	113236133	113236132	+	16583	819569	rs2297096	chr13	114055701	114055701	105	74.0947	1.09404	3961.96	4.38865e-08	0.249304	0.735834	0.0128987	0.0111513
dmr181084	chr13	113334858	113334857	+	16787	695966	rs62637665	chr13	114030823	114030823	105	92.4595	1.19773	6660.23	1.22653e-07	0.234869	-0.93146	0.00219978	0.0014561
dmr181086	chr13	113341159	113341158	+	16781	300481	rs4150832	chr13	113641639	113641639	105	110.281	0.974472	2202.44	2.46385e-05	0.156544	-0.346928	0.0380962	0.0366803
dmr181103	chr13	113378008	113378007	+	16398	-735025	rs114823219	chr13	112642983	112642983	105	73.1616	0.851087	2681.71	4.12998e-12	0.36861	9.19011	0.00029997	0.000105429
dmr181107	chr13	113385715	113385714	+	16344	178625	rs75603045	chr13	113564339	113564339	105	104.477	1.04552	5056.1	3.79334e-06	0.184901	1.44626	0.0182982	0.0164763
dmr181108	chr13	113387258	113387257	+	16329	-292392	rs147439610	chr13	113094864	113094866	105	99.5347	1.03983	4340.94	7.10385e-06	0.175477	2.28191	0.0462954	0.0455827
dmr181127	chr13	113416466	113416465	+	16092	-773483	rs114823219	chr13	112642983	112642983	105	88.9014	0.889882	3244.08	6.13147e-07	0.211773	8.96505	0.0285971	0.0240913
dmr181144	chr13	113436916	113436915	+	15923	-793933	rs114823219	chr13	112642983	112642983	105	75.7046	1.12176	3194.44	2.83183e-08	0.255383	7.53626	0.00349965	0.00414085
dmr181191	chr13	113526761	113526844	+	15217	348821	rs9604567	chr13	113875665	113875665	105	117.858	0.987077	4691.05	9.69595e-06	0.170772	-0.345745	0.0147985	0.0136697
dmr181216	chr13	113576684	113576683	+	14839	395508	rs9670530	chr13	113972191	113972191	105	112.762	0.968184	1904.57	4.44477e-05	0.147449	0.30049	0.0509949	0.0483138
dmr181225	chr13	113601656	113601655	+	14654	-958673	rs114823219	chr13	112642983	112642983	105	77.7759	0.921914	2832.4	2.31517e-10	0.319169	8.83751	0.0009999	0.000292083
dmr181242	chr13	113651533	113651532	+	14190	520672	rs116406487	chr13	114172204	114172204	105	91.9365	1.09442	5378.98	9.42284e-07	0.205505	-2.42113	0.0178982	0.016133
dmr181246	chr13	113657058	113657057	+	14135	-636262	rs113187974	chr13	113020796	113020796	105	80.8521	0.917677	1168.62	6.3956e-07	0.21116	-0.778888	0.0218978	0.0214644
dmr181270	chr13	113764081	113764080	+	13142	-663358	rs9669828	chr13	113100723	113100723	105	90.4395	1.01328	3757.63	1.3186e-06	0.200574	0.456156	0.0278972	0.0253364
dmr181349	chr13	113897656	113897655	+	11848	-967896	rs9577402	chr13	112929760	112929760	105	113.859	0.970581	2252.66	7.39401e-06	0.174873	0.235879	0.00929907	0.00799836
dmr181357	chr13	113913790	113913789	+	11699	-647206	rs35501704	chr13	113266584	113266584	105	115.941	0.959303	2584.52	3.36372e-05	0.151754	0.566027	0.0386961	0.0387654
dmr181382	chr13	113952249	113952248	+	11396	-55906	rs9604562	chr13	113896343	113896343	105	33.7764	1.03274	2755.8	3.4984e-16	0.470699	-0.573549	0.030397	0.00970854
dmr181383	chr13	113952946	113952959	+	11388	-127664	rs9577873	chr13	113825282	113825282	105	62.8257	1.14653	1063.5	3.58089e-08	0.252132	0.58526	0.00529947	0.0116991
dmr181475	chr13	114060214	114060213	+	10322	49657	rs9525181	chr13	114109870	114109870	105	70.5161	0.731591	1891.47	4.55491e-10	0.310508	-0.516518	0.00759924	0.00499355
dmr181526	chr13	114115373	114115372	+	9843	-316745	rs372838696	chr13	113798628	113798628	105	121.273	0.95367	2272.25	3.18436e-05	0.152598	-2.75506	0.0229977	0.0214502
dmr181550	chr13	114152538	114152537	+	9595	-221327	rs7338868	chr13	113931211	113931211	105	93.126	0.808543	1574.35	1.59231e-06	0.197795	-0.355198	0.0292971	0.0253503
dmr181572	chr13	114186420	114186419	+	9342	-785827	rs192155704	chr13	113400593	113400593	105	35.4683	0.618455	464.279	1.99721e-16	0.476264	1798.41	0.00609939	0.0146745
dmr18165	chr1	55006692	55006691	+	15476	-30233	rs12073137	chr1	54976459	54976459	105	111.768	0.948985	1674.36	2.36018e-05	0.157204	-0.47585	0.0293971	0.0264551
dmr181752	chr14	19955117	19955116	+	11308	753574	rs1320483	chr14	20708690	20708690	105	115.11	0.96852	2829.76	2.07037e-05	0.159212	-0.588259	0.0290971	0.0263475
dmr181756	chr14	19969822	19969821	+	11422	583153	rs144644903	chr14	20552974	20552975	105	115.787	0.968243	2347.63	3.15138e-05	0.152759	-0.508444	0.0337966	0.0323421
dmr181833	chr14	20314818	20314817	+	13832	-232433	rs73575313	chr14	20082385	20082385	105	67.6553	1.33294	3264.88	2.25023e-07	0.22623	-0.829569	0.040396	0.0408114
dmr181992	chr14	20734210	20734209	+	16898	-238612	rs12588873	chr14	20495598	20495598	105	115.746	0.966828	4293.36	2.39124e-05	0.157003	0.281069	0.0467953	0.0434215
dmr182094	chr14	21019887	21019886	+	16782	414042	rs7155942	chr14	21433928	21433928	105	81.1802	1.01521	6728.27	3.21825e-07	0.221096	-0.783683	0.0494951	0.0443284
dmr182151	chr14	21237546	21237545	+	16710	-976398	rs8016214	chr14	20261148	20261148	105	112.957	0.964035	3808.07	1.34432e-05	0.165808	-0.393046	0.0260974	0.0275974
dmr182158	chr14	21260820	21260819	+	16759	-818571	rs17111750	chr14	20442249	20442249	105	109.45	0.974527	2815.98	1.70089e-05	0.16222	0.421254	0.0341966	0.0344332
dmr182215	chr14	21445978	21445977	+	16902	83632	rs200040684	chr14	21529609	21529611	105	21.5024	0.404547	247.854	1.32495e-28	0.691935	-12.8046	0.108689	0.032676
dmr182252	chr14	21542046	21542045	+	16730	12770	rs11846361	chr14	21554815	21554815	105	114.895	0.981126	4471.4	1.35592e-05	0.165677	-0.546057	0.0269973	0.0253764
dmr182281	chr14	21602793	21602792	+	16796	-753743	rs28419520	chr14	20849050	20849050	105	115.069	0.959208	3358.9	3.43839e-06	0.186369	0.33581	0.00589941	0.00498527
dmr182287	chr14	21611987	21611986	+	16798	-148947	rs8013500	chr14	21463040	21463040	105	108.64	0.965037	2485.25	2.7228e-06	0.189846	0.406962	0.00619938	0.00554985
dmr182307	chr14	21670224	21670223	+	16737	-724812	rs12437097	chr14	20945412	20945412	105	106.569	0.972293	2683.09	1.16006e-05	0.16805	-0.63347	0.0322968	0.0295329
dmr18244	chr1	55300479	55300478	+	15534	775619	rs1412211	chr1	56076097	56076097	105	102.467	0.988625	6227.7	5.69191e-06	0.178815	3.74237	0.0493951	0.0467971
dmr182464	chr14	22246150	22246150	+	16339	472351	rs1242724	chr14	22718501	22718501	105	114.751	0.962224	3224.45	9.66319e-06	0.170824	-0.337798	0.0158984	0.0143168
dmr182560	chr14	22549721	22549720	+	16207	-673142	rs12586943	chr14	21876579	21876579	105	113.295	0.946057	2144.99	2.23244e-05	0.158057	0.337322	0.0292971	0.0280925
dmr182641	chr14	22786093	22786092	+	16149	-2939	rs61974190	chr14	22783154	22783154	105	113.152	0.998591	9299.07	7.60752e-06	0.174443	0.552447	0.0343966	0.0309698
dmr182770	chr14	23115605	23115604	+	15461	348390	rs139757201	chr14	23463994	23463994	105	106.969	0.939789	3811.76	1.0294e-05	0.169865	2.60617	0.0426957	0.0401644
dmr182799	chr14	23196364	23196363	+	14862	-971828	rs56136211	chr14	22224536	22224536	105	97.4326	0.940821	1789.73	2.76277e-06	0.189629	0.37053	0.0159984	0.015059
dmr182803	chr14	23212615	23212614	+	14829	-637628	rs5742798	chr14	22574987	22574987	105	72.7822	1.03224	4417.07	1.10304e-07	0.236371	38.2344	0.0463954	0.0388336
dmr182889	chr14	23504659	23504658	+	14505	-900408	rs200667852	chr14	22604246	22604251	105	46.3784	0.515932	33555.5	5.66488e-19	0.531156	2.28697	0.0374963	0.0108792
dmr182898	chr14	23548877	23548876	+	14545	-300531	rs73602428	chr14	23248346	23248346	105	31.3975	0.593234	16100.1	3.79162e-23	0.6091	-1.23683	0.0588941	0.0199754
dmr183014	chr14	23977415	23977414	+	14080	-788072	rs75739051	chr14	23189343	23189343	105	89.8755	0.956084	1637.61	7.61859e-07	0.208611	-1.84194	0.0119988	0.00987287
dmr183027	chr14	24037780	24037779	+	14063	-170850	rs8014138	chr14	23866930	23866930	105	111.019	0.974221	2439.87	2.51099e-05	0.156253	0.296671	0.0385961	0.0387543
dmr183051	chr14	24103603	24103602	+	14077	-228083	rs7148430	chr14	23875520	23875520	105	54.8789	0.668465	7654.53	7.12051e-15	0.43978	-0.507785	0.00469953	0.00308791
dmr183093	chr14	24244388	24244387	+	14112	-321760	rs45504295	chr14	23922628	23922628	105	29.5107	1.29055	4533.13	1.07271e-20	0.565027	0.79195	0.00449955	0.000685261
dmr183100	chr14	24263049	24263048	+	14138	-304117	rs6573483	chr14	23958932	23958932	105	79.9395	0.860042	2403.78	1.25416e-08	0.266565	0.99799	0.00569943	0.0043002
dmr183109	chr14	24289664	24289663	+	14282	800607	rs1952503	chr14	25090270	25090270	105	114.618	0.969673	1905.31	4.84737e-05	0.146107	-0.564212	0.0466953	0.0453659
dmr183177	chr14	24476631	24476630	+	14875	417883	rs1241600	chr14	24894513	24894513	105	114.813	0.959744	2446.58	3.80396e-05	0.149856	0.268432	0.0489951	0.0456978
dmr183190	chr14	24505757	24505756	+	14905	-950846	rs116864285	chr14	23554911	23554911	105	40.8311	0.576725	56608.9	3.90195e-18	0.51375	-15.701	0.0765923	0.0456138
dmr183191	chr14	24506314	24506313	+	14906	-779387	rs10143543	chr14	23726927	23726927	105	105.933	0.956056	2064.91	1.73388e-07	0.229951	-0.513175	0.0009999	0.000457859
dmr183256	chr14	24798223	24798222	+	14776	433965	rs10141550	chr14	25232187	25232187	105	94.2949	1.08443	6411.21	3.07701e-06	0.188025	5.07133	0.0533947	0.0466563
dmr183295	chr14	25030897	25030896	+	14434	-596489	rs117046983	chr14	24434408	24434408	105	110.917	0.974227	2156.32	3.41539e-05	0.151519	-2.10057	0.049695	0.0473488
dmr183303	chr14	25054443	25054442	+	14442	96788	rs1241512	chr14	25151230	25151230	105	110.691	0.954832	1891.21	7.12182e-06	0.175439	0.59199	0.0110989	0.00960457
dmr18335	chr1	55721676	55721675	+	15228	-861744	rs74072041	chr1	54859932	54859932	105	122.791	0.956545	8498.47	7.38576e-06	0.174889	1.94622	0.0143986	0.0130291
dmr183377	chr14	25462305	25462304	+	15053	344289	rs7157137	chr14	25806593	25806593	105	53.4741	0.818255	7400.65	3.67399e-13	0.396647	-3.3629	0.0162984	0.00575275
dmr183391	chr14	25549758	25549757	+	14666	-720073	rs71121804	chr14	24829684	24829685	105	105.092	0.933829	1998.26	1.00225e-05	0.17027	0.394321	0.0280972	0.0261652
dmr18345	chr1	55811853	55811852	+	15076	-120372	rs12565309	chr1	55691481	55691481	105	113.183	1.01878	7728.77	1.08411e-05	0.169079	1.12231	0.0362964	0.0347194
dmr18346	chr1	55819683	55819682	+	15062	-614162	rs111654267	chr1	55205521	55205521	105	85.1382	0.927133	2808.01	1.8991e-07	0.228654	-0.59927	0.0139986	0.0113257
dmr183589	chr14	26794547	26794546	+	13225	286476	rs117941749	chr14	27081022	27081022	105	121.109	0.955045	4387.21	2.5092e-05	0.156264	-2.77569	0.0338966	0.0310719
dmr18360	chr1	55872289	55872288	+	14960	-614206	rs12239911	chr1	55258083	55258083	105	97.853	0.98996	4649.51	1.23233e-06	0.201569	-0.94421	0.00979902	0.0137902
dmr183662	chr14	27361915	27361914	+	13625	-756815	rs116565122	chr14	26605100	26605100	105	36.5552	0.898264	385.606	8.57296e-12	0.359904	238.042	0.0676932	0.0350428
dmr183702	chr14	27811231	27811230	+	14570	-424325	rs112718594	chr14	27386902	27386906	105	112.383	0.960611	1883.93	3.60975e-05	0.150665	-0.497896	0.0450955	0.0410628
dmr183849	chr14	28787425	28787424	+	13460	827513	rs12897466	chr14	29614937	29614937	105	112.291	0.932445	2655.62	1.3204e-05	0.166081	0.288184	0.0251975	0.0234766
dmr183856	chr14	28848990	28848989	+	13380	-233157	rs10138978	chr14	28615833	28615833	105	119.396	0.946225	3621.57	1.13957e-05	0.168321	-0.64185	0.0150985	0.0134207
dmr183858	chr14	28879657	28879656	+	13380	589449	rs397724026	chr14	29469105	29469105	105	120.186	0.964829	3252.83	2.93797e-05	0.153838	0.46804	0.0309969	0.0288159
dmr183866	chr14	29014255	29014254	+	13235	287928	rs72673522	chr14	29302182	29302182	105	78.4116	0.93463	7955.54	6.18496e-09	0.276146	0.619915	0.0169983	0.00608175
dmr183875	chr14	29092795	29092794	+	13244	128513	rs2180454	chr14	29221307	29221307	105	120.483	0.943447	2635.65	3.73934e-05	0.15012	0.261979	0.0348965	0.0326003
dmr18389	chr1	56024429	56024428	+	14716	-216751	rs6681665	chr1	55807678	55807678	105	115.377	1.02954	5092.41	2.72197e-05	0.155013	0.96727	0.049795	0.0488318
dmr183911	chr14	29459758	29459757	+	12689	-857778	rs34171034	chr14	28601979	28601980	105	111.696	0.952966	1546.76	1.03487e-05	0.169784	-0.492751	0.0123988	0.0106096
dmr183936	chr14	29555794	29555793	+	12473	576503	rs10133323	chr14	30132296	30132296	105	119.807	0.938958	3047.41	8.16239e-06	0.173379	-0.561888	0.00919908	0.00800565
dmr183993	chr14	29856607	29856606	+	12276	82866	rs8014228	chr14	29939472	29939472	105	123.724	0.947237	3218.04	4.07146e-05	0.148806	-0.472382	0.0345965	0.0328187
dmr184020	chr14	30003688	30003687	+	12561	525369	rs387931	chr14	30529056	30529056	105	118.812	0.973434	2739.94	8.14914e-06	0.173403	0.481867	0.00669933	0.00654772
dmr184158	chr14	30799703	30799702	+	13372	473	rs73264730	chr14	30800175	30800175	105	117.541	0.967458	1794.92	2.23608e-05	0.158032	0.533657	0.0156984	0.0150342
dmr184162	chr14	30808926	30808925	+	13422	-977454	rs111525711	chr14	29831472	29831472	105	72.6284	1.15327	1842.71	1.96818e-07	0.228144	-6.97354	0.00949905	0.0151186
dmr184168	chr14	30822274	30822273	+	13508	-262295	rs12434151	chr14	30559979	30559979	105	116.987	0.96225	2040.8	2.46754e-05	0.156521	0.339498	0.0217978	0.0202786
dmr184205	chr14	30964789	30964788	+	13733	-14326	rs115735597	chr14	30950463	30950463	105	65.502	1.05629	1339.37	1.74116e-08	0.262079	-1163.19	0.00289971	0.00888096
dmr184276	chr14	31267041	31267040	+	13384	591866	rs8009296	chr14	31858906	31858906	105	95.9868	0.944418	2688.34	5.70518e-06	0.17878	0.476236	0.0466953	0.0466907
dmr184333	chr14	31476076	31476075	+	13584	898817	rs1951683	chr14	32374892	32374892	105	106.825	0.973594	1890.96	1.8356e-05	0.161054	-0.3367	0.0338966	0.0320907
dmr184450	chr14	31849331	31849330	+	14019	85967	rs12432953	chr14	31935297	31935297	105	105.256	0.953346	2344.34	5.07946e-06	0.180526	0.470583	0.0182982	0.0144669
dmr184456	chr14	31854604	31854603	+	14052	-92431	rs113026841	chr14	31762173	31762173	105	104.385	0.951142	2235.3	1.40788e-05	0.165104	2.11252	0.040496	0.0395299
dmr184463	chr14	31866022	31866021	+	14109	588927	rs115289362	chr14	32454948	32454948	105	93.772	0.887022	5109.72	1.29256e-06	0.200868	97.5827	0.0462954	0.0384819
dmr184469	chr14	31883853	31883852	+	14137	855822	rs28848520	chr14	32739674	32739674	105	55.6479	1.13221	700.239	4.49751e-09	0.280427	3.54388	0.00219978	0.0075917
dmr184579	chr14	32411238	32411237	+	14795	801476	rs7155975	chr14	33212713	33212713	105	96.2227	0.983817	1987.06	2.9243e-06	0.188784	-2.27891	0.0168983	0.0162057
dmr18457	chr1	56305310	56305309	+	14703	127245	rs138833168	chr1	56432554	56432554	105	78.4219	0.879782	1748.38	3.19536e-07	0.221199	0.610471	0.0280972	0.0299145
dmr184609	chr14	32497039	32497038	+	14774	-127679	rs7145238	chr14	32369360	32369360	105	90.665	0.845169	5833.33	9.6414e-09	0.270143	0.637187	0.00279972	0.00193603
dmr184699	chr14	32922129	32922128	+	14593	-388907	rs10133229	chr14	32533222	32533222	105	111.091	0.963793	2104.67	1.38254e-05	0.165381	-0.411704	0.020398	0.0191053
dmr184703	chr14	32932646	32932645	+	14591	241618	rs61972666	chr14	33174263	33174263	105	111.306	0.983154	2746.12	4.83188e-06	0.181276	-0.551901	0.00789921	0.00750265
dmr184796	chr14	33303127	33303126	+	15262	28472	rs114422076	chr14	33331598	33331598	105	80.8008	1.0776	3741.05	3.86374e-07	0.218462	12.4032	0.0178982	0.0234499
dmr184801	chr14	33318197	33318196	+	15273	-455333	rs34826701	chr14	32862864	32862864	105	98.8682	0.972788	2369.71	1.59255e-06	0.197793	-0.331707	0.0106989	0.00877549
dmr184853	chr14	33569860	33569859	+	15363	-658921	rs2180270	chr14	32910939	32910939	105	122.38	0.954037	13458.2	1.71704e-06	0.196682	-0.372597	0.00629937	0.00424805
dmr184890	chr14	33718844	33718843	+	15460	-803060	rs112178735	chr14	32915784	32915784	105	113.285	0.951028	4157.45	8.41982e-06	0.172909	-0.639505	0.0216978	0.0191208
dmr18490	chr1	56410888	56410887	+	14655	-238170	rs12145670	chr1	56172718	56172718	105	119.027	0.960743	4000.35	3.11972e-05	0.152914	0.516061	0.0426957	0.0418065
dmr184961	chr14	33950848	33950847	+	15127	304423	rs111742396	chr14	34255270	34255271	105	68.9575	0.814207	2121.03	1.64176e-08	0.262885	0.696258	0.0227977	0.0257428
dmr185186	chr14	34684234	34684233	+	14263	501028	rs12586305	chr14	35185261	35185261	105	114.116	0.980065	2675.35	3.17541e-05	0.152642	-0.560628	0.0416958	0.040584
dmr18530	chr1	56494688	56494687	+	14584	-89582	rs3005918	chr1	56405106	56405106	105	72.7207	1.02237	3736.38	6.09437e-08	0.244719	-0.832051	0.0237976	0.022585
dmr185380	chr14	35138716	35138715	+	13533	243262	rs369994805	chr14	35381977	35381977	105	109.009	0.947269	1437.33	1.82368e-05	0.161154	-0.564234	0.0262974	0.0226653
dmr185441	chr14	35319559	35319558	+	13284	51493	rs2057338	chr14	35371051	35371051	105	82.2979	0.830426	1993.03	2.41234e-08	0.257596	-0.792549	0.00569943	0.00503016
dmr18551	chr1	56575557	56575556	+	14444	181370	rs857107	chr1	56756926	56756926	105	91.6699	0.944333	1819.3	1.18885e-06	0.202097	-0.542712	0.0150985	0.0136135
dmr185547	chr14	35630803	35630802	+	12637	485380	rs73240935	chr14	36116182	36116182	105	79.7344	0.923121	3353.03	4.04876e-08	0.250426	7.35463	0.0147985	0.00899137
dmr185557	chr14	35683117	35683116	+	12659	-622087	rs7147571	chr14	35061030	35061030	105	85.856	0.901781	1531.86	5.66443e-07	0.212924	-0.725271	0.0148985	0.0154189
dmr185601	chr14	36025850	36025849	+	12881	-856303	rs2415268	chr14	35169547	35169547	105	112.783	0.975064	3328.02	1.95017e-05	0.160128	0.394976	0.0375962	0.0345214
dmr185652	chr14	36255016	36255015	+	12925	132874	rs75273173	chr14	36387889	36387889	105	112.147	0.938113	2074.63	9.22864e-06	0.171521	0.83613	0.0144986	0.0129087
dmr185671	chr14	36355949	36355948	+	12781	621753	rs72667334	chr14	36977701	36977701	105	112.762	0.909443	3365.82	1.47915e-05	0.164351	1.70807	0.0374963	0.0344661
dmr185700	chr14	36514252	36514288	+	12651	-713476	rs1169027	chr14	35800776	35800776	105	58.2935	1.60977	1906.27	1.17561e-07	0.235469	-0.652843	0.0144986	0.0315896
dmr185728	chr14	36647805	36647804	+	12782	-520853	rs72672387	chr14	36126952	36126952	105	57.2168	1.31612	2172.33	2.51009e-08	0.257048	0.75316	0.0394961	0.0327712
dmr185739	chr14	36730742	36730741	+	12907	73689	rs1367035	chr14	36804430	36804430	105	33.5303	1.51668	1969.03	2.08205e-18	0.519484	0.830699	9.999e-05	4.60178e-05
dmr185792	chr14	37062697	37062696	+	12930	-331565	rs1955738	chr14	36731132	36731132	105	110.906	0.923587	2096.44	2.28461e-06	0.192453	-0.516924	0.00489951	0.00404394
dmr185816	chr14	37149478	37149477	+	12772	-735120	rs58203783	chr14	36414358	36414358	105	78.0527	1.01222	2109.47	7.27901e-09	0.273949	20.0333	0.00159984	0.00120955
dmr185861	chr14	37487195	37487194	+	13071	-610838	rs712387	chr14	36876357	36876357	105	105.523	0.954045	1532.02	1.46687e-05	0.164479	0.639985	0.0273973	0.0257396
dmr1858	chr1	3970204	3970203	+	19548	-378817	rs4233026	chr1	3591387	3591387	105	87.4556	0.94774	2070.01	2.95237e-06	0.188641	-0.264426	0.0468953	0.0491801
dmr185975	chr14	38236909	38236908	+	12977	77266	rs72645008	chr14	38314174	38314174	105	106.518	0.938816	1463.32	2.24658e-05	0.15796	0.643599	0.039996	0.03601
dmr185993	chr14	38354729	38354728	+	13146	-582908	rs9671320	chr14	37771821	37771821	105	100.878	0.899449	3487.49	4.70691e-06	0.181669	-0.308161	0.0454955	0.037599
dmr186020	chr14	38533326	38533325	+	13215	792714	rs6571921	chr14	39326039	39326039	105	109.635	0.999013	1637.25	4.09586e-05	0.148713	-0.463974	0.0432957	0.044421
dmr186023	chr14	38541813	38541812	+	13230	973064	rs62015717	chr14	39514876	39514876	105	115.972	0.96715	1943.34	2.48213e-05	0.15643	-0.443475	0.0234977	0.0207734
dmr186069	chr14	38852127	38852126	+	13616	-681371	rs2812069	chr14	38170756	38170756	105	116.854	0.965656	3496.79	2.39462e-05	0.156981	0.567745	0.0344966	0.0327209
dmr186112	chr14	39023673	39023672	+	13909	-888196	rs567524368	chr14	38135476	38135477	105	88.2964	0.884807	1906.47	2.45252e-06	0.1914	-22.839	0.0517948	0.0461331
dmr186184	chr14	39317725	39317724	+	14432	-929193	rs12184989	chr14	38388532	38388532	105	100.724	0.954943	1424.6	6.82523e-07	0.210214	0.524426	0.00349965	0.00223082
dmr186421	chr14	40579527	40579526	+	16285	-688693	rs11844981	chr14	39890834	39890834	105	113.583	0.942206	2902.35	3.57923e-06	0.185769	-0.558345	0.00759924	0.00581592
dmr186532	chr14	41156575	41156574	+	16442	-93704	rs1959927	chr14	41062871	41062871	105	110.24	0.951967	2107.68	2.21363e-05	0.158187	-0.293127	0.0360964	0.03463
dmr186687	chr14	42266723	42266722	+	15918	431526	rs1698515	chr14	42698248	42698248	105	112.393	0.96945	1396.08	2.34439e-05	0.157307	-0.284149	0.0226977	0.0191725
dmr186690	chr14	42272137	42272136	+	15910	585122	rs11157309	chr14	42857258	42857258	105	96.8174	0.942979	1341.73	1.53584e-06	0.198328	-0.629457	0.00869913	0.00727584
dmr186693	chr14	42286344	42286343	+	15884	-939234	rs11157229	chr14	41347110	41347110	105	86.7686	0.936345	1378.07	1.66967e-06	0.197095	-0.627621	0.0261974	0.0243596
dmr186773	chr14	42626475	42626474	+	16479	854583	rs138216556	chr14	43481057	43481057	105	88.1426	1.2486	2691.51	3.88562e-06	0.184541	-4.34393	0.0257974	0.0271755
dmr18678	chr1	57097935	57097934	+	14353	-146975	rs706482	chr1	56950960	56950960	105	108.527	1.01069	4413.4	3.84636e-07	0.218527	-0.594764	0.00189981	0.00100068
dmr186800	chr14	42759607	42759606	+	16404	764658	rs8008534	chr14	43524264	43524264	105	116.136	0.944006	2100.7	6.46009e-07	0.211014	0.443838	0.00069993	0.000552725
dmr186834	chr14	42959168	42959167	+	16312	898082	rs113757094	chr14	43857249	43857249	105	44.3379	1.10477	512.506	1.68972e-09	0.293433	-0.758415	0.0124988	0.0329931
dmr186849	chr14	43062664	43062663	+	16204	159223	rs2415801	chr14	43221886	43221886	105	112.291	0.956719	2628.63	8.63665e-06	0.172524	0.399252	0.0135986	0.0135784
dmr186861	chr14	43152167	43152166	+	16192	738706	rs77294598	chr14	43890872	43890872	105	18.498	1.04696	551.953	8.82274e-22	0.585105	-7.84153	0.0419958	0.0308247
dmr186869	chr14	43227030	43227029	+	16215	-560154	rs1954358	chr14	42666876	42666876	105	119.222	0.954475	2708.01	6.48744e-06	0.176846	0.496638	0.00609939	0.00541665
dmr1869	chr1	3997714	3997713	+	19476	-676477	rs2500272	chr1	3321237	3321237	105	111.316	0.954188	2810.61	2.49255e-05	0.156366	-0.444644	0.0474953	0.0461743
dmr187012	chr14	44429923	44429922	+	13463	-707304	rs72675101	chr14	43722619	43722619	105	95.6074	1.01287	2394.97	3.60333e-06	0.185669	0.710691	0.0235976	0.0221435
dmr187104	chr14	44933526	44933525	+	12612	-814061	rs56230821	chr14	44119465	44119465	105	122.35	0.892841	6611.6	1.00968e-05	0.170158	-0.55112	0.0261974	0.02047
dmr187124	chr14	45141747	45141746	+	12659	-273629	rs117018253	chr14	44868118	44868118	105	62.8462	0.942968	3231.44	1.02256e-08	0.269344	1.9876	0.049995	0.038488
dmr187133	chr14	45201185	45201184	+	12755	483664	rs12886157	chr14	45684848	45684848	105	116.864	0.93848	1126.05	1.3577e-05	0.165657	-0.526866	0.00839916	0.0070432
dmr187190	chr14	45654860	45654859	+	13095	695541	rs35175342	chr14	46350400	46350400	105	116.71	0.946837	1419.01	6.25396e-05	0.142153	-0.776339	0.0443956	0.0414202
dmr187214	chr14	45828661	45828660	+	13017	5231	rs435390	chr14	45833891	45833891	105	113.265	0.921966	1872.66	3.06949e-05	0.153164	0.493277	0.0425957	0.0375851
dmr187218	chr14	45842767	45842766	+	13027	759858	rs414929	chr14	46602624	46602624	105	110.435	0.931248	1748.95	1.45175e-07	0.232478	0.396935	0.00079992	0.000230874
dmr187265	chr14	46158123	46158122	+	13542	-515733	rs68137056	chr14	45642390	45642390	105	113.921	0.962493	1409.88	5.36206e-05	0.144542	0.316093	0.0433957	0.0410156
dmr187331	chr14	46654096	46654095	+	14453	-816367	rs199570922	chr14	45837729	45837729	105	96.3765	1.00632	2768.46	1.44365e-06	0.19924	-0.707091	0.0131987	0.0104506
dmr187439	chr14	47466737	47466736	+	14640	465058	rs9285576	chr14	47931794	47931794	105	112.28	0.982638	1904.43	1.38966e-05	0.165303	0.459548	0.0152985	0.0143379
dmr187443	chr14	47483439	47483438	+	14642	924225	rs4900841	chr14	48407663	48407663	105	87.0249	0.910903	1632.93	4.88147e-07	0.215082	0.57223	0.0111989	0.0122146
dmr187491	chr14	47807051	47807050	+	14547	-735272	rs7159230	chr14	47071779	47071779	105	114.977	1.00111	4447.06	9.05353e-06	0.171811	-0.529747	0.0169983	0.0148855
dmr187598	chr14	48315923	48315922	+	14726	-195623	rs114510238	chr14	48120300	48120300	105	85.1587	1.14631	2648.19	2.71985e-06	0.189862	2.46936	0.0283972	0.0386762
dmr187667	chr14	48773213	48773212	+	14527	748944	rs12590089	chr14	49522156	49522156	105	116.741	0.963684	3347.53	1.78242e-06	0.196129	0.415234	0.0019998	0.00202096
dmr187671	chr14	48809960	48809959	+	14417	-216999	rs148531416	chr14	48592961	48592961	105	77.6426	1.45267	1881.04	7.79006e-07	0.208286	-0.524888	0.00689931	0.00735961
dmr187745	chr14	49236559	49236558	+	13487	-34529	rs144096612	chr14	49202030	49202030	105	63.5742	1.25879	2737.88	1.13772e-07	0.235933	39.4905	0.0470953	0.0477808
dmr187850	chr14	49786920	49786919	+	13174	842143	rs8014572	chr14	50629062	50629062	105	115.961	0.972016	6086.57	1.22229e-06	0.201689	-0.623714	0.00389961	0.00248266
dmr187861	chr14	49886757	49886756	+	13146	-777044	rs61980597	chr14	49109713	49109713	105	111.583	0.94623	1747.49	2.61683e-05	0.155618	-2.22932	0.0306969	0.0313386
dmr187968	chr14	50223401	50223400	+	13146	375122	rs3015453	chr14	50598522	50598522	105	67.8398	1.03869	1423.09	3.02322e-07	0.221995	0.542654	0.0380962	0.0477615
dmr188021	chr14	50405199	50405198	+	13135	540590	rs190505999	chr14	50945788	50945788	105	59.8828	0.853683	2319.96	4.96592e-10	0.309394	6.73494	0.0211979	0.0140412
dmr188066	chr14	50631696	50631695	+	13506	314093	rs190505999	chr14	50945788	50945788	105	57.6475	0.969611	2016.01	1.8876e-09	0.291973	6.51844	0.0266973	0.0203182
dmr188068	chr14	50645171	50645170	+	13515	549967	rs12884159	chr14	51195137	51195137	105	105.359	0.951764	3374.27	6.72162e-06	0.176311	1.11269	0.0290971	0.026536
dmr188075	chr14	50655551	50655550	+	13529	601272	rs4261445	chr14	51256822	51256822	105	111.265	0.994938	1821.34	1.31889e-05	0.166099	0.395212	0.0124988	0.0134731
dmr188077	chr14	50678309	50678308	+	13546	407147	rs4898681	chr14	51085455	51085455	105	87.271	0.960186	1300.47	2.84023e-06	0.189218	-0.797747	0.0317968	0.0299821
dmr188078	chr14	50678684	50678683	+	13546	61240	rs2984269	chr14	50739923	50739923	105	70.5981	0.863987	1306.6	1.94446e-08	0.260564	0.827002	0.0144986	0.0117315
dmr188227	chr14	51125855	51125854	+	14283	449894	rs74657630	chr14	51575748	51575748	105	89.9473	1.24485	4770.51	2.04301e-06	0.19411	-27.243	0.0219978	0.0222615
dmr188234	chr14	51155190	51155189	+	14327	908016	rs1390964	chr14	52063205	52063205	105	115.603	0.972267	3768.54	2.42828e-05	0.156767	-0.582507	0.039696	0.0386691
dmr188295	chr14	51430477	51430476	+	14996	-442139	rs9944003	chr14	50988338	50988338	105	107.164	0.989269	1991.95	2.83693e-05	0.154377	-0.433875	0.0464954	0.0473685
dmr188311	chr14	51488999	51488998	+	15010	25376	rs4429212	chr14	51514374	51514374	105	104.333	1.19439	6127.03	6.57377e-06	0.176646	0.484245	0.0191981	0.0208016
dmr188330	chr14	51554735	51554734	+	15090	173868	rs7149810	chr14	51728602	51728602	105	110.178	0.942448	4312.37	3.35975e-06	0.186714	-0.476811	0.0128987	0.011144
dmr188347	chr14	51596537	51596536	+	15186	-76750	rs17661577	chr14	51519787	51519787	105	117.274	0.953663	4143.28	1.03877e-05	0.169727	-0.46943	0.0186981	0.0161688
dmr188405	chr14	51820355	51820354	+	14836	91986	rs34782634	chr14	51912340	51912340	105	60.3442	0.879608	5815.39	3.46654e-10	0.314015	-0.689756	0.0338966	0.0210228
dmr188445	chr14	51931412	51931411	+	14703	-985624	rs190505999	chr14	50945788	50945788	105	59.3701	0.929832	2470.8	1.36203e-09	0.296268	6.71732	0.020298	0.0184535
dmr188504	chr14	52058582	52058581	+	14706	-617298	rs10873049	chr14	51441284	51441284	105	86.7993	0.930862	1664.07	1.47616e-06	0.198912	0.284323	0.030297	0.0269223
dmr188590	chr14	52269594	52269593	+	14719	718547	rs8003901	chr14	52988140	52988140	105	98.1299	0.997742	3498.22	6.13803e-06	0.17768	1.8768	0.0456954	0.0427938
dmr188606	chr14	52314995	52314994	+	14787	59394	rs115230226	chr14	52374388	52374388	105	51.3003	0.979145	7034.48	5.58859e-12	0.365019	-1.73649	0.0314969	0.0120435
dmr18861	chr1	57992156	57992155	+	14130	390820	rs7528807	chr1	58382975	58382975	105	52.5718	0.716276	19487.9	1.17505e-14	0.434472	-48.0809	0.0289971	0.00769891
dmr188638	chr14	52387139	52387138	+	14873	107169	rs28588163	chr14	52494307	52494307	105	107.584	0.947775	2179.6	6.64995e-06	0.176473	2.53508	0.0152985	0.0143282
dmr188645	chr14	52407608	52407607	+	14856	-223497	rs1950747	chr14	52184111	52184111	105	110.137	0.940539	2277.6	1.10238e-05	0.168825	0.326425	0.0229977	0.0199137
dmr188668	chr14	52517158	52517157	+	14717	-914146	rs7145472	chr14	51603012	51603012	105	115.982	0.985543	3000.21	2.26448e-05	0.157839	-0.344267	0.0283972	0.0264797
dmr188721	chr14	52818837	52818836	+	14472	-154109	rs4901292	chr14	52664728	52664728	105	115.223	0.969017	2302.68	1.91047e-06	0.195103	0.367967	0.00219978	0.00172389
dmr188723	chr14	52828496	52828495	+	14452	-422080	rs72684211	chr14	52406416	52406416	105	85.5996	0.852737	3128.86	4.29258e-10	0.311271	0.856515	0.00049995	0.000246838
dmr188842	chr14	53324071	53324070	+	13277	570977	rs556993282	chr14	53895047	53895055	105	99.104	1.07871	5397.74	4.93267e-07	0.214931	3.06293	0.00639936	0.00357219
dmr188844	chr14	53327005	53327004	+	13278	810255	rs17127319	chr14	54137259	54137259	105	94.4077	0.896555	2223.21	2.41276e-06	0.191643	1.6188	0.0272973	0.0272999
dmr188865	chr14	53399250	53399249	+	13149	-463523	rs115503119	chr14	52935727	52935727	105	84.4614	1.27197	1643.73	7.74993e-06	0.174163	-3.52471	0.0329967	0.044301
dmr188885	chr14	53451733	53451732	+	13100	689000	rs74053403	chr14	54140732	54140732	105	81.0776	1.32092	2292.37	8.74504e-07	0.206597	2.113	0.00839916	0.0102716
dmr188933	chr14	53673295	53673294	+	13003	-302305	rs8021830	chr14	53370990	53370990	105	112.424	0.95128	1370.93	2.28171e-05	0.157722	0.36234	0.0220978	0.0198441
dmr188944	chr14	53725556	53725555	+	13060	142508	rs11627356	chr14	53868063	53868063	105	119.427	0.946676	2782.64	3.74274e-05	0.150106	0.729337	0.0420958	0.0368485
dmr189022	chr14	54055185	54055184	+	13255	-613606	rs7140769	chr14	53441579	53441579	105	87.312	0.935233	1930.07	4.38866e-07	0.216622	0.697533	0.0148985	0.0111792
dmr189199	chr14	54732926	54732925	+	13334	-37291	rs74244804	chr14	54695635	54695635	105	104.18	1.17308	4107.74	1.44082e-05	0.164752	-1.93682	0.0349965	0.0353522
dmr18921	chr1	58236149	58236255	+	14045	423588	rs12737926	chr1	58659843	58659843	105	118.617	0.959404	3692	6.66427e-07	0.210561	-0.451848	0.00069993	0.000644843
dmr189274	chr14	54949433	54949432	+	13663	87198	rs60805089	chr14	55036630	55036630	105	83.0771	0.967139	1105.03	4.45274e-07	0.216412	-0.463544	0.00949905	0.00940765
dmr189395	chr14	55368369	55368368	+	14265	994255	rs56195506	chr14	56362623	56362623	105	65.4097	0.950007	5513.29	2.08431e-09	0.290663	-0.796087	0.0340966	0.0162327
dmr189562	chr14	55839132	55839131	+	14909	-334370	rs1188072	chr14	55504762	55504762	105	105.943	0.928611	5267.69	1.8786e-06	0.195352	-0.525818	0.0154985	0.012766
dmr189590	chr14	55899487	55899486	+	14789	761648	rs60995525	chr14	56661134	56661134	105	109.655	0.970343	1892.13	2.03262e-05	0.159494	-0.755018	0.0292971	0.0280611
dmr189598	chr14	55913533	55913532	+	14757	-82596	rs868499	chr14	55830937	55830937	105	113.48	0.942769	1780.63	1.77988e-05	0.161526	-0.354473	0.0191981	0.0187624
dmr189689	chr14	56225359	56225358	+	14853	-681754	rs17128557	chr14	55543605	55543605	105	107.83	0.95967	1849.77	2.94678e-05	0.153792	-0.700441	0.0510949	0.0480885
dmr189705	chr14	56261360	56261359	+	14768	-843268	rs188070766	chr14	55418092	55418092	105	113.418	0.975883	2338.69	2.21412e-05	0.158184	-2.43833	0.0275972	0.0264337
dmr189732	chr14	56391952	56391951	+	14613	-549667	rs4340246	chr14	55842285	55842285	105	113.08	0.982596	2196.63	6.6217e-06	0.176537	-0.45104	0.0079992	0.00703005
dmr189768	chr14	56526852	56526851	+	14332	-693219	rs8012575	chr14	55833633	55833633	105	113.326	0.957646	2765.66	5.47215e-06	0.179407	-0.329489	0.00859914	0.00805631
dmr189826	chr14	56717548	56717547	+	14655	278406	rs4901748	chr14	56995953	56995953	105	123.129	0.951529	12463.6	1.32773e-05	0.165997	0.299971	0.0366963	0.0353651
dmr189832	chr14	56739191	56739190	+	14712	729028	rs61997491	chr14	57468218	57468218	105	82.0415	0.964724	3987.35	5.85958e-12	0.364455	-0.752835	9.999e-05	7.4776e-06
dmr189913	chr14	57088978	57088977	+	14583	-865710	rs576924120	chr14	56223268	56223268	105	82.6465	0.979201	1429.12	1.198e-06	0.201984	4.37438	0.0244976	0.0256607
dmr189945	chr14	57226013	57226012	+	14293	-930923	rs143149663	chr14	56295089	56295090	105	110.271	1.0122	3659.85	1.28249e-05	0.166525	-0.62005	0.0285971	0.0266653
dmr189969	chr14	57378243	57378242	+	13779	-387524	rs4901745	chr14	56990719	56990719	105	80.6675	1.15843	2281.5	2.14224e-06	0.193407	-0.538103	0.0255974	0.0446435
dmr190035	chr14	57694720	57694719	+	12755	316240	rs34740963	chr14	58010959	58010960	105	99.6782	0.969754	1692.7	1.01045e-06	0.204482	0.589268	0.00559944	0.0038734
dmr190095	chr14	57970635	57970634	+	12938	-958895	rs1818189	chr14	57011740	57011740	105	110.64	0.9655	1688.36	5.04708e-06	0.180622	0.383883	0.00579942	0.00577225
dmr190102	chr14	57986221	57986220	+	12962	897454	rs1252697	chr14	58883674	58883674	105	98.1094	0.958159	2089.35	4.51635e-06	0.182289	0.390118	0.0243976	0.0231423
dmr190121	chr14	58106246	58106245	+	13123	-607555	rs28384149	chr14	57498691	57498691	105	96.2329	0.924957	2651.66	3.02419e-06	0.188283	-0.548214	0.0322968	0.028417
dmr190208	chr14	58695192	58695191	+	13202	98487	rs115809808	chr14	58793678	58793678	105	114.352	0.964114	2012.25	8.2634e-06	0.173193	0.542123	0.009999	0.00795848
dmr190231	chr14	58780541	58780540	+	12983	254005	rs35641969	chr14	59034545	59034550	105	119.335	0.982261	3259.72	8.39134e-06	0.17296	0.542821	0.00949905	0.00725448
dmr190282	chr14	58973205	58973204	+	12341	-378484	rs17094750	chr14	58594721	58594721	105	89.0244	0.935873	1144.41	6.55647e-08	0.243695	-0.604253	0.00159984	0.00122786
dmr190325	chr14	59130690	59130689	+	12046	246506	rs74057127	chr14	59377195	59377195	105	92.6133	0.970233	1169.54	4.30303e-06	0.183014	1.95613	0.0228977	0.0210596
dmr190326	chr14	59132215	59132214	+	12042	-314868	rs7494625	chr14	58817347	58817347	105	113.162	0.978121	2025.92	3.99022e-05	0.149117	-0.3479	0.0453955	0.0428903
dmr190340	chr14	59196952	59196951	+	12087	-193997	rs61976320	chr14	59002955	59002955	105	104.457	0.846564	3441.67	3.2262e-06	0.187319	-0.715272	0.0288971	0.0245121
dmr190439	chr14	59686260	59686259	+	12366	-318961	rs10130826	chr14	59367299	59367299	105	114.526	0.941486	1630.6	1.13372e-05	0.168399	0.313657	0.0121988	0.0100336
dmr190442	chr14	59713231	59713230	+	12279	-983545	rs441461	chr14	58729686	58729686	105	108.979	1.04969	2608.32	5.43151e-06	0.179519	-0.339549	0.00819918	0.00725409
dmr190448	chr14	59759575	59759574	+	12109	-877439	rs379292	chr14	58882136	58882136	105	106.805	0.967794	1203.01	2.16122e-05	0.158554	-0.298856	0.0257974	0.0250219
dmr190449	chr14	59761323	59761322	+	12107	-644836	rs10145361	chr14	59116487	59116487	105	119.509	0.947938	2166.85	1.06962e-05	0.169283	0.511603	0.00729927	0.00757869
dmr190481	chr14	59965659	59965658	+	11533	-360354	rs1950786	chr14	59605305	59605305	105	117.787	0.950323	1519.51	1.13067e-05	0.16844	0.319423	0.00759924	0.00663458
dmr190505	chr14	60110372	60110371	+	10974	-519900	rs976265	chr14	59590472	59590472	105	97.6479	0.903956	1523.59	2.51612e-06	0.19102	0.640149	0.019698	0.0141038
dmr190689	chr14	61280176	61280175	+	12441	878939	rs72720845	chr14	62159114	62159114	105	113.777	0.94386	2020.63	2.24299e-05	0.157985	0.677	0.0262974	0.0258722
dmr190836	chr14	61864305	61864304	+	14247	793541	rs11622003	chr14	62657845	62657845	105	55.8325	0.837409	5510.8	3.89729e-11	0.341486	2.13081	0.0358964	0.0192636
dmr190848	chr14	61917526	61917525	+	14310	219595	rs2354319	chr14	62137120	62137120	105	117.407	0.956879	3284.53	2.86568e-05	0.154222	-0.307088	0.039696	0.0367971
dmr191011	chr14	62818998	62818997	+	14217	-299592	rs75838784	chr14	62519406	62519406	105	52.9717	0.650272	105887	1.96034e-14	0.428998	-4.42795	0.0734927	0.0405592
dmr191068	chr14	63069283	63069282	+	14092	-800607	rs35923703	chr14	62268676	62268676	105	80.5239	1.26186	2348.63	1.85669e-06	0.195526	-2.77429	0.0252975	0.0297514
[truncated: 11,220 more rows]
