# Supplementary material for: Genetics and environment distinctively shape the human immune cell epigenome
Source: Nat Genet. 2026 Jan 27;58(2):392–403. doi: 10.1038/s41588-025-02479-6 (PMC12900638; doi:10.1038/s41588-025-02479-6)
Supplement: Supplementary file 6 — meQTL results in naive B cells. [file 41588_2025_2479_MOESM6_ESM.xlsx]

## Sheet: Sheet 1 - B-Naive.permutation.f
B-Naive.permutation.filtered
phe_id	phe_chr	phe_from	phe_to	phe_strd	n_var_in_cis	dist_phe_var	var_id	var_chr	var_from	var_to	dof1	dof2	bml1	bml2	nom_pval	r_squared	slope	adj_emp_pval	adj_beta_pval
dmr100006	chr10	101046908	101046907	+	10697	27209	rs11592487	chr10	101074116	101074116	104	115.761	0.941771	1313.63	1.18771e-05	0.169167	-0.512219	0.00839916	0.00694351
dmr100069	chr10	101208067	101208066	+	10407	-563102	rs1891912	chr10	100644965	100644965	104	63.2227	0.981639	2825.72	2.69864e-08	0.258171	-0.733609	0.049695	0.0443704
dmr100072	chr10	101219459	101219458	+	10394	-854472	rs2167444	chr10	100364987	100364987	104	98.8102	0.92857	2858.11	1.47999e-06	0.200588	0.647598	0.0139986	0.0112342
dmr100119	chr10	101339067	101339066	+	10091	-739070	rs12255045	chr10	100599997	100599997	104	80.2039	1.01523	1675.24	4.57843e-07	0.21785	-2.82464	0.00789921	0.014903
dmr100130	chr10	101388451	101388450	+	9915	-749927	rs75970364	chr10	100638524	100638524	104	27.3	1.00455	3420.83	1.02545e-24	0.638472	-2.12231	0.0129987	0.00057067
dmr100141	chr10	101427396	101427395	+	9780	-456278	rs10563529	chr10	100971116	100971118	104	117.03	0.960313	1296.76	4.14035e-05	0.149868	0.306689	0.0229977	0.0208892
dmr100146	chr10	101455163	101455162	+	9723	-332213	rs7096022	chr10	101122950	101122950	104	100.963	0.906384	2921.61	1.09711e-06	0.205023	-0.700679	0.0116988	0.00788708
dmr100269	chr10	102106684	102106683	+	9355	601334	rs2252147	chr10	102708017	102708017	104	66.1477	1.05701	2007.68	2.40661e-08	0.259762	-0.573999	0.0129987	0.0136059
dmr100330	chr10	102418000	102417999	+	8761	792092	rs139196832	chr10	103210091	103210091	104	96.7078	1.18548	2348.76	1.06631e-05	0.170818	-3.59731	0.0249975	0.026292
dmr100358	chr10	102487492	102487491	+	8793	31028	rs12768479	chr10	102518519	102518519	104	118.158	0.946016	1086.1	1.27921e-05	0.168029	-0.430058	0.00549945	0.004927
dmr100434	chr10	102720726	102720725	+	9227	-591069	rs60486974	chr10	102129657	102129657	104	73.0844	0.99528	3315.65	5.01815e-09	0.281232	2.07931	0.00709929	0.00332817
dmr100498	chr10	102871906	102871905	+	9678	567477	rs2986015	chr10	103439382	103439382	104	98.8406	0.930179	1046.54	2.19458e-05	0.15972	0.611729	0.0506949	0.0468504
dmr100501	chr10	102879630	102879629	+	9713	-765914	rs3781296	chr10	102113716	102113716	104	78.9445	0.780826	9154.42	4.12667e-08	0.252243	1.99536	0.060494	0.0432781
dmr100649	chr10	103498768	103498767	+	10972	336330	rs11191820	chr10	103835097	103835097	104	71.4492	0.738473	1325.68	1.11303e-08	0.270395	0.451926	0.0135986	0.014856
dmr100701	chr10	103634546	103634545	+	11281	115483	rs7098795	chr10	103750028	103750028	104	62.4813	0.924732	4380.16	4.34804e-10	0.313581	2.01415	0.019998	0.00903626
dmr100771	chr10	103823975	103823974	+	11283	-288720	rs72848966	chr10	103535255	103535255	104	105.98	0.963133	2169.61	7.20597e-07	0.211215	0.633761	0.00219978	0.00159172
dmr100784	chr10	103849473	103849472	+	11364	3522	rs11815813	chr10	103852994	103852994	104	77.8781	0.854505	1076.87	1.13778e-06	0.204485	0.771784	0.0478952	0.0487996
dmr101114	chr10	105057667	105057666	+	12664	809978	rs377235139	chr10	105867644	105867644	104	23.268	0.543736	267.376	2.33561e-25	0.648561	6.21639	0.0361964	0.0130868
dmr101185	chr10	105335401	105335400	+	13247	38065	rs3011666	chr10	105373465	105373465	104	112.176	1.00022	3476.39	5.21375e-06	0.181706	0.314289	0.010299	0.00767093
dmr101190	chr10	105342945	105342944	+	13281	-108344	rs11192372	chr10	105234601	105234601	104	96.6773	0.999128	3053.23	7.96414e-06	0.175272	2.13067	0.0542946	0.0497951
dmr10130	chr1	21731466	21731465	+	14168	-119449	rs368876189	chr1	21612017	21612017	104	71.5406	1.23888	3707.36	1.93448e-07	0.23032	4.9817	0.0268973	0.026202
dmr101314	chr10	105918366	105918365	+	13678	-435842	rs2611047	chr10	105482524	105482524	104	101.786	0.952386	1326.41	1.92511e-05	0.161742	0.367612	0.0385961	0.0371218
dmr101320	chr10	105948146	105948145	+	13694	320213	rs115877949	chr10	106268358	106268358	104	114.989	0.964624	1703.25	6.1374e-05	0.143718	-0.751051	0.0464954	0.047308
dmr101321	chr10	105949312	105949311	+	13695	-321499	rs4918169	chr10	105627813	105627813	104	112.318	0.979882	1736.74	2.18488e-05	0.159788	0.273129	0.0210979	0.0192488
dmr101323	chr10	105958561	105958560	+	13697	639729	rs142037289	chr10	106598289	106598289	104	50.1211	1.04576	608.004	1.2929e-08	0.26834	-5.47496	0.0127987	0.0416088
dmr101473	chr10	106538144	106538143	+	14351	-894104	rs1421496	chr10	105644040	105644040	104	110.622	0.98001	1705.12	3.28497e-05	0.153469	0.450758	0.0346965	0.0333739
dmr101486	chr10	106604979	106604978	+	14294	-719379	rs141068674	chr10	105885593	105885600	104	61.943	1.30813	1241.1	2.08402e-07	0.22925	0.56814	0.0159984	0.0292546
dmr101584	chr10	106966670	106966669	+	15122	-390034	rs139519142	chr10	106576636	106576636	104	84.5508	0.958922	2106.66	2.02692e-06	0.195907	40.9376	0.0442956	0.044632
dmr101599	chr10	107004681	107004680	+	15147	-585103	rs72477608	chr10	106419578	106419578	104	87.9125	0.919425	2170.86	2.33444e-06	0.193796	-0.75173	0.0407959	0.0416973
dmr101608	chr10	107027860	107027859	+	15129	-65230	rs79426292	chr10	106962630	106962630	104	50.4766	1.18414	743.557	4.65108e-11	0.341943	1.76495	0.00049995	0.00115095
dmr101611	chr10	107034017	107034016	+	15143	612461	rs150101770	chr10	107646477	107646484	104	113.395	0.960498	1982.49	4.19809e-05	0.149652	0.612786	0.0428957	0.0424531
dmr101612	chr10	107039285	107039284	+	15144	610408	rs1870185	chr10	107649692	107649692	104	85.8711	0.922479	1743.25	3.93385e-07	0.220059	0.508822	0.0130987	0.0107567
dmr101663	chr10	107220395	107220394	+	15015	351981	rs1837754	chr10	107572375	107572375	104	114.908	0.969467	2008.8	3.87326e-05	0.150907	-0.376883	0.0332967	0.0338077
dmr10172	chr1	21797675	21797674	+	14278	-212303	rs55881067	chr1	21585372	21585372	104	88.075	0.960487	1811.65	3.07363e-06	0.189674	0.338171	0.0387961	0.0367773
dmr101821	chr10	107766691	107766690	+	15642	59919	rs112935637	chr10	107826609	107826609	104	78.7313	1.18754	4401.2	5.87962e-08	0.24727	15.0886	0.00729927	0.00413765
dmr102051	chr10	108670225	108670224	+	16114	-845230	rs2255028	chr10	107824995	107824995	104	97.632	0.924373	2705.74	5.40264e-06	0.181167	0.376978	0.0423958	0.0378455
dmr102063	chr10	108719944	108719943	+	15984	-590511	rs12358265	chr10	108129433	108129433	104	72.6883	1.11288	1114.45	3.78963e-07	0.220602	-0.616415	0.00819918	0.0152379
dmr10217	chr1	21879756	21879755	+	14606	-342782	rs145377039	chr1	21536974	21536974	104	58.0633	0.657999	8936.02	1.48541e-11	0.355993	0.789237	0.0588941	0.0306852
dmr102192	chr10	109315687	109315686	+	14656	-868876	rs7899341	chr10	108446811	108446811	104	113.334	1.01813	3238.21	2.47075e-05	0.157886	0.51713	0.0344966	0.0316451
dmr102194	chr10	109325611	109325610	+	14657	-231232	rs193229769	chr10	109094379	109094379	104	38.5734	1.14806	257.492	3.37272e-10	0.316861	2.33419	0.0059994	0.0200185
dmr102243	chr10	109538385	109538384	+	14214	-876190	rs11194218	chr10	108662195	108662195	104	115.192	0.9695	1031.16	0.000101209	0.135859	0.388613	0.0514949	0.0479767
dmr102284	chr10	109685466	109685465	+	14204	867076	rs4918538	chr10	110552541	110552541	104	116.614	0.945771	1190.78	9.30608e-05	0.137181	0.305122	0.0509949	0.0493917
dmr10248	chr1	21936455	21936454	+	14686	-32333	rs61300657	chr1	21904122	21904122	104	78.0406	0.580231	11730.5	2.85506e-09	0.288814	2.07034	0.0724928	0.0399812
dmr10252	chr1	21946801	21946800	+	14703	-106049	rs4654989	chr1	21840752	21840752	104	104.579	0.983151	6045.39	3.87284e-06	0.186196	0.814678	0.0261974	0.0233717
dmr102550	chr10	110630358	110630357	+	14088	683837	rs12768055	chr10	111314194	111314194	104	101.613	0.967292	2397.42	1.36624e-06	0.201775	-0.511145	0.00729927	0.00523591
dmr102643	chr10	110830120	110830119	+	14343	835093	rs79104111	chr10	111665212	111665212	104	105.493	0.974953	1737.34	4.26589e-06	0.184739	0.524918	0.00789921	0.00722849
dmr102747	chr10	111225387	111225386	+	14980	136575	rs7075550	chr10	111361961	111361961	104	116.208	0.954258	3820.76	3.62791e-06	0.187181	-0.665164	0.00549945	0.00488039
dmr102786	chr10	111317219	111317218	+	15164	-535301	rs61862866	chr10	110781918	110781918	104	114.43	0.960633	5628.5	1.98774e-05	0.161248	0.47835	0.049895	0.0482188
dmr10285	chr1	22002728	22002727	+	14727	819699	rs4654819	chr1	22822426	22822426	104	109.078	0.943287	4957.65	1.25901e-05	0.168273	-0.635579	0.0480952	0.0462277
dmr10289	chr1	22007353	22007352	+	14736	-15237	rs12068538	chr1	21992116	21992116	104	76.0703	1.2489	2637.52	1.0743e-06	0.205333	-0.566505	0.0358964	0.0366489
dmr10290	chr1	22009162	22009161	+	14745	20324	rs10917123	chr1	22029485	22029485	104	112.105	0.953224	4658.04	1.15135e-05	0.169643	-0.623829	0.0293971	0.0292261
dmr102942	chr10	111831482	111831481	+	14078	-496978	rs10885133	chr10	111334504	111334504	104	114.522	0.946793	1860.14	4.28704e-05	0.149325	0.445359	0.0434957	0.0393275
dmr103039	chr10	112179826	112179825	+	14209	-954771	rs4581381	chr10	111225055	111225055	104	85.0586	0.963627	1092.96	5.16202e-07	0.2161	0.379455	0.010499	0.00756717
dmr10308	chr1	22035352	22035351	+	14716	306528	rs4655047	chr1	22341879	22341879	104	112.592	0.951271	2208.63	3.61114e-05	0.151998	-0.436786	0.0453955	0.0444923
dmr1030	chr1	2458894	2458893	+	15770	-170720	rs1971304	chr1	2288174	2288174	104	87.5063	0.892646	2370.03	6.82767e-07	0.212007	1.75547	0.0229977	0.0207517
dmr103110	chr10	112392470	112392470	+	13635	-992470	rs11195561	chr10	111400000	111400000	104	112.755	0.954818	1486.18	1.06088e-05	0.170896	0.379172	0.010399	0.00851334
dmr103202	chr10	112792880	112792879	+	13101	475291	rs11341746	chr10	113268170	113268171	104	113.344	0.949532	1382.85	4.98353e-05	0.146976	-0.498471	0.0370963	0.0377359
dmr103268	chr10	112997699	112997698	+	12821	765240	rs73361833	chr10	113762938	113762938	104	50.1109	0.763726	4658.47	1.58071e-11	0.355235	1.48927	0.0672933	0.0418832
dmr103288	chr10	113054000	113053999	+	12965	702957	rs192744097	chr10	113756956	113756956	104	62.4508	0.821899	1213.82	3.33841e-08	0.255207	2.35088	0.0454955	0.0482395
dmr103435	chr10	113529616	113529615	+	13049	103219	rs3121459	chr10	113632834	113632834	104	91.9445	1.05171	3470.5	2.22792e-06	0.194495	-0.395786	0.0229977	0.0242146
dmr103543	chr10	113819921	113819920	+	13476	958955	rs34751270	chr10	114778875	114778875	104	109.098	0.940501	1599.26	1.44304e-05	0.166179	0.377562	0.020498	0.018612
dmr10367	chr1	22168159	22168158	+	14587	-914500	rs58405346	chr1	21253659	21253659	104	81.7273	0.730666	6509.59	2.32547e-09	0.291554	0.735122	0.00659934	0.0059034
dmr103720	chr10	114409186	114409185	+	13377	-700137	rs3124741	chr10	113709049	113709049	104	108.905	0.942624	3181.51	3.36938e-07	0.222309	-0.659889	0.00159984	0.000889617
dmr103801	chr10	114607394	114607393	+	13537	282905	rs77229921	chr10	114890298	114890298	104	105.92	0.94165	1290.71	3.6204e-05	0.151958	-10.8084	0.0520948	0.0479772
dmr103824	chr10	114656146	114656145	+	13537	-874356	rs111639513	chr10	113781790	113781790	104	108.723	0.931196	1451.45	1.35736e-05	0.167119	0.607909	0.019698	0.0173093
dmr104012	chr10	115537906	115537905	+	14171	-459799	rs10787551	chr10	115078107	115078107	104	107.169	0.95041	1227.47	3.54581e-05	0.152282	-0.296532	0.0411959	0.0392935
dmr104027	chr10	115585753	115585752	+	14084	519990	rs3847476	chr10	116105742	116105742	104	52.2539	0.464295	25669.5	2.68997e-18	0.520536	-2.06936	0.0311969	0.00699157
dmr104035	chr10	115597659	115597658	+	14078	-68650	rs11197268	chr10	115529009	115529009	104	114.948	0.954726	2209.18	2.41888e-05	0.158215	0.374384	0.0253975	0.0239483
dmr10412	chr1	22247605	22247604	+	14523	-4283	rs34747417	chr1	22243321	22243322	104	51.482	1.49483	1106.01	4.45216e-08	0.251179	-0.621243	0.0281972	0.0351861
dmr104338	chr10	116601387	116601386	+	13707	21959	rs11197762	chr10	116623345	116623345	104	92.7672	1.05607	2950.25	5.9374e-06	0.179736	-0.753245	0.0467953	0.0453186
dmr104341	chr10	116604583	116604582	+	13695	39422	rs2915750	chr10	116644004	116644004	104	108.205	0.939677	1752.24	2.12504e-06	0.195201	-0.779109	0.00419958	0.00341748
dmr104385	chr10	116716666	116716665	+	13588	811707	rs865012	chr10	117528372	117528372	104	111.536	1.00789	4033.3	1.83014e-05	0.162522	-0.787037	0.0363964	0.0349296
dmr104426	chr10	116809590	116809589	+	13529	845794	rs11198060	chr10	117655383	117655383	104	117.914	0.943181	6604.5	1.98638e-05	0.161259	0.723446	0.0487951	0.0442119
dmr104471	chr10	117072836	117072835	+	13344	426869	rs11198018	chr10	117499704	117499704	104	44.7383	1.28742	9035.37	2.05e-11	0.352057	0.554121	0.0580942	0.0452661
dmr104491	chr10	117172727	117172726	+	13099	-505888	rs3010457	chr10	116666839	116666839	104	106.224	0.961621	2538.02	7.155e-06	0.176903	0.418714	0.0191981	0.0171859
dmr10450	chr1	22321037	22321036	+	14397	435517	rs181048595	chr1	22756553	22756553	104	73.9578	1.1713	1640.66	9.19958e-07	0.207622	-5.57761	0.0166983	0.0319797
dmr104564	chr10	117417356	117417355	+	12997	213630	rs703398	chr10	117630985	117630985	104	105.483	0.861389	5072.09	1.99073e-06	0.196175	-0.419822	0.0181982	0.0173287
dmr104716	chr10	117828756	117828755	+	13223	639028	rs10886257	chr10	118467783	118467783	104	111.099	0.953299	2162.2	1.70643e-05	0.163601	0.373241	0.0252975	0.02307
dmr104811	chr10	118245900	118245899	+	14286	-431941	rs912741	chr10	117813959	117813959	104	103.096	0.961914	2203.81	2.48012e-07	0.226742	-0.515554	0.00149985	0.000829496
dmr104824	chr10	118293042	118293041	+	14388	-614385	rs1337326	chr10	117678657	117678657	104	76.8422	0.885515	6506.59	8.27026e-08	0.242448	5.54636	0.0554945	0.0420026
dmr104872	chr10	118420948	118420947	+	14463	-40659	rs115445848	chr10	118380289	118380289	104	116.563	1.02513	13831	1.3511e-06	0.20194	2.12521	0.00529947	0.00369711
dmr104875	chr10	118433958	118433957	+	14476	-870664	rs111164520	chr10	117563294	117563294	104	122.302	0.954588	11127.5	5.37449e-06	0.181246	-0.64907	0.0117988	0.0111834
dmr105149	chr10	119071565	119071564	+	14707	-61909	rs7393514	chr10	119009656	119009656	104	72.7289	0.960675	1634.54	4.31514e-07	0.218713	0.502138	0.0456954	0.0446908
dmr105163	chr10	119113098	119113097	+	14849	44836	rs2275111	chr10	119157933	119157933	104	116.614	0.950161	3202.86	9.67747e-06	0.1723	0.352128	0.0133987	0.0114656
dmr105165	chr10	119115611	119115610	+	14852	-770838	rs60545400	chr10	118344771	118344773	104	110.835	0.948732	2781.53	7.8982e-06	0.175399	0.330369	0.0152985	0.0141201
dmr105212	chr10	119217812	119217811	+	15323	404520	rs67414890	chr10	119622331	119622331	104	114.37	0.871194	15652.9	7.75217e-07	0.210142	-0.532951	0.00979902	0.00744306
dmr105293	chr10	119384683	119384682	+	15706	-765267	rs12259186	chr10	118619416	118619416	104	98.9016	0.952368	2292.51	2.41664e-06	0.193279	-0.47052	0.0129987	0.0124009
dmr105617	chr10	120232269	120232268	+	16054	-120285	rs143829378	chr10	120111983	120111984	104	109.606	0.954534	4415.64	1.90996e-07	0.230504	-3.94355	0.00069993	0.000574139
dmr10568	chr1	22588358	22588357	+	13847	102074	rs113957289	chr1	22690431	22690431	104	111.566	0.983241	2057.42	4.99797e-06	0.182345	-0.539493	0.00449955	0.00510902
dmr1056	chr1	2493376	2493375	+	15821	531798	rs12566421	chr1	3025173	3025173	104	64.9289	0.519021	20928.5	5.01272e-12	0.369098	1.77951	0.0624938	0.0322603
dmr105746	chr10	120579830	120579829	+	16182	-889196	rs196239	chr10	119690634	119690634	104	94.2906	0.936353	2941.83	2.21681e-06	0.194569	-0.705973	0.0265973	0.0254752
dmr105828	chr10	120834342	120834341	+	16549	756336	rs17102287	chr10	121590677	121590677	104	42.0875	0.626362	4981.57	1.12852e-14	0.438008	-0.677657	0.069593	0.0395139
dmr105929	chr10	121070539	121070538	+	16767	42583	rs12411477	chr10	121113121	121113121	104	73.8461	0.874051	4600.37	3.90919e-08	0.253001	-1.8118	0.0346965	0.0298057
dmr10594	chr1	22626450	22626449	+	13750	-718289	rs4654995	chr1	21908161	21908161	104	98.2617	0.98967	1955.88	3.02905e-07	0.223852	0.423689	0.00149985	0.00135374
dmr106184	chr10	121694375	121694374	+	16349	831096	rs3013209	chr10	122525470	122525470	104	95.8344	0.959189	2354.75	7.22696e-06	0.176751	-0.441675	0.0458954	0.044519
dmr106251	chr10	121862664	121862663	+	16076	49889	rs115063235	chr10	121912552	121912552	104	78.2133	0.898468	2813.04	4.16082e-07	0.219243	1.88158	0.0514949	0.0471349
dmr106254	chr10	121874210	121874209	+	16046	-64903	rs535014081	chr10	121809307	121809307	104	91.5891	0.919644	5629.62	7.27016e-07	0.211085	-0.771344	0.029597	0.0266132
dmr106290	chr10	121954364	121954363	+	15870	666361	rs60514618	chr10	122620724	122620724	104	99.5516	1.03125	10238	2.30918e-06	0.193959	2.14252	0.0385961	0.0340642
dmr106351	chr10	122062461	122062460	+	15799	387484	rs75777616	chr10	122449944	122449944	104	113.902	0.927929	4433.21	2.16365e-05	0.159939	-3.42912	0.049895	0.0495578
dmr106360	chr10	122083008	122083007	+	15835	-622410	rs2114685	chr10	121460598	121460598	104	108.794	0.973512	2053.43	3.11367e-05	0.154301	-0.312496	0.0473953	0.0451503
dmr106438	chr10	122258372	122258371	+	15431	340131	rs75754435	chr10	122598502	122598502	104	71.7133	1.15586	5539.84	3.26751e-08	0.255507	1.77153	0.0174983	0.0130374
dmr106469	chr10	122310053	122310052	+	15374	954510	rs72831293	chr10	123264562	123264562	104	89.4461	0.936629	4880.28	1.333e-06	0.20214	14.2591	0.0464954	0.0449023
dmr10651	chr1	22767961	22767960	+	13765	-699203	rs2473317	chr1	22068758	22068758	104	100.75	1.0585	3749.45	3.83576e-07	0.220427	-0.733354	0.00259974	0.00148838
dmr106534	chr10	122467772	122467771	+	15193	-198681	rs12359607	chr10	122269091	122269091	104	88.9383	0.935366	1665.81	4.12727e-06	0.185237	-0.715555	0.0484952	0.0433613
dmr106536	chr10	122471115	122471114	+	15184	-622347	rs28889991	chr10	121848768	121848768	104	99.9781	1.16538	5459.98	3.14771e-06	0.189316	0.657289	0.0151985	0.0133628
dmr106560	chr10	122507571	122507570	+	15199	926155	rs9423347	chr10	123433725	123433725	104	117.142	0.959577	4213.03	9.06731e-06	0.173295	-0.453841	0.0143986	0.0125977
dmr106569	chr10	122526092	122526091	+	15227	-518478	rs10887039	chr10	122007614	122007614	104	114.898	1.06975	5912.54	1.29219e-05	0.167874	0.367606	0.0214979	0.0199137
dmr106632	chr10	122667631	122667630	+	15479	-477661	rs72840875	chr10	122189970	122189970	104	96.8906	0.934281	5981.68	2.72722e-06	0.191468	-0.628571	0.0541946	0.045063
dmr106742	chr10	123064223	123064222	+	15648	276281	rs567785801	chr10	123340503	123340504	104	105.107	0.96788	2076.18	2.0673e-05	0.160643	0.574616	0.0450955	0.0427861
dmr106830	chr10	123315785	123315784	+	14770	445086	rs1863732	chr10	123760870	123760870	104	113.273	0.958307	2366.97	3.48159e-05	0.152566	-0.364508	0.0439956	0.0421794
dmr106868	chr10	123405342	123405341	+	14975	186533	rs1070777	chr10	123591874	123591874	104	75.5219	0.794626	6499.17	1.04114e-08	0.271309	-0.549206	0.0290971	0.0210966
dmr106891	chr10	123451494	123451493	+	14988	315680	rs1896392	chr10	123767173	123767173	104	108.652	0.948435	4314.34	5.99477e-06	0.179591	0.285845	0.020498	0.0200574
dmr106950	chr10	123538795	123538794	+	15079	965722	rs59095938	chr10	124504516	124504516	104	81.5445	1.09191	2568.96	7.50407e-07	0.21062	3.65099	0.0211979	0.0210542
dmr10697	chr1	22879608	22879607	+	13566	-234422	rs652826	chr1	22645186	22645186	104	67.8438	0.701813	3144.36	1.03958e-08	0.27133	0.632697	0.0641936	0.0497204
dmr107013	chr10	123665389	123665388	+	15250	69281	rs71486677	chr10	123734669	123734669	104	112.592	0.974533	13977	7.80774e-06	0.175575	-0.846056	0.0560944	0.0490497
dmr107016	chr10	123674186	123674185	+	15233	-609072	rs11248373	chr10	123065114	123065114	104	97.1852	0.969954	2075.43	2.97703e-06	0.190153	-0.360984	0.0154985	0.0149905
dmr107154	chr10	123934297	123934296	+	15297	660702	rs4370889	chr10	124594998	124594998	104	66.9398	0.873859	4178.25	4.6666e-09	0.282213	6.69434	0.0261974	0.0205748
dmr107255	chr10	124116069	124116069	+	15596	813982	rs12265337	chr10	124930051	124930051	104	110.114	0.956499	2928.48	2.34005e-06	0.19376	-0.497694	0.00549945	0.004492
dmr107348	chr10	124268036	124268035	+	15665	-571645	rs12359984	chr10	123696391	123696391	104	102.334	0.989165	2527.72	1.44375e-05	0.166172	-0.537036	0.0436956	0.0435282
dmr107358	chr10	124292941	124292940	+	15630	874456	rs534841394	chr10	125167396	125167396	104	55.6461	0.860621	1979.72	1.2232e-09	0.300071	2.66263	0.0349965	0.0331138
dmr107531	chr10	124553008	124553007	+	15735	451657	rs1107957	chr10	125004664	125004664	104	107.23	0.984407	2397.52	8.17527e-06	0.174874	0.406854	0.0157984	0.0151333
dmr107736	chr10	125009489	125009488	+	14401	157908	rs534841394	chr10	125167396	125167396	104	60.3789	0.896471	2086.72	1.07743e-09	0.301741	2.63841	0.0130987	0.0126579
dmr107743	chr10	125016689	125016688	+	14371	492385	rs73374089	chr10	125509073	125509073	104	92.2797	1.09789	4801.78	3.08647e-07	0.22358	2.90835	0.00759924	0.00404429
dmr107773	chr10	125055365	125055364	+	14451	933072	rs73370557	chr10	125988436	125988436	104	61.1	0.865395	5849.62	4.3269e-11	0.342841	1.70311	0.0116988	0.00620155
dmr107830	chr10	125164450	125164449	+	15132	823987	rs73370557	chr10	125988436	125988436	104	54.1938	1.0432	4816.05	2.48782e-13	0.404008	1.97469	0.0019998	0.000462728
dmr107847	chr10	125191999	125191998	+	15408	-597001	rs4370889	chr10	124594998	124594998	104	57.5352	0.924412	4632.52	6.73634e-10	0.307893	6.42118	0.0435956	0.0290879
dmr107849	chr10	125195036	125195035	+	15434	793401	rs73370557	chr10	125988436	125988436	104	76.9641	0.930525	1419.76	9.44184e-07	0.207239	1.70374	0.0446955	0.0453372
dmr10784	chr1	23129506	23129505	+	12784	971365	rs6698865	chr1	24100870	24100870	104	100.384	0.945475	2295.97	2.13312e-06	0.195144	-0.512917	0.0110989	0.00981448
dmr107868	chr10	125250867	125250866	+	15696	737570	rs73370557	chr10	125988436	125988436	104	73.125	0.915855	2330.41	4.68219e-08	0.250472	1.80452	0.0181982	0.0165723
dmr107911	chr10	125334447	125334446	+	15556	653990	rs73370557	chr10	125988436	125988436	104	62.7453	0.76518	4271.02	1.94254e-12	0.380325	2.21194	0.00239976	0.00163047
dmr107953	chr10	125436108	125436107	+	15279	-449819	rs145108464	chr10	124986289	124986289	104	111.048	0.968245	2470.52	1.5754e-05	0.16483	-0.321166	0.0246975	0.022738
dmr107964	chr10	125453996	125453995	+	15283	46090	rs72834967	chr10	125500085	125500085	104	41.5391	0.89457	9226.47	7.5022e-20	0.552185	-0.693792	0.00339966	0.000238055
dmr107971	chr10	125464652	125464651	+	15265	684357	rs1870510	chr10	126149008	126149008	104	85.9117	0.897868	3285.67	9.78329e-07	0.206715	-0.487845	0.0465953	0.0421109
dmr107981	chr10	125497025	125497024	+	15174	491412	rs73370557	chr10	125988436	125988436	104	66.3406	1.21065	5063.86	6.3842e-08	0.246109	1.76945	0.0422958	0.0414599
dmr107998	chr10	125534434	125534433	+	15129	-492281	rs2919291	chr10	125042153	125042153	104	105.066	0.862619	6485.7	3.92354e-06	0.186	2.61515	0.0441956	0.0397865
dmr108014	chr10	125591466	125591465	+	14981	-525201	rs2919289	chr10	125066265	125066265	104	63.0297	1.25928	1367.63	1.32523e-07	0.23574	-0.738826	0.0142986	0.0227584
dmr108070	chr10	125760003	125760002	+	15353	219386	rs551113081	chr10	125979388	125979388	104	90.9289	1.27529	4423.07	5.798e-06	0.180097	2.31126	0.0437956	0.0435791
dmr108125	chr10	125953495	125953494	+	15538	962340	rs76747063	chr10	126915834	126915834	104	114.705	0.97686	4612.61	2.10239e-05	0.160383	-8.16552	0.040396	0.038946
dmr108126	chr10	125955030	125955029	+	15534	352521	rs10794078	chr10	126307550	126307550	104	116.066	0.970953	3263.16	3.45156e-06	0.187931	0.347438	0.00429957	0.00364503
dmr108135	chr10	125972296	125972295	+	15458	7093	rs551113081	chr10	125979388	125979388	104	87.75	1.27509	3577.28	4.57086e-06	0.183696	2.3075	0.0341966	0.0394344
dmr108251	chr10	126193770	126193769	+	15339	-16701	rs72826371	chr10	126177069	126177069	104	93.9758	0.924652	5888	4.61601e-07	0.217731	-0.833975	0.020198	0.0141844
dmr108269	chr10	126239774	126239773	+	15314	-83630	rs1676726	chr10	126156144	126156144	104	110.175	0.937813	2620.5	2.32856e-05	0.158804	-0.342371	0.0456954	0.0432849
dmr108325	chr10	126394496	126394495	+	15600	-893037	rs1545045	chr10	125501459	125501459	104	60.5516	0.673644	2228.75	2.77712e-10	0.31936	-0.661034	0.0262974	0.0240535
dmr108376	chr10	126545199	126545198	+	15916	-556763	rs73370557	chr10	125988436	125988436	104	91.5891	0.925399	2610.52	3.52756e-06	0.187603	1.96886	0.0491951	0.0460619
dmr108385	chr10	126559002	126559001	+	15995	184380	rs10794111	chr10	126743381	126743381	104	115.273	0.963736	4823.48	1.89236e-05	0.162007	-0.492161	0.0364964	0.036384
dmr108534	chr10	126899888	126899887	+	17313	-634987	rs74161628	chr10	126264901	126264901	104	85.1195	0.937354	2862.85	7.35099e-08	0.244117	2.84024	0.00559944	0.00475981
dmr108546	chr10	126924739	126924738	+	17381	-959725	rs10458781	chr10	125965014	125965014	104	96.1492	0.981348	2754.07	6.09867e-06	0.17933	0.397491	0.0393961	0.0397771
dmr108584	chr10	127006968	127006967	+	17347	321666	rs74158664	chr10	127328633	127328633	104	50.4766	0.692533	5287.19	7.65286e-12	0.364025	2.74411	0.0670933	0.0464376
dmr108703	chr10	127254171	127254170	+	16942	-389435	rs10751587	chr10	126864736	126864736	104	113.313	0.961462	3530.43	7.07506e-06	0.177074	0.379246	0.0119988	0.0117109
dmr108856	chr10	127486919	127486918	+	17351	-695600	rs10794123	chr10	126791319	126791319	104	110.439	0.980661	2807.23	4.01505e-06	0.185653	-0.427024	0.00679932	0.00628704
dmr108872	chr10	127536859	127536859	+	17382	73641	rs10830140	chr10	127610500	127610500	104	107.352	0.959747	2561.74	1.94137e-05	0.161613	0.386982	0.0436956	0.041624
dmr108873	chr10	127537248	127537247	+	17383	882926	rs7067771	chr10	128420173	128420173	104	105.574	0.979405	2721.28	1.56652e-05	0.164917	0.660683	0.0388961	0.0389502
dmr108941	chr10	127716910	127716909	+	17281	782457	rs11016279	chr10	128499366	128499366	104	52.0914	1.00761	814.432	1.32055e-08	0.26805	-2.05868	0.0388961	0.0464332
dmr10899	chr1	23482720	23482719	+	12406	696840	rs3893319	chr1	24179559	24179559	104	64.5938	1.22976	2131.28	5.31632e-09	0.280452	-0.784355	0.00509949	0.00281601
dmr109033	chr10	127909116	127909115	+	16899	792434	rs1543592	chr10	128701549	128701549	104	104.67	0.974199	2700.02	1.08594e-05	0.170538	0.355361	0.0317968	0.030042
dmr109158	chr10	128115598	128115597	+	17252	-551853	rs78669394	chr10	127563745	127563745	104	16.7883	0.449165	153.379	7.09674e-32	0.736347	15.0394	0.132687	0.0359242
dmr109165	chr10	128138449	128138448	+	17328	-187416	rs60161645	chr10	127951033	127951033	104	112.978	0.961395	11600.6	4.8982e-06	0.18265	2.22832	0.030497	0.025746
dmr109168	chr10	128141325	128141324	+	17328	-400045	rs72843160	chr10	127741280	127741280	104	49.8266	0.549249	5636.14	1.3784e-15	0.460033	-0.875225	0.0147985	0.0103619
dmr109225	chr10	128301201	128301200	+	17616	588206	rs35251342	chr10	128889406	128889406	104	57.7078	0.68501	10776	1.23655e-11	0.358223	4.64528	0.049995	0.0295027
dmr109327	chr10	128515537	128515536	+	17170	759901	rs111819739	chr10	129275437	129275437	104	71.7742	1.35808	2397.97	4.5183e-07	0.218043	0.797034	0.0182982	0.0205378
dmr109336	chr10	128531331	128531330	+	17296	-801224	rs72839490	chr10	127730107	127730107	104	89.2734	1.29501	5602.57	3.72127e-06	0.186798	-0.861359	0.0471953	0.0425104
dmr109410	chr10	128692495	128692494	+	16987	691000	rs72831486	chr10	129383494	129383494	104	82.9055	0.971702	1815.85	7.75967e-07	0.210128	-0.905964	0.0220978	0.0211348
dmr109419	chr10	128711137	128711136	+	16955	-183794	rs116394901	chr10	128527343	128527343	104	31.718	0.565022	470.584	1.64024e-16	0.481473	5.1358	0.00649935	0.040288
dmr109564	chr10	129036222	129036283	+	16300	932190	rs116940034	chr10	129968473	129968473	104	116.898	0.886159	16656.9	1.06664e-06	0.205439	-1.34686	0.00909909	0.00750392
dmr109591	chr10	129084812	129084811	+	16231	-30906	rs12265750	chr10	129053906	129053906	104	66.3203	0.85342	2291.91	1.90774e-09	0.294189	-0.780298	0.0110989	0.00913951
dmr109614	chr10	129127305	129127304	+	16250	775142	rs12570945	chr10	129902446	129902446	104	93.5187	0.942251	2094.41	3.50248e-06	0.18771	2.70599	0.0309969	0.028837
dmr109633	chr10	129161441	129161440	+	16229	544492	rs11815846	chr10	129705932	129705932	104	111.8	0.964078	2593.24	1.69741e-05	0.163682	-0.412979	0.0272973	0.0244597
dmr109644	chr10	129219827	129219826	+	16371	705765	rs11368338	chr10	129925591	129925592	104	114.319	0.948883	4422.44	8.96509e-06	0.173468	-0.316599	0.0181982	0.0178976
dmr109707	chr10	129356928	129356927	+	16489	-52357	rs397740849	chr10	129304571	129304571	104	111.252	0.958554	2673.5	1.98611e-05	0.161261	-0.376597	0.0354965	0.0317101
dmr109719	chr10	129382672	129382671	+	16485	589685	rs12264251	chr10	129972356	129972356	104	114.116	0.959268	5007	1.89754e-05	0.161965	-0.551496	0.0419958	0.0425264
dmr109727	chr10	129398491	129398490	+	16446	-453928	rs138896317	chr10	128944563	128944563	104	71.5203	0.868932	3075.41	3.66445e-08	0.253906	-0.936351	0.0315968	0.0281245
dmr109943	chr10	129773365	129773364	+	16716	841799	rs1900412	chr10	130615163	130615163	104	112.176	0.952878	4216.7	9.73047e-06	0.172217	-0.334759	0.0235976	0.0223217
dmr110088	chr10	130077152	130077151	+	17548	679896	rs74161199	chr10	130757047	130757047	104	47.6531	0.636251	2192.63	3.88508e-16	0.47289	-1.01889	0.00209979	0.0028597
dmr110138	chr10	130181310	130181309	+	17689	154104	rs148836262	chr10	130335413	130335415	104	103.512	0.964083	2658	1.19573e-05	0.169064	-0.716008	0.0379962	0.0375942
dmr110216	chr10	130309283	130309282	+	17823	505648	rs1703670	chr10	130814930	130814930	104	61.6992	0.853144	1800.19	4.47982e-12	0.37044	0.898748	0.0009999	0.000688173
dmr110376	chr10	130557920	130557919	+	18230	734500	rs1866352	chr10	131292419	131292419	104	109.068	0.953082	3014.62	2.19898e-05	0.159689	-0.509368	0.050395	0.0483865
dmr110393	chr10	130617811	130617810	+	18250	-316716	rs114552947	chr10	130301095	130301095	104	97.6828	0.968269	2524.73	5.82925e-07	0.214323	2.69752	0.00529947	0.00393898
dmr110598	chr10	130946475	130946474	+	17973	-688324	rs4751185	chr10	130258151	130258151	104	65.7008	0.934364	1421.21	4.23046e-09	0.283536	0.374016	0.00529947	0.00647141
dmr11060	chr1	23919388	23919387	+	11856	154553	rs6675170	chr1	24073940	24073940	104	97.7742	1.15602	3264.19	7.61508e-06	0.175955	0.335722	0.0247975	0.0262455
dmr110610	chr10	130962690	130962689	+	17987	574082	rs11812252	chr10	131536771	131536771	104	115.06	0.954265	7026.62	1.25649e-06	0.203016	-0.353972	0.0039996	0.00321942
dmr110655	chr10	131040148	131040147	+	18174	-494695	rs4751229	chr10	130545453	130545453	104	106.874	0.963095	5330.38	1.92046e-06	0.196711	0.261848	0.00929907	0.00894612
dmr110771	chr10	131187666	131187665	+	18729	-495622	rs7914933	chr10	130692044	130692044	104	93.143	0.971214	2698.88	7.69525e-07	0.21025	0.605497	0.009999	0.00912529
dmr110827	chr10	131270020	131270019	+	18995	-36030	rs7908243	chr10	131233990	131233990	104	108.327	0.968416	2631.97	8.52564e-06	0.174234	-0.390055	0.0161984	0.0167319
dmr110878	chr10	131375023	131375022	+	18968	906088	rs7068692	chr10	132281110	132281110	104	94.9	0.945496	3311.34	4.27934e-06	0.184691	0.677302	0.0469953	0.0449473
dmr11091	chr1	24009947	24009946	+	11926	-867245	rs11576192	chr1	23142702	23142702	104	59.2516	1.03883	516.761	2.94461e-07	0.224261	0.675752	0.0492951	0.0494851
dmr110953	chr10	131458991	131458990	+	18771	910533	rs61864528	chr10	132369523	132369523	104	111.963	0.951524	3878.67	4.78215e-07	0.217216	-0.495042	0.0009999	0.000981572
dmr110969	chr10	131491642	131491641	+	18787	495061	rs7088283	chr10	131986702	131986702	104	96.6266	0.95152	2825.49	4.48394e-06	0.183986	-0.664261	0.0344966	0.0332078
dmr110978	chr10	131513354	131513353	+	18744	767757	rs7068692	chr10	132281110	132281110	104	75.6641	0.832156	3548.98	1.1649e-08	0.269771	0.676323	0.0131987	0.011017
dmr111008	chr10	131540859	131540858	+	18703	511075	rs116211102	chr10	132051933	132051933	104	62.3898	1.40777	3527.2	5.56467e-08	0.248045	3.92479	0.0315968	0.0270981
dmr11104	chr1	24026057	24026056	+	11958	401880	rs2235554	chr1	24427936	24427936	104	104.213	0.948562	1268.61	1.85102e-05	0.162347	0.326268	0.0317968	0.0282218
dmr11105	chr1	24028723	24028722	+	11973	270444	rs11583613	chr1	24299166	24299166	104	100.669	0.953676	1562.14	1.08108e-05	0.170607	1.7717	0.030197	0.0280658
dmr111078	chr10	131655710	131655709	+	18549	435741	rs9732167	chr10	132091450	132091450	104	97.8555	0.882138	15042.3	1.79001e-07	0.231435	-0.609569	0.0138986	0.0118093
dmr11107	chr1	24033411	24033613	+	11986	315358	rs11591176	chr1	24348971	24348971	104	67.0313	1.13478	1922.05	8.62441e-09	0.273881	-0.822584	0.00539946	0.00366009
dmr111092	chr10	131689297	131689296	+	18502	117570	rs4897796	chr10	131806866	131806866	104	114.999	0.958706	4204.29	1.29601e-05	0.167829	-0.283257	0.0225977	0.022481
dmr111116	chr10	131726514	131726513	+	18529	-385959	rs78235857	chr10	131340555	131340555	104	91.9242	0.954669	2064.62	2.55897e-06	0.192422	-2.55557	0.0276972	0.0244648
dmr111156	chr10	131788562	131788561	+	18331	-575099	rs2944490	chr10	131213463	131213463	104	108.509	0.961396	2538.39	1.39878e-05	0.166658	-0.340779	0.0283972	0.0268204
dmr111178	chr10	131823585	131823584	+	18175	-669346	rs2944533	chr10	131154239	131154239	104	77.807	1.00454	1609.78	1.64228e-11	0.354769	0.64626	9.999e-05	8.93383e-06
dmr111187	chr10	131848157	131848156	+	18151	319762	rs2637650	chr10	132167918	132167918	104	102.67	0.983356	5146.06	7.82343e-07	0.210008	-0.546537	0.00739926	0.00520326
dmr111250	chr10	131960415	131960414	+	17984	513827	rs34017057	chr10	132474241	132474241	104	111.627	0.91588	6012.21	7.53568e-06	0.176114	0.338659	0.0330967	0.0296762
dmr111253	chr10	131964282	131964281	+	17980	-610002	rs386372867	chr10	131354280	131354280	104	83.8297	0.951824	1911.2	4.23205e-07	0.218996	0.799302	0.0148985	0.0136469
dmr111290	chr10	132024965	132024964	+	18086	-736493	rs10128158	chr10	131288472	131288472	104	79.5641	0.906842	11835.2	5.51593e-08	0.248169	-0.751408	0.0463954	0.0350332
dmr111331	chr10	132073247	132073246	+	18001	-595866	rs4751400	chr10	131477381	131477381	104	82.1438	0.988906	1785.23	2.35393e-06	0.193672	0.824059	0.0511949	0.0499265
dmr111339	chr10	132087666	132087665	+	17944	52478	rs2818388	chr10	132140143	132140143	104	96.1898	0.965641	2298.39	8.37452e-06	0.174507	0.812917	0.0478952	0.0467331
dmr111428	chr10	132185360	132185359	+	17954	876887	rs4073253	chr10	133062246	133062246	104	113.537	0.967286	5689.85	9.88218e-06	0.17198	-0.393863	0.0266973	0.0249443
dmr11147	chr1	24105388	24105387	+	12356	243584	rs11591176	chr1	24348971	24348971	104	59.9625	0.689786	2427.69	2.56915e-12	0.377034	-0.903075	0.00469953	0.00383175
dmr111515	chr10	132282317	132282316	+	17850	-216872	rs67525965	chr10	132065442	132065445	104	114.329	0.93706	3390.21	5.61878e-06	0.180573	0.329209	0.0110989	0.009148
dmr111608	chr10	132430660	132430659	+	17552	791563	rs34999719	chr10	133222222	133222222	104	112.552	0.95168	2513.66	2.0621e-05	0.160681	0.338634	0.0290971	0.0285572
dmr111614	chr10	132440926	132440925	+	17501	-705203	rs34798527	chr10	131735723	131735723	104	94.4633	0.957454	6812.62	1.89106e-06	0.196941	4.1475	0.049795	0.0439846
dmr111715	chr10	132627350	132627349	+	17395	-459432	rs2637650	chr10	132167918	132167918	104	91.1016	0.971444	4653.13	2.19498e-07	0.228503	-0.508518	0.00619938	0.00676866
dmr111716	chr10	132630914	132630913	+	17374	-298966	rs55737604	chr10	132331948	132331948	104	70.9109	0.90163	1215.01	8.73377e-08	0.241675	-0.590111	0.0185981	0.019637
dmr111746	chr10	132698580	132698579	+	16701	-417470	rs7068692	chr10	132281110	132281110	104	63.243	0.9707	4523.57	3.02058e-09	0.28806	0.582231	0.0251975	0.0198284
dmr111769	chr10	132733023	132733022	+	16346	539901	rs61869862	chr10	133272923	133272923	104	78.8227	1.05842	6199.76	1.1913e-07	0.23726	1.9178	0.0267973	0.0197431
dmr11181	chr1	24170510	24170509	+	12658	835253	rs12723643	chr1	25005762	25005762	104	111.678	0.958352	2281.11	3.64517e-05	0.151852	-0.385068	0.0490951	0.0485829
dmr111876	chr10	132884184	132884183	+	15385	-697853	rs3077770	chr10	132186329	132186331	104	113.811	0.937529	2893.52	1.81224e-05	0.162674	0.318928	0.0306969	0.0272041
dmr111877	chr10	132884733	132884732	+	15385	-661433	rs145220785	chr10	132223300	132223300	104	76.5883	1.12795	2382.31	8.86415e-07	0.20817	3.76638	0.0267973	0.0379666
dmr111978	chr10	133025022	133025021	+	14638	180453	rs3008378	chr10	133205474	133205474	104	103.878	0.952656	2490.44	1.58852e-05	0.164703	-0.377475	0.0463954	0.0465978
dmr112074	chr10	133157749	133157748	+	13097	-427180	rs117075467	chr10	132730569	132730569	104	104.691	0.958773	4269.6	1.00175e-05	0.171773	-2.94938	0.050295	0.0455068
dmr112115	chr10	133219734	133219733	+	12380	173028	rs11318692	chr10	133392761	133392762	104	116.37	0.935109	2434.44	1.90388e-05	0.161913	-0.287726	0.0222978	0.019776
dmr112126	chr10	133240231	133240230	+	12153	-303087	rs111544813	chr10	132937144	132937144	104	62.2375	0.728335	1944.1	2.85718e-09	0.288804	0.781129	0.0418958	0.0344483
dmr112147	chr10	133260971	133260970	+	11897	-899722	rs2474338	chr10	132361249	132361249	104	102.324	1.10155	2578.12	9.16039e-06	0.173139	-0.519952	0.020098	0.0182567
dmr112151	chr10	133265257	133265256	+	11841	-757512	rs73393450	chr10	132507745	132507745	104	93.5391	0.947789	2273.43	2.73703e-06	0.191414	-2.32882	0.0251975	0.024648
dmr11219	chr1	24247522	24247521	+	12631	479070	rs12746615	chr1	24726591	24726591	104	73.3688	0.980702	1012.55	5.68378e-07	0.214693	-0.478671	0.029997	0.0292105
dmr112625	chr11	640369	640368	+	11840	-230603	rs111715314	chr11	409766	409766	104	57.9516	0.560299	12931.2	1.2921e-13	0.411372	-2.31454	0.0391961	0.014806
dmr112691	chr11	727454	727453	+	12640	976038	rs4752749	chr11	1703491	1703491	104	96.3828	1.09725	4046.75	4.93906e-06	0.182525	-0.756862	0.0327967	0.0308138
dmr112775	chr11	895746	895745	+	14092	773936	rs28631755	chr11	1669681	1669681	104	127.024	0.900271	14850.9	1.21385e-05	0.168833	0.511037	0.0330967	0.0298152
dmr112878	chr11	1073227	1073226	+	14611	585008	rs12146638	chr11	1658234	1658234	104	111.952	0.952114	2441.89	5.2331e-06	0.18165	-0.424259	0.0089991	0.00725642
dmr112993	chr11	1240411	1240410	+	15707	610130	rs71025788	chr11	1850540	1850540	104	110.754	0.961783	2159.39	3.46352e-05	0.152647	-0.353547	0.0489951	0.0466914
dmr113102	chr11	1402456	1402455	+	15611	-196617	rs35671223	chr11	1205839	1205839	104	117.091	0.956749	4253.47	1.94136e-05	0.161613	0.550278	0.0312969	0.0291102
dmr113221	chr11	1562110	1562109	+	15608	149927	rs7111260	chr11	1712036	1712036	104	105.564	1.01758	8146.23	7.35325e-06	0.176487	-0.807758	0.0515948	0.046922
dmr113250	chr11	1610950	1610949	+	15526	575030	rs11564703	chr11	2185979	2185979	104	120.697	0.935828	4651.06	3.30086e-05	0.153394	0.426217	0.0463954	0.0446033
dmr113267	chr11	1629890	1629889	+	15495	664461	rs2521265	chr11	2294350	2294350	104	112.247	0.964992	2719.01	3.35377e-06	0.188363	-0.503562	0.00519948	0.00458452
dmr113296	chr11	1661475	1661474	+	15364	882038	rs6578271	chr11	2543512	2543512	104	111.059	0.948656	3392.48	1.72464e-05	0.163437	0.465046	0.0376962	0.0364141
dmr113361	chr11	1807026	1807025	+	15390	987550	rs234877	chr11	2794575	2794575	104	97.2867	0.903874	8761.52	5.92325e-07	0.214089	-0.278507	0.0227977	0.0189802
dmr113395	chr11	1849449	1849448	+	15410	-733795	rs138881810	chr11	1115654	1115654	104	109.495	1.08016	16706.4	6.59909e-06	0.178133	-11.4914	0.0541946	0.04698
dmr113453	chr11	2065042	2065041	+	15500	729534	rs234877	chr11	2794575	2794575	104	118.442	0.976281	11028.8	2.27551e-06	0.194179	-0.307888	0.00529947	0.00567598
dmr113499	chr11	2136520	2136519	+	15582	-541795	rs11035302	chr11	1594725	1594725	104	120.555	0.960008	7031.08	7.19959e-06	0.176809	0.308542	0.0121988	0.0115141
dmr113501	chr11	2145211	2145210	+	15621	-947729	rs35779873	chr11	1197482	1197482	104	83.8703	0.785183	4444.51	1.75285e-07	0.231736	0.862102	0.0370963	0.0337866
dmr113544	chr11	2196622	2196621	+	15935	898250	rs4758521	chr11	3094871	3094871	104	91.9242	0.946783	3494.82	4.6292e-08	0.250632	0.666047	0.00209979	0.00144574
dmr113645	chr11	2332985	2332984	+	15458	790046	rs7103130	chr11	3123030	3123030	104	110.713	0.965695	2274.82	2.0638e-05	0.160669	-0.324957	0.0292971	0.0287945
dmr113799	chr11	2570937	2570936	+	15994	330838	rs145052284	chr11	2901774	2901774	104	16.25	0.60561	99.5579	2.72887e-25	0.647513	-835.561	0.0144986	0.0445342
dmr113828	chr11	2667296	2667295	+	16225	-368405	rs563366399	chr11	2298891	2298891	104	108.855	0.973246	2921.36	1.15263e-06	0.204293	-0.650808	0.00329967	0.00226132
dmr113857	chr11	2739511	2739510	+	16123	-538739	rs76275158	chr11	2200772	2200772	104	95.093	0.86218	9587.12	7.98559e-07	0.209706	-0.854365	0.0545945	0.0399682
dmr113882	chr11	2780321	2780320	+	16038	91405	rs2289488	chr11	2871725	2871725	104	100.852	0.993448	2600.85	3.83983e-06	0.186325	0.414692	0.0149985	0.0143512
dmr113951	chr11	2911714	2911713	+	15950	715302	rs1473937	chr11	3627015	3627015	104	109.809	0.979028	2798.24	3.09389e-06	0.189575	-0.465708	0.00519948	0.00516541
dmr11405	chr1	24705013	24705012	+	12467	-78942	rs140270158	chr1	24626071	24626071	104	46.5359	1.27029	324.253	5.39162e-08	0.24849	-27.3721	0.0213979	0.0405507
dmr114081	chr11	3133676	3133675	+	16303	-407387	rs12805655	chr11	2726289	2726289	104	78.9648	0.907714	7217.92	1.176e-07	0.237445	-0.635277	0.049595	0.0407868
dmr11411	chr1	24720717	24720716	+	12435	371084	rs55717640	chr1	25091800	25091800	104	109.251	0.965291	1394.01	3.85924e-05	0.150963	-0.483768	0.0406959	0.0383887
dmr114203	chr11	3403031	3403030	+	15766	846149	rs138208510	chr11	4249179	4249179	104	72.5867	1.13157	3739.33	7.634e-09	0.275543	-2.52563	0.00219978	0.00251916
dmr11422	chr1	24730797	24730796	+	12428	521657	rs760970	chr1	25252453	25252453	104	105.005	0.948367	2531.04	1.24887e-05	0.168397	-0.460489	0.0374963	0.0346995
dmr114252	chr11	3480518	3480517	+	15912	707301	rs12295191	chr11	4187818	4187818	104	99.1758	0.956026	2091.32	7.42571e-06	0.176338	0.403885	0.0322968	0.0299573
dmr1142	chr1	2655764	2655763	+	16231	336960	rs4298674	chr1	2992723	2992723	104	110.49	0.95507	3641.4	1.97802e-05	0.161324	-0.617358	0.0470953	0.0457201
dmr114375	chr11	3707970	3707969	+	16994	541210	rs138208510	chr11	4249179	4249179	104	78.7211	0.985311	4587.37	3.93733e-07	0.220047	-2.65503	0.0566943	0.0488776
dmr114395	chr11	3772593	3772592	+	17162	-541012	rs146362537	chr11	3231581	3231581	104	63.8422	1.41492	3130.04	1.10765e-07	0.238298	-5.58118	0.0345965	0.0300465
dmr114411	chr11	3803948	3803947	+	17288	838559	rs117382334	chr11	4642506	4642506	104	55.4227	0.500025	7047.79	1.01302e-15	0.463188	928.795	0.00559944	0.00670349
dmr114446	chr11	3915421	3915420	+	17448	719525	rs11033116	chr11	4634945	4634945	104	108.702	0.984794	2488.39	2.37291e-06	0.193552	0.873463	0.00369963	0.00381926
dmr114471	chr11	4019003	4019002	+	17653	623504	rs117382334	chr11	4642506	4642506	104	52.457	0.667747	3945.07	8.39292e-14	0.416174	905.593	0.00809919	0.00677945
dmr114475	chr11	4028662	4028661	+	17679	-901361	rs73415924	chr11	3127301	3127301	104	67.5594	0.77015	4127.46	1.41635e-09	0.298136	17.7064	0.0241976	0.0169409
dmr114493	chr11	4106816	4106815	+	17938	-127646	rs11820055	chr11	3979170	3979170	104	69.4078	1.24852	3048.41	1.14443e-07	0.237833	-147.159	0.0148985	0.0185247
dmr114501	chr11	4124155	4124154	+	17882	-603337	rs7118235	chr11	3520818	3520818	104	108.499	0.973167	2427.78	2.63008e-05	0.156919	-0.312046	0.0506949	0.0459704
dmr114570	chr11	4362328	4362327	+	18861	-199319	rs10767872	chr11	4163009	4163009	104	110.652	0.988061	2572.79	1.18399e-05	0.169215	0.534136	0.0170983	0.0167387
dmr114586	chr11	4397119	4397118	+	19027	13828	rs7939008	chr11	4410946	4410946	104	115.152	0.95672	5907.12	8.73018e-06	0.173873	0.365087	0.019798	0.0204233
dmr114629	chr11	4526343	4526342	+	18919	-685515	rs12278324	chr11	3840828	3840828	104	101.979	0.971192	2241.18	6.71021e-07	0.212261	0.394615	0.00379962	0.00233805
dmr114669	chr11	4616727	4616726	+	18917	-367548	rs138208510	chr11	4249179	4249179	104	74.1	1.05327	5244.76	2.49563e-08	0.259258	-2.53346	0.0141986	0.0105193
dmr114705	chr11	4692528	4692527	+	18839	593586	rs2213167	chr11	5286113	5286113	104	88.075	1.13318	4553.88	5.01645e-07	0.216518	0.741348	0.0118988	0.00934308
dmr114749	chr11	4812678	4812677	+	19129	-752799	rs17196385	chr11	4059879	4059879	104	94.3719	0.992634	6569.05	1.95346e-06	0.196457	-0.91541	0.0428957	0.0387832
dmr114755	chr11	4839702	4839701	+	19199	-197196	rs117382334	chr11	4642506	4642506	104	61.2117	0.972365	3855.97	1.51688e-10	0.327084	853.302	0.0029997	0.00425293
dmr114767	chr11	4893143	4893142	+	19360	173920	rs1455962	chr11	5067062	5067062	104	103.36	0.928856	2618.16	5.29622e-06	0.181468	-0.544585	0.0208979	0.0204356
dmr114930	chr11	5386295	5386294	+	19827	-57279	rs4553397	chr11	5329016	5329016	104	107.839	0.958169	2623.24	3.7485e-06	0.186688	0.345745	0.00869913	0.00814052
dmr114988	chr11	5530910	5530909	+	19199	-506446	rs1598512	chr11	5024464	5024464	104	97.9875	0.919745	5526.05	1.1446e-06	0.204396	-0.371863	0.0242976	0.0188072
dmr115016	chr11	5580547	5580546	+	18487	-434652	rs2472523	chr11	5145895	5145895	104	92.9398	0.947827	2194.13	2.23461e-06	0.19445	-0.440889	0.0240976	0.0213901
dmr115075	chr11	5708780	5708779	+	18226	-538260	rs147632253	chr11	5170516	5170520	104	60.7141	0.867414	1183.01	1.85906e-09	0.294533	-0.661414	0.00859914	0.0113055
dmr115085	chr11	5740236	5740235	+	18174	-335094	rs10768920	chr11	5405142	5405142	104	105.534	0.963514	1897.71	2.29922e-05	0.159	-0.420328	0.0450955	0.0426111
dmr115216	chr11	6070334	6070333	+	17589	-592761	rs146682548	chr11	5477573	5477573	104	91.9242	1.09527	5947.79	7.76668e-07	0.210115	11.4154	0.0164984	0.0132898
dmr115303	chr11	6388588	6388587	+	16551	369975	rs10839611	chr11	6758562	6758562	104	107.412	0.951556	2708.83	1.39645e-05	0.166683	0.386959	0.0330967	0.0327181
dmr115351	chr11	6557217	6557216	+	16200	753824	rs11827846	chr11	7311040	7311040	104	58.5914	0.819264	6904.43	1.08732e-10	0.331301	2.68709	0.0335966	0.0227387
dmr115558	chr11	7235591	7235590	+	16539	75450	rs11827846	chr11	7311040	7311040	104	63.7609	0.725842	2698.08	2.37417e-09	0.291278	2.72636	0.0394961	0.0334466
dmr115596	chr11	7396273	7396272	+	16754	435830	rs111484846	chr11	7832102	7832102	104	116.208	0.934147	9107.69	9.24236e-06	0.173003	4.38038	0.0343966	0.0324326
dmr115697	chr11	7636590	7636589	+	16742	-282057	rs10769781	chr11	7354533	7354533	104	73.3789	0.987583	1351.27	4.95217e-07	0.216706	0.455341	0.0384962	0.0341457
dmr115711	chr11	7662287	7662286	+	16732	-351247	rs11827846	chr11	7311040	7311040	104	86.3688	0.994223	4481.99	6.73555e-07	0.212206	2.73471	0.0190981	0.027219
dmr115738	chr11	7734878	7734877	+	16523	57773	rs147502083	chr11	7792650	7792650	104	76.5172	1.15715	2066.92	6.97743e-07	0.211688	3.55034	0.0177982	0.0242261
dmr115755	chr11	7793972	7793971	+	16358	-533685	rs989961	chr11	7260287	7260287	104	107.595	0.965699	2293.14	4.28126e-06	0.184684	3.13594	0.00939906	0.00803587
dmr115817	chr11	7947468	7947467	+	15876	-636428	rs11827846	chr11	7311040	7311040	104	78.518	0.915008	5144.91	6.78266e-08	0.245254	2.93279	0.0246975	0.0211441
dmr115958	chr11	8295509	8295508	+	15480	-717286	rs6578883	chr11	7578223	7578223	104	107.301	0.980601	1940.28	1.41753e-05	0.166453	-0.489109	0.0231977	0.0216166
dmr116047	chr11	8497662	8497661	+	15223	-970064	rs11041427	chr11	7527598	7527598	104	87.5164	0.971175	1692.18	2.06066e-06	0.19566	-0.405093	0.0281972	0.025361
dmr116187	chr11	8956146	8956145	+	14179	962750	rs7937240	chr11	9918895	9918895	104	106.153	0.946254	3172.71	1.77049e-06	0.197923	-0.311229	0.00689931	0.00599113
dmr116216	chr11	9053546	9053907	+	14208	-73	rs3763904	chr11	9053473	9053473	104	108.652	0.960546	2128.81	1.49617e-05	0.165624	0.232167	0.0280972	0.0240312
dmr116239	chr11	9122240	9122239	+	14010	479726	rs11042442	chr11	9601965	9601965	104	73.1656	0.950878	1678.5	4.74743e-07	0.217322	-0.605539	0.0453955	0.0479737
dmr116374	chr11	9549088	9549087	+	13928	92661	rs11042457	chr11	9641748	9641748	104	96.4437	0.931416	2767.73	2.09605e-06	0.195406	-0.547629	0.020098	0.0187245
dmr116400	chr11	9643931	9643930	+	13997	-52905	rs113518013	chr11	9591026	9591026	104	79.9398	0.800553	2332.55	6.29684e-08	0.246303	1.0756	0.0143986	0.0153772
dmr116501	chr11	9942413	9942412	+	14245	-346285	rs397756355	chr11	9596128	9596128	104	91.1117	0.92763	1583.99	2.25097e-07	0.22814	-0.495369	0.00549945	0.0032434
dmr116583	chr11	10287439	10287438	+	15120	-394585	rs11826573	chr11	9892854	9892854	104	58.307	0.862781	3957.07	7.07161e-10	0.307259	2.16104	0.0422958	0.029722
dmr116602	chr11	10367847	10367846	+	15387	-428522	rs61876950	chr11	9939325	9939325	104	109.352	0.889495	5720.46	6.71725e-06	0.177863	-0.409213	0.0370963	0.0349616
dmr116635	chr11	10441211	10441210	+	15510	-548357	rs11826573	chr11	9892854	9892854	104	62.1461	0.871282	2893.18	5.76242e-09	0.279361	2.16799	0.0460954	0.034674
dmr116670	chr11	10535963	10535962	+	15776	477864	rs74968671	chr11	11013826	11013826	104	79.1273	0.982633	1202.29	2.16427e-06	0.194928	0.843904	0.0482952	0.0455468
dmr116713	chr11	10671434	10671433	+	16074	830420	rs6484955	chr11	11501853	11501853	104	114.725	0.939549	4584.57	3.07865e-06	0.189649	0.547318	0.00669933	0.00620003
dmr116717	chr11	10681716	10681715	+	16090	-788862	rs11826573	chr11	9892854	9892854	104	59.8203	0.779756	3772.65	8.3988e-10	0.30501	2.07638	0.0485951	0.0357447
dmr116739	chr11	10736692	10736691	+	15967	136241	rs112485771	chr11	10872932	10872932	104	66.5539	1.34852	4051.59	1.44917e-07	0.234462	2.57408	0.0377962	0.0386642
dmr116848	chr11	11071947	11071946	+	15948	914727	rs61871875	chr11	11986673	11986673	104	110.216	0.980758	3120.67	2.66404e-06	0.191819	-0.613422	0.00519948	0.00466635
dmr116856	chr11	11114766	11114765	+	16046	30046	rs57964059	chr11	11144811	11144811	104	101.745	0.974996	2128.9	1.7709e-05	0.16303	0.435143	0.0512949	0.0496267
dmr116966	chr11	11361820	11361819	+	16455	433686	rs11022041	chr11	11795505	11795505	104	75.8672	0.954361	1464.51	5.85139e-07	0.214268	0.588146	0.0421958	0.034775
dmr116985	chr11	11407186	11407185	+	16487	-936783	rs4909933	chr11	10470403	10470403	104	111.881	0.946259	4312.41	6.78621e-06	0.177708	-0.697065	0.0185981	0.0167769
dmr117026	chr11	11477030	11477029	+	16469	-407218	rs2655072	chr11	11069812	11069812	104	101.755	0.969956	2068.73	9.27149e-06	0.172955	0.544409	0.0267973	0.0268362
dmr117092	chr11	11609258	11609257	+	16557	-131840	rs2403508	chr11	11477418	11477418	104	92.5539	1.13028	6959.53	1.19104e-06	0.203808	-0.532346	0.0215978	0.0190798
dmr1171	chr1	2803341	2803340	+	16710	775376	rs61161473	chr1	3578716	3578719	104	116.756	0.947595	4402.39	2.54185e-05	0.157447	0.299975	0.0434957	0.0425479
dmr117445	chr11	12565670	12565669	+	15423	-186430	rs148056709	chr11	12379240	12379240	104	109.952	0.958316	2345.51	1.6047e-05	0.164547	0.357074	0.0271973	0.0253833
dmr117480	chr11	12670774	12670773	+	15330	319202	rs11022589	chr11	12989975	12989975	104	109.251	0.927212	4248.37	2.09778e-06	0.195394	-0.610759	0.00969903	0.00744221
dmr117635	chr11	13169746	13169745	+	15180	-706680	rs34743332	chr11	12463066	12463066	104	107.951	0.976323	1992.01	3.28656e-05	0.153462	0.600834	0.0505949	0.0491672
dmr117637	chr11	13175726	13175725	+	15168	-772033	rs147741666	chr11	12403693	12403693	104	19.0328	0.363189	235.31	4.28636e-37	0.790609	23.5401	0.0134987	0.020484
dmr117808	chr11	13657629	13657628	+	13151	840330	rs112619856	chr11	14497958	14497958	104	80.6406	0.85719	1451.48	9.39392e-07	0.207314	1.70488	0.0394961	0.0413569
dmr117822	chr11	13752082	13752081	+	13002	-758212	rs4757079	chr11	12993870	12993870	104	65.9039	0.88571	903.596	4.98358e-09	0.281325	0.869682	0.00859914	0.00611123
dmr117893	chr11	13964881	13964880	+	12587	-753690	rs2170436	chr11	13211191	13211191	104	108.54	0.93135	1821.34	7.09499e-06	0.177031	-0.300103	0.0139986	0.0115971
dmr117998	chr11	14350398	14350397	+	11953	-627536	rs59737624	chr11	13722862	13722862	104	119.935	0.92951	2266.41	2.04415e-05	0.160816	-0.55501	0.0164984	0.0151175
dmr118012	chr11	14429628	14429627	+	12016	988856	rs182600808	chr11	15418483	15418483	104	24.9844	0.58191	198.126	3.90642e-19	0.537861	22.1332	0.069993	0.0357648
dmr11804	chr1	25763590	25763589	+	11957	168375	rs112809645	chr1	25931964	25931964	104	115.71	0.943496	2573.38	3.93506e-05	0.15066	-4.04282	0.0480952	0.0448765
dmr118089	chr11	14908415	14908415	+	11422	799104	rs7933516	chr11	15707519	15707519	104	114.613	0.93753	1344.21	2.81994e-05	0.155839	-0.301333	0.0228977	0.0195491
dmr118133	chr11	15052328	15052327	+	11299	941081	rs4757379	chr11	15993408	15993408	104	120.088	0.923054	2013.66	5.8937e-05	0.144352	0.341125	0.0459954	0.0420035
dmr118301	chr11	15708812	15708811	+	11539	196821	rs2582301	chr11	15905632	15905632	104	113.912	0.939696	1267.11	6.29309e-06	0.178854	0.38648	0.0059994	0.00419146
dmr118317	chr11	15776800	15776799	+	11636	740595	rs60406205	chr11	16517394	16517394	104	96.9008	0.927867	1336.26	7.39165e-08	0.244039	-0.817685	0.00119988	0.000512378
dmr118361	chr11	15941633	15941632	+	11993	728204	rs11517759	chr11	16669836	16669836	104	115.436	0.958618	2889.64	2.96013e-05	0.155086	-0.382485	0.040396	0.0359775
dmr118417	chr11	16326313	16326312	+	11753	3718	rs297344	chr11	16330030	16330030	104	113.049	0.973005	1279.67	1.74496e-05	0.163257	0.388886	0.0134987	0.0109459
dmr118420	chr11	16357680	16357679	+	11712	918121	rs214089	chr11	17275800	17275800	104	106.102	0.90675	1783.97	1.84121e-05	0.162429	94.6051	0.0413959	0.0387389
dmr118429	chr11	16389757	16389756	+	11723	-38220	rs2118362	chr11	16351537	16351537	104	113.455	0.946752	1171.58	4.4437e-05	0.148766	0.551746	0.0314969	0.0288322
dmr118437	chr11	16454184	16454183	+	11795	223415	rs1501452	chr11	16677598	16677598	104	118.716	0.963448	2674.56	2.7291e-05	0.156346	-0.5277	0.0260974	0.022819
dmr118496	chr11	16765358	16765357	+	12292	47606	rs216495	chr11	16812963	16812963	104	114.481	0.957694	1999.91	8.65391e-07	0.208523	0.327478	0.00119988	0.000682376
dmr118581	chr11	16960531	16960530	+	11808	421086	rs3741203	chr11	17381616	17381616	104	112.288	0.960635	1497.61	4.65051e-06	0.183435	-0.680032	0.00489951	0.00370701
dmr118603	chr11	17013099	17013098	+	11811	-515364	rs201361099	chr11	16497726	16497735	104	109.738	1.07024	4402.31	1.77475e-05	0.162996	0.597924	0.0350965	0.0348734
dmr118676	chr11	17372852	17372851	+	12664	323143	rs61880586	chr11	17695994	17695994	104	70.2406	1.17408	1356.23	5.24633e-07	0.215863	-0.532921	0.0236976	0.0276485
dmr118807	chr11	17709960	17709959	+	13101	491176	rs12791694	chr11	18201135	18201135	104	113.019	1.06623	5198.1	2.48566e-05	0.157793	-0.370404	0.0452955	0.0447325
dmr118814	chr11	17721560	17721559	+	13144	-653181	rs571219012	chr11	17068379	17068379	104	56.6719	1.30518	3571.48	3.96217e-09	0.284418	-2.94449	0.0264974	0.0173931
dmr118862	chr11	17867638	17867637	+	13482	913523	rs35763160	chr11	18781160	18781160	104	99.0031	0.955375	1838.17	1.02295e-05	0.171452	-0.703013	0.0386961	0.0360591
dmr118871	chr11	17910375	17910374	+	13463	-972311	rs177563	chr11	16938064	16938064	104	113.689	0.964233	2106.2	2.79399e-05	0.155982	0.315655	0.0282972	0.0284252
dmr118889	chr11	17981336	17981335	+	13487	799138	rs147017689	chr11	18780473	18780473	104	34.6227	0.861049	423.885	4.18483e-12	0.371251	5.00534	0.0450955	0.0495258
dmr118909	chr11	18051275	18051274	+	13601	92785	rs58796192	chr11	18144059	18144059	104	88.4203	1.22356	5394.96	4.17605e-07	0.21919	3.27927	0.00849915	0.00593827
dmr11893	chr1	26016153	26016152	+	11308	-728269	rs113602313	chr1	25287884	25287884	104	80.5188	1.26658	2809.24	1.45852e-06	0.200805	1.36054	0.0312969	0.0259933
dmr119039	chr11	18377335	18377334	+	14298	837409	rs11603600	chr11	19214743	19214743	104	93.6	0.931532	2445.44	2.59014e-06	0.192241	-0.402986	0.0292971	0.0268371
dmr119071	chr11	18464576	18464575	+	14431	310476	rs7932996	chr11	18775051	18775051	104	82.6008	0.874159	2865.47	7.48944e-07	0.210649	-0.5349	0.0541946	0.0482674
dmr119098	chr11	18570445	18570444	+	14499	-426386	rs58796192	chr11	18144059	18144059	104	57.85	1.23939	893.058	2.16576e-07	0.228696	3.24113	0.029697	0.0492916
dmr119250	chr11	18929207	18929206	+	15106	348150	rs66999204	chr11	19277356	19277356	104	103.045	0.880673	5524.48	8.86364e-07	0.20817	-0.455391	0.0136986	0.0106798
dmr119257	chr11	18942382	18942381	+	15181	-357727	rs61110079	chr11	18584655	18584655	104	70.3422	0.922786	2506.38	3.70498e-08	0.253752	-1.78082	0.0242976	0.0217151
dmr119533	chr11	19749551	19749550	+	16762	-545545	rs10766535	chr11	19204006	19204006	104	103.553	0.972301	2934.89	1.34776e-05	0.167228	-0.275619	0.0445955	0.0447025
dmr119669	chr11	20112645	20112644	+	16619	293296	rs12225429	chr11	20405940	20405940	104	115.365	0.960992	4361.91	4.72045e-06	0.183209	0.736541	0.00849915	0.00767395
dmr119681	chr11	20141371	20141370	+	16537	-879800	rs10741766	chr11	19261571	19261571	104	109.18	0.968042	2851.92	2.00787e-05	0.161093	-0.299946	0.0417958	0.0393635
dmr119775	chr11	20366551	20366550	+	16831	209820	rs7108480	chr11	20576370	20576370	104	104.792	0.977501	2846.94	1.58885e-05	0.1647	0.347177	0.0459954	0.0445712
dmr119852	chr11	20597676	20597675	+	16994	-581456	rs2584852	chr11	20016220	20016220	104	54.9555	0.648643	2983.36	9.33802e-11	0.33322	-63.693	0.0631937	0.0475879
dmr119854	chr11	20605690	20605689	+	17033	-850658	rs113935768	chr11	19755032	19755032	104	56.5906	0.695811	11154.4	6.38612e-12	0.366199	-2.44125	0.049995	0.0264406
dmr119920	chr11	20804433	20804432	+	17554	-567184	rs113638593	chr11	20237249	20237249	104	56.3164	0.600199	12078.5	2.29677e-12	0.378356	2.32239	0.0533947	0.0349574
dmr119947	chr11	20882188	20882187	+	17742	716493	rs56090651	chr11	21598680	21598680	104	111.353	0.985332	4161.09	5.45781e-06	0.181013	-0.50115	0.0121988	0.0112982
dmr119972	chr11	20974614	20974613	+	17933	-356760	rs7925597	chr11	20617854	20617854	104	68.5445	1.01072	2617.01	1.20911e-09	0.300223	2.18657	0.00109989	0.00201132
dmr12016	chr1	26317064	26317063	+	10697	-11505	rs114378413	chr1	26305559	26305559	104	93.9961	0.94989	1114.34	3.0884e-06	0.189602	1.80587	0.0153985	0.0131808
dmr120200	chr11	21836722	21836721	+	17054	81068	rs78506390	chr11	21917789	21917789	104	43.1844	1.24767	718.912	1.96917e-09	0.293768	-2.78695	0.019698	0.0381635
dmr120275	chr11	22114400	22114399	+	17241	351651	rs78274262	chr11	22466050	22466050	104	88.0141	1.01636	3093.56	2.90096e-06	0.190542	3.17383	0.0494951	0.0484007
dmr120310	chr11	22272012	22272011	+	17467	730247	rs79515485	chr11	23002258	23002258	104	96.0273	0.951633	6433.59	2.66291e-06	0.191826	-0.612617	0.0559944	0.0484362
dmr120314	chr11	22313620	22313619	+	17421	482421	rs7105185	chr11	22796040	22796040	104	113.567	0.918443	6838.76	8.29855e-06	0.174646	-0.694503	0.0336966	0.0303836
dmr120374	chr11	22577987	22577986	+	17737	-652084	rs10537509	chr11	21925901	21925903	104	111.079	0.948407	1641.36	1.09293e-05	0.17044	0.349483	0.0134987	0.0116455
dmr12037	chr1	26364685	26364684	+	10711	-164013	rs11247870	chr1	26200672	26200672	104	120.088	0.941865	2115.55	1.07282e-05	0.170724	0.45187	0.00779922	0.00656995
dmr120600	chr11	23440923	23440922	+	17508	976974	rs7930800	chr11	24417896	24417896	104	93.9758	0.930462	1945.6	2.62789e-06	0.192024	-0.551822	0.0225977	0.0212632
dmr12067	chr1	26482655	26482654	+	10699	928187	rs733899	chr1	27410841	27410841	104	69.2656	1.11712	1493.01	3.85538e-07	0.220352	2.62613	0.0255974	0.0341995
dmr120739	chr11	23977893	23977892	+	18645	-445251	rs200978656	chr11	23532642	23532642	104	74.8008	0.963978	1125.44	1.13717e-07	0.237923	-0.601241	0.00989901	0.00949055
dmr120880	chr11	24558535	24558534	+	18479	679907	rs10834630	chr11	25238441	25238441	104	114.136	0.961696	2375.88	2.56652e-06	0.192378	0.460983	0.00249975	0.00254717
dmr120920	chr11	24729434	24729433	+	18842	602640	rs11028607	chr11	25332073	25332073	104	109.017	0.960782	3131.47	3.04104e-06	0.189834	-0.428183	0.00859914	0.00682901
dmr120934	chr11	24762235	24762234	+	18894	53708	rs11028189	chr11	24815942	24815942	104	109.586	0.951946	4824.29	1.26378e-05	0.168215	-0.618019	0.0438956	0.0418634
dmr120944	chr11	24788469	24788468	+	18954	539539	rs117365362	chr11	25328007	25328007	104	88.5828	0.93949	2539.72	2.16246e-06	0.19494	2.39179	0.0412959	0.0391546
dmr121128	chr11	25500608	25500607	+	19467	-762490	rs11028130	chr11	24738118	24738118	104	62.532	0.867124	801.974	3.25312e-08	0.255568	0.55599	0.0248975	0.0274295
dmr121145	chr11	25563634	25563633	+	19530	-825516	rs11028130	chr11	24738118	24738118	104	90.3805	0.923118	1512.02	3.84747e-06	0.186296	0.607804	0.0375962	0.0341493
dmr121278	chr11	26021494	26021493	+	18663	-469986	rs7108771	chr11	25551508	25551508	104	36.2781	0.627585	19826.5	1.83427e-18	0.524024	-2.79071	0.0758924	0.0400023
dmr121373	chr11	26422982	26422981	+	17523	229863	rs144898695	chr11	26652844	26652844	104	60.6328	1.23782	878.544	2.83649e-07	0.224802	-38.7406	0.0242976	0.0372833
dmr121375	chr11	26425987	26425986	+	17524	625507	rs11029804	chr11	27051493	27051493	104	45.0531	0.81748	670.91	4.39142e-11	0.342657	4.85163	0.0182982	0.0251629
dmr121426	chr11	26569527	26569526	+	16803	99629	rs76831336	chr11	26669155	26669155	104	74.9531	0.90955	1419.43	7.32523e-09	0.276105	2.18541	0.00309969	0.00249765
dmr121429	chr11	26583490	26583489	+	16725	809948	rs34671949	chr11	27393437	27393437	104	54.9555	1.31321	1062.22	1.38091e-08	0.267436	3.11064	0.0069993	0.0124225
dmr121465	chr11	26678571	26678570	+	16064	-48374	rs12270321	chr11	26630197	26630197	104	88.5219	1.06291	4193.27	4.3674e-07	0.218538	-0.575737	0.0112989	0.00979843
dmr12146	chr1	26813370	26813369	+	10428	-787315	rs541415027	chr1	26026055	26026055	104	86.1352	0.774	2218.17	4.03416e-07	0.219693	2.35305	0.0327967	0.0280103
dmr121538	chr11	27054237	27054236	+	13940	164379	rs2245826	chr11	27218615	27218615	104	115.07	0.965169	2047.83	1.4079e-05	0.166558	0.367206	0.0120988	0.0118942
dmr121692	chr11	27646648	27646647	+	10853	-253211	rs34671949	chr11	27393437	27393437	104	76.4156	1.14031	2053.24	1.42062e-06	0.201196	2.59526	0.039696	0.0466061
dmr121765	chr11	28174642	28174641	+	10565	-838815	rs35697648	chr11	27335827	27335827	104	105.361	0.929831	3138.98	8.04361e-06	0.175121	0.471419	0.0340966	0.0292827
dmr121821	chr11	28596077	28596076	+	11082	265262	rs4379829	chr11	28861338	28861338	104	113.841	0.973096	1504.69	1.86642e-05	0.16222	0.414267	0.0156984	0.0127931
dmr12187	chr1	26982252	26982251	+	10500	544697	rs6694794	chr1	27526948	27526948	104	49.0547	1.20668	628.076	1.82187e-08	0.263617	94.8701	0.0210979	0.0367256
dmr121909	chr11	28940247	28940246	+	11806	465326	rs76945357	chr11	29405572	29405572	104	88.9484	1.0145	3047.66	2.10973e-07	0.229073	1.76518	0.00769923	0.00449843
dmr121953	chr11	29192222	29192221	+	12593	213351	rs76945357	chr11	29405572	29405572	104	59.2211	1.27477	997.725	1.37847e-07	0.235177	1.5009	0.0181982	0.0293242
dmr121975	chr11	29362492	29362491	+	12904	824478	rs11030998	chr11	30186969	30186969	104	76.1719	0.973739	3797.34	3.53588e-08	0.254405	-0.540077	0.019798	0.0105115
dmr122041	chr11	29753620	29753619	+	13332	278547	rs76470921	chr11	30032166	30032166	104	110.916	1.08496	4228.57	2.67638e-05	0.156648	3.37213	0.0429957	0.044827
dmr122098	chr11	30125439	30125438	+	12625	-96762	rs146457310	chr11	30028677	30028677	104	80.407	1.12177	3306.61	4.30927e-08	0.251637	2.36966	0.00409959	0.00242499
dmr12213	chr1	27047727	27047726	+	10413	475063	rs6598886	chr1	27522789	27522789	104	93.0516	0.794375	4673.46	1.2803e-08	0.268475	0.888605	0.00409959	0.00192927
dmr122197	chr11	30479270	30479269	+	11718	130441	rs201632070	chr11	30609710	30609710	104	110.642	0.897429	2001.51	1.56822e-05	0.164901	0.531765	0.0271973	0.0263316
dmr122211	chr11	30515378	30515377	+	11611	-327439	rs201159069	chr11	30187921	30187939	104	99.5109	0.906546	2397.11	6.90625e-06	0.177441	-7.53372	0.0425957	0.037715
dmr12221	chr1	27067573	27067572	+	10391	870576	rs11247729	chr1	27938148	27938148	104	112.897	0.859568	4659.11	1.84418e-07	0.231007	-0.609504	0.00189981	0.000864732
dmr122220	chr11	30575857	30575856	+	11395	-589390	rs11030913	chr11	29986467	29986467	104	56.7938	0.877746	2194.57	3.40153e-09	0.286468	0.725835	0.0654935	0.0456569
dmr122223	chr11	30581242	30581241	+	11383	-291492	rs73450962	chr11	30289750	30289750	104	112.145	0.955878	1300.16	4.58968e-05	0.148261	-2.4354	0.0378962	0.03513
dmr122246	chr11	30697184	30697183	+	11011	-44982	rs1665825	chr11	30652202	30652202	104	111.912	0.919171	1594.03	2.47229e-05	0.157877	0.407357	0.0309969	0.0271796
dmr122435	chr11	31889518	31889517	+	11644	926300	rs7936055	chr11	32815817	32815817	104	94.5648	1.19802	2337.14	9.97296e-07	0.206432	-0.673168	0.00249975	0.00247435
dmr122455	chr11	31945273	31945272	+	11558	542485	rs11031815	chr11	32487757	32487757	104	75.3289	0.800045	1212.53	3.25974e-07	0.222788	2.42964	0.039596	0.0409661
dmr122495	chr11	32068647	32068646	+	11857	-359780	rs77604363	chr11	31708867	31708867	104	77.2078	1.00404	1341.09	6.08377e-07	0.213698	-8.40635	0.0193981	0.0227987
dmr122612	chr11	32428879	32428878	+	12181	436047	rs36072432	chr11	32864925	32864925	104	85.7797	0.865979	3932.14	1.55336e-08	0.265816	-505.696	0.00539946	0.00292004
dmr122704	chr11	32707764	32707763	+	12918	700747	rs9787808	chr11	33408510	33408510	104	115.355	0.937788	1741.04	5.07156e-05	0.146702	0.382558	0.0456954	0.0425741
dmr122715	chr11	32751010	32751009	+	13013	-511215	rs112486308	chr11	32239795	32239795	104	115.121	1.05398	6865.49	2.60838e-07	0.226014	-3.06145	0.00019998	0.000263238
dmr122773	chr11	32902858	32902857	+	13361	-805479	rs223073	chr11	32097379	32097379	104	46.4852	1.14183	2499.79	8.92819e-11	0.333785	1.0214	0.0413959	0.0222775
dmr12283	chr1	27332218	27332217	+	9883	-446500	rs141847393	chr1	26885718	26885718	104	93.6508	0.92212	2681.5	8.08375e-07	0.209526	613.745	0.0143986	0.0115372
dmr122861	chr11	33219478	33219477	+	13408	151846	rs11032244	chr11	33371323	33371323	104	75.8063	0.878842	7579.74	2.65962e-08	0.258374	-0.536714	0.0433957	0.0271733
dmr122870	chr11	33249544	33249543	+	13414	-363121	rs77238745	chr11	32886423	32886423	104	100.831	0.929286	1596.68	4.27106e-06	0.18472	1.88682	0.0159984	0.013601
dmr122881	chr11	33304284	33304283	+	13473	-791754	rs10835935	chr11	32512530	32512530	104	78.9953	1.04112	2651.52	7.61868e-07	0.210397	-0.292727	0.0242976	0.0371627
dmr122882	chr11	33305091	33305090	+	13477	533812	rs34270421	chr11	33838902	33838903	104	117.274	0.960349	2382.28	2.98288e-06	0.190124	0.593808	0.00259974	0.00216989
dmr12288	chr1	27335161	27335160	+	9875	932124	rs6672285	chr1	28267284	28267284	104	90.5328	0.856122	3350.32	9.97408e-07	0.20643	109.813	0.0382962	0.0318488
dmr122909	chr11	33417194	33417193	+	13452	301673	rs17687664	chr11	33718866	33718866	104	106.58	1.08085	4804.02	2.70258e-06	0.191604	-0.6465	0.00819918	0.00643853
dmr122991	chr11	33670864	33670863	+	13164	-183631	rs2756284	chr11	33487233	33487233	104	113.699	0.961722	2695.95	3.66995e-05	0.151746	0.468037	0.049595	0.0479951
dmr123008	chr11	33721353	33721352	+	13124	313966	rs138380822	chr11	34035318	34035318	104	84.8555	0.932152	1742.32	2.5325e-06	0.192578	2.53698	0.049695	0.0473556
dmr123041	chr11	33817334	33817333	+	13175	-67064	rs17761158	chr11	33750270	33750270	104	95.093	0.923719	1745.04	4.00227e-07	0.219809	-0.609753	0.00459954	0.00361263
dmr123083	chr11	33940214	33940213	+	13499	-57580	rs1885525	chr11	33882634	33882634	104	117.894	0.950877	3304.61	6.91872e-06	0.177414	-0.300601	0.00809919	0.00729393
dmr123090	chr11	33968543	33968542	+	13633	-441301	rs114028328	chr11	33527242	33527242	104	79.95	1.05393	4764.41	5.92288e-07	0.21409	8.09695	0.0544946	0.0469709
dmr123106	chr11	33995897	33995896	+	13741	-928514	rs187167702	chr11	33067383	33067383	104	54.2547	1.19505	895.688	1.03662e-08	0.271369	4.2298	0.00609939	0.015209
dmr123121	chr11	34024385	34024384	+	13771	136201	rs181207441	chr11	34160585	34160585	104	92.757	0.845678	3616.39	7.03086e-08	0.244746	2.75833	0.00549945	0.00383691
dmr123171	chr11	34205067	34205066	+	13964	328661	rs11604215	chr11	34533727	34533727	104	99.125	0.875533	6943.22	6.51616e-08	0.24582	-0.686554	0.00359964	0.00230335
dmr123252	chr11	34405261	34405260	+	14527	-812702	rs35577912	chr11	33592557	33592559	104	104.162	0.952221	1676.23	1.24101e-05	0.168494	0.659027	0.0268973	0.0248936
dmr123427	chr11	34964964	34964963	+	14473	617888	rs4101488	chr11	35582851	35582851	104	86.2977	0.975103	1268.97	1.01744e-06	0.206137	-2.30428	0.0147985	0.0122181
dmr123437	chr11	34993425	34993424	+	14492	159624	rs353619	chr11	35153048	35153048	104	107.24	0.946776	2109	1.51809e-05	0.1654	0.715198	0.0318968	0.029047
dmr12343	chr1	27565084	27565083	+	9759	-220713	rs75195611	chr1	27344371	27344371	104	117.802	0.925754	1411.66	4.61188e-06	0.183561	-0.572895	0.00379962	0.00252623
dmr123478	chr11	35090442	35090441	+	14546	-786738	rs10768058	chr11	34303704	34303704	104	113.598	0.980403	3640.99	1.14727e-05	0.169697	0.64372	0.0171983	0.0178077
dmr123511	chr11	35167095	35167094	+	14795	-573078	rs286955	chr11	34594017	34594017	104	106.661	1.09803	5241.33	1.57319e-05	0.164852	-0.613301	0.0393961	0.0453238
dmr123524	chr11	35209058	35209057	+	14835	-881261	rs11032617	chr11	34327797	34327797	104	107.575	0.960154	1884.02	1.77137e-05	0.163025	-2.81002	0.0287971	0.0278696
dmr123540	chr11	35273344	35273343	+	14818	920679	rs1526054	chr11	36194022	36194022	104	109.596	0.97414	2000.18	7.23818e-06	0.176727	0.486773	0.00959904	0.0093477
dmr123563	chr11	35342888	35342887	+	14894	944554	rs11600932	chr11	36287441	36287441	104	108.58	0.938522	2414.97	1.57779e-07	0.233245	-0.508904	0.00059994	0.000351281
dmr123620	chr11	35526956	35526955	+	15031	-993229	rs11604215	chr11	34533727	34533727	104	107.148	0.982576	3869.56	5.01315e-06	0.1823	-0.713215	0.0176982	0.0150201
dmr123625	chr11	35540734	35540733	+	15024	-961374	rs11606976	chr11	34579360	34579360	104	112.765	0.932401	3909.22	1.7911e-05	0.162855	-0.673237	0.0431957	0.0396323
dmr123684	chr11	35759884	35759883	+	15199	-21483	rs1359181	chr11	35738401	35738401	104	62.0242	0.919055	1702.65	2.90971e-08	0.257123	2.3019	0.0457954	0.0433435
dmr123913	chr11	36282731	36282730	+	14830	141484	rs12276184	chr11	36424214	36424214	104	97.0531	0.992508	7349.43	2.40689e-06	0.193339	-2.10064	0.0407959	0.0388503
dmr123925	chr11	36310748	36310747	+	14790	813177	rs77398382	chr11	37123924	37123924	104	97.5812	0.931593	5411.36	1.24814e-07	0.236596	-2.91022	0.00369963	0.00263432
dmr123935	chr11	36346265	36346264	+	14681	777660	rs77398382	chr11	37123924	37123924	104	66.432	0.936272	1123.47	3.54351e-09	0.285919	-2.84798	0.00579942	0.00409954
dmr123977	chr11	36448264	36448263	+	14828	-218768	rs4755444	chr11	36229496	36229496	104	105.798	0.976753	1919.71	2.25486e-05	0.159301	-0.485438	0.0409959	0.0393459
dmr124024	chr11	36676697	36676696	+	15096	859350	rs140306551	chr11	37536046	37536046	104	92.3406	0.929097	2791.85	1.62756e-06	0.199175	-0.959506	0.0257974	0.0238181
dmr12403	chr1	27767460	27767459	+	9967	170689	rs11247729	chr1	27938148	27938148	104	84.2664	1.28895	1651	5.41427e-07	0.215403	-0.545124	0.00189981	0.00250244
dmr124065	chr11	36804070	36804069	+	15424	790391	rs77096878	chr11	37594460	37594460	104	102.944	0.933442	2265.44	1.44349e-06	0.200959	0.70763	0.0079992	0.00550504
dmr124071	chr11	36845409	36845408	+	15502	-131730	rs1518741	chr11	36713679	36713679	104	94.8797	1.07993	6664.54	3.30589e-06	0.188579	2.12685	0.0529947	0.044517
dmr124120	chr11	37035672	37035671	+	15976	109618	rs147905395	chr11	37145289	37145289	104	97.3477	1.19595	4879.11	5.49905e-07	0.215176	-3.30873	0.00259974	0.00207396
dmr124128	chr11	37086780	37086779	+	15874	-150088	rs72942649	chr11	36936692	36936692	104	101.41	0.948627	2481.26	1.06986e-07	0.238792	0.571319	0.0009999	0.000584977
dmr124164	chr11	37251631	37251630	+	15885	445819	rs75178736	chr11	37697449	37697449	104	84.1852	0.925576	1669.29	2.21076e-06	0.19461	2.20197	0.0472953	0.0451804
dmr124182	chr11	37304566	37304565	+	15885	498434	rs1515049	chr11	37802999	37802999	104	88.6945	1.1504	3227.04	1.26533e-06	0.202912	-0.320284	0.0119988	0.0131606
dmr124236	chr11	37597152	37597151	+	15825	-849394	rs4755460	chr11	36747758	36747758	104	103.888	1.00237	3578.34	1.65872e-06	0.198893	-0.412657	0.00729927	0.0059164
dmr124253	chr11	37655677	37655676	+	15893	312326	rs111367069	chr11	37968002	37968002	104	114.735	0.935462	1711.45	9.86976e-06	0.172	-0.377758	0.00989901	0.00835703
dmr124260	chr11	37668468	37668467	+	15908	-788626	rs12796772	chr11	36879842	36879842	104	74.2523	0.855754	1365.01	1.72357e-07	0.231978	-0.487707	0.0283972	0.0271019
dmr124280	chr11	37771393	37771392	+	15803	-712197	rs552646953	chr11	37059196	37059196	104	71.3984	0.699633	3620.14	4.18018e-09	0.283697	-2.08082	0.0358964	0.0237205
dmr124457	chr11	38732866	38732865	+	16098	-63281	rs10837031	chr11	38669585	38669585	104	57.4031	1.00488	1503.02	8.09328e-09	0.274748	-0.356473	0.0426957	0.0276493
dmr124617	chr11	39471449	39471448	+	15663	831605	rs1901582	chr11	40303053	40303053	104	121.022	0.964372	4458.98	1.93347e-05	0.161675	-0.81831	0.0234977	0.0208059
dmr124645	chr11	39574276	39574275	+	15777	-783099	rs59958796	chr11	38791176	38791177	104	94.3922	0.979104	3695.65	2.60298e-06	0.192167	-1.44312	0.0323968	0.0300657
dmr12467	chr1	27967760	27967759	+	10524	-29612	rs11247729	chr1	27938148	27938148	104	99.9273	0.956257	2650.51	6.25333e-06	0.17895	-0.495629	0.0346965	0.029795
dmr124746	chr11	39952621	39952620	+	15412	674035	rs574486038	chr11	40626655	40626656	104	84.4797	1.02714	2504.44	2.15044e-07	0.228798	4.59517	0.00839916	0.00646089
dmr124754	chr11	39980498	39980497	+	15342	12800	rs10768565	chr11	39993297	39993297	104	84.8758	1.00586	3401.74	1.04664e-06	0.205719	0.26888	0.0370963	0.0340121
dmr124819	chr11	40241259	40241258	+	15209	-369121	rs35314715	chr11	39872138	39872138	104	88.3594	1.05648	4387.67	1.77491e-06	0.197886	5.57996	0.0413959	0.037747
dmr124834	chr11	40297612	40297611	+	15070	200215	rs979531	chr11	40497826	40497826	104	120.402	0.947211	3587.19	4.19686e-05	0.149657	0.395325	0.0458954	0.0444674
dmr124839	chr11	40337711	40337710	+	14957	441519	rs146337491	chr11	40779229	40779229	104	69.8852	1.13312	3691.74	1.29349e-07	0.236086	3.28225	0.0411959	0.0353732
dmr12484	chr1	28042348	28042347	+	10532	-345637	rs35752598	chr1	27696711	27696711	104	67.0516	1.13257	2150.19	2.04582e-07	0.229516	-0.542602	0.050295	0.0422523
dmr124945	chr11	40817632	40817631	+	14890	-677210	rs7952540	chr11	40140422	40140422	104	104.295	0.930847	3183.98	1.88789e-06	0.196966	-0.599294	0.0107989	0.00850638
dmr124990	chr11	41040923	41040922	+	14900	-928	rs1841711	chr11	41039995	41039995	104	61.1813	1.34937	1424.39	3.07482e-07	0.223635	-0.762332	0.0305969	0.0474534
dmr125006	chr11	41094057	41094056	+	14886	-500726	rs11035948	chr11	40593331	40593331	104	64.0047	0.55005	13075.8	1.86262e-11	0.35323	-3.41648	0.0706929	0.0354991
dmr125072	chr11	41473506	41473505	+	15800	647893	rs116815751	chr11	42121398	42121398	104	123.652	0.890915	4690.34	2.5279e-05	0.157533	-2.38169	0.0356964	0.032108
dmr125126	chr11	41681404	41681403	+	15790	-243981	rs1542199	chr11	41437423	41437423	104	108.357	0.891323	5152.64	6.80263e-06	0.177671	-0.356523	0.040196	0.0350128
dmr125138	chr11	41716961	41716960	+	15922	757178	rs16936708	chr11	42474138	42474138	104	53.107	0.933023	4429.31	1.07016e-10	0.331502	1.67604	0.0425957	0.0244666
dmr125258	chr11	42181257	42181256	+	16941	428199	rs11036963	chr11	42609455	42609455	104	102.284	0.945195	1567.97	1.8215e-06	0.1975	-0.636325	0.0059994	0.0048394
dmr125267	chr11	42238181	42238180	+	17156	-729760	rs16935743	chr11	41508421	41508421	104	78.7922	0.906577	4278.07	3.4411e-08	0.254784	-0.734525	0.0176982	0.0112507
dmr125359	chr11	42571770	42571769	+	16859	-484255	rs10837773	chr11	42087515	42087515	104	104.487	0.915015	4093.63	2.6129e-06	0.19211	-0.35953	0.0181982	0.015405
dmr125407	chr11	42757556	42757555	+	16270	874000	rs149821217	chr11	43631555	43631555	104	75.7148	0.92769	1511.73	3.30768e-07	0.222577	-0.578287	0.0286971	0.0275421
dmr125409	chr11	42785071	42785070	+	16217	462775	rs10838079	chr11	43247845	43247845	104	110.429	0.885904	6346.78	3.91181e-06	0.186046	1.6265	0.0235976	0.0213453
dmr125464	chr11	42934409	42934408	+	15739	813329	rs7115856	chr11	43747737	43747737	104	109.982	0.959074	2387.37	1.7101e-05	0.163568	-0.361422	0.0305969	0.0273462
dmr12551	chr1	28290140	28290139	+	10482	35133	rs61783779	chr1	28325272	28325272	104	100.273	0.943525	2351.44	1.03299e-05	0.171303	-0.628356	0.0466953	0.0426119
dmr125563	chr11	43212909	43212908	+	15351	730111	rs2434483	chr11	43943019	43943019	104	71.8047	0.854436	3346.88	8.16281e-09	0.274631	7.89776	0.0156984	0.0127643
dmr125573	chr11	43247308	43247307	+	15251	-79902	rs189104768	chr11	43167406	43167406	104	64.7766	1.25468	2279.58	5.18416e-08	0.249042	-4.8508	0.0137986	0.0154234
dmr125589	chr11	43280528	43280527	+	15236	-498719	rs61702839	chr11	42781809	42781809	104	106.895	0.920486	5945.43	6.23663e-06	0.17899	2.29831	0.0428957	0.0373002
dmr125654	chr11	43542682	43542681	+	15008	-933227	rs11036963	chr11	42609455	42609455	104	81.5648	1.16249	3134.96	2.17582e-07	0.228629	-0.611857	0.00809919	0.00645848
dmr125741	chr11	43872108	43872107	+	14796	257078	rs72901924	chr11	44129185	44129185	104	112.166	0.985918	2071.37	1.60369e-05	0.164557	-0.414312	0.0160984	0.0163021
dmr125744	chr11	43881325	43881324	+	14740	-161180	rs17597526	chr11	43720145	43720145	104	59.5867	0.941628	7553.19	9.31067e-13	0.388903	0.688107	0.0019998	0.00082186
dmr125870	chr11	44253820	44253819	+	14009	-644326	rs12365379	chr11	43609494	43609494	104	65.3656	0.751753	1462.09	2.14117e-09	0.292654	0.800145	0.00929907	0.014227
dmr125985	chr11	44543015	44543014	+	14539	-174380	rs72893949	chr11	44368635	44368635	104	78.843	1.19796	2318.04	2.10207e-06	0.195363	4.66064	0.0375962	0.0454221
dmr126024	chr11	44620705	44620704	+	14729	840117	rs1844150	chr11	45460821	45460821	104	81.4734	1.02683	3745.3	3.26622e-07	0.22276	-0.626399	0.0172983	0.020689
dmr126160	chr11	44957433	44957432	+	14729	-3432	rs34206025	chr11	44954001	44954001	104	113.831	0.973872	3233.05	3.15782e-05	0.154082	-0.620462	0.0473953	0.0462405
dmr126195	chr11	45049411	45049410	+	14263	-378635	rs58953974	chr11	44670776	44670776	104	60.7648	0.557373	23006.6	1.05238e-12	0.387482	-0.767555	0.0586941	0.0271093
dmr126247	chr11	45239815	45239814	+	14086	75561	rs116209948	chr11	45315375	45315375	104	69.7836	1.27074	2024.45	2.68777e-07	0.225581	3.54345	0.0145985	0.0197621
dmr12626	chr1	28512915	28512914	+	10985	921947	rs17262497	chr1	29434861	29434861	104	123.998	0.928627	2081.5	2.46507e-05	0.157922	0.606806	0.0128987	0.012221
dmr126297	chr11	45385472	45385471	+	13736	780595	rs7105128	chr11	46166066	46166066	104	77.3703	0.851415	2282.14	8.55057e-08	0.241976	-0.664953	0.0209979	0.0190109
dmr126395	chr11	45676533	45676532	+	12622	166240	rs7121775	chr11	45842772	45842772	104	56.6109	0.921462	1649.2	5.93924e-09	0.278952	-0.812935	0.0477952	0.0404447
dmr126485	chr11	45937511	45937510	+	11622	216648	rs11038789	chr11	46154158	46154158	104	61.1711	0.958911	654.263	1.7273e-07	0.231947	0.582513	0.0452955	0.0467407
dmr126529	chr11	46152611	46152610	+	10822	16820	rs10838573	chr11	46169430	46169430	104	129.218	0.924855	8120.16	4.00425e-05	0.150389	-0.47737	0.0508949	0.0488065
dmr126548	chr11	46271013	46271012	+	10660	469857	rs11038982	chr11	46740869	46740869	104	106.681	0.923694	1869.02	2.5983e-06	0.192194	-0.494309	0.00819918	0.00569827
dmr126591	chr11	46453071	46453070	+	10298	-683494	rs116855564	chr11	45769577	45769577	104	36.8164	1.25575	1447.94	1.32236e-11	0.357408	2.93557	0.0443956	0.0398079
dmr12664	chr1	28593016	28593015	+	11325	981505	rs28538401	chr1	29574520	29574520	104	123.632	0.930291	3906.28	1.79078e-06	0.197753	0.382534	0.00169983	0.00126027
dmr126653	chr11	46812331	46812330	+	9448	-71462	rs11038982	chr11	46740869	46740869	104	100.415	1.00383	2527.62	3.22013e-06	0.188974	-0.404743	0.0146985	0.0117499
dmr126659	chr11	46856571	46856570	+	9386	-115702	rs11038982	chr11	46740869	46740869	104	90.1773	1.14163	1742.09	7.72711e-06	0.175733	-0.376377	0.0332967	0.0329232
dmr126715	chr11	47159936	47159935	+	9641	-986020	rs72908031	chr11	46173916	46173916	104	76.6594	0.988609	2688.32	1.78873e-07	0.231446	1.52396	0.0321968	0.0210712
dmr126792	chr11	47374748	47374747	+	10226	-247571	rs60335739	chr11	47127177	47127177	104	46.5055	1.11715	1925.1	2.59827e-10	0.320215	30.2801	0.0420958	0.0311698
dmr126801	chr11	47404576	47404575	+	10388	13102	rs61897434	chr11	47417677	47417677	104	78.3859	0.672486	4983.68	9.23641e-09	0.272946	2.51823	0.039996	0.0228106
dmr12690	chr1	28695529	28695528	+	11491	227116	rs7522955	chr1	28922644	28922644	104	121.469	0.910001	5078.34	1.12024e-05	0.170063	-0.433698	0.0192981	0.0161606
dmr126921	chr11	47875217	47875216	+	13304	-966747	rs545633520	chr11	46908470	46908470	104	47.1961	0.675061	6513.21	2.55101e-13	0.403725	-1.70182	0.0675932	0.0340483
dmr126925	chr11	47885291	47885290	+	13323	163778	rs73464862	chr11	48049068	48049068	104	76.8828	0.828714	2309.27	1.24693e-07	0.236609	-0.997437	0.0367963	0.0287557
dmr126928	chr11	47889501	47889500	+	13309	711489	rs77101875	chr11	48600989	48600989	104	66.2594	0.999803	1641.86	1.04857e-07	0.239078	-0.646833	0.0434957	0.036189
dmr126937	chr11	47910054	47910053	+	13339	785047	rs11500577	chr11	48695100	48695100	104	87.0492	0.874478	1460	1.28929e-06	0.202634	-0.63139	0.0274973	0.0248281
dmr126989	chr11	48126145	48126144	+	14329	-14812	rs7113840	chr11	48111333	48111333	104	96.6266	0.937317	1070.33	6.32199e-06	0.178784	0.669454	0.0217978	0.0192164
dmr126995	chr11	48155021	48155020	+	14428	-915312	rs11988	chr11	47239709	47239709	104	103.584	0.954395	1254.25	6.97531e-06	0.17729	0.55624	0.0109989	0.0114698
dmr127011	chr11	48212321	48212320	+	14554	-794644	rs61897434	chr11	47417677	47417677	104	96.982	0.948102	3069.88	6.46456e-06	0.178445	2.16688	0.0550945	0.0482839
dmr127076	chr11	48473197	48473196	+	14742	401645	rs11040114	chr11	48874841	48874841	104	106.123	0.975057	1868.22	1.43924e-05	0.16622	0.461811	0.0263974	0.0241486
dmr127138	chr11	48707598	48707597	+	14969	803935	rs112674285	chr11	49511532	49511532	104	92.3508	1.08712	2481.26	7.23069e-06	0.176743	-4.06698	0.0471953	0.0428617
dmr127307	chr11	49422801	49422800	+	15724	-993200	rs61915384	chr11	48429601	48429601	104	97.0633	0.927194	1317.66	1.0795e-05	0.170629	2.07477	0.0394961	0.0370086
dmr127328	chr11	49569426	49569425	+	15979	-244477	rs10839261	chr11	49324949	49324949	104	116.299	0.938094	1758.95	1.81473e-05	0.162653	0.267998	0.0149985	0.0137925
dmr12732	chr1	28840221	28840220	+	11967	-700511	rs12065041	chr1	28139710	28139710	104	80.5391	1.3116	1886.61	4.00371e-07	0.219803	-0.6636	0.00239976	0.00361312
dmr127410	chr11	49906393	49906392	+	15853	-626306	rs56361714	chr11	49280087	49280087	104	77.7359	1.01801	1654.21	3.03974e-08	0.256514	-0.702064	0.0049995	0.00252029
dmr127447	chr11	50073083	50073082	+	14413	-529979	rs60478314	chr11	49543104	49543104	104	67.3461	0.813187	5261.07	7.55153e-09	0.275691	1.6895	0.0650935	0.0404358
dmr127459	chr11	50106502	50106501	+	14156	50851	rs36129765	chr11	50157352	50157352	104	70.7484	0.657916	15777.5	1.29379e-11	0.357674	2.77538	0.0230977	0.00629586
dmr127475	chr11	50149212	50149211	+	13848	-659261	rs4094012	chr11	49489951	49489951	104	68.6055	1.22501	1167.38	7.49883e-07	0.21063	-0.539272	0.0311969	0.0330042
dmr127479	chr11	50160006	50160005	+	13787	523153	rs10902012	chr11	50683158	50683158	104	108.215	0.961913	1592.08	1.78711e-05	0.162889	-0.772883	0.0247975	0.022467
dmr12748	chr1	28880825	28880824	+	12089	-942677	rs11247729	chr1	27938148	27938148	104	94.8898	1.1611	3665.05	2.87445e-07	0.22461	-0.552831	0.00259974	0.00130335
dmr127490	chr11	50172617	50172616	+	13714	377961	rs141723236	chr11	50550577	50550577	104	53.757	0.923502	447.819	1.72018e-08	0.264409	38.193	0.0224978	0.0318765
dmr127513	chr11	50239582	50239581	+	13215	-808551	rs35075390	chr11	49431031	49431031	104	121.184	0.936891	1132.81	1.35416e-05	0.167156	0.398	0.00479952	0.00439043
dmr127515	chr11	50247866	50247865	+	13149	-773228	rs61906176	chr11	49474638	49474638	104	74.8617	1.11621	881.764	1.81415e-06	0.19756	1.85392	0.020398	0.0297382
dmr127564	chr11	50339543	50339542	+	12502	-45310	rs80243738	chr11	50294230	50294233	104	117.457	0.913426	1112.01	6.02993e-07	0.213828	0.601792	0.00049995	0.000282575
dmr127621	chr11	50486328	50486327	+	11762	-981581	rs150517019	chr11	49504747	49504747	104	128.923	0.895579	2010.66	2.67796e-05	0.156639	-2.57317	0.0139986	0.0103715
dmr127625	chr11	50492018	50492017	+	11730	-307415	rs7115169	chr11	50184603	50184603	104	124.333	0.931959	1355.3	1.15676e-05	0.169571	0.671764	0.00509949	0.00339943
dmr127630	chr11	50501625	50501624	+	11677	-714353	rs66531846	chr11	49787271	49787272	104	98.0281	0.978599	1804.25	9.75937e-06	0.172171	-0.427448	0.039596	0.0340131
dmr127658	chr11	50555234	50555233	+	11399	-994486	rs61904167	chr11	49560748	49560748	104	120.788	0.945739	2676.97	2.36972e-05	0.158533	2.47155	0.0233977	0.0178059
dmr127692	chr11	50625952	50625951	+	10978	-398191	rs117377390	chr11	50227761	50227761	104	130.234	0.881785	2151.24	4.1769e-05	0.149731	-0.998982	0.0236976	0.017405
dmr127709	chr11	50668961	50668960	+	10732	-386677	rs10751617	chr11	50282284	50282284	104	124.77	0.91748	879.521	0.000136777	0.131104	0.312104	0.0387961	0.0355324
dmr127721	chr11	50695376	50695375	+	10609	-13486	rs12573980	chr11	50681890	50681890	104	122.616	0.900708	3699.74	1.06801e-05	0.170793	-0.878232	0.0156984	0.0109606
dmr127755	chr11	50763315	50763314	+	10170	-382386	rs4881717	chr11	50380929	50380929	104	134.134	0.869046	1308.05	4.18335e-05	0.149707	0.301438	0.0136986	0.00907324
dmr127985	chr11	54413371	54413370	+	9544	421726	rs12273296	chr11	54835096	54835096	104	112.988	0.962166	2453.62	2.49492e-05	0.157736	2.86951	0.0386961	0.0312941
dmr127994	chr11	54558018	54558017	+	11390	110328	rs12797264	chr11	54668345	54668345	104	131.818	0.920053	1678.75	3.80971e-05	0.151164	-2.57591	0.0128987	0.00910997
dmr128004	chr11	54595353	54595352	+	11875	838071	rs74648249	chr11	55433423	55433423	104	76.5172	1.04205	1485.39	1.17848e-06	0.203965	-0.912749	0.0454955	0.0390643
dmr128122	chr11	54956432	54956431	+	15384	224460	rs142096859	chr11	55180891	55180891	104	44.4945	1.12053	2361.71	1.10947e-11	0.359539	-1.84237	0.0345965	0.0132521
dmr128123	chr11	54966948	54967203	+	15518	181370	rs61895923	chr11	55148573	55148573	104	118.442	0.946967	1927.33	5.20741e-05	0.146289	10.6402	0.039896	0.0365921
dmr128313	chr11	55683837	55683836	+	20099	814340	rs138373760	chr11	56498176	56498178	104	88.593	1.13539	1931.04	4.28663e-06	0.184665	34.7119	0.0232977	0.0257457
dmr128356	chr11	55914090	55914089	+	18873	-524021	rs10896762	chr11	55390069	55390069	104	71.7742	1.04965	2109.3	5.01628e-09	0.281237	-0.752162	0.00289971	0.00187425
dmr128360	chr11	55929349	55929348	+	18875	-517904	rs72922539	chr11	55411445	55411445	104	50.8219	1.25806	387.184	1.15957e-07	0.237645	-4.14505	0.0184982	0.037677
dmr128458	chr11	56408196	56408195	+	17533	-798666	rs3017955	chr11	55609530	55609530	104	107.748	0.985734	2332.38	1.30197e-05	0.167759	-0.292374	0.0235976	0.0222742
dmr128469	chr11	56443714	56443713	+	17281	521079	rs188989874	chr11	56964792	56964792	104	72.2414	0.684005	6311.95	4.26386e-10	0.313834	1.5498	0.0178982	0.0115063
dmr128717	chr11	57464086	57464085	+	12891	-313199	rs664437	chr11	57150887	57150887	104	110.216	0.945348	1665.4	1.50404e-05	0.165543	-0.293985	0.0193981	0.0178273
dmr128719	chr11	57467278	57467277	+	12887	-363918	rs3017562	chr11	57103360	57103360	104	61.2016	0.725055	1292.95	2.63119e-09	0.289906	-0.739908	0.0243976	0.0287573
dmr128730	chr11	57513008	57513007	+	12719	730944	rs73479347	chr11	58243951	58243951	104	99.1758	0.946123	4376.62	5.16868e-06	0.181837	-0.560389	0.0539946	0.0449451
dmr128806	chr11	57791696	57791695	+	12589	-640153	rs114158871	chr11	57151543	57151543	104	53.6758	1.41438	1319.02	3.14339e-08	0.256047	2.94725	0.0132987	0.0275131
dmr128819	chr11	57871545	57871544	+	12614	-59851	rs665058	chr11	57811694	57811694	104	104.112	0.955049	1082.66	3.72259e-05	0.151525	0.52573	0.0477952	0.0460836
dmr12881	chr1	29344430	29344429	+	13564	71121	rs9426436	chr1	29415550	29415550	104	107.159	0.986721	4496.04	1.24414e-05	0.168455	0.751513	0.0452955	0.0423776
dmr128945	chr11	58251236	58251235	+	12385	410875	rs140292266	chr11	58662110	58662110	104	112.409	0.932688	2904.93	3.33977e-06	0.188426	-0.847362	0.00859914	0.00579464
dmr12896	chr1	29384954	29384953	+	13694	953051	rs10915084	chr1	30338004	30338004	104	95.0016	1.08842	3886.22	4.42858e-06	0.184174	0.264758	0.0358964	0.0319924
dmr129015	chr11	58515009	58515008	+	12571	290655	rs183604349	chr11	58805663	58805663	104	66.0766	0.887226	2267.76	2.80555e-08	0.257631	3.07644	0.0410959	0.0354478
dmr129058	chr11	58686375	58686497	+	12725	-439887	rs10792151	chr11	58246488	58246488	104	117.142	0.939771	2499.22	3.94091e-05	0.150637	0.249548	0.0425957	0.0396084
dmr129082	chr11	58777067	58777066	+	12911	-312257	rs36019763	chr11	58464810	58464810	104	114.024	0.952744	1436.99	1.433e-05	0.166287	-0.616237	0.0112989	0.010124
dmr129114	chr11	58898973	58898972	+	13064	241978	rs12271831	chr11	59140950	59140950	104	78.2133	0.754096	1727.23	1.32234e-07	0.235771	0.890039	0.0317968	0.0293604
dmr129131	chr11	58963427	58963455	+	13061	6450	rs144393950	chr11	58969905	58969905	104	98.8812	0.781078	6969.39	3.52044e-07	0.221672	2.50712	0.0272973	0.0165601
dmr129137	chr11	58979445	58979444	+	13051	-173782	rs183604349	chr11	58805663	58805663	104	62.918	0.927371	2482.65	7.11828e-09	0.276494	3.13931	0.0356964	0.0236618
dmr129292	chr11	59698459	59698458	+	13841	271026	rs73493154	chr11	59969484	59969484	104	58.9875	1.26748	1107.87	1.97351e-07	0.230033	4.04038	0.0258974	0.045748
dmr129465	chr11	60399457	60399456	+	13036	-742126	rs11606058	chr11	59657331	59657331	104	78.9344	0.782968	3874.43	1.30415e-07	0.235969	-0.791256	0.0550945	0.0436078
dmr129486	chr11	60449090	60449089	+	13008	43563	rs118146864	chr11	60492652	60492652	104	108.093	1.03586	5403.86	1.14997e-05	0.169662	-4.15498	0.0365963	0.0358923
dmr129498	chr11	60498320	60498320	+	12985	-733721	rs505431	chr11	59764599	59764599	104	114.248	0.97054	1399.68	2.056e-05	0.160727	0.39185	0.0134987	0.0129036
dmr12951	chr1	29516624	29516623	+	14131	551721	rs267661	chr1	30068344	30068344	104	111.241	0.9096	5178.9	5.29822e-06	0.181462	-0.590033	0.0206979	0.0196599
dmr129528	chr11	60611610	60611609	+	12923	-100694	rs7116244	chr11	60510916	60510916	104	104.315	0.927294	1336.62	1.1934e-05	0.169094	0.388808	0.0249975	0.0214051
dmr129612	chr11	60871949	60871948	+	12939	-544602	rs148001167	chr11	60327347	60327347	104	115.69	0.962219	2280.08	4.56253e-05	0.148354	1.48515	0.0437956	0.0436759
dmr129619	chr11	60898598	60898597	+	12963	963507	rs11230813	chr11	61862104	61862104	104	91.132	0.924967	4937.19	1.33067e-06	0.202166	3.01621	0.0486951	0.039486
dmr129624	chr11	60916993	60916992	+	12935	139214	rs200916332	chr11	61056206	61056206	104	89.7914	0.736621	7931.81	2.05849e-08	0.261928	1.9646	0.0149985	0.00913294
dmr129638	chr11	60936305	60936304	+	12949	127898	rs183229697	chr11	61064202	61064202	104	58.7945	1.33703	1117.26	2.46573e-07	0.226826	-7.92784	0.0345965	0.0460505
dmr129641	chr11	60943806	60943805	+	12959	687862	rs11230758	chr11	61631667	61631667	104	79.8281	0.956418	2785.27	5.03296e-07	0.21647	5.54798	0.0374963	0.0353245
dmr129642	chr11	60944605	60944604	+	12958	-692531	rs73485360	chr11	60252074	60252074	104	66.8281	0.758099	1764.06	6.68945e-10	0.307984	-0.984374	0.00769923	0.00729756
dmr129681	chr11	61024462	61024461	+	12960	-61602	rs56294642	chr11	60962860	60962860	104	92.0867	0.939434	1582.59	1.85074e-06	0.197262	-0.710961	0.0158984	0.0153229
dmr129694	chr11	61057137	61057136	+	13058	546675	rs174868	chr11	61603811	61603811	104	101.146	0.943139	1396.08	1.75419e-05	0.163176	0.363387	0.0428957	0.039191
dmr129704	chr11	61070003	61070002	+	13050	73409	rs10897144	chr11	61143411	61143411	104	65.2945	0.83249	3677.34	7.36252e-09	0.276036	0.745682	0.0468953	0.0363169
dmr129742	chr11	61171207	61171206	+	13092	-895590	rs79276420	chr11	60275617	60275617	104	41.6711	1.27147	495.096	6.6342e-10	0.308092	2.3872	0.00829917	0.0181687
dmr129768	chr11	61309299	61309298	+	13206	-243728	rs12271074	chr11	61065571	61065571	104	91.1727	0.95521	3335.76	7.70518e-07	0.210231	2.62677	0.0178982	0.0152998
dmr129827	chr11	61539989	61539988	+	12986	629484	rs11230945	chr11	62169472	62169472	104	110.703	1.11494	6723.55	1.31755e-05	0.167576	-0.358413	0.0354965	0.0302879
dmr12990	chr1	29583329	29583328	+	14457	549148	rs10157877	chr1	30132476	30132476	104	74.3742	0.927154	3616.43	6.97033e-08	0.244868	-0.511953	0.0314969	0.0257481
dmr12992	chr1	29593957	29593956	+	14542	280653	rs12037930	chr1	29874609	29874609	104	105.28	0.953781	2624.23	2.59592e-07	0.226083	-0.66128	0.00159984	0.000826807
dmr129942	chr11	61847123	61847122	+	12190	757344	rs34065644	chr11	62604466	62604466	104	103.573	0.915909	3028.4	1.03922e-05	0.171211	-0.450261	0.0466953	0.0445195
dmr129988	chr11	61924549	61924548	+	12146	304302	rs12284381	chr11	62228850	62228850	104	111.881	1.06891	4224.7	2.63144e-05	0.156911	-0.398561	0.0471953	0.0423556
dmr12998	chr1	29620721	29620720	+	14702	480131	rs142474772	chr1	30100851	30100851	104	81.5242	1.26088	4044.78	1.97727e-06	0.196277	-2.77016	0.0560944	0.0478667
dmr130017	chr11	61995462	61995461	+	11948	624289	rs4264155	chr11	62619750	62619750	104	111.546	0.936068	1668.5	3.26068e-05	0.153585	-0.311029	0.039896	0.0357233
dmr130052	chr11	62076340	62076339	+	11890	-433854	rs1791796	chr11	61642486	61642486	104	79.3	0.941442	1050.82	1.20668e-06	0.203615	-0.813217	0.0330967	0.0301223
dmr130275	chr11	62632636	62632635	+	13347	361054	rs2187384	chr11	62993689	62993689	104	48.2625	0.920798	3261.07	1.11664e-12	0.386794	-0.877929	0.0165983	0.00690398
dmr130331	chr11	62858063	62858062	+	13452	-605098	rs72917359	chr11	62252965	62252965	104	95.0828	0.927428	2590.82	1.27352e-07	0.236308	-0.831586	0.0029997	0.00192552
dmr130522	chr11	63616381	63616380	+	12525	642787	rs12146487	chr11	64259167	64259167	104	86.5008	1.05951	1743.75	1.68946e-06	0.19862	-0.670121	0.0186981	0.0170982
dmr130542	chr11	63759229	63759228	+	12386	-820916	rs112325879	chr11	62938313	62938313	104	103.909	1.04005	3055.29	7.81181e-07	0.210029	-0.572321	0.00239976	0.00186092
dmr13067	chr1	29748059	29748058	+	15179	128095	rs61320865	chr1	29876153	29876153	104	98.0383	0.971629	1972.73	5.25112e-07	0.21585	-0.666077	0.00369963	0.00264315
dmr130700	chr11	64130287	64130286	+	12316	-973585	rs111420004	chr11	63156702	63156702	104	34.2469	1.48812	1380.79	3.93405e-12	0.371986	38.1274	0.0312969	0.0238939
dmr130742	chr11	64227006	64227005	+	11896	-412964	rs36077346	chr11	63814042	63814042	104	38.6039	1.56706	1313.77	2.3512e-12	0.37808	-1.30516	0.00849915	0.00251566
dmr130797	chr11	64371559	64371558	+	11511	62609	rs550840	chr11	64434167	64434167	104	115.487	0.961248	1737.21	3.99507e-05	0.150425	0.328968	0.0342966	0.0299788
dmr130858	chr11	64501600	64501599	+	11255	-143872	rs2282548	chr11	64357728	64357728	104	115.202	0.952796	1908.15	2.37212e-05	0.158517	0.814182	0.0223978	0.0201663
dmr130860	chr11	64505802	64505801	+	11241	536360	rs185195118	chr11	65042161	65042161	104	74.7094	0.988079	2142.66	2.07827e-08	0.261796	-0.939059	0.00629937	0.00474324
dmr131075	chr11	65137881	65137880	+	11270	757634	rs58568715	chr11	65895514	65895514	104	74.6586	1.11118	1198.38	1.46855e-06	0.200703	-0.893314	0.0238976	0.0366809
dmr131096	chr11	65187332	65187331	+	11289	-804740	rs139777171	chr11	64382588	64382592	104	89.0195	1.00534	2304.84	4.2096e-06	0.184939	-0.633527	0.0470953	0.0462113
dmr131122	chr11	65245505	65245504	+	11268	522489	rs12273982	chr11	65767993	65767993	104	71.6727	0.940628	1021.53	6.20537e-08	0.246509	0.668405	0.0108989	0.0100036
dmr131210	chr11	65486318	65486317	+	11020	227378	rs1151500	chr11	65713695	65713695	104	96.8602	1.02092	2717.97	9.20282e-06	0.173068	-0.29033	0.0469953	0.0462299
dmr131225	chr11	65545710	65545709	+	10940	99287	rs2306364	chr11	65644996	65644996	104	81.4227	0.871828	1524.04	1.38592e-07	0.2351	-0.445636	0.0122988	0.0101128
dmr131237	chr11	65581592	65581591	+	10978	-371419	rs625750	chr11	65210173	65210173	104	115.395	0.948387	1637.84	6.16099e-05	0.143658	0.480255	0.0525947	0.0470553
dmr131242	chr11	65592797	65592796	+	10952	-430142	rs57731342	chr11	65162655	65162655	104	102.893	0.949275	4528.57	5.60928e-06	0.180598	2.51542	0.0381962	0.0343722
dmr131354	chr11	65874047	65874046	+	10654	22030	rs585557	chr11	65896076	65896076	104	96.6469	0.742636	4984.16	1.91631e-07	0.230456	0.499209	0.0181982	0.0130606
dmr131425	chr11	66042768	66042767	+	10498	-437659	rs7130955	chr11	65605109	65605109	104	118.056	0.940769	4399.07	2.75484e-05	0.156201	-0.41481	0.0471953	0.0425973
dmr131454	chr11	66140493	66140492	+	10398	262648	rs6591215	chr11	66403140	66403140	104	111.719	0.969846	1649.33	2.67742e-05	0.156642	0.37506	0.0248975	0.0248776
dmr131614	chr11	66543778	66543806	+	9913	139901	rs3741364	chr11	66683707	66683707	104	26.8227	1.93317	510.045	4.9984e-13	0.396068	0.656642	0.0118988	0.0103323
dmr131689	chr11	66923015	66923014	+	11557	-18559	rs7930711	chr11	66904456	66904456	104	79.9297	0.828179	1354.65	4.36691e-08	0.25145	0.392472	0.009999	0.00665934
dmr131876	chr11	67562346	67562345	+	11780	24026	rs45483800	chr11	67586371	67586371	104	115.954	0.958734	1686.27	6.23157e-05	0.143479	-2.33968	0.0465953	0.0451632
dmr132009	chr11	67775737	67775736	+	12352	-174371	rs11227848	chr11	67601366	67601366	104	109.535	0.947111	1309.82	4.72583e-06	0.183192	-0.434889	0.00569943	0.00475141
dmr132013	chr11	67785600	67785600	+	12367	80548	rs76294230	chr11	67866148	67866148	104	114.887	0.94375	1552.78	1.38919e-05	0.166763	-0.321162	0.0123988	0.0102327
dmr132021	chr11	67796146	67796145	+	12385	644424	rs67742204	chr11	68440569	68440569	104	25.3195	1.10542	2010.16	1.56163e-25	0.651258	0.812116	0.00939906	0.000271139
dmr132033	chr11	67808510	67808509	+	12440	-78748	rs148065815	chr11	67729762	67729762	104	99.125	0.945419	1378.88	7.20986e-06	0.176787	-1.07913	0.0233977	0.0207343
dmr132043	chr11	67823191	67823190	+	12471	-119931	rs2447581	chr11	67703260	67703260	104	78.2336	0.774428	2571.75	5.31561e-09	0.280454	-0.740937	0.0079992	0.00547214
dmr13204	chr1	30057501	30057500	+	15563	808013	rs2506971	chr1	30865513	30865513	104	59.5055	0.820749	10726.1	8.86935e-11	0.333868	0.605528	0.050195	0.0251259
dmr132052	chr11	67838365	67838364	+	12534	144533	rs113482076	chr11	67982897	67982897	104	111.252	0.970345	1840.9	3.10484e-05	0.154345	9.83448	0.0341966	0.0333936
dmr13207	chr1	30059893	30059892	+	15564	-374462	rs66620055	chr1	29685431	29685431	104	81.7172	0.964366	1621.02	1.87655e-06	0.197056	0.701787	0.0421958	0.0438124
dmr132119	chr11	67999893	67999892	+	13055	-208188	rs12283205	chr11	67791705	67791705	104	75.5016	1.00271	2630.91	3.10785e-07	0.22348	2.03873	0.0262974	0.0339218
dmr13211	chr1	30061774	30061773	+	15568	-198214	rs10798902	chr1	29863560	29863560	104	89.0703	1.12364	2749.47	2.16627e-06	0.194914	-0.55561	0.0152985	0.0196086
dmr13214	chr1	30071037	30071036	+	15597	191168	rs10915056	chr1	30262204	30262204	104	63.7305	0.894374	1398.4	3.05747e-08	0.256433	-0.602495	0.0309969	0.0325199
dmr132177	chr11	68213029	68213028	+	13960	-217964	rs113112519	chr11	67995065	67995065	104	23.5727	0.871936	870.806	8.67617e-20	0.550941	86.4393	0.00749925	0.0264273
dmr132192	chr11	68254230	68254229	+	14085	105565	rs147400649	chr11	68359794	68359794	104	62.7453	0.669975	6082.69	5.89858e-10	0.309623	2.45572	0.0723928	0.0487277
dmr132230	chr11	68325871	68325870	+	14299	497920	rs780121035	chr11	68823790	68823790	104	93.9758	0.919806	2230.13	4.46831e-06	0.184039	-0.856867	0.0437956	0.0391456
dmr132322	chr11	68459989	68459988	+	14820	553614	rs11602122	chr11	69013602	69013602	104	95.0117	0.981955	1783.82	6.16847e-06	0.179157	0.629124	0.030197	0.0295317
dmr132331	chr11	68518414	68518413	+	15076	-755274	rs11512780	chr11	67763140	67763140	104	112.795	0.941121	3414.74	1.79602e-05	0.162812	-0.490225	0.0359964	0.0338077
dmr132338	chr11	68544512	68544511	+	15162	838708	rs12146485	chr11	69383219	69383219	104	60.45	0.807869	2169.99	3.96119e-10	0.314786	3.06034	0.0143986	0.012791
dmr132353	chr11	68618061	68618060	+	15320	167550	rs11376032	chr11	68785610	68785610	104	111.973	0.908156	12190.4	9.90989e-07	0.206525	0.382529	0.00909909	0.00786299
dmr132464	chr11	68856861	68856860	+	14718	-648608	rs66776656	chr11	68208253	68208253	104	40.0563	0.84717	4398.3	2.65715e-15	0.45325	3.58128	0.0330967	0.0107817
dmr132582	chr11	69052001	69052000	+	14756	552300	rs12279618	chr11	69604300	69604300	104	69.357	0.883858	4997.98	3.54696e-09	0.285906	-0.719178	0.019598	0.0135131
dmr132599	chr11	69064753	69064752	+	14811	899104	rs111693245	chr11	69963856	69963856	104	93.3359	0.82646	7417.18	3.54173e-07	0.221585	5.53863	0.0269973	0.0245623
dmr132659	chr11	69149867	69149866	+	15275	213808	rs12793064	chr11	69363674	69363674	104	43.7125	0.602636	3303.85	1.472e-14	0.435163	213.831	0.0529947	0.0280879
dmr132798	chr11	69435504	69435503	+	15423	-550731	rs589510	chr11	68884773	68884773	104	94.4836	0.930573	3233.7	4.40316e-06	0.184261	-6.58661	0.0494951	0.0495542
dmr132813	chr11	69455571	69455570	+	15414	501085	rs3867283	chr11	69956655	69956655	104	109.657	0.955687	3436.97	4.18951e-06	0.185011	0.311883	0.0134987	0.00990287
dmr13291	chr1	30235423	30235422	+	16318	-91170	rs72876272	chr1	30144253	30144253	104	29.5445	1.54321	12273.4	1.10352e-17	0.507459	0.644748	0.0129987	0.0114786
dmr132934	chr11	69662374	69662373	+	15444	345332	rs61886390	chr11	70007705	70007705	104	104.741	0.944121	2282.94	4.30256e-06	0.184609	-1.59833	0.0159984	0.0120211
dmr132935	chr11	69667325	69667324	+	15438	898210	rs12361796	chr11	70565534	70565534	104	93.1734	0.923675	2960.84	3.39912e-06	0.188161	0.586737	0.0446955	0.0431158
dmr13293	chr1	30242306	30242305	+	16313	-776078	rs11803509	chr1	29466228	29466228	104	106.052	0.962098	2239.65	2.17783e-05	0.159838	0.270179	0.0466953	0.0454689
dmr132955	chr11	69717724	69717723	+	15438	-279610	rs200447040	chr11	69438114	69438114	104	114.623	0.981107	3725.57	2.43988e-05	0.158081	-2.47897	0.0375962	0.0367893
dmr132958	chr11	69719918	69719917	+	15441	904365	rs79192053	chr11	70624282	70624282	104	59.4953	0.948942	1931.09	2.02284e-09	0.293411	-0.876331	0.0140986	0.0147188
dmr133098	chr11	69932558	69932557	+	15319	682493	rs75726802	chr11	70615050	70615050	104	62.9281	0.57215	120249	2.19336e-17	0.500969	-0.900553	0.0157984	0.00107891
dmr133135	chr11	69988371	69988370	+	15084	-484976	rs589191	chr11	69503395	69503395	104	109.586	0.961534	2054.6	6.78227e-06	0.177717	-0.442448	0.0112989	0.00960169
dmr133191	chr11	70065271	70065270	+	14433	549780	rs75726802	chr11	70615050	70615050	104	64.6344	0.924506	2383.39	1.99099e-08	0.262389	-0.900459	0.0336966	0.0320167
dmr133254	chr11	70146852	70146851	+	14209	-39362	rs144524790	chr11	70107490	70107490	104	96.7992	1.01094	4872.88	3.44003e-06	0.187981	-0.812559	0.0394961	0.0345664
dmr133270	chr11	70167637	70167636	+	14233	-203781	rs111693245	chr11	69963856	69963856	104	82.4891	0.988561	3030.22	2.88033e-08	0.257264	5.60768	0.00379962	0.00256521
dmr133359	chr11	70376881	70376881	+	14518	394790	rs72933249	chr11	70771671	70771671	104	115.121	0.953335	2591.42	6.12863e-06	0.179255	0.572204	0.00749925	0.00657281
dmr133435	chr11	70544921	70544920	+	14604	-142647	rs73516254	chr11	70402274	70402274	104	74.2422	0.844488	3730.94	5.74165e-08	0.247604	3.44011	0.0418958	0.0341526
dmr133571	chr11	70761478	70761478	+	14965	-792755	rs7926926	chr11	69968723	69968723	104	117.792	0.928963	4004.38	1.01516e-05	0.171569	-0.381101	0.0186981	0.0148289
dmr133595	chr11	70804525	70804524	+	14888	359359	rs56181437	chr11	71163883	71163883	104	105.178	0.954381	1927.89	1.5483e-05	0.165097	0.590744	0.0338966	0.0316767
dmr13360	chr1	30373329	30373328	+	16320	-272047	rs733823	chr1	30101282	30101282	104	112.115	0.957986	2028.9	1.809e-06	0.197602	-0.348957	0.00229977	0.00194066
dmr133672	chr11	71058892	71058891	+	14641	-467341	rs7933412	chr11	70591551	70591551	104	67.7523	0.972749	1555.31	2.20286e-08	0.260989	-0.405631	0.0116988	0.0114759
dmr133693	chr11	71111057	71111056	+	14348	-499074	rs11827559	chr11	70611983	70611983	104	71.7539	0.702779	3202.34	6.65411e-09	0.27741	-0.560762	0.0326967	0.0256925
dmr133719	chr11	71155371	71155370	+	14327	33446	rs72957128	chr11	71188816	71188816	104	117.447	0.990437	4849.84	5.68117e-06	0.180405	5.82023	0.00859914	0.00717325
dmr133796	chr11	71304745	71304744	+	14082	-682770	rs60385084	chr11	70621975	70621975	104	66.0055	1.0184	1342.47	1.69706e-07	0.2322	-0.829043	0.0381962	0.0390255
dmr133802	chr11	71312044	71312043	+	14070	-533781	rs12283492	chr11	70778263	70778263	104	90.5938	0.925249	1353.79	3.7929e-06	0.186511	2.10147	0.0310969	0.0296229
dmr133813	chr11	71333849	71333848	+	14064	806307	rs11235449	chr11	72140155	72140155	104	116.411	0.94864	1958.51	5.41475e-05	0.145679	-0.487679	0.049995	0.0449687
dmr133834	chr11	71369459	71369458	+	14018	9941	rs71473827	chr11	71379399	71379399	104	80.4172	0.93799	1780.13	2.96201e-07	0.224176	-0.760034	0.020198	0.015912
dmr133864	chr11	71415372	71415371	+	13928	525645	rs12282197	chr11	71941016	71941016	104	81.4023	1.09179	2381.57	1.52706e-08	0.266051	3.36354	0.00089991	0.000702904
dmr133868	chr11	71430260	71430259	+	13905	-69186	rs7115931	chr11	71361074	71361074	104	72.6375	0.959389	1727.9	2.88121e-07	0.224576	2.18631	0.0283972	0.0365618
dmr133958	chr11	71600407	71600407	+	14105	-31205	rs10898311	chr11	71569202	71569202	104	52.6398	1.15135	2613.05	1.95494e-09	0.293865	-1.91132	0.0435956	0.0310322
dmr134034	chr11	71870040	71870039	+	14012	-245173	rs60667648	chr11	71624867	71624867	104	65.7922	0.686219	5003.19	1.89867e-09	0.294253	-1.98557	0.069593	0.0439922
dmr134043	chr11	71924947	71924946	+	13840	16070	rs12282197	chr11	71941016	71941016	104	68.118	0.925472	1734.08	4.70072e-08	0.250417	2.8739	0.0252975	0.0241657
dmr134136	chr11	72373227	72373226	+	13634	-787129	rs4944088	chr11	71586098	71586098	104	25.0961	0.962997	220.833	1.98619e-15	0.456268	3.34653	0.0377962	0.0272964
dmr134155	chr11	72498016	72498015	+	13127	418057	rs114301773	chr11	72916072	72916072	104	107.88	0.934098	1275.51	1.6203e-05	0.164398	1.50766	0.0219978	0.0193469
dmr134278	chr11	72760249	72760248	+	12275	-563795	rs34030891	chr11	72196454	72196454	104	54.8539	0.899275	1534.65	4.11378e-09	0.283912	20.5432	0.060194	0.045361
dmr134385	chr11	73340580	73340579	+	12160	-133466	rs565889	chr11	73207114	73207114	104	109.22	0.930235	1250.78	1.68794e-05	0.163768	0.347151	0.0208979	0.0179119
dmr134476	chr11	73684272	73684271	+	12247	876201	rs72469188	chr11	74560472	74560476	104	66.4828	0.74401	4711.51	4.02699e-09	0.284199	12.293	0.0667933	0.0413651
dmr134539	chr11	73922577	73922576	+	12473	-895544	rs143957676	chr11	73027033	73027033	104	86.6125	1.11338	2234	5.93675e-07	0.214056	13.3996	0.00589941	0.00668165
dmr134636	chr11	74354366	74354365	+	12661	-753688	rs4944845	chr11	73600678	73600678	104	114.979	0.927046	1106.39	6.92332e-06	0.177404	0.354556	0.00489951	0.00398427
dmr134920	chr11	75284630	75284629	+	12825	-253002	rs76110104	chr11	75031628	75031628	104	52.4977	0.697433	8171.72	6.60284e-13	0.392871	-3.49895	0.0473953	0.0184593
dmr134954	chr11	75359694	75359693	+	12902	867121	rs11605549	chr11	76226814	76226814	104	112.095	0.946725	1341.13	1.14754e-05	0.169694	-0.448286	0.010299	0.00929064
dmr13508	chr1	30636603	30636602	+	16265	905469	rs6425766	chr1	31542071	31542071	104	107.798	0.996799	2171.53	3.12187e-05	0.15426	-0.392752	0.0475952	0.0478841
dmr135255	chr11	76372091	76372090	+	13048	283391	rs61893515	chr11	76655481	76655481	104	90.218	0.971594	1529.78	1.20328e-06	0.203657	-0.804153	0.0120988	0.010859
dmr135264	chr11	76408981	76408980	+	13013	238294	rs10899247	chr11	76647274	76647274	104	108.448	0.945222	1884.97	1.06059e-05	0.1709	0.664583	0.0192981	0.0166643
dmr13526	chr1	30671047	30671046	+	16166	629603	rs10914347	chr1	31300649	31300649	104	111.871	0.952376	4263.23	5.7213e-06	0.180299	0.857005	0.0165983	0.0135695
dmr135350	chr11	76694498	76694497	+	12771	928597	rs12225695	chr11	77623094	77623094	104	90.4922	0.910133	2020.69	3.60149e-06	0.187291	2.55098	0.0445955	0.0438496
dmr135354	chr11	76710055	76710054	+	12728	-2961	rs7111904	chr11	76707094	76707094	104	101.674	0.917043	2224.32	9.10449e-09	0.273142	-0.62639	0.00029997	7.27927e-05
dmr135411	chr11	76825973	76825972	+	12589	-164185	rs35089822	chr11	76661785	76661788	104	111.891	0.897943	6311.04	5.59013e-06	0.18065	-0.423354	0.030097	0.0245481
dmr135579	chr11	77298341	77298340	+	12808	274070	rs10899390	chr11	77572410	77572410	104	97.2156	0.907057	2260.67	2.87538e-06	0.190675	2.68511	0.0227977	0.0210961
dmr135753	chr11	78052590	78052589	+	13581	-18041	rs7479824	chr11	78034549	78034549	104	69.8344	0.857894	2753.46	5.1748e-08	0.249067	-0.75732	0.0510949	0.0408724
dmr135787	chr11	78104730	78104729	+	13664	924099	rs35969818	chr11	79028828	79028828	104	111.942	0.944533	2086.15	1.74398e-05	0.163265	20.7993	0.0257974	0.0220072
dmr135825	chr11	78190958	78190957	+	13818	-123771	rs11237376	chr11	78067187	78067187	104	85.5359	0.899389	2370.65	1.32186e-06	0.202264	1.7182	0.0456954	0.0407001
dmr13582	chr1	30780695	30780694	+	15899	-419464	rs867563532	chr1	30361227	30361231	104	80.8539	0.729162	7566.01	3.34794e-09	0.286681	-2.7909	0.0136986	0.00918214
dmr135833	chr11	78201947	78201946	+	13823	-147793	rs148178030	chr11	78054154	78054154	104	110.683	0.978949	1438.21	3.96996e-05	0.150523	-0.584175	0.0362964	0.0343447
dmr135836	chr11	78210481	78210480	+	13802	-261364	rs1968666	chr11	77949117	77949117	104	52.4469	1.10052	1335.49	8.12081e-10	0.305451	0.530916	0.009999	0.0113821
dmr135887	chr11	78463150	78463149	+	14051	377459	rs58040109	chr11	78840608	78840608	104	106.173	0.936012	2665.7	1.33176e-05	0.167412	37.0442	0.0369963	0.0365874
dmr135928	chr11	78607444	78607443	+	14365	312231	rs112543178	chr11	78919674	78919674	104	57.4031	1.11203	682.316	1.43059e-07	0.234647	-3.47314	0.0161984	0.044142
dmr135936	chr11	78624823	78624822	+	14456	-47571	rs11237556	chr11	78577252	78577252	104	49.3391	0.805701	3908.8	2.5179e-11	0.349533	2.14665	0.0667933	0.0414692
dmr135967	chr11	78744730	78744729	+	14721	173228	rs73500661	chr11	78917957	78917957	104	96.6266	1.02178	4966.54	6.08892e-07	0.213685	1.49268	0.010199	0.006738
dmr13598	chr1	30805977	30805976	+	15833	776475	rs1107550	chr1	31582451	31582451	104	103.919	0.961541	2596.47	1.59576e-05	0.164633	-0.276559	0.049595	0.0469597
dmr136055	chr11	79025883	79025882	+	15144	-14246	rs674748	chr11	79011637	79011637	104	116.411	0.926627	2957.58	1.4069e-05	0.166569	0.398422	0.0206979	0.017973
dmr13609	chr1	30830878	30830877	+	15771	-774149	rs145143888	chr1	30056729	30056729	104	80.5695	0.956859	2858.29	2.30076e-08	0.260386	-0.631627	0.00479952	0.00334132
dmr136254	chr11	79585258	79585257	+	15112	869110	rs78455888	chr11	80454367	80454367	104	87.557	0.933929	6171.92	3.35292e-08	0.255147	5.71273	0.00619938	0.00384974
dmr136344	chr11	79975004	79975003	+	15348	-360984	rs2156672	chr11	79614020	79614020	104	111.749	0.941283	1688.64	4.47105e-05	0.14867	-0.356767	0.0509949	0.0475951
dmr136474	chr11	80531221	80531220	+	15749	984088	rs10792573	chr11	81515308	81515308	104	108.418	0.969182	2047.28	3.25959e-05	0.15359	-0.527691	0.0519948	0.0493637
dmr13648	chr1	30938068	30938067	+	15500	-145937	rs10914206	chr1	30792131	30792131	104	94.1281	0.938448	2015.18	4.73288e-06	0.18317	-0.41911	0.0344966	0.0342491
dmr136492	chr11	80605054	80605053	+	15890	-806344	rs67132668	chr11	79798710	79798710	104	108.042	0.927214	2968.44	1.1791e-05	0.169278	-10.7092	0.0331967	0.0316022
dmr136515	chr11	80723114	80723113	+	16182	788196	rs997383	chr11	81511309	81511309	104	108.763	0.966932	1933.87	2.37403e-05	0.158504	-0.373415	0.0336966	0.0334592
dmr136565	chr11	80957483	80957482	+	16733	-728313	rs1919294	chr11	80229170	80229170	104	82.7227	0.890468	3027.63	6.81847e-07	0.212027	-0.784932	0.0460954	0.0439438
dmr136590	chr11	81087588	81087587	+	16765	967028	rs73508546	chr11	82054615	82054615	104	84.6422	1.0599	3954.34	1.60925e-07	0.232962	2.78454	0.00809919	0.00667933
dmr136628	chr11	81245097	81245096	+	16666	-27059	rs7927757	chr11	81218038	81218038	104	106.143	1.02577	5985.2	2.72367e-06	0.191487	-0.753438	0.0132987	0.0112933
dmr136804	chr11	81873837	81873836	+	16436	750346	rs11233205	chr11	82624182	82624182	104	103.959	0.959583	4000.47	5.51787e-06	0.180847	0.765164	0.0310969	0.0260055
dmr136809	chr11	81880631	81880630	+	16455	194808	rs57075305	chr11	82075438	82075438	104	69.0523	1.03768	6703.41	3.29609e-09	0.28689	4.49369	0.0178982	0.00811552
dmr136889	chr11	82364961	82364960	+	15334	156839	rs1939616	chr11	82521799	82521799	104	107.128	1.03874	3569.95	2.16056e-05	0.159961	0.405023	0.0425957	0.0495367
dmr136908	chr11	82428236	82428235	+	15250	-911314	rs6591974	chr11	81516922	81516922	104	72.6781	0.982574	854.019	6.71661e-07	0.212247	0.508395	0.0332967	0.03001
dmr136925	chr11	82519769	82519768	+	15096	112184	rs77818167	chr11	82631952	82631952	104	69.9766	0.711328	1966.75	2.73598e-08	0.25798	-9.46818	0.0475952	0.0424032
dmr136928	chr11	82527637	82527636	+	15065	691069	rs504759	chr11	83218705	83218705	104	86.318	0.922385	2781.84	3.69367e-07	0.220975	-0.505662	0.0168983	0.0149349
dmr13692	chr1	31077680	31077679	+	15091	-143213	rs72657272	chr1	30934467	30934467	104	107.829	0.95002	1827.45	1.3492e-05	0.167212	-2.20512	0.0236976	0.0211891
dmr136946	chr11	82616899	82616898	+	14916	855735	rs2888834	chr11	83472633	83472633	104	105.95	0.91575	3581.34	4.18171e-08	0.252058	-0.631114	0.00079992	0.000248849
dmr137039	chr11	82883202	82883201	+	14405	404558	rs7122368	chr11	83287759	83287759	104	63.6391	0.808398	952.657	5.00585e-09	0.281265	1.10273	0.00989901	0.0140591
dmr137057	chr11	82940951	82940950	+	14500	-297392	rs1893966	chr11	82643559	82643559	104	102.537	0.957941	1503.05	2.28768e-08	0.260465	0.449759	0.00029997	6.70114e-05
dmr137073	chr11	83000082	83000081	+	14575	454521	rs2507850	chr11	83454602	83454602	104	82.1234	1.16294	3432.78	4.74513e-07	0.217329	-0.514047	0.0167983	0.0134016
dmr137085	chr11	83064768	83064767	+	14556	389835	rs2507850	chr11	83454602	83454602	104	101.948	0.927168	2267.32	1.02071e-06	0.206089	-0.52596	0.00589941	0.00464982
dmr137137	chr11	83240282	83240281	+	14617	214321	rs2507850	chr11	83454602	83454602	104	97.8758	1.02963	3454.38	8.56685e-09	0.273973	-0.534953	0.00029997	6.0633e-05
dmr13719	chr1	31147139	31147138	+	14757	135306	rs112021708	chr1	31282444	31282444	104	84.0531	0.95832	1336.28	3.26117e-06	0.188784	7.76735	0.0429957	0.0442731
dmr137208	chr11	83508394	83508393	+	14233	-53792	rs2507850	chr11	83454602	83454602	104	89.9437	1.0323	4043.53	1.22892e-07	0.236817	-0.534212	0.00409959	0.00291637
dmr137224	chr11	83552625	83552624	+	14102	-82456	rs144332312	chr11	83470166	83470169	104	97.825	1.10807	3395.77	9.27318e-06	0.172952	-0.513513	0.040296	0.0395265
dmr137232	chr11	83587682	83587681	+	13979	177088	rs78651070	chr11	83764769	83764769	104	86.2063	0.896379	1679.59	2.72063e-06	0.191504	-0.983542	0.0477952	0.0482019
dmr137258	chr11	83694836	83694835	+	13618	-368480	rs115487354	chr11	83326356	83326356	104	102.71	0.938443	1447.32	1.96315e-05	0.16144	3.22748	0.0428957	0.0399367
dmr137285	chr11	83780716	83780715	+	13432	222876	rs7936423	chr11	84003591	84003591	104	116.817	0.946623	1934.08	1.06879e-05	0.170782	-0.314929	0.00939906	0.00790602
dmr137336	chr11	83949465	83949464	+	13470	-494863	rs2507850	chr11	83454602	83454602	104	97.1547	1.05882	4351.8	2.61509e-07	0.225977	-0.526481	0.00339966	0.0019451
dmr137349	chr11	84001292	84001291	+	13511	994438	rs35728575	chr11	84995729	84995729	104	108.956	0.92337	2327.67	3.35823e-06	0.188343	0.402784	0.00849915	0.00709113
dmr137363	chr11	84065036	84065035	+	13502	797444	rs146778969	chr11	84862479	84862479	104	53.0766	0.53112	18034.1	1.88128e-15	0.456829	-3.9879	0.0452955	0.0141424
dmr137413	chr11	84273534	84273533	+	13293	-618736	rs10466697	chr11	83654798	83654798	104	38.9391	1.26239	2497.76	7.00381e-12	0.365091	2.25652	0.0465953	0.0308287
dmr137439	chr11	84440706	84440705	+	13088	-968727	rs145240151	chr11	83471979	83471979	104	109.495	0.8364	4697.53	1.02145e-07	0.239451	-0.617386	0.00219978	0.000929366
dmr137464	chr11	84632683	84632682	+	12875	-782917	rs78074491	chr11	83849766	83849766	104	76.5578	0.949648	937.837	1.63385e-06	0.199118	2.1298	0.039696	0.0439434
dmr137509	chr11	84997811	84997810	+	12215	-338180	rs1940080	chr11	84659631	84659631	104	105.96	0.88686	2367.3	2.16878e-06	0.194896	-0.356083	0.00979902	0.00798758
dmr137554	chr11	85271527	85271526	+	12221	156007	rs142972366	chr11	85427533	85427533	104	34.4602	0.633512	536.292	9.30937e-15	0.44006	-30.2208	0.0791921	0.0379175
dmr137646	chr11	85828063	85828062	+	13332	-411711	rs286042	chr11	85416352	85416352	104	118.209	0.945634	1846.77	9.56901e-06	0.172472	0.319474	0.00669933	0.00595024
dmr13767	chr1	31240260	31240259	+	14246	-377928	rs149160102	chr1	30862329	30862332	104	117.254	0.958941	3264.37	1.84377e-05	0.162408	0.364448	0.0214979	0.0209444
dmr137693	chr11	85986642	85986641	+	13395	192354	rs10792835	chr11	86178995	86178995	104	120.118	0.997696	6168.72	9.17458e-08	0.240976	-0.63046	0.00019998	5.86554e-05
dmr137742	chr11	86213743	86213742	+	14035	754638	rs73531350	chr11	86968380	86968380	104	100.577	0.935793	4204	1.23117e-06	0.203318	2.37559	0.0129987	0.0108332
dmr137953	chr11	86863535	86863534	+	15535	44126	rs11819799	chr11	86907660	86907660	104	104.223	0.921673	2282	1.5558e-05	0.165023	-0.348334	0.0477952	0.0458826
dmr137989	chr11	86954485	86954484	+	15505	343549	rs10751153	chr11	87298033	87298033	104	114.116	0.956327	1967.2	1.12029e-05	0.170062	-0.331485	0.0111989	0.0102843
dmr137995	chr11	86986995	86986994	+	15493	192304	rs550773	chr11	87179298	87179298	104	93.2344	0.939282	1820.33	1.53503e-07	0.233638	-0.811745	0.00279972	0.00189512
dmr138124	chr11	87289070	87289069	+	15698	610377	rs641902	chr11	87899446	87899446	104	112.775	0.957425	2686.93	1.33361e-05	0.16739	0.372237	0.0205979	0.0186378
dmr138193	chr11	87513793	87513792	+	16012	-576626	rs10792892	chr11	86937167	86937167	104	118.422	0.982303	3344.66	3.17352e-05	0.154005	-0.479946	0.0335966	0.031625
dmr138202	chr11	87529281	87529280	+	15961	-287432	rs12793915	chr11	87241849	87241849	104	71.5406	1.16328	3302.11	6.35078e-08	0.246183	3.33666	0.00959904	0.0122259
dmr13842	chr1	31453899	31453898	+	13211	-980505	rs6701742	chr1	30473394	30473394	104	114.542	0.941325	1781.9	1.67626e-05	0.163875	0.351945	0.0152985	0.0147497
dmr138438	chr11	88508028	88508027	+	15255	854799	rs3793973	chr11	89362826	89362826	104	112.663	0.952861	1895.4	4.2971e-05	0.149289	0.4597	0.0466953	0.0454351
dmr138461	chr11	88633408	88633407	+	15126	-588775	rs111675699	chr11	88044633	88044633	104	36.3492	1.15948	300.583	4.21877e-11	0.343155	-0.983029	0.00559944	0.0162744
dmr138490	chr11	88745058	88745057	+	14956	-339166	rs7120867	chr11	88405892	88405892	104	103.259	0.959209	1503.28	2.56213e-05	0.157324	-0.566941	0.0492951	0.0467371
dmr138506	chr11	88795963	88795962	+	14576	47422	rs11021567	chr11	88843384	88843384	104	80.4578	1.16075	1882.33	3.28948e-06	0.188654	-0.326931	0.0388961	0.0484154
dmr138547	chr11	89029595	89029594	+	12915	-404219	rs7481199	chr11	88625376	88625376	104	65.782	0.84775	3431.06	9.38273e-09	0.272731	-0.684551	0.0556944	0.0340834
dmr138551	chr11	89054046	89054045	+	12731	-18938	rs4237549	chr11	89035108	89035108	104	112.765	0.962597	1593.48	4.45723e-05	0.148718	-0.380447	0.0417958	0.0383215
dmr138669	chr11	89734268	89734267	+	12311	-109282	rs115682185	chr11	89624986	89624986	104	62.5828	1.03032	3537.11	1.14427e-08	0.270016	3.60457	0.0470953	0.0304532
dmr138688	chr11	90106887	90106886	+	12731	202167	rs12708324	chr11	90309053	90309053	104	114.908	0.919385	1984.49	1.99955e-05	0.161157	-0.595889	0.0245975	0.0209611
dmr138781	chr11	90484811	90484810	+	13194	129890	rs34095102	chr11	90614700	90614700	104	113.283	0.952923	1636.86	4.17538e-05	0.149737	0.563576	0.0381962	0.0366113
dmr138938	chr11	91130712	91130711	+	16198	-228916	rs61911809	chr11	90901796	90901796	104	87.1508	0.95958	1281.34	5.7038e-06	0.180345	0.522884	0.0479952	0.0479126
dmr138990	chr11	91480298	91480297	+	15674	618584	rs113542563	chr11	92098881	92098881	104	68.057	0.648058	3248.57	1.76839e-09	0.295196	4.49828	0.0379962	0.0298404
dmr139039	chr11	91742598	91742597	+	15126	-893164	rs75773830	chr11	90849433	90849434	104	100.872	0.954072	4000.52	2.04158e-06	0.195799	-0.749091	0.0178982	0.0144791
dmr139142	chr11	92223327	92223358	+	14099	-809752	rs11019463	chr11	91413575	91413575	104	121.154	0.938759	3795.21	4.30217e-05	0.14927	0.294208	0.0521948	0.0467817
dmr139210	chr11	92536130	92536129	+	13580	-845892	rs4125966	chr11	91690238	91690238	104	111.353	0.955573	1186.37	5.23775e-05	0.146198	0.337549	0.0410959	0.0392329
dmr139229	chr11	92576283	92576282	+	13576	-550979	rs7122501	chr11	92025304	92025304	104	105.371	0.961941	1290.88	2.57507e-05	0.157246	0.826755	0.0350965	0.0336497
dmr139671	chr11	94196909	94196908	+	14382	-934357	rs200666246	chr11	93262550	93262552	104	110.043	0.915437	4815.38	1.59529e-06	0.199473	-2.99122	0.00869913	0.00631327
dmr139831	chr11	94690531	94690530	+	14449	44564	rs151271973	chr11	94735094	94735094	104	35.3742	0.654611	387.231	2.89732e-13	0.402283	-124.021	0.10149	0.0496623
dmr139923	chr11	95081908	95081907	+	14195	295166	rs7940677	chr11	95377073	95377073	104	94.2094	0.878751	2862.84	9.94675e-07	0.206471	0.678603	0.0193981	0.017022
dmr139942	chr11	95155621	95155620	+	14309	-739438	rs2508678	chr11	94416183	94416183	104	106.316	0.981783	2568.84	1.38386e-05	0.166823	-0.40421	0.0334967	0.0301994
dmr140074	chr11	95706242	95706241	+	13936	169183	rs537994	chr11	95875424	95875424	104	107.677	0.943932	2351.73	1.69723e-05	0.163684	-0.486778	0.0382962	0.0348508
dmr140158	chr11	96027447	96027446	+	14723	-906805	rs12225273	chr11	95120642	95120642	104	110.5	0.962581	1702.21	4.45434e-05	0.148728	0.643963	0.0513949	0.0488411
dmr140166	chr11	96042258	96042257	+	14728	-937479	rs115004237	chr11	95104779	95104779	104	87.0492	1.13158	2975.88	1.85074e-06	0.197263	-15.1393	0.0157984	0.0231214
dmr140212	chr11	96196560	96196559	+	14887	517167	rs6589070	chr11	96713726	96713726	104	75.1055	0.809031	1692.81	2.82605e-07	0.224856	0.667664	0.0454955	0.0484649
dmr140264	chr11	96424387	96424386	+	15421	368043	rs138374475	chr11	96792429	96792429	104	109.068	0.962473	2002.06	1.51432e-05	0.165438	0.668282	0.0237976	0.0219115
dmr140277	chr11	96464268	96464267	+	15487	-880369	rs11021228	chr11	95583899	95583899	104	110.124	0.965856	2432.22	2.28017e-05	0.159128	0.36532	0.0368963	0.0356926
dmr140333	chr11	96718219	96718218	+	15461	197931	rs1823780	chr11	96916149	96916149	104	113.608	0.952594	2291.85	2.44062e-05	0.158076	0.332666	0.0306969	0.0282964
dmr14038	chr1	32160288	32160287	+	11168	-941100	rs12755429	chr1	31219188	31219188	104	77.6039	1.23163	1693.8	1.0403e-06	0.205809	-0.818252	0.0129987	0.0176819
dmr140405	chr11	97039798	97039797	+	15987	-808507	rs72517075	chr11	96231291	96231291	104	103.523	0.946493	2236.46	1.23129e-05	0.168615	0.33635	0.0384962	0.0351338
dmr140469	chr11	97331855	97331854	+	16456	238497	rs2616269	chr11	97570351	97570351	104	78.1828	0.953444	1379.31	4.07639e-07	0.219542	-0.398915	0.0218978	0.0193203
dmr140507	chr11	97490632	97490631	+	16839	-922986	rs75771249	chr11	96567646	96567646	104	23.7758	1.54101	1798.13	3.46143e-17	0.496612	-116.895	0.0387961	0.0239993
dmr140519	chr11	97557449	97557448	+	16952	358749	rs34732152	chr11	97916197	97916197	104	73.5414	1.24334	3016.7	8.73289e-08	0.241677	-0.880453	0.00559944	0.00715406
dmr140548	chr11	97686786	97686785	+	17263	103984	rs60208673	chr11	97790769	97790769	104	100.445	1.05946	4527.17	6.17419e-06	0.179143	5.71375	0.0323968	0.0318023
dmr140557	chr11	97731297	97731296	+	17267	241713	rs4427538	chr11	97973009	97973009	104	83.1391	0.968475	1384.94	3.37646e-07	0.222278	-0.304841	0.0105989	0.00842875
dmr14058	chr1	32293552	32293551	+	10942	534693	rs75611635	chr1	32828244	32828244	104	56.6313	1.2527	692.074	1.1618e-08	0.269807	6.45901	0.00259974	0.00582005
dmr140655	chr11	98097063	98097062	+	17415	-338001	rs1813435	chr11	97759062	97759062	104	104.833	0.947627	1735.71	2.40136e-05	0.158327	0.325389	0.050395	0.0459471
dmr140741	chr11	98423957	98423956	+	17634	123795	rs56317000	chr11	98547751	98547751	104	60.4195	0.603677	23071.2	2.70477e-12	0.376427	9.73985	0.0554945	0.0291853
dmr14075	chr1	32401406	32401405	+	10966	474301	rs2095728	chr1	32875706	32875706	104	59.8305	0.907466	4064.66	2.41734e-09	0.291038	1.7849	0.0546945	0.0365202
dmr140796	chr11	98583455	98583454	+	17988	-67349	rs10736480	chr11	98516106	98516106	104	109.84	0.966894	1823.22	2.18585e-05	0.159781	0.419433	0.0284972	0.0265309
dmr140867	chr11	98802816	98802815	+	18591	-59549	rs1663432	chr11	98743267	98743267	104	78.3148	0.990396	1311.75	1.86046e-06	0.197184	-0.681861	0.0490951	0.047178
dmr140899	chr11	98921904	98921903	+	18710	640972	rs7936887	chr11	99562875	99562875	104	108.905	0.962172	3954.05	1.38127e-05	0.166851	0.338535	0.0408959	0.0387811
dmr141004	chr11	99374343	99374342	+	18272	-380955	rs76018491	chr11	98993388	98993388	104	96.1797	1.00811	7101.93	1.26308e-06	0.202939	2.96878	0.0262974	0.0215788
dmr141025	chr11	99466231	99466230	+	18063	357344	rs1145403	chr11	99823574	99823574	104	99.0539	0.952147	4611.34	8.22086e-07	0.209279	-0.277722	0.0105989	0.00893578
dmr141035	chr11	99516555	99516554	+	17964	-745136	rs7933168	chr11	98771419	98771419	104	75.3492	1.1163	3940.83	8.90841e-08	0.241394	-0.588814	0.0156984	0.0128033
dmr141141	chr11	99949858	99949857	+	17269	896548	rs55864876	chr11	100846405	100846405	104	79.3203	0.970012	1942.51	9.94963e-08	0.239824	-2.61635	0.0079992	0.00759294
dmr141198	chr11	100215964	100215963	+	16866	383263	rs10791421	chr11	100599226	100599226	104	84.9266	0.990097	3469.02	3.77209e-07	0.22067	-0.716796	0.0156984	0.0161001
dmr141258	chr11	100514012	100514011	+	16500	393339	rs579847	chr11	100907350	100907350	104	93.7219	0.905172	3227.46	5.17445e-07	0.216065	-0.324649	0.0116988	0.0102762
dmr14133	chr1	32621836	32621835	+	10624	-29887	rs34045202	chr1	32591949	32591949	104	84.0938	0.96707	1648.93	1.4508e-06	0.200884	4.2211	0.0240976	0.0278292
dmr141349	chr11	100852297	100852296	+	15938	999969	rs56311893	chr11	101852265	101852265	104	58.5914	1.41233	1535.58	1.54464e-07	0.233549	0.741714	0.029697	0.0414088
dmr141442	chr11	101190645	101190644	+	14779	-379142	rs66508712	chr11	100811502	100811503	104	106.234	0.972948	3129.12	5.24176e-06	0.181625	-0.345529	0.0185981	0.0146724
dmr141473	chr11	101306538	101306537	+	14597	545728	rs56311893	chr11	101852265	101852265	104	65.2539	1.12925	1161.47	9.70379e-09	0.272271	0.77003	0.00079992	0.00325073
dmr141663	chr11	102011253	102011252	+	14318	-786630	rs71476672	chr11	101224623	101224623	104	86.2469	1.10912	4296.49	1.85928e-06	0.197194	-8.84063	0.0444956	0.0415752
dmr141680	chr11	102069676	102069675	+	14294	-217411	rs56311893	chr11	101852265	101852265	104	70.3625	1.12225	3350.5	8.77775e-08	0.241604	0.810746	0.0273973	0.022891
dmr141681	chr11	102070822	102070822	+	14283	53233	rs7120363	chr11	102124055	102124055	104	115.944	0.929816	2231.08	4.18046e-05	0.149718	0.325596	0.0445955	0.0432535
dmr141748	chr11	102263108	102263107	+	13975	605482	rs11225442	chr11	102868589	102868589	104	110.338	0.937836	3292.54	9.64136e-08	0.240272	-0.782346	0.00049995	0.000231171
dmr141767	chr11	102346170	102346178	+	14209	616919	rs10791602	chr11	102963097	102963097	104	116.858	0.939286	2391.09	7.32581e-06	0.176544	-0.24911	0.00759924	0.00673398
dmr141816	chr11	102537474	102537473	+	14777	21153	rs7112899	chr11	102558626	102558626	104	113.07	0.976794	2330.78	4.25245e-05	0.149452	0.312683	0.0492951	0.048556
dmr141919	chr11	102879914	102879913	+	14540	-14798	rs28381690	chr11	102865116	102865116	104	103.655	0.935101	2578.08	1.02309e-05	0.17145	-188.283	0.0354965	0.0349208
dmr14200	chr1	32795677	32795676	+	10703	490760	rs6672814	chr1	33286436	33286436	104	95.0219	0.895252	1974.93	5.13302e-06	0.181942	22.0918	0.0440956	0.0392485
dmr142101	chr11	103490890	103490889	+	16057	167735	rs141318953	chr11	103658624	103658624	104	79.9195	0.868864	4695.94	2.59273e-08	0.258728	6.89854	0.0159984	0.0106263
dmr142104	chr11	103500326	103500325	+	16045	-994888	rs645077	chr11	102505438	102505438	104	99.4398	0.958137	1845.76	3.58918e-06	0.187342	-0.318381	0.0138986	0.0132731
dmr142151	chr11	103609904	103609903	+	15792	253529	rs142186730	chr11	103863432	103863432	104	76.9234	0.995698	1170.13	5.74826e-07	0.214528	0.784478	0.0222978	0.0205093
dmr142339	chr11	104331414	104331413	+	15925	-174563	rs7111963	chr11	104156851	104156851	104	112.054	0.972153	1691.54	3.44319e-05	0.152738	-0.380561	0.0321968	0.0317883
dmr142366	chr11	104508963	104508962	+	15171	-833280	rs4754090	chr11	103675683	103675683	104	90.7969	0.956467	1211.47	1.80654e-06	0.197623	0.781493	0.0152985	0.0123443
dmr14244	chr1	32983585	32983584	+	10880	-152506	rs35054997	chr1	32831079	32831079	104	110.49	1.13569	5677.47	1.07198e-05	0.170736	0.34572	0.0222978	0.01867
dmr142464	chr11	104943247	104943246	+	13989	-271576	rs57927904	chr11	104671671	104671671	104	73.8867	0.799119	2190.3	6.05135e-08	0.246864	-0.837497	0.0345965	0.0293185
dmr142562	chr11	105336092	105336091	+	13120	631651	rs73552632	chr11	105967742	105967742	104	77.5836	0.909524	2138.88	5.33238e-07	0.215626	2.44878	0.050295	0.044977
dmr142747	chr11	106259856	106259855	+	12490	387302	rs17643292	chr11	106647157	106647157	104	70.7891	1.33224	1704.64	1.30564e-07	0.235953	-0.551303	0.00649935	0.00552273
dmr142930	chr11	107092904	107092903	+	14170	886654	rs7104290	chr11	107979557	107979557	104	104.934	0.968688	1821.19	1.56045e-05	0.164977	-0.409159	0.029697	0.0291692
dmr142931	chr11	107093256	107093255	+	14174	-95620	rs3100765	chr11	106997636	106997636	104	113.699	0.955465	2429.65	2.46234e-05	0.157939	0.331011	0.0312969	0.0295847
dmr142958	chr11	107178378	107178377	+	14212	611798	rs73544936	chr11	107790175	107790175	104	89.8523	0.811146	8267.39	2.52057e-08	0.25912	3.2204	0.0107989	0.0065294
dmr143007	chr11	107307878	107307877	+	14022	-263410	rs2465763	chr11	107044468	107044468	104	100.77	0.932815	1795.5	6.74098e-06	0.177809	0.27935	0.0251975	0.0225864
dmr143019	chr11	107342902	107342901	+	13979	-25665	rs12288600	chr11	107317237	107317237	104	103.827	0.961822	1736.84	5.60435e-06	0.180612	-0.549582	0.0136986	0.0119477
dmr14301	chr1	33194265	33194264	+	11623	286508	rs79924651	chr1	33480772	33480772	104	73.0438	0.952102	690.576	1.71612e-07	0.23204	-2.91867	0.0133987	0.0106249
dmr143148	chr11	107759795	107759794	+	13925	220279	rs35621100	chr11	107980073	107980074	104	114.857	0.93843	6740.46	1.00569e-05	0.171713	-0.712221	0.0322968	0.0297503
dmr143206	chr11	107901766	107901765	+	13614	-115020	rs146148540	chr11	107786745	107786746	104	95.3672	1.1793	3567.55	6.58613e-06	0.178162	-0.783945	0.0277972	0.0303762
dmr143305	chr11	108335849	108335848	+	13435	742388	rs576757174	chr11	109078236	109078236	104	38.2281	1.18379	336.506	2.91133e-11	0.347745	23.5755	0.00219978	0.00877295
dmr143347	chr11	108521281	108521280	+	13123	556498	rs116078543	chr11	109077778	109077778	104	27.5438	1.03942	173.597	2.78598e-14	0.428274	24.6983	0.00169983	0.0144277
dmr143362	chr11	108577715	108577714	+	13085	-763403	rs12808659	chr11	107814312	107814312	104	56.6008	0.604139	4361.22	5.91945e-12	0.367109	-0.81693	0.0357964	0.0242546
dmr143410	chr11	108793026	108793025	+	12816	892177	rs75278497	chr11	109685202	109685202	104	76.568	0.842679	6146.3	9.16625e-09	0.27305	-0.518704	0.0224978	0.0125086
dmr143416	chr11	108819622	108819621	+	12682	258615	rs576757174	chr11	109078236	109078236	104	43.1031	1.16991	390.185	4.2257e-10	0.31395	22.814	0.0039996	0.0115668
dmr143418	chr11	108831123	108831122	+	12635	-703912	rs114453518	chr11	108127211	108127211	104	81.8492	1.10921	2528.41	5.12447e-07	0.216207	5.24155	0.0110989	0.0133036
dmr143423	chr11	108858486	108858485	+	12552	219751	rs576757174	chr11	109078236	109078236	104	31.1086	0.957818	222.391	2.45765e-15	0.454061	25.7187	0.00039996	0.00475012
dmr143450	chr11	109011495	109011494	+	12170	609687	rs73001808	chr11	109621181	109621181	104	72.5055	0.869452	3819.95	4.4969e-09	0.282712	-0.640972	0.0105989	0.00827724
dmr143509	chr11	109248647	109248646	+	12169	393847	rs2357915	chr11	109642493	109642493	104	81.0875	0.88164	1755.05	5.40742e-07	0.215422	-0.801211	0.0337966	0.0288251
dmr143510	chr11	109255448	109255447	+	12154	-238474	rs1974953	chr11	109016974	109016974	104	51.4313	1.19838	499.911	9.7063e-08	0.240176	-0.573841	0.0381962	0.0493778
dmr143571	chr11	109741839	109741838	+	12507	-710382	rs6589048	chr11	109031457	109031457	104	86.4195	0.877034	3236.09	4.66684e-07	0.217572	-3.91781	0.0352965	0.0249914
dmr143597	chr11	109886822	109886821	+	12799	-800149	rs148108986	chr11	109086673	109086673	104	66.9094	1.0131	1008.61	2.47029e-07	0.226799	20.4906	0.0156984	0.0337122
dmr143603	chr11	109907319	109907318	+	12817	-820646	rs148108986	chr11	109086673	109086673	104	53.8992	1.37803	1083.11	8.0298e-08	0.242866	19.7031	0.0311969	0.0434716
dmr143656	chr11	110147742	110147741	+	12588	26675	rs10891071	chr11	110174416	110174416	104	118.94	0.950119	2332.44	1.34746e-06	0.20198	0.46427	0.0009999	0.000811861
dmr143692	chr11	110291898	110291897	+	12581	773598	rs7924328	chr11	111065495	111065495	104	62.0344	1.02027	912.433	1.54175e-07	0.233576	5.39315	0.020098	0.043198
dmr143702	chr11	110332114	110332113	+	12610	-710933	rs73001808	chr11	109621181	109621181	104	75.4813	0.749384	2764.9	2.15897e-09	0.292544	-0.805977	0.00719928	0.00598673
dmr143736	chr11	110435717	110435716	+	12884	-433790	rs143564766	chr11	110001927	110001927	104	83.3828	1.25307	1653.13	3.48788e-06	0.187773	3.48973	0.0171983	0.0222959
dmr143770	chr11	110536596	110536595	+	12907	713378	rs10891239	chr11	111249973	111249973	104	114.116	0.917609	2276.27	3.87759e-05	0.150889	-0.720438	0.0538946	0.0492661
dmr143998	chr11	111322029	111322028	+	12499	-525055	rs55710527	chr11	110796974	110796974	104	64.6039	0.963871	5120.83	1.80987e-09	0.294889	-0.562966	0.0260974	0.0134278
dmr144023	chr11	111375490	111375489	+	12347	655989	rs10789858	chr11	112031478	112031478	104	106.163	0.936628	1156.34	1.80706e-05	0.162718	0.427508	0.0268973	0.0224912
dmr144103	chr11	111736566	111736565	+	12361	-308577	rs4938598	chr11	111427989	111427989	104	98.9828	0.912021	1489.99	2.24358e-06	0.19439	0.493145	0.0122988	0.00954194
dmr14445	chr1	33585265	33585264	+	12471	260270	rs988425	chr1	33845534	33845534	104	108.184	0.940452	1472.3	5.43347e-06	0.181081	-0.700387	0.00879912	0.00722953
dmr14451	chr1	33594772	33594771	+	12496	862576	rs12086243	chr1	34457347	34457347	104	55.4023	1.03047	3790.56	2.48299e-09	0.29068	2.87303	0.0612939	0.046804
dmr144618	chr11	113477632	113477631	+	14061	-885558	rs4937544	chr11	112592074	112592074	104	103.045	0.949577	2011.01	1.79192e-05	0.162848	0.412649	0.0476952	0.0464336
dmr144686	chr11	113665249	113665248	+	14174	546986	rs491823	chr11	114212234	114212234	104	118.178	0.950638	2688.22	4.32072e-05	0.149203	0.307299	0.0448955	0.0412573
dmr145003	chr11	114491347	114491346	+	13723	669817	rs11607626	chr11	115161163	115161163	104	114.908	0.968332	2561.02	3.70211e-05	0.15161	0.311461	0.0407959	0.0408114
dmr145030	chr11	114598243	114598242	+	13672	696149	rs7104872	chr11	115294391	115294391	104	120.504	0.96405	4075.49	3.19419e-05	0.153905	0.820689	0.039896	0.0347205
dmr145220	chr11	115120360	115120471	+	13483	310438	rs2027618	chr11	115430909	115430909	104	91.4469	1.01947	5279.82	7.05801e-07	0.21152	-0.460115	0.0187981	0.0159772
dmr145225	chr11	115129808	115129931	+	13489	557216	rs12801335	chr11	115687147	115687147	104	108.52	1.11254	8429.48	8.40906e-06	0.174444	0.374039	0.0330967	0.0294933
dmr145251	chr11	115206637	115206636	+	13482	-483858	rs56684536	chr11	114722779	114722779	104	107.27	0.920484	4636.18	5.65191e-07	0.214775	1.86826	0.00259974	0.00297249
dmr145268	chr11	115266921	115266920	+	13457	832056	rs11824848	chr11	116098976	116098976	104	92.7469	0.932001	4797.98	7.94443e-07	0.209782	-0.724354	0.0248975	0.0205151
dmr14526	chr1	33828790	33828789	+	12891	860993	rs34247236	chr1	34689782	34689782	104	110.47	0.980256	1632.25	1.63709e-05	0.164239	-0.374633	0.0166983	0.0158301
dmr145462	chr11	115989380	115989379	+	13977	569467	rs17119815	chr11	116558846	116558846	104	67.3258	0.884711	1174.9	8.33312e-08	0.242341	-0.557267	0.0261974	0.0317332
dmr145477	chr11	116067036	116067035	+	13985	367436	rs60993959	chr11	116434471	116434471	104	53.6758	1.14961	821.723	1.14969e-08	0.269951	1.88533	0.00609939	0.0195793
dmr145499	chr11	116144922	116144921	+	14042	998524	rs201496069	chr11	117143445	117143445	104	117.386	0.964403	3395.47	2.62076e-05	0.156974	0.266699	0.029797	0.0305787
dmr145596	chr11	116382089	116382088	+	14138	-22347	rs6589542	chr11	116359742	116359742	104	91.2641	0.811793	4016.95	5.2079e-07	0.215971	-0.731015	0.0291971	0.0262989
dmr145730	chr11	116694593	116694592	+	14601	-241304	rs78034012	chr11	116453289	116453289	104	109.484	0.954208	1908.4	2.7001e-05	0.156512	-0.642765	0.0405959	0.037093
dmr145737	chr11	116708316	116708315	+	14575	-273845	rs60993959	chr11	116434471	116434471	104	63.1008	1.24074	1838.87	9.99944e-08	0.239753	1.94741	0.0176982	0.0277919
dmr145803	chr11	116845572	116845571	+	15001	-411101	rs60993959	chr11	116434471	116434471	104	54.0414	1.22766	941.311	2.45177e-08	0.259504	1.9033	0.0089991	0.0256471
dmr145816	chr11	116872989	116872988	+	15096	-436883	rs80352926	chr11	116436106	116436106	104	73.8969	1.06354	4647.49	8.81323e-08	0.241547	2.0943	0.0274973	0.0236529
dmr145850	chr11	116966456	116966455	+	15289	-530350	rs80352926	chr11	116436106	116436106	104	72.3734	1.16459	3234.54	1.26771e-07	0.236374	1.98895	0.0138986	0.0180226
dmr145900	chr11	117102531	117102530	+	15586	390935	rs56703842	chr11	117493465	117493465	104	89.4766	1.00322	4528.43	9.65775e-08	0.240248	-0.803441	0.00479952	0.00337887
dmr145923	chr11	117160521	117160520	+	15618	-723828	rs79746731	chr11	116436693	116436693	104	74.0492	1.04348	3776.35	1.91292e-07	0.230481	2.02822	0.0331967	0.0358261
dmr145986	chr11	117352481	117352480	+	15237	-379939	rs73594107	chr11	116972542	116972542	104	78.0102	0.860714	3507.43	3.67586e-09	0.285426	2.12103	0.00459954	0.00314275
dmr146084	chr11	117540949	117540948	+	14551	6400	rs4084228	chr11	117547348	117547348	104	111.83	1.02278	4730.83	1.64081e-05	0.164204	-0.422003	0.0361964	0.0335381
dmr146099	chr11	117576927	117576926	+	14507	510109	rs600638	chr11	118087035	118087035	104	62.4	0.881692	3747.15	8.09123e-10	0.305498	2.13997	0.0182982	0.0140867
dmr146100	chr11	117577660	117577659	+	14511	258568	rs73018483	chr11	117836227	117836227	104	60.907	1.48623	2354.9	2.06617e-07	0.229373	-0.6221	0.0538946	0.0497065
dmr146211	chr11	117816910	117816909	+	13975	-566628	rs1056136	chr11	117250282	117250282	104	77.3094	0.9883	10505.5	8.84216e-08	0.2415	0.691488	0.0585941	0.0435786
dmr146214	chr11	117820367	117820369	+	13970	-687892	rs56176089	chr11	117132474	117132475	104	112.48	0.973269	1760.22	4.85123e-05	0.147396	-0.354345	0.0463954	0.0451798
dmr146232	chr11	117843623	117843622	+	13927	81274	rs79669568	chr11	117924896	117924896	104	65.1219	1.12082	1351.4	1.34084e-07	0.235573	2.71816	0.0235976	0.0263092
dmr146234	chr11	117848165	117848164	+	13941	882490	rs557990	chr11	118730654	118730654	104	115.03	1.05281	4924.19	2.73807e-05	0.156295	0.310324	0.0413959	0.0410086
dmr146288	chr11	117967438	117967437	+	13984	-425114	rs138014593	chr11	117542324	117542324	104	64.8578	0.866905	7529.7	4.12999e-09	0.283859	0.798345	0.0669933	0.0449781
dmr146311	chr11	118027319	118027318	+	14102	-454684	rs115827416	chr11	117572635	117572635	104	52.9445	0.783928	1294.64	8.98191e-10	0.304131	2.56404	0.040296	0.0433386
dmr146336	chr11	118061545	118061544	+	14056	116240	rs655533	chr11	118177784	118177784	104	97.4695	0.94495	2000.05	2.80928e-06	0.191023	-0.83149	0.0174983	0.0150365
dmr14636	chr1	34121322	34121321	+	13108	-910632	rs141334869	chr1	33210690	33210690	104	112.673	0.937781	2790.68	2.30071e-05	0.15899	1.9074	0.0379962	0.0367889
dmr146434	chr11	118250087	118250086	+	13643	-788451	rs588048	chr11	117461636	117461636	104	111.414	0.937885	1979.39	2.92268e-05	0.155284	-0.647084	0.0425957	0.0376799
dmr146532	chr11	118694307	118694306	+	13767	311175	rs61380115	chr11	119005481	119005481	104	52.5078	1.29847	1039.65	2.64421e-08	0.258454	-227.33	0.020298	0.0324784
dmr146551	chr11	118727665	118727664	+	13692	735060	rs510961	chr11	119462724	119462724	104	90.2891	0.924748	2036.03	7.28179e-09	0.276186	-0.558525	0.00039996	0.000291219
dmr146560	chr11	118737918	118737917	+	13682	809791	rs2663639	chr11	119547708	119547708	104	113.547	0.978599	2460.6	1.06717e-05	0.170805	0.282139	0.0119988	0.0114168
dmr146620	chr11	118875831	118875830	+	13612	-135583	rs6589684	chr11	118740248	118740248	104	71.7336	0.941139	882.289	6.22461e-07	0.213362	0.753939	0.0369963	0.0387352
dmr146630	chr11	118932887	118932886	+	13593	640774	rs373039743	chr11	119573660	119573660	104	84.4695	0.894254	1943.51	1.21794e-06	0.203478	1.4003	0.0383962	0.0367285
dmr146709	chr11	119156983	119156982	+	13619	-436828	rs11216982	chr11	118720155	118720155	104	95.6516	0.929308	2470.47	3.52586e-06	0.18761	-0.63701	0.030297	0.0287798
dmr146885	chr11	119592821	119592821	+	14129	515478	rs7941900	chr11	120108299	120108299	104	98.8711	0.902665	4311.8	2.45174e-06	0.193063	0.61439	0.0327967	0.0284421
dmr146961	chr11	119743078	119743077	+	14449	271888	rs649586	chr11	120014965	120014965	104	113.791	1.11658	7960.86	3.35681e-06	0.188349	-0.442338	0.00549945	0.0050401
dmr146976	chr11	119775048	119775047	+	14500	17302	rs112704487	chr11	119792349	119792349	104	79.107	0.775156	4071.29	2.58734e-08	0.258757	-0.907553	0.0239976	0.0176906
dmr147003	chr11	119832940	119832947	+	14596	776759	rs143478315	chr11	120609706	120609706	104	77.218	1.11115	3027.42	4.7367e-07	0.217355	-0.944083	0.0223978	0.0287644
dmr147074	chr11	119993620	119993619	+	14433	-684014	rs7914	chr11	119309606	119309606	104	90.8781	1.04912	4690.1	4.33238e-07	0.218655	-0.548078	0.0122988	0.00851516
dmr147132	chr11	120114769	120114768	+	14245	90402	rs896694	chr11	120205170	120205170	104	105.513	0.940707	2294.51	7.32302e-06	0.17655	0.348204	0.019598	0.0188446
dmr147168	chr11	120219073	120219072	+	14333	-386839	rs10892475	chr11	119832234	119832234	104	68.3414	1.09236	2826.17	8.85783e-08	0.241475	0.862633	0.0328967	0.0294355
dmr14724	chr1	34408969	34408968	+	12961	187589	rs58246379	chr1	34596557	34596557	104	85.0281	0.867863	4829.03	4.25078e-08	0.251828	2.6833	0.0117988	0.00782804
dmr147297	chr11	120629895	120629894	+	14158	-971076	rs951786	chr11	119658819	119658819	104	111.424	0.975707	1988.96	4.19613e-05	0.14966	0.318809	0.049595	0.0472329
dmr147314	chr11	120660840	120660839	+	14115	57036	rs3132784	chr11	120717875	120717875	104	115.761	0.947342	3506.15	1.83539e-05	0.162478	0.347876	0.029597	0.0267153
dmr14735	chr1	34431273	34431272	+	12926	162992	rs10914987	chr1	34594264	34594264	104	83.0477	0.684141	6951.8	9.10765e-09	0.273137	-0.536926	0.0257974	0.0156635
dmr147375	chr11	120783691	120783690	+	14034	564830	rs12576514	chr11	121348520	121348520	104	108.916	0.961583	1926.89	4.43271e-06	0.18416	-0.657246	0.00729927	0.00629359
dmr147476	chr11	121063326	121063325	+	13670	-972938	rs7102643	chr11	120090388	120090388	104	47.9477	1.33954	938.463	1.40527e-08	0.267195	-0.575361	0.0212979	0.0432002
dmr14748	chr1	34464777	34464776	+	12832	-7430	rs12086243	chr1	34457347	34457347	104	64.9086	0.986541	11006.6	5.22199e-09	0.280694	2.67832	0.0582942	0.0460784
dmr147525	chr11	121201381	121201380	+	13406	47516	rs12279833	chr11	121248896	121248896	104	102.111	0.928778	1906.88	1.1808e-05	0.169256	0.293227	0.0379962	0.0355296
dmr147636	chr11	121501727	121501726	+	13363	378780	rs61903403	chr11	121880506	121880506	104	107.616	0.963124	1490.31	3.45905e-05	0.152667	-0.688336	0.0429957	0.0423173
dmr147770	chr11	121958477	121958476	+	13609	-615359	rs12278103	chr11	121343118	121343118	104	92.8383	1.05818	3313.54	1.13641e-07	0.237933	0.586237	0.00059994	0.00122038
dmr147796	chr11	122046134	122046134	+	13714	975383	rs111655754	chr11	123021517	123021517	104	111.597	0.975502	1751.12	3.84492e-05	0.151021	0.557619	0.0377962	0.037734
dmr147810	chr11	122122863	122122862	+	14011	736569	rs397820822	chr11	122859431	122859431	104	95.3875	0.922467	3266.85	2.29203e-06	0.19407	0.449301	0.0331967	0.0273344
dmr147861	chr11	122321731	122321730	+	14425	545044	rs77858967	chr11	122866774	122866774	104	108.093	0.975057	2663.31	6.01671e-06	0.179535	-0.529656	0.0123988	0.0118236
dmr147906	chr11	122539866	122539865	+	14516	877809	rs501837	chr11	123417674	123417674	104	102.456	0.975271	5009.15	4.13975e-06	0.185192	0.564255	0.030197	0.0267593
dmr147968	chr11	122677472	122677471	+	14823	-476255	rs73013973	chr11	122201217	122201217	104	76.5375	1.38585	2298.25	3.92474e-07	0.220093	-0.681848	0.00689931	0.00664397
dmr14799	chr1	34646423	34646422	+	12758	-49866	rs58246379	chr1	34596557	34596557	104	102.842	0.918144	1835.54	9.6817e-06	0.172293	2.86126	0.0276972	0.0280948
dmr14806	chr1	34671124	34671123	+	12796	957056	rs578677	chr1	35628179	35628179	104	65.0406	0.662483	7173.6	7.58453e-10	0.306344	17.46	0.0751925	0.0467442
dmr148073	chr11	122946127	122946126	+	15459	97938	rs73608698	chr11	123044064	123044064	104	74.2117	0.826563	2350.76	1.67157e-07	0.232417	1.84241	0.0523948	0.0477007
dmr148149	chr11	123144403	123144402	+	15823	535592	rs114768388	chr11	123679994	123679994	104	120.016	0.93491	6094.51	1.31989e-05	0.167549	-0.406659	0.0260974	0.0229776
dmr14819	chr1	34702725	34702724	+	12831	-842886	rs6425853	chr1	33859839	33859839	104	88.3391	0.821149	2866.02	6.09394e-07	0.213673	-0.88394	0.0305969	0.0288107
dmr148220	chr11	123292028	123292027	+	16321	327530	rs115819042	chr11	123619557	123619557	104	56.9867	1.00967	1442.79	1.99162e-08	0.262385	4.72658	0.0229977	0.0459329
dmr148280	chr11	123488357	123488356	+	16667	581250	rs11219432	chr11	124069606	124069606	104	95.875	0.886162	3771.81	3.28647e-06	0.188668	2.0715	0.0487951	0.0461981
dmr148307	chr11	123548956	123548955	+	16611	-955573	rs7931095	chr11	122593383	122593383	104	42.4938	0.608802	3191.78	1.92914e-14	0.432252	-0.758206	0.0684932	0.0352933
dmr148405	chr11	123846690	123846689	+	15993	155134	rs10893124	chr11	124001823	124001823	104	93.4477	0.967635	2404.01	4.6803e-06	0.183338	0.320982	0.039896	0.0382426
dmr148423	chr11	123889644	123889643	+	15975	109461	rs61908590	chr11	123999104	123999104	104	89.1922	0.974301	1671.28	5.35372e-07	0.215567	0.542614	0.0089991	0.00667372
dmr148448	chr11	123952440	123952439	+	15939	783950	rs12807809	chr11	124736389	124736389	104	93.6812	0.946122	1750.47	2.21084e-06	0.19461	0.659642	0.0187981	0.0159684
dmr148480	chr11	124059607	124059606	+	15803	-11186	rs12224791	chr11	124048421	124048421	104	101.024	0.951609	1827.39	1.22097e-05	0.168744	-0.588335	0.0390961	0.0354711
dmr148608	chr11	124414589	124414588	+	15548	-978489	rs11602517	chr11	123436100	123436100	104	113.13	0.962928	3584.88	2.46693e-05	0.15791	-0.622085	0.0456954	0.0436299
dmr148637	chr11	124504065	124504064	+	15457	-630619	rs116147431	chr11	123873446	123873446	104	21.5617	0.54107	203.18	8.24693e-22	0.589144	248.991	0.117288	0.0484263
dmr148705	chr11	124730768	124730767	+	14831	543403	rs12798228	chr11	125274170	125274170	104	64.1469	1.22113	1759.3	3.81818e-08	0.253331	-7.58677	0.00909909	0.0114141
dmr148721	chr11	124795082	124795081	+	14805	-273280	rs12275957	chr11	124521802	124521802	104	55.3516	0.493993	20802.6	6.66853e-17	0.490285	0.767724	0.0174983	0.0059857
dmr148734	chr11	124855564	124855563	+	14673	-631451	rs2466616	chr11	124224113	124224113	104	111.231	0.95012	2204.92	1.40954e-05	0.16654	-0.395767	0.019998	0.0194366
dmr148842	chr11	125183066	125183065	+	14174	-280944	rs117042581	chr11	124902122	124902122	104	52.3961	1.21574	698.898	8.94619e-09	0.273382	-648.74	0.00449955	0.0137842
dmr148865	chr11	125233973	125233972	+	14165	-751032	rs12792273	chr11	124482941	124482941	104	92.3305	0.943302	1859.71	3.95118e-08	0.252852	0.657486	0.00119988	0.000676366
dmr148874	chr11	125244353	125244352	+	14139	-162938	rs75801851	chr11	125081415	125081415	104	105.747	0.959303	1839.28	2.56878e-05	0.157284	-0.662262	0.0535946	0.0458735
dmr148996	chr11	125611726	125611725	+	13777	954190	rs4935974	chr11	126565915	126565915	104	115.395	0.961251	4692	4.32391e-06	0.184535	-0.572162	0.0108989	0.00746536
dmr14901	chr1	34842415	34842414	+	12419	-819901	rs10914845	chr1	34022514	34022514	104	113.892	0.958769	1484.6	4.00262e-05	0.150395	0.413043	0.0317968	0.0297497
dmr149048	chr11	125797401	125797400	+	14076	996419	rs11220611	chr11	126793819	126793819	104	66.493	0.99239	787.976	9.50223e-08	0.240478	-23.3899	0.0175982	0.0164701
dmr149061	chr11	125841756	125841755	+	14073	-946484	rs12421354	chr11	124895272	124895272	104	77.0555	0.930294	1588.98	3.28568e-07	0.222674	0.79203	0.0255974	0.024119
dmr14915	chr1	34885001	34885000	+	12330	-995246	rs55771161	chr1	33889753	33889755	104	118.96	0.965581	2222.18	2.27062e-05	0.159193	-0.40463	0.0173983	0.0151757
dmr149311	chr11	126397113	126397112	+	13884	314783	rs75735179	chr11	126711895	126711895	104	75.4914	1.07436	2471.48	3.34906e-07	0.222396	-3.80022	0.0259974	0.0256434
dmr14931	chr1	34931682	34931681	+	12246	-474335	rs12086243	chr1	34457347	34457347	104	57.7383	0.655424	22421.6	2.2217e-12	0.378747	2.88386	0.0670933	0.0296849
dmr149393	chr11	126531108	126531107	+	14040	181179	rs77356955	chr11	126712286	126712286	104	88.4203	0.797664	3766.78	4.57366e-07	0.217866	-1.16353	0.0361964	0.0326222
dmr149425	chr11	126589431	126589430	+	14156	-500923	rs78454623	chr11	126088508	126088508	104	93.7422	1.13702	5077.47	3.62074e-06	0.18721	-0.812229	0.0367963	0.0342575
dmr149495	chr11	126756184	126756183	+	13966	167092	rs60080060	chr11	126923275	126923275	104	61.1	0.944287	870.323	1.54374e-08	0.265902	0.525577	0.0146985	0.0169018
dmr149510	chr11	126803350	126803349	+	14013	-846807	rs78946779	chr11	125956543	125956543	104	110.114	0.946009	3628.93	1.08561e-05	0.170543	2.80846	0.0280972	0.0269494
dmr149530	chr11	126842283	126842282	+	14093	466818	rs2708536	chr11	127309100	127309100	104	85.9117	0.90871	1925.5	8.62826e-07	0.208567	0.548961	0.0255974	0.0227291
dmr149612	chr11	127046773	127046772	+	14021	-484683	rs73015240	chr11	126562090	126562090	104	56.2047	0.545475	112322	2.45711e-15	0.454063	4.09615	0.0549945	0.021568
dmr149637	chr11	127107738	127107737	+	13936	812919	rs1425201	chr11	127920656	127920656	104	115.842	0.953444	2823.16	3.81935e-05	0.151125	0.278613	0.0476952	0.0452532
dmr149681	chr11	127244140	127244139	+	13890	722524	rs34881101	chr11	127966663	127966663	104	75.3086	0.804526	15902.3	5.33687e-09	0.2804	-0.86365	0.0452955	0.0285367
dmr149758	chr11	127500631	127500630	+	13835	576938	rs139195488	chr11	128077568	128077568	104	69.6516	0.867533	1855.95	6.19887e-08	0.246524	-0.751147	0.0294971	0.0318427
dmr149969	chr11	128330086	128330085	+	13014	-20522	rs11826687	chr11	128309564	128309564	104	106.011	0.942304	1429.61	1.17615e-05	0.169317	0.776298	0.020198	0.0180018
dmr149973	chr11	128336620	128336619	+	13036	21189	rs33997967	chr11	128357808	128357808	104	83.8906	0.836744	2761.88	2.42245e-07	0.227081	14.0474	0.0225977	0.0221569
dmr150021	chr11	128480717	128480716	+	13013	-246276	rs1541311	chr11	128234441	128234441	104	71.7234	0.998224	1813.64	2.87377e-07	0.224613	-0.421756	0.0385961	0.037126
dmr150023	chr11	128487373	128487373	+	12996	227052	rs1623169	chr11	128714425	128714425	104	114.705	0.946974	2244.88	2.85838e-05	0.155629	-0.341081	0.0346965	0.0304669
dmr150043	chr11	128597135	128597134	+	12992	338785	rs6590359	chr11	128935919	128935919	104	106.498	0.895069	3674.79	9.31685e-06	0.17288	0.323192	0.0423958	0.0401858
dmr150198	chr11	129031928	129031927	+	13500	501435	rs11221744	chr11	129533362	129533362	104	63.6492	1.22799	1871.18	7.59725e-08	0.24365	23.3284	0.0149985	0.0219544
dmr150221	chr11	129129027	129129026	+	13654	164046	rs4937412	chr11	129293072	129293072	104	95.8242	1.13214	8786.65	1.07325e-07	0.238747	0.308828	0.00329967	0.0013021
dmr150240	chr11	129222379	129222378	+	13629	574775	rs2875137	chr11	129797153	129797153	104	119.062	0.923561	6025.9	1.23354e-05	0.168587	-0.636278	0.0264974	0.0242265
dmr15025	chr1	35253492	35253491	+	11751	455984	rs115234840	chr1	35709475	35709475	104	39.0609	0.856056	276.958	1.75694e-10	0.325215	12.3678	0.0352965	0.047512
dmr150395	chr11	129691265	129691264	+	14240	853852	rs2703767	chr11	130545116	130545116	104	70.1594	0.829159	1096.97	5.74344e-10	0.30997	-0.833854	0.0019998	0.00163535
dmr150399	chr11	129703767	129703766	+	14234	841350	rs2703767	chr11	130545116	130545116	104	89.4258	1.31832	4846.53	3.73859e-06	0.186728	-0.703358	0.0328967	0.0325552
dmr150436	chr11	129749902	129749901	+	14220	40075	rs138337893	chr11	129789976	129789976	104	77.7055	0.698416	6696.5	1.73333e-08	0.264304	-9.88133	0.0451955	0.0361082
dmr1504	chr1	3250948	3250947	+	17471	-354867	rs1456467	chr1	2896081	2896081	104	92.0867	0.964279	1801.18	6.44887e-06	0.178482	0.554129	0.0471953	0.0442572
dmr15051	chr1	35346377	35346376	+	11739	117031	rs11583031	chr1	35463407	35463407	104	73.5313	0.789269	2347.98	8.60811e-08	0.241881	1.99576	0.0466953	0.0411902
dmr150532	chr11	129996723	129996722	+	14296	618902	rs11602918	chr11	130615624	130615624	104	117.162	0.889265	15487.5	8.40592e-07	0.208951	-0.725888	0.00849915	0.00529705
dmr150598	chr11	130172915	130172914	+	14956	127750	rs77698720	chr11	130300664	130300664	104	62.6844	0.744449	8233.16	3.89181e-10	0.315014	-0.87798	0.0567943	0.0354584
dmr150619	chr11	130210590	130210589	+	15101	-696450	rs11221737	chr11	129514140	129514140	104	65.0406	0.813767	3149.24	2.78035e-10	0.319346	2.32493	0.00819918	0.00670448
dmr150620	chr11	130211892	130211891	+	15105	-6181	rs66921157	chr11	130205710	130205711	104	69.2453	0.884532	7476.82	2.00092e-11	0.352354	0.711288	0.00279972	0.000905374
dmr150643	chr11	130277159	130277158	+	15325	208178	rs3898490	chr11	130485336	130485336	104	85.8102	0.950203	1767.88	2.05408e-06	0.195708	-0.665514	0.0352965	0.0345448
dmr150860	chr11	130865712	130865711	+	15945	-289245	rs12418439	chr11	130576467	130576467	104	60.7547	0.757593	2471.34	2.5695e-09	0.290223	-0.708039	0.0453955	0.0414935
dmr150924	chr11	131068208	131068207	+	16164	337223	rs35188711	chr11	131405430	131405431	104	112.948	0.95613	2466.9	2.88439e-05	0.155488	0.370343	0.0382962	0.0374874
dmr150930	chr11	131079573	131079572	+	16144	-496808	rs145783153	chr11	130582765	130582765	104	82.4688	1.21683	4869.66	8.85442e-07	0.208186	4.91603	0.0266973	0.027958
dmr151048	chr11	131363030	131363029	+	16027	485454	rs7123870	chr11	131848483	131848483	104	104.853	0.942555	1662.18	1.50631e-05	0.16552	-0.391319	0.0317968	0.0290183
dmr151088	chr11	131487236	131487235	+	16020	-382768	rs58916293	chr11	131104467	131104468	104	113.923	0.972212	3421.11	3.60896e-06	0.187259	0.469826	0.00439956	0.00497086
dmr151152	chr11	131621429	131621428	+	15999	431329	rs542216	chr11	132052757	132052757	104	106.214	0.978413	1602.68	3.32964e-05	0.153259	0.333339	0.0491951	0.0464379
dmr151235	chr11	131849354	131849353	+	16040	49822	rs11300029	chr11	131899175	131899176	104	105.595	0.954649	1759.15	2.51264e-05	0.157626	0.454699	0.0476952	0.0443834
dmr151311	chr11	132038680	132038679	+	16033	994907	rs148719220	chr11	133033586	133033586	104	55.5141	1.40251	955.465	4.93781e-08	0.249726	-4.23025	0.0111989	0.0174159
dmr151448	chr11	132407767	132407766	+	15582	437356	rs2725435	chr11	132845122	132845122	104	112.846	0.967378	3163.86	1.83202e-05	0.162507	0.40338	0.0324968	0.0287472
dmr151503	chr11	132557296	132557295	+	15398	95092	rs580607	chr11	132652387	132652387	104	101.034	0.964428	1942.8	8.83073e-06	0.173698	0.390679	0.0277972	0.0264696
dmr151610	chr11	132901991	132901990	+	14900	485003	rs3923727	chr11	133386993	133386993	104	119.874	0.978519	6675.94	2.44909e-05	0.158023	-0.70336	0.0438956	0.0414962
dmr151626	chr11	132942665	132942664	+	14799	-797264	rs36092995	chr11	132145401	132145401	104	107.778	0.961549	2360.95	7.66792e-06	0.17585	-0.420863	0.0162984	0.0147749
dmr151679	chr11	133064268	133064267	+	14592	-701321	rs7948829	chr11	132362947	132362947	104	49.3797	0.981155	25789.6	2.6929e-18	0.520526	0.506047	0.00079992	6.32345e-05
dmr151726	chr11	133200235	133200234	+	14570	-931454	rs3099775	chr11	132268781	132268781	104	111.577	0.948707	1615.52	5.83214e-06	0.180008	0.527189	0.00579942	0.00579423
dmr151762	chr11	133305202	133305201	+	14652	-258957	rs66725248	chr11	133046245	133046245	104	111.678	0.896857	6293.95	1.00076e-06	0.206381	-0.843665	0.00549945	0.00483632
dmr15178	chr1	36045704	36045703	+	11736	665626	rs2135594	chr1	36711329	36711329	104	34.5922	1.28195	1310.8	1.43361e-13	0.41021	-0.792882	0.0220978	0.00901055
dmr151801	chr11	133430657	133430656	+	14699	-384412	rs66725248	chr11	133046245	133046245	104	81.4531	0.958239	1708.33	2.6635e-07	0.225712	-0.831896	0.0135986	0.0112374
dmr15188	chr1	36087917	36087916	+	11766	896168	rs61768876	chr1	36984084	36984084	104	92.7773	1.07965	4389.09	4.31828e-06	0.184554	3.05047	0.0476952	0.0470352
dmr151990	chr11	133983115	133983245	+	15930	53389	rs880483	chr11	134036634	134036634	104	99.3586	0.974402	6624.16	1.16524e-06	0.204132	-0.221553	0.0179982	0.0150174
dmr152063	chr11	134158552	134158551	+	15466	450220	rs56296358	chr11	134608771	134608771	104	69.0727	0.90401	4720.34	4.46837e-12	0.37047	-0.643174	0.00069993	0.00021244
dmr152091	chr11	134269719	134269718	+	14683	270994	rs12278035	chr11	134540712	134540712	104	67.1125	0.794592	2635.42	1.74383e-08	0.264221	-0.523507	0.040296	0.0403201
dmr152198	chr11	134463857	134463856	+	13278	61698	rs10894836	chr11	134525554	134525554	104	73.7852	1.01804	959.163	1.36731e-08	0.267572	-0.641713	0.00239976	0.00150425
dmr152209	chr11	134479314	134479313	+	13133	179513	rs73044012	chr11	134658826	134658826	104	83.9109	0.782686	4267.49	1.06259e-08	0.27103	-0.946593	0.00639936	0.00558467
dmr152232	chr11	134519422	134519421	+	12836	46555	rs58575564	chr11	134565976	134565976	104	94.9	1.00212	5054.6	5.0532e-07	0.216411	-0.798595	0.010499	0.00796442
dmr152411	chr11	134798606	134798605	+	10829	40773	rs146531248	chr11	134839378	134839378	104	82.2758	1.05269	3987.1	1.06977e-06	0.205396	-55.9353	0.0511949	0.0471602
dmr152418	chr11	134805486	134805485	+	10796	-877800	rs167915	chr11	133927686	133927686	104	107.331	0.909586	4979.16	8.46025e-06	0.174352	0.372698	0.0482952	0.0422962
dmr152465	chr11	134889866	134889865	+	10256	-345103	rs7942818	chr11	134544763	134544763	104	90.6648	0.815022	2141.55	4.81263e-08	0.250087	-0.650847	0.00309969	0.00303057
dmr15248	chr1	36277492	36277491	+	11903	809638	rs74064900	chr1	37087129	37087129	104	81.0367	0.963544	3260.11	6.67859e-07	0.212331	3.82406	0.0461954	0.0425266
dmr152541	chr11	135053978	135053977	+	9154	-291546	rs113007184	chr11	134762432	134762432	104	103.533	0.985807	2667.55	1.18006e-06	0.203945	2.92534	0.00489951	0.00362323
dmr152610	chr12	139498	139497	+	7873	785245	rs11571454	chr12	924742	924759	104	70.2406	1.05444	2567.75	1.2913e-07	0.23611	0.723142	0.0385961	0.030065
dmr152696	chr12	269052	269051	+	8719	156149	rs28783500	chr12	425200	425200	104	69.3773	1.17626	2003.23	4.87568e-07	0.216933	10.6563	0.0480952	0.0459117
dmr152707	chr12	316309	316308	+	9145	150837	rs34388397	chr12	467145	467145	104	110.998	0.922666	2325.58	6.75796e-06	0.177771	0.453394	0.0130987	0.0115099
dmr15276	chr1	36346286	36346285	+	12098	742839	rs115825128	chr1	37089124	37089124	104	64.3398	0.757095	4661.7	1.01093e-09	0.302579	6.05979	0.0381962	0.0266653
dmr152799	chr12	546840	546839	+	11336	175153	rs28435236	chr12	721992	721992	104	112.491	0.974466	1802.89	8.59634e-06	0.174108	0.50982	0.00849915	0.00759681
dmr152857	chr12	625880	625879	+	11941	-132254	rs10735035	chr12	493626	493626	104	99.6937	0.979799	2313.1	5.51942e-06	0.180843	0.349415	0.0252975	0.0216161
dmr152946	chr12	888338	888337	+	13964	317078	rs2189787	chr12	1205415	1205415	104	79.5945	0.88564	1550.76	8.28007e-07	0.209173	-0.529921	0.0437956	0.040023
dmr152988	chr12	983070	983069	+	14650	-360350	rs75129683	chr12	622720	622720	104	17.8445	0.711567	132.613	9.31544e-23	0.605915	-2.90783	0.00489951	0.0339049
dmr153075	chr12	1301009	1301008	+	14874	-747337	rs1056008	chr12	553672	553672	104	87.0594	0.862009	2739.38	8.34518e-07	0.209058	-0.482775	0.0374963	0.0328925
dmr153093	chr12	1352709	1352708	+	14916	-927509	rs28783500	chr12	425200	425200	104	91.2336	0.862937	4538.24	5.72955e-07	0.214575	10.1524	0.0280972	0.0245395
dmr153131	chr12	1397996	1397995	+	14884	-972796	rs28783500	chr12	425200	425200	104	99.0031	0.908457	9996.4	8.57307e-07	0.208661	10.9932	0.0272973	0.0236765
dmr153145	chr12	1459070	1459069	+	14890	166857	rs143516007	chr12	1625926	1625926	104	70.718	1.05678	2782.21	8.85107e-08	0.241486	5.03882	0.0230977	0.0230503
dmr153443	chr12	2123857	2123856	+	15136	-694149	rs7957900	chr12	1429708	1429708	104	91.8633	0.963735	1598.8	3.42533e-06	0.188045	0.531468	0.0238976	0.0237513
dmr153676	chr12	2746356	2746355	+	15082	965289	rs25558	chr12	3711644	3711644	104	102.02	0.930595	1984.35	1.56392e-06	0.199768	0.630402	0.00709929	0.00588781
dmr153756	chr12	2943918	2943917	+	15057	209834	rs61917861	chr12	3153751	3153751	104	44.1898	0.733413	9870.06	4.39055e-15	0.448003	2.25869	0.0394961	0.0169121
dmr153804	chr12	3025789	3025788	+	15250	442561	rs11615858	chr12	3468349	3468349	104	84.5609	0.983235	6654.92	2.96109e-07	0.22418	2.70076	0.0288971	0.0270554
dmr153837	chr12	3083222	3083221	+	15196	2678	rs11613213	chr12	3085899	3085899	104	104.538	0.950677	3829.51	8.04019e-07	0.209606	-0.611563	0.00539946	0.0039197
dmr153854	chr12	3110122	3110121	+	15177	-73240	rs950807	chr12	3036882	3036882	104	111.089	0.970567	3493.3	2.1495e-05	0.16004	-0.523349	0.0437956	0.0428806
dmr154022	chr12	3357397	3357396	+	15451	-271498	rs11613213	chr12	3085899	3085899	104	96.8805	0.957811	3101.56	2.1696e-06	0.194891	-0.455787	0.0190981	0.0181377
dmr154036	chr12	3392161	3392160	+	15474	-682011	rs1362641	chr12	2710150	2710150	104	83.6367	1.03472	3931.44	1.25492e-06	0.203035	0.536142	0.0475952	0.0476601
dmr154091	chr12	3547570	3547569	+	15438	407421	rs11062932	chr12	3954990	3954990	104	105.148	0.992031	11251.8	3.30089e-06	0.188602	-0.56326	0.0374963	0.0332486
dmr154268	chr12	3985582	3985581	+	15480	-948700	rs950807	chr12	3036882	3036882	104	102.7	0.948207	3821.94	6.92068e-06	0.177409	-0.557516	0.040096	0.036439
dmr154281	chr12	4017706	4017705	+	15421	-712436	rs80277107	chr12	3305270	3305270	104	77.4617	0.868433	7819.98	7.36269e-08	0.244094	9.23094	0.0567943	0.0452075
dmr15428	chr1	36743674	36743673	+	12913	245400	rs55950576	chr1	36989073	36989073	104	118.432	0.994479	3384.71	3.72595e-05	0.15151	-0.774038	0.039796	0.0364044
dmr154483	chr12	4674830	4674829	+	14479	854193	rs7965263	chr12	5529022	5529022	104	77.2891	0.950008	2650.9	2.24283e-07	0.228192	1.78957	0.029597	0.026549
dmr154507	chr12	4754102	4754101	+	14369	774921	rs7965263	chr12	5529022	5529022	104	85.6375	0.943339	2652.56	6.371e-07	0.213022	1.76773	0.0237976	0.0213542
dmr15450	chr1	36831528	36831527	+	13085	-389511	rs372136405	chr1	36442017	36442017	104	93.8133	0.91565	2825.23	1.90141e-06	0.19686	3.80809	0.0308969	0.0248622
dmr154594	chr12	4961563	4961562	+	14359	-989433	rs12813456	chr12	3972130	3972130	104	109.596	0.97383	7760.74	1.0233e-05	0.171447	-0.820498	0.0529947	0.0490731
dmr154837	chr12	5638531	5638530	+	14426	-284299	rs397827232	chr12	5354232	5354232	104	111.739	0.936923	5652.97	1.36494e-05	0.167034	0.291793	0.0472953	0.0456736
dmr155013	chr12	6104470	6104469	+	13910	-185072	rs7135477	chr12	5919398	5919398	104	119.417	0.971219	4584.24	1.70209e-05	0.16364	1.26602	0.0221978	0.0207711
dmr155014	chr12	6111261	6111260	+	13908	129774	rs112251384	chr12	6241034	6241034	104	59.475	1.16509	2007.08	2.88896e-08	0.257223	536.236	0.0235976	0.0314998
dmr155085	chr12	6233075	6233074	+	13734	-704053	rs7965263	chr12	5529022	5529022	104	51.1875	0.59277	13511.8	4.1829e-22	0.594439	1.70106	0.00049995	0.000112038
dmr155097	chr12	6276035	6276034	+	13738	-535629	rs10849329	chr12	5740406	5740406	104	74.5063	1.14231	2136.25	1.83716e-07	0.231062	0.690871	0.00749925	0.0118692
dmr155109	chr12	6296652	6296651	+	13731	-284368	rs60347506	chr12	6012284	6012284	104	48.8211	1.12111	542.712	2.25168e-08	0.260685	-3.7921	0.0170983	0.047804
dmr155112	chr12	6303655	6303654	+	13730	-774633	rs7965263	chr12	5529022	5529022	104	20.8508	0.913714	118.74	1.6747e-16	0.481267	1.69736	0.0049995	0.0416578
dmr155144	chr12	6389531	6389530	+	13635	-860509	rs7965263	chr12	5529022	5529022	104	86.8969	0.954797	1868.02	1.41873e-06	0.201215	1.97796	0.0246975	0.0237025
dmr155227	chr12	6553028	6553027	+	13512	-519353	rs1860416	chr12	6033675	6033675	104	87.8414	0.950378	3898.42	2.73381e-07	0.225335	-0.808757	0.0145985	0.0116415
dmr155300	chr12	6794465	6794464	+	14264	90030	rs12817264	chr12	6884494	6884494	104	108.966	0.925075	4299.21	3.37996e-06	0.188246	-0.834575	0.0152985	0.0124281
dmr155433	chr12	7254611	7254610	+	14024	-937887	rs11291708	chr12	6316723	6316724	104	112.267	0.946661	4500.41	1.35014e-05	0.167201	-0.285475	0.0341966	0.0336259
dmr155524	chr12	7629771	7629770	+	14694	-833329	rs1075837	chr12	6796442	6796442	104	110.927	0.985992	2494.37	9.63506e-06	0.172367	0.286691	0.0136986	0.012886
dmr155535	chr12	7654475	7654474	+	14696	-764977	rs141167225	chr12	6889498	6889498	104	93.9758	0.89919	5652.82	9.55273e-07	0.207067	-3.05501	0.0370963	0.0279823
dmr15556	chr1	37096586	37096585	+	13315	-720338	rs3007220	chr1	36376248	36376248	104	129.492	0.889863	7358.82	2.2944e-05	0.159032	0.37262	0.029797	0.0272504
dmr155582	chr12	7735376	7735375	+	14691	-573986	rs7136903	chr12	7161390	7161390	104	49.3391	0.603208	5300.38	2.26929e-13	0.405047	49.9462	0.0580942	0.0301388
dmr1555	chr1	3310983	3310982	+	17614	-331902	rs113702939	chr1	2979080	2979081	104	95.8344	0.939158	2089.22	6.99842e-06	0.17724	-0.749064	0.0442956	0.0417294
dmr155686	chr12	7928348	7928347	+	14993	-778962	rs3816423	chr12	7149386	7149386	104	112.48	0.946199	5264.4	9.07424e-06	0.173283	-0.866234	0.0267973	0.0256389
dmr155720	chr12	7995946	7995945	+	15008	-163601	rs7970550	chr12	7832345	7832345	104	102.984	0.960535	3256.69	1.00438e-05	0.171732	-0.610655	0.0439956	0.0411573
dmr155727	chr12	8004381	8004380	+	15009	-271288	rs7964345	chr12	7733093	7733093	104	118.534	0.960245	7189.94	3.52396e-06	0.187618	-0.398128	0.00789921	0.00657783
dmr155803	chr12	8234028	8234027	+	15056	-863661	rs138403155	chr12	7370367	7370367	104	64.1266	1.25503	1662.28	1.15397e-07	0.237714	24.0701	0.0130987	0.0218065
dmr155831	chr12	8290481	8290480	+	15133	118981	rs111334800	chr12	8409461	8409461	104	67.4273	0.956878	2921.46	4.62904e-08	0.250633	0.517433	0.0426957	0.0376236
dmr155925	chr12	8577820	8577819	+	14963	-748258	rs28735741	chr12	7829562	7829562	104	99.0234	0.916388	3127.37	1.97975e-06	0.196258	0.529887	0.0192981	0.0163657
dmr155934	chr12	8600896	8600895	+	14908	-140047	rs75561605	chr12	8460849	8460849	104	67.2039	1.04296	4127.83	2.27993e-08	0.260512	-5.95541	0.0346965	0.0247546
dmr155970	chr12	8789672	8789671	+	14567	-497923	rs12367729	chr12	8291749	8291749	104	83.7281	0.900006	1655.3	1.06363e-06	0.205481	-0.384026	0.0323968	0.0305123
dmr15597	chr1	37239077	37239076	+	13354	-99237	rs215792	chr1	37139840	37139840	104	119.326	0.956725	2767.14	7.99732e-06	0.175209	0.418463	0.00629937	0.00607426
dmr156008	chr12	8888470	8888469	+	14311	-527888	rs10841367	chr12	8360582	8360582	104	107.199	0.953677	1719.21	1.10726e-06	0.204887	-0.398293	0.00249975	0.00180201
dmr156029	chr12	8971594	8971593	+	14410	998012	rs560906	chr12	9969605	9969605	104	106.427	0.975485	1852.63	1.05451e-05	0.170988	-0.697656	0.0178982	0.0170976
dmr156133	chr12	9324349	9324348	+	14638	431391	rs16931958	chr12	9755739	9755739	104	36.075	0.914112	4599.04	1.13482e-15	0.462027	2.58303	0.0436956	0.0181458
dmr156168	chr12	9382836	9382835	+	14549	340619	rs71445294	chr12	9723454	9723460	104	104.102	0.948852	2283.15	1.18387e-05	0.169216	0.32931	0.0336966	0.0324605
dmr156206	chr12	9528432	9528432	+	14528	296828	rs35934573	chr12	9825260	9825260	104	114.512	0.986866	4281.97	2.18626e-06	0.194777	0.380051	0.00319968	0.00310823
dmr156273	chr12	9813891	9813890	+	14869	-956850	rs79279876	chr12	8857041	8857041	104	82.0828	0.875826	2040.62	5.60413e-07	0.214899	-1.91724	0.0342966	0.0309607
dmr156369	chr12	10099910	10099909	+	14695	-92268	rs510630	chr12	10007642	10007642	104	89.8625	0.96922	1396.13	4.92773e-06	0.18256	-3.2799	0.0354965	0.03398
dmr1563	chr1	3323407	3323406	+	17614	-413385	rs12738063	chr1	2910022	2910022	104	65.1219	0.932205	1134.23	3.0319e-09	0.28801	0.497908	0.00569943	0.00479355
dmr156457	chr12	10270445	10270444	+	14801	211347	rs527368502	chr12	10481791	10481791	104	40.9297	1.01297	4820.48	5.26523e-13	0.395472	-1.80316	0.0510949	0.0289383
dmr156497	chr12	10394559	10394558	+	14657	937318	rs143367207	chr12	11331876	11331878	104	88.6539	1.3284	2611.12	7.08585e-06	0.177051	-0.763875	0.029597	0.0321182
dmr156549	chr12	10546909	10546908	+	15235	-561622	rs71049028	chr12	9985286	9985287	104	79.5234	0.925684	1176.16	1.90948e-06	0.196797	6.36805	0.0493951	0.0480078
dmr156579	chr12	10626864	10626863	+	15390	-166114	rs12814304	chr12	10460750	10460750	104	58.175	0.937393	4551.23	2.3989e-09	0.29114	-0.597365	0.0573943	0.0470606
dmr156707	chr12	11122104	11122103	+	15075	265437	rs397769933	chr12	11387540	11387540	104	107.809	0.971768	2823.22	1.33739e-05	0.167347	0.297071	0.0319968	0.0290058
dmr156788	chr12	11404548	11404547	+	14612	215379	rs7133901	chr12	11619926	11619926	104	69.093	1.29458	2527.38	5.50382e-07	0.215163	0.720243	0.0379962	0.0492068
dmr156789	chr12	11405924	11405923	+	14613	921231	rs11054813	chr12	12327154	12327154	104	84.7336	0.851539	2713.03	5.93341e-07	0.214064	0.895259	0.0406959	0.0343016
dmr1567	chr1	3327467	3327466	+	17591	523789	rs12239379	chr1	3851255	3851255	104	59.9016	1.11703	2481.31	1.08653e-08	0.270725	6.5116	0.0245975	0.0232549
dmr156940	chr12	11838733	11838732	+	14235	273452	rs55833207	chr12	12112184	12112185	104	82.7023	0.89745	1689.83	1.24685e-06	0.20313	0.798412	0.039996	0.0392483
dmr156951	chr12	11860638	11860637	+	14366	453984	rs7297852	chr12	12314621	12314621	104	91.0406	0.945509	1747.65	3.49296e-06	0.187751	0.402156	0.0319968	0.0308433
dmr156972	chr12	11940626	11940625	+	14532	613042	rs74549479	chr12	12553667	12553667	104	94.6562	1.11231	10576.1	1.66009e-06	0.198881	4.25499	0.0452955	0.0342555
dmr157075	chr12	12209508	12209507	+	14058	657917	rs61912323	chr12	12867424	12867424	104	90.9188	1.14197	5757.77	1.06343e-06	0.205484	-0.615373	0.0157984	0.0163814
dmr157214	chr12	12675386	12675385	+	14444	684421	rs1457624	chr12	13359806	13359806	104	104.812	0.947739	2260.27	1.13601e-05	0.169849	-0.464768	0.0328967	0.029125
dmr157264	chr12	12810390	12810389	+	14553	978755	rs12366758	chr12	13789144	13789144	104	55.2094	1.21729	1961.78	5.35023e-09	0.280366	-0.821684	0.0140986	0.0191739
dmr157299	chr12	12875762	12875761	+	14555	708102	rs1805471	chr12	13583863	13583863	104	66.168	1.41886	2399.89	1.02701e-07	0.239374	8.58126	0.0112989	0.0121965
dmr157300	chr12	12876899	12876898	+	14559	886576	rs61912124	chr12	13763474	13763474	104	112.247	0.870324	18229.4	1.2535e-07	0.236534	-0.948567	0.00379962	0.00194253
dmr157439	chr12	13332396	13332395	+	14709	798893	rs57097383	chr12	14131288	14131288	104	78.9648	1.23361	4965	5.62376e-07	0.214848	-524.415	0.0235976	0.0297922
dmr157443	chr12	13343636	13343635	+	14686	-783876	rs4237940	chr12	12559760	12559760	104	112.755	0.974842	2725.37	1.1082e-05	0.170228	-0.420893	0.0151985	0.0144028
dmr157456	chr12	13379397	13379396	+	14623	127234	rs4764003	chr12	13506630	13506630	104	111.739	0.957309	3334.87	3.11659e-06	0.189465	-0.620318	0.00639936	0.00570474
dmr157463	chr12	13390503	13390502	+	14632	489424	rs7952915	chr12	13879926	13879926	104	75.4813	0.898633	1881.22	3.10895e-07	0.223475	-0.488046	0.0361964	0.0373672
dmr157512	chr12	13544849	13544848	+	14426	934723	rs6416280	chr12	14479571	14479571	104	96.8703	0.95397	7578.91	5.17965e-08	0.249054	0.430178	0.00259974	0.0015686
dmr15755	chr1	37577326	37577325	+	13304	175468	rs535099802	chr1	37752793	37752793	104	61.0898	1.34714	1745.83	5.73367e-08	0.247624	224.513	0.00949905	0.0171646
dmr157561	chr12	13739589	13739588	+	14533	926249	rs10492156	chr12	14665837	14665837	104	104.081	0.9941	5115.07	7.00993e-06	0.177215	-5.33279	0.0384962	0.0357207
dmr157650	chr12	14044206	14044205	+	14367	-670408	rs79991696	chr12	13373798	13373798	104	65.5484	1.20429	1744.97	1.79596e-07	0.231388	6.76526	0.0150985	0.0302738
dmr157713	chr12	14235534	14235533	+	14707	-897682	rs114102628	chr12	13337852	13337852	104	83.6164	1.00127	3245	6.00428e-07	0.21389	7.54441	0.0212979	0.0246179
dmr157724	chr12	14266270	14266269	+	14601	-682407	rs1805471	chr12	13583863	13583863	104	53.8281	1.42602	1034.65	2.80323e-08	0.257642	8.24672	0.0128987	0.0169221
dmr15780	chr1	37660264	37660263	+	13302	441428	rs11809263	chr1	38101691	38101691	104	104.051	0.934942	2525.95	1.35773e-05	0.167115	2.12556	0.0430957	0.0429298
dmr157817	chr12	14624653	14624652	+	14027	602712	rs61580528	chr12	15227364	15227364	104	76.9844	0.818244	2180.38	1.23461e-07	0.236751	-0.379179	0.0307969	0.0283109
dmr157845	chr12	14711653	14711652	+	13920	-71433	rs7954471	chr12	14640220	14640220	104	103.218	0.967038	1610.5	1.15523e-05	0.169592	0.680253	0.0258974	0.0229225
dmr157895	chr12	14921423	14921422	+	13568	26328	rs7979291	chr12	14947750	14947750	104	114.786	0.979099	2154.4	3.73221e-05	0.151484	-0.439456	0.0343966	0.0338281
dmr157903	chr12	14970534	14970533	+	13549	-330314	rs7954471	chr12	14640220	14640220	104	113.161	0.945929	1581.23	4.51222e-05	0.148527	-0.693766	0.040296	0.0397738
dmr15791	chr1	37702558	37702557	+	13249	-615429	rs74064900	chr1	37087129	37087129	104	45.2563	0.54275	16541.4	2.1604e-18	0.522537	3.88533	0.029797	0.00925214
dmr157927	chr12	15033663	15033662	+	13479	-335477	rs10744076	chr12	14698186	14698186	104	109.352	0.9484	1501.94	2.95857e-05	0.155094	0.407859	0.0361964	0.0335391
dmr158200	chr12	16382952	16382951	+	11772	-997971	rs11608413	chr12	15384981	15384981	104	75.2781	0.836339	1491.65	7.04957e-09	0.276626	-0.704954	0.00579942	0.0040459
dmr158222	chr12	16521152	16521151	+	11867	37031	rs7975434	chr12	16558182	16558182	104	109.972	0.956016	1473.98	1.85947e-05	0.162277	0.542645	0.020298	0.0190935
dmr158340	chr12	17236322	17236321	+	12749	299936	rs2668379	chr12	17536257	17536257	104	114.674	0.902656	4704.57	1.20678e-05	0.168923	0.343862	0.0322968	0.0304071
dmr158585	chr12	18302266	18302265	+	14550	-128921	rs4516025	chr12	18173345	18173345	104	111.709	0.966693	1538.9	1.94324e-05	0.161598	0.406232	0.0177982	0.0169955
dmr158628	chr12	18482166	18482165	+	14637	-166255	rs4529930	chr12	18315911	18315911	104	78.3758	0.994487	1010.43	4.76255e-07	0.217276	-0.650326	0.0144986	0.0129198
dmr158750	chr12	19005165	19005164	+	14980	769974	rs2731619	chr12	19775138	19775138	104	103.665	0.964069	2612.8	1.50035e-05	0.165581	-2.42785	0.0464954	0.0451838
dmr158857	chr12	19392103	19392102	+	15209	289701	rs74064295	chr12	19681803	19681803	104	104.193	1.05353	8608.36	1.14098e-06	0.204443	-0.915601	0.00979902	0.0072757
dmr159095	chr12	20021674	20021673	+	15886	-430337	rs11836015	chr12	19591337	19591337	104	73.1352	0.729622	7895.83	1.11348e-08	0.270389	0.826806	0.060294	0.0468968
dmr15911	chr1	38063737	38063736	+	13519	761736	rs1320454	chr1	38825472	38825472	104	105.229	0.956122	3836.15	8.47509e-06	0.174325	1.92469	0.0343966	0.0337211
dmr159182	chr12	20320826	20320825	+	16717	-672165	rs6486986	chr12	19648661	19648661	104	112.308	0.968872	5560.98	4.87135e-06	0.182734	-0.292322	0.0139986	0.0130932
dmr159215	chr12	20426458	20426457	+	16539	-743258	rs4424735	chr12	19683200	19683200	104	92.5437	0.971205	1874.62	4.86352e-06	0.182758	-0.35939	0.0373963	0.0336943
dmr159232	chr12	20462217	20462216	+	16637	-747660	rs34042210	chr12	19714557	19714557	104	112.562	0.937116	7987.81	5.15413e-06	0.18188	-0.634873	0.0241976	0.0221045
dmr159267	chr12	20615971	20615970	+	16549	-453560	rs11045097	chr12	20162411	20162411	104	57.4336	0.878988	2131.14	1.43332e-09	0.297978	-0.773958	0.0255974	0.0263412
dmr159275	chr12	20649499	20649498	+	16562	-194815	rs373520688	chr12	20454684	20454684	104	14.8484	1.31481	2703.09	9.0805e-29	0.697613	-2.21979	0.0462954	0.0338141
dmr159289	chr12	20729271	20729270	+	16256	-824246	rs10743341	chr12	19905025	19905025	104	102.923	0.975612	2140.06	1.26687e-05	0.168178	0.419784	0.0348965	0.0326101
dmr159470	chr12	21460569	21460568	+	14853	-895030	rs10450677	chr12	20565539	20565539	104	68.9	1.16548	1972.23	1.28473e-07	0.236183	2.92199	0.0151985	0.0180678
dmr159491	chr12	21547610	21547609	+	14634	355297	rs143789188	chr12	21902906	21902906	104	88.1359	1.00978	2643.84	1.72581e-07	0.231959	3.62818	0.0049995	0.00376622
dmr159533	chr12	21704475	21704474	+	14222	-442584	rs398116209	chr12	21261891	21261891	104	97.4391	0.961846	1406.69	1.31564e-05	0.167598	-0.652412	0.0427957	0.0395104
dmr159542	chr12	21837271	21837270	+	13612	942880	rs147536225	chr12	22780150	22780150	104	30.0422	1.01044	184.739	5.78739e-12	0.367379	10.5547	0.00869913	0.0407341
dmr159584	chr12	22040294	22040293	+	13083	934	rs11046272	chr12	22041227	22041227	104	116.441	0.959987	2267.75	4.84595e-05	0.147413	0.334157	0.0477952	0.0439686
dmr15964	chr1	38196291	38196290	+	13230	-102454	rs59203301	chr1	38093837	38093837	104	57.1188	0.822478	4097.91	5.26954e-10	0.311089	-0.64905	0.0528947	0.0385336
dmr159811	chr12	23010067	23010066	+	12497	-176717	rs12582818	chr12	22833350	22833350	104	58.1344	0.931403	654.202	7.36851e-09	0.276025	-1.98216	0.0151985	0.0145897
dmr159899	chr12	23488240	23488239	+	12968	713967	rs4246223	chr12	24202206	24202206	104	116.33	0.935958	3781.73	7.6847e-08	0.243488	-0.322825	0.00019998	9.55369e-05
dmr159983	chr12	23894291	23894290	+	13333	-276872	rs16926459	chr12	23617419	23617419	104	84.3883	0.937634	5124.06	6.26638e-07	0.213264	-0.624773	0.0525947	0.0459837
dmr160007	chr12	24061581	24061580	+	13676	-925597	rs66791842	chr12	23135984	23135984	104	95.5805	1.07677	5885.06	4.4919e-06	0.183959	-0.631998	0.0485951	0.0489887
dmr160023	chr12	24126651	24126650	+	13806	613724	rs12818110	chr12	24740374	24740374	104	61.2016	0.835821	1479.22	1.19539e-08	0.269417	-0.845987	0.0360964	0.0379206
dmr160167	chr12	24676785	24676784	+	14713	296903	rs112684627	chr12	24973687	24973687	104	77.5023	0.952893	7908.94	9.20379e-08	0.240931	5.00595	0.0467953	0.0380027
dmr160210	chr12	24805050	24805049	+	14756	360849	rs141728908	chr12	25165898	25165898	104	111.505	0.928673	6822.6	8.39657e-06	0.174467	2.39611	0.0382962	0.0354975
dmr160297	chr12	25031300	25031299	+	15205	-778847	rs78030007	chr12	24252453	24252453	104	48.4047	0.718248	2368.12	7.81837e-12	0.363767	0.823415	0.040196	0.0330298
dmr16051	chr1	38453095	38453094	+	12557	151835	rs2985770	chr1	38604929	38604929	104	82.9461	1.13504	3019.09	9.92632e-07	0.206501	0.629892	0.0210979	0.0224846
dmr16053	chr1	38454037	38454036	+	12555	-935592	rs6689805	chr1	37518445	37518445	104	81.5242	0.918983	1521.85	1.79506e-06	0.197718	-0.353506	0.0449955	0.0482479
dmr16055	chr1	38458178	38458177	+	12544	457709	rs12058040	chr1	38915886	38915886	104	112.389	0.94338	2834.6	1.06754e-05	0.1708	-1.56159	0.0170983	0.0172778
dmr16073	chr1	38504210	38504209	+	12460	335166	rs563228372	chr1	38839375	38839375	104	122.281	1.01794	7029.91	2.90214e-05	0.155393	2.35425	0.0360964	0.0371345
dmr16089	chr1	38569625	38569624	+	12396	-104786	rs10593223	chr1	38464836	38464839	104	122.525	0.895066	10210.3	9.57297e-06	0.172466	-0.4767	0.0290971	0.0250852
dmr160911	chr12	26871959	26871958	+	14246	-490826	rs7975710	chr12	26381133	26381133	104	62.3594	0.986476	996.129	1.31248e-07	0.235878	-0.6647	0.0408959	0.0460402
dmr160918	chr12	26884258	26884257	+	14200	-648729	rs7134995	chr12	26235529	26235529	104	88.5727	1.14902	4075.15	1.72246e-06	0.198332	0.589292	0.0215978	0.0236259
dmr161041	chr12	27378502	27378501	+	13261	-529356	rs11048731	chr12	26849146	26849146	104	114.319	0.949419	1791.58	4.64268e-05	0.148082	-0.32691	0.0445955	0.0414445
dmr161051	chr12	27431644	27431643	+	13290	250348	rs11325648	chr12	27681991	27681992	104	61.0391	0.632545	3852.6	1.96892e-10	0.323763	0.911019	0.0475952	0.0357217
dmr161113	chr12	27588493	27588492	+	13132	-266735	rs4369500	chr12	27321758	27321758	104	88.0445	0.848627	1816.83	1.08799e-07	0.238553	0.639889	0.00609939	0.00513869
dmr161236	chr12	28001911	28001910	+	13513	637038	rs144275222	chr12	28638948	28638948	104	91.2336	0.977667	1525.44	8.38885e-06	0.174481	2.06706	0.0513949	0.0488338
dmr161277	chr12	28232726	28232725	+	13662	588589	rs117364067	chr12	28821314	28821314	104	27.0258	0.666498	314.238	3.86765e-17	0.495547	-19.7528	0.0755924	0.0378561
dmr161306	chr12	28386614	28386613	+	13773	-544990	rs10506027	chr12	27841624	27841624	104	111.485	0.94067	5014.97	1.51731e-06	0.200218	-0.7516	0.00639936	0.00459106
dmr161322	chr12	28495190	28495189	+	13757	649193	rs192393063	chr12	29144382	29144382	104	62.3391	1.23699	1612.33	9.36222e-08	0.240689	2.47484	0.0152985	0.0261303
dmr161379	chr12	28830047	28830046	+	14179	123476	rs11049947	chr12	28953522	28953522	104	57.4031	0.982803	586.606	3.68159e-08	0.25384	3.02665	0.0273973	0.0276733
dmr161436	chr12	29003840	29003839	+	14511	-325352	rs115308983	chr12	28678488	28678488	104	79.9906	1.18915	3326.54	4.13399e-07	0.219338	2.17552	0.0147985	0.0140801
dmr161528	chr12	29243072	29243071	+	15212	289589	rs10645238	chr12	29532660	29532660	104	101.177	0.909345	3327.68	7.23664e-06	0.176731	-0.831726	0.0459954	0.0447374
dmr161637	chr12	29624405	29624404	+	16455	-13127	rs1409615	chr12	29611278	29611278	104	113.293	1.02302	6037.64	5.05895e-06	0.182162	-0.436308	0.0118988	0.0102434
dmr161742	chr12	29961484	29961483	+	16553	64945	rs35399852	chr12	30026428	30026428	104	108.885	0.952385	1976.98	1.91485e-05	0.161825	0.343316	0.030097	0.0289807
dmr161987	chr12	30589723	30589722	+	15848	840014	rs141910754	chr12	31429736	31429736	104	72.9523	0.905355	6643.91	1.17205e-08	0.269687	96.2392	0.0266973	0.0189588
dmr162007	chr12	30669646	30669645	+	15789	-708200	rs10843576	chr12	29961446	29961446	104	63.1414	0.499794	40234.6	8.90622e-13	0.389417	1.62744	0.070093	0.0372041
dmr162130	chr12	30974592	30974591	+	16111	73458	rs35023	chr12	31048049	31048049	104	74.6688	1.13753	1686.5	1.0797e-06	0.205259	0.516838	0.0291971	0.0381602
dmr162144	chr12	30986024	30986023	+	16127	-968884	rs10843584	chr12	30017140	30017140	104	111.78	0.966062	2839.96	5.8276e-06	0.180019	0.264963	0.00949905	0.00882688
dmr16230	chr1	38940482	38940481	+	12626	-360434	rs74064251	chr1	38580048	38580048	104	107.463	0.933483	4059.84	1.1359e-05	0.16985	3.85945	0.0435956	0.0417476
dmr162433	chr12	31738787	31738786	+	15690	-313375	rs77784934	chr12	31425412	31425412	104	109.83	0.957627	6966.17	9.76486e-07	0.206743	105.464	0.00609939	0.00436439
dmr162484	chr12	31835357	31835356	+	15641	536953	rs7307156	chr12	32372309	32372309	104	108.712	0.983758	2341.71	8.37662e-06	0.174503	-0.457197	0.0123988	0.0131477
dmr162495	chr12	31853064	31853063	+	15594	-647688	rs150156872	chr12	31205376	31205376	104	93.2445	1.08531	7177.56	2.77361e-06	0.191215	0.852011	0.0547945	0.0483347
dmr162498	chr12	31856830	31856829	+	15586	284878	rs1143902	chr12	32141707	32141707	104	74.5266	0.937162	1574.39	5.478e-07	0.215232	19.6051	0.0428957	0.0444967
dmr162506	chr12	31867961	31867960	+	15549	-437777	rs144425712	chr12	31430184	31430184	104	72.1297	0.878707	3267.71	1.14537e-08	0.270003	101.763	0.0149985	0.0128377
dmr162541	chr12	31917366	31917365	+	15506	132199	rs1684130	chr12	32049564	32049564	104	98.7797	1.03675	7026.82	2.85417e-06	0.190786	-0.842374	0.0351965	0.0305195
dmr162567	chr12	31967313	31967312	+	15652	-961708	rs61299274	chr12	31005605	31005605	104	115.751	0.943952	3067.52	3.04976e-05	0.154623	-3.12945	0.0438956	0.0404474
dmr162576	chr12	31978797	31978796	+	15631	-161937	rs7303032	chr12	31816860	31816860	104	74.9328	1.0231	1280.71	3.76961e-07	0.220679	-0.912044	0.0239976	0.0188795
dmr162583	chr12	31999299	31999298	+	15595	-142611	rs11051630	chr12	31856688	31856688	104	83.0477	1.00394	1458.32	2.59613e-06	0.192206	0.780511	0.0390961	0.0379826
dmr162584	chr12	32001593	32001592	+	15589	-729152	rs7138117	chr12	31272441	31272441	104	95.8242	0.927118	1977.2	5.76171e-06	0.180192	0.752969	0.0393961	0.0352802
dmr162595	chr12	32031858	32031857	+	15650	-64545	rs10771892	chr12	31967313	31967313	104	84.1141	0.924884	2110.34	7.5055e-07	0.210617	0.367563	0.0274973	0.025316
dmr162671	chr12	32188467	32188466	+	16386	-125109	rs2630573	chr12	32063358	32063358	104	71.5	1.01552	1063.38	1.42473e-07	0.234705	0.585604	0.0153985	0.0128622
dmr162751	chr12	32358248	32358247	+	16660	840053	rs10844494	chr12	33198300	33198300	104	79.5234	1.00576	1221.94	5.09206e-07	0.216299	-0.393854	0.0151985	0.0134509
dmr162825	chr12	32536646	32536645	+	16647	742538	rs1379538	chr12	33279183	33279183	104	101.806	0.960776	2134.95	3.81125e-06	0.186438	-24.5098	0.0126987	0.012467
dmr162913	chr12	32713623	32713622	+	16589	-103695	rs999841	chr12	32609928	32609928	104	102.304	0.913589	3124.85	2.15513e-06	0.194991	-0.552219	0.0165983	0.0127375
dmr162933	chr12	32791612	32791611	+	16536	-926515	rs1259714	chr12	31865097	31865097	104	115.345	0.935824	2077.88	3.85784e-05	0.150969	0.311903	0.040096	0.0382507
dmr163035	chr12	33090431	33090430	+	15848	-919341	rs146430102	chr12	32171090	32171090	104	77.2078	1.24008	1504.02	1.86976e-06	0.19711	-2.78702	0.019998	0.0267955
dmr163042	chr12	33116027	33116026	+	15878	689699	rs61931670	chr12	33805725	33805725	104	106.275	1.00557	2737.09	1.47696e-05	0.165822	-2.37687	0.0311969	0.031361
dmr163247	chr12	33915366	33915365	+	16850	-717767	rs11536034	chr12	33197599	33197599	104	116.746	0.941123	1057.66	2.42116e-05	0.1582	-0.412998	0.0134987	0.0109749
dmr163253	chr12	33944389	33944388	+	16567	-314639	rs77794584	chr12	33629750	33629750	104	80.3055	0.969684	1040.09	2.69449e-06	0.191649	-3.63206	0.0443956	0.0430163
dmr163352	chr12	34274831	34274830	+	13524	402939	rs137911108	chr12	34677769	34677769	104	51.1164	1.01731	1003.49	1.85739e-09	0.294545	14.9989	0.0350965	0.0242946
dmr163354	chr12	34277537	34277536	+	13499	-611913	rs79019886	chr12	33665624	33665624	104	74.0594	0.665557	2114.26	4.02533e-08	0.252591	4.41053	0.0532947	0.0436665
dmr163370	chr12	34294156	34294155	+	13367	-8917	rs11834848	chr12	34285239	34285239	104	71.7234	1.11154	709.242	1.03803e-07	0.239222	-0.909428	0.00219978	0.00394425
dmr163395	chr12	34317579	34317578	+	13209	-695759	rs717713	chr12	33621820	33621820	104	102.67	1.00104	1440.19	1.67416e-05	0.163895	-0.31653	0.0283972	0.0268391
dmr163448	chr12	34354199	34354202	+	12956	151482	rs4133399	chr12	34505684	34505684	104	119.102	0.982843	1287.34	7.67115e-05	0.140219	-0.281465	0.0326967	0.0312803
dmr163462	chr12	34365847	34365846	+	12864	-763608	rs10506111	chr12	33602239	33602239	104	85.1703	0.883752	1300.03	1.90965e-06	0.196795	-4.20457	0.0385961	0.0346822
dmr163632	chr12	34684368	34684367	+	10618	-459394	rs75149667	chr12	34224974	34224974	104	113.161	0.983447	975.551	2.29086e-05	0.159056	2.83977	0.0123988	0.0105204
dmr163635	chr12	34686570	34686569	+	10608	-291373	rs143802327	chr12	34395197	34395197	104	68.0469	1.12069	733.749	7.40743e-07	0.21081	2.33313	0.0334967	0.0297212
dmr163648	chr12	34704291	34704290	+	10469	-9313	rs139006960	chr12	34694978	34694978	104	124.363	0.943934	867.571	0.000169349	0.127722	0.437825	0.0429957	0.0410275
dmr16370	chr1	39297570	39297569	+	12576	440481	rs12074147	chr1	39738050	39738050	104	110.825	0.951843	1929.12	3.80179e-05	0.151197	0.638622	0.049995	0.0474967
dmr163860	chr12	37278442	37278441	+	10238	521406	rs75205507	chr12	37799847	37799847	104	107.382	0.977883	1575.08	1.87485e-05	0.16215	2.84119	0.0291971	0.023452
dmr163890	chr12	37333824	37333823	+	10740	501460	rs147196093	chr12	37835283	37835283	104	57.8195	1.10309	357.525	2.27348e-09	0.291856	-5.14655	0.00049995	0.00162532
dmr163922	chr12	37430613	37430612	+	11616	411140	rs191493284	chr12	37841752	37841752	104	90.5227	1.15829	1264.17	1.07395e-05	0.170708	-4.68704	0.0294971	0.0288028
dmr16394	chr1	39380819	39380818	+	12498	145098	rs3738676	chr1	39525916	39525916	104	121.022	0.931874	2745.23	1.98253e-05	0.161289	0.393864	0.0185981	0.0157506
dmr163989	chr12	37604724	37604723	+	12933	393768	rs12314897	chr12	37998491	37998491	104	115.964	0.942597	1389.95	3.56599e-05	0.152193	0.461815	0.0224978	0.0224771
dmr164018	chr12	37661713	37661712	+	13364	417693	rs150283168	chr12	38079405	38079405	104	56.8547	0.922256	3584.3	7.91244e-10	0.305791	2.57791	0.0528947	0.0283927
dmr164064	chr12	37763761	37763760	+	14079	586053	rs116251787	chr12	38349813	38349813	104	104.244	1.06672	1156.25	3.30908e-05	0.153356	3.26668	0.0277972	0.028648
dmr164096	chr12	37880979	37880978	+	14748	582836	rs11168104	chr12	38463814	38463814	104	118.391	0.923177	1487.43	4.67371e-06	0.18336	0.466316	0.00379962	0.00258398
dmr16410	chr1	39461835	39461834	+	12441	613118	rs75047140	chr1	40074952	40074952	104	56.7531	0.639426	7060.37	1.20879e-12	0.385871	-20.9893	0.0280972	0.0146473
dmr164146	chr12	37991459	37991458	+	15543	125212	rs2387598	chr12	38116670	38116670	104	115.395	0.956063	1450.06	5.56854e-05	0.145241	0.280212	0.0415958	0.0367561
dmr164156	chr12	38022948	38022947	+	15761	68992	rs143017889	chr12	38091939	38091939	104	104.284	0.969921	2165.82	1.81533e-05	0.162648	3.5631	0.0463954	0.0419691
dmr164166	chr12	38041767	38041766	+	15889	61072	rs12227466	chr12	38102838	38102838	104	116.269	0.961547	1210.84	1.36988e-05	0.166978	0.464366	0.00769923	0.00637511
dmr164369	chr12	38872029	38872028	+	15909	702024	rs7308295	chr12	39574052	39574052	104	106.864	0.950646	3093.59	2.7261e-06	0.191474	-1.04071	0.00879912	0.00803352
dmr164385	chr12	38957368	38957368	+	15251	-199017	rs71947487	chr12	38758349	38758351	104	114.796	0.942113	1703.29	1.31234e-05	0.167637	0.347452	0.0126987	0.0107022
dmr164442	chr12	39167956	39167955	+	13903	-904255	rs1906261	chr12	38263701	38263701	104	84.8352	0.933907	973.711	1.77431e-06	0.197891	0.774291	0.0238976	0.0210616
dmr164457	chr12	39219461	39219460	+	13863	-103459	rs7313545	chr12	39116002	39116002	104	83.5758	0.962154	1529.59	7.95402e-07	0.209764	-0.785168	0.0187981	0.0176231
dmr164510	chr12	39585314	39585313	+	13615	890337	rs1492333	chr12	40475650	40475650	104	64.8477	1.22028	770.109	3.99385e-08	0.252701	0.697073	0.00449955	0.0038316
dmr16451	chr1	39596037	39596036	+	12637	-752392	rs147571446	chr1	38843645	38843645	104	99.0234	0.983289	1737.15	1.19342e-05	0.169093	57.5252	0.0380962	0.0352386
dmr164525	chr12	39658174	39658173	+	13617	-471231	rs12578137	chr12	39186943	39186943	104	109.474	0.936183	1972.98	8.26215e-06	0.174713	0.514223	0.0154985	0.0129461
dmr164552	chr12	39814873	39814872	+	13693	761100	rs11177294	chr12	40575972	40575972	104	97.8758	0.95015	1293.83	1.66281e-05	0.163999	0.468673	0.0477952	0.045119
dmr164605	chr12	40034759	40034758	+	13958	-252450	rs4238077	chr12	39782309	39782309	104	84.5609	0.956369	1005.7	2.34556e-06	0.193725	-0.660681	0.0251975	0.025095
dmr164634	chr12	40170430	40170429	+	13994	257781	rs7960062	chr12	40428210	40428210	104	114.146	0.93526	1115.95	2.11259e-05	0.160308	0.386522	0.0147985	0.0128756
dmr16469	chr1	39646533	39646532	+	12599	-629285	rs146087529	chr1	39017244	39017248	104	119.336	0.962747	2442.02	4.89234e-05	0.147264	0.455664	0.0366963	0.0375175
dmr164722	chr12	40439355	40439354	+	14235	-696281	rs59214765	chr12	39743074	39743074	104	100.852	0.933699	1713.56	2.8906e-06	0.190595	0.87434	0.0116988	0.0099668
dmr164731	chr12	40473935	40473934	+	14282	548098	rs138777170	chr12	41022032	41022032	104	93.9555	0.941453	2700.83	1.07671e-06	0.2053	0.747854	0.0160984	0.0129273
dmr164794	chr12	40733624	40733623	+	14687	-833202	rs12231445	chr12	39900422	39900422	104	117.477	0.923323	2781.17	1.80649e-05	0.162723	0.324815	0.0234977	0.0203474
dmr16488	chr1	39700349	39700349	+	12530	-524071	rs397950044	chr1	39176278	39176278	104	108.327	0.957174	3181.59	1.68453e-05	0.1638	0.312383	0.0447955	0.041204
dmr164917	chr12	41283215	41283214	+	15306	370517	rs1020535	chr12	41653731	41653731	104	110.134	0.97022	1898.94	1.10097e-05	0.170328	0.495514	0.0146985	0.013205
dmr165133	chr12	41990789	41990788	+	15178	147654	rs11837035	chr12	42138442	42138442	104	104.904	0.941189	2146.44	1.09362e-05	0.170431	-2.26351	0.0288971	0.0272934
dmr165216	chr12	42369946	42369945	+	14779	-542186	rs11181177	chr12	41827760	41827760	104	113.07	0.950303	1530.42	2.24314e-05	0.159381	-0.695562	0.019698	0.0187612
dmr165262	chr12	42512819	42512818	+	14736	749825	rs34344463	chr12	43262643	43262644	104	71.6523	0.660575	3686.08	1.5302e-09	0.297113	-0.683595	0.0211979	0.0183614
dmr165279	chr12	42553165	42553164	+	14790	-481717	rs116265878	chr12	42071448	42071448	104	80.5492	1.27947	3671.11	5.86629e-07	0.21423	13.2779	0.0155984	0.0142245
dmr1652	chr1	3417031	3417030	+	17781	859999	rs577774556	chr1	4277029	4277031	104	68.6258	1.41179	2803.71	4.07451e-08	0.252421	2.01286	0.00329967	0.00402743
dmr165441	chr12	43041268	43041267	+	14518	-407187	rs4768433	chr12	42634081	42634081	104	81.2906	0.904977	2931.05	2.43155e-07	0.227027	20.4473	0.0316968	0.0228784
dmr165582	chr12	43712215	43712214	+	13691	172472	rs2407782	chr12	43884686	43884686	104	121.347	0.954694	2158.72	3.2448e-05	0.15366	-0.384872	0.020198	0.0187568
dmr16559	chr1	39973926	39973925	+	12704	-705865	rs11205839	chr1	39268061	39268061	104	124.048	0.931477	3828.9	3.55629e-05	0.152236	0.303382	0.0334967	0.031468
dmr165643	chr12	43959103	43959102	+	13765	851280	rs12810145	chr12	44810382	44810382	104	54.4477	0.953723	3088.96	5.74296e-10	0.309971	8.37002	0.0453955	0.0283251
dmr165644	chr12	43959670	43959669	+	13760	789623	rs193081841	chr12	44749292	44749292	104	86.0336	0.91171	1111.57	3.64146e-06	0.187124	-1.92676	0.0406959	0.0397368
dmr165648	chr12	43981157	43981156	+	13798	-300998	rs580385	chr12	43680159	43680159	104	16.3211	1.36821	601.459	9.31792e-23	0.605913	34.5366	0.029697	0.0218885
dmr165671	chr12	44102053	44102052	+	13925	-958443	rs1153980	chr12	43143610	43143610	104	101.654	0.9259	1130.57	4.64341e-06	0.183458	-0.503115	0.0107989	0.0100075
dmr165767	chr12	44741097	44741096	+	13560	151664	rs145648183	chr12	44892760	44892760	104	108.174	0.925324	1818.34	1.08196e-05	0.170595	-2.32636	0.019998	0.0185058
dmr165801	chr12	44892564	44892563	+	13038	-238947	rs17651576	chr12	44653617	44653617	104	79.3406	0.837339	1594.22	2.4572e-07	0.226876	-0.678894	0.0270973	0.0234812
dmr165985	chr12	46004659	46004658	+	12673	635918	rs235600	chr12	46640576	46640576	104	95.9969	1.00433	2145.47	9.47697e-06	0.17262	0.328728	0.0445955	0.0433607
dmr166016	chr12	46097267	46097266	+	12637	685398	rs2715779	chr12	46782664	46782664	104	116.807	0.942481	2417.62	1.15154e-05	0.169641	-0.598245	0.0115988	0.0107975
dmr166078	chr12	46432698	46432697	+	13045	-849433	rs2712579	chr12	45583265	45583265	104	104.68	0.959254	1350.39	1.00288e-05	0.171755	0.419441	0.0160984	0.0152907
dmr166083	chr12	46485848	46485847	+	13217	825911	rs77648615	chr12	47311758	47311758	104	96.7383	1.00311	6799.86	1.25509e-06	0.203032	2.62377	0.0263974	0.0196534
dmr166100	chr12	46564426	46564425	+	13278	612917	rs12581803	chr12	47177342	47177342	104	109.901	0.930223	1272.12	8.3755e-08	0.242269	0.710765	0.00029997	9.4539e-05
dmr166160	chr12	46843286	46843285	+	13764	389853	rs7302364	chr12	47233138	47233138	104	110.784	0.968361	1347.62	4.36553e-05	0.149042	-0.821376	0.0369963	0.0367108
dmr166317	chr12	47368501	47368500	+	14205	-517715	rs2465215	chr12	46850786	46850786	104	105.391	0.957922	1951.89	9.27171e-06	0.172954	-0.518269	0.0215978	0.0189474
dmr166475	chr12	47831261	47831260	+	14337	856102	rs35126539	chr12	48687362	48687362	104	88.6641	0.966397	1269.22	5.73577e-06	0.18026	2.87861	0.0418958	0.0400675
dmr166509	chr12	47906759	47906758	+	14163	53085	rs4494361	chr12	47959843	47959843	104	104.528	0.938094	4073.11	5.19007e-07	0.216021	-0.697565	0.00409959	0.00297814
dmr166560	chr12	48015273	48015272	+	13807	143843	rs7486424	chr12	48159115	48159115	104	111.973	0.953545	1726.82	4.68593e-05	0.147937	0.475571	0.0509949	0.0478662
dmr166577	chr12	48054683	48054682	+	13597	-71497	rs11168338	chr12	47983186	47983186	104	75.5523	1.27189	1467.63	3.21159e-06	0.189014	-0.488406	0.0460954	0.0481056
dmr166721	chr12	48558268	48558267	+	12128	-569594	rs740023	chr12	47988674	47988674	104	92.4016	0.944285	3750	1.54746e-06	0.199926	8.47636	0.0347965	0.0279456
dmr166762	chr12	48681937	48681939	+	11781	-885676	rs11831883	chr12	47796261	47796261	104	49.9484	0.765283	23095.4	8.91322e-18	0.50946	0.669143	0.0128987	0.00069484
dmr166782	chr12	48724788	48724787	+	11817	82435	rs2453480	chr12	48807222	48807222	104	87.1609	0.973234	909.287	3.79682e-06	0.186495	0.626826	0.0259974	0.0236155
dmr166866	chr12	48959837	48959836	+	11813	80455	rs10747559	chr12	49040291	49040291	104	118.899	0.942228	1958.28	7.17726e-07	0.211274	0.420689	0.00039996	0.000374512
dmr16686	chr1	40339274	40339273	+	12544	664637	rs60978176	chr1	41003910	41003910	104	89.832	0.950404	1400.14	3.4607e-06	0.187891	2.44413	0.0294971	0.0275764
dmr166922	chr12	49180164	49180163	+	11425	-982099	rs4760695	chr12	48198065	48198065	104	120.25	0.947267	2522.69	5.53407e-05	0.145338	-0.791655	0.0444956	0.0435911
dmr166940	chr12	49276655	49276654	+	11122	692577	rs296763	chr12	49969231	49969231	104	78.2641	1.01625	1424.99	2.00837e-06	0.196044	-0.478991	0.0472953	0.0498471
dmr16700	chr1	40373441	40373440	+	12622	493998	rs112044237	chr1	40867438	40867438	104	47.3078	1.53154	3117.49	7.71071e-11	0.335627	0.745442	0.0105989	0.00474773
dmr167020	chr12	49600448	49600447	+	10517	-464209	rs140637680	chr12	49136239	49136239	104	31.9313	0.636988	245.947	7.36477e-15	0.442548	41.3756	0.0658934	0.0352457
dmr167031	chr12	49657267	49657266	+	10385	311965	rs296763	chr12	49969231	49969231	104	91.193	0.993806	2205.6	3.33694e-06	0.188439	-0.465449	0.029597	0.0300644
dmr167090	chr12	49824507	49824506	+	10155	-688268	rs140637680	chr12	49136239	49136239	104	22.2523	0.488692	343.856	1.13963e-31	0.733943	38.863	0.0684932	0.00654046
dmr167095	chr12	49837539	49837538	+	10177	-13892	rs397796122	chr12	49823647	49823647	104	109.657	1.05493	2695.73	2.26867e-05	0.159206	-0.377581	0.030197	0.0291956
dmr167102	chr12	49856328	49856327	+	10220	58188	rs77703677	chr12	49914515	49914515	104	108.712	0.918043	2200.87	2.32246e-06	0.193873	3.46611	0.00829917	0.00500163
dmr167111	chr12	49871295	49871294	+	10217	-735056	rs140637680	chr12	49136239	49136239	104	26.4875	0.551956	316.316	5.99341e-23	0.609224	39.4742	0.0717928	0.0112977
dmr16712	chr1	40402744	40402743	+	12656	211850	rs2143115	chr1	40614593	40614593	104	123.155	0.947206	3651.03	2.71165e-05	0.156446	-0.318268	0.0235976	0.0224869
dmr167146	chr12	49941846	49941845	+	10224	747374	rs550387436	chr12	50689219	50689219	104	72.5359	1.09792	1287.96	9.56224e-08	0.240389	10.3409	0.00449955	0.00673905
dmr167154	chr12	49955259	49955258	+	10246	-879261	rs148101870	chr12	49075998	49075998	104	79.2594	0.650324	2237.35	6.92927e-08	0.244952	-2.35158	0.0429957	0.0384468
dmr167216	chr12	50223909	50223908	+	10832	262525	rs7136702	chr12	50486433	50486433	104	113.902	0.943614	1281.13	6.07159e-05	0.143887	0.298702	0.0432957	0.0420614
dmr167323	chr12	50603553	50603552	+	10970	990024	rs12424495	chr12	51593576	51593576	104	66.8078	1.08392	1551.71	2.84004e-08	0.25746	3.04211	0.0089991	0.00917356
dmr167329	chr12	50632631	50632630	+	11027	-663400	rs296763	chr12	49969231	49969231	104	118.371	0.912139	4867.28	7.30246e-06	0.176593	-0.507878	0.0144986	0.0130182
dmr167688	chr12	51820706	51820705	+	13540	-475317	rs181805708	chr12	51345389	51345389	104	19.3883	0.403199	226.038	1.48166e-33	0.755194	1.74929	0.0868913	0.0215156
dmr167692	chr12	51826445	51826444	+	13550	-686671	rs3890212	chr12	51139774	51139774	104	113.405	0.961946	2856.93	1.56161e-05	0.164966	-0.635214	0.0227977	0.0215242
dmr167711	chr12	51887657	51887656	+	13853	314967	rs72482237	chr12	52202623	52202623	104	112.023	0.94346	3040.9	2.04251e-05	0.160829	-0.431805	0.0377962	0.0365492
dmr167968	chr12	52465989	52465988	+	13534	-553984	rs1690215	chr12	51912005	51912005	104	115.345	0.954243	3067.27	1.1713e-05	0.16938	0.525074	0.0153985	0.0148263
dmr168049	chr12	52601277	52601276	+	13382	-512337	rs61915180	chr12	52088940	52088940	104	96.3016	0.783718	4745.36	5.78566e-07	0.214433	-3.29248	0.0265973	0.0225162
dmr168150	chr12	52777217	52777216	+	13707	-485456	rs3809176	chr12	52291761	52291761	104	74.4148	0.78005	3195.45	8.70789e-08	0.241717	-0.954913	0.0611939	0.0496251
dmr168213	chr12	52870467	52870466	+	13750	248898	rs822683	chr12	53119364	53119364	104	98.2312	0.95501	2155.41	3.8672e-06	0.186218	0.481952	0.0213979	0.0189067
dmr168245	chr12	52944123	52944122	+	13730	135339	rs28372672	chr12	53079461	53079462	104	70.7586	0.757821	7638.54	7.51001e-10	0.306473	2.06017	0.0254975	0.0133431
dmr168264	chr12	52970449	52970448	+	13798	-639854	rs10783510	chr12	52330595	52330595	104	114.298	0.942207	2697.62	1.60265e-05	0.164566	-0.387786	0.0232977	0.0211204
dmr168279	chr12	53014160	53014159	+	13846	-760747	rs11612499	chr12	52253413	52253413	104	88.7352	0.952069	1388.05	1.02015e-06	0.206097	0.892971	0.0140986	0.0112995
dmr168332	chr12	53219371	53219370	+	13277	-483293	rs11170253	chr12	52736078	52736078	104	102.162	0.952535	1751.97	9.12378e-06	0.1732	-0.23885	0.0251975	0.0233889
dmr168352	chr12	53271865	53271864	+	13109	-300136	rs11170351	chr12	52971729	52971729	104	113.07	0.963328	1537.25	3.47335e-05	0.152603	0.591772	0.0271973	0.0278866
dmr168383	chr12	53374780	53374779	+	12830	-444870	rs2638490	chr12	52929910	52929910	104	58.5813	0.49761	12935.9	2.72582e-14	0.428511	0.774158	0.0325967	0.0142674
dmr168476	chr12	53692353	53692352	+	11816	834643	rs12369549	chr12	54526995	54526995	104	112.034	0.96582	1691.37	4.97171e-05	0.147013	0.382277	0.0473953	0.0474628
dmr168594	chr12	54113954	54113953	+	11918	-588038	rs784562	chr12	53525916	53525916	104	115.233	0.947144	2137.83	1.11326e-05	0.170158	0.548723	0.0108989	0.0104619
dmr168664	chr12	54518199	54518198	+	13383	-554857	rs12312094	chr12	53963342	53963342	104	102.091	1.04114	3416.24	8.90253e-06	0.173574	-0.629191	0.0327967	0.0309665
dmr168773	chr12	54881194	54881193	+	13646	-787006	rs17107209	chr12	54094188	54094188	104	74.6789	0.984394	2208.5	1.90047e-08	0.263033	-0.849051	0.00649935	0.0047069
dmr168790	chr12	54936912	54936911	+	13575	-233781	rs1272038	chr12	54703131	54703131	104	103.685	0.929657	2718.85	7.4689e-06	0.17625	-0.527294	0.0315968	0.0280159
dmr168923	chr12	55463072	55463071	+	13416	102110	rs12370238	chr12	55565181	55565181	104	66.1984	1.1619	2842.93	4.34882e-08	0.251508	-48.2872	0.0263974	0.0193722
dmr168925	chr12	55475053	55475052	+	13419	-815528	rs1143961	chr12	54659525	54659525	104	112.948	0.938285	1669.39	1.25075e-05	0.168374	-0.701009	0.0141986	0.012043
dmr169019	chr12	55877058	55877057	+	12694	-731683	rs41523247	chr12	55145375	55145375	104	61.0695	0.717324	6582.83	1.80351e-11	0.353625	1.19211	0.0349965	0.0117222
dmr169057	chr12	56013288	56013287	+	12248	484835	rs61571297	chr12	56498122	56498122	104	121.611	0.915788	2205.87	3.18522e-05	0.153948	2.82697	0.0260974	0.0219358
dmr169140	chr12	56432667	56432666	+	10852	-817888	rs1317711	chr12	55614779	55614779	104	72.8914	0.976128	1608.42	5.28526e-07	0.215755	0.718156	0.029697	0.0467766
dmr169151	chr12	56451519	56451518	+	10784	-995907	rs10658724	chr12	55455612	55455612	104	122.769	0.937673	2139.21	5.383e-05	0.145771	-0.408004	0.0352965	0.0310879
dmr169432	chr12	57531504	57531503	+	11319	660369	rs7952927	chr12	58191872	58191872	104	82.3367	0.809579	1489.96	6.26072e-07	0.213278	-0.707326	0.0359964	0.0335325
dmr169553	chr12	58057833	58057832	+	12049	157293	rs398116474	chr12	58215125	58215125	104	112.125	1.00778	4731.66	8.4229e-06	0.174419	-2.48972	0.0190981	0.0169155
dmr169622	chr12	58326946	58326945	+	12707	-913615	rs540730	chr12	57413331	57413331	104	119.661	0.916314	2641.91	2.46675e-05	0.157912	-0.298021	0.0271973	0.0230743
dmr16964	chr1	41024505	41024504	+	12912	458506	rs11210275	chr1	41483010	41483010	104	71.6828	0.899908	1114.04	3.26405e-07	0.222769	1038.65	0.0355964	0.0376433
dmr16967	chr1	41032840	41032839	+	12901	154987	rs144558165	chr1	41187826	41187826	104	113.557	0.983133	4325.45	2.09706e-05	0.160422	2.45595	0.0419958	0.0394618
dmr169790	chr12	58962223	58962222	+	13423	-664090	rs145289306	chr12	58298129	58298133	104	68.7578	1.16457	2422.92	2.49703e-07	0.226644	-0.952801	0.040096	0.038921
dmr169815	chr12	59055781	59055780	+	13273	-844840	rs6581186	chr12	58210941	58210941	104	105.056	0.932332	1392.1	1.22371e-06	0.203407	-0.515506	0.00349965	0.00239666
dmr169999	chr12	60080872	60080871	+	13371	-576515	rs79718401	chr12	59504357	59504357	104	53.0359	1.10522	2006.23	4.74016e-09	0.282002	10.7446	0.0534947	0.0415483
dmr170036	chr12	60298368	60298367	+	13588	976553	rs143208640	chr12	61274920	61274920	104	118.137	0.975045	2631.9	2.9201e-05	0.155297	-2.24967	0.0257974	0.0241724
dmr170073	chr12	60459506	60459505	+	13953	-985754	rs11173049	chr12	59473752	59473752	104	109.586	0.905201	2370.28	1.36012e-05	0.167088	2.31349	0.0318968	0.0283007
dmr170256	chr12	61357254	61357253	+	14341	693175	rs147263868	chr12	62050428	62050428	104	80.2344	0.806171	2088.72	1.46562e-07	0.234301	-1.14238	0.0256974	0.022319
dmr170307	chr12	61550191	61550190	+	14081	550023	rs77106588	chr12	62100213	62100213	104	109.566	1.10689	5112.86	1.81044e-05	0.162689	-2.60206	0.0412959	0.0374297
dmr170365	chr12	61741641	61741640	+	13921	881331	rs2133302	chr12	62622971	62622971	104	107.89	0.997639	2852.54	9.52736e-06	0.172539	-0.555703	0.0216978	0.0185095
dmr170376	chr12	61812731	61812730	+	13852	-770056	rs116713495	chr12	61042675	61042675	104	70.4336	0.848413	8327.65	7.18574e-09	0.276366	-0.712791	0.0466953	0.0320911
dmr170490	chr12	62234830	62234829	+	13960	870755	rs112783601	chr12	63105584	63105584	104	81.8594	0.927514	3425.54	5.07865e-10	0.311568	3.73304	0.00069993	0.000240585
dmr170508	chr12	62333075	62333074	+	13965	-463034	rs10877753	chr12	61870041	61870041	104	96.7687	0.97017	1624.3	2.57858e-06	0.192308	-0.628075	0.0108989	0.0108583
dmr170509	chr12	62337102	62337101	+	13966	685404	rs771983	chr12	63022505	63022505	104	112.46	0.944159	2143.99	2.49769e-05	0.157719	0.322507	0.0323968	0.0310368
dmr170713	chr12	63090930	63090929	+	13341	-347854	rs11174630	chr12	62743076	62743076	104	112.166	0.975993	2161.74	2.85306e-05	0.155657	-0.335934	0.0320968	0.032331
dmr170804	chr12	63452327	63452326	+	13393	-373834	rs4622324	chr12	63078493	63078493	104	66.8484	0.893786	1745.86	3.28383e-08	0.255437	0.377651	0.0312969	0.0269401
dmr170985	chr12	64183180	64183179	+	12626	-693972	rs1313102	chr12	63489208	63489208	104	116.512	0.930682	1667.77	4.05369e-06	0.185508	0.397254	0.00339966	0.0028304
dmr17105	chr1	41460701	41460700	+	12537	-40249	rs12130193	chr1	41420452	41420452	104	102.568	0.981022	3675.91	7.80448e-06	0.175581	48.9982	0.0394961	0.0350693
dmr171148	chr12	64777139	64777138	+	11388	816808	rs12296417	chr12	65593946	65593946	104	62.7656	0.975578	3311.85	1.28562e-09	0.299414	2.085	0.0163984	0.00938339
dmr171160	chr12	64826374	64826373	+	11384	-896523	rs61933132	chr12	63929851	63929851	104	68.4125	0.826523	5479.1	1.56888e-09	0.296783	0.89965	0.0285971	0.0144358
dmr171283	chr12	65500591	65500590	+	11913	-411041	rs6581608	chr12	65089550	65089550	104	121.448	0.962247	4581.92	3.83065e-06	0.186362	0.29896	0.00429957	0.00342492
dmr171492	chr12	66443305	66443305	+	13001	-577421	rs343088	chr12	65865884	65865884	104	111.891	0.936141	1827.17	1.60738e-06	0.199361	-0.419065	0.00269973	0.00186177
dmr171541	chr12	66561766	66561765	+	13145	394523	rs11832239	chr12	66956288	66956288	104	49.2883	1.22352	2082.48	2.94602e-09	0.288395	3.51644	0.0505949	0.0482545
dmr171556	chr12	66588842	66588841	+	13245	13875	rs7137010	chr12	66602716	66602716	104	96.2812	0.943683	1519.24	9.85857e-08	0.239955	-0.616825	0.00189981	0.00070711
dmr171593	chr12	66781953	66781952	+	13404	84948	rs61928293	chr12	66866900	66866900	104	89.2125	1.04389	7955.16	9.04701e-07	0.207869	-0.441947	0.0449955	0.036196
dmr171615	chr12	66863583	66863582	+	13535	563037	rs1152886	chr12	67426619	67426619	104	113.506	0.964233	1785.67	2.00978e-05	0.161078	0.324927	0.0189981	0.0175151
dmr17161	chr1	41559857	41559856	+	12549	775778	rs2282404	chr1	42335634	42335634	104	73.8461	1.16604	4667.7	2.7554e-07	0.225222	3.53475	0.0445955	0.0405137
dmr171687	chr12	67127857	67127856	+	13890	-865290	rs57823779	chr12	66262567	66262567	104	47.7242	0.588247	9950.07	3.76112e-14	0.425005	0.546323	0.070293	0.0377685
dmr171734	chr12	67326252	67326251	+	13962	619838	rs7311772	chr12	67946089	67946089	104	103.218	1.01374	4229.52	1.23971e-06	0.203215	-0.684745	0.00649935	0.00531047
dmr171736	chr12	67328232	67328231	+	13964	686711	rs7306466	chr12	68014942	68014942	104	113.191	0.946941	2001.41	3.18963e-05	0.153927	0.447839	0.0390961	0.0346709
dmr171898	chr12	67843441	67843440	+	13470	-32072	rs12427268	chr12	67811369	67811369	104	77.7258	1.018	6265.99	1.81187e-07	0.231261	-1.55421	0.0486951	0.0377918
dmr171908	chr12	67878939	67878938	+	13526	912271	rs10748110	chr12	68791209	68791209	104	90.025	0.913288	1963.99	2.93848e-08	0.256986	0.735177	0.00239976	0.000985863
dmr17190	chr1	41640941	41640940	+	12669	-154754	rs11210283	chr1	41486187	41486187	104	109.017	0.966225	1954.94	2.82004e-05	0.155838	0.383637	0.0381962	0.03936
dmr172021	chr12	68279797	68279796	+	13813	2288	rs1383121	chr12	68282084	68282084	104	74.5773	0.933966	2384.48	2.65024e-07	0.225784	-0.571438	0.0439956	0.0404177
dmr172080	chr12	68477189	68477188	+	13883	820106	rs12322822	chr12	69297294	69297294	104	50.1617	0.759144	911.933	1.90877e-10	0.324159	44.9893	0.0282972	0.031135
dmr172200	chr12	68891840	68891839	+	13973	-718952	rs56408274	chr12	68172888	68172888	104	109.972	0.996187	1864.63	4.88548e-06	0.18269	-0.779817	0.00559944	0.00495582
dmr172225	chr12	68974035	68974034	+	14052	183292	rs78574703	chr12	69157326	69157326	104	91.1727	0.949054	2034.45	4.41246e-06	0.184229	2.16182	0.0442956	0.0419043
dmr172307	chr12	69147660	69147659	+	14188	-238342	rs61926289	chr12	68909318	68909318	104	80.9453	0.855999	3203.6	3.95394e-09	0.284446	-0.848702	0.00349965	0.00204003
dmr172326	chr12	69175015	69175014	+	14175	230705	rs79636486	chr12	69405719	69405719	104	78.1016	0.965328	1329.46	5.82656e-07	0.21433	2.75736	0.0260974	0.0231264
dmr172372	chr12	69294977	69294976	+	14035	613225	rs1240275	chr12	69908201	69908201	104	116.086	0.953083	4157.21	2.52246e-05	0.157566	-0.320553	0.0418958	0.0414612
dmr172398	chr12	69371494	69371493	+	14074	-422407	rs572196598	chr12	68949087	68949087	104	47.8461	1.32106	1019.07	1.73331e-09	0.295462	6.72249	0.00949905	0.0146533
dmr17239	chr1	41774193	41774192	+	12671	-2249	rs60585655	chr1	41771944	41771944	104	118.229	0.933827	3550.04	8.67169e-06	0.173975	0.349247	0.0130987	0.0105387
dmr172480	chr12	69605603	69605602	+	14202	-638649	rs1908668	chr12	68966954	68966954	104	94.7781	0.975013	1651.56	8.54483e-06	0.1742	0.339181	0.0394961	0.038415
dmr172496	chr12	69642946	69642945	+	14241	876342	rs12833222	chr12	70519287	70519287	104	74.9328	0.712754	9757.68	2.44235e-10	0.321008	2.2836	0.0115988	0.00664677
dmr17254	chr1	41812295	41812294	+	12638	-896016	rs4559492	chr1	40916279	40916279	104	115.71	0.963256	2216.6	2.33754e-05	0.158744	0.310336	0.0228977	0.0209182
dmr172555	chr12	69832432	69832431	+	14476	617215	rs12813509	chr12	70449646	70449646	104	82.2047	1.10827	4486.34	1.09247e-06	0.205086	-0.902518	0.0478952	0.0457036
dmr172713	chr12	70382169	70382168	+	14047	-681451	rs139915647	chr12	69700718	69700718	104	107.453	1.01513	8819.17	7.58714e-06	0.176011	0.548306	0.0492951	0.0437147
dmr172786	chr12	70593231	70593230	+	14279	-73944	rs12833222	chr12	70519287	70519287	104	84.1445	0.72323	5144.46	9.6689e-08	0.240231	2.51239	0.0487951	0.0344165
dmr172793	chr12	70613108	70613107	+	14240	-153975	rs7308756	chr12	70459133	70459133	104	101.867	0.953642	4494.34	4.0429e-06	0.185549	-0.767875	0.030397	0.0274188
dmr172854	chr12	70864645	70864644	+	14048	-419029	rs12809897	chr12	70445616	70445616	104	102.375	0.872169	5213.18	3.15608e-06	0.189276	-0.741237	0.0406959	0.0337877
dmr172868	chr12	70941751	70941750	+	13901	-728519	rs138624566	chr12	70213231	70213232	104	109.484	0.931877	2115.83	2.43289e-05	0.158126	0.316178	0.0416958	0.0401898
dmr172892	chr12	71023870	71023869	+	13843	-504583	rs12833222	chr12	70519287	70519287	104	62.207	1.06868	4220.42	5.40618e-09	0.280225	2.39467	0.0310969	0.0209444
dmr172905	chr12	71076908	71076907	+	13704	-589760	rs7138898	chr12	70487148	70487148	104	82.0523	0.85015	2536.54	4.72153e-09	0.282055	0.458915	0.00329967	0.00167508
dmr172935	chr12	71182108	71182107	+	13570	-433407	rs115804008	chr12	70748701	70748701	104	29.4734	1.27716	208.656	5.54104e-11	0.339762	-3.17179	0.0158984	0.048165
dmr173090	chr12	71941774	71941773	+	13014	-466123	rs11178819	chr12	71475651	71475651	104	47.9172	1.28431	511.716	2.10176e-08	0.26164	-3.89346	0.0132987	0.0303695
dmr173103	chr12	71984052	71984051	+	12963	990660	rs74103882	chr12	72974711	72974711	104	71.2258	0.732405	5549.89	5.67166e-09	0.279576	-0.741032	0.0569943	0.0320434
dmr173172	chr12	72370956	72370955	+	13113	-429663	rs4341581	chr12	71941293	71941293	104	85.5359	1.16594	2136.15	5.16409e-07	0.216094	0.57303	0.00629937	0.00500355
dmr173200	chr12	72608188	72608187	+	12910	738602	rs10748220	chr12	73346789	73346789	104	122.098	0.956945	2594.49	4.33652e-05	0.149146	0.304346	0.030197	0.0286154
dmr173327	chr12	73191681	73191680	+	12991	-353169	rs12422432	chr12	72838512	72838512	104	34.775	1.01962	2690.08	2.44631e-21	0.580521	-0.822663	0.00109989	0.00010659
dmr173451	chr12	73789298	73789297	+	14085	-823912	rs17111905	chr12	72965386	72965386	104	75.3188	0.852986	2436.15	1.0511e-08	0.271179	-0.884773	0.009999	0.00697455
dmr173473	chr12	74018648	74018647	+	13589	-888737	rs7300179	chr12	73129911	73129911	104	96.1289	1.06359	2322.38	7.14956e-06	0.176915	-0.699977	0.0284972	0.0286553
dmr173476	chr12	74038475	74038474	+	13642	-544256	rs111874191	chr12	73494219	73494219	104	95.0727	0.967623	2199.34	2.71104e-06	0.191557	1.59993	0.020398	0.0184572
dmr173503	chr12	74182717	74182716	+	13705	192492	rs115775028	chr12	74375208	74375208	104	101.705	1.06218	3288.14	1.0516e-06	0.205649	-1.58269	0.00239976	0.00315856
dmr173516	chr12	74256145	74256144	+	13578	131946	rs114690502	chr12	74388090	74388090	104	85.9625	1.02921	1630.27	3.49947e-06	0.187723	-2.45531	0.0360964	0.0357857
dmr173525	chr12	74287612	74287611	+	13501	276853	rs143705288	chr12	74564464	74564468	104	104.355	0.979876	2379.93	7.24138e-06	0.176721	-2.39769	0.0206979	0.0180538
dmr173632	chr12	74757464	74757463	+	13412	350061	rs12427015	chr12	75107524	75107524	104	73.5414	0.996385	2785.93	3.02638e-08	0.256575	2.37026	0.0139986	0.00919597
dmr173657	chr12	74945829	74945828	+	13701	313239	rs386377012	chr12	75259067	75259067	104	113.892	0.960262	2027.37	8.05386e-07	0.209581	-0.344488	0.00079992	0.000672607
dmr17368	chr1	42278939	42278938	+	13229	-672845	rs72669066	chr1	41606094	41606094	104	55.9609	1.53034	1092.37	6.3639e-08	0.246154	-79.0613	0.0115988	0.015298
dmr173764	chr12	75555378	75555377	+	13628	-547765	rs1405455	chr12	75007613	75007613	104	107.077	1.03803	3058.21	2.25036e-05	0.159332	0.516256	0.0461954	0.044512
dmr173855	chr12	75913351	75913350	+	13245	99837	rs76319997	chr12	76013187	76013187	104	103.827	0.932636	4792.49	6.26303e-06	0.178926	-4.70688	0.0427957	0.0391255
dmr173952	chr12	76297237	76297236	+	13460	440412	rs4761443	chr12	76737648	76737648	104	110.734	0.951136	1600.79	1.65112e-05	0.164108	0.33183	0.0208979	0.0175252
dmr173994	chr12	76482385	76482384	+	13630	-119670	rs4761331	chr12	76362715	76362715	104	106.387	0.965591	3235.89	1.67717e-05	0.163867	0.338188	0.050495	0.047986
dmr174143	chr12	77084406	77084405	+	13791	-176477	rs773467	chr12	76907929	76907929	104	105.513	0.954448	2048.68	2.27194e-05	0.159184	0.52889	0.049595	0.0468737
dmr174323	chr12	77785723	77785722	+	14061	-64844	rs953832	chr12	77720879	77720879	104	118.493	0.97371	3195.23	2.32884e-05	0.158802	0.360398	0.0246975	0.0222065
dmr174641	chr12	79360793	79360792	+	12220	168344	rs112150330	chr12	79529136	79529136	104	112.927	0.910614	5484.66	8.89039e-07	0.208126	-4.79441	0.00459954	0.00303713
dmr174747	chr12	79923976	79923975	+	12002	326323	rs11114372	chr12	80250298	80250298	104	58.0531	1.05412	717.433	6.54606e-08	0.245755	5.48598	0.0148985	0.0322491
dmr174751	chr12	79968115	79968114	+	11959	-20510	rs12227275	chr12	79947605	79947605	104	61.0391	0.75912	13363.1	4.3411e-12	0.370814	22.4737	0.0355964	0.0080755
dmr174825	chr12	80308716	80308715	+	12399	559210	rs4842365	chr12	80867925	80867925	104	115.172	0.922453	2236.61	2.70673e-05	0.156474	0.310467	0.0328967	0.0305967
dmr174863	chr12	80446991	80446990	+	12287	-444054	rs144237817	chr12	80002937	80002937	104	90.868	1.05098	2378.24	4.65682e-06	0.183414	-10.797	0.0255974	0.0363663
dmr174989	chr12	80968772	80968771	+	12799	-645623	rs7136725	chr12	80323149	80323149	104	112.998	0.960571	1254.2	3.18593e-05	0.153945	-0.440145	0.0229977	0.021394
dmr175018	chr12	81079227	81079226	+	13049	-994476	rs35461104	chr12	80084750	80084751	104	82.8141	0.866232	2030.01	1.20447e-07	0.237104	-0.773859	0.0125987	0.0102582
dmr175033	chr12	81109312	81109311	+	13029	949578	rs73359279	chr12	82058889	82058889	104	104.995	0.949332	1448.73	1.07685e-05	0.170667	-0.642903	0.020298	0.0178005
dmr175083	chr12	81336900	81336899	+	13152	735823	rs11115178	chr12	82072722	82072722	104	85.6172	1.11395	3131.76	1.63267e-06	0.199129	-0.603817	0.0264974	0.027928
dmr175126	chr12	81665198	81665197	+	12642	-397462	rs71437086	chr12	81267736	81267736	104	116.909	0.952042	1793.85	3.68226e-05	0.151694	0.562522	0.0259974	0.0262559
dmr175175	chr12	81892577	81892576	+	12791	803602	rs10862496	chr12	82696178	82696178	104	115.385	0.956172	1285.88	6.75213e-05	0.142222	-0.542005	0.0382962	0.0401185
dmr175259	chr12	82251546	82251545	+	13147	732564	rs56680656	chr12	82984109	82984110	104	111.973	0.916638	2687.36	2.1563e-05	0.159992	4.78296	0.0410959	0.0384153
dmr175291	chr12	82394454	82394453	+	13526	-641136	rs145191251	chr12	81753317	81753318	104	50.9539	0.684025	893.789	3.03006e-10	0.31824	0.39341	0.039996	0.046483
dmr175293	chr12	82405346	82405345	+	13554	84929	rs11115286	chr12	82490274	82490274	104	65.0711	0.680862	4953.19	2.87635e-10	0.318909	0.802328	0.030297	0.0218017
dmr175419	chr12	83027101	83027100	+	14334	57101	rs12371057	chr12	83084201	83084201	104	122.86	0.945775	2734.6	5.96686e-05	0.144159	0.350744	0.0426957	0.042007
dmr175428	chr12	83047914	83047913	+	14323	250449	rs10746274	chr12	83298362	83298362	104	115.487	0.954018	1233.66	3.58066e-05	0.152129	0.62394	0.0211979	0.0199332
dmr175435	chr12	83078096	83078095	+	14170	140937	rs74106336	chr12	83219032	83219032	104	87.6688	0.82765	2166.83	1.66336e-06	0.198852	75.5839	0.0527947	0.047831
dmr175441	chr12	83100667	83100666	+	14178	910274	rs4772012	chr12	84010940	84010940	104	99.8359	0.968758	2662.35	1.9465e-06	0.19651	-0.696712	0.0127987	0.00975851
dmr175488	chr12	83274552	83274551	+	14133	-86763	rs73352190	chr12	83187789	83187789	104	118.859	0.936311	2922.49	4.90419e-06	0.182632	-0.704431	0.00549945	0.00446428
dmr175558	chr12	83521225	83521224	+	14386	-502002	rs1796176	chr12	83019223	83019223	104	124.028	0.943298	2241.81	6.12215e-05	0.143757	0.334675	0.0352965	0.0331959
dmr175620	chr12	83732403	83732402	+	14561	-433503	rs4882445	chr12	83298900	83298900	104	113.608	0.950549	1644.33	3.78242e-05	0.151276	-0.316848	0.0354965	0.032693
dmr175630	chr12	83758431	83758430	+	14538	-182970	rs324769	chr12	83575461	83575461	104	99.3281	0.971884	1396.07	1.60354e-06	0.199397	0.453957	0.00629937	0.00453954
dmr175631	chr12	83759093	83759092	+	14543	166316	rs12318405	chr12	83925408	83925408	104	117.406	0.938155	1532.54	1.64366e-05	0.164178	-0.579105	0.0117988	0.00992775
dmr175646	chr12	83805659	83805658	+	14493	-884601	rs2019384	chr12	82921058	82921058	104	111.536	0.902282	4687.19	5.99403e-06	0.179592	-0.577308	0.0243976	0.0203784
dmr175699	chr12	84052135	84052134	+	14256	-495515	rs139307159	chr12	83556620	83556620	104	110.967	0.941585	2252.28	2.10952e-05	0.16033	2.83296	0.0332967	0.031475
dmr175881	chr12	85318015	85318014	+	12807	425346	rs146419325	chr12	85743360	85743360	104	104.711	1.07563	2975.7	8.84197e-06	0.173679	2.69697	0.0209979	0.0176741
dmr175982	chr12	85772626	85772625	+	12549	-485877	rs11431154	chr12	85286749	85286749	104	120.524	0.957104	1859.51	3.61237e-05	0.151992	0.521013	0.0230977	0.0193829
dmr176101	chr12	86222314	86222313	+	12849	685140	rs10745437	chr12	86907453	86907453	104	114.39	0.911476	1320.43	1.44748e-05	0.166132	30.8688	0.0145985	0.0113801
dmr176199	chr12	86780107	86780106	+	13496	-149364	rs140298676	chr12	86630743	86630743	104	76.0398	1.03863	1963.4	6.53773e-07	0.212643	-3.21893	0.0408959	0.035747
dmr176208	chr12	86855027	86855026	+	13310	-578844	rs141044384	chr12	86276183	86276183	104	123.805	0.925949	1558.58	8.66446e-05	0.138305	-4.83076	0.0423958	0.0377641
dmr176224	chr12	86905328	86905327	+	13156	570619	rs12368737	chr12	87475946	87475946	104	77.2992	1.00906	1073.39	8.45036e-07	0.208874	0.27899	0.0133987	0.0226051
dmr176246	chr12	87018332	87018331	+	13133	964425	rs57314675	chr12	87982756	87982756	104	73.7648	1.14062	1694.84	2.11539e-07	0.229035	-2.48863	0.00889911	0.0115797
dmr176249	chr12	87046338	87046337	+	13055	-552132	rs78859731	chr12	86494206	86494206	104	83.6773	0.897428	1825.47	8.84787e-07	0.208197	2.18161	0.029997	0.0296354
dmr176337	chr12	87599090	87599089	+	11854	-780443	rs547561958	chr12	86818647	86818647	104	56.2453	1.1375	703.731	9.8305e-09	0.272094	3.67633	0.00369963	0.00969682
dmr176554	chr12	88969402	88969401	+	9858	386045	rs704080	chr12	89355446	89355446	104	75.6945	0.759585	4050.61	6.18978e-10	0.308996	-0.771411	0.0049995	0.0036029
dmr176568	chr12	89078067	89078066	+	9783	623330	rs11105379	chr12	89701396	89701396	104	75.9688	0.901005	930.333	9.52824e-08	0.240439	0.754511	0.00929907	0.00851782
dmr176579	chr12	89128165	89128164	+	9769	567940	rs10777190	chr12	89696104	89696104	104	88.3391	0.849553	1750.63	1.62504e-06	0.199199	0.430954	0.0347965	0.0337007
dmr176631	chr12	89396489	89396488	+	10220	475561	rs12321461	chr12	89872049	89872049	104	98.3125	0.9471	3738.57	5.97525e-06	0.17964	3.18048	0.0528947	0.0478102
dmr176693	chr12	89647728	89647727	+	10685	-474223	rs181049937	chr12	89173505	89173505	104	31.7992	0.613036	329.869	3.13185e-15	0.451538	213.071	0.0692931	0.0419516
dmr176702	chr12	89704858	89704857	+	10771	-661702	rs73204436	chr12	89043156	89043156	104	57.0883	0.553236	34155.5	6.58609e-18	0.512281	-3.84257	0.00819918	0.00147989
dmr176738	chr12	89910768	89910767	+	11065	-660905	rs58696617	chr12	89249863	89249863	104	94.2297	0.775661	6796.52	7.61926e-07	0.210396	-0.736158	0.0612939	0.0458941
dmr176751	chr12	89998725	89998724	+	11168	-541322	rs78126701	chr12	89457403	89457403	104	112.095	0.949421	3964.83	1.15809e-05	0.169554	-2.49882	0.0276972	0.0256948
dmr176759	chr12	90052183	90052182	+	11241	-358569	rs34332162	chr12	89693613	89693614	104	73.8563	0.761011	1824.48	1.35861e-08	0.267659	0.437735	0.0115988	0.0136389
dmr176787	chr12	90164428	90164427	+	11439	-707025	rs78126701	chr12	89457403	89457403	104	105.402	1.09505	6364.93	1.02961e-05	0.171353	-2.76254	0.0428957	0.0404396
dmr176985	chr12	91328194	91328193	+	12944	-256557	rs12312202	chr12	91071637	91071637	104	39.9852	0.906168	314.763	1.73307e-10	0.32539	9.46819	0.0069993	0.0366088
dmr177033	chr12	91556808	91556807	+	13243	332460	rs11106323	chr12	91889267	91889267	104	70.9313	1.08517	3162.85	2.27159e-08	0.260563	-0.831846	0.010099	0.00833566
dmr177059	chr12	91691268	91691267	+	13168	-702175	rs76406769	chr12	90989093	90989093	104	109.342	0.919228	3863.26	4.84514e-06	0.182815	2.22286	0.0181982	0.0158103
dmr177102	chr12	91918651	91918650	+	13247	581740	rs58071396	chr12	92500390	92500390	104	89.243	0.961773	1530.36	2.68153e-06	0.191721	-0.764184	0.0265973	0.0246749
dmr177103	chr12	91921146	91921145	+	13238	-185363	rs1493772	chr12	91735783	91735783	104	55.575	1.41261	1471.2	3.86854e-08	0.253148	-0.881441	0.0261974	0.0250011
dmr177126	chr12	92007390	92007389	+	13342	-935753	rs12312202	chr12	91071637	91071637	104	80.3664	1.09818	2427.84	1.03746e-06	0.205849	8.62935	0.020498	0.0297033
dmr177131	chr12	92017528	92017527	+	13317	-574445	rs7960169	chr12	91443083	91443083	104	60.318	1.20373	1022.38	1.62076e-07	0.23286	-0.893859	0.0176982	0.0353444
dmr177290	chr12	92620414	92620413	+	13601	978235	rs73373407	chr12	93598648	93598648	104	46.018	1.16761	2635.83	3.26681e-10	0.317272	-0.73491	0.0577942	0.0468009
dmr177301	chr12	92649258	92649257	+	13670	291009	rs7956356	chr12	92940266	92940266	104	110.622	0.958524	1501.28	4.10039e-06	0.185336	-0.389722	0.0039996	0.0039197
dmr177543	chr12	93487829	93487828	+	13640	698072	rs3858611	chr12	94185900	94185900	104	101.603	1.14349	6060.9	2.8013e-07	0.224983	-29.9848	0.00139986	0.000911693
dmr177552	chr12	93516078	93516077	+	13679	-98995	rs17021220	chr12	93417083	93417083	104	85.9219	0.842849	4945.41	2.74765e-08	0.257921	-0.814569	0.00739926	0.00610412
dmr177589	chr12	93614760	93614759	+	13738	993896	rs12582418	chr12	94608655	94608655	104	65.7008	1.28732	1781.4	3.81086e-07	0.220521	0.506102	0.0292971	0.0416648
dmr1775	chr1	3595905	3595904	+	18368	-570732	rs12566421	chr1	3025173	3025173	104	58.1648	0.946559	7630.38	1.10756e-09	0.301379	1.6248	0.0679932	0.0490028
dmr177616	chr12	93716614	93716613	+	13931	-615803	rs75266199	chr12	93100811	93100811	104	57.9008	0.801658	1984.76	1.97969e-10	0.323693	-0.829118	0.0143986	0.0134841
dmr177627	chr12	93781936	93781935	+	14096	746443	rs111655808	chr12	94528378	94528378	104	56.5297	0.941572	1640.48	4.30795e-10	0.313701	2.35218	0.00979902	0.00974479
dmr177759	chr12	94140511	94140510	+	14574	-541863	rs73373407	chr12	93598648	93598648	104	60.5516	1.01451	1722.21	1.33623e-08	0.267888	-0.838777	0.0221978	0.0241278
dmr177811	chr12	94261210	94261209	+	14435	-802639	rs7300281	chr12	93458571	93458571	104	97.9367	1.02727	4195.67	3.01419e-06	0.189967	-0.441339	0.0272973	0.0217304
dmr177815	chr12	94265680	94265679	+	14423	-483482	rs188516017	chr12	93782198	93782198	104	24.7203	0.484458	325.825	2.9949e-23	0.614372	9.61258	0.107089	0.0282692
dmr177824	chr12	94278736	94278735	+	14407	-232733	rs10859639	chr12	94046003	94046003	104	48.7297	0.62352	4120.23	2.75293e-13	0.402862	-0.872523	0.049995	0.0266772
dmr177945	chr12	94639095	94639094	+	14866	-449425	rs142218457	chr12	94189670	94189670	104	64.7359	1.02332	1647.89	1.29653e-07	0.236053	-0.832398	0.0423958	0.0473604
dmr177946	chr12	94643124	94643123	+	14882	-597121	rs10859639	chr12	94046003	94046003	104	57.8398	0.654569	6125.06	7.06054e-12	0.364994	-0.822644	0.0338966	0.019224
dmr177951	chr12	94661545	94661544	+	14870	-133167	rs111655808	chr12	94528378	94528378	104	84.9672	0.990877	2939.1	1.73864e-06	0.198193	2.37971	0.0481952	0.0463372
dmr178021	chr12	94831575	94831574	+	15040	569133	rs10859879	chr12	95400707	95400707	104	115.162	1.02651	6059.59	1.33362e-05	0.16739	0.339655	0.0281972	0.0245882
dmr178124	chr12	95077335	95077335	+	14799	471439	rs139776310	chr12	95548774	95548774	104	96.5656	0.976983	7658.9	9.74243e-07	0.206777	-0.73756	0.0275972	0.0200473
dmr178232	chr12	95376926	95376925	+	14701	9572	rs148601882	chr12	95386497	95386501	104	99.8156	1.0048	5532.54	5.48224e-06	0.180945	-1.81806	0.0487951	0.0450859
dmr178413	chr12	95784210	95784209	+	14494	-707842	rs11107883	chr12	95076368	95076368	104	84.6016	0.993635	1643.61	1.12139e-06	0.204699	0.598239	0.0213979	0.0190556
dmr178560	chr12	96272654	96272653	+	14443	-118930	rs256175	chr12	96153724	96153724	104	64.5836	0.976388	1044.02	1.43603e-07	0.234592	-0.752981	0.0346965	0.0389694
dmr178734	chr12	96984171	96984170	+	13962	391757	rs12424214	chr12	97375927	97375927	104	116.705	0.99564	4446.07	1.67876e-05	0.163852	-0.734723	0.0253975	0.022869
dmr178752	chr12	97083050	97083049	+	13846	93137	rs111837537	chr12	97176186	97176186	104	115.212	0.983799	9033.82	5.88139e-06	0.17988	1.98279	0.0220978	0.0177854
dmr17879	chr1	43647485	43647485	+	12393	-989301	rs12145700	chr1	42658184	42658184	104	103.929	0.944208	1468.98	6.08867e-06	0.179355	0.608021	0.0128987	0.0119326
dmr178914	chr12	97636534	97636533	+	13668	-347127	rs78858306	chr12	97289407	97289407	104	104.508	1.03101	3728.31	9.57889e-06	0.172457	-0.779796	0.030497	0.0296574
dmr178985	chr12	97942232	97942231	+	13519	-738625	rs113285437	chr12	97203607	97203607	104	63.5578	1.1077	2721.15	1.50857e-08	0.266219	0.885341	0.0147985	0.0172004
dmr179000	chr12	98026048	98026047	+	13408	374085	rs73140350	chr12	98400132	98400132	104	94.7477	1.14374	3920.72	3.71361e-06	0.186829	-0.569684	0.0227977	0.0227738
dmr179021	chr12	98102342	98102341	+	13188	-777955	rs67095618	chr12	97324386	97324387	104	101.38	0.927045	5073.26	3.50574e-07	0.221733	0.418814	0.00489951	0.00397974
dmr179023	chr12	98139882	98139881	+	13154	-807238	rs11410587	chr12	97332644	97332644	104	116.076	0.956051	4977.74	3.10128e-06	0.189539	0.267733	0.00579942	0.00533353
dmr179062	chr12	98308619	98308618	+	12892	-125921	rs1842328	chr12	98182698	98182698	104	113.07	0.932682	4134.75	1.9036e-05	0.161916	-0.279253	0.0461954	0.0431452
dmr179149	chr12	98584053	98584052	+	12984	662329	rs77436242	chr12	99246381	99246381	104	96.1187	0.870666	4749.43	2.32379e-06	0.193865	-3.27415	0.0506949	0.0443439
dmr179200	chr12	98783999	98783998	+	12969	147092	rs7301791	chr12	98931090	98931090	104	70.3219	0.825624	2681.78	1.84868e-08	0.263415	-0.809979	0.0305969	0.0241746
dmr179206	chr12	98812940	98812939	+	12974	-535017	rs61102376	chr12	98277923	98277923	104	92.8789	1.17013	2709.77	4.07688e-06	0.185422	-5.11544	0.0173983	0.0187401
dmr179316	chr12	99272057	99272056	+	12952	-871925	rs73140350	chr12	98400132	98400132	104	95.225	0.974746	2489.27	8.10115e-07	0.209495	-0.69872	0.00969903	0.00676084
dmr179385	chr12	99674930	99674929	+	12664	188978	rs114381407	chr12	99863907	99863907	104	114.42	0.966148	4594.72	1.11717e-05	0.170105	2.93243	0.020198	0.0213801
dmr179402	chr12	99758094	99758093	+	12709	145663	rs7132698	chr12	99903756	99903756	104	115.883	1.0019	4131.03	1.61953e-06	0.199249	-0.344682	0.00189981	0.00167549
dmr179484	chr12	100147869	100147868	+	13000	-509225	rs11109963	chr12	99638644	99638644	104	108.824	1.08866	4853.69	1.71731e-05	0.163503	-0.63842	0.0425957	0.0382361
dmr179545	chr12	100430729	100430728	+	12962	614267	rs11363359	chr12	101044995	101044996	104	83.1898	0.785875	3021.35	1.91613e-07	0.230457	-0.742922	0.0337966	0.0283431
dmr179565	chr12	100541407	100541406	+	12957	990660	rs2619135	chr12	101532066	101532066	104	74.9023	0.841838	1594.16	1.65111e-07	0.232594	-0.717668	0.0345965	0.0297279
dmr179583	chr12	100608226	100608225	+	13108	976222	rs952061	chr12	101584447	101584447	104	118.869	0.955159	2178.03	1.95115e-05	0.161535	-2.19815	0.0135986	0.0133865
dmr179585	chr12	100618712	100618711	+	13126	-841039	rs7313850	chr12	99777673	99777673	104	108.946	0.965687	1509.03	2.9237e-05	0.155278	-0.524252	0.0343966	0.0321574
dmr179623	chr12	100763277	100763276	+	13251	51403	rs7137089	chr12	100814679	100814679	104	106.61	0.943379	1709.09	3.6577e-06	0.187057	-0.341134	0.00839916	0.00652024
dmr179648	chr12	100865495	100865494	+	13241	27920	rs821859	chr12	100893414	100893414	104	110.023	0.945741	2349.96	1.77281e-05	0.163013	0.380146	0.030497	0.0294061
dmr179871	chr12	101657289	101657288	+	12960	-142202	rs2173868	chr12	101515087	101515087	104	117.254	0.956159	3046.2	9.42599e-06	0.172702	-0.47544	0.0108989	0.0097062
dmr179910	chr12	101813631	101813630	+	12934	864153	rs1498672	chr12	102677783	102677783	104	68.0469	1.28195	2575.44	3.97842e-07	0.219896	-0.540636	0.0467953	0.0471922
dmr18007	chr1	44071729	44071728	+	11957	-560933	rs10890252	chr1	43510796	43510796	104	110.409	0.960699	1319.82	4.13357e-05	0.149894	0.409246	0.0393961	0.0361657
dmr1801	chr1	3627994	3627993	+	18467	245295	rs12756705	chr1	3873288	3873288	104	51.9898	0.706505	4222.08	7.31536e-12	0.364567	4.07725	0.039596	0.0284029
dmr180369	chr12	103697991	103697990	+	14066	-683536	rs147429064	chr12	103014451	103014455	104	56.682	1.07406	663.553	5.51299e-08	0.248176	-0.71764	0.0138986	0.0309466
dmr180434	chr12	103848992	103848991	+	14142	-910041	rs71466250	chr12	102938951	102938951	104	63.7	1.14773	1715.28	1.69337e-07	0.232232	2.12885	0.0412959	0.0457955
dmr180539	chr12	104128302	104128301	+	14151	968376	rs67875447	chr12	105096677	105096677	104	84.8656	0.990531	2365.77	2.34442e-06	0.193733	-0.650054	0.0522948	0.0482451
dmr180648	chr12	104419427	104419426	+	14175	-848209	rs4473025	chr12	103571218	103571218	104	111.191	0.955277	1855.42	2.33996e-05	0.158728	-0.431735	0.029797	0.0269892
dmr180724	chr12	104598771	104598771	+	14351	828197	rs7306679	chr12	105426968	105426968	104	104.782	0.985441	2142.12	1.68438e-05	0.163801	0.760536	0.0362964	0.0348594
dmr180817	chr12	104828154	104828154	+	14315	-182917	rs2559642	chr12	104645237	104645237	104	108.499	0.975327	1888.15	1.7831e-05	0.162924	0.382333	0.0255974	0.0242974
dmr180898	chr12	105129242	105129241	+	14643	919215	rs73395291	chr12	106048456	106048456	104	66.7875	1.02924	2393.78	2.49595e-08	0.259256	2.88262	0.0220978	0.0170475
dmr180900	chr12	105134111	105134110	+	14647	897958	rs111365353	chr12	106032068	106032068	104	79.7367	0.95828	1303.34	1.43783e-06	0.201017	0.640588	0.0383962	0.037262
dmr180910	chr12	105183608	105183607	+	14779	231560	rs17037068	chr12	105415167	105415167	104	101.674	0.95984	4735.85	4.09043e-06	0.185372	-0.888635	0.0325967	0.0289453
dmr180913	chr12	105189467	105189466	+	14782	-892833	rs73396451	chr12	104296634	104296634	104	72.6172	0.724706	3943.03	4.17931e-10	0.314093	-6.78526	0.00709929	0.0058048
dmr181018	chr12	105527756	105527755	+	14494	673034	rs1896553	chr12	106200789	106200789	104	107.555	0.945227	2426.97	3.85819e-06	0.186254	0.315264	0.00969903	0.00859128
dmr181140	chr12	105888431	105888430	+	13748	-972101	rs190902680	chr12	104916330	104916330	104	83.007	0.790003	4952.68	1.73514e-07	0.231882	0.606426	0.0548945	0.0392107
dmr181167	chr12	105972889	105972888	+	13653	207586	rs2556529	chr12	106180474	106180474	104	93.9656	1.06239	3631.09	8.90387e-07	0.208104	0.943411	0.00949905	0.00797513
dmr181214	chr12	106146999	106146998	+	13487	-903301	rs80321910	chr12	105243698	105243698	104	24.4969	0.599704	310.348	8.55742e-22	0.588854	-1.60869	0.0776922	0.0195903
dmr181372	chr12	106672346	106672345	+	13233	-408812	rs12812441	chr12	106263534	106263534	104	114.674	0.972361	2326.86	1.99887e-05	0.161162	-0.44766	0.0215978	0.0195245
dmr181401	chr12	106817695	106817694	+	13113	946620	rs2216265	chr12	107764314	107764314	104	62.3898	0.919046	1327.91	7.67879e-09	0.275463	-0.885796	0.0149985	0.0156961
dmr181422	chr12	106927467	106927466	+	13428	-937118	rs2436615	chr12	105990349	105990349	104	110.734	0.949439	1351.56	2.58109e-05	0.15721	0.554577	0.0257974	0.0235463
dmr181578	chr12	107399628	107399627	+	13442	857520	rs12312534	chr12	108257147	108257147	104	77.4922	1.05646	2290.52	5.75881e-07	0.214501	-0.727607	0.0345965	0.0294752
dmr181616	chr12	107499790	107499789	+	13759	-186575	rs78516290	chr12	107313215	107313215	104	40.95	1.1235	428.513	7.92702e-10	0.305767	-2.26822	0.00959904	0.0332333
dmr181635	chr12	107524544	107524543	+	13702	368559	rs78146863	chr12	107893102	107893102	104	100.608	0.941032	2508.59	2.44827e-08	0.259524	3.01192	0.00019998	0.00018266
dmr18167	chr1	44564007	44564006	+	11473	475042	rs7551698	chr1	45039048	45039048	104	116.045	0.929763	1898.4	2.03909e-05	0.160855	0.409011	0.0209979	0.0177701
dmr181741	chr12	107817213	107817212	+	13894	596188	rs2559883	chr12	108413400	108413400	104	113.161	0.963244	1503.52	5.14741e-05	0.14647	-0.663518	0.0422958	0.0406332
dmr181999	chr12	108493305	108493304	+	14173	-677010	rs12227690	chr12	107816295	107816295	104	113.384	0.983209	3124.04	1.04679e-05	0.1711	0.479725	0.0146985	0.0140198
dmr182001	chr12	108498630	108498629	+	14173	735615	rs7963249	chr12	109234244	109234244	104	103.624	1.11329	6291.9	1.10072e-05	0.170332	-0.484735	0.0516948	0.0487487
dmr182025	chr12	108570858	108570857	+	14177	-17759	rs73189241	chr12	108553099	108553099	104	74.0289	0.891249	1148.47	4.18559e-07	0.219157	0.514456	0.029597	0.0356672
dmr182037	chr12	108589690	108589689	+	14235	451975	rs57059962	chr12	109041664	109041664	104	85.7086	0.946407	1726.31	3.29138e-06	0.188645	-0.847848	0.049595	0.0498774
dmr182052	chr12	108626426	108626425	+	14357	-381210	rs7961000	chr12	108245216	108245216	104	110.002	0.927739	2562.2	1.28818e-05	0.167922	0.639658	0.0276972	0.0252112
dmr182219	chr12	109126303	109126302	+	13020	-3294	rs146036878	chr12	109123009	109123009	104	38.5734	1.02456	239.816	3.73018e-11	0.344681	-85.5119	0.00239976	0.0127561
dmr182302	chr12	109340939	109340938	+	12412	-9977	rs17178144	chr12	109330962	109330962	104	97.1141	0.972555	3513.19	5.28138e-06	0.181511	0.73263	0.0470953	0.0414367
dmr182371	chr12	109499729	109499728	+	11936	66535	rs754180	chr12	109566263	109566263	104	117.823	0.926995	1555.26	9.79706e-06	0.172113	0.780912	0.00829917	0.00600621
dmr182461	chr12	109663827	109663826	+	11535	-875554	rs3741778	chr12	108788273	108788273	104	125.115	0.920684	3363.19	5.92511e-05	0.144269	-0.312401	0.0510949	0.0467616
dmr182470	chr12	109699237	109699236	+	11493	-281185	rs11066529	chr12	109418052	109418052	104	81.25	1.09679	1649.65	4.84867e-07	0.217014	15.9678	0.00569943	0.00914429
dmr18249	chr1	44801061	44801060	+	11141	-503068	rs325156	chr1	44297993	44297993	104	124.922	0.926645	2706.22	5.62303e-05	0.145088	0.26017	0.0394961	0.0359513
dmr18257	chr1	44826310	44826309	+	11140	-468350	rs226071	chr1	44357960	44357960	104	74.4148	1.10305	5498.25	1.21979e-09	0.300107	-0.965523	0.00509949	0.000753967
dmr182665	chr12	110504235	110504234	+	10653	236961	rs141619880	chr12	110741195	110741195	104	54.2344	0.738532	2193.65	1.06995e-10	0.331504	3.22022	0.0514949	0.0284096
dmr182702	chr12	110728385	110728384	+	9987	220996	rs112624250	chr12	110949380	110949380	104	106.214	1.1079	1463.15	3.29742e-05	0.153411	6.17899	0.0231977	0.0261602
dmr182710	chr12	110774455	110774454	+	9960	445522	rs113454274	chr12	111219976	111219976	104	81.6359	0.926288	1619.71	6.59745e-07	0.21251	3.02019	0.0279972	0.023817
dmr182879	chr12	111361817	111361816	+	9330	-103498	rs11065844	chr12	111258319	111258319	104	123.927	0.953022	1606.07	4.96142e-05	0.147045	0.667435	0.0224978	0.0185796
dmr182970	chr12	111762074	111762073	+	9277	503855	rs2301757	chr12	112265928	112265928	104	9.89219	1.84255	153.427	9.22277e-29	0.697523	763.84	0.00219978	0.0105474
dmr183233	chr12	113008393	113008392	+	11658	58325	rs71445594	chr12	113066717	113066719	104	98.2922	0.959438	1372.13	5.19107e-07	0.216018	-0.581379	0.00289971	0.00193918
dmr183259	chr12	113073014	113073013	+	11983	-605863	rs11614544	chr12	112467151	112467151	104	108.753	0.969164	3952.78	9.59856e-06	0.172425	-0.796404	0.0325967	0.026632
dmr1832	chr1	3677821	3677820	+	18763	108448	rs1106265	chr1	3786268	3786268	104	77.6547	0.723253	19282.6	1.09348e-09	0.301547	0.796954	0.0360964	0.0153277
dmr183372	chr12	113536955	113536970	+	14191	902544	rs16944272	chr12	114439514	114439514	104	88.6438	0.746907	4239.6	8.30737e-08	0.242385	4.83359	0.0160984	0.0148888
dmr18341	chr1	45094205	45094204	+	10849	-663965	rs12091563	chr1	44430240	44430240	104	92.107	0.881756	2100.35	8.61099e-07	0.208596	2.03201	0.0156984	0.0142615
dmr183582	chr12	113945598	113945597	+	15154	485271	rs7972393	chr12	114430868	114430868	104	44.1898	1.39521	986.339	9.11402e-11	0.333526	7.32071	0.00289971	0.00464236
dmr183602	chr12	113977900	113977899	+	15291	986899	rs76077975	chr12	114964798	114964798	104	78.325	0.895755	2077.1	1.60618e-07	0.232989	2.55544	0.0183982	0.018929
dmr183610	chr12	113995593	113995592	+	15375	486973	rs11067138	chr12	114482565	114482565	104	99.7953	0.92293	3778.75	4.27061e-06	0.184722	-0.483707	0.0362964	0.0341786
dmr183621	chr12	114011966	114011965	+	15391	-767856	rs7316638	chr12	113244110	113244110	104	97.4594	0.991356	1918.72	1.38027e-05	0.166862	0.720184	0.0518948	0.0498163
dmr183646	chr12	114069275	114069274	+	15249	345350	rs113979288	chr12	114414624	114414624	104	118.402	0.949738	5523.81	1.25615e-05	0.168308	1.99377	0.0249975	0.021511
dmr183653	chr12	114091096	114091095	+	15251	509185	rs11067197	chr12	114600280	114600280	104	111.709	0.976252	2299.39	6.83543e-06	0.177598	0.5521	0.00809919	0.00809851
dmr183714	chr12	114272333	114272332	+	15779	-946851	rs7966872	chr12	113325482	113325482	104	109.911	0.962174	3941.71	4.77556e-06	0.183034	-2.42367	0.0133987	0.0121392
dmr183798	chr12	114542766	114542765	+	16121	-741372	rs11066754	chr12	113801394	113801394	104	105.787	0.945815	2175.15	8.64462e-06	0.174023	-0.454965	0.0235976	0.0199776
dmr183828	chr12	114602164	114602163	+	16013	860011	rs2221097	chr12	115462174	115462174	104	117.355	0.97559	3586.66	1.78741e-05	0.162886	-0.314317	0.0225977	0.020411
dmr183844	chr12	114646554	114646553	+	16039	-203541	rs5801057	chr12	114443009	114443013	104	78.8531	0.947647	1912.43	6.02466e-08	0.246926	-0.739519	0.00749925	0.0062646
dmr183875	chr12	114729563	114729562	+	16033	-505844	rs11066997	chr12	114223719	114223719	104	87.3844	1.14977	6736.19	7.21857e-07	0.21119	0.552932	0.0228977	0.0211689
dmr183911	chr12	114792401	114792400	+	16127	881026	rs79122878	chr12	115673426	115673426	104	49.0039	0.716729	3998.57	6.15141e-14	0.419608	2.12508	0.0115988	0.00835007
dmr183965	chr12	114947485	114947484	+	16036	-345796	rs2090918	chr12	114601689	114601689	104	97.5609	0.941772	2981.66	3.33866e-06	0.188431	-0.600556	0.0279972	0.0255634
dmr184016	chr12	115066266	115066265	+	15464	764013	rs7977355	chr12	115830278	115830278	104	86.8563	0.982223	3139.9	4.25864e-07	0.218905	0.742454	0.0136986	0.0130954
dmr184020	chr12	115072918	115072917	+	15426	-300773	rs66500204	chr12	114772145	114772145	104	85.0891	0.90606	2245.16	1.05686e-06	0.205575	0.457391	0.0324968	0.0335734
dmr184024	chr12	115081751	115081750	+	15383	-934319	rs1920582	chr12	114147432	114147432	104	112.592	0.959806	2689.69	7.14501e-07	0.21134	-0.37296	0.00119988	0.000910348
dmr184073	chr12	115196040	115196039	+	14858	-759496	rs7298651	chr12	114436544	114436544	104	40.7063	1.04224	421.388	9.74554e-12	0.361108	8.26561	0.00069993	0.00737264
dmr184134	chr12	115383872	115383871	+	14479	988079	rs58694421	chr12	116371950	116371951	104	82.7734	0.947292	2484.22	1.34689e-07	0.235508	0.549008	0.0105989	0.0085538
dmr184178	chr12	115488825	115488824	+	14378	-874296	rs12310352	chr12	114614529	114614529	104	74.4148	0.955677	3198.62	4.34693e-08	0.251515	4.08273	0.0146985	0.0145632
dmr184190	chr12	115514516	115514515	+	14365	-48540	rs73392295	chr12	115465976	115465976	104	85.9727	1.12523	3458.84	1.39181e-06	0.2015	2.5031	0.0224978	0.0246765
dmr184257	chr12	115698678	115698677	+	14228	673273	rs58694421	chr12	116371950	116371951	104	108.723	0.921829	4802.49	1.09062e-05	0.170473	0.565878	0.0465953	0.0437536
dmr184378	chr12	116198453	116198452	+	13723	205391	rs74607853	chr12	116403843	116403843	104	109.149	0.899771	5258.79	3.30008e-06	0.188605	17.5887	0.020498	0.0162838
dmr184386	chr12	116278381	116278380	+	13590	518491	rs7314377	chr12	116796871	116796871	104	110.815	0.955132	2615.64	2.90002e-05	0.155404	0.344585	0.049995	0.0477144
dmr184428	chr12	116365752	116365751	+	13662	748745	rs10850763	chr12	117114496	117114496	104	83.007	0.81731	3083.25	1.19007e-07	0.237275	-0.785059	0.0192981	0.0184565
dmr184571	chr12	116626221	116626220	+	13489	-254270	rs58694421	chr12	116371950	116371951	104	89.2633	0.913969	3599.37	1.83377e-07	0.231088	0.565122	0.0109989	0.00801474
dmr184610	chr12	116725458	116725457	+	13544	-353507	rs58694421	chr12	116371950	116371951	104	106.722	0.969303	5244.79	7.95927e-06	0.175282	0.499763	0.0384962	0.0351767
dmr184635	chr12	116772468	116772467	+	13590	-321072	rs145145497	chr12	116451396	116451396	104	76.8422	0.890195	1606.98	5.86127e-07	0.214243	0.767157	0.0380962	0.0435381
dmr184644	chr12	116782603	116782602	+	13584	-410652	rs58694421	chr12	116371950	116371951	104	88.5727	0.973919	2011.75	3.54727e-06	0.187519	0.568731	0.0440956	0.0411957
dmr184675	chr12	116870393	116870392	+	13542	-496277	rs12314966	chr12	116374116	116374116	104	108.073	0.959123	1972.5	7.31221e-06	0.176573	-0.512799	0.0130987	0.011678
dmr184734	chr12	117037827	117037826	+	13920	779546	rs524520	chr12	117817372	117817372	104	94.2195	0.939125	2616.34	1.28796e-06	0.20265	0.851643	0.0150985	0.0143522
dmr184807	chr12	117217023	117217022	+	14339	-845072	rs58694421	chr12	116371950	116371951	104	74.1914	0.920958	2607.61	4.40984e-09	0.282976	0.593692	0.00359964	0.00324432
dmr185065	chr12	117796696	117796695	+	14328	904291	rs11612783	chr12	118700986	118700986	104	98.668	1.02177	5814.43	9.41587e-07	0.20728	0.533336	0.0132987	0.00929977
dmr185078	chr12	117819379	117819378	+	14312	792077	rs10850998	chr12	118611455	118611455	104	112.562	0.970797	1932.03	4.49206e-05	0.148597	-0.648359	0.049995	0.0457274
dmr18507	chr1	45710945	45710951	+	10701	67947	rs11380308	chr1	45778898	45778898	104	55.8086	0.84901	652.071	3.24883e-09	0.287084	-8.61561	0.0174983	0.0208614
dmr18510	chr1	45724111	45724110	+	10726	-161598	rs11450284	chr1	45562513	45562513	104	122.291	0.923247	1455.36	8.42064e-05	0.138754	-0.335455	0.0444956	0.0387418
dmr185170	chr12	118044547	118044546	+	14599	-227164	rs524561	chr12	117817383	117817383	104	89.9133	0.958253	1739.67	4.77633e-07	0.217233	0.914119	0.00779922	0.00631966
dmr185376	chr12	118618860	118618859	+	14635	634079	rs147594102	chr12	119252938	119252941	104	83.8805	1.32197	4093.15	2.08817e-06	0.195462	-5.31053	0.0292971	0.0305942
dmr185490	chr12	118988248	118988247	+	13829	-35502	rs540859570	chr12	118952746	118952746	104	112.501	0.937137	2150.42	2.06556e-05	0.160656	4.69448	0.0281972	0.0264023
dmr185491	chr12	118989392	118989391	+	13832	-164942	rs75767741	chr12	118824450	118824450	104	79.625	0.8354	2355.22	9.82872e-08	0.239998	0.57925	0.0193981	0.0176438
dmr185495	chr12	118997358	118997357	+	13825	-348017	rs12322897	chr12	118649341	118649341	104	104.355	0.953349	3360.05	1.04337e-05	0.17115	0.702318	0.0435956	0.0397475
dmr185555	chr12	119141784	119141783	+	13738	-524473	rs57568891	chr12	118617310	118617311	104	68.7273	1.16415	1602.61	4.50444e-07	0.218088	7.34996	0.0225977	0.0383687
dmr185558	chr12	119149076	119149075	+	13717	557381	rs7958992	chr12	119706456	119706456	104	76.507	0.825666	4713.46	4.54245e-11	0.342237	-0.753717	0.00129987	0.000434977
dmr185672	chr12	119415811	119415810	+	13823	979533	rs112121373	chr12	120395343	120395343	104	119.052	1.03406	5796.78	2.32239e-05	0.158845	1.08462	0.029997	0.0297128
dmr185698	chr12	119479013	119479012	+	13698	-135818	rs79867814	chr12	119343195	119343195	104	60.1758	0.636417	10591.6	2.31484e-11	0.350566	2.76602	0.0570943	0.0335133
dmr185726	chr12	119551465	119551464	+	13483	151110	rs7953527	chr12	119702574	119702574	104	55.6156	1.02003	2999.81	1.02794e-09	0.30236	-0.748795	0.0346965	0.0228408
dmr185772	chr12	119693125	119693124	+	13343	-77	rs61068064	chr12	119693048	119693048	104	34.7648	1.62098	1552.62	5.46696e-12	0.368061	-0.748462	0.0148985	0.0187545
dmr185843	chr12	119881890	119881889	+	13228	-880852	rs34796491	chr12	119001034	119001038	104	113.171	1.09683	6947.17	2.11744e-05	0.160272	-0.252025	0.0494951	0.0450362
dmr185862	chr12	119929343	119929342	+	13159	-134680	rs203352	chr12	119794663	119794663	104	111.292	0.939799	2015.63	3.77844e-05	0.151293	-0.307146	0.0521948	0.0494675
dmr1858	chr1	3707960	3707959	+	19062	613041	rs3058085	chr1	4321000	4321000	104	112.399	0.972031	3034.2	8.11129e-06	0.174994	-0.326739	0.0122988	0.0120975
dmr185934	chr12	120168478	120168477	+	13224	-465904	rs7953527	chr12	119702574	119702574	104	23.3086	0.850205	139.508	5.15925e-18	0.514546	-0.851359	0.00169983	0.0150495
dmr185944	chr12	120210719	120210718	+	13278	-725068	rs61938117	chr12	119485651	119485651	104	45.9063	0.86638	2667.83	3.19398e-12	0.37446	-0.660447	0.0351965	0.0200549
dmr185995	chr12	120382239	120382238	+	13375	441121	rs4767938	chr12	120823359	120823359	104	111.526	0.959899	1638.47	3.89977e-05	0.150801	-0.312939	0.0411959	0.0383443
dmr186133	chr12	120745369	120745368	+	13543	958489	rs112527491	chr12	121703857	121703857	104	98.9523	0.946366	2903.57	7.34037e-07	0.210944	2.55204	0.00719928	0.00544289
dmr186159	chr12	120789379	120789378	+	13594	258478	rs1179996	chr12	121047856	121047856	104	112.998	0.951036	2241.67	5.95387e-06	0.179694	-0.313355	0.0089991	0.00692976
dmr186179	chr12	120838410	120838409	+	13564	-940318	rs536029545	chr12	119898092	119898092	104	21.5109	1.78313	5538.66	2.0072e-19	0.543695	-0.867926	0.0225977	0.0486038
dmr186332	chr12	121152944	121152943	+	13616	-521470	rs56182086	chr12	120631474	120631474	104	68.2195	1.12323	3187.49	8.89119e-08	0.241422	-0.469959	0.0327967	0.0306732
dmr186375	chr12	121222196	121222195	+	13790	208942	rs34210302	chr12	121431137	121431138	104	108.296	0.946444	1751.91	1.79572e-06	0.197712	-0.466186	0.00319968	0.00274488
dmr186422	chr12	121292327	121292326	+	13851	-289399	rs1169311	chr12	121002928	121002928	104	100.435	0.922192	3440.75	5.03139e-07	0.216474	-0.470864	0.00559944	0.00443365
dmr186554	chr12	121646748	121646747	+	13877	931638	rs137990747	chr12	122578385	122578395	104	61.3539	0.640502	15805.4	4.0046e-12	0.371775	3.41098	0.040496	0.0183148
dmr186604	chr12	121759551	121759550	+	13693	295522	rs2280574	chr12	122055072	122055072	104	78.7719	0.796144	2513.07	1.82568e-07	0.231152	-0.363272	0.0413959	0.0364802
dmr186715	chr12	122030191	122030190	+	13227	-204282	rs2122266	chr12	121825909	121825909	104	74.2117	0.796845	2560.08	1.81173e-08	0.263694	-0.642685	0.0163984	0.0162081
dmr186760	chr12	122128080	122128079	+	12749	-862265	rs2393844	chr12	121265815	121265815	104	110.906	0.949698	1663.63	3.74108e-05	0.151447	-0.324768	0.0435956	0.0407717
dmr187021	chr12	122782874	122782873	+	12201	684072	rs117174895	chr12	123466945	123466945	104	83.0273	0.857266	4904.22	8.38756e-08	0.242249	-3.32324	0.0270973	0.0174342
dmr187091	chr12	123003848	123003847	+	12333	499646	rs77723510	chr12	123503493	123503493	104	78.1727	0.909592	1189.7	6.63306e-08	0.245569	-0.81881	0.00569943	0.00593148
dmr187144	chr12	123234334	123234333	+	12546	629185	rs11057376	chr12	123863518	123863518	104	82.8547	0.944689	1481.62	2.6408e-06	0.19195	-8.59208	0.049895	0.0494482
dmr187383	chr12	123751228	123751227	+	13980	493595	rs144968720	chr12	124244822	124244822	104	92.3406	1.01645	5495.94	5.89154e-07	0.214168	-3.16796	0.0158984	0.0128211
dmr187461	chr12	123903856	123903855	+	14358	705485	rs80316180	chr12	124609340	124609340	104	92.6961	0.97737	2860.63	4.99145e-07	0.216591	2.69315	0.00859914	0.00676544
dmr187467	chr12	123921936	123921935	+	14404	976104	rs55796557	chr12	124898039	124898039	104	91.5484	0.949218	2215.85	4.13861e-06	0.185196	-0.846493	0.0455954	0.0414358
dmr187694	chr12	124378223	124378222	+	15820	483167	rs7297879	chr12	124861389	124861389	104	51.3703	0.695952	9309.86	1.6604e-15	0.458118	-0.861676	0.0111989	0.00311957
dmr187712	chr12	124415364	124415363	+	15829	-744178	rs78846567	chr12	123671186	123671186	104	57.5656	0.773614	5448.79	2.97906e-12	0.375285	3.1152	0.010199	0.00592089
dmr1877	chr1	3740029	3740028	+	19325	-851566	rs2925494	chr1	2888463	2888463	104	66.4828	0.947233	3252.41	8.37111e-09	0.274288	2.30231	0.020198	0.0174929
dmr187859	chr12	124654169	124654168	+	16086	-454532	rs113271378	chr12	124199637	124199637	104	39.5992	1.08446	8489.61	6.57524e-14	0.418873	-50.6269	0.0468953	0.0245233
dmr187886	chr12	124685972	124685971	+	16052	350803	rs7308455	chr12	125036774	125036774	104	107.991	0.958793	2721.63	1.69352e-05	0.163718	0.391152	0.0408959	0.0366028
dmr18804	chr1	46724349	46724348	+	12252	-407561	rs374688701	chr1	46316786	46316788	104	74.232	0.876223	1090.11	2.61e-08	0.258635	-2.59031	0.00709929	0.00619443
dmr188073	chr12	124966121	124966120	+	16326	196790	rs2062150	chr12	125162910	125162910	104	95.2656	0.97385	2344.56	3.18481e-06	0.18914	-0.674829	0.0213979	0.021564
dmr188099	chr12	124988393	124988392	+	16393	-500272	rs7135393	chr12	124488121	124488121	104	84.5508	0.877578	10277.6	1.76151e-07	0.231666	-2.28346	0.0582942	0.0419009
dmr188137	chr12	125052885	125052884	+	16552	-808063	rs144968720	chr12	124244822	124244822	104	80.3664	0.972687	4046.39	1.05765e-07	0.238955	-3.22045	0.0156984	0.0137975
dmr188165	chr12	125114058	125114057	+	16780	-697278	rs3825120	chr12	124416780	124416780	104	100.963	1.17615	9728.22	1.46128e-07	0.234343	-3.88184	0.0009999	0.000673623
dmr188209	chr12	125197491	125197490	+	16662	-795448	rs2342921	chr12	124402043	124402043	104	113.537	0.974753	7388.78	1.25817e-06	0.202996	-0.332163	0.00459954	0.00353283
dmr188210	chr12	125199357	125199356	+	16661	625563	rs141746138	chr12	125824919	125824919	104	115.314	0.960986	4134.97	1.67158e-06	0.198779	2.64533	0.00279972	0.00243816
dmr18827	chr1	46818723	46818722	+	12344	665255	rs78158171	chr1	47483977	47483977	104	61.882	0.77787	6949.56	3.21512e-11	0.346519	-0.858081	0.0212979	0.00932985
dmr188288	chr12	125380338	125380337	+	16544	599241	rs1851533	chr12	125979578	125979578	104	116.817	0.969784	6622.89	1.56299e-05	0.164952	1.26612	0.0373963	0.0342355
dmr188297	chr12	125412964	125412963	+	16566	553943	rs61942224	chr12	125966906	125966906	104	73.1656	1.03037	1229.18	2.96765e-07	0.224148	-0.899917	0.0207979	0.0186743
dmr188439	chr12	125778898	125778897	+	17004	299351	rs2191173	chr12	126078248	126078248	104	112.927	0.989104	7483.95	5.52199e-06	0.180836	-0.71078	0.019598	0.0170174
dmr188448	chr12	125818524	125818523	+	17134	-350699	rs10846897	chr12	125467825	125467825	104	111.932	0.94785	2475.48	1.64571e-05	0.164159	0.369085	0.0264974	0.0240403
dmr188453	chr12	125834080	125834079	+	17130	726143	rs115385928	chr12	126560222	126560222	104	98.6477	1.10296	8186.62	3.64513e-06	0.187109	4.18507	0.0417958	0.0365284
dmr188461	chr12	125861802	125861801	+	17146	-887251	rs7313313	chr12	124974551	124974551	104	106.062	0.982177	2305.61	2.15341e-05	0.160012	0.275111	0.0424958	0.0429597
dmr18852	chr1	46952196	46952195	+	12610	488753	rs2279277	chr1	47440948	47440948	104	70.0781	0.673066	4017.74	4.98252e-09	0.281328	2.09339	0.0546945	0.0373751
dmr188612	chr12	126305537	126305536	+	17679	710270	rs11058914	chr12	127015806	127015806	104	92.2187	0.963986	1674.23	3.30689e-06	0.188575	-0.791485	0.0252975	0.0231878
dmr188734	chr12	126596706	126596705	+	18027	582323	rs141896363	chr12	127179028	127179028	104	84.0633	0.756609	6839.5	1.22443e-07	0.236869	-0.89953	0.0572943	0.0420228
dmr188801	chr12	126763839	126763838	+	18236	35587	rs11058807	chr12	126799425	126799425	104	105.94	0.963489	2863.74	1.56297e-06	0.199778	0.342579	0.00449955	0.00444987
dmr188912	chr12	127089541	127089540	+	18490	350995	rs73238123	chr12	127440535	127440535	104	76.1516	0.936398	1629.17	5.19917e-07	0.215995	-0.70375	0.0351965	0.0367341
dmr188919	chr12	127106005	127106004	+	18539	176101	rs10773384	chr12	127282105	127282105	104	108.428	0.967619	4396.66	1.54776e-05	0.165103	0.307649	0.0526947	0.0490849
dmr188978	chr12	127243941	127243940	+	19044	-422252	rs150677534	chr12	126821689	126821689	104	109.139	0.968707	2675.62	1.72056e-05	0.163474	-2.64032	0.0333967	0.0317827
dmr189053	chr12	127428597	127428596	+	19182	146342	rs1485856	chr12	127574938	127574938	104	99.6633	0.975709	2768.78	7.36722e-06	0.176459	0.447845	0.0360964	0.0342731
dmr18917	chr1	47193734	47193733	+	13342	192819	rs114336499	chr1	47386552	47386552	104	51.6141	0.781803	5566.09	1.39852e-11	0.356727	2.0952	0.0562944	0.032353
dmr189269	chr12	127918155	127918154	+	18845	621792	rs12815877	chr12	128539946	128539946	104	105.016	1.09254	7614.21	6.15931e-06	0.17918	0.278464	0.0327967	0.0295639
dmr189311	chr12	127984541	127984540	+	19038	-539360	rs10773397	chr12	127445181	127445181	104	95.1031	0.952695	2641.93	7.11487e-07	0.211402	-0.53389	0.00879912	0.0073215
dmr189342	chr12	128055801	128055800	+	18989	62286	rs9669026	chr12	128118086	128118086	104	108.55	0.975949	3995.91	1.20921e-05	0.168892	0.349773	0.0335966	0.0336284
dmr189345	chr12	128059117	128059116	+	18973	422656	rs59668118	chr12	128481772	128481772	104	117.884	0.952917	8918.12	1.03923e-05	0.171211	0.656838	0.030097	0.0285406
dmr189396	chr12	128138653	128138652	+	19151	-464901	rs7955020	chr12	127673752	127673752	104	112.196	0.98015	5563.12	3.48058e-06	0.187805	-0.353889	0.00879912	0.00880992
dmr189496	chr12	128362414	128362413	+	19053	962087	rs3861078	chr12	129324500	129324500	104	75.7961	1.27347	7657.76	1.45885e-07	0.234367	12.0706	0.030297	0.0214616
dmr189500	chr12	128371098	128371097	+	19082	953403	rs3861078	chr12	129324500	129324500	104	57.5961	1.48068	3688.26	4.74795e-09	0.281979	12.1	0.0129987	0.00884733
dmr189539	chr12	128430675	128430674	+	19318	180532	rs5801809	chr12	128611206	128611206	104	111.607	0.957632	3763.94	5.13571e-06	0.181934	0.418079	0.0123988	0.0107958
dmr18961	chr1	47317382	47317381	+	13702	174379	rs72688318	chr1	47491760	47491760	104	24.4563	0.564626	313.467	2.07605e-22	0.599833	172.003	0.0829917	0.0209137
dmr189652	chr12	128690943	128690942	+	19347	633558	rs3861078	chr12	129324500	129324500	104	49.6742	1.26818	1745.17	1.22083e-09	0.300096	10.9979	0.00809919	0.0184478
dmr189919	chr12	129071586	129071585	+	19249	-759990	rs1554076	chr12	128311596	128311596	104	109.87	0.973377	3431.06	1.87977e-05	0.16211	-0.551761	0.0411959	0.0405424
dmr189985	chr12	129188147	129188146	+	19305	-211940	rs74582694	chr12	128976207	128976207	104	111.871	0.954381	12550	6.47275e-06	0.178426	2.00138	0.0469953	0.0421987
dmr189994	chr12	129208871	129208870	+	19283	-996682	rs116370128	chr12	128212189	128212189	104	94.0875	0.945275	3527.5	2.30183e-07	0.227818	4.13882	0.0059994	0.00429496
dmr190165	chr12	129573845	129573844	+	19008	523582	rs2398498	chr12	130097426	130097426	104	89.2531	1.1671	6366.19	3.25415e-07	0.222813	2.34297	0.00969903	0.00643275
dmr190175	chr12	129594171	129594170	+	18957	-18579	rs11060443	chr12	129575592	129575592	104	112.745	0.976964	4266.06	6.76445e-06	0.177757	0.52268	0.0141986	0.0131344
dmr190319	chr12	129926806	129926805	+	19402	401218	rs11060828	chr12	130328023	130328023	104	89.8625	0.911492	4067.73	9.31809e-07	0.207434	-0.730041	0.0335966	0.0302832
dmr190358	chr12	130018144	130018143	+	19234	294850	rs4759448	chr12	130312993	130312993	104	105.737	0.971781	4171.33	1.233e-06	0.203296	-0.626996	0.00559944	0.00493675
dmr190407	chr12	130098075	130098074	+	19171	558502	rs113103698	chr12	130656576	130656577	104	111.028	0.994661	4518.49	4.10778e-06	0.185309	0.393589	0.00879912	0.00896816
dmr190440	chr12	130135570	130135569	+	19116	-936803	rs55659511	chr12	129198767	129198767	104	46.8203	1.04932	1743.02	8.19458e-11	0.334863	-0.875042	0.0119988	0.0193569
dmr19070	chr1	47580230	47580229	+	13302	-858829	rs4097354	chr1	46721401	46721401	104	113.242	0.941029	1456.09	5.10596e-05	0.146597	-0.3157	0.0446955	0.042238
dmr190830	chr12	130672382	130672381	+	18957	-740762	rs75621052	chr12	129931620	129931620	104	106.011	1.04085	11330.9	5.88063e-06	0.179882	-1.19893	0.0485951	0.045903
dmr190923	chr12	130775287	130775286	+	18707	-574676	rs12425836	chr12	130200611	130200611	104	88.075	0.98119	2546.4	4.30693e-07	0.218741	-0.671846	0.0116988	0.00928894
dmr190956	chr12	130830181	130830180	+	18629	-605084	rs112957372	chr12	130225097	130225097	104	15.1023	0.580435	874.407	6.83645e-34	0.758798	-21.8895	0.0386961	0.0474935
dmr190982	chr12	130877825	130877824	+	18676	-354288	rs35990721	chr12	130523537	130523537	104	97.2562	0.966606	3858.73	4.75433e-06	0.183101	-0.700934	0.0417958	0.0415718
dmr191005	chr12	130933043	130933042	+	18593	-199352	rs11061108	chr12	130733691	130733691	104	96.7687	0.951701	3506.8	8.75838e-08	0.241635	0.580343	0.00179982	0.00123799
dmr191014	chr12	130954147	130954146	+	18555	54602	rs12298703	chr12	131008748	131008748	104	58.1547	0.680942	3888.73	1.78337e-10	0.325025	0.750733	0.0435956	0.0392794
dmr191183	chr12	131221827	131221826	+	17899	-474247	rs191505671	chr12	130747580	130747580	104	81.5648	0.849802	4921.18	2.79052e-07	0.225039	-2.76682	0.0551945	0.0482972
dmr191284	chr12	131371717	131371716	+	18012	-243655	rs7304359	chr12	131128062	131128062	104	77.0859	0.830231	3557.94	3.51572e-08	0.254485	-0.63354	0.0191981	0.0182384
dmr191300	chr12	131387811	131387810	+	18012	-986756	rs7296422	chr12	130401055	130401055	104	114.187	0.959534	3786.31	9.79716e-06	0.172112	-0.329854	0.0176982	0.0163169
dmr191386	chr12	131497685	131497684	+	18277	664285	rs11246960	chr12	132161969	132161969	104	75.6945	1.09507	5156.89	8.85594e-09	0.27352	-0.643182	0.00409959	0.00281362
dmr191408	chr12	131527170	131527169	+	18222	-683154	rs111219649	chr12	130844016	130844016	104	59.6375	0.645096	3286.77	4.77069e-11	0.341627	0.83045	0.0226977	0.0212623
dmr191436	chr12	131569127	131569126	+	18282	-669769	rs7137952	chr12	130899358	130899358	104	91.9547	1.00983	7659.64	7.20166e-08	0.244407	-0.495713	0.00409959	0.00297006
dmr191492	chr12	131630530	131630529	+	18478	544246	rs7137092	chr12	132174775	132174775	104	71.2258	1.16806	4022.05	3.89709e-08	0.253045	-0.725364	0.0156984	0.0107431
dmr191503	chr12	131642565	131642564	+	18456	-971186	rs11061072	chr12	130671379	130671379	104	90.2992	1.13084	4940.95	1.1788e-06	0.203961	-0.566685	0.0212979	0.0173513
dmr191626	chr12	131863945	131863944	+	17834	427819	rs66745632	chr12	132291763	132291763	104	102.527	1.01016	10790.7	3.44924e-06	0.187941	-1.04484	0.0445955	0.0412121
dmr191654	chr12	131910797	131910796	+	17868	286472	rs61742577	chr12	132197268	132197268	104	68.7984	0.904305	2215.63	5.09141e-09	0.281036	2.33949	0.00909909	0.0079131
dmr191827	chr12	132262422	132262534	+	16124	496310	rs77250164	chr12	132758844	132758844	104	57.6164	0.87901	3843.37	3.92451e-10	0.314906	1.74058	0.0325967	0.0226619
dmr191878	chr12	132327397	132327396	+	15553	-404934	rs3088051	chr12	131922463	131922463	104	116.34	0.955103	4765.28	2.35408e-05	0.158635	-0.556362	0.0460954	0.0425932
dmr191928	chr12	132392051	132392050	+	14881	724426	rs11614923	chr12	133116476	133116476	104	110.5	0.981423	2278.88	1.33895e-05	0.167329	-0.599227	0.0177982	0.0176574
dmr192001	chr12	132472009	132472008	+	14045	-537410	rs116436596	chr12	131934599	131934599	104	47.5109	1.31871	921.505	2.1611e-09	0.292531	84.4292	0.00979902	0.0160597
dmr192016	chr12	132487619	132487618	+	13901	353865	rs1045979	chr12	132841483	132841483	104	106.346	0.967318	2644.75	4.57225e-07	0.21787	-0.64493	0.00129987	0.00114294
dmr192068	chr12	132558878	132558877	+	13261	356671	rs60734154	chr12	132915548	132915548	104	104.772	0.906654	4336.01	1.84442e-06	0.197313	-1.54804	0.0150985	0.0119763
dmr192101	chr12	132593789	132593788	+	12897	-100481	rs12423664	chr12	132493308	132493308	104	85.8406	0.802042	3431.97	2.01085e-07	0.229764	2.3162	0.0261974	0.0224205
dmr19210	chr1	47984985	47984984	+	13125	-603669	rs3814003	chr1	47381316	47381316	104	88.2273	1.03111	1313.83	8.29425e-06	0.174654	-0.295516	0.0456954	0.0468112
dmr192116	chr12	132608244	132608243	+	12754	230613	rs557398453	chr12	132838856	132838856	104	108.916	0.990988	1959.01	7.06063e-06	0.177105	-2.39131	0.00959904	0.00875153
dmr19215	chr1	48002416	48002415	+	13095	214150	rs910621	chr1	48216565	48216565	104	83.1898	1.04026	2174.3	8.41309e-07	0.208939	0.287667	0.0212979	0.0194045
dmr192205	chr12	132741727	132741726	+	11767	-481715	rs61943925	chr12	132260012	132260012	104	116.837	0.962725	4157	6.61064e-06	0.178106	-0.628636	0.0116988	0.00898097
dmr192236	chr12	132788970	132788969	+	11485	-67765	rs143248794	chr12	132721202	132721205	104	25.35	0.66318	203.596	2.43047e-17	0.499992	590.059	0.0755924	0.0398796
dmr192238	chr12	132789655	132789654	+	11481	-363190	rs28556883	chr12	132426465	132426465	104	112.724	0.943378	1836.28	1.40355e-05	0.166606	0.541252	0.0167983	0.0147161
dmr192258	chr12	132820226	132820225	+	11206	-655436	rs56348755	chr12	132164790	132164790	104	119.844	0.930475	4143.17	3.71619e-05	0.151551	-0.302549	0.0526947	0.0495975
dmr19231	chr1	48046697	48046696	+	12983	-573964	rs61784813	chr1	47472733	47472733	104	104.731	0.956096	1886.82	6.2118e-06	0.179051	0.562312	0.0188981	0.0134249
dmr192353	chr12	132941332	132941332	+	10290	-648849	rs78988312	chr12	132292483	132292483	104	108.113	1.12466	4057.29	1.85828e-05	0.162287	0.901816	0.0308969	0.0326615
dmr192375	chr12	132972198	132972197	+	10115	-73904	rs11613961	chr12	132898294	132898294	104	72.4547	0.637062	4762.06	1.33384e-09	0.298928	1.73956	0.0314969	0.0215073
dmr192390	chr12	133005243	133005242	+	9937	-256477	rs3924363	chr12	132748766	132748766	104	116.675	0.953662	3821.27	2.12521e-05	0.160216	-0.363419	0.0334967	0.0303903
dmr192404	chr12	133041453	133041452	+	9749	-844185	rs61742577	chr12	132197268	132197268	104	76.0195	1.02005	2340.74	2.51951e-07	0.226514	2.10451	0.0256974	0.0225572
dmr192496	chr13	18231411	18231410	+	6448	531892	rs148361027	chr13	18763302	18763302	104	100.405	1.07169	1755.68	1.79169e-05	0.16285	-4.52863	0.0320968	0.0333052
dmr192500	chr13	18234299	18234298	+	6475	407274	rs4529975	chr13	18641572	18641572	104	94.4531	0.88331	1971.14	3.39079e-06	0.188198	-0.760523	0.0362964	0.0311393
dmr192506	chr13	18238840	18238839	+	6521	998155	rs374881246	chr13	19236994	19236996	104	88.3492	1.1012	1596.04	4.2363e-06	0.184844	17.7133	0.0274973	0.024158
dmr192510	chr13	18246623	18246623	+	6605	972787	rs1810749	chr13	19219410	19219410	104	121.905	0.955513	1445.45	9.11844e-05	0.137501	0.304732	0.0412959	0.0380671
dmr192515	chr13	18254235	18254455	+	6710	894023	rs7323664	chr13	19148478	19148478	104	79.1984	1.10312	941.874	4.06459e-07	0.219584	0.445764	0.00219978	0.005518
dmr192531	chr13	18276306	18276450	+	6932	789160	rs9511387	chr13	19065610	19065610	104	121.184	0.984241	2657.64	6.10463e-05	0.143802	0.215014	0.0448955	0.0413888
dmr192560	chr13	18598642	18598653	+	9651	167645	rs9509827	chr13	18766298	18766298	104	94.3312	1.14517	1572.27	5.48325e-06	0.180943	-0.662679	0.0114989	0.0126816
dmr192573	chr13	18636315	18636314	+	9869	93028	rs12584385	chr13	18729342	18729342	104	62.0852	0.675943	3451.23	6.78326e-11	0.337234	0.771227	0.0247975	0.0145929
dmr192582	chr13	18665268	18665267	+	10065	636536	rs2611331	chr13	19301803	19301803	104	91.8734	0.926601	1297.34	4.48466e-06	0.183984	-0.898287	0.029997	0.0285919
dmr192661	chr13	18919021	18919020	+	12088	19111	rs76476611	chr13	18938131	18938134	104	73.1656	0.981774	775.625	1.31892e-06	0.202297	0.848257	0.0486951	0.0411272
dmr1926	chr1	3820831	3820830	+	19730	-479613	rs2500261	chr1	3341218	3341218	104	106.6	0.996238	2193.4	2.37497e-05	0.158498	0.457058	0.0409959	0.0408745
dmr192722	chr13	19055064	19055063	+	12885	-369015	rs34385572	chr13	18686049	18686049	104	60.9578	1.04114	956.665	1.46143e-07	0.234342	-0.784319	0.0442956	0.0475509
dmr19288	chr1	48217941	48217940	+	12490	393744	rs4926745	chr1	48611684	48611684	104	111.932	0.95905	2344.49	2.92737e-05	0.155259	-0.641348	0.0416958	0.0390407
dmr192908	chr13	19369786	19369785	+	15685	-109537	rs1330735	chr13	19260249	19260249	104	64.1672	0.756564	2551.17	3.87173e-09	0.284728	0.768375	0.0413959	0.0327178
dmr192978	chr13	19575723	19575722	+	17347	-809425	rs9509827	chr13	18766298	18766298	104	89.1008	0.976421	2587.15	2.69398e-06	0.191652	-0.798982	0.0428957	0.0391683
dmr192989	chr13	19601488	19601487	+	17464	562852	rs9579791	chr13	20164339	20164339	104	93.0008	0.932633	3277.36	8.4287e-07	0.208911	-0.353443	0.0173983	0.0146648
dmr192999	chr13	19630287	19630286	+	17581	639024	rs79699150	chr13	20269310	20269310	104	67.9758	0.987907	2493.43	8.84811e-09	0.273532	5.37	0.0105989	0.00903034
dmr193003	chr13	19639790	19639789	+	17580	-218378	rs9579167	chr13	19421412	19421412	104	55.7578	0.684072	4883.41	2.25994e-11	0.350861	2.08934	0.0475952	0.0293444
dmr19301	chr1	48265239	48265238	+	12361	928966	rs11583105	chr1	49194204	49194204	104	98.4648	0.897717	4269.67	4.45038e-06	0.184099	-0.286022	0.0575942	0.0494888
dmr193169	chr13	20129692	20129691	+	16630	631082	rs34671169	chr13	20760773	20760775	104	90.9898	0.963802	1683.95	1.72549e-06	0.198306	239.657	0.0164984	0.0153646
dmr193180	chr13	20148822	20148821	+	16586	-727410	rs9579167	chr13	19421412	19421412	104	74.4758	0.861498	1698.61	1.53719e-07	0.233618	2.63459	0.029797	0.0288726
dmr193199	chr13	20187970	20187969	+	16365	-116880	rs74035908	chr13	20071090	20071090	104	41.5086	0.808704	531.495	7.96399e-12	0.363545	-171.431	0.00459954	0.0233102
dmr193224	chr13	20241240	20241239	+	16171	-819828	rs9579167	chr13	19421412	19421412	104	55.8898	0.711604	6328.18	6.05707e-11	0.33865	2.15981	0.0746925	0.0434013
dmr193247	chr13	20298146	20298145	+	15982	104547	rs944012	chr13	20402692	20402692	104	108.022	0.955346	1819.3	2.15624e-05	0.159992	0.368795	0.0331967	0.0320546
dmr193393	chr13	20554572	20554571	+	16013	412158	rs9509473	chr13	20966729	20966729	104	109.88	0.973298	2081.71	1.10194e-05	0.170315	0.351142	0.0152985	0.0145756
dmr19342	chr1	48403534	48403533	+	12009	-9878	rs146874896	chr1	48393656	48393656	104	22.5875	0.543835	294.236	6.57962e-25	0.641528	764.307	0.00869913	0.0190718
dmr193432	chr13	20674121	20674120	+	16073	995313	rs3834506	chr13	21669433	21669433	104	75.5117	1.00469	1250.1	2.37444e-07	0.22737	0.409592	0.0163984	0.0131953
dmr193444	chr13	20689842	20689841	+	16031	380639	rs11280691	chr13	21070480	21070480	104	109.657	0.966326	3035.84	2.26106e-05	0.159258	-0.449655	0.0470953	0.0453899
dmr193459	chr13	20731557	20731556	+	16065	142255	rs34283905	chr13	20873811	20873811	104	44.3117	0.937955	11048.5	8.04889e-14	0.416638	-2.41273	0.0405959	0.0172515
dmr193671	chr13	21275043	21275042	+	16521	-514268	rs34671169	chr13	20760773	20760775	104	82.8039	0.950289	2520.69	1.17443e-06	0.204016	197.499	0.0463954	0.0436136
dmr19373	chr1	48513652	48513651	+	11613	-210404	rs78259397	chr1	48303248	48303248	104	72.7188	0.521388	19274.4	2.44571e-10	0.32099	4.95818	0.0785921	0.0483092
dmr193770	chr13	21492204	21492203	+	16066	668306	rs9578440	chr13	22160509	22160509	104	83.393	0.980977	1634.25	1.52546e-06	0.200139	-0.773347	0.0314969	0.0293478
dmr193911	chr13	21915429	21915428	+	16899	375783	rs75791597	chr13	22291211	22291211	104	94.2906	0.940367	3637.36	1.03105e-06	0.20594	2.34908	0.019898	0.0159394
dmr193980	chr13	22073009	22073008	+	17241	218203	rs75791597	chr13	22291211	22291211	104	77.7563	0.950612	2751.3	3.68471e-08	0.253828	2.32405	0.0079992	0.00713458
dmr194051	chr13	22302171	22302170	+	18018	-101282	rs17379813	chr13	22200889	22200889	104	75.8672	1.02321	1629.56	7.48489e-07	0.210658	-0.577392	0.039596	0.0354187
dmr19406	chr1	48644462	48644461	+	11108	-427897	rs910621	chr1	48216565	48216565	104	91.3352	0.993895	2953.22	1.22113e-06	0.203439	0.313278	0.0193981	0.0164946
dmr194143	chr13	22628212	22628211	+	18069	-52523	rs9317090	chr13	22575689	22575689	104	105.107	0.972571	3076.77	8.77987e-06	0.173786	0.464696	0.0276972	0.0267713
dmr19419	chr1	48675305	48675304	+	11054	-458740	rs910621	chr1	48216565	48216565	104	82.1844	1.02532	1593.34	2.25795e-07	0.228095	0.307377	0.00759924	0.00587561
dmr194204	chr13	22806017	22806016	+	18250	-889596	rs2761382	chr13	21916421	21916421	104	55.4633	1.02742	913.183	7.38994e-09	0.275985	4.45183	0.0217978	0.0202084
dmr194261	chr13	22900729	22900728	+	18170	824571	rs9510834	chr13	23725299	23725299	104	109.495	0.969735	3632.17	2.07002e-05	0.160622	-0.502886	0.0506949	0.0493608
dmr194268	chr13	22916258	22916257	+	18176	690095	rs55642712	chr13	23606352	23606352	104	96.8805	0.99884	2916.93	7.9288e-06	0.17534	0.820587	0.0455954	0.0465412
dmr194285	chr13	22940474	22940473	+	18206	-498846	rs77862776	chr13	22441628	22441628	104	84.4594	1.0988	6055.97	7.89053e-07	0.209882	-0.790892	0.0307969	0.0365682
dmr194305	chr13	22965091	22965090	+	18313	-143662	rs61386648	chr13	22821429	22821429	104	101.43	0.976514	3594.79	1.19098e-06	0.203809	-0.729044	0.00769923	0.00659663
dmr19431	chr1	48711873	48711872	+	10991	952765	rs79566784	chr1	49664637	49664637	104	54.732	0.71441	162834	3.43747e-21	0.577786	-2.31541	0.00949905	6.78237e-05
dmr194623	chr13	23702675	23702674	+	19428	-424012	rs17374863	chr13	23278663	23278663	104	43.9969	1.11884	16939.3	7.75634e-18	0.510758	-0.825329	0.00029997	0.000154055
dmr194636	chr13	23724629	23724628	+	19385	-579122	rs146660759	chr13	23145507	23145507	104	96.718	0.947867	5848.93	2.36242e-06	0.193618	3.11622	0.0411959	0.0377029
dmr194796	chr13	24095328	24095327	+	18431	-268158	rs61029041	chr13	23827170	23827170	104	68.1688	0.888548	2060.74	5.49051e-10	0.310555	-7.60435	0.00259974	0.00241579
dmr195058	chr13	24634283	24634282	+	17352	-531252	rs17080016	chr13	24103031	24103031	104	108.154	1.09058	6010.52	9.22661e-06	0.173029	0.434502	0.0274973	0.0256261
dmr195148	chr13	24815304	24815303	+	17628	-11	rs3977167	chr13	24815293	24815293	104	97.0734	0.921508	4562.94	2.67428e-06	0.191762	9.67934	0.040396	0.0356925
dmr195177	chr13	24917143	24917142	+	17413	-370575	rs113388448	chr13	24546568	24546568	104	59.2516	1.01635	1689.49	3.01219e-08	0.256641	2.08332	0.0491951	0.0464715
dmr19529	chr1	49110672	49110671	+	9833	-857827	rs72887941	chr1	48252845	48252845	104	75.9078	1.26943	1963.6	6.80657e-08	0.245204	7.22956	0.00249975	0.00190922
dmr195333	chr13	25414000	25413999	+	16627	-298620	rs60545151	chr13	25115380	25115380	104	112.216	0.961176	2355.01	2.25992e-05	0.159266	-0.33242	0.0287971	0.029177
dmr19539	chr1	49160486	49160485	+	9651	-943921	rs910621	chr1	48216565	48216565	104	93.5289	0.954073	1460.62	5.06932e-07	0.216365	0.340036	0.00419958	0.00371749
dmr195486	chr13	25747350	25747349	+	16571	-999216	rs139522698	chr13	24748132	24748134	104	117.102	0.922267	7202.47	6.85782e-06	0.177548	-0.675112	0.0219978	0.0186648
dmr19552	chr1	49252345	49252344	+	9317	-304501	rs149584451	chr1	48947840	48947844	104	66.0461	0.97221	951.035	2.56325e-07	0.226266	24.6375	0.0240976	0.0424939
dmr195563	chr13	25973547	25973546	+	16970	441640	rs2149076	chr13	26415186	26415186	104	86.7852	0.967719	1917.65	6.745e-07	0.212186	-0.595004	0.0145985	0.0127808
dmr195633	chr13	26116021	26116020	+	17013	-402333	rs1475183	chr13	25713688	25713688	104	71.9266	1.01244	3877.96	4.15864e-09	0.283766	-0.654673	0.00489951	0.00375561
dmr195654	chr13	26184154	26184153	+	17050	122282	rs796960	chr13	26306435	26306435	104	60.4602	1.31591	1231.8	1.10255e-07	0.238364	-0.354579	0.0116988	0.0226758
dmr195678	chr13	26267766	26267765	+	17079	-298171	rs7994374	chr13	25969595	25969595	104	72.2617	0.757553	8256.42	1.222e-09	0.300084	-0.608622	0.0241976	0.0147891
dmr195696	chr13	26311285	26311284	+	17092	-390747	rs61947369	chr13	25920538	25920538	104	112.552	0.966533	2540.86	2.84053e-05	0.155726	0.699057	0.0371963	0.0377028
dmr195697	chr13	26312164	26312163	+	17099	972724	rs7322499	chr13	27284887	27284887	104	68.382	0.844835	2552.72	7.26498e-14	0.417771	-0.805161	0.00019998	2.58089e-05
dmr195763	chr13	26516736	26516735	+	17162	542099	rs397686248	chr13	27058834	27058834	104	93.6	1.01498	3675.79	2.54245e-06	0.192519	-0.395094	0.029797	0.0277055
dmr195815	chr13	26675934	26675933	+	16908	583029	rs4573795	chr13	27258962	27258962	104	116.949	0.955226	7847.45	1.53935e-05	0.165186	-3.22407	0.0419958	0.0413235
dmr195920	chr13	26896299	26896298	+	17147	-328146	rs9581706	chr13	26568153	26568153	104	112.521	0.957523	2898.67	6.88185e-06	0.177495	0.422747	0.0116988	0.0103878
dmr19609	chr1	49689809	49689808	+	8519	657495	rs76591482	chr1	50347303	50347303	104	121.662	0.92842	1760.38	7.23036e-05	0.141148	1.51015	0.0435956	0.0401989
dmr196164	chr13	27463429	27463428	+	16533	-419705	rs397851331	chr13	27043724	27043724	104	73.2367	0.926441	1545.64	7.27375e-08	0.244266	0.672499	0.0142986	0.0141677
dmr196199	chr13	27521164	27521163	+	16410	-759885	rs2479506	chr13	26761279	26761279	104	113.78	0.91158	10221.4	1.06457e-06	0.205468	-74.7099	0.00729927	0.00579099
dmr19619	chr1	49788942	49788941	+	8356	-704806	rs7534780	chr1	49084136	49084136	104	121.987	0.937674	940.08	3.39673e-06	0.188171	0.459612	0.00159984	0.000753019
dmr196246	chr13	27672623	27672622	+	16506	138473	rs7332923	chr13	27811095	27811095	104	73.3383	1.00404	2760.81	3.05658e-08	0.256437	12.8407	0.00949905	0.00910562
dmr196263	chr13	27700193	27700192	+	16537	-670451	rs9319334	chr13	27029742	27029742	104	108.794	0.978252	5443.98	1.26859e-05	0.168157	0.407262	0.0468953	0.0460047
dmr196309	chr13	27803200	27803199	+	16222	-107774	rs34137661	chr13	27695426	27695426	104	55.9711	1.13317	922.741	4.64328e-08	0.250589	-3.60817	0.0133987	0.0363789
dmr196312	chr13	27811622	27811621	+	16217	6347	rs2211526	chr13	27817968	27817968	104	79.1883	0.927266	2164.42	2.88905e-07	0.224537	0.4821	0.0243976	0.0229001
dmr19631	chr1	49866492	49866491	+	8230	480812	rs76591482	chr1	50347303	50347303	104	71.3883	1.07812	1458.56	5.11765e-07	0.216226	1.47924	0.0449955	0.0350443
dmr19637	chr1	49916428	49916427	+	8168	-944483	rs1343425	chr1	48971945	48971945	104	113.313	0.918465	1916.21	3.63684e-05	0.151887	-0.283592	0.0485951	0.0420158
dmr196397	chr13	27996471	27996470	+	15644	-767789	rs76907307	chr13	27228681	27228682	104	114.248	0.96097	3322.66	2.26427e-05	0.159236	-0.646119	0.0349965	0.0340428
dmr196416	chr13	28025832	28025831	+	15588	891768	rs2935190	chr13	28917599	28917599	104	77.807	0.844507	4074.31	4.31569e-08	0.251616	-0.882209	0.0236976	0.0196963
dmr196445	chr13	28068080	28068079	+	15562	-717914	rs17524459	chr13	27350166	27350166	104	70.9008	0.891495	2765.16	1.01229e-07	0.239579	56.8897	0.0511949	0.046617
dmr196476	chr13	28141625	28141624	+	15594	395877	rs9508053	chr13	28537501	28537501	104	111.201	0.95722	2666.38	1.03015e-05	0.171345	-0.498696	0.0175982	0.0164504
dmr196564	chr13	28489675	28489674	+	15774	454684	rs7992660	chr13	28944358	28944358	104	67.4984	0.839966	3511.08	1.71208e-08	0.264475	-5.0649	0.0543946	0.0393764
dmr196614	chr13	28605796	28605795	+	15851	290783	rs8001488	chr13	28896578	28896578	104	92.5641	0.963004	2834.22	2.05601e-06	0.195694	-0.808334	0.0251975	0.0247487
dmr196644	chr13	28669972	28669971	+	15916	-68078	rs73160057	chr13	28601894	28601894	104	53.7367	0.95601	1529.32	8.81453e-10	0.304377	2.12129	0.0194981	0.0203408
dmr196653	chr13	28693370	28693369	+	15813	-63011	rs77962855	chr13	28630357	28630359	104	111.963	0.965635	2469.28	2.24691e-06	0.194368	0.43389	0.00379962	0.00283181
dmr196731	chr13	28938135	28938134	+	15261	-569822	rs9508020	chr13	28368313	28368313	104	88.3594	0.983093	1629.6	4.579e-06	0.183669	0.437453	0.0446955	0.0410262
dmr196761	chr13	29034768	29034767	+	15485	560194	rs4769763	chr13	29594961	29594961	104	114.156	0.960739	3019.84	2.46722e-05	0.157909	-0.365258	0.0367963	0.0342877
dmr1967	chr1	3864574	3864573	+	19702	293748	rs12402282	chr1	4158321	4158321	104	59.2617	1.04445	927.361	1.07194e-07	0.238764	0.704224	0.0473953	0.0483935
dmr196811	chr13	29195676	29195675	+	15579	563994	rs7331353	chr13	29759669	29759669	104	104.589	0.958878	4427.38	1.60898e-07	0.232964	0.325214	0.00079992	0.000902929
dmr196813	chr13	29203125	29203124	+	15587	-330635	rs9550409	chr13	28872490	28872490	104	64.5023	0.832268	1773.13	2.88291e-10	0.31888	-0.819015	0.00459954	0.00410598
dmr19686	chr1	50247460	50247459	+	8503	-745922	rs35743021	chr1	49501537	49501538	104	102.273	0.981588	1777.39	1.07149e-05	0.170743	-0.317818	0.0283972	0.0241055
dmr197018	chr13	29673900	29673899	+	15290	-778756	rs3011024	chr13	28895144	28895144	104	84.8758	0.950059	2379.43	2.10987e-07	0.229072	-0.806051	0.0105989	0.00868056
dmr197019	chr13	29674395	29674394	+	15290	996391	rs2025408	chr13	30670785	30670785	104	91.1828	0.942515	2085.19	2.32439e-06	0.193861	2.34704	0.0288971	0.0259718
dmr197082	chr13	29890169	29890168	+	15579	-995025	rs3011024	chr13	28895144	28895144	104	77.2484	0.956194	2383.05	1.03018e-07	0.23933	-0.839694	0.0171983	0.0135169
dmr197179	chr13	30106285	30106284	+	15504	-252872	rs111322609	chr13	29853412	29853413	104	108.164	0.94959	4517.16	1.1072e-06	0.204888	3.03227	0.00409959	0.00415818
dmr197198	chr13	30135267	30135267	+	15505	-663189	rs4769747	chr13	29472078	29472078	104	111.881	0.966094	2221.66	2.50986e-05	0.157643	-0.500895	0.0334967	0.0310006
dmr19719	chr1	50381439	50381438	+	8737	524984	rs12073279	chr1	50906422	50906422	104	132.336	0.932916	1676.84	2.0403e-05	0.160846	-1.25236	0.00539946	0.00390789
dmr197216	chr13	30171967	30171966	+	15474	-184155	rs116713688	chr13	29987812	29987812	104	63.3141	0.949799	8729.11	4.85891e-10	0.312142	2.56653	0.0244976	0.0138212
dmr197228	chr13	30191718	30191717	+	15504	406132	rs73167362	chr13	30597849	30597849	104	88.4813	1.11463	4405.72	1.89878e-07	0.230588	1.96942	0.00629937	0.00368586
dmr19726	chr1	50397221	50397220	+	8755	262268	rs6588391	chr1	50659488	50659488	104	132.783	0.921537	1571.85	6.79138e-05	0.142131	0.330818	0.0173983	0.0154256
dmr197294	chr13	30441001	30441000	+	15167	109541	rs9506337	chr13	30550541	30550541	104	102.152	0.980331	2780.06	7.06744e-06	0.17709	0.32167	0.0253975	0.0254432
dmr19741	chr1	50433059	50433058	+	8776	-91302	rs1532738	chr1	50341757	50341757	104	120.941	0.965733	2254.53	5.16622e-05	0.146413	-0.374086	0.0358964	0.0321355
dmr197427	chr13	30790178	30790177	+	15073	-802366	rs116713688	chr13	29987812	29987812	104	64.4313	0.715495	3489.47	1.60992e-09	0.296441	2.73303	0.040096	0.0326569
dmr197433	chr13	30802122	30802121	+	15078	-731321	rs9551815	chr13	30070801	30070801	104	67.1125	0.73806	3021.72	4.85851e-12	0.369471	34.7647	0.00109989	0.00112274
dmr19743	chr1	50442245	50442244	+	8785	457174	rs10888710	chr1	50899418	50899418	104	54.3563	1.08053	1317.33	1.16384e-08	0.269783	15.6539	0.0494951	0.0376071
dmr197453	chr13	30859617	30859616	+	15080	-871805	rs116713688	chr13	29987812	29987812	104	67.6102	0.632635	20457.4	6.18885e-14	0.419541	2.84351	0.0039996	0.00156401
dmr1974	chr1	3871187	3871186	+	19696	-763486	rs1890336	chr1	3107701	3107701	104	110.957	0.974796	3419.12	1.0123e-07	0.239579	0.451315	0.00039996	0.000163938
dmr197535	chr13	31051675	31051674	+	14608	702517	rs10492610	chr13	31754191	31754191	104	114.42	1.01957	7851.33	1.35379e-05	0.16716	-0.697825	0.0366963	0.0357892
dmr197559	chr13	31101819	31101818	+	14475	-242109	rs2183821	chr13	30859710	30859710	104	105.361	0.987128	2694.24	1.20144e-05	0.168991	0.367309	0.0310969	0.0294432
dmr197637	chr13	31364350	31364349	+	14184	-530620	rs9508845	chr13	30833730	30833730	104	91.6906	0.93468	2449.53	2.40605e-07	0.227179	0.49747	0.0049995	0.00456972
dmr197714	chr13	31634278	31634277	+	13806	-208295	rs60565667	chr13	31425983	31425983	104	102.548	0.932436	2200.35	1.11226e-05	0.170172	1.8923	0.0390961	0.0363827
dmr197795	chr13	31938936	31938935	+	13505	128416	rs576604663	chr13	32067351	32067351	104	100.994	0.909621	6845.71	2.77492e-06	0.191208	-0.819843	0.0457954	0.0376348
dmr197796	chr13	31941902	31941901	+	13513	-674587	rs17075734	chr13	31267315	31267315	104	55.6156	0.656442	4541.61	6.30734e-11	0.338144	-3.9339	0.0762924	0.047841
dmr197812	chr13	31986858	31986857	+	13694	263928	rs75707430	chr13	32250785	32250785	104	98.0891	1.02031	3847.42	7.6397e-06	0.175906	4.14265	0.0522948	0.0486388
dmr197860	chr13	32162779	32162778	+	13846	725758	rs211253	chr13	32888536	32888536	104	103.452	0.966325	1641.25	1.36478e-05	0.167036	0.677995	0.0274973	0.0268434
dmr197903	chr13	32301628	32301656	+	13835	-333512	rs56222913	chr13	31968116	31968116	104	63.3953	1.16299	1873.1	1.87655e-09	0.294408	-0.553081	0.00249975	0.00207044
dmr19827	chr1	51074935	51074934	+	9969	504900	rs140873580	chr1	51579834	51579834	104	75.6438	0.884374	1525.62	2.38929e-07	0.22728	200.61	0.030297	0.0273056
dmr198531	chr13	34552239	34552238	+	13514	-208782	rs9540549	chr13	34343457	34343457	104	115.03	0.975047	2489.85	3.78965e-06	0.186524	0.659469	0.00429957	0.00336694
dmr198627	chr13	34885548	34885547	+	13477	-663171	rs183621348	chr13	34222377	34222377	104	81.9305	0.878999	4139.03	1.86102e-07	0.230877	2.36701	0.0364964	0.0268324
dmr198678	chr13	35427431	35427430	+	13131	199519	rs12877203	chr13	35626949	35626949	104	106.915	0.897626	5443.6	2.25233e-06	0.194332	-0.649427	0.0183982	0.014856
dmr198697	chr13	35520579	35520578	+	13180	-693511	rs9592736	chr13	34827068	34827068	104	75.7555	0.938279	1143.61	1.69829e-07	0.23219	-0.734603	0.0156984	0.0127904
dmr198708	chr13	35553761	35553760	+	13232	695244	rs73167278	chr13	36249004	36249004	104	93.6102	0.906134	1998.48	2.34587e-06	0.193723	-0.909437	0.0230977	0.0230078
dmr19873	chr1	51330671	51330670	+	10226	436687	rs856602	chr1	51767357	51767357	104	33.7797	1.23168	797.272	1.58614e-15	0.45859	-1.07942	0.00409959	0.00127507
dmr198896	chr13	36089145	36089144	+	13307	557743	rs660005	chr13	36646887	36646887	104	94.707	0.979401	5216.97	5.23111e-07	0.215906	1.01297	0.0141986	0.0097715
dmr198917	chr13	36134497	36134496	+	13439	614845	rs79676486	chr13	36749341	36749341	104	43.1234	0.944634	8453.03	1.11472e-19	0.548788	2.52221	0.00269973	8.48313e-05
dmr198925	chr13	36156018	36156017	+	13500	593324	rs79676486	chr13	36749341	36749341	104	52.0813	0.67113	41781.9	7.41613e-15	0.442475	2.27583	0.0463954	0.0151265
dmr198989	chr13	36338413	36338412	+	13763	-764325	rs73498964	chr13	35574088	35574088	104	58.2664	0.608657	3818.64	4.79741e-11	0.341557	-0.825105	0.049695	0.035151
dmr199131	chr13	36884145	36884144	+	14386	372770	rs1408228	chr13	37256914	37256914	104	108.845	0.960812	2532.78	1.49172e-05	0.16567	0.373708	0.0305969	0.027742
dmr199137	chr13	36910192	36910191	+	14365	-160851	rs79676486	chr13	36749341	36749341	104	57.9922	0.937275	3530.07	5.48847e-11	0.339881	2.64455	0.00769923	0.00525509
dmr199149	chr13	36978077	36978076	+	14467	-228736	rs79676486	chr13	36749341	36749341	104	51.1875	0.876239	4779.67	7.53195e-11	0.335922	2.18706	0.0625937	0.0407811
dmr199196	chr13	37179803	37179802	+	14614	-424587	rs815014	chr13	36755216	36755216	104	112.673	0.952902	2534.5	9.05924e-06	0.173308	-0.339533	0.0131987	0.0122339
dmr199205	chr13	37201371	37201370	+	14702	278836	rs12584046	chr13	37480206	37480206	104	69.8953	1.28519	2297.98	6.13956e-07	0.213564	-0.489114	0.0418958	0.043435
dmr199262	chr13	37388626	37388625	+	15057	-921093	rs56367997	chr13	36467533	36467533	104	45.5609	1.17548	1196.52	8.60513e-10	0.304692	-1.04897	0.0210979	0.0338337
dmr199296	chr13	37505363	37505362	+	14991	-986043	rs9603052	chr13	36519320	36519320	104	51.482	0.721084	4888.73	4.18323e-14	0.423843	-0.615992	0.010399	0.00492678
dmr199298	chr13	37507012	37507011	+	14992	-720581	rs9603104	chr13	36786431	36786431	104	118.635	0.998933	7241.81	1.58311e-05	0.164755	-3.60521	0.0271973	0.028605
dmr199568	chr13	38538710	38538709	+	15995	-678375	rs9576388	chr13	37860335	37860335	104	89.9641	0.945872	2271.31	3.27697e-06	0.188711	0.254539	0.0425957	0.0416485
dmr19964	chr1	51874280	51874279	+	10922	-929292	rs58762442	chr1	50944985	50944988	104	50.0297	0.901504	3734	8.48967e-11	0.334418	2.04228	0.0655934	0.0388102
dmr199755	chr13	39269928	39269927	+	15466	287991	rs9576857	chr13	39557918	39557918	104	96.2305	0.940801	2816.18	5.91813e-06	0.179786	-1.66162	0.0472953	0.0455886
dmr199777	chr13	39331520	39331519	+	15328	-857035	rs74047579	chr13	38474485	38474485	104	61.3945	1.3347	1846.84	1.15299e-10	0.33056	-1.05896	9.999e-05	0.00013164
dmr199810	chr13	39467161	39467160	+	15498	677425	rs145151791	chr13	40144585	40144599	104	114.298	0.946865	2877.37	1.80571e-05	0.16273	-0.387125	0.0275972	0.0248371
dmr199825	chr13	39501432	39501431	+	15535	642992	rs9603686	chr13	40144423	40144423	104	100.537	0.946163	2042.7	6.7764e-06	0.17773	-0.611927	0.0274973	0.0246745
dmr199858	chr13	39585492	39585491	+	15379	-193605	rs4941925	chr13	39391887	39391887	104	49.5117	0.758835	1890.17	3.88567e-12	0.372134	-0.977755	0.0162984	0.0143857
dmr199882	chr13	39682346	39682345	+	15096	464556	rs17060956	chr13	40146901	40146901	104	114.674	0.931747	5484.69	1.83877e-05	0.16245	2.31251	0.0474953	0.0472818
dmr199910	chr13	39811448	39811448	+	15018	-850410	rs9548567	chr13	38961038	38961038	104	114.014	0.965358	2707.86	3.76792e-05	0.151336	-0.467454	0.0489951	0.0476471
dmr199971	chr13	40048543	40048542	+	14695	3719	rs928642	chr13	40052261	40052261	104	88.6742	0.982747	3313.3	9.69796e-07	0.206844	0.313385	0.0257974	0.0217879
dmr199999	chr13	40161327	40161326	+	14268	566390	rs13378489	chr13	40727716	40727716	104	76.0703	0.929314	1485.08	7.28099e-07	0.211063	-0.649219	0.0416958	0.0439882
dmr200042	chr13	40292889	40292888	+	13787	-547801	rs3000483	chr13	39745088	39745088	104	113.242	0.976282	1967.37	3.96816e-05	0.15053	-0.325755	0.0419958	0.0379599
dmr200084	chr13	40404829	40404828	+	13596	-964999	rs4943665	chr13	39439830	39439830	104	80.4883	0.905706	2056.86	4.85846e-07	0.216985	-0.375221	0.0309969	0.0296811
dmr200085	chr13	40407186	40407185	+	13583	504347	rs1989252	chr13	40911532	40911532	104	106.011	0.972115	1924.89	1.74715e-05	0.163237	-0.479378	0.0315968	0.0307266
dmr200094	chr13	40435298	40435297	+	13557	-578741	rs151062051	chr13	39856552	39856557	104	94.6156	0.769949	5336.85	1.9606e-09	0.293826	0.567837	0.00089991	0.000576427
dmr200098	chr13	40446631	40446630	+	13614	-112519	rs2875383	chr13	40334112	40334112	104	66.3711	0.933236	1028.2	7.45749e-08	0.243913	0.502499	0.0227977	0.0242204
dmr200197	chr13	40779161	40779160	+	13640	-386339	rs9566520	chr13	40392822	40392822	104	75.8672	0.763927	18528.1	6.63385e-09	0.277452	-2.10783	0.0653935	0.0408575
dmr200305	chr13	41221425	41221424	+	13301	-944068	rs12867782	chr13	40277357	40277357	104	84.825	0.946985	1271.25	3.57714e-06	0.187393	0.841156	0.0437956	0.0436909
dmr200323	chr13	41281865	41281864	+	13262	-909988	rs17196608	chr13	40371877	40371877	104	91.7922	0.908602	7257.38	5.63137e-07	0.214828	-0.76542	0.0387961	0.0279833
dmr200408	chr13	41536769	41536768	+	13080	-116896	rs78384577	chr13	41419873	41419873	104	107.27	1.09372	4990.66	1.32425e-05	0.167498	-1.99337	0.0377962	0.0339685
dmr200482	chr13	42004841	42004840	+	13774	20747	rs35327399	chr13	42025587	42025590	104	65.2844	0.787031	12484.8	2.53037e-14	0.429318	4.03597	0.00129987	0.000220542
dmr200604	chr13	42373239	42373238	+	14186	896126	rs2289777	chr13	43269364	43269364	104	46.282	0.790681	2348.53	5.23675e-12	0.368576	-0.836539	0.0452955	0.0291038
dmr200650	chr13	42492331	42492330	+	14098	12689	rs142493102	chr13	42505019	42505019	104	68.6055	0.552574	14837.4	5.7849e-12	0.367384	2.17282	0.0279972	0.0137667
dmr200695	chr13	42632523	42632522	+	13886	350270	rs11312093	chr13	42982792	42982793	104	78.7922	0.898532	1632.13	9.40604e-07	0.207295	-0.473681	0.050495	0.0472999
dmr200703	chr13	42645331	42645330	+	13851	-129684	rs1972302	chr13	42515647	42515647	104	90.3398	0.962259	1320.97	8.33339e-06	0.174582	-0.766499	0.0523948	0.0487254
dmr200736	chr13	42724916	42724915	+	13999	853205	rs17064731	chr13	43578120	43578120	104	57.3727	0.671986	14134	1.56725e-11	0.355339	-1.68666	0.0753925	0.0437093
dmr200759	chr13	42778859	42778858	+	13972	533758	rs61951888	chr13	43312616	43312616	104	83.2609	0.880519	1910.13	2.74181e-07	0.225293	-0.830918	0.0164984	0.0151796
dmr200775	chr13	42816873	42816872	+	13979	-791283	rs35327399	chr13	42025587	42025590	104	42.6867	0.673437	27231.6	6.88347e-20	0.55292	3.7026	0.0282972	0.00295334
dmr200818	chr13	42934368	42934367	+	14076	-908778	rs35327399	chr13	42025587	42025590	104	54.2852	0.960905	2503.49	8.57069e-10	0.304745	3.90546	0.0380962	0.0283917
dmr200858	chr13	43023253	43023252	+	13994	436056	rs143206866	chr13	43459308	43459308	104	100.75	0.961374	1856.93	1.25584e-05	0.168312	-1.60641	0.0392961	0.0364761
dmr200873	chr13	43113996	43113995	+	14014	-189443	rs1544295	chr13	42924553	42924553	104	81.3414	0.984769	1360.47	2.16001e-06	0.194957	-0.810387	0.0448955	0.0398527
dmr20098	chr1	52443075	52443074	+	12443	919783	rs58173145	chr1	53362857	53362857	104	101.867	0.997388	3269.53	2.68943e-06	0.191677	5.47058	0.0150985	0.0112213
dmr201194	chr13	44306741	44306740	+	12467	357030	rs5803269	chr13	44663770	44663770	104	108.418	0.962723	1584.56	2.60659e-05	0.157058	0.306873	0.0370963	0.0318091
dmr201262	chr13	44600674	44600673	+	12575	-441382	rs577931806	chr13	44159292	44159292	104	54.6406	1.25535	1385.73	4.14305e-08	0.252188	-3.85003	0.0335966	0.0467135
dmr201282	chr13	44679628	44679627	+	12513	-450561	rs78336150	chr13	44229067	44229067	104	55.5242	1.00806	479.179	2.08797e-08	0.261731	0.798197	0.0184982	0.0200391
dmr201309	chr13	44774041	44774040	+	12534	352630	rs558060828	chr13	45126670	45126671	104	93.5898	0.95397	3046.51	4.0867e-07	0.219505	2.35846	0.00719928	0.00617865
dmr201395	chr13	45062442	45062441	+	12556	764714	rs74071844	chr13	45827155	45827155	104	71.4492	0.747543	5482.39	1.70831e-10	0.325573	22.6671	0.00729927	0.00467269
dmr201432	chr13	45204284	45204283	+	12706	197931	rs11617888	chr13	45402214	45402214	104	110.043	0.918909	3516.5	1.42808e-08	0.266974	-0.823686	0.00029997	4.76672e-05
dmr201443	chr13	45270434	45270433	+	12716	269991	rs1536211	chr13	45540424	45540424	104	100.242	0.941484	1505.74	1.1778e-05	0.169295	-0.39002	0.0344966	0.0320322
dmr201444	chr13	45273071	45273070	+	12711	143155	rs7491969	chr13	45416225	45416225	104	99.9172	0.9512	1253.38	3.46916e-06	0.187854	-0.53364	0.0106989	0.00878772
dmr201521	chr13	45520678	45520677	+	12858	84020	rs11843872	chr13	45604697	45604697	104	85.5563	0.926412	1496.27	3.0308e-06	0.189884	-2.7994	0.0483952	0.0448819
dmr201626	chr13	45831128	45831127	+	13117	-691261	rs75028024	chr13	45139867	45139867	104	83.7992	1.25061	3642.64	1.2813e-06	0.202726	59.2367	0.0193981	0.0206785
dmr201870	chr13	46671914	46671913	+	14193	-336651	rs9526169	chr13	46335263	46335263	104	99.6328	1.06905	5412.15	6.31224e-06	0.178807	0.60009	0.0429957	0.0412953
dmr20192	chr1	52833430	52833429	+	12891	779391	rs11303017	chr1	53612820	53612821	104	117.741	0.945521	1786.13	1.77944e-05	0.162955	-0.319694	0.0128987	0.0116462
dmr202028	chr13	47283606	47283605	+	14454	718361	rs9567974	chr13	48001966	48001966	104	92.432	0.94058	1727.92	3.35835e-06	0.188342	-2.03183	0.0269973	0.0261775
dmr20217	chr1	52906922	52906921	+	12944	503788	rs953625	chr1	53410709	53410709	104	115.345	0.963341	1467.99	5.94215e-05	0.144224	-0.301577	0.040196	0.0388509
dmr202222	chr13	47941754	47941753	+	14483	-341221	rs7328382	chr13	47600533	47600533	104	30.4789	0.86119	373.062	4.51089e-14	0.423017	7.06134	0.00959904	0.033057
dmr202229	chr13	47973870	47973869	+	14446	-922632	rs2183055	chr13	47051238	47051238	104	100.902	0.976727	1780.5	1.57357e-05	0.164848	0.351048	0.0419958	0.0401752
dmr202400	chr13	48727668	48727667	+	13330	694565	rs9562879	chr13	49422232	49422232	104	105.28	0.944841	1408.42	2.80493e-05	0.155921	0.311815	0.0467953	0.0426133
dmr202568	chr13	49380970	49380969	+	12407	-236935	rs4942803	chr13	49144035	49144035	104	120.098	0.968405	3031.67	2.86242e-05	0.155607	0.364931	0.0246975	0.023596
dmr202581	chr13	49413527	49413526	+	12404	231937	rs12584003	chr13	49645463	49645463	104	91.7313	0.851608	3340.75	7.66427e-08	0.243526	5.06234	0.00689931	0.00416954
dmr202613	chr13	49516631	49516630	+	12460	347470	rs7986486	chr13	49864100	49864100	104	76.5578	0.898065	4950.06	2.95639e-08	0.256901	-0.929302	0.0257974	0.0164673
dmr202649	chr13	49586191	49586190	+	12456	913819	rs200799798	chr13	50500009	50500012	104	105.402	0.945149	1679.96	4.39132e-07	0.218458	0.556523	0.00139986	0.000945635
dmr202655	chr13	49598419	49598418	+	12446	58104	rs79970672	chr13	49656522	49656522	104	113.151	1.05956	7061.45	4.46956e-06	0.184034	23.7739	0.0132987	0.00890099
dmr202725	chr13	49741697	49741696	+	12262	-856894	rs148152549	chr13	48884803	48884803	104	58.043	1.26933	2038.95	3.67713e-08	0.253857	271.009	0.0333967	0.0350062
dmr202761	chr13	49850694	49850693	+	12258	889934	rs10507565	chr13	50740627	50740627	104	104.782	0.919247	7190.64	3.76725e-06	0.186613	-0.691969	0.0419958	0.0342333
dmr202860	chr13	50283359	50283358	+	12665	-644851	rs112794734	chr13	49638507	49638508	104	108.905	1.00221	4214.8	1.09077e-05	0.170471	-0.857893	0.030297	0.0278103
dmr202901	chr13	50420845	50420844	+	12556	-6675	rs67236050	chr13	50414170	50414170	104	90.8578	0.944198	1907.87	2.13005e-06	0.195166	-1.15336	0.0252975	0.022859
dmr202958	chr13	50639452	50639451	+	11939	-306949	rs117010378	chr13	50332503	50332503	104	82.8953	1.29517	3160.6	2.09006e-06	0.195449	-7.89639	0.0325967	0.0277151
dmr20303	chr1	53120710	53120709	+	12885	949628	rs6674224	chr1	54070337	54070337	104	115.862	0.922878	6579.78	8.96829e-07	0.207998	-0.702228	0.00449955	0.0024055
dmr203109	chr13	51118023	51118022	+	11625	442267	rs7332922	chr13	51560289	51560289	104	91.8836	0.958938	3543.6	2.60613e-06	0.192148	-5.85384	0.0480952	0.0408278
dmr203179	chr13	51308236	51308235	+	11234	636842	rs10651715	chr13	51945077	51945077	104	121.388	0.934945	2462.62	4.10191e-05	0.150013	-0.308815	0.0313969	0.0297306
dmr203226	chr13	51600583	51600582	+	10876	-721684	rs17074964	chr13	50878899	50878899	104	35.943	1.00322	3226.71	2.79411e-26	0.662555	0.920908	0.00029997	1.64264e-06
dmr203235	chr13	51701298	51701297	+	10985	178665	rs4245363	chr13	51879962	51879962	104	55.25	0.666336	1759.9	5.95958e-14	0.419957	0.503823	0.00219978	0.00211188
dmr203387	chr13	52341819	52341818	+	11175	-500148	rs9596590	chr13	51841671	51841671	104	103.137	0.95418	1913.07	1.70076e-05	0.163652	4.00859	0.0450955	0.0411853
dmr203407	chr13	52447033	52447032	+	11268	641874	rs2799343	chr13	53088906	53088906	104	87.2117	0.888656	1784.94	2.40616e-08	0.259765	-0.5664	0.00179982	0.00139392
dmr203457	chr13	52734199	52734198	+	11683	-392380	rs9526892	chr13	52341819	52341819	104	88.8469	0.895872	2456.03	1.22162e-06	0.203433	-809.415	0.0341966	0.0283552
dmr203544	chr13	52951597	52951596	+	11719	331811	rs7323372	chr13	53283407	53283407	104	116.177	0.971494	2401.99	1.47164e-06	0.200672	0.397426	0.00119988	0.00106158
dmr203579	chr13	53048804	53048803	+	11869	-35473	rs7987399	chr13	53013331	53013331	104	83.3016	0.896301	2795.03	8.20883e-07	0.2093	-0.358201	0.050295	0.0428642
dmr203751	chr13	53899458	53899457	+	12730	-168829	rs2785830	chr13	53730629	53730629	104	110.195	0.927274	2641.66	7.45041e-06	0.176288	-0.508613	0.0179982	0.0149908
dmr203776	chr13	54012105	54012104	+	12568	792259	rs79277517	chr13	54804363	54804363	104	112.095	0.964071	2623.27	3.27332e-05	0.153524	-1.82574	0.0486951	0.0470744
dmr203795	chr13	54103871	54103870	+	12566	229432	rs4619283	chr13	54333302	54333302	104	110.642	0.953451	1236.6	5.6754e-06	0.180421	0.318813	0.00619938	0.004661
dmr203952	chr13	54828905	54828904	+	12653	885897	rs12857061	chr13	55714801	55714801	104	56.9766	1.08872	2448.7	1.16626e-08	0.269755	4.23247	0.0523948	0.0445938
dmr204026	chr13	55229417	55229416	+	12866	539019	rs143334460	chr13	55768435	55768435	104	94.9406	0.968586	2400.44	7.16171e-06	0.176889	-0.781796	0.0490951	0.047393
dmr204066	chr13	55482315	55482314	+	12350	635897	rs137883340	chr13	56118211	56118211	104	105.402	0.939473	1582.05	1.66393e-05	0.163989	1.85465	0.0327967	0.0293759
dmr204080	chr13	55581861	55581860	+	12097	-732776	rs76448247	chr13	54849085	54849085	104	102.527	0.961818	1026.63	2.0588e-05	0.160706	-3.75363	0.0292971	0.0280062
dmr204119	chr13	55777008	55777007	+	11742	-58858	rs12872205	chr13	55718150	55718150	104	67.6	1.1338	1418.73	7.39167e-08	0.244039	5.06825	0.0175982	0.0115493
dmr204160	chr13	56059326	56059325	+	11393	999986	rs9316901	chr13	57059311	57059311	104	115.385	0.954534	1055.23	2.88203e-05	0.155501	-0.458511	0.0155984	0.0137763
dmr204166	chr13	56106170	56106169	+	11443	792986	rs397767933	chr13	56899155	56899155	104	118.29	1.00523	2212.19	3.89576e-06	0.186108	-0.313321	0.00279972	0.00179782
dmr204181	chr13	56190020	56190019	+	11216	-471870	rs12872205	chr13	55718150	55718150	104	99.1352	0.859836	3500.33	4.97308e-06	0.182421	4.74915	0.0674933	0.049614
dmr204225	chr13	56479485	56479484	+	10526	997228	rs9537746	chr13	57476712	57476712	104	114.898	0.943167	916.261	6.76818e-05	0.142185	0.372996	0.0353965	0.0319758
dmr204396	chr13	57735689	57735688	+	10595	532783	rs79511737	chr13	58268471	58268471	104	80.1227	0.905463	3062.23	4.47892e-07	0.218171	2.06837	0.0521948	0.041791
dmr204486	chr13	58200549	58200548	+	11570	-342648	rs9537830	chr13	57857901	57857901	104	118.412	0.930837	2163.77	1.54383e-05	0.165142	-0.895411	0.0151985	0.0121943
dmr204628	chr13	58797954	58797953	+	12666	348543	rs17056000	chr13	59146496	59146496	104	61.4555	0.878822	6569.15	1.29953e-10	0.329046	0.719689	0.0270973	0.0104952
dmr204644	chr13	58842475	58842474	+	12628	-65401	rs944877	chr13	58777074	58777074	104	108.845	0.948205	1436.48	1.94897e-05	0.161552	0.306978	0.0244976	0.0223112
dmr204655	chr13	58863770	58863769	+	12581	386632	rs9570079	chr13	59250401	59250401	104	112.562	0.929385	1354.99	5.77322e-05	0.144676	-0.302064	0.0525947	0.0491067
dmr204672	chr13	58913229	58913228	+	12509	-644758	rs79511737	chr13	58268471	58268471	104	86.3688	0.879219	2183.49	2.58313e-07	0.226154	2.21533	0.0135986	0.0114482
dmr204733	chr13	59241518	59241517	+	12017	7201	rs9570078	chr13	59248718	59248718	104	105.595	0.932475	1361.39	3.21375e-05	0.15381	-0.263572	0.049795	0.0478442
dmr204735	chr13	59244842	59244841	+	12012	-421767	rs12020749	chr13	58823075	58823075	104	104.254	0.903938	3868.57	4.39663e-06	0.184283	-0.46469	0.0332967	0.02529
dmr204750	chr13	59329881	59329880	+	12113	27234	rs75024114	chr13	59357114	59357114	104	66.5438	0.92392	2677.78	3.62063e-08	0.254074	2.98871	0.0478952	0.0385127
dmr204899	chr13	59882804	59882803	+	12526	-408018	rs61956364	chr13	59474786	59474786	104	104.589	1.15318	2914.4	1.09546e-05	0.170405	-2.1229	0.0174983	0.0161382
dmr205008	chr13	60424287	60424286	+	13572	405161	rs112624825	chr13	60829447	60829447	104	110.581	1.10219	7836.64	1.57907e-05	0.164795	-2.02433	0.049895	0.0464923
dmr205039	chr13	60603625	60603624	+	13812	912682	rs73212367	chr13	61516306	61516306	104	79.9094	1.00006	910.061	2.75982e-06	0.19129	-0.82417	0.0415958	0.0359145
dmr205079	chr13	60731691	60731690	+	13894	-835039	rs17057446	chr13	59896652	59896652	104	54.9758	1.50608	974.028	1.55723e-07	0.233433	23.5996	0.0310969	0.034819
dmr205103	chr13	60832603	60832602	+	14105	-36125	rs71199029	chr13	60796476	60796478	104	107.128	0.954421	1965.21	2.57775e-05	0.15723	-0.331823	0.0479952	0.0443773
dmr205105	chr13	60836057	60836056	+	14113	-16125	rs9528233	chr13	60819932	60819932	104	76.5172	0.735029	3496.15	1.45769e-08	0.266691	-958.712	0.0236976	0.0194518
dmr205138	chr13	60950478	60950477	+	14612	-146059	rs147666981	chr13	60804419	60804419	104	78.0813	0.972301	4963.36	2.14936e-07	0.228805	-2.33987	0.0468953	0.0385542
dmr205143	chr13	60987790	60987789	+	14796	323895	rs12584979	chr13	61311684	61311684	104	112.43	0.929814	2121.32	1.7506e-06	0.198091	0.438714	0.00339966	0.00230049
dmr205230	chr13	61347011	61347010	+	15706	-103330	rs11434049	chr13	61243681	61243681	104	110.013	0.936932	1179.48	4.08144e-05	0.150091	0.345266	0.0392961	0.0364088
dmr205244	chr13	61401010	61401009	+	15799	-693901	rs1014936	chr13	60707109	60707109	104	114.329	0.945564	1696.12	1.53222e-05	0.165258	-0.504052	0.0140986	0.012811
dmr205309	chr13	61728963	61728962	+	15556	-761905	rs9528267	chr13	60967058	60967058	104	118.696	0.931556	2329.65	2.01119e-05	0.161067	-0.362793	0.0177982	0.016764
dmr20531	chr1	53646475	53646474	+	14258	-52132	rs35227000	chr1	53594343	53594343	104	97.0023	1.12202	2902.26	6.64105e-06	0.178036	-0.601538	0.0247975	0.0246684
dmr205323	chr13	61789281	61789280	+	15600	-983592	rs61968527	chr13	60805689	60805689	104	120.413	0.946682	4795.35	1.51695e-05	0.165412	-176.731	0.0212979	0.0195322
dmr205545	chr13	63043835	63043834	+	15367	794122	rs2635878	chr13	63837956	63837956	104	114.014	0.935002	1369.66	5.33604e-05	0.145908	-0.436552	0.0439956	0.0402416
dmr205590	chr13	63236806	63236805	+	15177	-632956	rs73192331	chr13	62603850	62603850	104	65.2031	0.739625	7864.56	5.51724e-11	0.339816	-0.706132	0.030197	0.00977945
dmr205594	chr13	63254861	63254860	+	15142	-651011	rs73192331	chr13	62603850	62603850	104	64.0047	1.16524	2650.98	8.9244e-08	0.241369	-0.704554	0.0453955	0.0429902
dmr205732	chr13	63740458	63740457	+	15365	940292	rs61952268	chr13	64680749	64680749	104	96.6469	1.08615	2434.89	7.32829e-06	0.176539	-0.644233	0.0318968	0.0268107
dmr205743	chr13	63838686	63838685	+	15242	823750	rs8000999	chr13	64662435	64662435	104	66.0563	1.22602	1358.25	4.84294e-07	0.217031	1.89299	0.0290971	0.0410922
dmr205799	chr13	64120494	64120493	+	15354	873844	rs4400932	chr13	64994337	64994337	104	75.9078	1.0091	2265.49	3.2367e-07	0.222891	0.476531	0.0324968	0.027872
dmr205807	chr13	64149398	64149397	+	15362	807940	rs17064816	chr13	64957337	64957337	104	41.082	1.06187	260.155	2.20323e-10	0.322327	53.3507	0.00359964	0.0138047
dmr205918	chr13	64656865	64656864	+	13806	518021	rs9598957	chr13	65174885	65174885	104	118.513	0.957348	1620.97	8.35055e-05	0.138885	-2.43144	0.0511949	0.0491098
dmr205958	chr13	64882018	64882017	+	13560	457546	rs7330685	chr13	65339563	65339563	104	96.0477	0.973897	3856.14	5.2471e-06	0.181609	-0.503445	0.0569943	0.0498446
dmr205991	chr13	65024397	65024396	+	13239	-30448	rs4884593	chr13	64993949	64993949	104	105.909	0.935748	1351.1	9.04945e-06	0.173325	0.545238	0.0150985	0.0138685
dmr206049	chr13	65440213	65440213	+	12935	-140093	rs7987640	chr13	65300120	65300120	104	114.796	0.944734	2037.9	9.90768e-07	0.206529	0.475297	0.00089991	0.000855731
dmr206065	chr13	65572592	65572591	+	13100	925628	rs11291001	chr13	66498219	66498220	104	83.982	0.991803	2190.43	1.44469e-07	0.234506	0.312072	0.00769923	0.00530417
dmr206077	chr13	65660205	65660204	+	13004	-608440	rs1954167	chr13	65051765	65051765	104	117.396	0.958524	4469.98	2.09887e-05	0.160409	-0.270862	0.0343966	0.0320448
dmr206081	chr13	65674536	65674535	+	12992	803809	rs9571587	chr13	66478344	66478344	104	86.6125	0.98413	1984.51	1.67881e-06	0.198714	0.368788	0.029797	0.0262348
dmr206198	chr13	66284175	66284174	+	13119	424585	rs79840176	chr13	66708759	66708759	104	70.4438	0.785035	2633.5	2.79482e-08	0.257684	2.08532	0.0414959	0.0356742
dmr206382	chr13	67339816	67339815	+	13337	311621	rs77728738	chr13	67651436	67651436	104	59.2313	0.688751	14605.2	1.99745e-12	0.379998	3.87576	0.0376962	0.0136102
dmr206398	chr13	67393464	67393463	+	13452	-897777	rs8002783	chr13	66495687	66495687	104	99.2977	0.952741	1463.01	1.19344e-06	0.203778	0.32983	0.00519948	0.0040804
dmr206401	chr13	67399545	67399544	+	13472	-606847	rs1442003	chr13	66792698	66792698	104	83.9719	0.89512	2585.32	7.07655e-07	0.211481	0.441268	0.0379962	0.033595
dmr20669	chr1	54124046	54124045	+	14712	-893836	rs13375749	chr1	53230210	53230210	104	109.779	0.970204	2886	2.86263e-06	0.190741	-0.652843	0.00549945	0.00519124
dmr206779	chr13	69375841	69375840	+	17026	120120	rs74090591	chr13	69495960	69495960	104	102.913	0.947078	2818.32	4.44753e-06	0.184109	2.46282	0.0182982	0.017889
dmr20685	chr1	54151181	54151180	+	14588	749038	rs4406680	chr1	54900218	54900218	104	65.0508	0.902668	1254.59	3.97245e-08	0.252777	0.389552	0.0243976	0.0275219
dmr206968	chr13	70259023	70259022	+	16651	323370	rs9542416	chr13	70582392	70582392	104	73.5414	0.967059	1284.48	7.50482e-08	0.243824	-69.3732	0.0111989	0.009467
dmr206973	chr13	70280616	70280615	+	16658	-577764	rs2325241	chr13	69702852	69702852	104	113.72	0.973776	2648.79	2.77846e-05	0.156068	0.337372	0.0344966	0.0337763
dmr207038	chr13	70499885	70499884	+	16540	-294585	rs11619801	chr13	70205300	70205300	104	92.8789	0.934974	2007.67	4.51396e-06	0.183885	-0.546418	0.0390961	0.0376025
dmr207163	chr13	71133414	71133414	+	15132	750931	rs74096842	chr13	71884345	71884345	104	106.661	0.948987	2485.38	1.46349e-05	0.165963	0.73201	0.0372963	0.0341148
dmr207399	chr13	72323580	72323579	+	14236	140431	rs35426618	chr13	72464010	72464011	104	110.52	0.966902	1570.57	4.14275e-05	0.149859	0.432621	0.0424958	0.0413716
dmr207471	chr13	72646781	72646780	+	14641	335492	rs201820632	chr13	72982272	72982272	104	114.095	0.95776	2852.08	4.2725e-06	0.184715	2.49839	0.00509949	0.00532894
dmr207482	chr13	72674575	72674574	+	14659	-903618	rs9529913	chr13	71770957	71770957	104	110.612	0.982977	2396.78	2.70271e-05	0.156497	0.392306	0.0390961	0.0375673
dmr207486	chr13	72681520	72681519	+	14651	475589	rs2148927	chr13	73157108	73157108	104	86.0844	0.973246	1343.39	2.60009e-06	0.192183	-0.459944	0.0316968	0.0283905
dmr207553	chr13	72988025	72988024	+	15021	853782	rs75479618	chr13	73841806	73841806	104	80.7219	1.22453	5243.25	9.39328e-07	0.207315	5.68496	0.0412959	0.0404738
dmr207603	chr13	73129168	73129167	+	14789	403436	rs66870036	chr13	73532603	73532603	104	79.1883	0.946712	2403.09	1.14994e-08	0.269948	-0.703666	0.00289971	0.00224484
dmr207683	chr13	73288959	73288958	+	14353	-269259	rs2027016	chr13	73019700	73019700	104	108.621	0.938587	1891.94	2.12724e-06	0.195185	-0.612286	0.00539946	0.00354235
dmr207690	chr13	73304653	73304652	+	14348	-773192	rs4885006	chr13	72531461	72531461	104	72.3531	1.078	5300	2.9641e-10	0.318523	0.780219	0.00069993	0.00044658
dmr207776	chr13	73662176	73662175	+	14928	-417577	rs7329438	chr13	73244599	73244599	104	106.184	0.987402	2204.64	1.91974e-05	0.161785	-0.369144	0.0386961	0.0356471
dmr207799	chr13	73798794	73798793	+	15032	394956	rs9530288	chr13	74193749	74193749	104	110.398	0.948108	2437.77	4.74661e-06	0.183126	0.378789	0.00979902	0.00783283
dmr207845	chr13	73920912	73920911	+	15027	-233445	rs116710522	chr13	73687467	73687467	104	18.3219	0.487062	175.323	1.42047e-29	0.70817	3.75025	0.0876912	0.0270863
dmr207939	chr13	74299630	74299629	+	14754	365101	rs61023189	chr13	74664730	74664730	104	94.443	0.943323	2602.01	6.0105e-07	0.213875	0.677514	0.00809919	0.00710607
dmr208039	chr13	74620598	74620597	+	14858	784643	rs1105687	chr13	75405240	75405240	104	65.4773	0.917589	1489.25	8.81167e-09	0.273588	-0.769196	0.0115988	0.0118308
dmr208087	chr13	74749350	74749349	+	14805	-653948	rs34711971	chr13	74095401	74095402	104	108.418	0.958857	1921.03	2.93013e-05	0.155244	-0.413885	0.0450955	0.0434483
dmr208188	chr13	75274800	75274799	+	15267	318969	rs116741494	chr13	75593768	75593768	104	114.065	0.959795	5639.92	1.71075e-05	0.163562	7.26371	0.0432957	0.0428641
dmr208217	chr13	75362500	75362499	+	15253	-461303	rs76346579	chr13	74901197	74901197	104	52.4773	1.24228	1114.08	3.3212e-10	0.317059	-28.2759	0.00179982	0.00268974
dmr208222	chr13	75374021	75374020	+	15239	-702887	rs6562846	chr13	74671134	74671134	104	116.695	0.942295	14471.4	6.22414e-06	0.179021	-27.0602	0.0364964	0.0305937
dmr208274	chr13	75540604	75540603	+	14973	-306174	rs28460193	chr13	75234430	75234430	104	113.293	0.936709	5571.08	1.00894e-05	0.171663	-0.32114	0.0316968	0.0290525
dmr208288	chr13	75598298	75598297	+	14916	-154320	rs11287723	chr13	75443977	75443978	104	99.8055	0.935763	2841.81	6.45656e-06	0.178464	-0.738901	0.0412959	0.0359498
dmr208289	chr13	75599611	75599610	+	14912	655829	rs112971982	chr13	76255439	76255439	104	86.318	0.943328	1946.09	2.18747e-06	0.194768	2.67383	0.0383962	0.03861
dmr208385	chr13	75988879	75988878	+	14663	691290	rs9573909	chr13	76680168	76680168	104	113.669	0.993465	3804.14	4.86805e-07	0.216956	0.447136	0.00149985	0.000573325
dmr20838	chr1	54485098	54485097	+	14944	-414761	rs6674224	chr1	54070337	54070337	104	78.9141	0.787884	2131.38	4.15158e-09	0.283789	-0.595466	0.00319968	0.00337435
dmr208439	chr13	76149289	76149288	+	14637	-39773	rs141293368	chr13	76109516	76109516	104	65.5891	0.921598	1207.51	3.89841e-08	0.25304	-1.7708	0.0212979	0.0224434
dmr208462	chr13	76241747	76241746	+	14404	-703756	rs141249709	chr13	75537990	75537991	104	112.135	1.01329	6484.29	1.71591e-06	0.198389	0.803326	0.0049995	0.00403345
dmr208516	chr13	76523519	76523518	+	13979	819352	rs7139658	chr13	77342870	77342870	104	107.321	0.964298	8973.34	3.04682e-06	0.189805	-2.55566	0.0268973	0.0220016
dmr208654	chr13	77050649	77050648	+	13506	292222	rs7139658	chr13	77342870	77342870	104	43.1945	1.15169	380.705	2.61705e-10	0.320122	-2.36191	0.00189981	0.00943576
dmr208674	chr13	77198670	77198669	+	13529	544699	rs3812830	chr13	77743368	77743368	104	78.1219	0.629041	14979.6	1.79414e-10	0.324948	-0.887361	0.019598	0.00931669
dmr208721	chr13	77449624	77449623	+	13385	-672796	rs113532138	chr13	76776828	76776828	104	85.7188	0.846062	4047.09	6.84197e-07	0.211976	2.67979	0.0566943	0.0488343
dmr208774	chr13	77613990	77613989	+	13370	66032	rs61963690	chr13	77680021	77680021	104	79.493	1.20567	3507.52	1.52763e-06	0.200117	-0.968166	0.0531947	0.0494433
dmr208923	chr13	78135703	78135702	+	13888	800735	rs7320273	chr13	78936437	78936437	104	117.985	0.948741	2521	3.14447e-05	0.154148	0.284281	0.0283972	0.028413
dmr208924	chr13	78136633	78136632	+	13892	288131	rs2876727	chr13	78424763	78424763	104	36.4	0.850028	7403.46	1.32393e-23	0.620344	-0.72992	0.00329967	0.000137857
dmr208959	chr13	78278258	78278257	+	14333	-935388	rs7139658	chr13	77342870	77342870	104	69.9055	1.25331	2562.08	2.53286e-08	0.259052	-2.71738	0.00439956	0.00377326
dmr20895	chr1	54592285	54592284	+	15080	-368497	rs10888843	chr1	54223788	54223788	104	76.7711	0.984409	1382.29	6.11364e-11	0.338534	-0.585629	0.00019998	3.21836e-05
dmr209051	chr13	78747183	78747182	+	14392	894610	rs6563126	chr13	79641792	79641792	104	48.8211	0.629183	1758.9	1.91925e-12	0.380467	1.06023	0.0245975	0.0265732
dmr209253	chr13	79612823	79612822	+	13554	-749457	rs114243350	chr13	78863366	78863366	104	73.257	0.957329	3831.63	9.68375e-10	0.303144	4.40902	0.00279972	0.00153412
dmr209274	chr13	79710327	79710326	+	13458	336181	rs7990503	chr13	80046507	80046507	104	92.3203	0.96492	1267.83	1.80492e-06	0.197636	-0.672789	0.0114989	0.0104367
dmr209348	chr13	80012055	80012054	+	13173	506089	rs180706515	chr13	80518143	80518143	104	99.2672	0.937441	2244.99	1.9347e-06	0.196601	2.8867	0.0131987	0.0103437
dmr209385	chr13	80180816	80180815	+	13057	-103623	rs35807502	chr13	80077192	80077193	104	112.369	0.962245	1480.52	3.40441e-05	0.152914	0.383917	0.0283972	0.0280561
dmr209508	chr13	80637057	80637056	+	13348	-626302	rs1887357	chr13	80010755	80010755	104	70.6266	0.831555	2030.54	4.69054e-08	0.250447	0.506127	0.0363964	0.0303995
dmr209530	chr13	80724031	80724030	+	13425	-24544	rs61966138	chr13	80699487	80699487	104	80.6813	0.958265	817.711	3.10733e-06	0.18951	3.49902	0.0409959	0.0381807
dmr209537	chr13	80743800	80743799	+	13448	784906	rs66866015	chr13	81528705	81528706	104	90.1773	1.04437	4025.71	5.61765e-07	0.214864	-0.744677	0.0132987	0.0103321
dmr209562	chr13	80878495	80878494	+	13852	574206	rs71112865	chr13	81452700	81452700	104	93.925	0.935751	1192.2	1.12459e-06	0.204657	-0.45954	0.00839916	0.00645967
dmr209607	chr13	81131754	81131753	+	14081	-131023	rs4344612	chr13	81000731	81000731	104	95.3875	0.953264	1154.72	1.50308e-05	0.165553	-0.508921	0.050195	0.0457859
dmr20960	chr1	54738233	54738232	+	15198	-614861	rs4295836	chr1	54123372	54123372	104	41.5797	1.63348	7165.65	1.19457e-11	0.358642	1.31688	0.0254975	0.0247622
dmr209622	chr13	81189098	81189097	+	14046	622376	rs9545868	chr13	81811473	81811473	104	107.341	0.968092	1324.9	1.11923e-05	0.170076	0.402436	0.0139986	0.0124685
dmr209665	chr13	81398926	81398925	+	13904	164011	rs9318784	chr13	81562936	81562936	104	68.8594	1.02552	2014.19	5.27505e-08	0.248797	-0.718364	0.0162984	0.0173929
dmr209680	chr13	81501457	81501456	+	13941	-775542	rs4885739	chr13	80725915	80725915	104	109.627	0.985049	1562.05	2.8154e-05	0.155864	0.558592	0.0272973	0.0279423
dmr209841	chr13	82263172	82263171	+	14202	873177	rs2669206	chr13	83136348	83136348	104	109.87	0.951758	1154.29	2.13697e-05	0.160131	0.36837	0.0175982	0.0179071
dmr209845	chr13	82271332	82271331	+	14236	946200	rs116724425	chr13	83217531	83217531	104	99.907	0.905722	2040.09	1.17725e-05	0.169302	-1.91569	0.0513949	0.0499397
dmr209861	chr13	82374269	82374268	+	14373	-321566	rs114788852	chr13	82052703	82052703	104	64.9391	0.743528	2970.82	2.54394e-09	0.290356	-27.5713	0.0445955	0.02902
dmr209895	chr13	82650269	82650268	+	14702	-732459	rs9574998	chr13	81917810	81917810	104	59.4852	1.15606	620.29	3.41183e-07	0.222127	-0.689598	0.0211979	0.0436152
dmr209915	chr13	82733868	82733867	+	14894	947663	rs56878709	chr13	83681530	83681532	104	91.3047	0.892171	2776.86	2.19152e-06	0.194741	-0.944145	0.0448955	0.0391008
dmr209917	chr13	82735834	82735833	+	14892	-11667	rs2224939	chr13	82724167	82724167	104	100.405	0.962196	2961.01	5.06448e-07	0.216379	0.737794	0.00379962	0.00301311
dmr209939	chr13	82901261	82901260	+	14603	15381	rs1075285	chr13	82916641	82916641	104	110.033	0.993234	2669.57	7.70805e-06	0.17577	-0.434201	0.0138986	0.0115041
dmr209958	chr13	82963109	82963108	+	14754	868583	rs75048859	chr13	83831691	83831691	104	120.991	0.950885	3891.54	3.56838e-05	0.152183	-2.95764	0.0418958	0.0379142
dmr209959	chr13	82964817	82964816	+	14743	948865	rs4346106	chr13	83913681	83913681	104	107.138	0.990467	8050.03	6.26128e-06	0.17893	0.566674	0.0469953	0.0371299
dmr210118	chr13	83715007	83715006	+	15266	990048	rs11149311	chr13	84705054	84705054	104	98.4547	0.964051	1290.99	2.66923e-06	0.19179	-0.765554	0.00919908	0.0077396
dmr210138	chr13	83823771	83823770	+	15270	-62396	rs115389329	chr13	83761375	83761375	104	49.3898	0.61834	10357.6	1.85496e-13	0.407319	2.78552	0.0818918	0.0387917
dmr210169	chr13	83954930	83954929	+	15496	995226	rs7321866	chr13	84950155	84950155	104	35.4961	1.0577	305.982	5.05553e-12	0.368997	4.71266	0.00269973	0.0139121
dmr210174	chr13	83983937	83983936	+	15597	331372	rs9575550	chr13	84315308	84315308	104	108.062	0.955996	1828.95	7.01763e-07	0.211604	-0.540506	0.00039996	0.00108471
dmr210298	chr13	84640873	84640872	+	15828	-905159	rs531070003	chr13	83735714	83735714	104	115.934	0.95379	4382.39	1.50525e-05	0.165531	3.46058	0.0266973	0.0256776
dmr210303	chr13	84651924	84651923	+	15805	137240	rs4611352	chr13	84789163	84789163	104	77.9086	1.2491	1682.96	9.46116e-07	0.207209	-0.439619	0.0115988	0.0143813
dmr210423	chr13	85032419	85032418	+	16147	820603	rs56169913	chr13	85853021	85853021	104	95.2859	0.968457	1869.79	9.01304e-06	0.173386	0.799879	0.0465953	0.0442127
dmr210533	chr13	85483674	85483673	+	16236	-934297	rs117744931	chr13	84549377	84549377	104	56.0828	1.2879	1226.06	8.5458e-08	0.241984	-3.50537	0.0306969	0.0454599
dmr210577	chr13	85689207	85689206	+	16193	-359261	rs9531761	chr13	85329946	85329946	104	107.138	0.958002	1362.13	3.82267e-05	0.151112	-0.393808	0.0457954	0.0453879
dmr210594	chr13	85748869	85748868	+	16115	-851707	rs9593947	chr13	84897162	84897162	104	103.472	0.978455	1747.05	6.57368e-06	0.178191	-0.864057	0.0161984	0.0133726
dmr210613	chr13	85789755	85789754	+	16053	528374	rs61965789	chr13	86318128	86318128	104	47.1961	1.54826	2305.82	1.78989e-09	0.295036	3.22425	0.0206979	0.0261923
dmr210618	chr13	85817308	85817307	+	15945	700543	rs9560186	chr13	86517850	86517850	104	103.817	0.907905	2945.68	2.78273e-06	0.191166	0.777737	0.0167983	0.0134194
dmr210694	chr13	86018511	86018510	+	15398	453088	rs9514709	chr13	86471598	86471598	104	107.809	0.961717	1541.52	1.27851e-05	0.168038	0.329952	0.0170983	0.0162412
dmr210739	chr13	86334491	86334490	+	14391	-16363	rs61965789	chr13	86318128	86318128	104	48.5773	1.17491	2105.99	8.15311e-10	0.305399	3.17072	0.0441956	0.0324638
dmr210797	chr13	86528888	86528887	+	14446	-854614	rs58272062	chr13	85674274	85674274	104	112.795	0.939386	2372.65	1.81322e-05	0.162666	2.35812	0.0252975	0.024512
dmr210842	chr13	86776101	86776100	+	14160	-779752	rs7327206	chr13	85996349	85996349	104	116.929	0.950858	1478.19	3.74008e-05	0.151452	-0.492288	0.0233977	0.0223201
dmr210874	chr13	86938578	86938577	+	13794	921258	rs9514006	chr13	87859835	87859835	104	120.25	0.98211	2458.98	1.5414e-05	0.165166	0.607324	0.010299	0.00894145
dmr21091	chr1	54989668	54989667	+	15481	229930	rs111305243	chr1	55219597	55219597	104	26.6703	1.05358	5162.33	4.7829e-20	0.556017	2.146	0.0417958	0.016072
dmr210931	chr13	87254542	87254541	+	13573	-88641	rs56219090	chr13	87165901	87165901	104	73.125	0.975485	1212.15	8.97174e-08	0.241294	-0.72219	0.0110989	0.0102747
dmr210933	chr13	87259030	87259029	+	13599	291758	rs67211853	chr13	87550787	87550793	104	124.18	0.935462	2805.78	3.58951e-05	0.152091	-0.366626	0.0258974	0.0232076
dmr210939	chr13	87276813	87276812	+	13616	-958685	rs61965789	chr13	86318128	86318128	104	64.2078	1.02265	4273.72	4.86392e-09	0.281654	3.10778	0.0283972	0.0168782
dmr210940	chr13	87290540	87290539	+	13597	846513	rs9519562	chr13	88137052	88137052	104	120.341	0.943918	1690.94	6.92276e-05	0.14183	-0.437767	0.0441956	0.0384001
dmr210967	chr13	87404313	87404312	+	13480	-916441	rs1502056	chr13	86487872	86487872	104	120.626	0.915109	1565.8	3.40559e-05	0.152909	-0.302805	0.0222978	0.0186929
dmr211038	chr13	87950766	87950765	+	13373	533987	rs59399761	chr13	88484752	88484752	104	118.655	0.910438	3472.38	2.90837e-05	0.15536	-0.588992	0.0433957	0.0388984
dmr211075	chr13	88092903	88092902	+	13270	311774	rs366433	chr13	88404676	88404676	104	97.3883	1.05229	3131.85	7.20952e-06	0.176788	-0.482022	0.0377962	0.0359383
dmr211082	chr13	88122962	88122961	+	13240	569998	rs72640097	chr13	88692959	88692959	104	65.3047	1.10896	1874.86	3.5017e-08	0.25454	-0.752924	0.0162984	0.0150113
dmr211170	chr13	88514320	88514319	+	13069	-378731	rs111588902	chr13	88135589	88135589	104	71.6117	1.1821	819.171	1.07257e-06	0.205357	3.6492	0.0126987	0.0218099
dmr211201	chr13	88622858	88622857	+	13080	-656340	rs56800013	chr13	87966518	87966518	104	83.0172	1.0586	1698.07	1.67628e-06	0.198737	-0.539446	0.0247975	0.0253108
dmr21123	chr1	55038517	55038516	+	15464	-912921	rs688404	chr1	54125596	54125596	104	106.336	0.925777	2343.38	1.78115e-05	0.162941	0.323935	0.0482952	0.0437689
dmr211251	chr13	88925235	88925234	+	14047	-151234	rs2807212	chr13	88774001	88774001	104	98.3125	0.922616	1260.7	1.48647e-05	0.165724	-0.965189	0.0464954	0.0426453
dmr21125	chr1	55040463	55040462	+	15469	-618886	rs4927103	chr1	54421577	54421577	104	111.881	0.978388	2155.9	3.4312e-05	0.152792	0.437686	0.0411959	0.0395939
dmr211275	chr13	89024439	89024438	+	14238	640736	rs116212627	chr13	89665174	89665174	104	46.6375	1.30651	628.611	1.06238e-08	0.271033	-9.08401	0.0193981	0.0320183
dmr21129	chr1	55052383	55052398	+	15511	-137409	rs72675628	chr1	54914974	54914974	104	114.613	0.958602	3662.19	1.40452e-05	0.166595	-0.601111	0.0215978	0.0222208
dmr211721	chr13	90852369	90852368	+	15240	-418055	rs77954676	chr13	90434314	90434314	104	86.8766	1.15424	4781.64	1.18672e-06	0.203862	3.03859	0.0273973	0.0243315
dmr211767	chr13	91030071	91030070	+	14835	-924914	rs2805635	chr13	90105157	90105157	104	71.5203	0.972156	1642.65	4.28828e-07	0.218804	-0.616668	0.0458954	0.0497836
dmr211812	chr13	91246759	91246758	+	14485	-1726	rs9301721	chr13	91245033	91245033	104	100.659	0.961814	1445.73	1.38423e-05	0.166818	-0.620785	0.0348965	0.0316764
dmr211891	chr13	91530461	91530460	+	14665	-348433	rs58226214	chr13	91182028	91182028	104	79.4828	1.05679	3232.44	8.96983e-07	0.207995	-0.671141	0.0443956	0.0461046
dmr212032	chr13	92170615	92170614	+	14656	905998	rs17642142	chr13	93076612	93076612	104	116.919	0.945843	2852.59	2.81915e-05	0.155843	2.16175	0.0323968	0.0314201
dmr21224	chr1	55402408	55402407	+	15651	342843	rs75948572	chr1	55745250	55745250	104	65.7008	0.972958	1734.68	1.20056e-07	0.23715	-0.781907	0.0528947	0.0494127
dmr212326	chr13	93301247	93301246	+	14453	-304339	rs160145	chr13	92996908	92996908	104	104.498	0.938978	2604.6	6.83618e-06	0.177596	0.342332	0.0253975	0.0220643
dmr212397	chr13	93555005	93555004	+	14414	626200	rs9524362	chr13	94181204	94181204	104	115.7	0.921772	5368.69	6.18601e-06	0.179114	-0.525598	0.0165983	0.0146678
dmr212421	chr13	93744729	93744728	+	14343	694757	rs17791924	chr13	94439485	94439485	104	104.528	1.02487	10815.3	1.02144e-09	0.302443	-0.620152	0.00019998	7.44542e-06
dmr212430	chr13	93783009	93783008	+	14408	883173	rs1341265	chr13	94666181	94666181	104	60.5516	0.89373	1932.29	1.31371e-08	0.268121	0.959417	0.0534947	0.0431729
dmr212497	chr13	94082093	94082092	+	14770	-677285	rs2762093	chr13	93404808	93404808	104	112.105	0.99792	8471.76	6.51928e-06	0.178317	-0.80304	0.0272973	0.0239867
dmr212521	chr13	94159528	94159527	+	14724	-538500	rs3858841	chr13	93621028	93621028	104	113.344	0.959657	2574.66	2.60716e-05	0.157054	0.328418	0.0339966	0.0335829
dmr212609	chr13	94483867	94483866	+	15209	921898	rs139960442	chr13	95405764	95405764	104	107.433	0.916817	5490.26	9.55698e-06	0.172492	2.40228	0.0520948	0.0498413
dmr212761	chr13	94996197	94996196	+	14558	-18732	rs79129136	chr13	94977463	94977465	104	112.135	0.95473	2537.26	1.98712e-05	0.161253	0.472667	0.0318968	0.0284042
dmr212803	chr13	95123783	95123782	+	14237	-684741	rs75058756	chr13	94439042	94439042	104	63.0195	0.788093	2967.94	2.65642e-09	0.289778	-0.864926	0.0375962	0.0308241
dmr212804	chr13	95123867	95123867	+	14238	-346696	rs792293	chr13	94777171	94777171	104	108.591	0.982259	1711.34	3.24091e-05	0.153679	0.317719	0.040096	0.0388821
dmr213053	chr13	95678477	95678476	+	13572	-212175	rs7999180	chr13	95466302	95466302	104	111.841	0.965098	1972.7	3.06418e-05	0.15455	0.337074	0.0353965	0.03419
dmr213109	chr13	96069682	96069681	+	12879	199114	rs1927794	chr13	96268795	96268795	104	108.438	0.969631	1571.42	8.42317e-06	0.174419	-0.419369	0.0113989	0.00989006
dmr213111	chr13	96103891	96103890	+	12797	-625323	rs7987615	chr13	95478568	95478568	104	88.4102	0.964767	1148.06	4.79285e-06	0.182979	0.583892	0.0349965	0.0324873
dmr213118	chr13	96158579	96158578	+	12735	250174	rs147555379	chr13	96408752	96408752	104	65.5789	0.955569	2070.44	4.18775e-08	0.252037	-4.69261	0.0414959	0.0334942
dmr213125	chr13	96198347	96198346	+	12649	623217	rs9516763	chr13	96821563	96821563	104	110.114	0.943014	1297.99	2.02932e-05	0.160929	0.626899	0.0211979	0.0193663
dmr213142	chr13	96299179	96299178	+	12314	956990	rs16953952	chr13	97256168	97256168	104	90.807	1.02346	3508.42	1.91686e-07	0.230452	3.22781	0.00629937	0.00350202
dmr213295	chr13	96968457	96968456	+	11890	-289248	rs78219857	chr13	96679209	96679209	104	90.0758	1.12728	2388.57	3.38344e-07	0.222248	2.66945	0.00359964	0.00238115
dmr21331	chr1	55698046	55698045	+	15287	-858153	rs2162477	chr1	54839893	54839893	104	114.999	0.962576	2621.01	1.14628e-05	0.169711	-0.36073	0.0135986	0.0123657
dmr213343	chr13	97190747	97190746	+	12433	501921	rs35553232	chr13	97692667	97692667	104	93.3867	0.966851	1348.73	1.1598e-05	0.169531	0.512968	0.050295	0.0484589
dmr213400	chr13	97540088	97540087	+	13335	-953520	rs201154460	chr13	96586567	96586568	104	54.5797	0.891695	3615.66	6.86533e-10	0.307645	-3.19034	0.0633937	0.0446605
dmr213425	chr13	97622109	97622108	+	13657	750492	rs9517278	chr13	98372600	98372600	104	94.2398	1.10917	6161.17	3.57635e-06	0.187396	-0.790766	0.0427957	0.043239
dmr213526	chr13	97942991	97942990	+	14457	370370	rs7330682	chr13	98313360	98313360	104	108.885	0.912189	3046.01	1.19155e-06	0.203802	0.294321	0.00579942	0.00362812
dmr21353	chr1	55826765	55826764	+	15072	497022	rs397694761	chr1	56323786	56323786	104	98.0586	0.967875	1834.34	1.00397e-05	0.171739	0.473184	0.040496	0.0368372
dmr213557	chr13	98070824	98070823	+	14489	-716412	rs74321436	chr13	97354412	97354412	104	49.7352	1.29618	1092.3	2.04371e-09	0.293274	21.7283	0.00609939	0.0124664
dmr213598	chr13	98138993	98138993	+	14609	688129	rs9300515	chr13	98827122	98827122	104	112.044	0.953509	1987.45	3.68435e-05	0.151685	-0.445722	0.0426957	0.0426462
dmr213609	chr13	98176840	98176839	+	14674	94133	rs113306833	chr13	98270972	98270972	104	18.7383	0.527973	162.67	1.88405e-27	0.679533	-4.34822	0.0467953	0.0264666
dmr213784	chr13	98524867	98524866	+	15271	952134	rs71433439	chr13	99477000	99477000	104	106.295	0.971382	2136.01	5.85571e-06	0.179946	0.352965	0.0119988	0.0113333
dmr213807	chr13	98564962	98564961	+	15280	388022	rs7320485	chr13	98952983	98952983	104	61.1711	0.625388	8700.46	9.42145e-11	0.333108	-0.691128	0.0770923	0.0462204
dmr213893	chr13	98747197	98747196	+	15403	-109355	rs13378122	chr13	98637842	98637842	104	65.9344	0.818051	3435.95	4.52123e-09	0.28264	-0.796997	0.0312969	0.0260101
dmr213959	chr13	98868261	98868260	+	15343	-560037	rs73563538	chr13	98308224	98308224	104	43.4383	0.775326	18236.4	5.25402e-15	0.446116	2.53399	0.0588941	0.0268821
dmr214089	chr13	99240634	99240633	+	14980	-733582	rs9556964	chr13	98507052	98507052	104	101.634	0.952365	1995.76	7.09443e-07	0.211444	-0.353346	0.00309969	0.00260293
dmr214145	chr13	99437450	99437449	+	14371	-919472	rs61969454	chr13	98517978	98517978	104	94.3719	0.901707	3644.96	2.27392e-09	0.291853	-0.698076	0.00079992	0.000126857
dmr214147	chr13	99444497	99444496	+	14325	436560	rs927595	chr13	99881056	99881056	104	64.3094	0.707308	6070.96	8.88497e-11	0.333846	0.757449	0.0217978	0.0142487
dmr21427	chr1	56121917	56121916	+	14624	520504	rs2896950	chr1	56642420	56642420	104	57.7586	0.999095	4925.77	2.78186e-09	0.289162	-0.785571	0.0587941	0.0473096
dmr214360	chr13	99997880	99997879	+	13829	779657	rs72286204	chr13	100777536	100777537	104	110.703	0.983878	2000.71	1.14802e-05	0.169687	-0.480748	0.0142986	0.0128616
dmr214384	chr13	100045083	100045082	+	13882	-985942	rs7319192	chr13	99059141	99059141	104	65.8836	0.876278	3573.93	1.72714e-10	0.325433	-0.833742	0.00449955	0.00328753
dmr214417	chr13	100135120	100135119	+	13886	434709	rs7139723	chr13	100569828	100569828	104	104.477	0.945058	2843.9	8.54206e-06	0.174205	2.93317	0.0316968	0.0287969
dmr214474	chr13	100376989	100376988	+	14396	708696	rs12867417	chr13	101085684	101085684	104	87.425	0.921802	2546.89	2.08873e-06	0.195458	-0.670042	0.0458954	0.0460946
dmr214505	chr13	100475424	100475423	+	14387	440941	rs115035769	chr13	100916364	100916364	104	84.6625	1.2283	2991.6	2.12593e-06	0.195195	3.8839	0.0253975	0.0257169
[truncated: 10,339 more rows]
