# Supplementary material for: Genetics and environment distinctively shape the human immune cell epigenome
Source: Nat Genet. 2026 Jan 27;58(2):392–403. doi: 10.1038/s41588-025-02479-6 (PMC12900638; doi:10.1038/s41588-025-02479-6)
Supplement: Supplementary file 7 — meQTL results in monocytes. [file 41588_2025_2479_MOESM7_ESM.xlsx]

## Sheet: Sheet 1 - Monocyte.permutation.
Monocyte.permutation.filtered
phe_id	phe_chr	phe_from	phe_to	phe_strd	n_var_in_cis	dist_phe_var	var_id	var_chr	var_from	var_to	dof1	dof2	bml1	bml2	nom_pval	r_squared	slope	adj_emp_pval	adj_beta_pval
dmr1000074	chr6	34806764	34806763	+	13907	-683777	rs112925212	chr6	34122987	34122987	108	116.754	0.953868	1786.32	1.76059e-05	0.157557	0.774954	0.0190981	0.0176337
dmr1000115	chr6	34894546	34894545	+	13460	104089	rs111314618	chr6	34998634	34998634	108	57.7547	0.605413	6668.73	2.06125e-12	0.368513	3.76757	0.049695	0.0253297
dmr1000138	chr6	34961762	34961831	+	13156	-947190	rs2894391	chr6	34014572	34014572	108	95.3859	1.18824	2749.41	2.93186e-06	0.183996	2.03688	0.0135986	0.01436
dmr1000296	chr6	35308370	35308369	+	11942	-867568	rs9766229	chr6	34440802	34440802	108	87.7395	0.90101	1017.66	3.89992e-06	0.179833	0.525108	0.0438956	0.046742
dmr1000307	chr6	35336714	35336713	+	11852	-764887	rs112057282	chr6	34571827	34571827	108	109.73	0.935959	1689.66	7.15286e-06	0.170924	-0.806049	0.0154985	0.0139716
dmr1000314	chr6	35351096	35351095	+	11874	-352462	rs111314618	chr6	34998634	34998634	108	44.6977	0.822005	1863.61	7.67485e-13	0.379796	3.77559	0.0416958	0.0201261
dmr1000327	chr6	35375512	35375511	+	11897	-685286	rs9469847	chr6	34690226	34690226	108	71.4129	0.934848	1885.34	1.00173e-07	0.231937	-0.63411	0.0474953	0.0365015
dmr1000328	chr6	35377295	35377294	+	11904	-344409	rs13219307	chr6	35032886	35032886	108	84.4805	0.872141	1291.99	7.71845e-07	0.203242	-0.859146	0.0248975	0.0285456
dmr1000337	chr6	35390726	35390725	+	11923	334426	rs12203716	chr6	35725151	35725151	108	86.9906	0.950994	2173.33	1.0694e-06	0.198575	-0.85567	0.0382962	0.0316418
dmr1000353	chr6	35408521	35408520	+	11919	362098	rs12212994	chr6	35770618	35770618	108	126.71	0.951162	3098.57	4.89168e-06	0.176514	-0.466412	0.00439956	0.00313627
dmr1000354	chr6	35410347	35410346	+	11913	158531	rs72913412	chr6	35568877	35568877	108	94.6688	0.831452	2478.48	1.10478e-06	0.198108	0.813727	0.0307969	0.0280029
dmr1000423	chr6	35496349	35496412	+	11614	-737288	rs7341253	chr6	34759061	34759061	108	116.975	0.971894	2482.46	3.82082e-05	0.145929	-0.209807	0.0509949	0.0486459
dmr1000482	chr6	35561585	35561584	+	11619	-562951	rs111314618	chr6	34998634	34998634	108	52.0594	0.96906	2593.32	3.59966e-11	0.334729	3.65444	0.030397	0.0136073
dmr1000577	chr6	35777085	35777084	+	12138	874591	rs7742159	chr6	36651675	36651675	108	100.079	0.923256	1419.24	1.20246e-06	0.196891	0.549768	0.00849915	0.00659643
dmr1000593	chr6	35791979	35791979	+	12159	535159	rs6923009	chr6	36327138	36327138	108	109.445	0.952333	2441.51	1.26887e-05	0.162436	0.237148	0.0344966	0.0323753
dmr1000724	chr6	36145258	36145257	+	13141	7534	rs2859130	chr6	36152791	36152791	108	63.682	0.784792	966.424	2.05285e-13	0.394555	-0.472424	0.00029997	0.000197025
dmr1000780	chr6	36301978	36301977	+	13469	-741377	rs6906359	chr6	35560601	35560601	108	97.9488	0.962575	5083.35	1.60765e-06	0.192708	-0.62114	0.0383962	0.0288748
dmr1000886	chr6	36493879	36493878	+	13445	536210	rs188286741	chr6	37030088	37030088	108	44.107	1.77963	4573.73	5.18217e-11	0.330303	-3.30676	0.00419958	0.0151923
dmr1000928	chr6	36574033	36574032	+	13494	-718044	rs71540126	chr6	35855989	35855989	108	112.271	0.933156	2561.11	2.18444e-05	0.154331	0.563564	0.049995	0.0481714
dmr1001318	chr6	37221297	37221296	+	14587	-16671	rs2788077	chr6	37204626	37204626	108	121.194	0.963223	3359.35	3.01753e-05	0.149483	-0.276358	0.0414959	0.0374179
dmr1001325	chr6	37260224	37260223	+	14630	-557810	rs6923899	chr6	36702414	36702414	108	99.8051	0.88732	4334.55	2.9278e-06	0.184017	0.518746	0.0492951	0.0462453
dmr1001367	chr6	37353431	37353430	+	14618	220024	rs9470624	chr6	37573454	37573454	108	119.359	0.948822	2833.52	1.17292e-05	0.163605	-0.515803	0.0154985	0.0146798
dmr1001438	chr6	37515013	37515012	+	14530	-724168	rs67362112	chr6	36790845	36790845	108	114.391	0.966315	3681.74	4.71928e-07	0.210239	-2.09323	0.00119988	0.00102539
dmr1001445	chr6	37519020	37519019	+	14530	100855	rs804824	chr6	37619874	37619874	108	118.304	0.945416	2233.89	1.24355e-05	0.162736	0.391421	0.0143986	0.0139006
dmr1001458	chr6	37532008	37532007	+	14490	-430498	rs142322485	chr6	37101510	37101510	108	49.8445	1.43648	940.101	1.40975e-08	0.258629	-9.21632	0.0182982	0.0325367
dmr1001526	chr6	37621249	37621273	+	14280	963890	rs71571329	chr6	38585163	38585163	108	129.906	0.921517	8804.79	1.69684e-05	0.158107	0.66169	0.030397	0.0288295
dmr1001587	chr6	37704983	37704982	+	14156	831061	rs138775895	chr6	38536043	38536050	108	95.3859	1.09137	6089.88	6.56082e-08	0.237769	-0.601845	0.00209979	0.00129408
dmr1002007	chr6	38722935	38722934	+	14199	3985	rs9394527	chr6	38726919	38726919	108	109.645	1.07403	3979.21	1.21771e-06	0.19671	0.292165	0.00239976	0.00257865
dmr1002032	chr6	38783893	38783892	+	14250	-966675	rs140853	chr6	37817218	37817218	108	101.071	0.888337	4802.84	3.11313e-06	0.183122	0.270869	0.0529947	0.0471088
dmr1002259	chr6	39168335	39168335	+	14772	-486704	rs74423628	chr6	38681631	38681631	108	107.452	0.894727	4184.67	6.8417e-06	0.17158	-2.5858	0.0493951	0.0448548
dmr1002292	chr6	39222185	39222184	+	14847	880012	rs2984445	chr6	40102196	40102196	108	89.0473	0.882569	1807.6	1.77886e-07	0.223959	0.499562	0.00869913	0.00779395
dmr1002531	chr6	39685421	39685420	+	15882	-881796	rs9380779	chr6	38803625	38803625	108	90.9246	1.25791	7914.34	1.66444e-06	0.192207	0.734889	0.0343966	0.0394833
dmr1002532	chr6	39685935	39685934	+	15884	-915646	rs397786209	chr6	38770289	38770289	108	121.395	0.983598	7161.3	1.44045e-05	0.160549	-0.266467	0.0339966	0.0318008
dmr1002594	chr6	39807578	39807577	+	15949	543111	rs201819793	chr6	40350688	40350690	108	95.6707	0.882427	3229.15	1.4733e-06	0.193967	2.49381	0.0334967	0.0314183
dmr1002612	chr6	39831935	39831934	+	15963	219851	rs58792652	chr6	40051785	40051790	108	114.033	0.978482	2976.84	1.43678e-05	0.160587	0.56015	0.029797	0.0265583
dmr1002634	chr6	39860629	39860628	+	15970	490060	rs201819793	chr6	40350688	40350690	108	87.634	0.768606	15289.5	2.1228e-08	0.253127	2.46784	0.0385961	0.0238128
dmr1002922	chr6	40380265	40380264	+	15403	20157	rs869281612	chr6	40400421	40400421	108	117.134	0.951621	2488.36	9.95418e-06	0.166039	0.429473	0.0145985	0.013176
dmr1002948	chr6	40418069	40418068	+	15457	-67179	rs574402672	chr6	40350888	40350890	108	85.1449	0.777254	8283.59	6.85306e-08	0.23717	2.41299	0.0539946	0.0389062
dmr1002964	chr6	40440419	40440418	+	15476	-552039	rs3008811	chr6	39888380	39888380	108	116.49	0.977679	3102.07	2.95543e-06	0.18388	-0.544948	0.00549945	0.00426362
dmr1003052	chr6	40582367	40582366	+	15597	841694	rs585398	chr6	41424060	41424060	108	105.817	0.928034	3614.4	1.57526e-06	0.193002	0.518854	0.0126987	0.0106183
dmr1003107	chr6	40664657	40664656	+	15769	-313767	rs574402672	chr6	40350888	40350890	108	113.769	0.996479	5458.9	5.83687e-06	0.173919	2.46368	0.0210979	0.018046
dmr1003207	chr6	40815671	40815670	+	15733	-464781	rs574402672	chr6	40350888	40350890	108	101.092	0.836439	7115.55	1.14342e-06	0.197615	2.194	0.0440956	0.0364943
dmr1003236	chr6	40867419	40867424	+	15604	-218268	rs10498750	chr6	40649151	40649151	108	107.167	0.953692	2166.82	3.71486e-06	0.180543	-0.499306	0.0115988	0.0110899
dmr1003283	chr6	40986795	40986794	+	15441	-970793	rs2984430	chr6	40016002	40016002	108	95.523	0.921735	3952.1	2.37181e-06	0.187079	0.589691	0.0508949	0.0474921
dmr1003437	chr6	41336067	41336066	+	15770	-747215	rs73421028	chr6	40588852	40588852	108	76.7602	0.923291	1953.81	1.51956e-07	0.226155	158.954	0.0258974	0.02643
dmr1003458	chr6	41364394	41364393	+	15676	686509	rs62415893	chr6	42050902	42050902	108	90.4605	0.860577	4876.49	5.4698e-07	0.208145	2.16948	0.0460954	0.0397207
dmr1003598	chr6	41587255	41587254	+	15221	-835262	rs4418176	chr6	40751993	40751993	108	118.568	0.955046	2177.37	8.74604e-06	0.167954	-0.358109	0.0108989	0.00876399
dmr1003630	chr6	41635406	41635405	+	15134	-297168	rs10947963	chr6	41338238	41338238	108	121.015	0.97951	3165.36	1.78555e-05	0.157346	-0.584082	0.0192981	0.0191201
dmr1003724	chr6	41757785	41757790	+	14760	-884	rs79706160	chr6	41756901	41756901	108	79.5445	0.914178	2045.59	4.45947e-07	0.211041	-0.752453	0.040296	0.0421426
dmr1003806	chr6	41969511	41969510	+	14460	-261529	rs62396727	chr6	41707982	41707982	108	48.948	0.627699	1102.09	8.56888e-12	0.351894	2.12006	0.0382962	0.0400292
dmr1003860	chr6	42059123	42059122	+	14443	57286	rs10456507	chr6	42116408	42116408	108	46.6699	0.600948	3684.36	1.00381e-14	0.427062	7.6272	0.0363964	0.0219858
dmr1003943	chr6	42163000	42162999	+	14449	-455018	rs62396727	chr6	41707982	41707982	108	49.159	0.668175	860.269	4.9751e-11	0.3308	2.15332	0.0375962	0.0453419
dmr1003966	chr6	42191830	42191829	+	14434	-195160	rs58144681	chr6	41996670	41996670	108	118.02	0.961637	1883.43	2.58343e-05	0.151817	0.480141	0.0244976	0.0239055
dmr100396	chr1	245872435	245872434	+	17713	675251	rs3124127	chr1	246547685	246547685	108	102.062	0.958503	2009.03	4.24369e-07	0.211743	0.804989	0.00269973	0.00234513
dmr10039	chr1	14663360	14663359	+	16583	-305000	rs80299064	chr1	14358360	14358360	108	84.8918	0.890174	2263.57	8.12871e-07	0.202502	0.633978	0.0418958	0.0428366
dmr1004102	chr6	42459409	42459408	+	13280	961899	rs113990079	chr6	43421307	43421307	108	113.073	0.987643	4480.83	1.05951e-05	0.165114	2.03307	0.0334967	0.0304314
dmr1004243	chr6	42806016	42806015	+	12820	-778258	rs10948006	chr6	42027758	42027758	108	121.11	0.949723	2149.2	2.60183e-05	0.15171	-0.578605	0.0256974	0.022339
dmr10042	chr1	14672240	14672239	+	16535	147210	rs7412472	chr1	14819449	14819449	108	115.699	0.958247	3286.72	1.89242e-05	0.156478	-0.335989	0.0374963	0.0362362
dmr1004328	chr6	42958198	42958197	+	13123	687246	rs1617105	chr6	43645443	43645443	108	125.592	0.94469	3688.06	2.10874e-05	0.154859	0.544588	0.0220978	0.0210243
dmr1004382	chr6	43057244	43057243	+	13136	364064	rs113990079	chr6	43421307	43421307	108	72.4359	1.14054	3046.64	1.15949e-07	0.229912	1.97768	0.0268973	0.0261543
dmr1004392	chr6	43083333	43083332	+	13086	-900622	rs9471796	chr6	42182711	42182711	108	44.9719	1.37164	750.01	1.72357e-10	0.315508	-30.1375	0.00289971	0.00659834
dmr1004461	chr6	43243174	43243173	+	12714	-756863	rs11963767	chr6	42486311	42486311	108	117.872	0.95578	2328.51	3.3329e-05	0.147988	0.267596	0.0407959	0.0393488
dmr1004514	chr6	43386631	43386630	+	12699	-695617	rs373341	chr6	42691014	42691014	108	110.848	0.950464	2224.38	2.28466e-05	0.153659	0.304146	0.0471953	0.0465106
dmr1004521	chr6	43398494	43398594	+	12711	430464	rs731678	chr6	43829058	43829058	108	46.1531	1.73555	7252.44	7.57373e-12	0.35335	-0.684957	0.00179982	0.00443714
dmr1004557	chr6	43465576	43465575	+	12774	-44269	rs113990079	chr6	43421307	43421307	108	75.4629	0.816792	1736.11	4.98983e-08	0.24152	2.14023	0.020098	0.0231052
dmr1004616	chr6	43649412	43649411	+	13104	528085	rs73429791	chr6	44177496	44177496	108	80.8418	1.11699	3055.75	6.00471e-07	0.20682	-0.321983	0.0243976	0.0316574
dmr1004647	chr6	43704102	43704257	+	13149	-208852	rs9472068	chr6	43495250	43495250	108	117.492	0.941375	5768.38	1.11495e-06	0.197977	0.68633	0.0049995	0.00317998
dmr1004694	chr6	43795032	43795031	+	13238	761661	rs4711786	chr6	44556692	44556692	108	114.866	0.963317	3029.66	1.45159e-05	0.160435	-0.398543	0.0294971	0.0270111
dmr1004753	chr6	43873608	43873607	+	13314	612357	rs60176543	chr6	44485964	44485964	108	87.2543	0.933561	1747.17	1.53357e-06	0.193389	-0.668529	0.0336966	0.035366
dmr1004775	chr6	43913795	43913794	+	13370	-632367	rs6909281	chr6	43281428	43281428	108	28.6875	1.26057	213.387	3.42142e-12	0.36265	137.645	0.00759924	0.0335996
dmr1004795	chr6	43942427	43942426	+	13384	358885	rs77555031	chr6	44301311	44301311	108	100.986	0.916199	2314.08	6.99241e-06	0.171259	-3.00659	0.0435956	0.0437741
dmr1004911	chr6	44116889	44116888	+	13595	955161	rs56337964	chr6	45072049	45072049	108	116.786	0.968499	2333.77	4.63228e-07	0.210503	-0.566196	0.00089991	0.000479391
dmr1004920	chr6	44136008	44136007	+	13624	41489	rs73429791	chr6	44177496	44177496	108	106.407	1.02477	4809	9.081e-07	0.200918	-0.393699	0.00549945	0.00455542
dmr1004980	chr6	44222993	44222992	+	13748	918446	rs4714840	chr6	45141438	45141438	108	68.8395	0.701497	2020.76	1.27619e-08	0.259961	-7.85212	0.0540946	0.0479485
dmr1004992	chr6	44240072	44240075	+	13753	861111	rs9369534	chr6	45101186	45101186	108	112.092	0.961285	2041.62	1.86881e-05	0.156666	-0.331727	0.0324968	0.0305533
dmr1005133	chr6	44503633	44503632	+	14198	675117	rs9395074	chr6	45178749	45178749	108	99.9	0.965315	1633.81	9.27069e-06	0.167092	0.52802	0.039596	0.0369887
dmr1005151	chr6	44529293	44529292	+	14189	25369	rs1322653	chr6	44554661	44554661	108	118.863	1.0062	3873.11	2.72173e-05	0.151034	0.306215	0.0407959	0.0397068
dmr1005164	chr6	44550757	44550756	+	14158	-620344	rs62401231	chr6	43930413	43930413	108	95.6813	0.975365	1649.25	6.27209e-07	0.2062	-0.386934	0.00579942	0.00522549
dmr1005207	chr6	44618274	44618273	+	14265	345695	rs199525706	chr6	44963968	44963970	108	73.3324	0.742972	21989.6	5.31088e-10	0.301374	2.31786	0.0516948	0.0273216
dmr100532	chr1	246071747	246072438	+	17864	13448	rs2787987	chr1	246085886	246085886	108	90.4711	1.18582	7981.77	4.29968e-07	0.211557	-0.130927	0.0131987	0.0140343
dmr1005385	chr6	45104586	45104585	+	14594	-456405	rs61217063	chr6	44648181	44648181	108	104.72	0.939295	2280.73	3.46702e-06	0.181552	0.373405	0.0149985	0.0149201
dmr1005416	chr6	45189030	45189029	+	14482	-189900	rs2396372	chr6	44999130	44999130	108	107.409	0.951727	1888.27	1.92077e-05	0.156256	-0.348573	0.0472953	0.0448037
dmr1005446	chr6	45287460	45287460	+	14352	741470	rs73738340	chr6	46028930	46028930	108	94.2363	0.998947	3447.05	2.2165e-06	0.188062	-0.733145	0.040196	0.0336915
dmr1005449	chr6	45298572	45298571	+	14353	337281	rs1388241	chr6	45635852	45635852	108	127.058	0.846655	13188.7	7.3352e-07	0.203969	-0.696812	0.00429957	0.00310241
dmr1005453	chr6	45306753	45306752	+	14321	-497286	rs7765371	chr6	44809467	44809467	108	112.904	0.944701	1870.44	1.79612e-07	0.223825	-0.567868	0.00029997	0.000291442
dmr1005496	chr6	45448427	45448426	+	14158	605950	rs75804152	chr6	46054376	46054376	108	83.8793	0.649497	3432.31	2.4495e-08	0.251194	-0.83612	0.0316968	0.0260578
dmr100550	chr1	246105139	246105158	+	17926	-477	rs12145560	chr1	246104662	246104662	108	94.9852	0.931837	3601.82	2.17948e-08	0.252772	0.42954	0.00139986	0.000951382
dmr1005545	chr6	45576485	45576485	+	13962	477213	rs2022421	chr6	46053698	46053698	108	63.0492	0.700555	3761.75	3.06413e-13	0.390108	-0.970386	0.00359964	0.00173632
dmr1005546	chr6	45579317	45579316	+	13943	474382	rs2022421	chr6	46053698	46053698	108	73.6172	0.532708	7283.41	6.19093e-13	0.382224	-0.91927	0.00379962	0.00366444
dmr1005567	chr6	45621151	45621150	+	13810	432548	rs2022421	chr6	46053698	46053698	108	88.3195	0.76092	5505.3	1.12212e-08	0.26168	-0.848418	0.0129987	0.00708472
dmr100559	chr1	246110766	246110765	+	17924	-21035	rs1416084	chr1	246089731	246089731	108	113.79	0.968126	2665.15	5.98881e-06	0.173541	-0.291941	0.0113989	0.0105184
dmr1005616	chr6	45738452	45738451	+	13552	290479	rs73738340	chr6	46028930	46028930	108	75.4313	1.12379	2191.65	1.86075e-07	0.223331	-0.776325	0.020098	0.0177648
dmr1005666	chr6	45827490	45827489	+	13520	226209	rs2022421	chr6	46053698	46053698	108	69.2824	0.699828	4315.81	1.8189e-10	0.314838	-0.876233	0.0182982	0.0114182
dmr1005704	chr6	45902702	45902701	+	13567	150997	rs2022421	chr6	46053698	46053698	108	89.8805	0.840014	4428.04	1.52412e-07	0.226114	-0.854695	0.0283972	0.0173491
dmr1005710	chr6	45911823	45911822	+	13559	141876	rs2022421	chr6	46053698	46053698	108	80.4305	0.783407	1401.93	7.34883e-08	0.23621	-0.870136	0.0152985	0.0165649
dmr1005727	chr6	45948712	45948712	+	13568	-346476	rs11968718	chr6	45602236	45602236	108	78.8273	1.09251	1862.15	7.75901e-07	0.203167	-0.750768	0.0350965	0.0323221
dmr1005747	chr6	45984941	45984940	+	13644	119402	rs556741466	chr6	46104342	46104342	108	71.7188	0.912484	10125.6	1.00019e-08	0.263214	2.06049	0.0646935	0.0432318
dmr1005762	chr6	46032381	46032380	+	13657	21318	rs2022421	chr6	46053698	46053698	108	66.9199	0.788015	3929.45	7.04377e-11	0.326554	-0.892828	0.0105989	0.00526555
dmr1005814	chr6	46178732	46178731	+	13945	-548298	rs73444578	chr6	45630434	45630434	108	94.6793	0.794029	4769.47	8.73817e-08	0.233824	-0.572425	0.0140986	0.00955581
dmr1005828	chr6	46215289	46215288	+	14014	-161591	rs2022421	chr6	46053698	46053698	108	82.3816	0.721623	7353.83	1.06306e-09	0.292522	-0.904517	0.0110989	0.00607634
dmr1005860	chr6	46338420	46338419	+	14025	-318504	rs9395145	chr6	46019916	46019916	108	102.178	0.917454	6898.04	2.88907e-06	0.184211	-0.728754	0.0653935	0.0492895
dmr1005886	chr6	46429861	46429860	+	14067	-376163	rs2022421	chr6	46053698	46053698	108	75.7371	0.679523	11769.5	1.12857e-11	0.348633	-0.930343	0.00659934	0.00289356
dmr1005899	chr6	46463070	46463069	+	14126	448630	rs10484843	chr6	46911699	46911699	108	88.4988	0.869556	5196.66	2.85518e-08	0.24912	2.49975	0.00919908	0.00605603
dmr1005926	chr6	46541020	46541019	+	14221	-487322	rs2022421	chr6	46053698	46053698	108	64.5996	0.699642	3539.84	1.01684e-10	0.322042	-0.913937	0.0187981	0.0147869
dmr1005935	chr6	46575919	46575918	+	14174	-521543	rs75804152	chr6	46054376	46054376	108	75.484	0.807275	2432.98	5.71373e-08	0.239666	-0.845632	0.0379962	0.0342101
dmr1005948	chr6	46606710	46606709	+	14122	574010	rs4711870	chr6	47180719	47180719	108	104.298	0.903468	2587.67	5.09909e-06	0.175905	2.67705	0.030397	0.0289146
dmr1005965	chr6	46659653	46659680	+	14148	-605955	rs2022421	chr6	46053698	46053698	108	78.2578	0.826092	5372.63	4.06205e-08	0.244329	-0.756109	0.0505949	0.0353856
dmr1005998	chr6	46764786	46764785	+	14428	415934	rs4711870	chr6	47180719	47180719	108	32.052	1.00123	263.568	2.25658e-16	0.465535	3.12638	0.00029997	0.00226238
dmr1006024	chr6	46827547	46827546	+	14184	-773849	rs2022421	chr6	46053698	46053698	108	81.4746	0.7799	6124.94	1.44105e-08	0.258335	-0.916355	0.0272973	0.0181097
dmr1006086	chr6	46961902	46961901	+	14031	285080	rs1884310	chr6	47246981	47246981	108	82.6031	1.08638	3609.09	1.19297e-07	0.229517	0.877369	0.0143986	0.00880429
dmr1006145	chr6	47089548	47089547	+	13863	642091	rs373528520	chr6	47731638	47731638	108	91.3043	0.893074	2830.47	8.1999e-07	0.202378	85.5055	0.030397	0.026568
dmr1006247	chr6	47342371	47342370	+	13723	-161652	rs4711870	chr6	47180719	47180719	108	76.7707	1.29177	1943.9	1.32915e-08	0.259417	2.79264	0.00089991	0.000535804
dmr1006398	chr6	47706983	47706982	+	14306	30813	rs1854523	chr6	47737795	47737795	108	114.159	0.936736	1386.79	2.74156e-05	0.150925	-0.304052	0.0332967	0.0288991
dmr1006400	chr6	47718432	47718431	+	14306	216076	rs10485045	chr6	47934507	47934507	108	81.443	0.812991	2126.88	1.55901e-07	0.225798	-0.69795	0.030097	0.0278416
dmr1006527	chr6	48049029	48049028	+	14315	-738508	rs6458556	chr6	47310521	47310521	108	111.154	1.02288	2906.59	1.48267e-05	0.160119	0.411105	0.0305969	0.0290897
dmr1006536	chr6	48073673	48073672	+	14327	-234703	rs576826	chr6	47838970	47838970	108	104.003	0.954293	2232.52	1.18381e-05	0.163467	-0.271553	0.0483952	0.0445865
dmr1006539	chr6	48084893	48084892	+	14323	-907888	rs9367266	chr6	47177005	47177005	108	94.5	1.06564	3286	1.22677e-06	0.196604	0.507963	0.0160984	0.01393
dmr1006662	chr6	48418562	48418561	+	14272	-491569	rs73739019	chr6	47926993	47926993	108	78.2895	0.833679	2600.89	1.58849e-07	0.225538	-0.6918	0.0550945	0.0426809
dmr1006671	chr6	48446174	48446173	+	14132	-711146	rs375648411	chr6	47735028	47735028	108	82.0336	1.16298	1819.79	1.98466e-06	0.189663	80.9277	0.0366963	0.0358635
dmr1006682	chr6	48490807	48490806	+	14079	-758910	rs370086719	chr6	47731897	47731897	108	95.4914	1.1661	1390.72	1.24946e-05	0.162666	75.9723	0.0231977	0.0309938
dmr1006733	chr6	48628730	48628729	+	14285	230283	rs16878246	chr6	48859012	48859012	108	121.131	0.931382	2041.43	3.32623e-06	0.182157	0.758539	0.00349965	0.00273275
dmr1006990	chr6	49472092	49472091	+	14596	-283587	rs2516119	chr6	49188505	49188505	108	116.575	0.9325	1237.73	3.10263e-05	0.149065	0.325527	0.0288971	0.0247365
dmr1007008	chr6	49513698	49513697	+	14573	651517	rs74675849	chr6	50165214	50165214	108	88.4566	0.753916	4501.93	4.93157e-08	0.241681	6.99441	0.0234977	0.0157364
dmr1007071	chr6	49665677	49665676	+	14477	846265	rs1041262	chr6	50511941	50511941	108	118.304	0.933243	2584.76	2.48526e-05	0.152398	0.560626	0.0357964	0.0339856
dmr1007140	chr6	49939972	49939971	+	13851	469711	rs2220709	chr6	50409682	50409682	108	106.608	1.10068	2745.64	1.80076e-05	0.15722	0.76738	0.0382962	0.0388877
dmr1007186	chr6	50133916	50133915	+	13543	810427	rs3857597	chr6	50944342	50944342	108	84.1113	0.926949	1110.94	2.06444e-06	0.189092	-2.04046	0.0430957	0.0410836
dmr1007293	chr6	50411648	50411647	+	12721	-587454	rs13204884	chr6	49824194	49824194	108	100.923	0.959688	1338.46	1.64725e-05	0.15855	-0.759097	0.0452955	0.0474196
dmr1007373	chr6	50707129	50707128	+	12808	-604954	rs12197933	chr6	50102175	50102175	108	69.9996	0.703264	10253.6	5.15319e-12	0.357873	0.419476	0.0129987	0.00361078
dmr1007384	chr6	50720933	50720932	+	12793	234992	rs9395644	chr6	50955924	50955924	108	51.3527	0.953287	9694.68	2.0886e-13	0.394364	-17.9468	0.0332967	0.00559104
dmr1007386	chr6	50723893	50723892	+	12787	-830058	rs62404941	chr6	49893835	49893835	108	59.8641	0.765195	3290.56	1.90226e-10	0.31428	0.789219	0.0439956	0.0249599
dmr1007423	chr6	50850391	50850390	+	12953	100370	rs9395643	chr6	50950760	50950760	108	26.3777	1.62575	623.017	2.74938e-13	0.391315	-1.61499	0.0494951	0.0474697
dmr1007464	chr6	50955828	50955827	+	12823	86945	rs17613210	chr6	51042772	51042772	108	91.8422	1.26217	2034.41	1.69813e-06	0.191918	2.80371	0.00839916	0.00654027
dmr1007558	chr6	51224447	51224447	+	12643	-119527	rs2505286	chr6	51104920	51104920	108	119.918	0.929171	1641.76	2.33215e-05	0.153351	-0.335087	0.0207979	0.018758
dmr1007559	chr6	51224788	51224991	+	12643	10882	rs5876204	chr6	51235873	51235873	108	118.315	0.920463	3416.83	2.49512e-05	0.152338	0.104471	0.0485951	0.0462126
dmr1007569	chr6	51258705	51258704	+	12617	463270	rs45451196	chr6	51721974	51721974	108	119.918	0.955604	1658.67	5.18216e-05	0.141324	-0.644401	0.0434957	0.0385344
dmr1007609	chr6	51368313	51368312	+	12599	-274578	rs283561	chr6	51093735	51093735	108	102.579	1.00043	3477.53	5.01042e-06	0.176162	-0.371471	0.0340966	0.0296704
dmr1007613	chr6	51382244	51382243	+	12582	586997	rs1080078	chr6	51969240	51969240	108	89.1422	1.00274	3922	1.53438e-07	0.22602	-0.272026	0.00939906	0.00723922
dmr1007649	chr6	51490849	51490871	+	12607	-629788	rs182939571	chr6	50861061	50861061	108	75.3047	0.804208	3099.73	4.13556e-08	0.244084	2.58286	0.0431957	0.0358193
dmr1007761	chr6	51790469	51790469	+	13190	-707907	rs145151803	chr6	51082562	51082562	108	93.6141	0.704028	14095.4	4.91191e-08	0.241736	6.73452	0.0520948	0.0278584
dmr1007790	chr6	51834606	51834605	+	13380	986570	rs7450584	chr6	52821175	52821175	108	47.5031	0.824848	4273.57	3.99193e-14	0.412408	-24.6326	0.0193981	0.0074576
dmr1007829	chr6	51944756	51944755	+	13596	-841598	rs144835626	chr6	51103158	51103158	108	55.3289	0.585823	3371.39	1.43351e-11	0.345789	20.9652	0.0692931	0.0486535
dmr1007875	chr6	52069936	52069936	+	13652	647750	rs36025061	chr6	52717686	52717687	108	117.703	0.952247	1839.69	4.35259e-05	0.143962	-0.297009	0.0438956	0.0425145
dmr1007884	chr6	52087310	52087309	+	13600	-995090	rs34771335	chr6	51092218	51092220	108	122.186	0.95353	3267.23	2.48116e-05	0.152422	-0.307681	0.0313969	0.028415
dmr1007996	chr6	52313792	52313792	+	14430	-228547	rs5876253	chr6	52085245	52085245	108	117.534	0.95557	1912.25	4.08618e-06	0.17915	-0.371827	0.00509949	0.00386245
dmr1008168	chr6	52611480	52611479	+	14576	-243433	rs113441035	chr6	52368047	52368047	108	77.0238	0.901139	4626.66	6.58371e-09	0.268765	2.21129	0.0115988	0.00805028
dmr1008273	chr6	52837949	52837948	+	14605	-898878	rs113006825	chr6	51939071	51939071	108	83.0039	0.92153	1941.84	5.12304e-07	0.209075	-0.945678	0.0289971	0.0291501
dmr1008494	chr6	53310481	53310480	+	14844	-519163	rs148234313	chr6	52791318	52791318	108	109.856	1.15254	4698.03	1.67561e-05	0.158295	1.47296	0.0359964	0.0395522
dmr100852	chr1	246606143	246606143	+	17733	-34958	rs12744338	chr1	246571185	246571185	108	106.312	0.972568	2234.35	1.20115e-08	0.260771	-0.319614	9.999e-05	4.67634e-05
dmr1008536	chr6	53424840	53424839	+	14928	837601	rs147721512	chr6	54262440	54262440	108	29.1938	0.928333	985.682	1.31152e-15	0.448018	-4.58921	0.0322968	0.0456718
dmr1008614	chr6	53623558	53623557	+	15136	-211891	rs7748351	chr6	53411667	53411667	108	113.896	0.934941	2388.45	1.80253e-05	0.157205	1.11652	0.0343966	0.0326792
dmr1008736	chr6	53879791	53879791	+	15317	-13128	rs9367544	chr6	53866663	53866663	108	116.195	0.962125	1838.85	4.31888e-05	0.14408	-0.259464	0.0490951	0.0456469
dmr1008901	chr6	54379829	54379828	+	16000	170427	rs530132	chr6	54550255	54550255	108	117.988	0.955136	2007.52	1.25669e-05	0.16258	-0.356321	0.0120988	0.0124437
dmr1008948	chr6	54526174	54526173	+	16101	78761	rs139845009	chr6	54604934	54604934	108	113.674	0.977107	2160.49	3.31241e-05	0.148081	-0.393809	0.0471953	0.0470635
dmr1008981	chr6	54615920	54615919	+	16092	739432	rs1948782	chr6	55355351	55355351	108	80.0086	0.858318	1958.12	4.03606e-07	0.212452	-0.47033	0.0484952	0.0450045
dmr1009207	chr6	55281951	55281950	+	16564	-852593	rs3913991	chr6	54429358	54429358	108	111.586	0.95551	1923.19	2.63623e-05	0.151513	0.466935	0.0457954	0.0430717
dmr1009236	chr6	55355296	55355295	+	16599	232	rs4715532	chr6	55355527	55355527	108	103.064	0.969969	2208.73	2.28365e-06	0.187629	-0.885441	0.0114989	0.0100112
dmr1009368	chr6	55682412	55682411	+	15752	-809080	rs1503154	chr6	54873332	54873332	108	86.8535	0.84507	3388.78	3.66304e-07	0.213822	0.941251	0.0379962	0.0343904
dmr1009390	chr6	55742990	55742990	+	15557	579821	rs72871790	chr6	56322811	56322811	108	84.9445	1.21605	3368.94	1.87115e-06	0.190515	4.48947	0.0390961	0.0402281
dmr1009522	chr6	56168296	56168295	+	14206	287677	rs137864134	chr6	56455972	56455972	108	118.484	0.907377	3120.12	2.49022e-05	0.152368	2.18082	0.0480952	0.0440855
dmr1009525	chr6	56174130	56174129	+	14170	-819475	rs56077717	chr6	55354655	55354655	108	102.916	1.11135	4144.25	8.11021e-06	0.16907	-0.520636	0.0418958	0.0367848
dmr1009638	chr6	56441485	56441484	+	12886	-363745	rs969513	chr6	56077740	56077740	108	111.85	0.973127	2919.24	1.23538e-05	0.162834	0.648384	0.0305969	0.0277907
dmr100964	chr1	246777313	246777312	+	17691	-333689	rs72760810	chr1	246443624	246443624	108	77.2875	1.09197	6072.96	1.20967e-09	0.290863	-0.72545	0.00139986	0.000899036
dmr1009714	chr6	56729773	56729772	+	10661	-406962	rs72871790	chr6	56322811	56322811	108	112.388	0.910781	1597.98	1.26344e-05	0.1625	5.59628	0.0216978	0.0203081
dmr1009732	chr6	56824586	56824585	+	10016	-501775	rs72871790	chr6	56322811	56322811	108	76.602	0.991073	2394.76	2.5591e-08	0.250602	5.97725	0.0109989	0.00698108
dmr1009817	chr6	57225056	57225055	+	8595	-741008	rs75637884	chr6	56484048	56484048	108	57.7652	1.2632	883.051	1.6669e-08	0.256381	0.642275	0.0177982	0.0118159
dmr1009915	chr6	57593574	57593574	+	8172	-295146	rs12660889	chr6	57298428	57298428	108	91.0828	0.96119	991.133	7.89277e-06	0.169472	-0.533273	0.0510949	0.0458857
dmr1009938	chr6	57688331	57688330	+	7630	-670098	rs35744682	chr6	57018233	57018233	108	53.9156	0.842767	371.576	1.5208e-08	0.257612	23.9612	0.0433957	0.046168
dmr1009997	chr6	57886485	57886484	+	6524	-888870	rs6901660	chr6	56997615	56997615	108	123.388	0.901292	1040.94	3.33444e-05	0.147981	0.753962	0.0181982	0.0155984
dmr101006	chr1	246824708	246824718	+	17927	-26614	rs4926446	chr1	246798094	246798094	108	86.748	0.969674	1607.07	2.979e-06	0.183764	-0.400577	0.0477952	0.049806
dmr1010131	chr6	58289344	58289343	+	4564	-161705	rs1224731	chr6	58127639	58127639	108	129.294	0.919584	705.917	0.000208431	0.120087	0.295805	0.0511949	0.046228
dmr1010349	chr6	60287809	60287809	+	6589	422691	rs9358007	chr6	60710500	60710500	108	92.1059	0.874459	881.999	6.78704e-06	0.171699	-0.559493	0.0548945	0.0464999
dmr1010357	chr6	60305075	60305075	+	6795	962075	rs12201367	chr6	61267150	61267150	108	128.081	0.914328	728.014	1.80034e-05	0.157223	-0.732765	0.00509949	0.00379983
dmr1010366	chr6	60327757	60327756	+	6827	435838	rs28667005	chr6	60763594	60763594	108	127.828	0.915925	717.736	0.00012313	0.128157	0.25396	0.0336966	0.0297671
dmr1010371	chr6	60336283	60336282	+	6827	729365	rs3904819	chr6	61065647	61065647	108	128.577	0.953592	1148.52	6.76507e-05	0.137283	-0.532777	0.0248975	0.01926
dmr1010398	chr6	60412084	60412549	+	6827	373962	rs12664323	chr6	60786511	60786511	108	87.2332	1.12599	723.923	1.17094e-05	0.16363	-0.134482	0.0345965	0.0383017
dmr1010399	chr6	60417308	60417503	+	6827	39371	rs62399389	chr6	60456874	60456874	108	95.5969	1.03783	684.191	1.53934e-06	0.193335	-0.191596	0.00219978	0.0033719
dmr1010415	chr6	60490664	60490663	+	6921	561413	rs147871269	chr6	61052076	61052076	108	113.463	0.937928	861.943	9.08824e-06	0.167387	-0.85306	0.00889911	0.00662886
dmr1010421	chr6	60505592	60505591	+	7065	123122	rs375486594	chr6	60628713	60628713	108	118.863	0.923409	682.325	5.78805e-05	0.139649	-1.57455	0.0273973	0.0233672
dmr1010483	chr6	60686767	60686766	+	8843	565685	rs115558021	chr6	61252451	61252451	108	113.136	0.955014	1057.04	2.54118e-05	0.152064	-0.657791	0.0241976	0.0208734
dmr1010509	chr6	60744950	60744949	+	9210	468434	rs115282743	chr6	61213383	61213383	108	97.1156	0.861285	1713.24	1.58242e-06	0.192937	986.81	0.0244976	0.0184011
dmr1010700	chr6	61275022	61275021	+	12225	343309	rs141893893	chr6	61618330	61618330	108	82.002	0.852517	1760.15	2.83955e-07	0.217409	21.8933	0.0359964	0.027176
dmr1010781	chr6	61502643	61502642	+	13357	178991	rs76014404	chr6	61681633	61681638	108	123.082	0.947028	1630.06	6.70858e-05	0.13741	-0.746184	0.0423958	0.0406463
dmr101080	chr1	246993278	246993277	+	18126	-549654	rs72760810	chr1	246443624	246443624	108	73.6594	0.869338	2796.1	1.95656e-10	0.313929	-0.725603	0.00159984	0.00122728
dmr1010857	chr6	61624696	61624696	+	13443	-542887	rs5876737	chr6	61081809	61081809	108	104.899	0.971561	1287.53	1.37678e-18	0.513272	0.402583	9.999e-05	1.41351e-14
dmr1010861	chr6	61642382	61642381	+	13350	12410	rs9448882	chr6	61654791	61654791	108	118.252	0.927133	1250.4	1.36328e-05	0.161369	-0.328356	0.0127987	0.00981023
dmr1010900	chr6	61752156	61752155	+	13464	-133826	rs141893893	chr6	61618330	61618330	108	106.102	0.920964	1329.48	2.91114e-06	0.1841	25.7394	0.00959904	0.00743982
dmr1010939	chr6	61894793	61894792	+	14011	950584	rs12191507	chr6	62845376	62845376	108	109.434	0.995372	2332.5	1.26038e-05	0.162536	-0.310774	0.0313969	0.0258871
dmr101094	chr1	247013213	247013213	+	18103	-569589	rs72760810	chr1	246443624	246443624	108	83.8582	0.928966	2265.58	2.65381e-08	0.250111	-0.778456	0.00249975	0.00347147
dmr1010980	chr6	62012102	62012101	+	13926	-710852	rs137941802	chr6	61301250	61301250	108	124.295	0.942762	2994.81	4.0278e-05	0.145133	-0.849481	0.0415958	0.0387261
dmr1010993	chr6	62073030	62073029	+	13705	554948	rs2782374	chr6	62627977	62627977	108	23.4457	1.314	1120.51	3.13506e-20	0.545946	-2.49959	0.0213979	0.00587605
dmr1011170	chr6	62661304	62661303	+	13320	947754	rs60863270	chr6	63609057	63609057	108	95.3754	0.862386	2642.48	1.11033e-06	0.198036	-363.035	0.0316968	0.0239541
dmr1011195	chr6	62722083	62722082	+	13118	-520105	rs12191151	chr6	62201978	62201978	108	113.263	0.935706	1755.29	3.29871e-06	0.182278	-0.794318	0.0059994	0.00493037
dmr1011310	chr6	63019823	63019822	+	12866	901275	rs148247797	chr6	63921097	63921097	108	100.121	0.777443	2900.19	1.17817e-06	0.197185	0.91262	0.0317968	0.0262143
dmr1011323	chr6	63033543	63033542	+	12951	-178541	rs66887615	chr6	62855002	62855002	108	76.3805	1.26295	1513.67	6.95238e-07	0.204733	-0.402231	0.0168983	0.0175762
dmr1011334	chr6	63056042	63056041	+	13005	398825	rs34490153	chr6	63454866	63454866	108	84.7125	0.92754	722.971	8.62606e-07	0.201653	-0.73646	0.0146985	0.0137852
dmr1011349	chr6	63100012	63100011	+	13064	-254636	rs12191507	chr6	62845376	62845376	108	99.3621	0.790736	3549.64	1.03371e-06	0.199062	-0.290688	0.0356964	0.0279817
dmr1011361	chr6	63158565	63158564	+	13390	347065	rs147514712	chr6	63505629	63505629	108	95.4281	0.896729	965.251	3.42011e-06	0.181751	0.529287	0.0237976	0.0200965
dmr1011428	chr6	63308257	63308256	+	13660	-656629	rs542255746	chr6	62651628	62651628	108	83.4996	0.992576	1648.6	1.69266e-06	0.191964	-2.22015	0.0467953	0.0430101
dmr1011446	chr6	63389105	63389104	+	13607	-187289	rs11963417	chr6	63201816	63201816	108	105.943	1.0428	1814.12	6.27754e-06	0.172848	1.73437	0.00979902	0.0113365
dmr1011475	chr6	63474335	63474334	+	13673	134508	rs112478001	chr6	63608842	63608842	108	77.3719	1.10943	2228.95	7.4597e-07	0.203729	-475.978	0.0462954	0.0432365
dmr1011494	chr6	63513474	63513473	+	13726	-970858	rs9446599	chr6	62542616	62542616	108	124.464	0.914289	1728.39	7.48685e-05	0.135743	-0.613861	0.0533947	0.0492853
dmr1011504	chr6	63540536	63540535	+	13727	695883	rs6925079	chr6	64236418	64236418	108	118.905	0.899765	2004.33	1.22563e-05	0.162952	-0.458283	0.0191981	0.0148067
dmr1011511	chr6	63584435	63584434	+	13783	341167	rs321483	chr6	63925601	63925601	108	113.864	0.914682	2503.7	1.02282e-05	0.165636	0.334727	0.0237976	0.0216347
dmr1011786	chr6	64574391	64574390	+	14609	872808	rs9445549	chr6	65447198	65447198	108	68.4492	0.979921	593.625	6.62981e-07	0.20541	-0.659474	0.0414959	0.0480548
dmr1011973	chr6	65306588	65306587	+	16154	650308	rs1013590	chr6	65956895	65956895	108	109.92	0.965528	1642.97	3.77984e-06	0.18029	0.630093	0.00569943	0.00617756
dmr1012032	chr6	65526667	65526666	+	16882	986737	rs2137626	chr6	66513403	66513403	108	115.615	0.951523	2332.25	1.9742e-06	0.189739	0.367168	0.00389961	0.00275691
dmr1012098	chr6	65694144	65694143	+	17241	809354	rs10455197	chr6	66503497	66503497	108	118.621	0.94869	1836.22	4.54453e-05	0.14331	0.332179	0.0445955	0.041911
dmr1012129	chr6	65776037	65776037	+	17307	736264	rs2670403	chr6	66512301	66512301	108	123.135	0.942436	3004.98	2.73914e-05	0.150938	-0.385384	0.0307969	0.028303
dmr1012131	chr6	65785416	65785415	+	17332	614719	rs77345096	chr6	66400134	66400134	108	76.2223	0.787927	24237.2	2.22256e-12	0.367645	2.58561	0.00549945	0.000714926
dmr1012264	chr6	66132272	66132271	+	18026	979549	rs140331184	chr6	67111820	67111831	108	110.173	0.973933	1586.01	2.12478e-05	0.154746	0.40004	0.0320968	0.0304536
dmr1012267	chr6	66138981	66138980	+	18050	194610	rs12530173	chr6	66333590	66333590	108	121.447	0.961985	3847.34	2.58488e-06	0.185829	-0.457239	0.00369963	0.00301744
dmr1012330	chr6	66312252	66312251	+	18564	101611	rs1464072	chr6	66413862	66413862	108	108.97	0.961248	2397.7	4.04621e-06	0.179294	-0.51618	0.0109989	0.0106694
dmr1012403	chr6	66511372	66511371	+	18476	90501	rs13208172	chr6	66601872	66601872	108	86.2734	0.872403	2302.55	3.83395e-07	0.213178	1129.81	0.0258974	0.0240105
dmr1012453	chr6	66628181	66628181	+	18517	580987	rs9363720	chr6	67209168	67209168	108	112.714	1.0548	4837.43	5.13335e-06	0.175806	-0.410657	0.0118988	0.0118933
dmr1012631	chr6	67101040	67101039	+	18176	718435	rs148456732	chr6	67819474	67819476	108	63.4289	0.923895	932.141	6.35316e-09	0.269236	0.676767	0.0118988	0.0122106
dmr1012657	chr6	67153895	67153894	+	18210	-593057	rs1925793	chr6	66560838	66560838	108	119.422	0.955667	2464.08	3.8788e-05	0.145702	0.436156	0.0440956	0.0429749
dmr1012725	chr6	67315506	67315505	+	18140	-6117	rs67787702	chr6	67309389	67309389	108	110.268	0.950823	2214.23	2.25485e-05	0.153856	-0.600401	0.0514949	0.0478917
dmr1012751	chr6	67411150	67411149	+	18128	-207514	rs2374033	chr6	67203636	67203636	108	103.022	0.841755	6096.59	7.73056e-07	0.20322	-0.772006	0.0243976	0.0190544
dmr1012767	chr6	67469346	67469345	+	17885	-965903	rs10455604	chr6	66503443	66503443	108	113.263	0.951021	3353.38	4.86258e-06	0.176602	0.299394	0.0121988	0.0121965
dmr101303	chr1	247336036	247336035	+	17634	321039	rs28804684	chr1	247657074	247657074	108	72.8156	0.731626	3079.54	1.18963e-08	0.2609	-3.9977	0.0424958	0.0346862
dmr1013103	chr6	68482645	68482644	+	14775	-643631	rs2203381	chr6	67839014	67839014	108	96.3352	0.937925	3642.85	1.95167e-06	0.189905	-0.658605	0.0381962	0.0325537
dmr1013165	chr6	68614293	68614292	+	14653	353864	rs3798976	chr6	68968156	68968156	108	119.254	0.950558	2305.48	3.31233e-05	0.148081	-0.818893	0.0378962	0.035449
dmr101326	chr1	247373380	247373379	+	17797	-969106	rs10924721	chr1	246404274	246404274	108	32.2207	0.774534	4628.23	3.69559e-20	0.544571	0.411248	0.0414959	0.0110147
dmr1013271	chr6	68878931	68878930	+	14505	-829756	rs9445968	chr6	68049175	68049175	108	103.433	0.954248	2775.19	2.25021e-06	0.187843	2.56906	0.0132987	0.0128087
dmr1013353	chr6	69089889	69089888	+	14353	999027	rs9446190	chr6	70088915	70088915	108	117.935	0.919418	3098.33	2.09727e-05	0.154941	32.6351	0.039896	0.0368672
dmr1013387	chr6	69192313	69192312	+	14232	-522661	rs376445485	chr6	68669652	68669652	108	87.4652	0.927158	1481.46	2.41493e-06	0.186817	2.37053	0.0405959	0.0428243
dmr1013525	chr6	69577269	69577275	+	13896	-907617	rs376445485	chr6	68669652	68669652	108	73.9863	0.638174	19128.6	1.16796e-11	0.348226	2.16202	0.0238976	0.00741151
dmr1013526	chr6	69578863	69578862	+	13889	-164985	rs143508607	chr6	69413878	69413878	108	117.397	0.946669	1441.32	8.33251e-06	0.168671	2.26888	0.00789921	0.00657053
dmr1013548	chr6	69625135	69625134	+	13981	-36882	rs310265	chr6	69588253	69588253	108	111.217	0.947936	1440.46	3.25656e-05	0.148337	0.296102	0.0467953	0.0426824
dmr1013610	chr6	69772546	69772545	+	14002	-662794	rs55835027	chr6	69109752	69109752	108	97.0734	0.931814	1847.65	1.29447e-06	0.195831	0.659426	0.0138986	0.0117351
dmr1013682	chr6	70003654	70003653	+	13554	-147003	rs7740327	chr6	69856651	69856651	108	91.2516	1.02202	3727.27	8.10722e-08	0.234857	2.03006	0.00329967	0.00267996
dmr1013696	chr6	70063898	70063897	+	13613	942572	rs9342802	chr6	71006469	71006469	108	54.1371	1.09145	467.665	2.04042e-08	0.253661	-0.497036	0.00769923	0.0240988
dmr1013743	chr6	70176528	70176527	+	13901	-680198	rs144801009	chr6	69496330	69496330	108	99.3516	0.930561	1536.62	8.48669e-06	0.1684	2.36472	0.0432957	0.0388792
dmr1013797	chr6	70300704	70300703	+	14311	719612	rs12176539	chr6	71020315	71020315	108	124.812	0.927992	2987.39	2.99162e-05	0.149613	0.63137	0.0322968	0.0287704
dmr1013840	chr6	70377692	70377691	+	14503	955790	rs828629	chr6	71333481	71333481	108	103.201	0.968217	1169.22	1.65709e-05	0.158461	0.436858	0.0370963	0.033405
dmr1013941	chr6	70629289	70629288	+	14620	964010	rs11756168	chr6	71593298	71593298	108	118.114	0.966701	1878.36	2.58012e-05	0.151836	0.456834	0.0241976	0.0231183
dmr1013979	chr6	70727690	70727689	+	14521	-754055	rs10600241	chr6	69973633	69973635	108	116.469	0.954202	1190.09	6.96481e-05	0.136841	-0.371373	0.049995	0.0495011
dmr1014091	chr6	71040490	71040489	+	14688	-49807	rs4400179	chr6	70990683	70990683	108	65.1164	1.20208	776.212	2.99451e-07	0.216662	-0.474534	0.0111989	0.0270383
dmr1014215	chr6	71347309	71347308	+	14296	-332476	rs79125242	chr6	71014833	71014833	108	57.0164	0.661304	8977.12	1.08288e-13	0.40159	-3.17502	0.0287971	0.00855537
dmr1014352	chr6	71686681	71686680	+	14086	-194359	rs35663023	chr6	71492322	71492322	108	89.5746	0.880962	2679.59	2.03575e-07	0.222075	2.92856	0.0135986	0.0115469
dmr1014362	chr6	71713072	71713071	+	14082	-820355	rs9294881	chr6	70892717	70892717	108	112.535	0.942073	2253.94	2.68219e-05	0.151253	0.484448	0.0526947	0.049402
dmr1014371	chr6	71723897	71723896	+	14097	995900	rs72935456	chr6	72719796	72719796	108	87.2543	1.22159	2717.52	2.12019e-06	0.188706	-4.09592	0.0223978	0.0255223
dmr1014456	chr6	71954670	71954669	+	14255	791727	rs2840792	chr6	72746396	72746396	108	99.7207	0.830194	3171.36	2.977e-07	0.216744	-0.461594	0.00779922	0.00782041
dmr1014527	chr6	72175166	72175165	+	13828	-498868	rs9442693	chr6	71676298	71676298	108	80.4938	0.92871	1264.19	4.11055e-07	0.212194	-0.696325	0.0250975	0.0217273
dmr1014593	chr6	72407122	72407121	+	13781	979372	rs76158275	chr6	73386493	73386493	108	54.7594	1.07294	1599.86	1.84991e-09	0.285381	1.07199	0.0159984	0.0230843
dmr1014596	chr6	72412764	72412763	+	13784	-852128	rs75961921	chr6	71560636	71560636	108	120.435	0.953632	2540.19	2.80312e-05	0.150591	-1.94567	0.030497	0.0293603
dmr1014660	chr6	72594471	72594470	+	13307	-963651	rs272221	chr6	71630820	71630820	108	107.821	0.957674	1884.3	4.7493e-07	0.210149	0.341787	0.00189981	0.00125094
dmr1014777	chr6	72954096	72954095	+	13258	204098	rs7742363	chr6	73158193	73158193	108	99.7523	0.976598	3963.22	4.95583e-06	0.176323	-0.317285	0.0540946	0.0481347
dmr1014808	chr6	73046768	73046767	+	13377	-340879	rs6903328	chr6	72705889	72705889	108	92.9602	0.851569	3910.12	1.54881e-08	0.257368	7.81726	0.00289971	0.00193171
dmr1014860	chr6	73192139	73192138	+	13559	194355	rs76158275	chr6	73386493	73386493	108	43.3055	1.18246	491.93	6.21027e-10	0.299388	1.07288	0.00989901	0.0238374
dmr1014897	chr6	73262800	73262799	+	13882	282155	rs9800809	chr6	73544954	73544954	108	121.616	0.951948	4228.83	3.11751e-05	0.148993	0.587046	0.0517948	0.0484654
dmr1014934	chr6	73314503	73314502	+	14034	701541	rs4352650	chr6	74016043	74016043	108	121.384	0.95367	3598.85	2.7316e-05	0.150979	-2.93014	0.0383962	0.0367306
dmr1015135	chr6	73655693	73655692	+	13891	-626178	rs9342995	chr6	73029515	73029515	108	114.571	0.975213	1758.5	4.02237e-06	0.179381	0.42141	0.0039996	0.00416797
dmr1015148	chr6	73696306	73696305	+	13877	564221	rs9293957	chr6	74260526	74260526	108	44.0965	0.9869	4784.88	1.44939e-13	0.398393	-0.874262	0.0350965	0.0126751
dmr1015495	chr6	74749443	74749442	+	13275	42252	rs11962416	chr6	74791694	74791694	108	126.9	0.925482	2152	7.50568e-05	0.135704	-2.34439	0.0514949	0.0488426
dmr1015562	chr6	75031207	75031206	+	12921	-411700	rs55637521	chr6	74619507	74619507	108	64.1566	1.01778	631.639	1.56213e-07	0.225771	-31.2364	0.0106989	0.0315026
dmr1015603	chr6	75170561	75170586	+	12859	503014	rs149246201	chr6	75673600	75673600	108	117.988	0.967679	3310.81	2.47665e-05	0.15245	869.105	0.040496	0.0382966
dmr1015687	chr6	75413177	75413176	+	12953	-882764	rs12202318	chr6	74530413	74530413	108	118.705	0.910896	2975.73	9.45036e-06	0.166808	-0.325141	0.0188981	0.0157279
dmr1015696	chr6	75436139	75436138	+	13018	-905726	rs12202318	chr6	74530413	74530413	108	96.3457	0.86482	3216.36	1.26756e-06	0.196133	-0.345668	0.0341966	0.0281975
dmr1015709	chr6	75475559	75475558	+	13138	962814	rs923552	chr6	76438372	76438372	108	115.931	0.986298	2216.07	3.08732e-05	0.14914	-0.522773	0.0409959	0.0361309
dmr1015732	chr6	75531813	75531812	+	13247	557693	rs2787860	chr6	76089505	76089505	108	74.2816	0.784345	1011.15	7.60117e-08	0.235745	0.936658	0.0219978	0.0255644
dmr1015784	chr6	75666836	75666836	+	13456	937420	rs3002657	chr6	76604256	76604256	108	111.544	0.933356	1493.36	2.32469e-05	0.153399	-0.460404	0.0350965	0.0329967
dmr1015793	chr6	75696626	75696625	+	13533	392878	rs2765793	chr6	76089503	76089503	108	42.2613	0.971255	17138.4	5.00136e-17	0.480099	1.01009	0.0270973	0.00350104
dmr1015847	chr6	75866810	75866809	+	13659	-276532	rs9360926	chr6	75590278	75590278	108	96.0082	0.949332	1105.65	9.28209e-06	0.167074	0.788204	0.0436956	0.0387531
dmr1015875	chr6	75945032	75945031	+	13823	-417627	rs12200169	chr6	75527405	75527405	108	107.779	1.01758	2570.44	3.70196e-08	0.245593	-0.835995	0.00019998	8.29199e-05
dmr1015896	chr6	76038754	76038753	+	13790	-531761	rs28773819	chr6	75506993	75506993	108	113.094	0.940322	3559.19	1.54586e-05	0.159497	-0.630106	0.0478952	0.0426076
dmr1015901	chr6	76067807	76067806	+	13916	-504798	rs72653196	chr6	75563009	75563009	108	120.371	0.931194	1502.33	3.11363e-06	0.18312	2.42383	0.00289971	0.00206838
dmr1015909	chr6	76097810	76097809	+	13980	843946	rs4510635	chr6	76941755	76941755	108	98.0754	0.761313	5063.24	6.00727e-07	0.206813	-0.444538	0.0447955	0.0325392
dmr101599	chr1	247825675	247825674	+	16828	-252118	rs7538640	chr1	247573557	247573557	108	98.3285	1.09477	3038.43	4.13568e-06	0.178974	1.84879	0.0234977	0.0232656
dmr1015	chr1	1977655	1977654	+	15542	391556	rs7542190	chr1	2369210	2369210	108	118.547	0.958992	3988.69	1.11024e-05	0.16442	-0.446234	0.019898	0.0196393
dmr1016000	chr6	76290250	76290249	+	14180	403150	rs16887932	chr6	76693399	76693399	108	100.564	0.949108	2698.36	6.23871e-07	0.206276	1.8805	0.00889911	0.0055363
dmr1016080	chr6	76457321	76457320	+	14421	998514	rs114755035	chr6	77455834	77455834	108	58.9254	1.12073	1217.97	5.07165e-08	0.241298	-3.12575	0.030497	0.0475447
dmr1016143	chr6	76636096	76636095	+	14854	-55014	rs12198063	chr6	76581082	76581082	108	91.8633	0.860968	2209.34	1.54626e-06	0.19327	-0.900092	0.0384962	0.0372375
dmr1016160	chr6	76669049	76669048	+	14883	-579546	rs2765793	chr6	76089503	76089503	108	82.8879	0.79701	43128.6	1.54886e-09	0.287678	0.9503	0.0406959	0.0166082
dmr1016180	chr6	76700598	76700597	+	14982	-401231	rs146662188	chr6	76299367	76299367	108	109.593	0.929983	1480.61	8.0329e-06	0.169212	0.74157	0.0163984	0.0143795
dmr1016292	chr6	76894456	76894455	+	15629	-276881	rs35189018	chr6	76617575	76617575	108	124.021	0.9245	5356.88	2.55218e-05	0.151999	-0.980443	0.0482952	0.0447936
dmr1016306	chr6	76917449	76917448	+	15686	832139	rs57134400	chr6	77749587	77749587	108	90.8086	0.773761	3224.74	1.27326e-08	0.259992	-0.892082	0.00389961	0.00344335
dmr1016307	chr6	76922565	76922564	+	15671	-865058	rs1933483	chr6	76057507	76057507	108	113.832	1.00709	4391.62	5.21876e-07	0.208812	0.350681	0.00119988	0.00107247
dmr1016365	chr6	77048051	77048050	+	15771	958799	rs55723122	chr6	78006849	78006849	108	66.5402	0.806942	827.41	1.78255e-09	0.285861	-4.66833	0.00809919	0.0070814
dmr1016397	chr6	77137012	77137011	+	15857	-559835	rs4277974	chr6	76577177	76577177	108	103.106	1.06324	3359.63	2.53903e-06	0.186089	-0.88036	0.0117988	0.0106489
dmr1016413	chr6	77173757	77173762	+	15948	40065	rs75410980	chr6	77213827	77213827	108	112.809	0.913767	2701.87	1.996e-05	0.155681	1.90311	0.0517948	0.0477813
dmr1016433	chr6	77224620	77224619	+	15781	395222	rs4272179	chr6	77619841	77619841	108	84.8707	0.907611	1227.21	9.71337e-07	0.199954	-0.515078	0.0291971	0.0262703
dmr1016450	chr6	77258987	77258987	+	15805	-45160	rs75410980	chr6	77213827	77213827	108	109.983	0.901907	2632.72	4.9798e-06	0.176252	2.10664	0.0181982	0.0173019
dmr1016674	chr6	77757954	77757953	+	15921	331597	rs7745200	chr6	78089550	78089550	108	84.6914	1.06511	3122.35	3.24144e-07	0.215546	-0.972601	0.0183982	0.0142744
dmr1016681	chr6	77780499	77780498	+	15964	-30912	rs57134400	chr6	77749587	77749587	108	95.1012	0.864534	3391.34	1.44183e-08	0.258327	-0.890605	0.00209979	0.00110067
dmr10166	chr1	14826873	14826872	+	16718	590516	rs2496321	chr1	15417388	15417388	108	76.1906	0.852156	2344.57	4.03238e-08	0.244429	-0.397834	0.0205979	0.0200891
dmr1016720	chr6	77889836	77889835	+	15873	312710	rs1933513	chr6	78202545	78202545	108	111.438	0.912858	2850.56	7.30701e-07	0.204024	0.666727	0.00329967	0.00254456
dmr1016727	chr6	77906019	77906018	+	15806	-286178	rs4272179	chr6	77619841	77619841	108	77.5512	0.889666	998.693	3.87646e-07	0.213022	-0.559247	0.0291971	0.0280461
dmr1016810	chr6	78073883	78073882	+	15611	368590	rs10455348	chr6	78442472	78442472	108	103.243	0.82065	3662.56	6.9337e-07	0.204771	0.758369	0.0173983	0.0125687
dmr1016837	chr6	78133176	78133176	+	15631	25335	rs60276215	chr6	78158511	78158511	108	113.495	0.973508	1131.54	2.84859e-05	0.150349	-0.679816	0.0238976	0.0223573
dmr1016852	chr6	78163334	78163333	+	15661	-435076	rs1564654	chr6	77728258	77728258	108	99.3305	1.00905	3616.38	1.96102e-08	0.254195	-0.545409	0.00079992	0.000243211
dmr101699	chr1	247959011	247959010	+	16650	-386183	rs12133926	chr1	247572828	247572828	108	53.5781	0.724933	7482.24	9.21722e-13	0.37772	0.608718	0.0436956	0.0195593
dmr1017009	chr6	78572685	78572684	+	15365	215168	rs9343824	chr6	78787852	78787852	108	100.29	0.940612	2581.54	3.81536e-06	0.180153	0.435875	0.0330967	0.0278718
dmr1017012	chr6	78577719	78577718	+	15369	-327386	rs16889793	chr6	78250333	78250333	108	90.6504	0.980511	3123.52	2.0223e-06	0.189391	0.845323	0.050395	0.0444557
dmr1017103	chr6	78757094	78757093	+	15117	-162127	rs236875	chr6	78594967	78594967	108	117.091	0.96297	1376.72	5.01e-05	0.141836	-0.377028	0.0393961	0.0375884
dmr1017132	chr6	78828729	78828728	+	15070	-442439	rs9448394	chr6	78386290	78386290	108	120.53	0.954094	1615.75	5.7274e-05	0.139809	0.430337	0.0387961	0.0400868
dmr1017182	chr6	78990321	78990320	+	15168	879900	rs59710738	chr6	79870220	79870220	108	56.8477	0.740254	9940.89	5.63762e-14	0.408688	0.880872	0.0167983	0.00405889
dmr1017229	chr6	79153605	79153604	+	14866	428478	rs9448748	chr6	79582082	79582082	108	77.8676	0.877834	1247.19	4.20475e-07	0.211873	0.379908	0.0334967	0.0364497
dmr1017247	chr6	79210175	79210174	+	14657	986781	rs12525046	chr6	80196955	80196955	108	59.1891	0.863531	3942.12	4.708e-10	0.3029	72.8199	0.0460954	0.0301199
dmr1017264	chr6	79261453	79261452	+	14513	783418	rs55981655	chr6	80044870	80044870	108	79.2176	0.842569	2096	2.7713e-07	0.217751	-2.93408	0.0460954	0.0436815
dmr1017306	chr6	79360111	79360110	+	14592	-971468	rs1452528	chr6	78388643	78388643	108	124	0.952641	2855.36	2.25762e-05	0.153838	0.372092	0.0210979	0.0195686
dmr1017310	chr6	79371661	79371660	+	14598	-816148	rs12203729	chr6	78555513	78555513	108	50.7305	0.747824	5285.28	1.03635e-12	0.376387	0.76299	0.0518948	0.023248
dmr1017332	chr6	79427799	79427798	+	14595	375477	rs67254810	chr6	79803275	79803275	108	116.828	0.936182	3025.68	1.71119e-05	0.157982	-0.564093	0.0310969	0.0301401
dmr1017436	chr6	79683053	79683053	+	14342	274059	rs9448866	chr6	79957112	79957112	108	92.7809	0.93376	1412.79	5.01975e-07	0.209364	-0.652993	0.00739926	0.00666193
dmr1017463	chr6	79740672	79740671	+	14267	-168114	rs142881275	chr6	79572558	79572558	108	115.383	0.964473	1937.51	2.36965e-05	0.153112	2.12875	0.0306969	0.0276072
dmr1017480	chr6	79772027	79772026	+	14296	424929	rs12525046	chr6	80196955	80196955	108	74.0074	0.642396	7177.1	1.35191e-09	0.289432	69.221	0.0460954	0.0312864
dmr1017504	chr6	79832992	79832991	+	14330	-83563	rs114550493	chr6	79749429	79749429	108	116.511	0.959358	7074.69	1.36148e-06	0.195105	-2.60885	0.00669933	0.00470436
dmr1017575	chr6	79965761	79965760	+	14778	97269	rs60216617	chr6	80063029	80063029	108	86.8008	0.895796	2051.84	6.22194e-07	0.206314	1.77294	0.0247975	0.0259545
dmr1017778	chr6	80622890	80622889	+	15762	-425935	rs12525046	chr6	80196955	80196955	108	96.2508	1.02031	4516.05	1.11616e-06	0.197961	70.9739	0.0240976	0.0176104
dmr101777	chr1	248196796	248196795	+	14490	635822	rs12039164	chr1	248832617	248832617	108	74.7246	1.01772	794.583	6.04524e-07	0.206724	0.67754	0.0263974	0.0246552
dmr1017987	chr6	81251632	81251631	+	15517	-394902	rs34234446	chr6	80856730	80856730	108	104.33	0.888102	4863.26	4.49308e-06	0.17776	-0.920251	0.0571943	0.048112
dmr1018122	chr6	81726437	81726436	+	14434	-978550	rs62424620	chr6	80747887	80747887	108	103.222	0.944657	1325.56	1.91247e-06	0.190199	-0.833535	0.00739926	0.00591377
dmr1018128	chr6	81746754	81746753	+	14385	369531	rs2027245	chr6	82116284	82116284	108	113.126	1.12725	3371.06	1.72443e-05	0.157867	0.258713	0.0228977	0.0222437
dmr1018132	chr6	81766065	81766064	+	14308	-386603	rs1419026	chr6	81379462	81379462	108	117.06	0.94456	1742.2	4.36452e-06	0.178186	0.584873	0.00519948	0.00424239
dmr1018297	chr6	82282863	82282862	+	12968	-858635	rs11341723	chr6	81424227	81424228	108	118.136	0.954434	1685.62	4.96238e-06	0.176303	0.327769	0.00609939	0.00397991
dmr101838	chr1	248338411	248338410	+	13538	-739151	rs946187	chr1	247599260	247599260	108	117.355	0.962707	1942.41	2.29597e-05	0.153585	-0.634659	0.0227977	0.0229143
dmr1018394	chr6	82559061	82559060	+	12366	-259014	rs547257	chr6	82300047	82300047	108	119.675	0.957628	1808.48	2.6815e-05	0.151257	0.227862	0.0212979	0.0212516
dmr1018406	chr6	82606501	82606500	+	12356	59141	rs285973	chr6	82665641	82665641	108	111.586	0.929558	1549.72	2.14715e-05	0.154589	0.264065	0.0336966	0.0320466
dmr1018471	chr6	82764194	82764193	+	12270	-737871	rs13216813	chr6	82026323	82026323	108	113.326	0.947319	2616.11	2.20505e-05	0.154191	-0.551871	0.0490951	0.0431974
dmr1018537	chr6	82926518	82926517	+	12257	47056	rs5877829	chr6	82973573	82973573	108	119.19	0.925836	1765.59	1.32934e-06	0.195449	-0.30363	0.00149985	0.00117609
dmr1018799	chr6	83754949	83754948	+	12874	-254869	rs9449642	chr6	83500080	83500080	108	111.428	0.946226	1501.05	1.90117e-05	0.156409	-0.762124	0.029997	0.0261711
dmr1018811	chr6	83791105	83791104	+	12843	961082	rs11357182	chr6	84752186	84752187	108	125.518	0.928199	2467.73	4.739e-05	0.142677	0.476298	0.0381962	0.0371695
dmr101896	chr1	248440748	248440747	+	12567	204935	rs56318305	chr1	248645682	248645682	108	95.8816	1.12231	1991.67	9.79764e-06	0.166274	-0.438521	0.0339966	0.0403864
dmr1019030	chr6	84469844	84469843	+	14207	401735	rs76042589	chr6	84871578	84871578	108	113.643	0.947677	2217.07	1.84946e-05	0.156821	-1.88959	0.030197	0.0303188
dmr1019053	chr6	84528693	84528692	+	14023	-19333	rs36114380	chr6	84509360	84509360	108	65.475	0.918539	2487.71	1.10477e-09	0.292028	0.83873	0.0123988	0.00848271
dmr1019150	chr6	84765810	84765809	+	13622	632418	rs10944124	chr6	85398227	85398227	108	101.271	0.943215	5248.33	3.59068e-06	0.18104	0.525806	0.0571943	0.0459797
dmr1019151	chr6	84766180	84766191	+	13625	143809	rs59444948	chr6	84910000	84910000	108	84.7547	0.790987	6712.09	7.60819e-08	0.235732	0.422921	0.0524948	0.0345208
dmr1019152	chr6	84766514	84766532	+	13627	41055	rs6454395	chr6	84807587	84807587	108	80.7258	0.858724	2148.61	3.42617e-07	0.214765	-6.38094	0.0505949	0.0405684
dmr1019161	chr6	84774351	84774350	+	13610	-646799	rs77844579	chr6	84127552	84127552	108	54.3375	0.943594	5554.98	2.22484e-11	0.340531	0.514327	0.0374963	0.0158579
dmr1019195	chr6	84903192	84903191	+	13675	-433082	rs5009809	chr6	84470110	84470110	108	100.005	0.995389	2378.6	8.43932e-06	0.168482	-0.28485	0.0293971	0.0432534
dmr1019341	chr6	85201663	85201662	+	13412	199821	rs313201	chr6	85401483	85401483	108	115.214	0.959602	1582.85	2.68589e-05	0.151233	-0.290494	0.0270973	0.0267573
dmr1019455	chr6	85423198	85423197	+	13970	-633942	rs9450030	chr6	84789256	84789256	108	90.8719	0.826163	2323.23	4.34889e-07	0.211396	4.6896	0.0210979	0.0204046
dmr1019554	chr6	85786089	85786088	+	14144	644619	rs9362322	chr6	86430707	86430707	108	98.8348	0.819202	2858.04	1.41541e-06	0.194545	-0.843425	0.029897	0.0271151
dmr1019558	chr6	85817210	85817209	+	14150	-8921	rs2121596	chr6	85808289	85808289	108	23.277	1.77852	1397.91	5.29177e-27	0.659259	-0.471283	0.00019998	2.79713e-06
dmr1019586	chr6	85913912	85913911	+	14289	-664517	rs111289826	chr6	85249395	85249395	108	98.5922	1.14076	2861.76	8.98098e-06	0.167562	2.60669	0.0359964	0.0390047
dmr1019593	chr6	85935441	85935449	+	14304	683010	rs192491222	chr6	86618459	86618459	108	59.8324	0.887025	21986.6	7.22166e-13	0.380485	3.02899	0.0239976	0.00448482
dmr101967	chr1	248681811	248681810	+	10257	15817	rs112382222	chr1	248697627	248697627	108	82.7297	1.25123	1057.28	4.52743e-06	0.177649	-5.26842	0.020298	0.0273324
dmr1019798	chr6	86479314	86479313	+	13470	197054	rs628411	chr6	86676367	86676367	108	129.463	0.968932	3848.29	5.88859e-05	0.139388	0.39504	0.0478952	0.0456342
dmr1019815	chr6	86519271	86519270	+	13550	29679	rs1983157	chr6	86548949	86548949	108	121.089	0.949973	1336.44	5.43978e-05	0.14059	-0.491921	0.0327967	0.0309968
dmr1019832	chr6	86552745	86552745	+	13669	65714	rs192491222	chr6	86618459	86618459	108	92.1902	0.966831	8191.42	1.5151e-07	0.226196	3.36823	0.0268973	0.0119203
dmr1019870	chr6	86633259	86633258	+	13833	-824970	rs2121596	chr6	85808289	85808289	108	74.8512	1.25744	1455.76	2.34303e-07	0.220107	0.77409	0.00659934	0.00834554
dmr1019975	chr6	86922627	86922626	+	14224	-300803	rs141315189	chr6	86621824	86621824	108	82.1074	1.06099	5399.74	4.47421e-07	0.210994	3.30251	0.0575942	0.0468874
dmr1019999	chr6	86985260	86985259	+	14314	-81542	rs13196912	chr6	86903718	86903718	108	44.993	0.761348	527.26	7.42835e-11	0.325902	5.62208	0.0848915	0.043421
dmr1020034	chr6	87069015	87069014	+	14376	-447191	rs141315189	chr6	86621824	86621824	108	71.2547	0.840819	5173.42	9.99842e-09	0.263218	3.53608	0.0649935	0.034588
dmr1020040	chr6	87087564	87087563	+	14367	-523815	rs1911719	chr6	86563749	86563749	108	112.904	0.945972	1693.74	9.02835e-07	0.201001	0.511259	0.00359964	0.0012921
dmr1020050	chr6	87130287	87130286	+	14378	-508463	rs141315189	chr6	86621824	86621824	108	72.7629	0.54799	8090	3.30185e-10	0.307376	3.56211	0.0634937	0.0381444
dmr1020069	chr6	87166039	87166038	+	14265	-735332	rs9362322	chr6	86430707	86430707	108	69.1875	1.16055	893.646	9.23029e-08	0.233067	-0.889508	0.00569943	0.00839067
dmr1020098	chr6	87271415	87271414	+	14257	559127	rs6913732	chr6	87830541	87830541	108	78.5215	0.832053	2453.83	1.73092e-07	0.224341	-0.486974	0.0482952	0.0420552
dmr1020180	chr6	87447860	87447859	+	14039	905805	rs71572793	chr6	88353664	88353664	108	101.693	0.879074	2511.41	5.11553e-06	0.175857	-0.487933	0.0412959	0.0394575
dmr1020181	chr6	87450668	87450667	+	14043	-477364	rs71652978	chr6	86973298	86973304	108	118.199	0.954499	1695.8	1.43477e-05	0.160608	0.496732	0.0137986	0.0119755
dmr102019	chr1	248755449	248755560	+	9731	-124379	rs1892445	chr1	248631070	248631070	108	73.2902	1.00992	704.83	1.39042e-06	0.194802	-0.183208	0.0305969	0.0474375
dmr1020249	chr6	87647926	87647925	+	13874	703192	rs4276471	chr6	88351117	88351117	108	88.9102	1.02039	5360.77	1.98896e-07	0.2224	-0.470584	0.0191981	0.0116129
dmr102025	chr1	248762462	248762462	+	9650	-334782	rs11485460	chr1	248427680	248427680	108	117.239	0.959543	1216.86	1.17204e-05	0.163616	0.278872	0.0089991	0.00749975
dmr1020274	chr6	87719272	87719271	+	13756	-688806	rs10806386	chr6	87030466	87030466	108	115.457	0.980295	3349.31	9.29538e-06	0.167053	0.495821	0.019898	0.0165936
dmr1020591	chr6	88406938	88406937	+	13724	998022	rs12664966	chr6	89404959	89404959	108	96.9363	0.963216	1527.38	9.52797e-07	0.20023	-0.6842	0.00809919	0.00646883
dmr1020623	chr6	88463693	88463725	+	13651	941234	rs12664966	chr6	89404959	89404959	108	83.352	0.675536	4369.17	1.66513e-09	0.286743	-0.663389	0.00639936	0.00676814
dmr1020645	chr6	88499217	88499216	+	13631	-146240	rs7748659	chr6	88352977	88352977	108	83.0777	0.967374	1096.86	3.25182e-07	0.215501	-0.557158	0.010199	0.00979065
dmr1020664	chr6	88535998	88535997	+	13524	-482882	rs115788074	chr6	88053116	88053116	108	86.073	0.807865	23763.8	1.68225e-09	0.28661	-2.22298	0.0234977	0.00650593
dmr1020700	chr6	88584947	88584946	+	13419	820013	rs12664966	chr6	89404959	89404959	108	104.72	0.848307	5587.16	2.64874e-06	0.185474	-0.679897	0.0482952	0.0395693
dmr1020720	chr6	88620628	88620627	+	13421	784332	rs12664966	chr6	89404959	89404959	108	86.2207	0.976078	3731.54	1.18422e-07	0.229619	-0.68104	0.0116988	0.00948479
dmr1020740	chr6	88670022	88670021	+	13354	734938	rs12664966	chr6	89404959	89404959	108	78.9434	1.04405	5725.03	2.40564e-10	0.311349	-0.743209	0.00129987	0.000249682
dmr1020745	chr6	88678258	88678257	+	13317	726702	rs12664966	chr6	89404959	89404959	108	78.1523	0.868599	2462.13	7.38063e-10	0.297189	-0.77034	0.00179982	0.00119854
dmr1020800	chr6	88827565	88827564	+	13110	577395	rs12664966	chr6	89404959	89404959	108	78.1945	0.828718	3524.56	1.30249e-10	0.318984	-0.757559	0.00219978	0.000777337
dmr1020801	chr6	88827826	88827825	+	13112	577134	rs12664966	chr6	89404959	89404959	108	86.2313	0.887944	3150.24	2.90626e-08	0.24888	-0.732496	0.00519948	0.00472733
dmr1020816	chr6	88922482	88922481	+	13196	482478	rs12664966	chr6	89404959	89404959	108	92.8125	1.14256	4369.79	2.50189e-07	0.219187	-0.660542	0.00359964	0.00357549
dmr1020831	chr6	88961425	88961424	+	13223	443535	rs12664966	chr6	89404959	89404959	108	79.8293	1.08342	5379.06	8.52435e-09	0.26534	-0.743493	0.00509949	0.00247136
dmr1020847	chr6	88994728	88994727	+	13181	410232	rs12664966	chr6	89404959	89404959	108	86.1363	0.934074	5783.92	6.85033e-09	0.268239	-0.728474	0.00449955	0.00212678
dmr1020856	chr6	89011919	89011918	+	13137	630599	rs11757474	chr6	89642517	89642517	108	125.118	0.995667	4358.46	2.24011e-05	0.153954	-0.492146	0.0221978	0.0219817
dmr1020921	chr6	89149762	89149761	+	13143	255198	rs12664966	chr6	89404959	89404959	108	90.4184	0.969228	7370.37	5.59052e-09	0.270925	-0.727744	0.00159984	0.000911852
dmr1020946	chr6	89198606	89198605	+	12971	206354	rs12664966	chr6	89404959	89404959	108	89.2898	0.788397	11090.6	1.3592e-09	0.289363	-0.761444	0.0039996	0.00226939
dmr1020989	chr6	89264396	89264395	+	12750	140564	rs12664966	chr6	89404959	89404959	108	82.118	0.823009	3360.8	1.5788e-07	0.225623	-0.729615	0.0427957	0.0361099
dmr1021004	chr6	89287125	89287124	+	12760	117835	rs12664966	chr6	89404959	89404959	108	79.6395	0.904068	5377.47	7.26236e-11	0.326179	-0.745171	0.00119988	0.000300535
dmr1021026	chr6	89329870	89329869	+	12752	75090	rs12664966	chr6	89404959	89404959	108	83.6156	0.839204	2628.47	1.11476e-08	0.261768	-0.715667	0.00539946	0.00411098
dmr1021056	chr6	89399103	89399102	+	12714	5857	rs12664966	chr6	89404959	89404959	108	89.5324	0.981045	5412.39	1.04024e-07	0.231415	-0.676915	0.0106989	0.00770946
dmr1021075	chr6	89461954	89461953	+	12668	-56995	rs12664966	chr6	89404959	89404959	108	91.5363	1.05365	4074.99	2.97493e-07	0.216754	-0.682656	0.0112989	0.0074194
dmr1021084	chr6	89492194	89492193	+	12633	-87235	rs12664966	chr6	89404959	89404959	108	65.8125	1.19905	2631.49	3.36267e-10	0.307147	-0.705957	0.00109989	0.000711838
dmr1021088	chr6	89508167	89508166	+	12643	-103208	rs12664966	chr6	89404959	89404959	108	87.4652	1.0095	3495.75	1.91552e-07	0.222926	-0.68186	0.0137986	0.00934033
dmr1021098	chr6	89546567	89546566	+	12601	-141608	rs12664966	chr6	89404959	89404959	108	78.2473	1.05621	4676.64	1.1828e-08	0.260977	-0.696639	0.00839916	0.00421592
dmr1021100	chr6	89550684	89550683	+	12587	-145725	rs12664966	chr6	89404959	89404959	108	80.9156	1.02477	4371.58	1.61596e-09	0.28713	-0.735506	0.00229977	0.000656952
dmr1021105	chr6	89566998	89566997	+	12506	-162039	rs12664966	chr6	89404959	89404959	108	65.3273	1.0908	3080.3	1.24078e-11	0.347507	-0.739829	0.0009999	0.000208969
dmr1021164	chr6	89713931	89713930	+	12541	-308972	rs12664966	chr6	89404959	89404959	108	85.4613	0.935971	4976.16	1.19236e-07	0.229524	-0.709115	0.0258974	0.0168831
dmr1021184	chr6	89783278	89783277	+	12567	246176	rs3857498	chr6	90029453	90029453	108	98.2441	0.938672	1715.21	1.28855e-06	0.195897	-0.605662	0.010199	0.00929176
dmr1021252	chr6	89916262	89916261	+	12793	-511303	rs12664966	chr6	89404959	89404959	108	95.9871	0.781769	4916.3	9.41681e-07	0.200398	-0.70726	0.0570943	0.0477751
dmr1021257	chr6	89925337	89925336	+	12806	-520378	rs12664966	chr6	89404959	89404959	108	76.9289	0.969069	4967.54	1.03588e-10	0.321814	-0.756941	0.00119988	0.000330079
dmr1021270	chr6	89940114	89940113	+	12794	-535155	rs12664966	chr6	89404959	89404959	108	88.8996	1.03707	5015.01	1.68298e-08	0.256252	-0.696789	0.0019998	0.00121015
dmr1021272	chr6	89947092	89947091	+	12794	-542133	rs12664966	chr6	89404959	89404959	108	98.0227	0.878652	4175.34	3.15557e-07	0.215924	-0.718033	0.0125987	0.00930844
dmr1021319	chr6	90028199	90028198	+	12733	-719597	rs55972408	chr6	89308602	89308602	108	33.9293	1.1257	235.005	8.66513e-11	0.324012	2.66974	0.0166983	0.0452134
dmr1021361	chr6	90130769	90130768	+	12568	-725810	rs12664966	chr6	89404959	89404959	108	90.45	0.886127	4463.33	2.49248e-07	0.21924	-0.664143	0.0247975	0.0185007
dmr1021373	chr6	90172046	90172045	+	12590	-767087	rs12664966	chr6	89404959	89404959	108	84.5648	0.801957	4576.91	5.45027e-09	0.27126	-0.761094	0.00789921	0.0046851
dmr1021388	chr6	90212805	90212804	+	12485	-807846	rs12664966	chr6	89404959	89404959	108	79.0277	0.774536	3323.7	5.68556e-11	0.329173	-0.736352	0.00079992	0.000663552
dmr1021415	chr6	90298020	90298019	+	12416	-893061	rs12664966	chr6	89404959	89404959	108	82.4344	0.908966	3982.82	2.51573e-08	0.250834	-0.659558	0.010199	0.00770875
dmr1021524	chr6	90522408	90522408	+	12590	-16113	rs139065255	chr6	90506292	90506295	108	118.389	0.927453	2095.92	2.58909e-05	0.151784	-0.602188	0.0322968	0.0297098
dmr1021596	chr6	90693925	90693924	+	13148	252470	rs1220445	chr6	90946394	90946394	108	105.827	0.903506	2666.39	5.9051e-07	0.207057	-0.407217	0.00539946	0.00385648
dmr1021623	chr6	90758863	90758862	+	13337	14404	rs1145755	chr6	90773266	90773266	108	75.7582	0.853136	1863.19	4.59646e-08	0.242643	1.18332	0.019898	0.0187775
dmr1021635	chr6	90784776	90784775	+	13381	-478802	rs978224	chr6	90305974	90305974	108	125.371	1.03146	6853.4	2.48893e-05	0.152376	-0.277544	0.0358964	0.0330837
dmr1021748	chr6	91063079	91063078	+	13283	624964	rs487710	chr6	91688042	91688042	108	98.5816	0.864691	2758.94	9.73904e-07	0.199916	-0.469785	0.0190981	0.0161464
dmr1021812	chr6	91249489	91249488	+	13570	59014	rs2655637	chr6	91308502	91308502	108	120.625	0.950406	2742.58	4.33477e-05	0.144024	0.265516	0.0488951	0.0495217
dmr1021845	chr6	91340362	91340361	+	13790	-402752	rs791843	chr6	90937610	90937610	108	93.2555	0.958862	1336.7	6.62224e-06	0.172061	-0.392625	0.0479952	0.0434994
dmr1021850	chr6	91352048	91352047	+	13792	-189947	rs9342262	chr6	91162101	91162101	108	89.5535	1.02419	2677.73	4.67238e-08	0.242419	-0.530501	0.00109989	0.00150025
dmr1021872	chr6	91432378	91432377	+	13869	401910	rs545199119	chr6	91834287	91834287	108	106.724	1.02034	8292.75	1.18629e-06	0.197086	-2.60346	0.0147985	0.0102399
dmr1021948	chr6	91664548	91664547	+	14197	-138518	rs112898523	chr6	91526030	91526030	108	107.304	0.967381	5165.89	5.62106e-06	0.174473	54.1536	0.0389961	0.0348017
dmr1021955	chr6	91680409	91680408	+	14188	170997	rs113409277	chr6	91851405	91851409	108	89.1527	0.855998	3061.63	1.29392e-09	0.289996	2.71875	0.0009999	0.000429481
dmr1021958	chr6	91686160	91686159	+	14191	-35679	rs200908046	chr6	91650480	91650481	108	88.2984	0.768526	5067.32	3.27135e-08	0.247274	2.3351	0.0166983	0.0124231
dmr1022005	chr6	91839511	91839510	+	14400	-5224	rs545199119	chr6	91834287	91834287	108	104.182	1.0259	8293.08	3.06549e-06	0.183347	-2.28047	0.0382962	0.0339172
dmr1022156	chr6	92318101	92318100	+	15317	-483814	rs545199119	chr6	91834287	91834287	108	93.6773	1.00434	2883.66	2.57593e-06	0.18588	-2.48129	0.0362964	0.0334497
dmr1022170	chr6	92363732	92363731	+	15347	-211353	rs9444955	chr6	92152379	92152379	108	100.955	0.995395	3269.26	4.67126e-06	0.17719	-0.351158	0.0316968	0.0313898
dmr1022175	chr6	92378517	92378516	+	15335	-341597	rs2503619	chr6	92036920	92036920	108	94.152	0.850846	2354.28	3.31627e-07	0.215225	-0.656056	0.0127987	0.0105454
dmr1022200	chr6	92463965	92463964	+	15364	349239	rs72912820	chr6	92813203	92813203	108	109.266	1.12404	4763.48	1.02995e-05	0.165533	-0.830861	0.0308969	0.0272263
dmr1022301	chr6	92766965	92766964	+	15107	207360	rs7746169	chr6	92974324	92974324	108	76.2117	0.736846	5489.11	2.789e-10	0.309496	-2.06259	0.00659934	0.00489584
dmr1022306	chr6	92778224	92778223	+	15101	34980	rs72912820	chr6	92813203	92813203	108	104.245	0.933344	4116.42	5.95666e-06	0.17362	-0.805427	0.0481952	0.0449534
dmr1022310	chr6	92783510	92783509	+	15105	-384537	rs2757027	chr6	92398973	92398973	108	109.171	0.915524	2360.25	1.84875e-07	0.223421	-0.419139	0.00149985	0.000753756
dmr1022325	chr6	92812501	92812500	+	15141	-213835	rs149285909	chr6	92598666	92598666	108	120.509	0.982122	3765.17	5.38948e-06	0.175091	4.99393	0.00709929	0.00637407
dmr1022351	chr6	92843819	92843818	+	15125	251596	rs13209950	chr6	93095414	93095414	108	121.7	0.962787	2348.76	5.63674e-05	0.140051	0.477035	0.0523948	0.0497486
dmr1022403	chr6	92957116	92957115	+	15199	-981767	rs9342309	chr6	91975349	91975349	108	108.306	0.918133	2857.72	2.06543e-06	0.189085	-0.417618	0.0108989	0.00897613
dmr1022427	chr6	93004869	93004868	+	15181	42207	rs9452223	chr6	93047075	93047075	108	51.0469	1.19506	591.024	2.29289e-08	0.252087	0.85996	0.0149985	0.039571
dmr1022453	chr6	93065757	93065756	+	15302	-372807	rs1585381	chr6	92692950	92692950	108	90.5555	0.804213	4082.69	2.16503e-07	0.221213	0.91089	0.0280972	0.0230888
dmr1022541	chr6	93376183	93376182	+	15744	-20945	rs144399083	chr6	93355238	93355238	108	114.971	0.971162	3888.68	1.14882e-05	0.163913	-0.955354	0.0287971	0.0259321
dmr1022694	chr6	94074904	94074903	+	14660	552575	rs9354132	chr6	94627478	94627478	108	124.506	0.926095	1906.87	1.68531e-05	0.158209	-0.267745	0.0122988	0.0107296
dmr1022832	chr6	94576261	94576260	+	12308	-284540	rs16872294	chr6	94291721	94291721	108	96.525	0.927043	1878.86	3.59673e-06	0.181016	2.30493	0.0346965	0.0300792
dmr1022846	chr6	94636049	94636048	+	12240	-611213	rs9452529	chr6	94024836	94024836	108	100.069	0.930134	1364.42	2.18644e-06	0.18826	0.742934	0.0109989	0.0102371
dmr1022956	chr6	95072606	95072606	+	12382	-752987	rs440350	chr6	94319619	94319619	108	94.7215	0.927386	2208.48	3.18115e-06	0.182807	732.967	0.0445955	0.0374898
dmr1022965	chr6	95087969	95087969	+	12385	885997	rs473967	chr6	95973966	95973966	108	117.788	0.95362	1231.53	4.8525e-05	0.142319	-0.342291	0.0328967	0.0322183
dmr1022997	chr6	95215682	95215681	+	12357	-834853	rs981330	chr6	94380829	94380829	108	115.815	0.933429	1477.29	2.086e-05	0.155021	-0.614688	0.0214979	0.0207924
dmr1023036	chr6	95365550	95365550	+	11815	605340	rs9386276	chr6	95970890	95970890	108	118.726	0.933961	1690.53	2.91902e-05	0.149982	-0.320239	0.0278972	0.0260514
dmr10230	chr1	14914423	14914422	+	16519	-447468	rs75204164	chr1	14466955	14466955	108	111.006	0.960673	2499.31	1.00736e-05	0.165862	-2.23387	0.0238976	0.0222776
dmr1023147	chr6	95660591	95660590	+	11277	994608	rs74918561	chr6	96655198	96655198	108	63.9457	1.1283	5674.24	5.132e-10	0.301808	-0.571287	0.0231977	0.00530947
dmr1023150	chr6	95664358	95664357	+	11280	585893	rs6911299	chr6	96250250	96250250	108	123.145	0.971295	2138.44	1.85978e-05	0.156738	-0.332857	0.0124988	0.011821
dmr1023160	chr6	95686879	95686878	+	11296	965217	rs76269291	chr6	96652095	96652095	108	73.5223	0.83538	2226.32	8.66265e-08	0.233944	-0.637843	0.059694	0.0447129
dmr1023179	chr6	95741257	95741256	+	11117	307563	rs9485587	chr6	96048819	96048819	108	118.705	0.978516	2179.33	3.4054e-05	0.147664	0.681926	0.0355964	0.0323861
dmr1023198	chr6	95799439	95799438	+	10979	861721	rs11756189	chr6	96661159	96661159	108	108.664	0.993987	1924.14	1.55729e-05	0.159387	-0.637679	0.0311969	0.0284879
dmr1023204	chr6	95820143	95820165	+	10923	-159230	rs74672559	chr6	95660913	95660913	108	103.264	0.919102	4206.81	3.77101e-06	0.180324	2.55812	0.0468953	0.0355425
dmr1023207	chr6	95825541	95825540	+	10906	829658	rs74918561	chr6	96655198	96655198	108	71.0016	0.890283	1750.17	5.57576e-09	0.27096	-0.698094	0.010199	0.00782584
dmr102326	chr10	466801	466840	+	10743	955136	rs2820658	chr10	1421976	1421976	108	106.218	0.951552	1855.48	5.27123e-06	0.175417	-0.479712	0.0158984	0.0147241
dmr102328	chr10	470328	470327	+	10775	-58809	rs10904166	chr10	411519	411519	108	123.388	0.936801	4577.23	5.02607e-06	0.176116	-0.727975	0.00739926	0.0069788
dmr1023387	chr6	96327641	96327640	+	12968	73067	rs13437344	chr6	96400707	96400707	108	49.8023	0.986795	421.393	3.23091e-09	0.278125	1.85675	0.010199	0.026761
dmr1023392	chr6	96336566	96336565	+	13033	338082	rs11753341	chr6	96674647	96674647	108	73.1426	0.964449	3170.13	1.20596e-07	0.229367	-0.638313	0.0638936	0.0477745
dmr1023396	chr6	96352136	96352135	+	13121	308634	rs12204441	chr6	96660769	96660769	108	86.727	0.836879	4412.11	1.00392e-07	0.231907	-0.599232	0.0289971	0.018847
dmr1023402	chr6	96395050	96395049	+	13239	88241	rs80267264	chr6	96483290	96483290	108	112.925	0.910115	5471.02	8.38026e-06	0.168586	3.74514	0.0489951	0.0401109
dmr1023495	chr6	96647015	96647014	+	12807	13755	rs12204441	chr6	96660769	96660769	108	115.72	0.923234	2093.19	8.70717e-06	0.16802	-0.67444	0.0153985	0.0128279
dmr1023506	chr6	96667575	96667574	+	12780	102532	rs213844	chr6	96770106	96770106	108	48.1465	1.08387	3182.1	6.08688e-12	0.355921	-0.845215	0.0259974	0.00996382
dmr1023555	chr6	96788229	96788228	+	12777	771075	rs151125408	chr6	97559303	97559303	108	96.4723	0.921543	1455.67	8.09434e-06	0.169099	2.53106	0.0464954	0.0474977
dmr1023624	chr6	96959110	96959109	+	12358	-298341	rs12204441	chr6	96660769	96660769	108	88.7414	0.891609	2316.13	1.21434e-06	0.19675	-0.659414	0.0463954	0.0389751
dmr1023630	chr6	96968236	96968235	+	12315	-313038	rs74918561	chr6	96655198	96655198	108	87.1594	0.843865	2689.41	2.33014e-07	0.220184	-0.595216	0.0260974	0.0202715
dmr1023652	chr6	97007376	97007375	+	12170	-346607	rs12204441	chr6	96660769	96660769	108	86.3262	1.08102	2115.95	1.65178e-06	0.192318	-0.610703	0.0188981	0.0285178
dmr1023659	chr6	97018455	97018462	+	12132	-357296	rs11756189	chr6	96661159	96661159	108	63.5027	0.864288	4359.56	3.18891e-10	0.307814	-0.630395	0.029897	0.0133572
dmr1023675	chr6	97050270	97050269	+	12052	-398175	rs76269291	chr6	96652095	96652095	108	75.4734	0.64583	5731.69	2.79372e-09	0.280024	-0.703064	0.0520948	0.0312167
dmr1023681	chr6	97063592	97063591	+	12009	-402433	rs11756189	chr6	96661159	96661159	108	105.532	0.938687	2680.29	2.18439e-06	0.188273	-0.633759	0.0125987	0.0105394
dmr1023683	chr6	97069118	97069117	+	11973	-183724	rs9487438	chr6	96885394	96885394	108	97.8961	1.02304	2806.52	5.86608e-06	0.173846	-0.776003	0.0431957	0.0407372
dmr1023782	chr6	97384573	97384572	+	11420	-982930	rs74863040	chr6	96401643	96401643	108	103.718	0.92323	1514.36	9.62977e-07	0.200078	2.06197	0.00619938	0.00392222
dmr1023818	chr6	97549923	97549923	+	11184	-897828	rs76269291	chr6	96652095	96652095	108	76.9605	0.661408	6097.87	4.49092e-09	0.273809	-0.636864	0.0565943	0.0315254
dmr1023825	chr6	97594560	97594559	+	11129	-942465	rs76269291	chr6	96652095	96652095	108	101.925	0.894643	2932.49	3.53379e-06	0.181273	-0.646897	0.0346965	0.0305325
dmr1023828	chr6	97603745	97603744	+	11115	-951650	rs76269291	chr6	96652095	96652095	108	75.3996	0.771089	3238.86	1.39774e-08	0.258743	-0.665381	0.039996	0.0236695
dmr1023975	chr6	98109478	98109480	+	10170	-17083	rs34498499	chr6	98092395	98092395	108	85.1344	0.956082	2949.03	4.2915e-07	0.211584	1.39681	0.0345965	0.0255461
dmr1023982	chr6	98127425	98127424	+	10164	894371	rs7772789	chr6	99021795	99021795	108	112.271	0.913569	2727.36	3.67017e-06	0.18072	-0.476247	0.0132987	0.0102488
dmr1023999	chr6	98202035	98202034	+	10350	-17663	rs115593325	chr6	98184372	98184372	108	81.8332	0.819038	2042.4	1.20717e-07	0.229353	3.20485	0.0250975	0.0213901
dmr1024016	chr6	98296176	98296175	+	10605	-207631	rs2505073	chr6	98088545	98088545	108	123.304	1.01865	3360.12	2.84084e-05	0.15039	-0.49838	0.0277972	0.0236078
dmr1024061	chr6	98454816	98454815	+	10804	698466	rs539608051	chr6	99153281	99153281	108	48.8742	0.951287	656.891	1.39791e-10	0.318108	-9.61474	0.00459954	0.013894
dmr1024125	chr6	98679256	98679255	+	11236	964371	rs117825928	chr6	99643626	99643626	108	81.9492	0.911679	1439.44	3.86913e-07	0.213049	-0.714569	0.0247975	0.0214686
dmr1024211	chr6	98942621	98942620	+	11578	682056	rs62434601	chr6	99624676	99624676	108	123.652	0.962099	3968.14	2.19632e-05	0.15425	-0.547593	0.0266973	0.0256269
dmr102423	chr10	568468	568467	+	11773	471187	rs566391313	chr10	1039654	1039662	108	100.638	0.932467	2947	5.43218e-06	0.174975	-2.35357	0.0460954	0.0426826
dmr1024275	chr6	99094212	99094406	+	11838	-802568	rs150781321	chr6	98291644	98291644	108	87.423	0.967733	2043.21	2.27098e-06	0.187709	-73.9057	0.0475952	0.0476784
dmr1024347	chr6	99243926	99243925	+	11862	513188	rs4840085	chr6	99757113	99757113	108	120.076	0.941504	2148.49	1.73801e-05	0.157749	-0.269819	0.0191981	0.0165767
dmr1024373	chr6	99288848	99288847	+	11895	218	rs9399112	chr6	99289065	99289065	108	103.549	1.13868	5127.29	7.23886e-06	0.170748	-0.728282	0.0338966	0.0351183
dmr1024386	chr6	99313125	99313124	+	11948	-546117	rs7762570	chr6	98767008	98767008	108	91.568	0.952067	1221.69	5.17613e-06	0.175684	0.321848	0.040196	0.0394017
dmr1024414	chr6	99355970	99355969	+	12036	136655	rs2397338	chr6	99492624	99492624	108	94.268	0.698674	8058.3	5.75884e-09	0.270533	-0.550063	0.00639936	0.00490632
dmr1024506	chr6	99590149	99590148	+	12152	310743	rs9385919	chr6	99900891	99900891	108	86.1996	0.904012	1467.3	1.26134e-06	0.196204	0.763862	0.0348965	0.0328889
dmr1024577	chr6	99749915	99749914	+	12559	514318	rs147969824	chr6	100264232	100264232	108	112.461	1.05296	4725.02	1.2306e-05	0.162892	-3.88135	0.030497	0.0309437
dmr1024760	chr6	100211568	100211567	+	13175	-490836	rs62434863	chr6	99720732	99720732	108	109.234	0.764224	7920.45	1.56478e-06	0.193099	-0.785552	0.0484952	0.0338958
dmr1024806	chr6	100343391	100343390	+	13141	-84122	rs6908458	chr6	100259269	100259269	108	93.2027	0.90527	1452.53	5.37704e-06	0.175125	0.632413	0.0494951	0.048744
dmr10248	chr1	14937475	14937474	+	16402	220495	rs10927689	chr1	15157969	15157969	108	46.132	1.21553	1014.61	1.5647e-10	0.31671	-0.957006	0.00869913	0.0129557
dmr1025050	chr6	101112879	101112878	+	13299	19556	rs1928072	chr6	101132434	101132434	108	103.222	0.843315	2596.76	1.76755e-06	0.191339	-0.375994	0.0192981	0.0175928
dmr1025098	chr6	101261413	101261412	+	13623	365491	rs2852583	chr6	101626903	101626903	108	112.124	0.867931	2457.1	1.27957e-05	0.162312	-0.516422	0.040196	0.0370833
dmr1025162	chr6	101442537	101442536	+	14044	-34605	rs7755912	chr6	101407932	101407932	108	112.799	0.935144	3886.52	4.92328e-06	0.17642	0.370088	0.0190981	0.016024
dmr1025187	chr6	101523759	101523758	+	14192	-82039	rs9377277	chr6	101441720	101441720	108	99.9316	0.947211	4352.16	2.71824e-06	0.185098	3.55774	0.0425957	0.0340874
dmr1025209	chr6	101594315	101594314	+	14231	528241	rs143498473	chr6	102122555	102122557	108	122.143	0.917786	2551.2	1.32899e-05	0.161748	5.46319	0.0156984	0.013911
dmr1025251	chr6	101719724	101719723	+	14430	-159549	rs72959120	chr6	101560175	101560175	108	121.7	0.927547	2242.38	1.45323e-05	0.160418	-0.624447	0.0152985	0.0133878
dmr1025324	chr6	101961455	101961454	+	14476	-261115	rs144584362	chr6	101700339	101700340	108	97.3582	0.981596	6022.53	1.85661e-07	0.223362	-0.934384	0.00889911	0.00500398
dmr1025335	chr6	102034956	102034955	+	14380	260373	rs150140037	chr6	102295328	102295328	108	120.329	0.971507	1990.94	4.27066e-05	0.144249	0.613615	0.0344966	0.0340839
dmr1025341	chr6	102073323	102073322	+	14312	993776	rs2157529	chr6	103067098	103067098	108	112.567	0.956941	3987.18	8.38684e-06	0.168574	0.428853	0.0310969	0.0255711
dmr1025352	chr6	102115044	102115043	+	14295	-494724	rs62421382	chr6	101620320	101620320	108	117.861	1.01085	5024.13	5.66365e-06	0.174362	-0.748646	0.0136986	0.0100127
dmr1025487	chr6	102616064	102616063	+	15104	-912639	rs1337412	chr6	101703425	101703425	108	120.192	0.956547	1563.78	5.07517e-05	0.14164	0.3217	0.0374963	0.0348167
dmr1025522	chr6	102758490	102758489	+	15329	-897294	rs1538793	chr6	101861196	101861196	108	96.6305	0.982311	2879.54	4.83219e-06	0.176694	1.45152	0.050295	0.046071
dmr1025578	chr6	102912894	102912893	+	15286	-617202	rs112414029	chr6	102295692	102295692	108	83.1727	0.963737	2065.51	1.17139e-07	0.22977	1.71927	0.010099	0.00846122
dmr1025600	chr6	102999843	102999842	+	15293	-588554	rs72956007	chr6	102411289	102411289	108	115.857	1.05388	4316.25	6.3801e-06	0.172609	-1.93346	0.00919908	0.00970915
dmr1025692	chr6	103330305	103330304	+	15177	-882683	rs77808339	chr6	102447622	102447622	108	65.3484	0.676416	3909.66	3.81666e-10	0.305552	0.918317	0.0437956	0.0285899
dmr1025724	chr6	103424844	103424843	+	15125	-582276	rs4285359	chr6	102842568	102842568	108	115.91	0.94622	1910.59	2.11531e-05	0.154813	-0.33064	0.0272973	0.0251191
dmr1025829	chr6	103658590	103658589	+	14750	-597222	rs183105194	chr6	103061368	103061368	108	76.0535	1.2021	1449.29	1.10395e-06	0.198119	2.24469	0.0283972	0.0321439
dmr1025921	chr6	103860222	103860221	+	14365	-810188	rs6571078	chr6	103050034	103050034	108	93.034	0.993326	4033.5	2.11953e-06	0.18871	-0.84953	0.0480952	0.0438917
dmr1025938	chr6	103921818	103921818	+	14246	607136	rs1934060	chr6	104528954	104528954	108	117.123	0.901663	4191.79	1.80431e-05	0.15719	15.2644	0.0516948	0.0477219
dmr1025945	chr6	103945866	103945866	+	14220	473092	rs202103406	chr6	104418958	104418958	108	123.24	0.969659	3974.65	1.92408e-05	0.15623	-2.43603	0.0255974	0.0222801
dmr1025948	chr6	103956339	103956339	+	14203	-131205	rs59299336	chr6	103825134	103825134	108	119.159	0.948191	1655.66	1.0133e-05	0.165775	-0.439227	0.0089991	0.00775253
dmr1026168	chr6	104563780	104563779	+	13193	653560	rs7766104	chr6	105217339	105217339	108	77.7094	0.688371	4557.27	1.09043e-08	0.262062	-0.920319	0.0449955	0.0317258
dmr1026307	chr6	105078551	105078550	+	12457	-35727	rs72926228	chr6	105042824	105042824	108	95.9133	0.935473	3050.61	2.59852e-06	0.185753	-0.723791	0.0410959	0.0368725
dmr1026318	chr6	105097182	105097181	+	12378	120158	rs7766104	chr6	105217339	105217339	108	72.7418	0.872265	2049.8	2.96638e-08	0.248602	-0.904324	0.0218978	0.0209046
dmr1026368	chr6	105210280	105210279	+	12323	7132	rs7745483	chr6	105217411	105217411	108	80.557	0.8081	2200.91	1.60375e-07	0.225404	-0.862394	0.0352965	0.0327696
dmr1026379	chr6	105243673	105243672	+	12316	64087	rs1149315	chr6	105307759	105307759	108	98.8559	0.930311	1914.89	1.47472e-06	0.193954	4.39131	0.0113989	0.0113202
dmr1026459	chr6	105450909	105450908	+	12327	-233498	rs7745483	chr6	105217411	105217411	108	68.3332	0.860899	3692.41	2.57213e-10	0.310511	-0.905399	0.00779922	0.00474265
dmr1026464	chr6	105460864	105460863	+	12349	-243453	rs7745483	chr6	105217411	105217411	108	70.6113	1.01354	2814.77	4.6254e-08	0.242557	-0.864997	0.0350965	0.0267105
dmr1026470	chr6	105487094	105487105	+	12425	-269683	rs7745483	chr6	105217411	105217411	108	68.4492	0.748996	2224.52	1.0539e-09	0.292633	-0.861068	0.0107989	0.01308
dmr1026522	chr6	105608766	105608765	+	12856	-989697	rs35202762	chr6	104619069	104619069	108	69.1664	0.764795	1709.34	4.34778e-09	0.274235	-0.880448	0.0153985	0.0177206
dmr1026530	chr6	105619773	105619772	+	12902	-412665	rs1977729	chr6	105207108	105207108	108	118.315	0.94939	1781.37	3.57498e-05	0.146932	-0.316786	0.0359964	0.0325592
dmr1026600	chr6	105801875	105801874	+	13360	-584464	rs7745483	chr6	105217411	105217411	108	70.8117	0.791069	4854.48	1.07064e-09	0.292431	-0.885885	0.019798	0.0134733
dmr1026628	chr6	105868433	105868432	+	13496	-763072	rs6911494	chr6	105105361	105105361	108	109.993	0.952256	3051.81	1.64239e-05	0.158594	-0.820709	0.0491951	0.0486477
dmr1026651	chr6	105893573	105893572	+	13387	-42987	rs7765357	chr6	105850586	105850586	108	124.664	0.932681	3483.51	2.24426e-05	0.153927	-0.370629	0.0245975	0.0242472
dmr1026683	chr6	105967115	105967114	+	13008	220454	rs710088	chr6	106187568	106187568	108	106.175	0.953526	4717.98	7.22786e-06	0.170771	2.08454	0.0514949	0.0472683
dmr1026722	chr6	106088378	106088377	+	13230	-870967	rs7745483	chr6	105217411	105217411	108	74.7352	0.893256	3629.08	8.89027e-08	0.233586	-0.861267	0.0594941	0.0474287
dmr1026749	chr6	106144886	106144885	+	13269	-927475	rs7745483	chr6	105217411	105217411	108	59.3156	0.768557	1267.1	2.08298e-09	0.283843	-0.923408	0.0279972	0.0356092
dmr1026794	chr6	106324778	106324777	+	13103	507491	rs1830500	chr6	106832268	106832268	108	119.475	0.964401	2566.96	3.41071e-05	0.14764	-0.327929	0.0390961	0.0376646
dmr1026795	chr6	106326503	106326502	+	13097	990366	rs113612148	chr6	107316868	107316868	108	121.289	0.966487	6680.12	5.56702e-06	0.174615	2.58017	0.0134987	0.0115981
dmr1026876	chr6	106477162	106477161	+	13020	-732848	rs17066227	chr6	105744314	105744314	108	57.8707	0.964751	10202.7	3.42669e-12	0.362632	0.785695	0.0167983	0.00464268
dmr1027051	chr6	106788369	106788368	+	13095	21997	rs76148374	chr6	106810365	106810365	108	44.8453	1.17823	492.267	1.19007e-09	0.291073	4.7535	0.00969903	0.0238671
dmr1027096	chr6	106863768	106863968	+	13176	-728723	rs742108	chr6	106135045	106135045	108	64.4625	1.0322	5088.87	1.04313e-12	0.376313	-0.575188	0.00069993	0.000148036
dmr1027100	chr6	106867677	106867676	+	13181	-524286	rs10457143	chr6	106343391	106343391	108	46.9336	1.17923	3966.93	7.84616e-12	0.352933	0.73461	0.0268973	0.0129798
dmr1027146	chr6	106954515	106954744	+	13010	493932	rs115194689	chr6	107448676	107448676	108	13.7109	2.02457	2097.2	1.54748e-27	0.666895	14.4262	0.00189981	0.0311456
dmr1027149	chr6	106961335	106961569	+	12999	-429534	rs56361614	chr6	106531801	106531801	108	102.473	0.933621	3025.76	8.27681e-07	0.202244	-0.536459	0.00879912	0.0069988
dmr1027153	chr6	106968116	106968116	+	12975	-143660	rs3117397	chr6	106824456	106824456	108	118.811	0.968938	2229.79	1.62205e-05	0.15878	-0.298049	0.0169983	0.0156322
dmr1027164	chr6	106985967	106985967	+	12978	746048	rs3734757	chr6	107732015	107732015	108	101.851	0.975119	1785.49	1.65658e-07	0.224953	-0.416831	0.00109989	0.00080643
dmr1027165	chr6	106986339	106986338	+	12981	234936	rs143638534	chr6	107221274	107221274	108	77.4879	0.990201	1881.96	2.41046e-07	0.219709	3.28411	0.0274973	0.0240058
dmr1027204	chr6	107044173	107044173	+	13149	249291	rs2430474	chr6	107293464	107293464	108	115.204	0.967648	1555.01	4.70788e-05	0.142776	-0.542077	0.0458954	0.0449628
dmr1027390	chr6	107431529	107431528	+	12766	-899728	rs56361614	chr6	106531801	106531801	108	60.4969	0.742481	1572.12	1.2612e-09	0.290326	-0.460909	0.0332967	0.0328288
dmr1027469	chr6	107645718	107645717	+	11768	-352254	rs2430474	chr6	107293464	107293464	108	106.734	0.924303	2872.67	4.61561e-06	0.177366	-0.392614	0.0229977	0.0212011
dmr1027487	chr6	107676206	107676205	+	11740	962502	rs80171029	chr6	108638707	108638707	108	82.002	1.18616	4449.72	1.33421e-08	0.259366	2.43396	0.00179982	0.00105833
dmr102769	chr10	1083010	1083009	+	16837	626818	rs17221979	chr10	1709827	1709827	108	109.898	0.912369	7058.07	5.38274e-06	0.17511	-0.466462	0.0476952	0.0433572
dmr1027702	chr6	108078824	108078823	+	12268	-298464	rs7757683	chr6	107780360	107780360	108	120.245	0.956934	2939.35	1.27199e-05	0.1624	0.346895	0.0167983	0.014716
dmr1027703	chr6	108083024	108083023	+	12254	741904	rs117131563	chr6	108824927	108824927	108	96.1242	0.925946	1554.96	5.68997e-06	0.174294	2.5585	0.0351965	0.0384146
dmr1027716	chr6	108114581	108114580	+	12221	667176	rs6911489	chr6	108781756	108781756	108	69.0715	0.692042	5599.32	2.93407e-10	0.30886	0.890201	0.0373963	0.0183498
dmr1027725	chr6	108126916	108126915	+	12186	-964267	rs9480742	chr6	107162649	107162649	108	117.26	0.9437	2458.46	5.74762e-06	0.174146	-0.36004	0.00859914	0.00766109
dmr1027854	chr6	108449064	108449063	+	12685	375864	rs117131563	chr6	108824927	108824927	108	69.409	0.955465	1000.15	1.10402e-07	0.230591	2.85368	0.0245975	0.0255186
dmr1027871	chr6	108497855	108497854	+	12661	820155	rs7746734	chr6	109318009	109318009	108	89.6695	0.882906	2253.25	1.90509e-06	0.190255	1.89017	0.0536946	0.049832
dmr1027922	chr6	108660135	108660134	+	12767	164793	rs117131563	chr6	108824927	108824927	108	65.359	0.989695	2681.11	7.87131e-09	0.266398	2.5683	0.0310969	0.0204368
dmr1027930	chr6	108686008	108686007	+	12721	493595	rs11962095	chr6	109179602	109179602	108	123.325	0.954238	2123.76	7.68037e-06	0.169874	0.529957	0.00489951	0.00484102
dmr1028103	chr6	109164935	109164934	+	12256	-445813	rs1268149	chr6	108719122	108719122	108	79.1332	0.881613	3633	1.01796e-08	0.262979	3.20356	0.00909909	0.00714708
dmr1028130	chr6	109217305	109217304	+	12304	591781	rs73525129	chr6	109809085	109809085	108	94.6477	0.8904	2853.53	2.07555e-07	0.221804	-0.784285	0.00719928	0.00653562
dmr1028193	chr6	109315934	109315933	+	12458	479162	rs201005229	chr6	109795095	109795095	108	107.536	0.946952	2625.6	2.64018e-06	0.185521	2.49894	0.0109989	0.00962957
dmr1028231	chr6	109375345	109375532	+	12574	-633584	rs500108	chr6	108741761	108741761	108	112.061	1.15198	2602.74	3.22523e-05	0.148482	0.154147	0.0308969	0.0349903
dmr1028256	chr6	109437165	109437164	+	12813	-612238	rs117131563	chr6	108824927	108824927	108	111.48	0.961088	1829.93	1.00347e-05	0.16592	2.90926	0.0176982	0.0157663
dmr1028297	chr6	109544487	109544486	+	13256	882060	rs9386898	chr6	110426546	110426546	108	119.591	0.939829	2098.01	2.93458e-05	0.149902	0.710798	0.0315968	0.0291527
dmr1028378	chr6	109783243	109783242	+	13220	582256	rs59279615	chr6	110365498	110365498	108	78.7113	0.789395	1785.44	2.21618e-10	0.312374	2.57402	0.00129987	0.000812507
dmr1028465	chr6	109967945	109967944	+	13076	676345	rs9386931	chr6	110644289	110644289	108	97.1367	0.9273	1425.7	2.37437e-07	0.219921	0.860056	0.00369963	0.00227749
dmr1028477	chr6	109982313	109982312	+	13097	-800433	rs351740	chr6	109181880	109181880	108	127.533	0.956389	2565.66	8.78113e-06	0.167895	-0.390498	0.00489951	0.00450829
dmr1028501	chr6	110045998	110045997	+	13282	-83522	rs73762940	chr6	109962476	109962476	108	104.857	1.00417	2783.07	1.1671e-05	0.163679	2.39552	0.0442956	0.0420356
dmr1028569	chr6	110296059	110296058	+	12818	446078	rs9487504	chr6	110742136	110742136	108	124.537	0.983041	4021.1	9.98662e-06	0.165991	-161.972	0.0110989	0.00911599
dmr1028577	chr6	110307001	110307000	+	12789	738562	rs13191247	chr6	111045562	111045562	108	117.376	0.899618	3295.78	2.32921e-05	0.15337	-0.606733	0.0532947	0.0486681
dmr1028598	chr6	110350570	110350569	+	12661	-796627	rs144920997	chr6	109553943	109553943	108	96.4301	0.862697	3097.74	5.82223e-08	0.239408	421.764	0.00329967	0.00254456
dmr1028726	chr6	110579713	110579712	+	12406	11949	rs35710539	chr6	110591661	110591661	108	115.815	0.935924	1283.53	3.04326e-05	0.149356	-0.319085	0.0291971	0.0262434
dmr1028868	chr6	110966651	110966650	+	12468	359956	rs396286	chr6	111326606	111326606	108	120.509	0.931705	2278.22	1.43119e-05	0.160645	2.46752	0.0167983	0.0144846
dmr1028884	chr6	110994030	110994029	+	12464	-48265	rs113158507	chr6	110945765	110945765	108	116.047	0.954981	3251.87	2.29005e-05	0.153624	-0.88074	0.0470953	0.0427505
dmr1028897	chr6	111018504	111018503	+	12512	-772811	rs56112056	chr6	110245693	110245693	108	97.1473	0.829701	8013.58	4.76997e-08	0.242136	-2.77774	0.0133987	0.00563862
dmr1028921	chr6	111057614	111057613	+	12408	80078	rs10457233	chr6	111137691	111137691	108	123.894	0.953756	1629.71	3.54715e-05	0.147049	-0.308977	0.0185981	0.0188174
dmr1028985	chr6	111257175	111257174	+	12712	-920621	rs4557565	chr6	110336554	110336554	108	116.448	1.00309	3185	3.25334e-05	0.148351	-0.58827	0.049895	0.0490155
dmr1028987	chr6	111260803	111260802	+	12715	-183772	rs143694382	chr6	111077031	111077031	108	62.2688	0.728266	2027.5	1.77441e-09	0.28592	5.81964	0.0416958	0.0388909
dmr102912	chr10	1258035	1258034	+	17688	276989	rs41313812	chr10	1535023	1535023	108	97.7379	0.882741	3570.64	2.37328e-06	0.18707	0.646443	0.0462954	0.0407862
dmr1029180	chr6	111793848	111793847	+	12156	-383625	rs4320413	chr6	111410223	111410223	108	122.65	0.966892	3056.5	1.83109e-07	0.223555	0.470098	9.999e-05	0.000114293
dmr1029221	chr6	111889242	111889241	+	12226	-167754	rs2282856	chr6	111721488	111721488	108	124.137	0.940975	2223.5	4.88841e-05	0.142207	-0.869093	0.040296	0.0367666
dmr1029234	chr6	111943907	111943912	+	12080	-138771	rs17072912	chr6	111805136	111805136	108	106.017	1.01541	4889.8	6.29532e-06	0.172806	0.666733	0.0434957	0.0347297
dmr1029397	chr6	112356175	112356192	+	12290	-81258	rs1342599	chr6	112274917	112274917	108	22.7285	2.03463	1351.77	2.05155e-16	0.466468	-0.538283	0.00519948	0.0242986
dmr102954	chr10	1315099	1315098	+	17940	338470	rs114324639	chr10	1653568	1653568	108	107.757	1.08039	5878.59	6.52695e-06	0.172274	-0.614637	0.0311969	0.0286359
dmr1029796	chr6	113698316	113698315	+	12231	-108821	rs4945957	chr6	113589495	113589495	108	88.3617	0.883181	1439.43	2.6399e-07	0.218433	-0.61965	0.0108989	0.00916244
dmr1029813	chr6	113729162	113729161	+	12311	-649189	rs36103306	chr6	113079973	113079973	108	109.023	0.901855	3513.97	7.48034e-06	0.170264	0.67883	0.039596	0.035275
dmr1029825	chr6	113745089	113745088	+	12358	-16629	rs773677	chr6	113728460	113728460	108	110.742	0.944563	1809.29	9.55102e-06	0.166651	-0.269158	0.0192981	0.017176
dmr1029834	chr6	113761268	113761267	+	12417	-636543	rs1321034	chr6	113124725	113124725	108	81.6328	1.01469	2589.17	7.83873e-07	0.203021	0.686728	0.0505949	0.0427201
dmr1029899	chr6	113932231	113932230	+	12544	-50587	rs11153452	chr6	113881644	113881644	108	106.365	0.949331	1250.34	1.63277e-05	0.158682	0.486381	0.0321968	0.0288825
dmr1029939	chr6	114029937	114029936	+	12821	-859086	rs1321026	chr6	113170851	113170851	108	115.9	0.954658	1929.45	3.03197e-05	0.149412	0.596537	0.0370963	0.0351858
dmr1029978	chr6	114129740	114129739	+	12925	-558840	rs9488214	chr6	113570900	113570900	108	99.5309	0.95996	3955.95	3.04327e-07	0.216434	0.904385	0.00659934	0.00447091
dmr1030079	chr6	114424972	114424971	+	12548	385205	rs4144565	chr6	114810176	114810176	108	100.702	0.949624	2430.61	2.14272e-06	0.188552	0.354818	0.020198	0.0146552
dmr1030107	chr6	114498078	114498077	+	12456	-432982	rs71661724	chr6	114065094	114065096	108	111.027	0.934068	1714.12	8.32014e-06	0.168692	-0.840826	0.0153985	0.0146729
dmr1030113	chr6	114521977	114521976	+	12449	-308747	rs113369805	chr6	114213230	114213230	108	104.583	1.09694	3034.02	7.37774e-06	0.170468	1.51638	0.0212979	0.021038
dmr1030133	chr6	114581009	114581109	+	12396	-46040	rs9488411	chr6	114534969	114534969	108	74.2816	1.379	1640.7	1.50896e-06	0.193623	-0.286089	0.0179982	0.0368177
dmr1030163	chr6	114757990	114757989	+	12354	779115	rs138996277	chr6	115537104	115537104	108	112.103	0.950887	1573.77	2.90044e-05	0.150078	-174.965	0.040496	0.0382243
dmr1030175	chr6	114793830	114793829	+	12376	241023	rs71566796	chr6	115034852	115034852	108	97.4848	1.01377	2075.37	2.81087e-06	0.18461	2.47392	0.0182982	0.0166728
dmr1030334	chr6	115320695	115320694	+	12336	999678	rs138306326	chr6	116320372	116320373	108	117.355	0.941503	1365.17	4.95274e-05	0.14201	-0.598518	0.0427957	0.0392306
dmr1030389	chr6	115504123	115504170	+	12588	-112428	rs545352114	chr6	115391695	115391695	108	89.6379	1.0628	2433.34	3.00954e-07	0.216591	806.183	0.00709929	0.00535372
dmr1030446	chr6	115697308	115697307	+	12573	-238813	rs7759765	chr6	115458495	115458495	108	118.568	0.939495	1320.01	1.86372e-05	0.156706	-0.508351	0.0157984	0.0129393
dmr1030453	chr6	115715046	115715045	+	12521	-263760	rs9398413	chr6	115451286	115451286	108	103.307	0.936596	1628.25	8.87275e-06	0.167742	-0.442566	0.0314969	0.0292649
dmr103045	chr10	1428773	1428772	+	18038	-653678	rs17159892	chr10	775095	775095	108	76.0957	1.00865	1301.23	7.55474e-08	0.235829	-2.79364	0.010099	0.00804778
dmr1030482	chr6	115815849	115815848	+	12309	-697438	rs77767026	chr6	115118411	115118411	108	62.3109	1.03042	622.549	9.01825e-08	0.233388	2.846	0.0155984	0.0274591
dmr1030538	chr6	115961992	115961991	+	12307	407648	rs114280841	chr6	116369639	116369639	108	109.719	0.959058	1829.89	2.71055e-05	0.151095	2.88488	0.0513949	0.0484684
dmr1030592	chr6	116167762	116167762	+	12148	75463	rs1204826	chr6	116243225	116243225	108	108.939	0.907785	2263.43	8.69436e-08	0.233893	0.272493	0.00069993	0.000398581
dmr1030600	chr6	116190763	116190776	+	12174	36030	rs118087568	chr6	116226806	116226806	108	112.841	1.10099	3734.59	8.35515e-06	0.16863	2.39571	0.0146985	0.0124258
dmr1030674	chr6	116453450	116453449	+	12377	-407344	rs6900399	chr6	116046106	116046106	108	77.0449	0.721877	2071.71	2.01792e-08	0.25381	36.0715	0.020298	0.022294
dmr1030764	chr6	116700112	116700111	+	12293	-129611	rs3798418	chr6	116570501	116570501	108	89.7434	0.734406	5259.6	9.74174e-08	0.232322	-0.605717	0.0362964	0.0261884
dmr1030780	chr6	116753610	116753609	+	12217	-311371	rs141586415	chr6	116442239	116442239	108	95.6496	0.902521	2014.82	4.62245e-06	0.177344	280.724	0.0486951	0.0469146
dmr1030889	chr6	117058061	117058060	+	12316	546483	rs60081143	chr6	117604543	117604543	108	79.5656	0.750732	3013.2	1.46433e-08	0.25812	1.74582	0.0186981	0.015744
dmr1030898	chr6	117080009	117080008	+	12365	-112673	rs783642	chr6	116967336	116967336	108	101.598	1.05521	2353.06	5.80613e-06	0.173997	-0.617226	0.0229977	0.0203978
dmr1030955	chr6	117241922	117241921	+	12551	752342	rs2225960	chr6	117994263	117994263	108	51.3422	1.24817	756.124	2.59772e-08	0.2504	19.0066	0.0268973	0.0458089
dmr1030993	chr6	117359823	117359823	+	12678	747275	rs4360162	chr6	118107098	118107098	108	116.058	0.957533	3003.01	8.72314e-06	0.167993	-0.282845	0.0163984	0.0147373
dmr1031005	chr6	117385321	117385320	+	12675	608943	rs2225960	chr6	117994263	117994263	108	95.7973	0.884134	4374.11	8.6769e-07	0.201569	18.8465	0.0342966	0.0265867
dmr1031024	chr6	117419010	117419009	+	12642	185534	rs60081143	chr6	117604543	117604543	108	103.665	0.890879	4400	1.45237e-06	0.194174	1.83143	0.0226977	0.0177667
dmr1031034	chr6	117451927	117451926	+	12681	-103907	rs9489135	chr6	117348020	117348020	108	98.107	0.935474	1594.63	2.67853e-06	0.185312	0.6275	0.019798	0.0166747
dmr1031043	chr6	117469638	117469821	+	12636	-8309	rs34028635	chr6	117461328	117461329	108	121.163	0.958519	2207.68	2.61566e-06	0.185657	0.258337	0.00249975	0.00189005
dmr1031075	chr6	117529031	117529030	+	12597	465233	rs2225960	chr6	117994263	117994263	108	69.2402	1.04676	4444.21	1.94678e-08	0.254294	16.9018	0.0410959	0.0257707
dmr103109	chr10	1489041	1489242	+	18144	323144	rs17157030	chr10	1812386	1812386	108	70.4215	0.820685	35809.3	2.61993e-10	0.31028	-0.534871	0.0543946	0.0288241
dmr1031110	chr6	117669605	117669604	+	12643	324659	rs2225960	chr6	117994263	117994263	108	82.7719	1.03176	3776.13	3.62275e-07	0.213978	19.078	0.0372963	0.0280827
dmr1031170	chr6	117821493	117821492	+	12863	350334	rs72963636	chr6	118171826	118171826	108	117.777	1.05239	3425.82	3.66978e-05	0.146537	2.14465	0.050195	0.0454731
dmr1031226	chr6	118002368	118002367	+	12988	-8105	rs2225960	chr6	117994263	117994263	108	87.3281	0.816236	3738.75	6.82833e-08	0.23722	18.5974	0.0156984	0.0132656
dmr103122	chr10	1507157	1507156	+	18156	113450	rs76865155	chr10	1620606	1620606	108	87.7711	0.830186	4279.1	1.45655e-07	0.226745	0.848879	0.0236976	0.0217222
dmr1031259	chr6	118095321	118095321	+	13014	-5534	rs9320640	chr6	118089787	118089787	108	120.92	0.947222	1840.18	1.57424e-06	0.193012	-0.479856	0.00159984	0.00103139
dmr1031269	chr6	118119494	118119493	+	13067	565803	rs2638529	chr6	118685296	118685296	108	123.546	0.962827	2984.09	5.23433e-06	0.17552	0.441283	0.00619938	0.00410496
dmr1031325	chr6	118309118	118309117	+	13211	422828	rs9489516	chr6	118731945	118731945	108	105.057	0.941653	1882	9.67825e-06	0.166455	2.77683	0.0334967	0.0303264
dmr1031375	chr6	118415953	118415952	+	13178	-120472	rs75793942	chr6	118295481	118295481	108	49.5703	0.881102	688.544	1.14465e-09	0.291573	213.379	0.0741926	0.0426436
dmr1031397	chr6	118479007	118479006	+	13030	-484744	rs2225960	chr6	117994263	117994263	108	72.8367	0.869941	3405.97	2.0905e-08	0.253334	18.7602	0.0352965	0.0263507
dmr1031411	chr6	118520741	118520740	+	12997	-493684	rs73521541	chr6	118027057	118027057	108	40.7637	1.11015	353.591	1.81776e-11	0.342953	2.08028	0.00149985	0.00812262
dmr1031423	chr6	118545297	118545296	+	13037	-551034	rs2225960	chr6	117994263	117994263	108	93.6035	1.0079	4658.81	5.11947e-07	0.209085	19.208	0.0175982	0.013201
dmr1031491	chr6	118709022	118709021	+	13164	-767237	rs72957819	chr6	117941785	117941785	108	96.3035	0.910952	4142.52	2.26988e-06	0.187716	-3.01245	0.0566943	0.0461411
dmr1031588	chr6	118933748	118933747	+	13540	-14060	rs2145568	chr6	118919688	118919688	108	118.083	0.952264	2095.74	4.26114e-05	0.144283	-0.300132	0.0472953	0.0456475
dmr1031604	chr6	118962218	118962217	+	13587	-957011	rs9372491	chr6	118005207	118005207	108	105.079	0.930635	1792.45	1.48687e-05	0.160077	10.7453	0.0462954	0.0444401
dmr1031692	chr6	119152260	119152259	+	13857	-41261	rs3061869	chr6	119110995	119110999	108	120.034	0.919717	1745.94	1.92811e-05	0.156199	-0.349478	0.0194981	0.0169525
dmr1031732	chr6	119252234	119252233	+	13975	-145970	rs9401125	chr6	119106264	119106264	108	109.15	0.996667	3211.7	1.60177e-05	0.158967	-0.329659	0.0488951	0.0458203
dmr1031822	chr6	119470483	119470482	+	14317	308488	rs9489806	chr6	119778970	119778970	108	121.11	0.97402	2447.29	6.44065e-08	0.238023	-0.420057	9.999e-05	3.34469e-05
dmr1031933	chr6	119820560	119820559	+	14983	593883	rs71015068	chr6	120414442	120414443	108	116.596	0.945797	1450.86	1.52554e-05	0.159694	-0.611138	0.0156984	0.0131983
dmr1031964	chr6	119911748	119911747	+	14944	105488	rs7765278	chr6	120017235	120017235	108	114.803	0.956769	1191.72	2.32115e-05	0.153422	0.337076	0.0189981	0.0184773
dmr1031969	chr6	119923421	119923420	+	14941	-141449	rs9374828	chr6	119781972	119781972	108	113.738	0.980214	1361.96	4.66163e-06	0.17722	-0.395443	0.00429957	0.00398615
dmr1031	chr1	1989708	1989707	+	15571	156120	rs9442616	chr1	2145827	2145827	108	59.1785	0.750982	2184.97	1.88588e-10	0.314388	1.97944	0.0248975	0.0217951
dmr1032076	chr6	120275844	120275843	+	15198	-306341	rs57050831	chr6	119969503	119969503	108	95.7445	1.24763	2187.15	1.04747e-05	0.165283	-106.204	0.0238976	0.0325453
dmr1032094	chr6	120350665	120350664	+	15421	1855	rs74296956	chr6	120352519	120352519	108	94.8586	1.08014	1940.13	9.48226e-06	0.166758	1.8465	0.0491951	0.048505
dmr1032162	chr6	120583262	120583261	+	15653	921610	rs4946576	chr6	121504871	121504871	108	108.749	1.06951	3080.75	1.14082e-05	0.164017	0.775013	0.0259974	0.0246271
dmr1032224	chr6	120750538	120750544	+	15481	-603594	rs2021959	chr6	120146944	120146944	108	64.3254	0.906587	812.879	8.64578e-08	0.23397	-1.11118	0.0836916	0.0427506
dmr1032245	chr6	120814681	120814680	+	15373	-96994	rs35163468	chr6	120717686	120717687	108	116.712	0.927174	1852.24	4.27597e-05	0.144231	0.265332	0.0508949	0.0496625
dmr1032263	chr6	120872686	120872685	+	15290	-90479	rs143794053	chr6	120782207	120782207	108	91.4836	1.23102	2238.54	1.90834e-06	0.19023	-0.780016	0.00759924	0.010002
dmr1032372	chr6	121105656	121105655	+	15108	408831	rs79525713	chr6	121514486	121514486	108	87.402	0.815274	3145	3.8494e-07	0.213121	-0.772626	0.0437956	0.0360297
dmr1032521	chr6	121470596	121470595	+	14316	1810	rs9490289	chr6	121472405	121472405	108	93.0234	0.90658	1089.42	8.76697e-07	0.201422	-0.527905	0.0105989	0.00927684
dmr1032571	chr6	121623243	121623242	+	13794	-170146	rs12207042	chr6	121453097	121453097	108	111.533	0.940818	1226.23	1.23842e-06	0.196468	-0.702176	0.00239976	0.00156446
dmr1032649	chr6	121939611	121939610	+	13778	892365	rs398002755	chr6	122831975	122831975	108	107.663	0.941944	1499.84	6.46538e-06	0.172414	-0.648352	0.0150985	0.0133428
dmr1032654	chr6	121947600	121947599	+	13763	-44923	rs75130032	chr6	121902677	121902677	108	112.767	0.980798	2776.06	5.22185e-06	0.175555	-0.578523	0.0116988	0.00985339
dmr103267	chr10	1637289	1637288	+	18481	-417431	rs62634806	chr10	1219858	1219858	108	117.039	0.971476	4044.77	2.45003e-05	0.152612	-0.497636	0.049595	0.048853
dmr1032697	chr6	122036727	122036726	+	13650	-220578	rs182593710	chr6	121816149	121816149	108	109.719	0.937313	1881.42	2.12386e-05	0.154752	6.13766	0.0434957	0.0427816
dmr1032756	chr6	122183396	122183395	+	13576	-713377	rs28619032	chr6	121470019	121470019	108	73.2586	1.18644	1548.23	3.33203e-08	0.247025	-0.690352	0.00279972	0.00320226
dmr1032776	chr6	122248964	122248963	+	13727	794150	rs7774522	chr6	123043113	123043113	108	117.619	0.976881	3283.45	1.66787e-05	0.158364	-0.381778	0.0265973	0.0250306
dmr1032788	chr6	122278899	122278898	+	13553	-772010	rs12212833	chr6	121506889	121506889	108	95.85	0.832042	2871.7	9.07243e-07	0.200932	-0.777866	0.0260974	0.0243771
dmr1032819	chr6	122358925	122358924	+	13312	368942	rs6569275	chr6	122727866	122727866	108	118.642	0.956707	1973.12	2.14427e-05	0.154609	-0.441257	0.0185981	0.01999
dmr103295	chr10	1659779	1659778	+	18575	-841755	rs2296625	chr10	818024	818024	108	100.564	1.03938	7957.69	5.52819e-07	0.207995	-0.72649	0.0123988	0.00885348
dmr1033017	chr6	122844994	122844993	+	13818	427805	rs146422315	chr6	123272798	123272799	108	113.484	0.975837	1451.04	1.56039e-05	0.159358	-3.96444	0.0158984	0.0152997
dmr1033062	chr6	122974991	122974990	+	13953	814058	rs79577460	chr6	123789048	123789048	108	116.648	0.984596	2818.68	3.39873e-05	0.147693	-2.17333	0.0492951	0.0477913
dmr1033085	chr6	123016113	123016112	+	13880	-118562	rs1485658	chr6	122897551	122897551	108	113.991	0.9863	1794.37	4.25211e-05	0.144315	0.41742	0.0490951	0.0478395
dmr1033157	chr6	123231404	123231403	+	13979	-519032	rs4945709	chr6	122712372	122712372	108	90.6926	0.890677	2041.02	6.64789e-07	0.205371	0.767181	0.0219978	0.0183277
dmr1033158	chr6	123233306	123233305	+	13983	331189	rs6569352	chr6	123564494	123564494	108	119.728	0.962529	4292.45	2.31114e-06	0.187455	0.428071	0.00469953	0.00353786
dmr1033208	chr6	123419847	123419846	+	14370	448213	rs2318063	chr6	123868059	123868059	108	114.054	0.968409	1736.03	1.66987e-05	0.158346	-0.499304	0.0205979	0.0191821
dmr1033275	chr6	123575885	123575884	+	14616	-786057	rs59094105	chr6	122789828	122789828	108	69.8098	0.808516	1429.29	2.38793e-09	0.282068	0.630481	0.0089991	0.00800792
dmr1033340	chr6	123753091	123753090	+	14559	778545	rs9385338	chr6	124531635	124531635	108	64.2621	1.16644	1629.21	3.03656e-08	0.248285	3.53252	0.00859914	0.0166119
dmr1033364	chr6	123841147	123841146	+	14323	714830	rs584977	chr6	124555976	124555976	108	95.966	0.891508	2364.01	2.33065e-06	0.187333	-0.77478	0.0347965	0.0319673
dmr1033466	chr6	124158446	124158445	+	14204	897249	rs58658025	chr6	125055694	125055694	108	101.25	0.961129	6204.33	1.66226e-07	0.224905	2.19703	0.00669933	0.00321696
dmr1033476	chr6	124194536	124194535	+	14207	193021	rs12055404	chr6	124387556	124387556	108	129.009	0.860969	8863.48	2.0855e-05	0.155025	0.384214	0.0540946	0.0493634
dmr1033630	chr6	124573374	124573373	+	13907	-271378	rs118126392	chr6	124301996	124301996	108	117.904	0.923735	5059.79	7.33891e-06	0.170546	0.583195	0.0225977	0.0200138
dmr1033660	chr6	124657165	124657164	+	13766	-271980	rs17051777	chr6	124385185	124385185	108	70.1578	0.636169	4096.18	2.31826e-10	0.311811	-0.907964	0.020098	0.0167992
dmr1033669	chr6	124678123	124678122	+	13797	769888	rs71563663	chr6	125448010	125448010	108	118.273	0.96036	2120.03	2.89795e-05	0.150091	0.425922	0.0293971	0.0296716
dmr1033823	chr6	125112785	125112784	+	12643	-536524	rs494956	chr6	124576261	124576261	108	109.434	0.937455	5130.04	7.66328e-06	0.169907	0.743974	0.0509949	0.0425944
dmr1033828	chr6	125126065	125126064	+	12624	-741006	rs9482543	chr6	124385059	124385059	108	49.2223	0.812814	482.021	8.93466e-10	0.294749	-0.941305	0.0270973	0.0402027
dmr1033866	chr6	125233304	125233303	+	12497	-848245	rs9482543	chr6	124385059	124385059	108	77.0238	0.851626	1496.66	2.26275e-07	0.220595	-0.912991	0.0376962	0.0355461
dmr1033902	chr6	125328788	125328787	+	12099	-825634	rs530265	chr6	124503154	124503154	108	105.585	0.876076	3317.86	2.01171e-07	0.222241	0.83985	0.00359964	0.00227947
dmr1033904	chr6	125330806	125330805	+	12082	838988	rs12199355	chr6	126169793	126169793	108	109.297	1.11668	2923.28	1.61095e-05	0.158882	-0.492638	0.030497	0.0268037
dmr1033915	chr6	125353097	125353096	+	11955	167963	rs7743438	chr6	125521059	125521059	108	124.907	0.966164	2719.56	5.0551e-05	0.1417	0.287666	0.0408959	0.0394505
dmr1033929	chr6	125377167	125377166	+	11808	-886358	rs1415076	chr6	124490809	124490809	108	112.883	0.918816	2462.7	1.91901e-05	0.156269	1.73074	0.0458954	0.0413114
dmr1034080	chr6	125774061	125774060	+	10564	-463181	rs116175689	chr6	125310880	125310880	108	58.4824	1.29858	922.062	1.55729e-07	0.225814	-5.04321	0.0423958	0.0447286
dmr1034145	chr6	125971041	125971040	+	10480	-122186	rs9491515	chr6	125848855	125848855	108	109.086	0.926642	1272.64	3.32479e-05	0.148024	-2.27728	0.0528947	0.049549
dmr1034168	chr6	126152990	126152990	+	10137	981457	rs200117436	chr6	127134447	127134448	108	90.4184	0.807966	2342.72	1.88749e-07	0.223132	-1.00558	0.0145985	0.0133901
dmr1034197	chr6	126327703	126327702	+	9731	-852816	rs9491421	chr6	125474887	125474887	108	126.141	0.934951	1272.25	6.76645e-05	0.13728	0.273997	0.0292971	0.0274523
dmr1034247	chr6	126611680	126611679	+	9741	87022	rs853984	chr6	126698701	126698701	108	117.418	0.890402	1704.77	5.49997e-06	0.174793	-0.674613	0.00819918	0.00703205
dmr1034402	chr6	127129293	127129292	+	10100	458084	rs1533187	chr6	127587376	127587376	108	120.561	0.922899	1443.56	4.4107e-05	0.143762	-0.656082	0.0328967	0.0311787
dmr1034414	chr6	127177044	127177043	+	10101	-48365	rs11967896	chr6	127128679	127128679	108	118.811	0.798391	4628.92	4.73151e-06	0.177002	-0.816789	0.0281972	0.0210985
dmr1034440	chr6	127263664	127263664	+	10222	149108	rs7762790	chr6	127412772	127412772	108	118.863	0.914794	1189.49	5.11007e-05	0.141536	-0.573428	0.0383962	0.0354875
dmr1034582	chr6	127653248	127653247	+	11442	826910	rs9491965	chr6	128480157	128480157	108	115.921	0.862754	2329.31	3.16355e-06	0.182888	-0.750846	0.010299	0.00741089
dmr1034593	chr6	127684389	127684388	+	11487	945472	rs17463514	chr6	128629860	128629860	108	131.446	0.919672	2041.73	9.0346e-05	0.132882	-0.680665	0.0472953	0.042542
dmr1034596	chr6	127690492	127690491	+	11484	789666	rs9491965	chr6	128480157	128480157	108	116.374	0.919549	1877.56	1.92029e-05	0.15626	-0.770346	0.0270973	0.0242956
dmr103459	chr10	1928860	1928859	+	19161	320469	rs11817443	chr10	2249328	2249328	108	65.8125	0.98199	42281	2.17523e-11	0.340802	0.499772	0.0211979	0.00838733
dmr1034643	chr6	127891461	127891460	+	11770	588697	rs9491965	chr6	128480157	128480157	108	111.322	0.843573	4581.46	2.20976e-07	0.220927	-0.788335	0.00439956	0.00219624
dmr1034647	chr6	127913094	127913093	+	11798	567064	rs9491965	chr6	128480157	128480157	108	109.223	0.940963	1312.29	3.31673e-05	0.148061	-0.715562	0.0480952	0.0477585
dmr1034656	chr6	127936632	127936631	+	11852	-279555	rs144483537	chr6	127657077	127657077	108	116.269	0.964371	4189.31	4.69035e-06	0.17713	868.715	0.0136986	0.0101576
dmr1034677	chr6	127988343	127988342	+	11907	491815	rs9491965	chr6	128480157	128480157	108	78.3949	0.832266	1750.69	4.99936e-09	0.272398	-0.818965	0.00679932	0.00374213
dmr1034700	chr6	128097115	128097114	+	12170	383043	rs9491965	chr6	128480157	128480157	108	79.2492	0.73161	2919.39	5.91491e-08	0.239191	-0.674631	0.0493951	0.0378935
dmr1034719	chr6	128221975	128221974	+	12432	-159847	rs6899843	chr6	128062128	128062128	108	88.9629	0.893504	2198.58	1.70411e-06	0.191867	1.3479	0.0537946	0.0462659
dmr1034722	chr6	128234237	128234236	+	12454	424074	rs575131	chr6	128658310	128658310	108	80.7258	0.951958	736.143	1.03359e-07	0.231504	-0.467339	0.00559944	0.00424505
dmr1034782	chr6	128464051	128464050	+	12544	-4531	rs6921395	chr6	128459520	128459520	108	105.289	0.89156	3066.83	8.12416e-08	0.234829	-0.678938	0.00189981	0.00089223
dmr1034793	chr6	128519820	128519819	+	12596	652933	rs183663744	chr6	129172752	129172752	108	42.1348	0.908543	2328.43	6.06124e-14	0.407904	0.249655	0.0294971	0.0112742
dmr1034795	chr6	128526878	128526877	+	12613	-64160	rs9321120	chr6	128462718	128462718	108	88.3195	0.955465	1775.95	1.9893e-08	0.254003	-0.600486	0.00259974	0.000977374
dmr1034872	chr6	128765941	128765940	+	12850	-285784	rs9491965	chr6	128480157	128480157	108	82.4027	0.721794	2035.45	1.20816e-08	0.260693	-0.720502	0.00779922	0.00920862
dmr1034892	chr6	128821434	128821433	+	13128	992792	rs9375665	chr6	129814225	129814225	108	76.8762	1.35298	1707.72	2.00231e-06	0.189534	-0.852098	0.0342966	0.0371366
dmr1034936	chr6	128997783	128997782	+	13308	703217	rs11461679	chr6	129700999	129700999	108	70.0207	0.856113	3102.57	8.76803e-09	0.264965	-0.549173	0.0357964	0.023008
dmr1034938	chr6	129006723	129006722	+	13321	-526566	rs9491965	chr6	128480157	128480157	108	77.0133	0.955343	843.26	1.04649e-06	0.198886	-0.749781	0.0373963	0.0374518
dmr1034952	chr6	129041862	129041861	+	13275	262351	rs73585571	chr6	129304212	129304212	108	93.9832	0.860689	1933.2	1.05761e-07	0.231186	-0.735545	0.00529947	0.00363254
dmr1034963	chr6	129058409	129058408	+	13235	9905	rs115074110	chr6	129068313	129068313	108	104.224	0.93711	1590.34	1.72399e-05	0.15787	1.56155	0.0461954	0.047623
dmr1034992	chr6	129158377	129158377	+	13281	205100	rs9372926	chr6	129363477	129363477	108	112.799	0.934388	2052.82	1.43344e-05	0.160622	-0.444623	0.0287971	0.0250071
dmr1035009	chr6	129206245	129206244	+	13489	510263	rs113253170	chr6	129716507	129716507	108	113.738	1.07973	3346.56	3.54702e-06	0.181219	-2.06013	0.00519948	0.00420468
dmr1035022	chr6	129251419	129251418	+	13656	-12357	rs265382	chr6	129239062	129239062	108	122.513	0.940318	2349.86	3.87154e-05	0.14573	0.266187	0.0368963	0.0343132
dmr1035075	chr6	129406294	129406293	+	14127	525940	rs9402199	chr6	129932233	129932233	108	121.816	0.958482	1791.13	5.87874e-05	0.139414	-0.314627	0.0435956	0.0405792
dmr103512	chr10	2022521	2022520	+	19524	123772	rs10159898	chr10	2146292	2146292	108	116.564	0.961141	7019.74	3.59643e-06	0.181017	2.49	0.0142986	0.0125103
dmr1035137	chr6	129599632	129599631	+	14430	494837	rs58859724	chr6	130094468	130094468	108	91.0934	1.07293	3258.74	1.74928e-06	0.191489	2.6421	0.029597	0.0277842
dmr1035273	chr6	129953053	129953052	+	14498	-954902	rs4897289	chr6	128998151	128998151	108	116.638	0.95738	1323.63	2.52148e-05	0.152181	-0.493086	0.020098	0.0190304
dmr1035291	chr6	129990922	129990921	+	14473	474013	rs35626726	chr6	130464934	130464934	108	122.428	0.964775	2782.64	2.31367e-05	0.15347	-0.506796	0.0242976	0.021153
dmr1035356	chr6	130152406	130152405	+	14597	945205	rs11965161	chr6	131097610	131097610	108	84.8496	0.937108	2641.5	9.68077e-08	0.232409	-0.418561	0.00989901	0.00861817
dmr1035431	chr6	130275832	130275831	+	14574	-627066	rs12661601	chr6	129648766	129648766	108	113.991	0.932331	2763.43	9.73078e-06	0.166375	-0.334575	0.0190981	0.0205905
dmr1035482	chr6	130394406	130394499	+	14812	334778	rs148345497	chr6	130729277	130729277	108	97.1578	1.24509	3515.02	4.45923e-06	0.177871	175.432	0.0165983	0.0194516
dmr1035535	chr6	130520390	130520389	+	15003	-809880	rs34609509	chr6	129710510	129710510	108	113.368	0.954952	1857.61	2.06481e-05	0.155174	-0.625901	0.030397	0.0284195
dmr1035621	chr6	130732920	130732919	+	14728	-638452	rs58859724	chr6	130094468	130094468	108	85.7461	0.979007	3263.25	6.29852e-07	0.20614	2.59485	0.0343966	0.0319456
dmr1035692	chr6	130933269	130933268	+	14534	-71905	rs9402294	chr6	130861364	130861364	108	98.4656	0.946497	1434.37	9.88177e-06	0.166147	0.870476	0.0454955	0.0422573
dmr1035709	chr6	130983095	130983094	+	14500	949855	rs138426088	chr6	131932949	131932952	108	110.067	1.04057	3090.78	4.18289e-06	0.178808	-0.613043	0.009999	0.0084907
dmr1035913	chr6	131568857	131568856	+	14046	-845307	rs9492704	chr6	130723550	130723550	108	85.725	1.08986	2045.4	1.86578e-06	0.190557	-0.875461	0.0317968	0.0317392
dmr1036072	chr6	132039246	132039246	+	14614	-342315	rs390088	chr6	131696931	131696931	108	121.901	0.929432	1643.55	1.17197e-05	0.163617	-0.471812	0.009999	0.00781735
dmr1036086	chr6	132069663	132069662	+	14545	-34767	rs67625625	chr6	132034896	132034896	108	109.529	0.970905	1737.85	2.5236e-05	0.152168	-0.730125	0.0417958	0.0419414
dmr1036120	chr6	132156331	132156330	+	14535	83499	rs1998075	chr6	132239829	132239829	108	101.788	0.86206	2943.68	3.66367e-06	0.180746	-0.630152	0.039796	0.0367026
dmr1036217	chr6	132436667	132436666	+	14496	124987	rs1416393	chr6	132561653	132561653	108	112.651	0.936252	2024.77	7.91871e-06	0.169423	-0.582947	0.0151985	0.013963
dmr1036680	chr6	133549558	133549557	+	14597	-987909	rs1416392	chr6	132561649	132561649	108	118.874	0.946573	3066.72	2.22877e-05	0.15403	-0.398919	0.0355964	0.0322757
dmr1036778	chr6	133837815	133837814	+	13927	288454	rs35093433	chr6	134126268	134126268	108	105.015	0.948293	1799.65	7.79222e-06	0.169661	0.96662	0.0248975	0.0233032
dmr1036788	chr6	133869088	133869087	+	13810	17327	rs3756874	chr6	133886414	133886414	108	130.423	0.962496	8854.23	3.00865e-05	0.149528	2.33031	0.0467953	0.0446735
dmr1036968	chr6	134262614	134262613	+	13640	954756	rs397960457	chr6	135217369	135217369	108	104.119	0.897541	4204.91	1.86448e-06	0.190567	-0.322685	0.0210979	0.0195641
dmr1037076	chr6	134463013	134463012	+	13391	-499541	rs112396958	chr6	133963472	133963472	108	82.5609	0.788837	3421.55	9.68523e-08	0.232403	175.667	0.0384962	0.0302602
dmr103727	chr10	2358859	2358858	+	20570	909248	rs10904001	chr10	3268106	3268106	108	94.3523	0.988921	2190.73	4.84153e-06	0.176665	1.57043	0.0453955	0.0433259
dmr1037320	chr6	135014475	135014474	+	13520	930602	rs368768033	chr6	135945076	135945080	108	126.984	0.920206	2543.39	7.79856e-06	0.169649	-0.369194	0.00559944	0.00514189
dmr1037350	chr6	135107363	135107362	+	13344	127950	rs35340207	chr6	135235312	135235312	108	65.7703	0.753974	2825.99	2.51642e-09	0.281386	-0.85155	0.0459954	0.0326637
dmr1037362	chr6	135165003	135165002	+	13088	71550	rs144809605	chr6	135236552	135236559	108	55.3922	1.06898	1051.57	5.24978e-09	0.271754	-0.782537	0.0147985	0.0237914
dmr1037443	chr6	135440553	135440612	+	12551	-679999	rs9385704	chr6	134760554	134760554	108	98.3602	0.902223	5436.84	9.12523e-07	0.200849	0.430492	0.0360964	0.0237054
dmr1037487	chr6	135644997	135644997	+	12148	197066	rs2009129	chr6	135842063	135842063	108	121.12	0.921983	1731.18	1.96776e-05	0.155894	-0.423349	0.0179982	0.0155512
dmr1037495	chr6	135679707	135679706	+	12114	-708727	rs9376074	chr6	134970980	134970980	108	112.398	0.95577	2641.42	2.22149e-05	0.154079	-0.530386	0.050495	0.0459232
dmr1037502	chr6	135704825	135704824	+	12053	536064	rs7752996	chr6	136240888	136240888	108	81.6645	0.753464	1745.92	1.11206e-07	0.230491	-0.946989	0.0285971	0.0256996
dmr1037527	chr6	135810750	135810749	+	11906	-61197	rs1033755	chr6	135749553	135749553	108	136.129	0.947599	3750.39	7.20372e-06	0.17082	-0.546637	0.00309969	0.00247853
dmr1037528	chr6	135811908	135811907	+	11901	-973686	rs72012866	chr6	134838221	134838222	108	88.3406	0.764238	3044.94	3.32225e-07	0.215199	0.501805	0.0533947	0.0367828
dmr1037577	chr6	135987630	135987629	+	11952	-74881	rs115535604	chr6	135912749	135912749	108	41.502	0.880128	241.918	3.91382e-10	0.305234	2.51939	0.0106989	0.0428485
dmr1037608	chr6	136092677	136092676	+	12122	408281	rs142838544	chr6	136500957	136500957	108	69.4828	0.622332	2429.39	5.97383e-10	0.299881	13.719	0.0219978	0.0211886
dmr1037640	chr6	136215459	136215458	+	12277	539872	rs9389436	chr6	136755330	136755330	108	113.01	0.926424	2394.71	1.47314e-05	0.160215	0.383716	0.0329967	0.0300668
dmr1037662	chr6	136303547	136303546	+	12356	522526	rs553588521	chr6	136826072	136826072	108	38.7809	0.853886	309.376	1.07849e-11	0.349172	-4.53806	0.0362964	0.0297855
dmr103775	chr10	2453653	2453652	+	20218	750817	rs11251762	chr10	3204469	3204469	108	56.7844	0.734358	1978.5	3.76486e-13	0.38781	-0.985418	0.00269973	0.00276016
dmr1037807	chr6	136747383	136747382	+	13003	-246426	rs142838544	chr6	136500957	136500957	108	57.1008	0.756535	735.881	9.55294e-10	0.293892	13.4648	0.0157984	0.024435
dmr1037842	chr6	136837137	136837136	+	13054	-336180	rs142838544	chr6	136500957	136500957	108	74.3871	0.810988	2146.92	7.20986e-08	0.236472	13.1772	0.0448955	0.039312
dmr1037848	chr6	136867473	136867472	+	13075	-940683	rs11154829	chr6	135926790	135926790	108	113.168	0.942802	2557.43	1.26483e-05	0.162484	0.519924	0.0272973	0.0253792
dmr1037877	chr6	136945271	136945270	+	12965	-444314	rs142838544	chr6	136500957	136500957	108	69.4301	0.746432	3214.31	1.6401e-10	0.316125	13.0195	0.0069993	0.00622746
dmr1037957	chr6	137090943	137090942	+	13380	-589986	rs142838544	chr6	136500957	136500957	108	68.1855	0.855427	1416.01	4.44609e-08	0.243097	13.2236	0.0349965	0.0367746
dmr1037991	chr6	137159603	137159602	+	13568	339998	rs36001099	chr6	137499600	137499601	108	83.0355	0.894497	1886.63	8.83873e-07	0.201305	-0.720237	0.0459954	0.0461128
dmr1037996	chr6	137167246	137167245	+	13580	231172	rs11154927	chr6	137398417	137398417	108	73.0266	0.964339	984.11	1.76986e-07	0.22403	-0.613003	0.0215978	0.0204854
dmr1038016	chr6	137233438	137233437	+	13593	173378	rs201911180	chr6	137406815	137406815	108	112.461	1.08344	8001.29	4.87994e-06	0.176549	-4.01239	0.0177982	0.0173566
dmr1038029	chr6	137266980	137266979	+	13584	-766023	rs142838544	chr6	136500957	136500957	108	52.1438	0.835309	686.831	1.16092e-10	0.320407	13.9806	0.0109989	0.0136165
dmr1038154	chr6	137520327	137520326	+	14337	484337	rs4410749	chr6	138004663	138004663	108	105.258	0.946664	2563.2	6.91587e-06	0.171421	-0.715621	0.0292971	0.0286691
dmr1038178	chr6	137558666	137558665	+	14412	944189	rs12193890	chr6	138502854	138502854	108	118.041	0.938746	2406.73	1.92623e-05	0.156213	-0.627253	0.0266973	0.0245619
dmr1038311	chr6	137818199	137818198	+	14921	-833527	rs375227669	chr6	136984669	136984672	108	51.3738	0.808319	2917.21	1.52845e-12	0.37195	2.28827	0.0165983	0.0106299
dmr1038362	chr6	137944596	137944595	+	15107	999198	rs6899737	chr6	138943793	138943793	108	126.352	0.957669	4192.28	4.3357e-05	0.144021	-0.561444	0.0491951	0.0463911
dmr1038477	chr6	138164908	138164907	+	14876	693667	rs1188828	chr6	138858574	138858574	108	50.9309	0.586349	31901.5	3.07669e-16	0.46249	5.00834	0.0435956	0.0157836
dmr1038565	chr6	138328759	138328758	+	14959	834661	rs9484241	chr6	139163419	139163419	108	90.0914	0.882128	2603.67	1.10352e-06	0.198125	2.79601	0.0392961	0.0365331
dmr1038614	chr6	138437911	138437910	+	14983	-311367	rs9389560	chr6	138126544	138126544	108	117.555	0.935769	2944.36	2.95753e-05	0.149785	-0.677726	0.0528947	0.0478959
dmr1038628	chr6	138455962	138455961	+	14989	994797	rs9495484	chr6	139450758	139450758	108	119.148	0.967405	2727.32	2.53859e-05	0.152079	-0.911794	0.0294971	0.0297218
dmr1038653	chr6	138508676	138508675	+	14982	836869	rs143797159	chr6	139345544	139345544	108	84.1852	1.23201	4144.77	3.7886e-07	0.213346	-31.1246	0.0123988	0.012001
dmr1038658	chr6	138526979	138526978	+	14945	-520355	rs12194299	chr6	138006624	138006624	108	97.8117	0.930651	4045.5	4.51542e-07	0.210865	-0.696902	0.00969903	0.0093023
dmr1038667	chr6	138543960	138543959	+	14917	-919549	rs773749	chr6	137624411	137624411	108	84.2484	0.889201	2639.02	1.22301e-08	0.26053	-0.655411	0.0039996	0.00284623
dmr1038733	chr6	138671223	138671222	+	14663	-989221	rs6933470	chr6	137682002	137682002	108	46.7438	1.03138	481.262	1.12634e-09	0.29178	-8.21014	0.00779922	0.0271183
dmr1038980	chr6	139127101	139127166	+	13837	-26975	rs2498657	chr6	139100126	139100126	108	129.094	0.961474	6256.99	3.133e-05	0.148919	-618.878	0.0419958	0.0375932
dmr1039057	chr6	139298840	139298839	+	13299	168037	rs9321722	chr6	139466876	139466876	108	118.821	0.959582	2288.17	1.02409e-05	0.165618	0.533853	0.010499	0.0103387
dmr1039100	chr6	139397983	139397982	+	12909	-539409	rs1188828	chr6	138858574	138858574	108	63.4605	0.646004	20214.8	1.77543e-11	0.343235	4.85784	0.0644936	0.0379743
dmr103914	chr10	2660446	2660445	+	19468	689954	rs7089145	chr10	3350399	3350399	108	107.884	0.921974	4915.05	3.04981e-06	0.183422	-0.548212	0.0207979	0.0215448
dmr1039168	chr6	139544367	139544366	+	12480	-150124	rs11967619	chr6	139394243	139394243	108	119.116	0.955052	2228.62	2.39982e-05	0.152922	0.496668	0.0275972	0.0244219
dmr1039247	chr6	139700322	139700321	+	12056	-312557	rs6925372	chr6	139387765	139387765	108	117.798	0.948649	1760.75	3.34874e-05	0.147916	-0.344987	0.0349965	0.0314673
dmr1039262	chr6	139762279	139762278	+	11854	-180012	rs10457033	chr6	139582267	139582267	108	104.699	0.908483	3177	1.22096e-06	0.196672	-0.525145	0.0114989	0.00937888
dmr1039278	chr6	139833049	139833048	+	11652	-245572	rs4895570	chr6	139587477	139587477	108	112.303	1.09634	3162.92	2.51299e-05	0.152231	-0.245091	0.0339966	0.0384859
dmr1039344	chr6	140006962	140006961	+	11350	-425192	rs9321731	chr6	139581770	139581770	108	108.169	0.944977	4364.52	3.83409e-08	0.245116	-0.470666	0.00059994	0.000269764
dmr1039346	chr6	140009799	140009798	+	11349	-655735	rs6920963	chr6	139354064	139354064	108	73.7438	0.712586	3192.74	5.68839e-09	0.270696	-0.812992	0.0288971	0.0245592
dmr1039367	chr6	140117699	140117699	+	11099	653320	rs77036772	chr6	140771019	140771019	108	84.8602	0.703001	3599.36	3.94102e-08	0.244741	-0.825237	0.0248975	0.0229866
dmr1039445	chr6	140629629	140629628	+	11025	491496	rs9484469	chr6	141121124	141121124	108	87.0434	1.00626	3045.85	1.07599e-06	0.198487	3.88278	0.0412959	0.0352934
dmr1039459	chr6	140690495	140690494	+	10959	694865	rs116839492	chr6	141385359	141385359	108	47.366	0.971227	427.911	4.14676e-09	0.274856	5.89577	0.0676932	0.048081
dmr1039577	chr6	141124142	141124141	+	11773	72436	rs2167762	chr6	141196577	141196577	108	123.789	0.957348	1280.56	9.75956e-05	0.131706	-0.269696	0.0441956	0.0442078
dmr1039631	chr6	141276232	141276231	+	12307	748324	rs11968035	chr6	142024555	142024555	108	73.6594	0.736198	3557.66	2.05375e-09	0.284026	-0.874936	0.0182982	0.0140721
dmr1039636	chr6	141326645	141326644	+	12452	-913927	rs1856757	chr6	140412718	140412718	108	91.5891	0.944458	1190.24	6.15597e-06	0.173136	-0.451899	0.0460954	0.0453192
dmr1039648	chr6	141382892	141382891	+	12538	-397060	rs77171797	chr6	140985832	140985832	108	109.909	1.03503	5107	8.17537e-06	0.168952	4.74107	0.0332967	0.0298593
dmr1039706	chr6	141566548	141566547	+	12785	149827	rs9373323	chr6	141716374	141716374	108	126.911	0.945571	2053.1	6.1729e-05	0.138673	0.595656	0.0375962	0.0351065
dmr1039752	chr6	141769920	141769919	+	13222	397228	rs77981488	chr6	142167147	142167147	108	103.982	1.10658	2205.69	9.99974e-06	0.165971	5.04964	0.0169983	0.0209965
dmr1039806	chr6	142014748	142014747	+	13447	-804930	rs1840095	chr6	141209818	141209818	108	111.85	0.928835	1944.67	8.11635e-06	0.169059	0.42426	0.0187981	0.0153526
dmr1039849	chr6	142146722	142146721	+	13543	538848	rs2328370	chr6	142685569	142685569	108	125.065	0.959658	1994.9	9.56594e-06	0.166628	0.351873	0.00529947	0.00478511
dmr1039853	chr6	142159850	142159850	+	13548	-104890	rs9484589	chr6	142054960	142054960	108	115.921	0.909607	2877.39	1.94495e-05	0.156069	0.285755	0.0415958	0.0391287
dmr1039916	chr6	142382036	142382036	+	13490	-25344	rs11303813	chr6	142356691	142356692	108	117.397	0.930188	2185.37	2.26493e-06	0.187748	-0.25671	0.00409959	0.00286321
dmr1039924	chr6	142412386	142412385	+	13413	-697830	rs12208998	chr6	141714556	141714556	108	107.494	0.95817	5551.37	3.95687e-06	0.179621	-0.957638	0.0339966	0.0272522
dmr1039986	chr6	142629296	142629295	+	13482	5012	rs9496425	chr6	142634307	142634307	108	88.193	0.879909	2576.46	4.04504e-07	0.212421	-0.476222	0.0268973	0.0215458
dmr1040036	chr6	142756434	142756433	+	13487	965204	rs5880570	chr6	143721637	143721639	108	116.701	0.999713	4235.91	1.60044e-05	0.15898	0.275465	0.0344966	0.0303658
dmr1040139	chr6	143061362	143061361	+	13178	10601	rs535012540	chr6	143071962	143071962	108	105.521	0.927081	2774	1.96753e-06	0.189788	-2.07912	0.0122988	0.0105325
dmr1040142	chr6	143071939	143071938	+	13196	-434560	rs6570519	chr6	142637379	142637379	108	104.836	0.957315	3945.86	7.31124e-06	0.170601	-0.7707	0.0540946	0.0450662
dmr1040203	chr6	143256587	143256586	+	13314	-620705	rs148349350	chr6	142635878	142635882	108	64.0512	0.779474	4298.67	3.94857e-10	0.305123	-0.78776	0.0343966	0.021183
dmr1040273	chr6	143433801	143433801	+	13541	564469	rs6570599	chr6	143998270	143998270	108	121.205	0.955928	1582.42	6.55015e-05	0.137773	0.290676	0.0443956	0.0427411
dmr1040289	chr6	143481389	143481388	+	13611	-846899	rs373205135	chr6	142634490	142634490	108	100.406	0.910379	3268.94	3.50326e-06	0.1814	-0.511861	0.0366963	0.0360354
dmr1040291	chr6	143506446	143506445	+	13632	-869067	rs6570519	chr6	142637379	142637379	108	64.2094	1.08457	1924.18	1.71764e-08	0.255978	-0.850843	0.0160984	0.0191268
dmr1040309	chr6	143537883	143537882	+	13546	-25894	rs4896663	chr6	143511989	143511989	108	122.934	0.947202	2000.21	1.82431e-05	0.157026	-0.345389	0.0127987	0.0124771
dmr1040329	chr6	143573915	143573914	+	13460	366328	rs62427099	chr6	143940242	143940242	108	67.0043	0.982557	2965.26	8.09423e-09	0.266027	2.18751	0.0280972	0.0182506
dmr1040333	chr6	143578025	143578024	+	13453	-370899	rs7754866	chr6	143207126	143207126	108	109.635	0.946826	1466	6.54639e-06	0.17223	-0.444981	0.0131987	0.010732
dmr104034	chr10	2856683	2856682	+	19623	-252254	rs2892499	chr10	2604429	2604429	108	115.32	0.965902	3751.83	2.24717e-05	0.153907	0.383086	0.0510949	0.0489751
dmr1040411	chr6	143727483	143727482	+	13287	-887528	rs12216122	chr6	142839955	142839955	108	85.5352	0.924198	1763.91	1.44467e-06	0.19425	-0.551578	0.039796	0.042296
dmr1040540	chr6	144068453	144068452	+	13558	-387307	rs13195247	chr6	143681146	143681146	108	46.4273	0.693572	3070.94	5.06736e-14	0.40984	19.1726	0.0354965	0.0178324
dmr1040585	chr6	144178337	144178336	+	13655	-497191	rs13195247	chr6	143681146	143681146	108	51.3105	0.730168	3360.64	4.04377e-12	0.360705	19.2114	0.0445955	0.0267346
dmr1040724	chr6	144542552	144542552	+	13929	-602310	rs62427099	chr6	143940242	143940242	108	66.2449	1.00713	3305.13	1.81174e-08	0.255261	2.06048	0.0451955	0.0338514
dmr1040727	chr6	144549547	144549546	+	13907	-609305	rs62427099	chr6	143940242	143940242	108	72.4043	0.898309	4772.52	3.21458e-09	0.278192	2.16851	0.0187981	0.01068
dmr1040806	chr6	144799217	144799216	+	13640	-858975	rs62427099	chr6	143940242	143940242	108	83.5629	0.880794	4320.18	2.57204e-07	0.218799	2.05687	0.0583942	0.0409683
dmr1040816	chr6	144820442	144820441	+	13599	482344	rs552965	chr6	145302785	145302785	108	121.015	0.950647	1839.75	6.27275e-05	0.13843	-0.326794	0.049895	0.0486131
dmr1040817	chr6	144820808	144820807	+	13598	-886950	rs12665265	chr6	143933858	143933858	108	86.3262	0.806491	2095.84	8.04433e-07	0.202651	-0.894626	0.0520948	0.0484524
dmr1040946	chr6	145179975	145179974	+	13128	-693429	rs7755880	chr6	144486546	144486546	108	65.3695	1.14971	526.704	4.56817e-07	0.2107	-71.9464	0.0141986	0.0270432
dmr1041113	chr6	145583113	145583112	+	12660	-617576	rs55920851	chr6	144965537	144965537	108	78.2578	0.970955	1509.75	4.54998e-07	0.210757	3.71293	0.0341966	0.0298865
dmr1041128	chr6	145632436	145632435	+	12645	-563623	rs6913807	chr6	145068813	145068813	108	66.6457	0.841167	2581.73	3.14123e-09	0.278493	2.23558	0.0267973	0.0195036
dmr1041210	chr6	145992590	145992589	+	12796	-763195	rs1407063	chr6	145229395	145229395	108	124.327	0.945755	1429.35	5.81334e-05	0.139583	0.401828	0.0305969	0.0283431
dmr104124	chr10	2975424	2975423	+	19649	76741	rs35960368	chr10	3052164	3052164	108	75.0938	1.23727	3659.54	5.08628e-10	0.301922	-1.09807	0.00049995	0.000134706
dmr1041276	chr6	146248161	146248160	+	12401	619062	rs13203714	chr6	146867222	146867222	108	106.45	0.913088	1835.17	4.83438e-06	0.176687	0.376476	0.0173983	0.0159037
dmr1041313	chr6	146420417	146420416	+	11924	224341	rs59743065	chr6	146644757	146644757	108	107.272	0.930927	3638.99	2.49478e-06	0.186345	-0.680126	0.0183982	0.0138234
dmr1041356	chr6	146535813	146535812	+	11876	172558	rs9386166	chr6	146708370	146708370	108	91.6102	0.861237	1468.91	7.86069e-07	0.202981	-0.959966	0.0166983	0.0164136
dmr1041360	chr6	146546825	146546824	+	11877	319558	rs62434807	chr6	146866382	146866382	108	82.6453	0.89399	6528	5.12838e-08	0.241146	0.799353	0.0368963	0.0206747
dmr1041378	chr6	146608485	146608485	+	11908	-1805	rs9390398	chr6	146606680	146606680	108	130.18	0.914573	2210.37	5.09326e-05	0.141586	-0.320381	0.0326967	0.0273377
dmr1041460	chr6	146893427	146893426	+	12702	-937232	rs73582149	chr6	145956195	145956195	108	64.8844	1.09745	2810.6	2.03617e-08	0.253689	-2.80064	0.0411959	0.0272967
dmr1041496	chr6	147007040	147007039	+	13048	-728145	rs188861276	chr6	146278895	146278895	108	56.5313	0.986947	723.717	9.09901e-09	0.264473	-12.9617	0.0114989	0.0251878
dmr1041503	chr6	147035474	147035474	+	13136	982430	rs7765812	chr6	148017904	148017904	108	114.096	0.897679	5101.03	1.19244e-05	0.16336	-0.476404	0.0592941	0.0497656
dmr1041551	chr6	147250900	147250899	+	13732	223907	rs7772050	chr6	147474806	147474806	108	82.2234	0.903214	1990.13	3.15128e-07	0.215943	-1.15574	0.0251975	0.0251244
dmr104156	chr10	3017700	3017699	+	19697	186770	rs11251762	chr10	3204469	3204469	108	58.9676	0.758617	4843.74	5.32284e-11	0.329977	-0.845699	0.0381962	0.0231941
dmr1041605	chr6	147510210	147510209	+	14114	-901104	rs1115208	chr6	146609106	146609106	108	89.9543	0.840191	2632.02	4.01786e-08	0.244478	0.719111	0.00449955	0.00435917
dmr1041678	chr6	147627605	147627604	+	14379	-205300	rs9390466	chr6	147422305	147422305	108	124.727	0.948571	4295.8	1.47723e-05	0.160174	0.370655	0.0193981	0.0174347
dmr104184	chr10	3062319	3062318	+	19457	894255	rs11595246	chr10	3956573	3956573	108	71.3496	0.854699	2002.25	3.72397e-08	0.245512	-0.995265	0.029797	0.0302692
dmr1041946	chr6	148148099	148148098	+	15007	-515680	rs57221009	chr6	147632419	147632419	108	25.4074	0.869538	2024.74	1.17843e-26	0.654193	-4.29495	0.00919908	0.00149799
dmr1041948	chr6	148150611	148150610	+	15026	-250175	rs55666737	chr6	147900436	147900436	108	116.659	0.947023	2325.65	6.2656e-06	0.172876	-0.596909	0.00939906	0.00824439
dmr1041958	chr6	148169405	148169404	+	15103	178468	rs7760116	chr6	148347872	148347872	108	77.8781	1.27566	2695.87	2.53566e-07	0.218999	-0.623014	0.00909909	0.010974
dmr1042073	chr6	148343124	148343123	+	15654	-197508	rs2328858	chr6	148145616	148145616	108	67.9641	0.752017	7567.74	2.6058e-10	0.310348	-0.803305	0.0343966	0.0176352
dmr1042100	chr6	148384400	148384399	+	15736	741489	rs12216302	chr6	149125888	149125888	108	111.923	0.993937	5132.24	1.22824e-05	0.16292	0.307362	0.0448955	0.043738
dmr104223	chr10	3103349	3103348	+	19412	-152861	rs11271165	chr10	2950477	2950488	108	111.312	0.969424	2241.88	9.85149e-06	0.166192	0.475255	0.019798	0.0183745
dmr1042318	chr6	148730366	148730365	+	15106	57991	rs34164466	chr6	148788356	148788356	108	91.5785	0.912504	2327.04	5.43912e-07	0.208225	-0.53984	0.0178982	0.0144239
dmr1042496	chr6	149114517	149114516	+	15264	-665148	rs7746800	chr6	148449369	148449369	108	120.667	1.02164	7029.23	1.86378e-05	0.156706	-0.45583	0.0425957	0.0383112
dmr1042624	chr6	149355464	149355463	+	15433	-357854	rs2486399	chr6	148997610	148997610	108	118.505	1.00533	4765.18	1.39129e-05	0.161066	-0.527513	0.0255974	0.0243968
dmr1042672	chr6	149467609	149467608	+	15649	-696455	rs11396784	chr6	148771154	148771154	108	122.924	0.947032	3484.55	3.45737e-05	0.147436	-0.31235	0.0424958	0.0414684
dmr1042685	chr6	149489506	149489506	+	15632	829754	rs62441216	chr6	150319260	150319260	108	105.173	0.946862	2954.21	6.3026e-06	0.172789	7.45337	0.029597	0.0302922
dmr104271	chr10	3134264	3134264	+	19388	-782442	rs12411602	chr10	2351822	2351822	108	103.359	0.952827	2178.42	4.72277e-06	0.177029	0.495574	0.0207979	0.0202501
dmr1042929	chr6	149989057	149989056	+	15839	89185	rs78317520	chr6	150078241	150078241	108	89.8488	0.88615	2446.93	1.28553e-06	0.195931	-3.18201	0.039896	0.0390007
dmr1042964	chr6	150037143	150037142	+	15846	338670	rs982479	chr6	150375812	150375812	108	116.733	0.955711	2376.16	3.43131e-05	0.14755	0.447288	0.0485951	0.0451899
dmr1043031	chr6	150126787	150126786	+	16081	806034	rs6908945	chr6	150932820	150932820	108	96.4301	1.23042	4134.26	4.74263e-06	0.176968	-0.72511	0.0281972	0.0291297
dmr1043147	chr6	150301162	150301161	+	16035	59768	rs654928	chr6	150360929	150360929	108	113.769	0.960732	1618.84	2.8398e-06	0.184461	0.434728	0.00489951	0.00320057
dmr1043192	chr6	150357697	150357719	+	16012	-120770	rs73011621	chr6	150236927	150236927	108	79.3758	0.547151	50932.7	2.68115e-10	0.309991	2.89718	0.0881912	0.0485095
dmr1043417	chr6	150730764	150730763	+	16733	527909	rs4870005	chr6	151258672	151258672	108	91.7367	1.14522	4044.64	9.66145e-07	0.200031	0.717081	0.010499	0.0140303
dmr1043427	chr6	150740835	150740834	+	16746	-675770	rs2010212	chr6	150065065	150065065	108	107.895	0.966215	2793.61	1.50466e-05	0.1599	-0.724142	0.0473953	0.0468995
dmr1043715	chr6	151194203	151194202	+	16046	-60708	rs76546870	chr6	151133495	151133495	108	51.5953	1.39594	881.571	2.00577e-08	0.253891	3.18863	0.0184982	0.0291286
dmr104374	chr10	3240892	3240891	+	19285	509047	rs10795071	chr10	3749938	3749938	108	114.993	0.935034	8306.77	6.44811e-06	0.172453	-0.285864	0.0362964	0.0344044
dmr1043773	chr6	151293229	151293228	+	16027	-940495	rs67718831	chr6	150352732	150352734	108	120.466	0.986866	3597.01	9.76947e-06	0.166316	0.357448	0.0106989	0.0114128
dmr1043780	chr6	151300573	151300572	+	15994	915842	rs58009233	chr6	152216414	152216414	108	82.0547	0.670001	7397.24	2.24785e-08	0.252355	-2.99102	0.0538946	0.0442717
dmr1044241	chr6	152254569	152254568	+	14831	4922	rs1324455	chr6	152259490	152259490	108	116.933	0.944642	1572.08	2.55952e-05	0.151956	-0.335109	0.0260974	0.0234811
dmr1044247	chr6	152264364	152264363	+	14816	453937	rs9397551	chr6	152718300	152718300	108	118.009	0.957484	2292.75	4.31654e-05	0.144088	0.517502	0.0520948	0.0496495
dmr1044299	chr6	152362278	152362277	+	14728	-408364	rs141284303	chr6	151953914	151953914	108	120.055	0.956867	2094.81	4.91985e-05	0.14211	0.757532	0.0454955	0.0447785
dmr1044368	chr6	152497730	152497729	+	14813	-589974	rs9383948	chr6	151907756	151907756	108	71.202	1.26414	2105.9	1.37762e-07	0.227519	2.9438	0.00939906	0.0149512
dmr104439	chr10	3319321	3319320	+	19135	578751	rs10795094	chr10	3898071	3898071	108	100.385	0.987075	2729.12	6.74526e-06	0.17179	-0.338933	0.0412959	0.0401316
dmr1044459	chr6	152700788	152700787	+	14747	-916835	rs79177909	chr6	151783953	151783953	108	23.277	1.65576	4848.93	3.03191e-20	0.546225	-2.94833	0.0211979	0.0151776
dmr1044481	chr6	152751625	152751624	+	14920	-843869	rs9383948	chr6	151907756	151907756	108	87.9504	1.09112	5619.04	4.07852e-07	0.212304	2.99217	0.0214979	0.0188161
dmr1044515	chr6	152839292	152839291	+	15226	-642851	rs2763020	chr6	152196441	152196441	108	101.239	1.21578	3241.96	1.5471e-05	0.159485	-0.21464	0.0468953	0.047616
dmr1044621	chr6	153047426	153047425	+	15753	958708	rs56014572	chr6	154006133	154006133	108	116.111	0.957016	1727.06	2.98904e-05	0.149626	0.347995	0.0318968	0.0304337
dmr1044674	chr6	153130550	153130549	+	15696	704457	rs1294123	chr6	153835006	153835006	108	32.9273	1.27424	3887.91	3.98182e-22	0.580979	-7.66623	0.00089991	4.28625e-05
dmr1044745	chr6	153278727	153278726	+	15531	525353	rs12190401	chr6	153804079	153804079	108	92.0531	1.07612	3738.38	3.41553e-07	0.214809	2.03774	0.00649935	0.00638242
dmr1044786	chr6	153384375	153384374	+	15624	964731	rs6919243	chr6	154349105	154349105	108	119.496	0.936149	2749.39	1.69272e-05	0.158144	-0.480548	0.0231977	0.0218441
dmr1044901	chr6	153659935	153659934	+	15961	288333	rs654359	chr6	153948267	153948267	108	113.179	1.05187	7271.72	9.47986e-06	0.166762	-0.342332	0.0358964	0.0341423
dmr1044904	chr6	153664120	153664119	+	15981	-476930	rs316289	chr6	153187190	153187190	108	112.198	0.957681	1884.09	2.17529e-05	0.154394	0.559998	0.0344966	0.0330509
dmr1045135	chr6	154140363	154140362	+	15917	918932	rs6557397	chr6	155059294	155059294	108	110.341	0.965858	2372.82	8.90576e-06	0.167687	0.28664	0.020298	0.0195142
dmr1045279	chr6	154398617	154398616	+	16064	-253541	rs36121522	chr6	154145075	154145076	108	114.771	1.05625	5535	1.94117e-05	0.156098	0.266937	0.0456954	0.0474757
dmr104539	chr10	3467463	3467466	+	18973	-105603	rs566467351	chr10	3361860	3361860	108	112.493	1.03322	7935.3	8.44491e-06	0.168472	3.18378	0.0410959	0.0377518
dmr1045537	chr6	154964874	154964873	+	15280	-121705	rs911192	chr6	154843169	154843169	108	111.649	0.942876	1598.48	8.9411e-06	0.167628	-0.536318	0.0161984	0.0133359
dmr1045586	chr6	155048076	155048075	+	15304	370559	rs231944	chr6	155418634	155418634	108	103.233	0.949714	2100.14	1.0642e-05	0.165048	0.437065	0.0451955	0.0416534
dmr104561	chr10	3496271	3496270	+	18973	352459	rs145539968	chr10	3848729	3848729	108	94.0887	1.02252	7116.41	1.44842e-06	0.194213	483.053	0.0488951	0.0445471
dmr1045648	chr6	155132694	155132693	+	15300	751957	rs73006690	chr6	155884650	155884650	108	55.6031	0.801504	1144.98	1.30088e-09	0.289927	2.30201	0.0330967	0.0387466
dmr1045655	chr6	155143116	155143115	+	15277	290074	rs231957	chr6	155433189	155433189	108	114.75	0.93695	3210.98	1.61113e-05	0.158881	0.468312	0.0390961	0.0355662
dmr1045746	chr6	155270503	155270502	+	15372	834707	rs6557471	chr6	156105209	156105209	108	84.5121	1.00125	1419.08	2.40882e-06	0.186854	0.458343	0.0428957	0.0423197
dmr1045819	chr6	155443403	155443402	+	15213	234422	rs11755141	chr6	155677824	155677824	108	64.6945	1.26276	3105.56	1.58268e-08	0.257077	-0.753324	0.0112989	0.01422
dmr1045844	chr6	155493788	155493787	+	15053	416714	rs140922030	chr6	155910501	155910501	108	98.0332	0.898802	3370.37	1.50171e-06	0.193692	1.87387	0.0279972	0.0243708
dmr1045865	chr6	155576571	155576570	+	14907	284340	rs35549527	chr6	155860910	155860910	108	107.641	0.947209	2689.86	1.42575e-05	0.160702	140.351	0.0493951	0.0471019
dmr1045906	chr6	155699456	155699455	+	14743	177005	rs398072915	chr6	155876460	155876460	108	89.3426	0.891937	2339.86	1.57967e-06	0.192962	2.21499	0.0456954	0.0448103
dmr1045999	chr6	155918694	155918693	+	14659	676927	rs2767582	chr6	156595620	156595620	108	110.036	0.999709	5327.35	1.00134e-05	0.165951	-0.88709	0.0467953	0.0430611
dmr1046058	chr6	156072094	156072093	+	14343	111299	rs62434817	chr6	156183392	156183392	108	112.978	0.933394	3024.6	9.3179e-06	0.167017	-0.537262	0.0253975	0.023353
dmr1046085	chr6	156137352	156137352	+	14281	16796	rs12201446	chr6	156154148	156154148	108	118.315	0.936377	2599.04	1.92669e-06	0.190092	-0.425754	0.00269973	0.002496
dmr1046110	chr6	156184463	156184462	+	14185	-20157	rs6912769	chr6	156164306	156164306	108	112.978	0.955803	1225.49	1.02851e-05	0.165554	-0.40633	0.0114989	0.00988579
dmr1046117	chr6	156193480	156193479	+	14181	-468314	rs73000750	chr6	155725166	155725166	108	114.497	0.975387	2190.79	1.41127e-06	0.194587	-0.433466	0.00249975	0.00176508
dmr1046201	chr6	156408124	156408123	+	13724	686413	rs71563703	chr6	157094536	157094536	108	121.732	0.915763	3907.15	1.43619e-05	0.160594	-0.633851	0.0240976	0.023206
dmr1046404	chr6	156932118	156932117	+	13925	949596	rs9346953	chr6	157881713	157881713	108	101.05	0.890767	2442.38	3.86001e-06	0.179983	2.18141	0.0328967	0.0308116
dmr104641	chr10	3600843	3600842	+	18786	-381856	rs11251784	chr10	3218987	3218987	108	114.223	0.968098	2408.51	1.47239e-05	0.160223	-0.55	0.0225977	0.0228145
dmr1046501	chr6	157148765	157148764	+	14016	474324	rs113572718	chr6	157623088	157623088	108	108.664	1.05597	4421.88	1.89806e-06	0.190309	1.95317	0.00669933	0.00577836
dmr1046522	chr6	157209890	157209889	+	13931	-259576	rs62434294	chr6	156950314	156950314	108	92.7703	0.873171	2199.68	9.31133e-07	0.20056	3.04518	0.0252975	0.0220835
dmr1046528	chr6	157223755	157223762	+	14010	398492	rs140232211	chr6	157622254	157622254	108	77.6988	0.928153	4242.13	3.01451e-08	0.248384	1.9985	0.0205979	0.0159477
dmr1046552	chr6	157252035	157252034	+	14020	-262457	rs9322592	chr6	156989578	156989578	108	97.7801	0.908842	2211.78	1.37824e-06	0.194928	0.572614	0.0175982	0.0152235
dmr1046910	chr6	157815947	157815946	+	14718	496046	rs1891353	chr6	158311992	158311992	108	98.0016	0.938211	1564.13	1.23171e-06	0.196546	0.339709	0.0111989	0.0084383
dmr1046994	chr6	157973766	157973850	+	14905	16482	rs9459056	chr6	157990332	157990332	108	116.258	0.991525	4305.92	3.05263e-06	0.183408	-0.229765	0.00759924	0.00575465
dmr104701	chr10	3693180	3693179	+	18725	-342781	rs7089145	chr10	3350399	3350399	108	66.4664	0.854066	1471.04	1.21217e-08	0.260649	-0.556764	0.019798	0.0237728
dmr1047391	chr6	158553961	158553960	+	16014	947292	rs240833	chr6	159501252	159501252	108	112.672	0.899683	4664.74	9.14209e-06	0.167299	-0.310611	0.0427957	0.0401747
dmr10473	chr1	15197718	15197717	+	15750	-179811	rs869712	chr1	15017907	15017907	108	88.077	0.944188	1720.06	1.60857e-06	0.1927	-0.304931	0.0320968	0.0317859
dmr1047469	chr6	158663923	158663922	+	15851	801349	rs2880107	chr6	159465271	159465271	108	116.121	0.960565	1838.4	1.15737e-05	0.163803	0.271082	0.0138986	0.012072
dmr1047582	chr6	158826520	158826519	+	15580	-315130	rs397747238	chr6	158511390	158511390	108	116.459	0.9434	1738.85	7.51009e-07	0.203633	-0.493599	0.00119988	0.000758491
dmr1047694	chr6	159028218	159028217	+	15478	374028	rs4708821	chr6	159402245	159402245	108	100.67	0.935006	3496.09	2.64508e-06	0.185494	0.587832	0.0307969	0.0265388
dmr1047739	chr6	159110011	159110010	+	15313	-276844	rs142117685	chr6	158833167	158833167	108	115.056	0.91019	2563.27	1.90897e-05	0.156348	2.10251	0.0406959	0.0370378
dmr1047742	chr6	159113924	159113923	+	15312	173088	rs636481	chr6	159287011	159287011	108	118.283	0.961314	2459.64	2.05735e-05	0.155228	-0.727831	0.0257974	0.0238408
dmr1047764	chr6	159138336	159138335	+	15255	88087	rs558804	chr6	159226422	159226422	108	124.675	0.999451	5855.26	2.78518e-05	0.150688	0.727164	0.0413959	0.0384409
dmr1047877	chr6	159274996	159274995	+	15187	-525445	rs3102988	chr6	158749551	158749551	108	103.233	0.957838	1767.98	8.29221e-06	0.168742	0.432224	0.029597	0.0274107
dmr1047891	chr6	159295230	159295229	+	15306	-191639	rs9346777	chr6	159103591	159103591	108	106.713	0.929134	2804.47	2.45429e-07	0.219456	0.807258	0.00249975	0.00138225
dmr1047926	chr6	159338538	159338537	+	15467	-573358	rs560205043	chr6	158765180	158765180	108	101.693	0.945492	2100.61	1.26269e-06	0.196189	-0.748866	0.00949905	0.00735885
dmr1047935	chr6	159357745	159357744	+	15461	272607	rs9689365	chr6	159630351	159630351	108	88.8785	1.28183	3528.7	2.51986e-06	0.186199	0.665476	0.0276972	0.0274453
dmr104795	chr10	3814768	3814767	+	18491	-464369	rs7089145	chr10	3350399	3350399	108	71.7398	0.937165	1334.78	1.6292e-07	0.225185	-0.537896	0.0347965	0.0341142
dmr1048049	chr6	159538641	159538640	+	15475	-828567	rs35083064	chr6	158710074	158710074	108	109.941	0.913932	3521.35	1.24946e-05	0.162666	-0.420599	0.0521948	0.0496267
dmr1048143	chr6	159685674	159685673	+	15148	-776248	rs34530223	chr6	158909426	158909426	108	117.745	0.938089	2249.11	3.83159e-05	0.145887	-0.635176	0.0484952	0.0473097
dmr1048165	chr6	159726877	159726876	+	15110	-344684	rs79827602	chr6	159382193	159382193	108	33.634	0.775737	1008.56	9.00039e-17	0.474467	1.21217	0.0029997	0.014561
dmr1048418	chr6	160166081	160166080	+	15145	672876	rs9458044	chr6	160838956	160838956	108	107.578	0.989219	3571.11	1.30982e-05	0.161964	-0.463138	0.0534947	0.0492768
dmr1048499	chr6	160283989	160283988	+	15118	527751	rs783157	chr6	160811739	160811739	108	122.396	0.961586	3379.91	2.46939e-05	0.152494	-0.777825	0.0286971	0.0277526
dmr1048581	chr6	160412056	160412055	+	15087	-873307	rs7769589	chr6	159538749	159538749	108	89.9121	0.833924	3752.02	5.39895e-07	0.208331	-0.86528	0.0491951	0.0374001
dmr1048636	chr6	160567211	160567210	+	15044	621547	rs746731	chr6	161188757	161188757	108	112.714	0.94432	2538.46	2.43519e-05	0.152703	-0.280615	0.0521948	0.0491317
dmr1048794	chr6	160856986	160857277	+	15428	1425	rs9365226	chr6	160858702	160858702	108	123.979	0.982988	6521.28	6.6291e-16	0.454875	-0.226881	9.999e-05	5.42062e-14
dmr1048828	chr6	160916425	160916424	+	15619	-626439	rs3125060	chr6	160289986	160289986	108	103.18	0.94037	2615.73	1.48626e-06	0.193841	-0.62432	0.00909909	0.00918758
dmr1048969	chr6	161179425	161179424	+	16116	321380	rs77114555	chr6	161500804	161500804	108	26.6203	1.05661	147.009	8.4828e-13	0.378662	-27.4283	0.0127987	0.0498399
dmr104900	chr10	3948417	3948416	+	18594	579431	rs56970098	chr10	4527847	4527847	108	77.9941	0.995325	5611.69	1.70454e-08	0.256081	6.93495	0.0129987	0.00961619
dmr1049103	chr6	161369738	161369737	+	15971	-119940	rs139612951	chr6	161249798	161249798	108	91.4941	0.976704	2420.67	3.37621e-06	0.181939	1.18619	0.0507949	0.0490641
dmr1049345	chr6	161715726	161715725	+	16761	-856379	rs1247513	chr6	160859347	160859347	108	71.0648	0.903404	2069.55	1.18418e-08	0.260961	-0.792129	0.0122988	0.0131135
dmr1049403	chr6	161795011	161795010	+	16601	-853274	rs73021756	chr6	160941737	160941737	108	97.1473	0.974707	2558.86	4.42495e-06	0.177984	-0.622671	0.0408959	0.0372616
dmr1049519	chr6	161962917	161962916	+	16196	645819	rs34619021	chr6	162608735	162608735	108	71.2652	0.897289	1214.39	2.44381e-07	0.219516	2.47136	0.0451955	0.0494558
dmr1049585	chr6	162068023	162068022	+	16180	-5504	rs4582353	chr6	162062519	162062519	108	108.802	0.97008	1779.13	4.62758e-06	0.177328	-0.302164	0.00969903	0.00885665
dmr1049615	chr6	162119604	162119603	+	16277	716097	rs13199213	chr6	162835700	162835700	108	24.7535	1.62708	6440.2	2.51093e-18	0.507872	-1.89507	0.0437956	0.049041
dmr1049712	chr6	162317755	162317754	+	16414	-53204	rs4709588	chr6	162264551	162264551	108	106.102	0.996412	5438.85	3.95467e-06	0.179629	3.4598	0.0271973	0.0262109
dmr1049755	chr6	162408576	162408575	+	16552	-757154	rs2144211	chr6	161651422	161651422	108	76.4965	0.738603	4570.22	2.37446e-09	0.282141	0.968968	0.0131987	0.0125277
dmr1049757	chr6	162410406	162410405	+	16549	889747	rs9458781	chr6	163300152	163300152	108	113.811	0.994517	2841.01	1.46186e-05	0.16033	-0.299955	0.0232977	0.0246586
dmr1049768	chr6	162421690	162421689	+	16547	-462809	rs35807437	chr6	161958880	161958881	108	114.202	0.961759	1925.31	3.31115e-05	0.148086	-0.534255	0.0430957	0.0427324
dmr1049806	chr6	162501142	162501141	+	16308	-572280	rs13194166	chr6	161928862	161928862	108	119.58	0.949063	3659.63	1.65813e-05	0.158452	0.585671	0.0279972	0.0262111
dmr1049813	chr6	162510428	162510427	+	16274	801246	rs62428046	chr6	163311673	163311673	108	105.427	1.01519	4308.78	6.40822e-06	0.172545	-0.599037	0.0362964	0.0330505
dmr1049955	chr6	162784378	162784377	+	15856	897815	rs149838037	chr6	163682192	163682192	108	41.8711	0.831189	595.907	3.77941e-11	0.334139	9.40054	0.0379962	0.047926
dmr1049957	chr6	162792167	162792166	+	15858	669885	rs2757587	chr6	163462051	163462051	108	90.0492	0.924326	1808.01	2.85847e-06	0.184366	-0.603611	0.0465953	0.0457183
dmr1049996	chr6	162880915	162880914	+	15665	406114	rs192680576	chr6	163287028	163287028	108	51.2684	1.35019	855.681	3.3574e-08	0.246921	-3.94755	0.0257974	0.0473881
dmr1050025	chr6	162929986	162929985	+	15717	382151	rs12211969	chr6	163312136	163312136	108	80.1879	1.01193	1095.48	1.77142e-06	0.191307	-0.663647	0.0429957	0.0400003
dmr105003	chr10	4119165	4119164	+	18193	564943	rs11252660	chr10	4684107	4684107	108	61.0137	0.767214	8513.49	2.45098e-11	0.339368	0.815146	0.0339966	0.0175444
dmr1050045	chr6	162972375	162972430	+	15822	995631	rs12189842	chr6	163968061	163968061	108	73.5434	0.740062	3289.61	2.55634e-08	0.250617	-0.54809	0.0579942	0.0472671
dmr1050079	chr6	163040150	163040149	+	15970	368970	rs186810174	chr6	163409119	163409119	108	57.3012	1.34889	1045.72	1.09235e-07	0.230738	-6.40304	0.0250975	0.0436988
dmr1050088	chr6	163056847	163056846	+	15986	388246	rs2757583	chr6	163445092	163445092	108	84.8391	0.865624	3029.48	2.43713e-08	0.251263	-0.636084	0.00539946	0.00559185
dmr1050091	chr6	163065134	163065133	+	16026	-98513	rs150019106	chr6	162966621	162966621	108	88.3934	1.08717	3921.56	3.22378e-07	0.215623	4.6953	0.0118988	0.00993212
dmr1050121	chr6	163108609	163108608	+	16000	203065	rs62428046	chr6	163311673	163311673	108	117.461	0.963032	6762.96	1.79824e-06	0.19109	-0.702331	0.00709929	0.00531519
dmr1050167	chr6	163161107	163161106	+	16027	806955	rs12189842	chr6	163968061	163968061	108	96.7148	0.930809	2474.93	1.09132e-06	0.198284	-0.699464	0.0148985	0.0139327
dmr105019	chr10	4149669	4149668	+	18000	173981	rs7069950	chr10	4323649	4323649	108	82.1074	0.909553	6708.36	6.72471e-08	0.23743	2.16093	0.0322968	0.0254543
dmr1050214	chr6	163230798	163230797	+	15966	-762992	rs71730422	chr6	162467804	162467806	108	71.2441	0.941738	1274.23	2.88394e-07	0.217191	1.95487	0.0479952	0.0485917
dmr1050267	chr6	163308812	163308811	+	15984	655098	rs641001	chr6	163963909	163963909	108	90.7875	0.885181	3467.92	4.10577e-07	0.21221	-0.455157	0.0241976	0.0207648
dmr105028	chr10	4175080	4175079	+	18008	-824681	rs7089145	chr10	3350399	3350399	108	77.7516	0.961591	1286.01	2.96148e-08	0.248625	-0.621633	0.00539946	0.00423174
dmr105032	chr10	4179927	4179926	+	18018	-413987	rs188796254	chr10	3765940	3765940	108	112.482	0.921906	7334.31	6.4638e-06	0.172417	108.995	0.0455954	0.0406494
dmr1050377	chr6	163485428	163485427	+	15563	482634	rs12189842	chr6	163968061	163968061	108	79.5551	0.875325	3351.28	5.06185e-08	0.241324	-0.574816	0.0242976	0.0184481
dmr1050383	chr6	163505006	163505005	+	15516	663887	rs7761450	chr6	164168892	164168892	108	93.8145	0.976642	1448.21	5.66448e-07	0.207649	0.485035	0.00639936	0.00521629
dmr1050439	chr6	163631506	163631505	+	15371	-613612	rs73783966	chr6	163017894	163017894	108	61.3723	0.70829	3789.76	1.00372e-10	0.322202	-0.862003	0.0327967	0.0231501
dmr105043	chr10	4195509	4195508	+	18000	998889	rs10795254	chr10	5194397	5194397	108	79.9137	0.877148	2974.4	2.54904e-08	0.250656	-0.68769	0.0110989	0.0100678
dmr105045	chr10	4197655	4197654	+	17988	996743	rs10795254	chr10	5194397	5194397	108	89.4059	0.905119	3708.07	3.25638e-07	0.215481	-0.668378	0.0213979	0.0196732
dmr1050485	chr6	163694960	163694959	+	15440	678275	rs74573616	chr6	164373234	164373234	108	52.4391	1.25474	754.174	1.71855e-08	0.255971	1.54995	0.0143986	0.0285276
dmr1050492	chr6	163706929	163706928	+	15469	100134	rs7756548	chr6	163807062	163807062	108	110.036	0.949736	10441	6.78524e-07	0.20508	7.36646	0.010099	0.00734684
dmr105058	chr10	4217423	4217422	+	17992	-867024	rs7089145	chr10	3350399	3350399	108	79.6816	0.88194	2773.9	3.71638e-08	0.24554	-0.508366	0.0135986	0.012161
dmr1050597	chr6	163897214	163897213	+	15766	70848	rs12189842	chr6	163968061	163968061	108	94.5738	0.921269	2718.1	2.46335e-06	0.186529	-0.630756	0.0413959	0.0383435
dmr1050659	chr6	163978003	163978002	+	16031	243632	rs10945965	chr6	164221634	164221634	108	57.8285	0.649353	5838.55	8.59512e-12	0.351857	2.54525	0.0471953	0.0286381
dmr1050668	chr6	163992858	163992857	+	16080	-583739	rs186810174	chr6	163409119	163409119	108	44.9613	1.15285	561.042	1.60189e-09	0.287243	-6.17301	0.0114989	0.0341343
dmr1050685	chr6	164014957	164014956	+	16208	206529	rs11755623	chr6	164221485	164221485	108	49.4543	0.687691	1667.15	2.1193e-11	0.341114	2.62701	0.0562944	0.0472365
dmr1050742	chr6	164104935	164104934	+	16329	-139095	rs670080	chr6	163965840	163965840	108	103.518	0.963753	1713.49	1.61343e-05	0.158859	-0.645658	0.0479952	0.0463634
dmr1050762	chr6	164129677	164129676	+	16390	-158403	rs6455930	chr6	163971274	163971274	108	96.5777	0.958415	2300.53	1.96303e-06	0.189821	-0.502793	0.0212979	0.0189792
dmr1050781	chr6	164153816	164153815	+	16450	-967935	rs2747696	chr6	163185881	163185881	108	79.4074	0.969671	1194.37	2.99159e-07	0.216675	-0.360019	0.0158984	0.0155111
dmr1050858	chr6	164254300	164254299	+	16371	621816	rs1115650	chr6	164876115	164876115	108	105.057	0.953774	2125.46	4.0587e-06	0.179249	-0.331036	0.0158984	0.0145427
dmr1050913	chr6	164368514	164368513	+	15925	-199434	rs140701701	chr6	164169080	164169080	108	101.197	1.09288	5559.87	4.13408e-06	0.17898	9.15855	0.0351965	0.0325984
dmr1050923	chr6	164397801	164397800	+	15890	-980039	rs2759388	chr6	163417762	163417762	108	108.348	0.936008	3033.35	1.04042e-06	0.198969	-0.518351	0.00519948	0.00450185
dmr1050924	chr6	164402184	164402183	+	15900	-957092	rs2757583	chr6	163445092	163445092	108	67.9535	0.826317	2350.97	2.14907e-09	0.283437	-0.657333	0.0125987	0.0132832
dmr1050937	chr6	164422306	164422305	+	15950	-960255	rs2757587	chr6	163462051	163462051	108	88.752	0.954778	1855.21	2.12593e-06	0.188666	-0.50143	0.0388961	0.0378264
dmr1050979	chr6	164540924	164540923	+	16029	-577025	rs640990	chr6	163963899	163963899	108	115.457	0.958121	3172.01	1.06299e-05	0.165065	-0.422871	0.0214979	0.0199861
dmr1051028	chr6	164639438	164639437	+	16196	648825	rs2322855	chr6	165288262	165288262	108	94.0887	0.943866	1633.64	1.82128e-06	0.190906	0.28248	0.0184982	0.0178853
dmr1051063	chr6	164715622	164715621	+	16327	708872	rs139165529	chr6	165424493	165424493	108	84.3645	0.957062	1342.47	2.40186e-06	0.186896	0.606166	0.0483952	0.0476249
dmr1051161	chr6	164890319	164890318	+	16442	213032	rs10946059	chr6	165103350	165103350	108	115.341	0.96451	1993.12	2.82444e-05	0.150477	0.310067	0.0361964	0.0339962
dmr1051238	chr6	165036542	165036541	+	16046	-910546	rs55653313	chr6	164125996	164125996	108	65.2535	0.832855	5026.43	4.87417e-11	0.33105	0.699546	0.00849915	0.00519191
dmr1051418	chr6	165382492	165382491	+	16232	-204562	rs9364792	chr6	165177930	165177930	108	76.95	0.939371	1548.9	4.35217e-07	0.211386	2.80267	0.0354965	0.0391976
dmr1051677	chr6	165767404	165767424	+	16527	243	rs4565279	chr6	165767667	165767667	108	115.341	0.978595	2404.99	5.20531e-10	0.301629	-0.373494	9.999e-05	4.51196e-07
dmr1051703	chr6	165800928	165800927	+	16745	-911130	rs11323801	chr6	164889797	164889798	108	95.5969	0.975294	3111.73	9.86699e-08	0.232146	-0.86198	0.00219978	0.00197804
dmr1051831	chr6	165960622	165960621	+	16819	873957	rs7755752	chr6	166834578	166834578	108	105.142	0.973629	2495.24	8.28705e-09	0.265715	0.384972	0.00019998	4.32324e-05
dmr1051871	chr6	166021806	166021806	+	16644	231483	rs60948137	chr6	166253289	166253289	108	90.9352	1.00331	1790.65	3.97138e-06	0.179567	-0.734241	0.039996	0.0403247
dmr1051877	chr6	166036495	166036494	+	16666	-504853	rs73247795	chr6	165531642	165531642	108	88.1508	0.867178	4538.11	1.02673e-07	0.231596	1.66758	0.0166983	0.0141845
dmr1052025	chr6	166221912	166221911	+	16479	-378108	rs34987904	chr6	165843804	165843804	108	107.293	1.0362	6887.47	4.61797e-07	0.210546	2.13263	0.00189981	0.00277644
dmr1052131	chr6	166383605	166383604	+	17003	783491	rs9459899	chr6	167167095	167167095	108	54.3059	0.797857	3994.52	1.22612e-11	0.347649	0.266699	0.0269973	0.0192587
dmr1052163	chr6	166429730	166429729	+	17106	-898088	rs73247795	chr6	165531642	165531642	108	49.1484	1.16579	838.817	6.85624e-13	0.381072	2.12405	0.00019998	0.000339761
dmr1052302	chr6	166583320	166583486	+	16956	-658197	rs300150	chr6	165925123	165925123	108	117.408	0.987256	6603	1.65277e-05	0.1585	2.39668	0.050295	0.0476417
dmr1052333	chr6	166638560	166638559	+	16418	-820475	rs10806834	chr6	165818085	165818085	108	113.959	0.95072	2308.11	9.93555e-06	0.166067	0.336476	0.0180982	0.0163514
dmr1052438	chr6	166754392	166754391	+	16443	-855260	rs2500477	chr6	165899132	165899132	108	77.0133	0.927632	1668.86	5.26437e-07	0.208689	2.04866	0.0466953	0.0493793
dmr1052454	chr6	166770117	166770116	+	16430	-870985	rs2500477	chr6	165899132	165899132	108	85.9254	0.821414	5416.63	9.7815e-08	0.232266	2.02668	0.030497	0.0259482
dmr1052517	chr6	166834826	166834825	+	16488	-699260	rs6911964	chr6	166135566	166135566	108	39.0551	1.48817	801.1	5.30885e-10	0.301379	-0.885622	0.0334967	0.0451298
dmr105275	chr10	4756575	4756574	+	18678	-187231	rs7089195	chr10	4569344	4569344	108	116.037	0.972019	3073.65	2.06141e-05	0.155199	-0.509766	0.0339966	0.0341762
dmr1052766	chr6	167208717	167208716	+	17071	-274532	rs41269597	chr6	166934185	166934185	108	49.5809	0.584925	2643.88	2.43783e-14	0.417685	0.769073	0.0116988	0.0157013
dmr1052771	chr6	167211082	167211081	+	17093	-268716	rs2769339	chr6	166942366	166942366	108	102.969	0.97375	2108.2	5.92222e-06	0.173706	-0.520813	0.0253975	0.0228535
dmr1052787	chr6	167223544	167223543	+	17130	128846	rs10945531	chr6	167352389	167352389	108	75.8215	0.829139	2239.98	4.93668e-08	0.241667	0.461882	0.0232977	0.0255231
dmr1052871	chr6	167308409	167308408	+	17007	-141314	rs9459899	chr6	167167095	167167095	108	108.084	0.905055	6888.92	4.86712e-06	0.176588	-0.712302	0.0506949	0.0469211
dmr1052927	chr6	167373391	167373390	+	17116	-875804	rs2281044	chr6	166497587	166497587	108	105.216	1.06137	5285.29	7.50342e-06	0.170219	-0.321652	0.0430957	0.041137
dmr1052932	chr6	167390185	167390529	+	17194	-694195	rs73261015	chr6	166695990	166695990	108	86.4738	0.835036	6746.25	1.24066e-07	0.228974	-0.713479	0.0416958	0.0320932
dmr1052992	chr6	167448685	167448684	+	17201	857798	rs113875631	chr6	168306482	168306482	108	91.5469	0.90028	2699.67	6.64379e-07	0.20538	2.82771	0.0210979	0.020481
dmr1053020	chr6	167482473	167482472	+	17100	-59439	rs35830149	chr6	167423034	167423034	108	95.4387	0.981652	1657.2	7.47137e-06	0.170282	0.404442	0.0469953	0.0442652
dmr1053068	chr6	167532040	167532040	+	17116	-4993	rs74342662	chr6	167527047	167527047	108	108.232	1.03511	4520.98	6.75489e-06	0.171768	0.27327	0.0265973	0.0255965
dmr1053090	chr6	167556756	167556756	+	17141	-110460	rs6605481	chr6	167446296	167446296	108	94.8902	0.97	1755.43	5.77104e-06	0.174086	0.799028	0.0429957	0.0413098
dmr1053120	chr6	167582924	167583069	+	17199	285242	rs9379294	chr6	167868311	167868311	108	110.489	0.94307	2634.05	1.66086e-05	0.158427	-0.259909	0.0458954	0.042538
dmr105327	chr10	4837971	4837970	+	18545	121061	rs138622455	chr10	4959031	4959031	108	74.5031	0.840513	5019.94	3.81507e-08	0.245183	-2.24711	0.0567943	0.0477409
dmr1053517	chr6	168127386	168127386	+	17935	139517	rs75902474	chr6	168266903	168266903	108	87.2121	0.924301	12801.4	1.60463e-07	0.225397	-0.51976	0.0564944	0.0424838
dmr1053570	chr6	168169616	168169615	+	18079	3567	rs13196167	chr6	168173182	168173182	108	107.905	0.952668	2415.99	1.61783e-05	0.158819	-0.595927	0.0488951	0.0459495
dmr1053635	chr6	168241220	168241219	+	18109	603113	rs111256884	chr6	168844332	168844332	108	91.3254	0.9869	2400.67	3.48182e-06	0.18149	1.82777	0.0484952	0.0490034
dmr1053640	chr6	168245019	168245018	+	18131	-312675	rs114554562	chr6	167932344	167932344	108	79.1543	0.990154	8536.95	1.4344e-09	0.288668	88.4274	0.00329967	0.00205894
dmr1053758	chr6	168380471	168380470	+	17893	530864	rs9364185	chr6	168911334	168911334	108	115.151	0.975317	3450.96	2.08737e-05	0.155012	-0.349954	0.0447955	0.0411581
dmr1053764	chr6	168384565	168384564	+	17897	-958154	rs35317270	chr6	167426411	167426411	108	104.752	0.974938	3179.04	1.00223e-05	0.165938	-2.57123	0.0472953	0.0464249
dmr1053820	chr6	168443390	168443399	+	17850	-142369	rs200464016	chr6	168301015	168301021	108	111.28	0.852469	28194.5	1.2423e-07	0.228955	9.36308	0.0132987	0.00584875
dmr1053892	chr6	168530923	168530922	+	17622	493494	rs117909536	chr6	169024416	169024416	108	115.604	0.988386	16043	2.65154e-06	0.185459	-0.93285	0.0216978	0.0196954
dmr1053897	chr6	168538101	168538100	+	17681	-740605	rs675062	chr6	167797496	167797496	108	83.0883	1.15023	6137.76	4.17668e-08	0.243949	-0.615975	0.00809919	0.00434592
dmr1054046	chr6	168709795	168709794	+	18481	-667788	rs12197062	chr6	168042007	168042007	108	69.5461	0.744682	3512.93	7.66678e-09	0.266747	-2.81711	0.0513949	0.0424705
dmr1054149	chr6	168827586	168827585	+	18181	826121	rs115553893	chr6	169653706	169653706	108	116.88	1.06147	6584.07	1.86477e-05	0.156698	-4.41869	0.0458954	0.0439911
dmr1054153	chr6	168834931	168834930	+	18202	758922	rs564817301	chr6	169593852	169593852	108	112.588	0.929801	4919.33	4.50902e-06	0.177708	-2.32599	0.020498	0.0191581
dmr1054194	chr6	168870050	168870049	+	18270	-859081	rs9355047	chr6	168010969	168010969	108	111.196	0.968412	2286.26	2.16464e-05	0.154468	0.420065	0.0416958	0.0412172
dmr1054224	chr6	168898887	168898886	+	18160	-461937	rs6913276	chr6	168436950	168436950	108	106.871	0.972118	2160.97	9.56168e-06	0.166635	-0.670661	0.0264974	0.0255692
dmr1054236	chr6	168905514	168905513	+	18123	-788636	rs58661648	chr6	168116878	168116878	108	87.5496	1.20721	3327.4	1.20757e-06	0.19683	-0.372963	0.0162984	0.0190521
dmr1054271	chr6	168932739	168932738	+	17960	681719	rs7758391	chr6	169614457	169614457	108	102.4	1.05436	5556.78	4.53647e-06	0.177619	-1.87224	0.0365963	0.0360032
dmr1054405	chr6	169138140	169138139	+	17157	135864	rs9800702	chr6	169274003	169274003	108	102.758	0.969632	2353.85	2.15137e-06	0.188494	0.315898	0.00969903	0.0104227
dmr1054711	chr6	169615678	169615677	+	16331	50194	rs7750206	chr6	169665871	169665871	108	71.2547	0.61202	18545.5	1.33863e-11	0.346605	-2.63385	0.0253975	0.0137008
dmr1054903	chr6	169894155	169894155	+	13566	-21610	rs7744688	chr6	169872545	169872545	108	111.122	0.962186	2676.06	1.46456e-05	0.160302	-0.376231	0.0372963	0.0336862
dmr1054965	chr6	169969231	169969231	+	12707	48509	rs67022320	chr6	170017740	170017740	108	99.3621	0.934987	1817.16	3.13209e-06	0.183034	0.509453	0.0192981	0.0190426
dmr1054966	chr6	169970288	169970337	+	12697	-305377	rs6907003	chr6	169664911	169664911	108	74.0285	0.886637	3650.09	5.95489e-09	0.270091	-0.772159	0.0156984	0.0102662
dmr1054969	chr6	169971755	169971865	+	12683	-157119	rs112303670	chr6	169814636	169814636	108	63.6715	1.36856	1847.97	1.11044e-07	0.230511	1.42426	0.0137986	0.0277658
dmr1054972	chr6	169973580	169973579	+	12656	-814250	rs148494717	chr6	169159330	169159330	108	56.373	1.27072	1041.05	1.65754e-09	0.286802	5.67181	0.00209979	0.00395784
dmr1054976	chr6	169975555	169975780	+	12639	-325412	rs76890809	chr6	169650143	169650143	108	53.2934	1.52041	3945.56	4.65242e-09	0.273344	0.851202	0.0348965	0.0410292
dmr1054980	chr6	169977613	169977613	+	12630	273448	rs735692	chr6	170251061	170251061	108	101.925	0.951146	2496.14	6.61756e-07	0.205436	-0.566163	0.00539946	0.00458666
dmr105528	chr10	5148633	5148632	+	18493	475932	rs12777494	chr10	5624564	5624564	108	117.861	0.972033	3714.9	3.55265e-06	0.181196	-0.474173	0.00539946	0.00554392
dmr105535	chr10	5164534	5164533	+	18649	29864	rs10795254	chr10	5194397	5194397	108	103.644	0.917887	3933.74	4.13543e-07	0.212108	-0.706932	0.00579942	0.00466129
dmr1055707	chr7	203822	203822	+	12819	-23949	rs6970037	chr7	179873	179873	108	46.4168	0.993797	3385.43	2.14589e-11	0.340965	2.51852	0.0607939	0.0408981
dmr1055894	chr7	351783	351782	+	14444	933704	rs2690256	chr7	1285486	1285486	108	117.387	0.955366	2762.39	1.2971e-05	0.162109	0.383076	0.0206979	0.0183298
dmr1055906	chr7	363822	363863	+	14523	-351	rs139240495	chr7	363471	363471	108	118.768	0.962619	5492.16	9.36184e-06	0.166948	0.351242	0.0237976	0.0215042
dmr105609	chr10	5285216	5285215	+	18813	747970	rs7914699	chr10	6033185	6033185	108	105.374	0.910492	6274.72	2.90672e-06	0.184122	3.75254	0.0372963	0.0344457
dmr105645	chr10	5339409	5339408	+	18866	672197	rs1570538	chr10	6011605	6011605	108	110.605	0.960567	2604.36	1.94739e-06	0.189937	-0.459296	0.00529947	0.00481686
dmr1056469	chr7	926360	926359	+	19870	245325	rs112471340	chr7	1171684	1171684	108	112.567	0.938466	4024.9	1.10276e-05	0.16452	-0.650301	0.0385961	0.0363175
dmr1056557	chr7	1008784	1008783	+	20607	-839229	rs62428636	chr7	169555	169555	108	103.054	0.893219	7022.98	2.29113e-06	0.187581	3.49949	0.0477952	0.0415126
dmr105666	chr10	5374888	5374887	+	18778	-185361	rs7094666	chr10	5189527	5189527	108	109.308	0.956682	2371.3	1.44072e-05	0.160547	-0.313105	0.0376962	0.0353602
dmr1056705	chr7	1151355	1151354	+	20571	758983	rs6963443	chr7	1910337	1910337	108	83.4891	0.876804	3321.04	3.70882e-07	0.213647	1.08408	0.0424958	0.0427882
dmr105673	chr10	5384900	5384899	+	18760	-560659	rs10904350	chr10	4824241	4824241	108	109.371	0.962187	2753.85	1.12676e-05	0.164201	-0.468717	0.0333967	0.0313284
dmr1056756	chr7	1203586	1203585	+	20384	-892282	rs36160691	chr7	311304	311304	108	105.711	0.977206	2553.16	9.50699e-06	0.16672	-0.278549	0.0338966	0.032534
dmr1056778	chr7	1221452	1221451	+	20327	714762	rs4719364	chr7	1936213	1936213	108	113.558	0.960583	3934.36	1.12996e-05	0.164159	0.404716	0.0314969	0.0305566
dmr1056782	chr7	1224726	1224725	+	20313	-436520	rs55899111	chr7	788206	788206	108	60.2859	0.741961	2487.91	2.41719e-10	0.311289	0.915358	0.020398	0.0238027
dmr1056815	chr7	1265188	1265187	+	20191	919845	rs1625464	chr7	2185032	2185032	108	110.363	0.955078	4536.07	2.26794e-06	0.187729	-0.283965	0.0089991	0.0100421
dmr1056873	chr7	1311737	1311736	+	19941	-733689	rs142446183	chr7	578048	578048	108	48.6844	1.19423	825.099	5.62654e-09	0.27084	-6.34381	0.0193981	0.0419514
dmr1057100	chr7	1518446	1518445	+	19541	323446	rs4721098	chr7	1841891	1841891	108	116.585	1.03921	6267.73	1.81009e-05	0.157143	0.26716	0.0463954	0.0448416
dmr1057196	chr7	1625732	1625791	+	19386	284546	rs6963443	chr7	1910337	1910337	108	65.1164	0.630832	7037.58	1.20977e-10	0.319898	0.833913	0.0471953	0.0352968
dmr1057287	chr7	1733836	1733849	+	19559	176488	rs6963443	chr7	1910337	1910337	108	84.4805	0.685075	11318	1.60443e-08	0.256894	0.905738	0.059994	0.0356667
dmr105729	chr10	5488734	5488733	+	18782	981555	rs141887334	chr10	6470288	6470289	108	73.3957	0.858818	8920.63	6.65779e-11	0.327244	-0.619402	0.00389961	0.002006
dmr1057610	chr7	2036302	2036301	+	19323	994406	rs566076912	chr7	3030707	3030707	108	103.233	0.962741	2479.07	4.13018e-06	0.178994	1.70509	0.0189981	0.0196229
dmr1057747	chr7	2162111	2162110	+	19424	-412504	rs11975865	chr7	1749607	1749607	108	101.82	0.939813	2580.79	1.11651e-06	0.197957	-0.781957	0.00969903	0.0081518
dmr1057993	chr7	2486895	2486894	+	19705	-203641	rs147431451	chr7	2283254	2283254	108	71.877	1.05661	4219.46	5.96438e-10	0.299901	2.61988	0.00189981	0.00130677
dmr1058002	chr7	2500443	2500442	+	19661	195972	rs566371983	chr7	2696414	2696414	108	90.2074	0.887882	3837.1	4.8315e-07	0.209906	2.80292	0.0290971	0.0269396
dmr1058128	chr7	2619209	2619370	+	19866	367399	rs17736807	chr7	2986769	2986769	108	78.7219	0.633466	15711.4	1.63616e-09	0.286969	1.6337	0.0625937	0.034833
dmr105812	chr10	5587999	5587998	+	18599	882290	rs141887334	chr10	6470288	6470289	108	88.6359	1.05157	7136.38	1.27977e-07	0.228543	-0.571853	0.0138986	0.00956988
dmr1058206	chr7	2696547	2696546	+	20184	903605	rs10275225	chr7	3600151	3600151	108	72.1512	0.983268	1113.97	5.51784e-09	0.271097	-0.847134	0.00309969	0.00239875
dmr1058411	chr7	2933860	2933859	+	20136	-723287	rs1639912	chr7	2210573	2210573	108	116.269	0.976995	3062.88	1.66377e-05	0.158401	0.781127	0.0237976	0.0262438
dmr105851	chr10	5627425	5627424	+	18581	842864	rs141887334	chr10	6470288	6470289	108	77.2137	0.876225	6892.4	6.54897e-10	0.298712	-0.608664	0.00529947	0.00298982
dmr1058546	chr7	3108002	3108001	+	20268	403955	rs6962132	chr7	3511956	3511956	108	79.8293	0.805045	3211.77	1.89374e-09	0.285078	-0.492839	0.00349965	0.00341767
dmr1058633	chr7	3196853	3196852	+	20571	999207	rs2527831	chr7	4196059	4196059	108	96.4195	0.879696	6322.44	1.0116e-06	0.199372	-0.605547	0.0512949	0.0395329
dmr1058679	chr7	3252891	3252890	+	20733	340495	rs10085602	chr7	3593385	3593385	108	90.4184	1.03807	4304.9	1.75953e-06	0.191404	-0.652405	0.0434957	0.0455824
dmr1058792	chr7	3452682	3452681	+	21366	-83570	rs10273811	chr7	3369112	3369112	108	116.195	0.961812	2890.67	2.57021e-05	0.151894	0.287369	0.039896	0.0414139
dmr1058801	chr7	3465865	3465864	+	21368	825879	rs10233788	chr7	4291743	4291743	108	60.866	1.33007	1878.78	4.78178e-08	0.242103	2.07122	0.020298	0.0282419
dmr1058826	chr7	3518698	3518697	+	21530	-201123	rs11402212	chr7	3317575	3317575	108	119.338	0.96194	6310.57	9.61388e-06	0.166554	0.31631	0.0276972	0.0240404
dmr105897	chr10	5676864	5676905	+	18676	-1702	rs9423900	chr10	5675162	5675162	108	117.081	0.991836	5071.41	2.90717e-06	0.18412	0.241934	0.00589941	0.00588381
dmr1058996	chr7	3831831	3831830	+	21390	438683	rs13241488	chr7	4270513	4270513	108	107.81	0.965157	2972.77	1.4408e-05	0.160546	-0.391943	0.0489951	0.048273
dmr105905	chr10	5687127	5687126	+	18723	783162	rs141887334	chr10	6470288	6470289	108	84.2379	0.866098	4053.9	1.74975e-07	0.22419	-0.615312	0.0319968	0.0294689
dmr1059081	chr7	3977996	3977995	+	21371	-885034	rs7795750	chr7	3092962	3092962	108	74.8934	0.996865	1135.83	4.13717e-07	0.212102	0.362678	0.0313969	0.0287524
dmr1059107	chr7	4007447	4007446	+	21288	-808172	rs4719849	chr7	3199275	3199275	108	112.746	0.951829	2862.15	1.32444e-05	0.161799	0.261982	0.0306969	0.029459
dmr105910	chr10	5693130	5693129	+	18729	442282	rs2104496	chr10	6135411	6135411	108	111.776	0.930242	6083.99	5.14905e-06	0.175761	0.551592	0.0314969	0.0284855
dmr1059130	chr7	4028154	4028153	+	21277	919414	rs59188861	chr7	4947567	4947567	108	103.011	0.958539	3025.66	7.99708e-06	0.169278	-0.61043	0.0467953	0.0448179
dmr1059256	chr7	4158563	4158562	+	21144	94334	rs4723539	chr7	4252896	4252896	108	77.6461	0.936529	1673	5.23673e-07	0.208764	-0.532365	0.0454955	0.0444517
dmr1059325	chr7	4217572	4217623	+	20979	-756678	rs73296751	chr7	3460894	3460894	108	58.1555	0.84957	6284.3	3.21012e-10	0.307731	1.96226	0.0739926	0.0468307
dmr105936	chr10	5744088	5744087	+	18752	726201	rs141887334	chr10	6470288	6470289	108	79.2387	0.839912	8563.06	8.17252e-10	0.295888	-0.616395	0.00619938	0.00388684
dmr1059404	chr7	4293788	4293787	+	20950	211291	rs10231388	chr7	4505078	4505078	108	110.183	0.959336	2324.27	3.58254e-06	0.181073	0.284241	0.00789921	0.00824403
dmr1059450	chr7	4345626	4345625	+	20906	604124	rs12534376	chr7	4949749	4949749	108	103.043	1.05388	3820.19	4.96505e-06	0.176296	-0.578625	0.0265973	0.024998
dmr1059481	chr7	4383340	4383339	+	20817	604110	rs113612946	chr7	4987449	4987449	108	88.1297	1.00217	4968.1	3.66836e-07	0.213801	-0.773627	0.0238976	0.0214294
dmr1059485	chr7	4386396	4386395	+	20793	676351	rs35456262	chr7	5062746	5062746	108	62.8594	0.770721	2101.6	8.38799e-10	0.295556	-0.957916	0.0207979	0.0214259
dmr1059503	chr7	4414110	4414109	+	20723	90031	rs59694467	chr7	4504140	4504140	108	93.4664	0.985973	1830.3	4.99886e-06	0.176196	2.49137	0.040096	0.0412614
dmr1059513	chr7	4424410	4424409	+	20693	940427	rs59972521	chr7	5364836	5364836	108	74.0074	0.941113	1381.28	1.48181e-07	0.226505	-0.438408	0.0213979	0.0245876
dmr1059582	chr7	4502658	4502657	+	20718	654764	rs112422195	chr7	5157421	5157421	108	84.9551	0.922241	2298.47	1.1543e-06	0.197479	-0.41776	0.0485951	0.0489249
dmr1059584	chr7	4506083	4506082	+	20716	481367	rs113612946	chr7	4987449	4987449	108	66.3715	0.849625	1638.24	1.50917e-09	0.288013	-0.749565	0.00739926	0.00898677
dmr105960	chr10	5799481	5799480	+	18778	670808	rs141887334	chr10	6470288	6470289	108	75.9586	0.953003	1818.08	1.65733e-10	0.315995	-0.751315	0.00059994	0.000240688
dmr1059636	chr7	4603792	4603791	+	20576	867284	rs56220358	chr7	5471075	5471075	108	94.4262	0.944217	2218.65	1.48874e-06	0.193817	-0.623319	0.0214979	0.0194567
dmr1059747	chr7	4749510	4749509	+	20153	237940	rs113612946	chr7	4987449	4987449	108	91.8844	1.04366	6198.08	1.42847e-06	0.194413	-0.682173	0.0476952	0.0457836
dmr1059750	chr7	4754224	4754223	+	20142	354088	rs4363099	chr7	5108311	5108311	108	109.825	0.92685	2541.37	1.66806e-06	0.192176	0.463208	0.00689931	0.00538607
dmr105986	chr10	5853521	5853520	+	18799	-296881	rs4242799	chr10	5556640	5556640	108	109.972	0.947859	5920.99	2.66984e-06	0.185359	-0.428251	0.0179982	0.0163152
dmr1059941	chr7	4946335	4946334	+	19945	47098	rs115540690	chr7	4993432	4993432	108	81.3691	1.18943	2809.17	8.26007e-07	0.202273	-0.855625	0.0223978	0.0273203
dmr1060025	chr7	5066700	5066699	+	19435	-69071	rs3801051	chr7	4997629	4997629	108	83.2254	0.984669	4523.53	5.80767e-09	0.270422	-0.744039	0.00409959	0.0016408
dmr106005	chr10	5875101	5875100	+	18813	47477	rs682555	chr10	5922577	5922577	108	79.534	0.996434	1624.25	7.62585e-10	0.296772	-0.374492	0.00059994	0.00022185
dmr1060088	chr7	5132796	5132795	+	19100	871069	rs117831773	chr7	6003864	6003864	108	67.6266	1.11514	3346.85	5.40836e-08	0.240418	36.9925	0.029997	0.038442
dmr1060129	chr7	5170311	5170310	+	18965	-8680	rs35355055	chr7	5161631	5161631	108	104.963	0.978016	3049.45	1.14495e-05	0.163963	-0.360959	0.050195	0.0489971
dmr1060149	chr7	5183469	5183468	+	18893	526904	rs10275228	chr7	5710372	5710372	108	99.1406	0.967071	2186.98	2.06336e-07	0.221887	0.701979	0.00249975	0.00179388
dmr1060188	chr7	5230477	5230477	+	18561	492277	rs13229546	chr7	5722754	5722754	108	115.467	0.998832	3439.58	2.80164e-05	0.150599	0.314201	0.0488951	0.0497403
dmr1060376	chr7	5449882	5449881	+	18080	846965	rs62454294	chr7	6296846	6296846	108	93.7512	0.974246	2019.31	4.56436e-08	0.242738	0.753529	0.00089991	0.000869666
dmr1060381	chr7	5455635	5455634	+	18076	624292	rs668326	chr7	6079926	6079926	108	120.814	0.947434	5210.17	8.68038e-06	0.168066	-0.327819	0.0178982	0.0168307
dmr1060416	chr7	5491614	5491613	+	17821	960351	rs192272445	chr7	6451964	6451964	108	117.018	0.948284	3608.24	2.06232e-05	0.155192	2.68983	0.0429957	0.0401543
dmr1060509	chr7	5633169	5633168	+	17617	168331	rs10228325	chr7	5801499	5801499	108	56.8793	0.524635	19241.6	1.17793e-13	0.400669	0.733796	0.0567943	0.0369825
dmr1060515	chr7	5646983	5646982	+	17591	-649354	rs3801051	chr7	4997629	4997629	108	90.5555	1.06953	7290.45	8.10098e-07	0.202551	-0.561531	0.039896	0.035287
dmr106054	chr10	5942726	5942725	+	18991	997188	rs10905071	chr10	6939913	6939913	108	94.9113	0.870378	3590.63	3.2917e-08	0.24719	0.370053	0.0029997	0.0021298
dmr1060556	chr7	5712209	5712208	+	17551	66232	rs4724727	chr7	5778440	5778440	108	43.2211	0.766524	671.748	1.5888e-12	0.371506	0.508035	0.0129987	0.0203717
dmr1060608	chr7	5793102	5793101	+	16967	-753558	rs56144815	chr7	5039544	5039544	108	77.4141	0.878057	2929.22	1.38592e-07	0.227436	-0.749584	0.0429957	0.0399401
dmr1060651	chr7	5848099	5848098	+	16645	62517	rs2108073	chr7	5910615	5910615	108	114.718	0.955332	2095.43	2.07242e-05	0.155119	0.316364	0.0289971	0.0285119
dmr1060656	chr7	5852291	5852290	+	16658	-854934	rs12535548	chr7	4997357	4997357	108	97.4426	1.05828	5490.54	1.80601e-06	0.191028	-0.871282	0.0268973	0.0249775
dmr1060679	chr7	5894696	5894695	+	16887	-737246	rs72149596	chr7	5157438	5157450	108	102.737	0.962941	1953.47	1.2073e-05	0.163176	-0.467507	0.0472953	0.0433494
dmr1060717	chr7	5990844	5990843	+	17389	-212404	rs4724727	chr7	5778440	5778440	108	47.0496	0.744018	901.444	5.78878e-14	0.408402	0.541165	0.00409959	0.00483406
dmr1060738	chr7	6020144	6020143	+	17536	-218645	rs10228325	chr7	5801499	5801499	108	56.5523	0.624552	8510.27	1.67487e-12	0.3709	0.734516	0.0456954	0.0291236
dmr1060832	chr7	6167544	6167543	+	17614	-389104	rs4724727	chr7	5778440	5778440	108	40.5316	0.749411	609.376	1.46835e-15	0.446875	0.536849	0.00339966	0.00459132
dmr1060860	chr7	6256188	6256187	+	17586	647904	rs113394663	chr7	6904091	6904091	108	43.5164	0.717794	10278.7	2.65275e-15	0.440851	-6.58013	0.0519948	0.0272107
dmr1060927	chr7	6360041	6360041	+	17646	85524	rs12702510	chr7	6445565	6445565	108	116.079	0.93748	3760.51	4.31711e-06	0.178346	0.260382	0.0129987	0.00988684
dmr106092	chr10	5992547	5992546	+	19081	477742	rs141887334	chr10	6470288	6470289	108	72.8789	0.890719	5950.88	2.06139e-10	0.313278	-0.61839	0.00339966	0.00238916
dmr106094	chr10	5995128	5995127	+	19076	475161	rs141887334	chr10	6470288	6470289	108	88.5938	0.896978	4232.05	6.4877e-07	0.205719	-0.62801	0.0422958	0.0417456
dmr1060	chr1	2015302	2015301	+	15612	130526	rs9442616	chr1	2145827	2145827	108	94.5211	0.847151	3634.7	5.2886e-07	0.208624	2.00293	0.0213979	0.0211218
dmr1061055	chr7	6545604	6545603	+	17712	-872635	rs3779092	chr7	5672969	5672969	108	116.184	0.970121	4551.96	2.91918e-06	0.18406	0.290226	0.00639936	0.00658666
dmr1061161	chr7	6705918	6705917	+	17814	199253	rs139175039	chr7	6905170	6905170	108	113.98	1.00766	4858.91	2.45695e-06	0.186567	-0.58129	0.0079992	0.00600148
dmr106121	chr10	6024815	6024814	+	19009	445474	rs141887334	chr10	6470288	6470289	108	71.6766	0.841604	5750.27	1.57964e-09	0.287424	-0.592499	0.0168983	0.0126362
dmr106123	chr10	6027093	6027092	+	18998	443196	rs141887334	chr10	6470288	6470289	108	80.325	0.985688	8407.61	3.51233e-09	0.277033	-0.602123	0.00739926	0.00330054
dmr106137	chr10	6044329	6044328	+	18986	425960	rs141887334	chr10	6470288	6470289	108	94.7637	0.94864	2183.81	3.8149e-07	0.213248	-0.740397	0.00819918	0.00583605
dmr1061408	chr7	7054201	7054200	+	17994	537805	rs56806536	chr7	7592005	7592005	108	86.3051	0.888073	2665.12	6.66115e-07	0.205343	-0.659457	0.0371963	0.0373961
dmr1061633	chr7	7490686	7490685	+	18254	-617790	rs13245550	chr7	6872896	6872896	108	115.478	0.975732	2590.83	1.4221e-05	0.16074	0.311831	0.0221978	0.0204581
dmr1061725	chr7	7696690	7696689	+	18798	452363	rs16872666	chr7	8149052	8149052	108	94.4262	1.12162	5078.02	9.22671e-07	0.20069	-0.926045	0.0126987	0.0134551
dmr1061816	chr7	7881420	7881419	+	19318	-573514	rs13238703	chr7	7307906	7307906	108	108.506	0.952496	3124.53	4.69777e-06	0.177107	-0.575332	0.0184982	0.0172946
dmr1061880	chr7	8031358	8031357	+	18977	731188	rs78531158	chr7	8762545	8762545	108	75.4313	0.704943	7434.33	7.08427e-09	0.267795	1.60857	0.0527947	0.0425657
dmr1061977	chr7	8243184	8243183	+	19149	266245	rs7801099	chr7	8509428	8509428	108	114.455	0.969059	2746.92	1.00501e-05	0.165897	-0.36081	0.0182982	0.0171376
dmr1061997	chr7	8305106	8305105	+	19060	13879	rs55750970	chr7	8318984	8318984	108	115.056	0.960743	3403.32	9.94758e-06	0.166049	-0.665938	0.0233977	0.0204727
dmr1062075	chr7	8453712	8453711	+	18733	820901	rs78624719	chr7	9274612	9274612	108	114.687	0.974264	6540.91	1.29974e-05	0.162079	1.59165	0.0507949	0.048983
dmr1062206	chr7	8691306	8691305	+	19192	41840	rs13238634	chr7	8733145	8733145	108	95.2066	0.883741	6654.7	6.44078e-07	0.205822	1.98385	0.039696	0.0324378
dmr1062249	chr7	8822741	8822740	+	19245	771094	rs62443714	chr7	9593834	9593834	108	102.853	1.11666	7114.62	3.38151e-06	0.181916	-0.542162	0.0279972	0.0263804
dmr1062319	chr7	9018673	9018672	+	19675	802026	rs161610	chr7	9820698	9820698	108	81.2426	0.877085	2885.42	2.34904e-07	0.220071	0.631059	0.0354965	0.0357969
dmr1062327	chr7	9029959	9029958	+	19689	-491462	rs73050618	chr7	8538497	8538497	108	123.314	0.942217	6689.58	1.8529e-05	0.156793	0.949109	0.040196	0.0388869
dmr1062330	chr7	9032866	9032865	+	19706	787833	rs161610	chr7	9820698	9820698	108	106.038	0.888862	6782.72	2.11019e-06	0.188774	0.613268	0.0331967	0.0287219
dmr1062403	chr7	9181119	9181118	+	19771	-235295	rs17157519	chr7	8945824	8945824	108	79.9453	0.913422	2146.65	4.62181e-07	0.210535	-0.849596	0.040196	0.0432315
dmr1062470	chr7	9330369	9330368	+	20056	278101	rs6651083	chr7	9608469	9608469	108	115.826	0.995657	6614.45	6.89343e-06	0.171469	230.001	0.0239976	0.0213165
dmr106251	chr10	6169629	6169628	+	18705	300660	rs141887334	chr10	6470288	6470289	108	85.8094	0.97798	2495.1	4.28299e-07	0.211612	-0.566492	0.0215978	0.0182235
dmr1062536	chr7	9498373	9498372	+	20324	322326	rs161610	chr7	9820698	9820698	108	101.377	0.937824	3292.53	3.88833e-08	0.244924	0.798548	0.00079992	0.000563948
dmr1062909	chr7	10555648	10555647	+	18911	808032	rs112639037	chr7	11363679	11363679	108	114.465	0.962997	3603.2	2.03702e-05	0.155377	0.632738	0.0484952	0.0463461
dmr1062929	chr7	10633044	10633043	+	18617	-670086	rs2906452	chr7	9962958	9962958	108	105.469	0.952407	5482.58	5.69433e-06	0.174283	-0.403157	0.0511949	0.0468586
dmr1063055	chr7	11007148	11007147	+	18464	248787	rs4720953	chr7	11255934	11255934	108	51.0469	0.924615	728.09	1.75402e-09	0.28607	0.924015	0.0277972	0.0356591
dmr1063104	chr7	11192102	11192101	+	18828	167970	rs7455797	chr7	11360071	11360071	108	103.876	0.956361	2163.35	6.01287e-06	0.173482	0.662458	0.0271973	0.0234812
dmr1063108	chr7	11211223	11211222	+	18884	24861	rs397970750	chr7	11236083	11236083	108	110.152	0.955584	2478.61	5.05166e-06	0.176042	0.33439	0.0142986	0.0125209
dmr1063165	chr7	11339288	11339287	+	19051	163514	rs252999	chr7	11502801	11502801	108	74.7457	0.984297	1316.05	1.74904e-07	0.224195	0.776439	0.0218978	0.0197521
dmr1063195	chr7	11398427	11398426	+	19195	114728	rs9638670	chr7	11513154	11513154	108	109.867	0.942154	1816.15	1.09073e-05	0.164683	-0.377097	0.0228977	0.0213836
dmr106326	chr10	6243250	6243249	+	18532	227039	rs141887334	chr10	6470288	6470289	108	93.8355	0.996336	9976.07	3.12731e-07	0.216051	-0.573053	0.0222978	0.0188071
dmr1063388	chr7	11866060	11866059	+	19851	596146	rs56745330	chr7	12462205	12462206	108	117.102	0.991409	8544.73	5.76376e-06	0.174104	2.33713	0.0227977	0.0204149
dmr1063399	chr7	11883048	11883047	+	19919	271706	rs36104470	chr7	12154753	12154753	108	67.9852	0.722257	5429.94	1.84997e-11	0.342743	67.1246	0.00639936	0.00487709
dmr1063412	chr7	11916352	11916351	+	20074	-362097	rs10235604	chr7	11554255	11554255	108	116.944	0.967997	3192.22	2.7781e-05	0.150726	0.916359	0.0456954	0.0452921
dmr1063417	chr7	11924745	11924744	+	20118	-510311	rs7806646	chr7	11414434	11414434	108	114.423	0.930787	4980.8	1.15435e-05	0.163842	-0.57267	0.0417958	0.0405387
dmr1063444	chr7	11992467	11992466	+	20039	-578033	rs7806646	chr7	11414434	11414434	108	51.4055	1.2422	726.14	3.50976e-09	0.277042	-0.598936	0.00669933	0.0135022
dmr106344	chr10	6269524	6269523	+	18558	200765	rs141887334	chr10	6470288	6470289	108	96.4301	0.961873	10020.9	4.39763e-07	0.211239	-0.56106	0.0273973	0.0214981
dmr1063454	chr7	12020449	12020448	+	20088	-452842	rs12699236	chr7	11567607	11567607	108	113.695	0.976916	3087.4	1.38679e-05	0.161115	-0.65799	0.0288971	0.0275195
dmr1063469	chr7	12051236	12051235	+	20128	103518	rs36104470	chr7	12154753	12154753	108	71.7398	0.924437	2449.02	2.66005e-08	0.250079	70.1597	0.0230977	0.0205095
dmr1063569	chr7	12219129	12219128	+	20628	456559	rs10263390	chr7	12675687	12675687	108	118.23	0.969284	3376.61	2.6185e-05	0.151614	0.271431	0.040496	0.0402804
dmr106357	chr10	6282039	6282038	+	18545	188250	rs141887334	chr10	6470288	6470289	108	75.7266	0.871676	3449.71	1.88071e-09	0.285167	-0.625758	0.00569943	0.00410268
dmr1063588	chr7	12244752	12244751	+	20693	-758149	rs10609833	chr7	11486599	11486603	108	119.496	0.933342	2981.28	1.63093e-05	0.158698	0.381429	0.0253975	0.0229548
dmr1063695	chr7	12465987	12465986	+	20848	267931	rs56309306	chr7	12733917	12733917	108	111.438	0.98059	1903.67	3.28343e-05	0.148213	0.321434	0.0508949	0.0488932
dmr1063771	chr7	12601505	12601504	+	20689	182643	rs13235866	chr7	12784147	12784147	108	113.896	0.946058	3664.34	1.19653e-05	0.163309	-0.459379	0.0352965	0.0311404
dmr1063907	chr7	12880150	12880149	+	20741	118170	rs34968966	chr7	12998319	12998320	108	111.301	0.954294	2192.54	1.01997e-05	0.165678	-0.606908	0.019598	0.0199498
dmr106391	chr10	6337473	6337483	+	18452	150955	rs74788461	chr10	6488438	6488438	108	60.7289	0.746091	1948.26	2.08621e-09	0.283823	-0.44217	0.050395	0.0453556
dmr1063927	chr7	12923018	12923018	+	20654	139317	rs35023832	chr7	13062335	13062335	108	99.3305	0.928691	1853.77	5.77521e-06	0.174075	-0.597874	0.0392961	0.0336588
dmr1063952	chr7	12974053	12974052	+	20605	587381	rs17280514	chr7	13561433	13561433	108	92.591	0.8724	4565.68	9.63081e-07	0.200077	-0.659753	0.049895	0.0434929
dmr1064019	chr7	13125517	13125516	+	20435	573141	rs201285775	chr7	13698657	13698657	108	93.3082	0.941222	2226.05	2.99351e-06	0.183693	2.9743	0.0414959	0.0391154
dmr106418	chr10	6394639	6394638	+	18372	623263	rs11817734	chr10	7017901	7017901	108	59.284	0.584741	7513.45	9.39816e-13	0.377499	0.799789	0.0266973	0.0194194
dmr106420	chr10	6395917	6395916	+	18373	528864	rs2804137	chr10	6924780	6924780	108	118.104	0.971412	6764.97	1.31597e-05	0.161894	-0.406697	0.040296	0.0383181
dmr1064212	chr7	13627193	13627192	+	18981	94778	rs149068171	chr7	13721970	13721970	108	61.7625	1.13554	9173.17	5.45427e-10	0.301036	-3.89869	0.0152985	0.0144934
dmr1064312	chr7	13881887	13881927	+	18439	984286	rs7788248	chr7	14866213	14866213	108	80.4938	0.846765	2693.45	2.76304e-07	0.217793	-0.639881	0.0452955	0.0460786
dmr1064596	chr7	14545512	14545511	+	17764	-900960	rs10245374	chr7	13644552	13644552	108	112.514	0.945056	3328.98	7.00867e-06	0.171225	-0.345085	0.019998	0.0191591
dmr1064628	chr7	14641622	14641621	+	17688	142053	rs10266964	chr7	14783674	14783674	108	83.5102	0.950771	1629.44	1.2765e-06	0.196032	0.757612	0.0440956	0.0401755
dmr1064844	chr7	15230760	15230759	+	17013	-373937	rs16878288	chr7	14856823	14856823	108	101.682	0.938288	3115.92	3.28833e-06	0.182324	3.35362	0.0257974	0.0257285
dmr1064895	chr7	15409023	15409022	+	17103	-233371	rs10243870	chr7	15175652	15175652	108	79.3969	1.05829	4232.82	2.45049e-07	0.219478	-0.89666	0.0413959	0.0328236
dmr106491	chr10	6512920	6512919	+	18400	-31764	rs72781765	chr10	6481156	6481156	108	80.5254	1.15464	7168.69	1.73361e-08	0.255854	-0.486021	0.00449955	0.00364684
dmr1064928	chr7	15492857	15492856	+	16999	834675	rs6972997	chr7	16327531	16327531	108	111.101	0.980883	1662.54	6.25195e-08	0.238431	-0.483362	0.00029997	8.14298e-05
dmr1065097	chr7	16006169	16006168	+	17431	699442	rs1149509	chr7	16705610	16705610	108	104.382	0.913293	4447.59	1.68618e-06	0.19202	0.529396	0.020398	0.0170239
dmr106511	chr10	6543829	6543828	+	18450	-351837	rs604589	chr10	6191992	6191992	108	113.896	0.986518	3077.92	8.37416e-06	0.168597	-0.262163	0.0163984	0.0154245
dmr1065149	chr7	16197863	16197862	+	17117	498991	rs73679839	chr7	16696853	16696853	108	116.501	0.939705	5126.99	7.15579e-06	0.170918	0.359187	0.0210979	0.0208368
dmr1065257	chr7	16473319	16473318	+	16150	538537	rs847411	chr7	17011855	17011855	108	78.8168	0.845557	2528.19	1.66226e-07	0.224905	-0.78583	0.0437956	0.0384594
dmr1065398	chr7	16763475	16763474	+	16560	373686	rs1404962	chr7	17137160	17137160	108	111.586	0.978579	2028.66	1.99117e-05	0.155718	0.384892	0.0318968	0.0315065
dmr1065459	chr7	16907312	16907311	+	16277	868467	rs2723512	chr7	17775778	17775778	108	62.8488	1.06663	1368.63	3.11532e-09	0.278602	0.84335	0.00179982	0.00616974
dmr1065508	chr7	16992759	16992758	+	16306	-217985	rs697528	chr7	16774774	16774774	108	117.65	0.962824	4220.28	1.10962e-05	0.164428	0.321913	0.0231977	0.0220588
dmr1065571	chr7	17159268	17159267	+	16043	291354	rs113683045	chr7	17450621	17450621	108	111.428	0.9537	1974.13	2.49545e-05	0.152336	0.406205	0.0427957	0.0426859
dmr1065651	chr7	17441372	17441371	+	15613	-453508	rs17137005	chr7	16987864	16987864	108	63.3867	0.838346	1582.27	7.96873e-10	0.296211	2.09602	0.0115988	0.0105677
dmr106579	chr10	6627116	6627115	+	18354	-156827	rs141887334	chr10	6470288	6470289	108	84.4277	0.917131	9283.76	4.56955e-08	0.242723	-0.584651	0.0258974	0.0186192
dmr1065806	chr7	17771410	17771409	+	15055	392067	rs34621382	chr7	18163476	18163476	108	99.7734	1.01928	6640.54	2.14392e-06	0.188544	-0.8366	0.0373963	0.0318624
dmr106583	chr10	6632740	6632811	+	18360	-162451	rs141887334	chr10	6470288	6470289	108	74.9461	1.03611	7393.45	5.71645e-09	0.270631	-0.534764	0.00979902	0.00764893
dmr1065888	chr7	18052472	18052471	+	14605	295166	rs117427535	chr7	18347637	18347637	108	65.3695	0.794225	1454.17	4.06885e-09	0.275105	-0.699	0.0208979	0.0211329
dmr1065986	chr7	18407701	18407700	+	15258	-817570	rs1448668	chr7	17590131	17590131	108	74.1023	1.17355	5657.41	7.95018e-08	0.235127	-0.513414	0.0382962	0.026887
dmr1065988	chr7	18411270	18411269	+	15262	-635492	rs2723512	chr7	17775778	17775778	108	38.6227	1.36681	404.696	1.79454e-10	0.315006	0.823108	0.00729927	0.016564
dmr10659	chr1	15421768	15421767	+	15521	-237875	rs910104	chr1	15183893	15183893	108	112.103	0.964847	2019.04	3.30987e-06	0.182229	-0.334842	0.00539946	0.00532826
dmr1066008	chr7	18496456	18496455	+	15256	459641	rs17140387	chr7	18956096	18956096	108	107.916	0.959414	1884.39	1.80489e-05	0.157186	0.339206	0.0416958	0.0392938
dmr1066125	chr7	18882590	18882589	+	15402	842151	rs11356273	chr7	19724740	19724741	108	102.537	0.862254	4274.33	4.66963e-07	0.210389	-0.90495	0.0121988	0.00880111
dmr1066138	chr7	18910563	18910562	+	15609	-101881	rs7790376	chr7	18808682	18808682	108	105.711	0.932536	1780.36	3.39579e-06	0.181855	0.897282	0.0118988	0.0109216
dmr1066140	chr7	18916064	18916063	+	15609	994880	rs10243488	chr7	19910943	19910943	108	114.834	0.963493	1925.91	3.33746e-05	0.147967	0.335712	0.0434957	0.0407095
dmr1066149	chr7	18947347	18947346	+	15645	477375	rs6948616	chr7	19424721	19424721	108	104.066	0.875429	3390.4	5.03968e-06	0.176077	0.405432	0.0469953	0.0416544
dmr1066259	chr7	19311483	19311482	+	16540	-362214	rs35515665	chr7	18949266	18949269	108	82.3922	1.29786	3226.46	7.5084e-07	0.203636	-35.8094	0.0173983	0.0173943
dmr1066267	chr7	19334263	19334262	+	16554	-575322	rs12669473	chr7	18758941	18758941	108	79.1332	1.11162	3263.43	2.93378e-08	0.248752	1.84916	0.00339966	0.00373494
dmr1066291	chr7	19397620	19397619	+	16586	950566	rs12669126	chr7	20348185	20348185	108	68.6813	0.788016	2575.91	1.32408e-09	0.2897	0.745743	0.0141986	0.0125351
dmr1066344	chr7	19508346	19508345	+	16705	866600	rs4313066	chr7	20374945	20374945	108	95.291	0.939935	1704.35	4.3416e-06	0.178263	0.38318	0.0351965	0.0342631
dmr1066354	chr7	19537459	19537458	+	16793	878439	rs2390313	chr7	20415897	20415897	108	75.3785	1.3084	3102.26	2.35641e-07	0.220027	0.769149	0.0185981	0.0163526
dmr1066390	chr7	19617988	19617987	+	16892	-492347	rs994823	chr7	19125641	19125641	108	105.943	0.93044	2210.75	1.44628e-05	0.160489	2.31965	0.0539946	0.0488744
dmr106639	chr10	6728718	6728717	+	18406	-240292	rs111580529	chr10	6488426	6488426	108	71.6449	0.93387	1755.77	1.40579e-07	0.227238	-0.511587	0.0387961	0.0410816
dmr1066424	chr7	19681880	19681879	+	17122	845925	rs2390344	chr7	20527804	20527804	108	57.5121	0.785793	754.446	3.30033e-12	0.363069	0.719642	0.00169983	0.00182153
dmr1066431	chr7	19694007	19694006	+	17128	295981	rs11316613	chr7	19989987	19989988	108	99.7313	0.879679	7617.04	6.73797e-07	0.205179	2.30551	0.0292971	0.0239854
dmr1066446	chr7	19746265	19746264	+	17168	37540	rs4721825	chr7	19783804	19783804	108	100.195	0.961699	1645.7	4.37141e-06	0.178162	-0.721051	0.0218978	0.018912
dmr1066500	chr7	19906378	19906377	+	16932	498532	rs2074424	chr7	20404909	20404909	108	103.486	0.87565	3596.92	7.79897e-07	0.203094	0.291319	0.010399	0.0097137
dmr1066575	chr7	20103267	20103266	+	16723	731994	rs9692249	chr7	20835260	20835260	108	109.202	0.96431	1581.2	2.74768e-05	0.150891	-0.366961	0.0442956	0.0437839
dmr106657	chr10	6747803	6747802	+	18439	738378	rs2245851	chr10	7486180	7486180	108	80.1457	0.950981	9497.35	3.5958e-08	0.245989	-0.872521	0.0270973	0.024529
dmr106668	chr10	6763350	6763349	+	18434	622128	rs2255160	chr10	7385477	7385477	108	116.385	0.968793	4637.41	4.48027e-06	0.177802	0.387767	0.0109989	0.0103243
dmr106669	chr10	6764408	6764407	+	18429	-294119	rs141887334	chr10	6470288	6470289	108	85.3664	0.922467	2611.86	5.24401e-08	0.240841	-0.700437	0.00659934	0.00552492
dmr1066753	chr7	20634505	20634504	+	16555	720124	rs2108312	chr7	21354628	21354628	108	110.974	0.976413	1737.11	1.73416e-05	0.157783	0.331542	0.0259974	0.0251501
dmr1066754	chr7	20640507	20640506	+	16561	-174718	rs10224609	chr7	20465789	20465789	108	92.475	1.03441	4852.36	1.68581e-06	0.192023	0.604012	0.0427957	0.0398289
dmr1066773	chr7	20703846	20703845	+	16618	529336	rs147303926	chr7	21233181	21233181	108	62.6379	0.870415	9939.5	7.1823e-10	0.297536	-2.37928	0.0680932	0.0458699
dmr1066793	chr7	20729667	20729666	+	16699	-289959	rs6461498	chr7	20439708	20439708	108	100.87	0.943802	2372.21	2.61382e-06	0.185667	0.49656	0.0186981	0.0172439
dmr106686	chr10	6798634	6798854	+	18416	-312920	rs72781771	chr10	6485714	6485714	108	94.2258	0.922311	3242.91	4.95742e-07	0.209541	-0.531467	0.0119988	0.0128535
dmr1066875	chr7	20927965	20927964	+	16895	-583700	rs75951061	chr7	20344265	20344265	108	67.4684	0.907964	1131.44	9.22412e-09	0.264291	0.820096	0.0111989	0.0107444
dmr1066886	chr7	20949761	20949791	+	16886	-533864	rs2390313	chr7	20415897	20415897	108	75.7477	0.581586	33334.2	2.45962e-10	0.311071	0.590895	0.0830917	0.0448224
dmr1066978	chr7	21138160	21138159	+	16853	-722263	rs2390313	chr7	20415897	20415897	108	51.5004	0.865279	769.918	1.36357e-14	0.423841	0.841873	0.00089991	0.000323037
dmr1067020	chr7	21216012	21216011	+	16756	-618203	rs10488583	chr7	20597809	20597809	108	113.811	0.944524	2776.5	1.74153e-05	0.157719	-0.540913	0.0380962	0.0352103
dmr1067025	chr7	21223810	21223809	+	16757	205590	rs34515661	chr7	21429399	21429399	108	57.4172	1.33941	1647.4	5.1391e-08	0.241117	-5.34051	0.030397	0.0465408
dmr1067039	chr7	21245881	21245880	+	16700	-516214	rs35597612	chr7	20729667	20729667	108	107.22	0.989756	7880.77	5.78607e-06	0.174048	-0.715927	0.0536946	0.0498274
dmr1067188	chr7	21582052	21582051	+	16532	99751	rs72657331	chr7	21681802	21681802	108	111.259	0.904927	7394.29	2.80061e-06	0.184663	75.8806	0.0280972	0.0225535
dmr106726	chr10	6849773	6849772	+	18451	-379484	rs141887334	chr10	6470288	6470289	108	89.427	0.920168	9281.3	2.99772e-07	0.216647	-0.568689	0.0471953	0.0395774
dmr1067501	chr7	22202752	22202751	+	15920	134917	rs75328837	chr7	22337668	22337668	108	57.9867	0.706901	10618.4	1.47633e-11	0.345438	-3.75851	0.0576942	0.0374567
dmr1067512	chr7	22227590	22227589	+	15895	996578	rs59832199	chr7	23224167	23224167	108	108.865	0.914842	7624.84	3.10211e-06	0.183174	-0.626384	0.0363964	0.030638
dmr1067545	chr7	22334424	22334423	+	15649	-408191	rs35351234	chr7	21926232	21926233	108	103.897	0.938778	3103.13	8.76209e-07	0.20143	-0.383413	0.00649935	0.00626256
dmr1067559	chr7	22351542	22351541	+	15604	17448	rs73079280	chr7	22368989	22368989	108	107.515	0.940727	3270.43	4.75051e-06	0.176944	-0.594623	0.0228977	0.0211666
dmr1067662	chr7	22540529	22540528	+	15296	-578837	rs1184996	chr7	21961692	21961692	108	112.736	1.01213	5176.65	1.16808e-05	0.163666	-0.511207	0.039896	0.0364193
dmr1067736	chr7	22713096	22713095	+	14792	-828439	rs76634105	chr7	21884657	21884657	108	96.5355	0.930841	2308.6	3.9536e-06	0.179633	11.623	0.0413959	0.038632
dmr106791	chr10	6950179	6950178	+	18113	-479890	rs141887334	chr10	6470288	6470289	108	88.9207	1.04301	6244.44	1.64268e-07	0.22507	-0.59022	0.010099	0.010341
dmr1067947	chr7	23153225	23153225	+	13691	-83720	rs9986726	chr7	23069505	23069505	108	112.145	0.97168	1351.75	3.84483e-06	0.180041	-0.389123	0.0049995	0.00401647
dmr1068032	chr7	23351728	23351727	+	14169	562730	rs111839960	chr7	23914457	23914457	108	71.223	0.878507	973.634	1.90671e-07	0.22299	2.75721	0.0334967	0.0381376
dmr1068143	chr7	23589858	23589857	+	14065	348915	rs7357212	chr7	23938772	23938772	108	67.9746	1.21677	1016.72	6.82642e-07	0.204994	-0.993598	0.0363964	0.0425996
dmr1068147	chr7	23597137	23597156	+	14075	433629	rs4722319	chr7	24030785	24030785	108	107.937	0.963223	2045.29	4.32023e-06	0.178335	0.149059	0.0126987	0.0106947
dmr1068157	chr7	23626710	23626709	+	14159	-573803	rs138497769	chr7	23052907	23052907	108	68.6707	0.810317	19745.3	1.16383e-12	0.375065	-1.9744	0.0134987	0.00147765
dmr1068213	chr7	23750655	23750654	+	14262	-142896	rs227919	chr7	23607759	23607759	108	110.479	0.959008	1789.76	1.00826e-05	0.165849	0.390102	0.0180982	0.0171454
dmr106821	chr10	6989378	6989377	+	18014	-500952	rs111580529	chr10	6488426	6488426	108	109.034	0.954115	3001.59	1.22591e-05	0.162948	-0.51217	0.0420958	0.0391536
dmr1068260	chr7	23845138	23845138	+	13956	-920943	rs13244026	chr7	22924195	22924195	108	70.6008	1.21914	1649.96	2.04203e-07	0.222032	-0.622104	0.00989901	0.0199334
dmr1068265	chr7	23852303	23852303	+	13947	-280405	rs227952	chr7	23571898	23571898	108	116.838	0.942378	2244.95	9.72387e-06	0.166386	0.267022	0.0143986	0.0125565
dmr1068313	chr7	23935766	23935765	+	13965	177050	rs272707	chr7	24112815	24112815	108	120.045	0.929132	3237.23	3.04346e-05	0.149355	-0.430263	0.0468953	0.0454084
dmr1068315	chr7	23943360	23943359	+	13968	78755	rs10254360	chr7	24022114	24022114	108	115.024	0.952951	1399.28	2.71712e-05	0.151059	-0.332682	0.0280972	0.0251633
dmr1068325	chr7	23961998	23961997	+	13972	-972022	rs143864715	chr7	22989976	22989976	108	83.468	1.20818	2418.18	2.26466e-07	0.220583	-4.32656	0.0039996	0.00477957
dmr1068438	chr7	24205678	24205677	+	14263	-862793	rs71526005	chr7	23342885	23342885	108	83.0988	0.842501	1595.77	6.53667e-07	0.205612	-0.790189	0.0393961	0.0400197
dmr1068484	chr7	24313888	24313887	+	14428	463769	rs35132832	chr7	24777656	24777656	108	107.768	0.98899	1811.79	8.53381e-06	0.168318	0.298231	0.0167983	0.0164965
dmr1068520	chr7	24365694	24365693	+	14595	411755	rs767329	chr7	24777448	24777448	108	110.911	0.915987	3876.42	1.12597e-05	0.164211	-0.802642	0.0487951	0.044981
dmr1068681	chr7	24757383	24757382	+	15086	-247476	rs11976703	chr7	24509907	24509907	108	47.6191	0.724425	42556.6	1.08779e-19	0.535444	0.865242	0.0215978	0.00115392
dmr1068724	chr7	24859771	24859770	+	14904	587008	rs73081977	chr7	25446778	25446778	108	119.021	0.991014	3633.48	3.02321e-05	0.149455	0.472289	0.0443956	0.0435191
dmr1068748	chr7	24912645	24912644	+	14831	-479356	rs34297299	chr7	24433289	24433289	108	118.114	1.02987	6488.18	3.37935e-06	0.181926	-0.498064	0.00739926	0.00647576
dmr106878	chr10	7081133	7081132	+	17957	-610844	rs141887334	chr10	6470288	6470289	108	72.4148	1.15246	4571.25	2.88783e-08	0.248966	-0.560856	0.0138986	0.013658
dmr1068816	chr7	25054183	25054182	+	14537	965851	rs10247102	chr7	26020033	26020033	108	86.4844	1.03537	3945.12	6.21053e-07	0.20634	-0.87628	0.0317968	0.0280112
dmr1068847	chr7	25104984	25104983	+	14527	-174537	rs573965220	chr7	24930447	24930447	108	97.6852	0.978692	3889.62	2.67459e-06	0.185333	-0.779682	0.0386961	0.0335448
dmr1068898	chr7	25217867	25217866	+	14313	337614	rs17726508	chr7	25555480	25555480	108	105.775	0.939191	2330.58	1.34955e-05	0.16152	-0.693068	0.050295	0.047359
dmr1068900	chr7	25219723	25219722	+	14306	21877	rs17304305	chr7	25241599	25241599	108	94.173	0.947237	1698.29	2.00543e-06	0.189512	-0.835796	0.0214979	0.0195946
dmr1068969	chr7	25376192	25376191	+	13928	-175849	rs10951056	chr7	25200343	25200343	108	123.757	0.952708	3380.78	4.04965e-05	0.145052	-0.555972	0.0449955	0.0437622
dmr106897	chr10	7118820	7118819	+	18043	-648531	rs141887334	chr10	6470288	6470289	108	82.6559	0.890021	4687.39	2.59177e-07	0.218692	-0.567498	0.0512949	0.0472291
dmr1069004	chr7	25455223	25455234	+	13757	-481344	rs17231650	chr7	24973879	24973879	108	85.2188	0.79003	2179.08	2.22783e-07	0.220813	-0.328773	0.0258974	0.0266273
dmr1069030	chr7	25524964	25524963	+	13783	465083	rs9638829	chr7	25990046	25990046	108	101.63	0.917784	2880.29	5.59691e-07	0.207819	-0.516595	0.00769923	0.00572108
dmr1069039	chr7	25539589	25539588	+	13790	-304989	rs10486447	chr7	25234600	25234600	108	67.8375	0.749996	2303.4	4.86884e-09	0.272746	-0.724134	0.0357964	0.0299835
dmr1069101	chr7	25672289	25672288	+	14073	237425	rs7799507	chr7	25909713	25909713	108	97.2844	1.13791	4251.18	2.59188e-06	0.18579	1.48659	0.0240976	0.0201516
dmr1069110	chr7	25688461	25688460	+	14066	-120122	rs74911485	chr7	25568339	25568339	108	114.666	0.940441	3276.86	1.2946e-07	0.228383	-1.01186	0.00059994	0.000298111
dmr1069189	chr7	25890194	25890193	+	13893	409554	rs111587594	chr7	26299747	26299747	108	67.6688	0.779971	1303.28	2.30272e-08	0.252029	-0.718369	0.0294971	0.0363868
dmr1069283	chr7	26090775	26090774	+	13492	266845	rs1534696	chr7	26357619	26357619	108	119.591	0.9691	2590.83	3.3477e-06	0.182063	-0.28151	0.00319968	0.00313842
dmr1069346	chr7	26288481	26288480	+	13097	-421864	rs139437154	chr7	25866617	25866617	108	106.988	0.891801	5233.97	4.15064e-06	0.178921	0.748201	0.0484952	0.0371955
dmr1069382	chr7	26348645	26348644	+	13041	-987418	rs10251635	chr7	25361227	25361227	108	115.794	0.959011	1608.49	1.8821e-06	0.190431	-0.530435	0.00249975	0.00171751
dmr1069391	chr7	26367627	26367626	+	13032	752160	rs739734	chr7	27119786	27119786	108	101.988	0.93344	3019.22	8.83172e-07	0.201316	-0.901927	0.00969903	0.00780685
dmr1069416	chr7	26429192	26429207	+	12912	438270	rs115985285	chr7	26867477	26867477	108	41.4176	0.991781	3037.53	3.32691e-16	0.461719	4.66018	0.00379962	0.00152799
dmr1069558	chr7	26716805	26716804	+	12886	618142	rs4722688	chr7	27334946	27334946	108	115.752	0.939757	1984.73	2.85046e-06	0.184406	0.377821	0.00419958	0.00365093
dmr1069617	chr7	26845164	26845163	+	12886	-274575	rs71521778	chr7	26570589	26570589	108	96.0293	0.913954	3374.21	1.73513e-06	0.191606	6.66821	0.0341966	0.0313858
dmr1069635	chr7	26909157	26909156	+	13073	-134603	rs7803699	chr7	26774554	26774554	108	99.2355	0.886828	2223.81	4.93252e-06	0.176392	-0.412219	0.0430957	0.0414988
dmr106968	chr10	7224175	7224174	+	17775	-268825	rs73616993	chr10	6955350	6955350	108	88.2246	1.08993	10490.8	1.32406e-07	0.22807	2.33058	0.0146985	0.0131855
dmr1069707	chr7	27120271	27120270	+	13377	-986864	rs10248605	chr7	26133407	26133407	108	96.1031	0.957326	3665.21	2.17364e-06	0.188345	-0.873066	0.0417958	0.0339492
dmr1069715	chr7	27140214	27140319	+	13407	450535	rs1229605	chr7	27590854	27590854	108	44.6344	0.777827	14747	2.44008e-15	0.441706	0.683896	0.0463954	0.0195178
dmr1069728	chr7	27162182	27162190	+	13426	-465460	rs11454771	chr7	26696722	26696722	108	97.316	0.832243	9935.87	3.15127e-07	0.215943	0.371847	0.0421958	0.0267598
dmr1069740	chr7	27198481	27198480	+	13442	-827150	rs56204103	chr7	26371331	26371331	108	75.5895	0.88743	10272.2	1.97567e-10	0.313808	0.401579	0.0121988	0.00242327
dmr106974	chr10	7231966	7231965	+	17755	-554401	rs1966212	chr10	6677565	6677565	108	109.814	0.964219	8641.46	8.0205e-07	0.202694	-0.296612	0.00849915	0.00682251
dmr1069761	chr7	27246574	27246573	+	13571	278329	rs7456595	chr7	27524902	27524902	108	68.6496	0.843292	18728.7	1.76968e-10	0.315179	-2.17202	0.0415958	0.0162138
dmr1069982	chr7	27758007	27758006	+	13832	720762	rs17718257	chr7	28478768	28478768	108	99.6258	1.00206	4122.76	3.86075e-06	0.17998	-0.534626	0.0392961	0.0369292
dmr1070025	chr7	27864560	27864559	+	13705	612895	rs4719936	chr7	28477454	28477454	108	71.0965	1.12845	3410.38	1.62141e-07	0.225252	-0.57404	0.0460954	0.0483703
dmr1070143	chr7	28088297	28088296	+	14400	869779	rs740251	chr7	28958075	28958075	108	66.1816	0.861312	5628.36	4.73204e-10	0.302836	-1.78053	0.0222978	0.0134331
dmr1070184	chr7	28168939	28168938	+	14584	643907	rs17669844	chr7	28812845	28812845	108	71.8875	0.88142	2225.7	1.03097e-08	0.26281	-0.780418	0.0141986	0.0128816
dmr107022	chr10	7312722	7312721	+	17693	66684	rs10905158	chr10	7379405	7379405	108	102.252	0.926352	5398.84	2.74952e-06	0.184931	0.297207	0.039896	0.0362988
dmr1070240	chr7	28325272	28325271	+	14697	152183	rs4719936	chr7	28477454	28477454	108	90.1336	0.964054	7349.25	4.2196e-07	0.211823	-0.574585	0.0414959	0.0321874
dmr1070321	chr7	28474282	28474281	+	14759	-930238	rs75662432	chr7	27544044	27544044	108	71.4023	0.81433	2991.4	1.9943e-08	0.253969	1.7541	0.0387961	0.0355462
dmr1070454	chr7	28740006	28740005	+	14975	-129569	rs41275	chr7	28610437	28610437	108	97.759	0.961923	3990.66	1.19246e-06	0.197011	-0.534995	0.019598	0.0181202
dmr1070462	chr7	28754147	28754146	+	14991	-776503	rs763896	chr7	27977644	27977644	108	77.1082	0.917992	2055.77	3.39132e-07	0.214909	-0.407253	0.0460954	0.0458746
dmr1070479	chr7	28793823	28793822	+	15067	481661	rs62442865	chr7	29275483	29275483	108	86.6953	0.810475	6384.64	1.81348e-07	0.22369	991.467	0.0519948	0.0428123
dmr1070545	chr7	28936444	28936443	+	15019	986608	rs28364760	chr7	29923051	29923053	108	123.061	0.952795	5792.16	1.73793e-05	0.15775	-0.346879	0.0312969	0.0311133
dmr1070632	chr7	29107338	29107337	+	14525	-630947	rs56733614	chr7	28476391	28476391	108	103.739	0.958277	3544.51	1.57628e-06	0.192993	-0.639748	0.0116988	0.0110815
dmr1070787	chr7	29388843	29388842	+	14088	-910858	rs4719937	chr7	28477985	28477985	108	96.198	0.872155	3855.77	1.95245e-06	0.1899	-0.590252	0.0505949	0.0451583
dmr1070836	chr7	29460250	29460249	+	13824	-373005	rs190423219	chr7	29087245	29087245	108	94.0676	0.972211	1689.18	3.38987e-07	0.214915	-1.80273	0.00519948	0.00390115
dmr1070847	chr7	29476214	29476213	+	13814	902004	rs73687844	chr7	30378217	30378217	108	75.0938	0.866461	1840	1.2215e-07	0.229189	2.69114	0.0326967	0.034073
dmr1070947	chr7	29660755	29660754	+	13517	515588	rs2110396	chr7	30176342	30176342	108	114.18	0.947466	2592.45	1.74601e-05	0.157681	-0.801246	0.0338966	0.0317277
dmr1070989	chr7	29786060	29786059	+	13677	-857694	rs1874976	chr7	28928366	28928366	108	111.122	0.976624	3928.73	9.77312e-06	0.166311	-0.344299	0.0336966	0.0308668
dmr107098	chr10	7440434	7440433	+	17790	-970145	rs141887334	chr10	6470288	6470289	108	71.1703	0.852538	4821.76	5.66899e-10	0.300546	-0.606625	0.0069993	0.00617957
dmr1071115	chr7	30082412	30082411	+	13627	171665	rs17158763	chr7	30254076	30254076	108	71.0121	0.842388	4392.31	1.06053e-08	0.262433	-0.867355	0.0423958	0.0319748
dmr1071142	chr7	30154491	30154490	+	13654	18789	rs10278839	chr7	30173279	30173279	108	81.5484	0.735905	26340.7	7.48143e-09	0.267072	0.642869	0.0785921	0.0461923
dmr1071210	chr7	30279298	30279297	+	13528	198577	rs66765076	chr7	30477874	30477879	108	117.26	0.961196	3209.37	2.21155e-06	0.188094	0.539832	0.00269973	0.00332748
dmr1071283	chr7	30499981	30499980	+	13510	-576928	rs28364760	chr7	29923051	29923053	108	91.6734	0.958418	1254.58	3.45026e-06	0.181623	-0.34037	0.0310969	0.0281473
dmr1071394	chr7	30709827	30709826	+	13264	503037	rs177971	chr7	31212863	31212863	108	122.787	0.934654	2486.41	1.30293e-05	0.162043	0.321515	0.0140986	0.011558
dmr1071416	chr7	30750084	30750083	+	13270	558680	rs74766880	chr7	31308763	31308763	108	60.5285	1.31944	5503.51	1.00626e-08	0.263133	8.65343	0.0358964	0.0393458
dmr1071461	chr7	30818409	30818408	+	13340	470826	rs147594031	chr7	31289234	31289234	108	114.55	0.977453	3481.29	1.45495e-05	0.1604	-2.53331	0.0334967	0.030017
dmr1071579	chr7	30999102	30999101	+	13763	-95973	rs62449131	chr7	30903129	30903129	108	70.0207	0.665855	5433.53	1.49867e-09	0.288103	5.82344	0.0512949	0.0380242
dmr1071644	chr7	31101875	31101874	+	14040	-551555	rs764046	chr7	30550320	30550320	108	113.738	0.92652	3261.23	1.88845e-05	0.156509	-0.872256	0.0492951	0.0475814
dmr1071657	chr7	31122624	31122623	+	14091	458176	rs114255310	chr7	31580799	31580799	108	37.473	1.46839	9380.44	1.48737e-13	0.398109	-4.35176	0.0428957	0.0384558
dmr1071759	chr7	31317062	31317061	+	14583	-359590	rs73305797	chr7	30957472	30957472	108	104.15	0.95565	2302.79	3.59881e-06	0.181007	-0.675874	0.0162984	0.0152216
dmr1071847	chr7	31497792	31497792	+	15250	555769	rs6969812	chr7	32053561	32053561	108	70.3582	0.751941	4594.39	8.77043e-10	0.294986	0.646909	0.0227977	0.0156265
dmr1071858	chr7	31510002	31510001	+	15275	81669	rs1610061	chr7	31591670	31591670	108	106.639	0.978606	1759.59	4.6259e-06	0.177333	-0.413255	0.0116988	0.0103775
dmr1071967	chr7	31710705	31710704	+	15612	985520	rs12673342	chr7	32696224	32696224	108	115.33	0.955148	2955.8	2.94069e-06	0.183953	0.381443	0.00559944	0.00521115
dmr1072080	chr7	31999066	31999065	+	15246	536270	rs6959234	chr7	32535335	32535335	108	117.292	0.954182	3124.69	2.52223e-05	0.152176	0.340387	0.0432957	0.041144
dmr1072086	chr7	32016193	32016192	+	15240	-119274	rs73690326	chr7	31896919	31896919	108	102.8	0.979561	1866.21	9.26902e-06	0.167095	2.11034	0.0332967	0.0304418
dmr1072334	chr7	32466841	32466840	+	15039	-240271	rs62456036	chr7	32226570	32226570	108	99.3199	0.869293	3392.91	1.17873e-06	0.197178	0.844505	0.0213979	0.0203868
dmr1072362	chr7	32505239	32505238	+	14949	-5659	rs11296248	chr7	32499579	32499580	108	114.254	0.973827	2905.17	2.49339e-05	0.152349	-0.294194	0.0462954	0.0452912
dmr1072539	chr7	32883236	32883235	+	15024	-994593	rs146311916	chr7	31888639	31888643	108	41.291	1.29525	525.468	1.81826e-09	0.285604	0.830374	0.0188981	0.0469921
dmr1072553	chr7	32916541	32916540	+	14974	-684491	rs4236333	chr7	32232050	32232050	108	82.4555	0.938378	1219	1.65158e-06	0.192319	-0.530699	0.0450955	0.043253
dmr1072594	chr7	32993754	32993753	+	14721	-284494	rs139798678	chr7	32709260	32709260	108	50.741	1.26439	6504.26	5.76749e-12	0.356553	0.488432	0.00949905	0.00476336
dmr1072692	chr7	33229878	33229877	+	14085	-493675	rs11773002	chr7	32736203	32736203	108	111.502	0.956743	4046.52	1.8263e-06	0.190866	0.353467	0.00829917	0.0064152
dmr1072822	chr7	33639656	33639655	+	13479	-235336	rs144962506	chr7	33404320	33404320	108	121.648	0.946361	4154.58	2.94998e-05	0.149824	-0.702672	0.049895	0.0458117
dmr1072926	chr7	33846336	33846335	+	13434	-309470	rs6960210	chr7	33536866	33536866	108	51.532	0.849473	569.132	1.39039e-12	0.373034	-0.976251	0.0029997	0.00193044
dmr1072998	chr7	34040399	34040398	+	13480	-386516	rs59494783	chr7	33653883	33653883	108	67.9535	1.21649	1641.73	2.68977e-07	0.21817	3.30811	0.0240976	0.0373015
dmr1073041	chr7	34115939	34115938	+	13339	392473	rs17764941	chr7	34508411	34508411	108	121.616	0.973215	2976.35	3.8539e-05	0.145799	-0.538198	0.0429957	0.040294
dmr1073052	chr7	34132136	34132135	+	13268	-404037	rs2232125	chr7	33728099	33728099	108	101.904	1.03994	4718.52	5.40041e-06	0.175061	2.41549	0.0412959	0.0399653
dmr1073084	chr7	34190887	34190886	+	13110	730706	rs139539261	chr7	34921592	34921592	108	58.6195	1.1312	1341.11	2.13155e-08	0.253072	3.93044	0.0155984	0.031701
dmr1073104	chr7	34258496	34258495	+	12975	705217	rs558775795	chr7	34963712	34963712	108	114.339	0.931527	3941.63	9.33012e-06	0.166998	-2.0131	0.030097	0.0267031
dmr1073127	chr7	34308037	34308036	+	13029	-646333	rs150036260	chr7	33661704	33661704	108	123.852	0.963084	3659.61	1.40863e-05	0.160882	-7.46388	0.0160984	0.0143176
dmr1073138	chr7	34340886	34340885	+	13083	-804020	rs6960210	chr7	33536866	33536866	108	83.816	0.704015	4533.02	6.06508e-08	0.238848	-0.732291	0.0508949	0.0378698
dmr1073157	chr7	34369756	34369755	+	13181	-849081	rs6947128	chr7	33520675	33520675	108	76.8973	1.0082	2002.47	6.22644e-08	0.238487	7.27596	0.00489951	0.00965745
dmr1073173	chr7	34396131	34396130	+	13244	-859265	rs6960210	chr7	33536866	33536866	108	70.3688	1.04028	1344.21	2.77396e-08	0.249511	-0.912086	0.00789921	0.00820231
dmr1073218	chr7	34495467	34495466	+	13493	6386	rs78679401	chr7	34501852	34501852	108	111.839	0.924295	3128.96	1.36316e-05	0.16137	-0.824891	0.0417958	0.0396704
dmr1073266	chr7	34595098	34595097	+	13757	720313	rs79115847	chr7	35315410	35315410	108	120.393	0.943054	3268.67	1.36604e-05	0.161339	-1.1367	0.0205979	0.018479
dmr1073322	chr7	34679632	34679631	+	13534	-832048	rs12112112	chr7	33847584	33847584	108	119.612	0.936277	1988.63	5.00427e-05	0.141853	-0.388927	0.0479952	0.0483719
dmr1073362	chr7	34778093	34778092	+	13276	21377	rs62462931	chr7	34799469	34799469	108	120.308	0.934807	2797.36	2.96652e-06	0.183825	-0.549126	0.0049995	0.00344859
dmr1073376	chr7	34815266	34815265	+	13152	519303	rs1425133	chr7	35334568	35334568	108	117.703	0.925651	2622.76	3.43147e-08	0.246625	2.27718	9.999e-05	5.00216e-05
dmr1073428	chr7	34946470	34946469	+	12932	15875	rs13309562	chr7	34962344	34962344	108	95.7551	0.921735	3190.23	2.41111e-06	0.18684	-7.21791	0.0438956	0.0387429
dmr1073502	chr7	35187685	35187684	+	13479	149369	rs17697366	chr7	35337053	35337053	108	124.506	0.939543	2813.08	3.29142e-05	0.148176	1.43994	0.0315968	0.0293833
dmr1073509	chr7	35223200	35223199	+	13624	656291	rs11345858	chr7	35879490	35879491	108	120.129	0.932353	1620.45	1.13572e-06	0.197712	0.37546	0.00129987	0.000795216
dmr1073543	chr7	35285838	35285837	+	13690	166721	rs343019	chr7	35452558	35452558	108	116.184	0.954266	1573.74	6.80347e-07	0.205042	-0.3713	0.00109989	0.000589069
dmr1073560	chr7	35330622	35330621	+	13768	-25798	rs146955968	chr7	35304824	35304824	108	53.6836	1.23908	780.342	5.46681e-11	0.329652	3.31456	0.00039996	0.000690523
dmr1073589	chr7	35377544	35377543	+	13674	-72720	rs146955968	chr7	35304824	35304824	108	60.0012	1.26222	1125.11	7.51454e-08	0.235903	2.6344	0.0178982	0.029789
dmr1073602	chr7	35406185	35406184	+	13643	-442473	rs558775795	chr7	34963712	34963712	108	70.084	1.13982	2813.53	1.19899e-07	0.229447	-2.10777	0.0334967	0.0352123
dmr1073694	chr7	35553690	35553689	+	13546	-806469	rs324399	chr7	34747221	34747221	108	113.695	0.935117	2419.94	1.50737e-05	0.159873	-0.39087	0.0285971	0.0282509
dmr1073721	chr7	35603897	35603896	+	13494	-641553	rs13309562	chr7	34962344	34962344	108	91.473	0.980564	3795.36	5.2401e-07	0.208755	-7.09495	0.0219978	0.0161568
dmr1073812	chr7	35896037	35896036	+	13677	-153324	rs345378	chr7	35742713	35742713	108	43.3898	1.33165	3099.86	4.42721e-11	0.332219	-0.527338	0.0237976	0.035872
dmr1073820	chr7	35920137	35920136	+	13733	-601783	rs887904	chr7	35318354	35318354	108	119.148	0.953107	2559.98	4.48876e-06	0.177774	0.309925	0.00519948	0.00487893
dmr1073822	chr7	35925649	35925648	+	13739	-961937	rs558775795	chr7	34963712	34963712	108	77.2875	1.08227	3126.26	3.88959e-07	0.212975	-2.13719	0.0368963	0.0415041
dmr1073830	chr7	35954803	35954802	+	13711	-991091	rs558775795	chr7	34963712	34963712	108	97.2316	0.909614	7399.07	8.87465e-07	0.201247	-1.97864	0.0434957	0.0333065
dmr107387	chr10	7847988	7847987	+	17616	-943687	rs6602217	chr10	6904301	6904301	108	111.755	0.965394	2329.49	1.20956e-05	0.163148	0.706718	0.0234977	0.0228403
dmr1073984	chr7	36213026	36213025	+	14040	-92991	rs2726074	chr7	36120035	36120035	108	113.421	0.944937	1866.6	8.89303e-06	0.167708	0.620346	0.0148985	0.0129488
dmr1073996	chr7	36227645	36227644	+	14076	83944	rs10951471	chr7	36311588	36311588	108	97.5586	0.930275	2915.66	3.64295e-06	0.180829	-0.962244	0.0430957	0.0406472
dmr1074027	chr7	36284134	36284133	+	13997	-866733	rs13238468	chr7	35417401	35417401	108	81.5273	0.746694	4397.03	4.52027e-08	0.242871	0.370471	0.0407959	0.0322362
dmr107422	chr10	7926281	7926280	+	17323	-523401	rs2248737	chr10	7402880	7402880	108	111.143	0.94325	6785.57	1.32392e-06	0.195507	0.783842	0.010399	0.0085644
dmr1074331	chr7	36847784	36847783	+	14129	-231355	rs3735386	chr7	36616429	36616429	108	121.3	0.947196	4305.43	8.51863e-06	0.168344	-0.728189	0.0141986	0.0132124
dmr107452	chr10	8001495	8001494	+	17158	97451	rs113829607	chr10	8098945	8098945	108	97.5164	0.928641	2289.2	6.17647e-07	0.206418	0.472997	0.00969903	0.00746586
dmr1074587	chr7	37330931	37330930	+	14571	723286	rs78957271	chr7	38054216	38054216	108	51.8906	1.10061	10215.9	2.08636e-11	0.341302	-1.91308	0.0456954	0.0247695
dmr1074790	chr7	37771423	37771422	+	15105	-15391	rs10268172	chr7	37756032	37756032	108	115.235	0.976463	2290.87	6.08756e-06	0.1733	-0.317116	0.0089991	0.00769496
dmr10747	chr1	15539991	15539990	+	15373	512743	rs113702365	chr1	16052733	16052733	108	54.6434	0.701246	9276.71	4.27277e-12	0.360062	-0.696329	0.0643936	0.0375963
dmr1074869	chr7	37916214	37916222	+	14948	677671	rs73694931	chr7	38593893	38593893	108	50.6566	1.41645	6989.45	1.0037e-10	0.322203	-1.60422	0.0255974	0.0176191
dmr1074926	chr7	38020238	38020237	+	15045	925088	rs62443586	chr7	38945325	38945325	108	104.277	0.999008	6970.88	3.59089e-06	0.181039	-0.759394	0.039896	0.0363603
dmr1074981	chr7	38161634	38161633	+	14927	626873	rs12701671	chr7	38788506	38788506	108	114.529	0.97049	2532.63	6.00308e-06	0.173506	2.28199	0.0110989	0.0092376
dmr1075070	chr7	38337196	38337195	+	14937	-480097	rs78352874	chr7	37857099	37857099	108	113.221	1.01668	5204.27	5.57357e-06	0.174598	2.39922	0.0171983	0.0158185
dmr1075169	chr7	38532948	38532947	+	14643	-645792	rs2722366	chr7	37887156	37887156	108	113.358	0.95709	2877.48	8.39611e-06	0.168558	-0.426816	0.0188981	0.0174659
dmr1075437	chr7	39147471	39147470	+	13778	667072	rs4720342	chr7	39814542	39814542	108	112.683	0.978216	1801.8	2.81861e-05	0.150508	0.385977	0.0393961	0.0363152
dmr1075539	chr7	39323976	39323975	+	13467	-767947	rs7785499	chr7	38556029	38556029	108	115.246	0.985316	2075.5	2.63478e-05	0.151521	-0.32183	0.030097	0.0305718
dmr1075581	chr7	39412190	39412189	+	13052	-96479	rs60529254	chr7	39315711	39315711	108	94.0359	1.1482	2395.28	6.5336e-06	0.172259	2.01084	0.0342966	0.03735
dmr1075682	chr7	39628636	39628635	+	12345	-446442	rs78079625	chr7	39182194	39182194	108	61.6781	1.13165	2274.17	6.07507e-09	0.269827	3.8543	0.0176982	0.0150267
dmr1075695	chr7	39679772	39679771	+	12294	735497	rs386359785	chr7	40415268	40415268	108	102.621	1.00196	4076.3	7.1406e-06	0.17095	-0.275682	0.0529947	0.0478186
dmr1075706	chr7	39697197	39697196	+	12264	-972526	rs148188669	chr7	38724671	38724671	108	80.9684	1.03501	1933.81	2.22336e-07	0.220841	3.15612	0.0126987	0.0120846
dmr1075720	chr7	39744201	39744200	+	12181	-78563	rs10231409	chr7	39665638	39665638	108	98.3813	0.964275	1415.35	2.47102e-06	0.186484	-0.358469	0.0145985	0.0117367
dmr1075859	chr7	40128163	40128162	+	12176	-834835	rs74652274	chr7	39293328	39293328	108	107.156	0.987153	3781.75	8.94885e-06	0.167615	-0.872871	0.039696	0.0378031
dmr1075991	chr7	40526241	40526240	+	12631	741795	rs1545195	chr7	41268035	41268035	108	104.488	0.880737	2994.93	2.07504e-07	0.221808	-0.728034	0.00339966	0.00234356
dmr1076067	chr7	40798009	40798008	+	12842	815791	rs73325904	chr7	41613799	41613799	108	98.782	1.20824	2479.32	6.48127e-06	0.172378	1.83257	0.0163984	0.0181138
dmr1076104	chr7	40864448	40864447	+	12901	400665	rs11768187	chr7	41265112	41265112	108	107.241	0.868184	3016.92	1.11817e-06	0.197935	-0.838342	0.00939906	0.00808502
dmr1076178	chr7	41034699	41034698	+	12876	999665	rs846329	chr7	42034363	42034363	108	106.323	0.958519	1406.5	1.85981e-05	0.156738	-0.709138	0.0382962	0.0352097
dmr1076209	chr7	41108212	41108211	+	12880	91980	rs6944711	chr7	41200191	41200191	108	90.9352	0.946672	1860.08	1.381e-06	0.1949	-0.527051	0.0238976	0.022222
dmr1076212	chr7	41118504	41118503	+	12918	243006	rs12701887	chr7	41361509	41361509	108	116.216	0.937589	1382.59	4.51186e-05	0.143419	-0.43084	0.0431957	0.0399847
dmr1076313	chr7	41388455	41388454	+	13119	-120420	rs1545195	chr7	41268035	41268035	108	83.4785	0.892406	1766.34	7.14614e-07	0.204341	-0.689759	0.0370963	0.0362123
dmr1076427	chr7	41732914	41732913	+	14183	496914	rs78422221	chr7	42229827	42229827	108	78.8168	0.621406	15802.1	1.52732e-09	0.287859	-7.72857	0.0736926	0.0358817
dmr1076550	chr7	42029461	42029460	+	14376	309589	rs16880576	chr7	42339049	42339049	108	71.7609	0.836519	4810.41	2.15599e-08	0.252918	-0.773589	0.0626937	0.047586
dmr1076561	chr7	42050476	42050475	+	14406	-446723	rs4720403	chr7	41603753	41603753	108	94.5422	0.860046	2723.49	5.73674e-09	0.270584	30.0691	0.00129987	0.000507983
dmr1076581	chr7	42085662	42085661	+	14430	-297105	rs59328179	chr7	41788557	41788557	108	112.092	0.906474	2394.48	1.1262e-05	0.164208	0.91623	0.030097	0.0274464
dmr1076602	chr7	42114771	42114770	+	14447	-849659	rs11768187	chr7	41265112	41265112	108	70.8117	0.782551	3833.75	2.18551e-14	0.418847	-0.854557	0.00029997	4.42992e-05
dmr1076659	chr7	42238684	42238708	+	14484	43705	rs17172037	chr7	42282413	42282413	108	113.052	0.90078	2658.99	1.16308e-05	0.16373	1.61918	0.0318968	0.0293788
dmr1076763	chr7	42448739	42448738	+	14348	-104450	rs57648769	chr7	42344289	42344289	108	92.243	0.955344	1455.56	2.23141e-06	0.187964	-0.741629	0.0233977	0.0217617
dmr1076764	chr7	42449839	42449838	+	14353	-997675	rs1482548	chr7	41452164	41452164	108	118.842	1.02008	2741.82	3.56543e-05	0.146972	0.3735	0.0366963	0.0360032
dmr1076782	chr7	42479895	42479894	+	14298	943824	rs4724205	chr7	43423718	43423718	108	111.101	0.958382	1676.52	1.15651e-05	0.163814	-0.259151	0.019798	0.017469
dmr1076819	chr7	42542103	42542102	+	14231	-550422	rs2237428	chr7	41991681	41991681	108	95.5758	0.97858	2553.57	5.31131e-06	0.175306	-0.342976	0.0506949	0.0499849
dmr1076847	chr7	42617273	42617273	+	14188	87270	rs11763001	chr7	42704543	42704543	108	76.4965	0.769503	7460.33	1.26389e-08	0.26009	1.55305	0.0646935	0.0375306
dmr1077019	chr7	43046468	43046467	+	13689	764933	rs10256858	chr7	43811400	43811400	108	88.7414	0.960026	1213.74	3.27224e-06	0.182396	2.44202	0.0341966	0.0348227
dmr1077078	chr7	43158559	43158558	+	13583	-454016	rs11763001	chr7	42704543	42704543	108	54.116	0.896732	1491.92	2.01278e-12	0.368788	2.14145	0.00269973	0.00214264
dmr1077128	chr7	43255321	43255320	+	13478	556080	rs10256858	chr7	43811400	43811400	108	89.7223	0.914583	1464.3	1.80064e-06	0.191071	2.11512	0.0322968	0.0285513
dmr1077238	chr7	43462065	43462064	+	12830	126754	rs7798706	chr7	43588818	43588818	108	109.223	0.926879	1924.93	2.11252e-05	0.154832	-0.353271	0.0486951	0.0470406
dmr1077378	chr7	43749688	43749687	+	12104	61713	rs10256858	chr7	43811400	43811400	108	115.256	0.893094	3413.31	9.59347e-06	0.166586	2.14191	0.0283972	0.0263298
dmr1077443	chr7	43885247	43885246	+	11888	-670165	rs12537779	chr7	43215082	43215082	108	60.75	0.610768	5424.27	3.5809e-13	0.38837	-0.854342	0.0151985	0.00761146
dmr1077466	chr7	43926050	43926049	+	11891	-663888	rs7789382	chr7	43262162	43262162	108	48.1359	0.882926	3407.53	4.84149e-15	0.434658	0.276509	0.00559944	0.00156267
dmr1077626	chr7	44233889	44233888	+	12088	-635118	rs68128100	chr7	43598771	43598771	108	85.9992	0.746581	6729.53	6.39512e-09	0.269149	5.33172	0.0132987	0.00851786
dmr1077677	chr7	44312899	44312898	+	12119	207306	rs148825701	chr7	44520204	44520204	108	97.1895	0.906364	1749.47	3.16461e-07	0.215884	-0.79706	0.00489951	0.00398604
dmr1077731	chr7	44450217	44450216	+	11967	-356201	rs4517024	chr7	44094016	44094016	108	103.813	0.8851	2073.98	4.19088e-06	0.17878	-0.509906	0.0256974	0.0227988
dmr1077771	chr7	44541351	44541350	+	12037	-729951	rs10256858	chr7	43811400	43811400	108	98.898	0.904871	2017	1.9081e-07	0.22298	2.52321	0.00219978	0.00247453
dmr1077796	chr7	44586942	44586941	+	12044	825534	rs35639972	chr7	45412475	45412475	108	68.5547	1.06229	1685.81	9.54177e-08	0.232609	-0.508685	0.019898	0.028617
dmr1078126	chr7	45184440	45184439	+	12878	676940	rs11385540	chr7	45861379	45861379	108	106.513	0.939804	1729.69	3.2826e-06	0.18235	-0.538726	0.0110989	0.00916711
dmr1078193	chr7	45283284	45283283	+	13112	-56773	rs114423675	chr7	45226511	45226511	108	96.2508	1.10732	4112.48	4.29211e-06	0.178431	2.33709	0.0456954	0.0402458
dmr1078288	chr7	45530066	45530065	+	13687	695473	rs1352084	chr7	46225538	46225538	108	118.568	0.960822	1632.02	2.22522e-05	0.154054	-0.275691	0.0164984	0.0171262
dmr1078348	chr7	45651710	45651709	+	13869	973901	rs75091172	chr7	46625610	46625610	108	78.5215	0.772645	9441.68	1.0952e-08	0.262004	2.43263	0.0515948	0.0320509
dmr1078416	chr7	45817252	45817251	+	14178	971551	rs12702244	chr7	46788802	46788802	108	48.8637	0.90133	459.736	1.38465e-09	0.289124	2.15238	0.0217978	0.0333015
dmr1078627	chr7	46205797	46205796	+	14354	583006	rs12702244	chr7	46788802	46788802	108	62.3426	0.938971	691.613	1.63467e-09	0.286981	2.3448	0.00479952	0.00479332
dmr1078700	chr7	46346910	46346909	+	14193	597261	rs10251037	chr7	46944170	46944170	108	106.091	0.957569	1613.76	1.49269e-06	0.193779	0.585732	0.00519948	0.0038793
dmr1078777	chr7	46568748	46568747	+	14558	-575294	rs73105755	chr7	45993454	45993454	108	126.647	0.927709	7604.63	2.93559e-06	0.183978	-0.519454	0.00569943	0.00485688
dmr1078782	chr7	46575829	46575829	+	14574	628396	rs73322527	chr7	47204225	47204225	108	107.104	0.904472	4404.67	5.15221e-07	0.208995	-0.840319	0.00689931	0.0046453
dmr1079069	chr7	47157001	47157000	+	15414	24815	rs6945514	chr7	47181815	47181815	108	116.807	0.954965	1985.28	2.70179e-05	0.151144	-0.344183	0.0292971	0.0298675
dmr1079114	chr7	47262898	47262897	+	15171	626015	rs74466819	chr7	47888912	47888912	108	66.2766	0.915676	1261.46	2.61442e-08	0.250313	6.84245	0.0217978	0.0244369
dmr1079182	chr7	47408001	47408000	+	15016	281874	rs4724612	chr7	47689874	47689874	108	50.5828	0.628796	1861.33	3.72338e-12	0.361666	-0.697719	0.0411959	0.0341807
dmr1079224	chr7	47468270	47468269	+	15258	923896	rs7780299	chr7	48392165	48392165	108	106.935	0.934704	5185.61	2.7789e-06	0.184776	-0.488798	0.0237976	0.021525
dmr1079489	chr7	47820913	47820912	+	15352	896124	rs6977120	chr7	48717036	48717036	108	97.8117	0.930039	3586.13	3.43319e-06	0.181695	-0.287836	0.0477952	0.0456763
dmr1079528	chr7	47880747	47880747	+	15357	-332996	rs11761585	chr7	47547751	47547751	108	117.292	0.954424	2687.41	1.14883e-05	0.163913	-0.415056	0.0193981	0.0159672
dmr1079634	chr7	48103995	48103994	+	15515	312413	rs6966723	chr7	48416407	48416407	108	96.4934	1.00734	5051.43	1.07294e-07	0.230987	-0.887963	0.00449955	0.00246807
dmr1079675	chr7	48198206	48198206	+	15678	16614	rs10249357	chr7	48214820	48214820	108	119.486	0.951162	2224.39	3.06377e-05	0.149255	-0.34845	0.0350965	0.0309781
dmr1079786	chr7	48434392	48434391	+	15928	-42227	rs7780299	chr7	48392165	48392165	108	109.308	0.963622	1432.31	2.84271e-05	0.15038	-0.672999	0.0422958	0.0409454
dmr1079898	chr7	48656285	48656284	+	16079	-239878	rs6966723	chr7	48416407	48416407	108	101.218	1.13563	3336.31	6.50984e-06	0.172313	-0.829193	0.0273973	0.025415
dmr1079971	chr7	48855127	48855126	+	15510	-973443	rs12536468	chr7	47881684	47881684	108	117.524	0.974174	2716.06	2.7389e-05	0.150939	0.313574	0.0355964	0.0356665
dmr1080005	chr7	48941133	48941132	+	15287	683361	rs10251161	chr7	49624493	49624493	108	97.5691	0.904622	2282.04	1.35746e-08	0.259135	-0.830913	0.00109989	0.000372179
dmr1080036	chr7	49029713	49029712	+	15097	-176563	rs4917180	chr7	48853150	48853150	108	120.203	1.01074	4080.54	1.64151e-06	0.192408	-0.430167	0.00259974	0.00160677
dmr1080057	chr7	49074472	49074471	+	15066	-105844	rs10228591	chr7	48968628	48968628	108	108.633	0.956296	3451.42	5.07328e-06	0.175979	0.280522	0.0211979	0.0198506
dmr1080148	chr7	49247353	49247352	+	15213	543299	rs769606	chr7	49790651	49790651	108	111.596	0.956714	1591.83	1.50012e-05	0.159945	0.321072	0.020298	0.0206914
dmr1080175	chr7	49294471	49294470	+	15201	914189	rs113872170	chr7	50208659	50208663	108	103.359	1.02229	4002.02	3.50658e-06	0.181386	-0.512857	0.0218978	0.0205074
dmr1080201	chr7	49391821	49391820	+	15182	260070	rs11185583	chr7	49651890	49651890	108	123.704	0.965863	4557.59	2.78512e-05	0.150688	-0.400453	0.0393961	0.0370804
dmr108022	chr10	9035024	9035023	+	15285	-458372	rs5783041	chr10	8576648	8576652	108	117.735	0.935277	4444.86	1.19932e-05	0.163274	0.400083	0.030397	0.0280146
dmr1080274	chr7	49551931	49551930	+	15193	91933	rs6951297	chr7	49643863	49643863	108	106.312	0.927998	7750.93	6.82493e-07	0.204997	-0.561211	0.0136986	0.00953842
dmr1080458	chr7	49883368	49883367	+	15230	-260228	rs4917070	chr7	49623140	49623140	108	88.7414	0.87812	2559.99	2.17824e-07	0.221128	-0.960031	0.0166983	0.013017
dmr1080536	chr7	50091012	50091011	+	14850	169907	rs35285343	chr7	50260918	50260918	108	70.7695	0.963073	3923.94	1.17562e-10	0.320252	-0.471317	0.00219978	0.00098671
dmr1080597	chr7	50224578	50224577	+	14466	-815680	rs201760708	chr7	49408898	49408898	108	73.7754	1.3546	2799.9	1.96817e-07	0.222547	-0.776966	0.0155984	0.0135039
dmr1080733	chr7	50508466	50508485	+	14391	-418580	rs188490272	chr7	50089886	50089886	108	77.1609	1.12514	3499.75	8.48688e-10	0.295406	1.454	0.00089991	0.000296459
dmr1080746	chr7	50531781	50531780	+	14416	-166505	rs76060585	chr7	50365276	50365276	108	92.6121	0.795603	4276.29	2.79286e-07	0.217642	5.36338	0.029997	0.0240801
dmr1080921	chr7	50761827	50761826	+	14391	-404544	rs12668621	chr7	50357283	50357283	108	104.931	0.965654	1833.5	2.51847e-06	0.186207	0.475796	0.00759924	0.00772006
dmr1080922	chr7	50762315	50762314	+	14394	52689	rs187751016	chr7	50815003	50815003	108	118.093	0.972905	3356.98	2.7765e-05	0.150734	5.19993	0.0431957	0.0424792
dmr108093	chr10	9206368	9206368	+	15123	-962047	rs1779648	chr10	8244321	8244321	108	116.195	0.93632	3796.81	1.14407e-07	0.230097	-0.485794	0.00049995	0.000259008
dmr1081016	chr7	50960625	50960624	+	14985	-490139	rs11575492	chr7	50470486	50470486	108	65.0004	0.951265	8710.34	1.01221e-10	0.322099	-26.8365	0.0206979	0.00631923
dmr1081061	chr7	51035125	51035124	+	15364	-877225	rs5884141	chr7	50157900	50157900	108	108.2	1.07819	3302.64	7.50223e-06	0.170221	0.314919	0.0164984	0.017325
dmr108107	chr10	9250445	9250444	+	15250	-756581	rs139823251	chr10	8493861	8493864	108	75.5895	1.16071	2361.18	5.03878e-07	0.20931	-2.89044	0.0214979	0.0362755
dmr1081098	chr7	51108345	51108344	+	15538	388083	rs10234110	chr7	51496427	51496427	108	74.7879	0.815404	6268.75	2.42289e-09	0.281879	1.80119	0.0239976	0.0128168
dmr108114	chr10	9272401	9272400	+	15301	80339	rs1762782	chr10	9352739	9352739	108	111.713	0.952464	1640.04	2.70967e-05	0.1511	0.568818	0.040396	0.0381469
dmr1081166	chr7	51256605	51256604	+	15853	545987	rs11975801	chr7	51802591	51802591	108	61.3406	1.28378	905.608	2.72432e-07	0.217991	-0.85837	0.0338966	0.0422183
dmr1081457	chr7	51765175	51765174	+	17155	-262358	rs71024605	chr7	51502816	51502817	108	119.591	0.968749	3130.93	2.34646e-05	0.153259	-0.534829	0.0292971	0.0299291
dmr1081553	chr7	51929372	51929371	+	17768	629954	rs10271228	chr7	52559325	52559325	108	116.248	0.956902	1955.71	3.15276e-05	0.148824	0.317925	0.0381962	0.03574
dmr108160	chr10	9411055	9411054	+	15273	526573	rs7080626	chr10	9937627	9937627	108	113.484	0.935101	1823.38	1.29616e-05	0.16212	-0.35577	0.0217978	0.0191066
dmr1081638	chr7	52081348	52081347	+	18315	138689	rs12718617	chr7	52220036	52220036	108	113.063	0.974304	2238.47	3.17929e-05	0.148698	0.574568	0.0515948	0.0495697
dmr1081804	chr7	52404756	52404755	+	19252	-861071	rs66533256	chr7	51543685	51543685	108	104.351	0.915211	3095.69	1.02743e-06	0.19915	-0.693867	0.0108989	0.00785662
dmr1081937	chr7	52641477	52641476	+	19208	-133697	rs73118582	chr7	52507780	52507780	108	112.525	0.947663	2470.07	6.21381e-06	0.172998	-0.735585	0.0147985	0.0126905
dmr1081990	chr7	52727700	52727699	+	19283	-256640	rs11768468	chr7	52471060	52471060	108	85.6406	0.779213	17208.7	3.30541e-09	0.277827	0.483563	0.0276972	0.00985798
dmr1082055	chr7	52853148	52853147	+	19314	73441	rs7804465	chr7	52926588	52926588	108	116.796	0.956192	2292.05	3.15107e-05	0.148832	-0.362592	0.0415958	0.0398108
dmr1082068	chr7	52887839	52887838	+	19288	-865219	rs2716754	chr7	52022620	52022620	108	110.763	0.961561	2740	1.10454e-05	0.164496	0.652582	0.0287971	0.0270808
dmr1082176	chr7	53105778	53105777	+	19308	832577	rs73126783	chr7	53938354	53938354	108	113.094	0.958489	4174.57	1.00917e-05	0.165836	-0.407792	0.030397	0.0303695
dmr1082350	chr7	53446608	53446607	+	19134	817	rs2160685	chr7	53447424	53447424	108	120.076	1.02754	4694.91	2.14067e-05	0.154634	0.305842	0.030497	0.030729
dmr1082465	chr7	53765645	53765651	+	18752	415943	rs112403076	chr7	54181594	54181594	108	62.448	1.02361	4668.8	4.63223e-10	0.303106	3.10604	0.0156984	0.00924863
dmr1082521	chr7	53944646	53944645	+	18220	499371	rs74380627	chr7	54444016	54444016	108	109.044	0.948884	1571.64	1.32611e-05	0.16178	-0.420647	0.0254975	0.023447
dmr1082678	chr7	54259791	54259790	+	17490	892128	rs2075112	chr7	55151918	55151918	108	123.156	0.927815	3262.63	2.65229e-05	0.151422	-0.272893	0.0358964	0.0313232
dmr1082679	chr7	54265541	54265540	+	17475	-619963	rs2216399	chr7	53645578	53645578	108	120.466	1.02039	3595.94	9.77876e-06	0.166302	0.247149	0.0117988	0.00967193
dmr1082693	chr7	54289535	54289534	+	17438	-354664	rs75491507	chr7	53934871	53934871	108	93.7195	1.05097	2871.16	2.788e-06	0.184729	-2.59377	0.0292971	0.0297946
dmr1082803	chr7	54541079	54541078	+	17440	369158	rs2538069	chr7	54910236	54910236	108	99.4465	1.08577	3862.38	5.88812e-07	0.207098	-0.443715	0.00519948	0.00396349
dmr1082870	chr7	54662833	54662832	+	17274	812258	rs815958	chr7	55475090	55475090	108	118.863	0.980168	2349.61	1.88454e-05	0.15654	-0.29564	0.0212979	0.0182238
dmr1082926	chr7	54741643	54741642	+	17068	-204379	rs546249	chr7	54537264	54537264	108	103.613	0.918313	2693.43	7.93642e-06	0.16939	0.40756	0.0468953	0.0440157
dmr1082989	chr7	54842626	54842625	+	16893	-181485	rs41326245	chr7	54661141	54661141	108	116.026	0.954812	2654.29	3.72621e-06	0.180499	-0.388543	0.00669933	0.00559544
dmr1082994	chr7	54850483	54850482	+	16865	131928	rs55982832	chr7	54982410	54982410	108	107.072	0.951931	2205.59	2.79635e-06	0.184685	-0.786441	0.00989901	0.00879478
dmr1083005	chr7	54872435	54872434	+	16828	-806271	rs186193321	chr7	54066164	54066164	108	101.145	0.958489	2311.97	1.52903e-06	0.193432	-2.80652	0.0120988	0.00944803
dmr1083274	chr7	55320105	55320104	+	15662	-216915	rs73135256	chr7	55103190	55103190	108	111.006	0.888232	3987.79	1.76937e-06	0.191324	-0.83354	0.0124988	0.00952039
dmr1083284	chr7	55338287	55338286	+	15647	885624	rs112268963	chr7	56223910	56223910	108	75.0727	0.923137	2380.77	3.8803e-08	0.244952	1.66988	0.0192981	0.0162004
dmr1083486	chr7	55674986	55674985	+	14988	548492	rs1357741	chr7	56223477	56223477	108	116.195	0.926016	2514.81	6.66103e-06	0.171975	0.694275	0.0133987	0.0110178
dmr1083510	chr7	55733405	55733404	+	14896	701572	rs35508239	chr7	56434976	56434976	108	93.7406	0.928076	1586.9	3.15895e-06	0.182909	-0.719463	0.0308969	0.0302075
dmr1083521	chr7	55753121	55753120	+	14874	-770711	rs55982832	chr7	54982410	54982410	108	117.123	0.974547	2973.16	1.82656e-05	0.157007	-0.707546	0.0284972	0.0263621
dmr1083573	chr7	55816244	55816243	+	14672	144159	rs6962551	chr7	55960402	55960402	108	121.458	0.949316	2876.76	1.9652e-05	0.155914	-0.523854	0.0207979	0.0212994
dmr1083600	chr7	55861460	55861459	+	14464	-794881	rs1558542	chr7	55066579	55066579	108	101.145	0.92471	1872.46	6.37137e-06	0.17263	-0.655738	0.0343966	0.0318102
dmr1084047	chr7	56550673	56550672	+	12919	688696	rs77065698	chr7	57239368	57239368	108	107.568	0.941479	1753.79	1.99126e-05	0.155717	1.67792	0.0462954	0.044332
dmr108404	chr10	10153563	10153562	+	14515	932271	rs1291805	chr10	11085833	11085833	108	114.539	0.948235	1620.13	3.84437e-05	0.145836	-0.402575	0.0455954	0.0431505
dmr1084176	chr7	56759972	56759971	+	12883	-927585	rs113854624	chr7	55832387	55832387	108	95.966	1.23199	1860.19	9.15491e-06	0.167278	-16.4259	0.019798	0.0237969
dmr1084255	chr7	56943732	56943731	+	13219	484361	rs1533955	chr7	57428092	57428092	108	124.348	0.946355	2034.09	4.36192e-05	0.14393	-0.456286	0.0322968	0.0288697
dmr1084281	chr7	57022664	57022663	+	13304	-656681	rs71545710	chr7	56365983	56365983	108	121.279	0.957779	3312.84	1.33043e-05	0.161732	-0.579388	0.0164984	0.0157301
dmr1084293	chr7	57066618	57066785	+	13039	115307	rs13235405	chr7	57182092	57182092	108	114.592	0.907739	4661.11	3.51919e-06	0.181334	-0.485793	0.020098	0.0132686
dmr1084397	chr7	57231972	57231971	+	11827	173608	rs6557577	chr7	57405579	57405579	108	75.0199	1.11882	1677.03	7.49678e-07	0.203658	-0.477432	0.0425957	0.0419773
dmr1084404	chr7	57236713	57236712	+	11781	120782	rs182361930	chr7	57357494	57357494	108	60.4336	1.17004	640.255	8.27626e-08	0.234573	-3.82871	0.0148985	0.0209047
dmr1084447	chr7	57288826	57288825	+	11217	68607	rs10236196	chr7	57357432	57357432	108	122.745	0.972674	1680.02	8.04715e-05	0.134645	-0.333105	0.0478952	0.0473495
dmr1084577	chr7	57437601	57437600	+	10399	-710537	rs73699552	chr7	56727064	56727064	108	80.1246	0.985295	1722.49	2.13441e-07	0.221413	-0.653511	0.0235976	0.0147177
dmr1084605	chr7	57475886	57475885	+	10197	-128636	rs10227990	chr7	57347250	57347250	108	120.814	0.97152	1461.87	5.48411e-05	0.140467	0.273252	0.0345965	0.0318722
dmr1084655	chr7	57638938	57638937	+	8962	-932810	rs34316694	chr7	56706128	56706128	108	127.955	0.949832	1986	5.46756e-05	0.140513	1.76052	0.029897	0.0271121
dmr1084699	chr7	57745027	57745026	+	8002	-436271	rs11975393	chr7	57308756	57308756	108	123.156	0.957576	1429.24	2.74331e-05	0.150915	-0.329965	0.0141986	0.0131126
dmr1084714	chr7	57774885	57774885	+	7843	-376886	rs4870661	chr7	57397999	57397999	108	114.708	0.983717	1646.98	3.25938e-06	0.182453	-0.451194	0.00369963	0.0029414
dmr1084840	chr7	58001386	58001385	+	7354	-396035	rs118085740	chr7	57605351	57605351	108	127.649	0.911347	1143.13	8.35649e-05	0.134071	2.22614	0.0353965	0.0310017
dmr1084848	chr7	58010453	58010760	+	7350	-355509	rs7787741	chr7	57654944	57654944	108	96.1664	1.16025	879.254	1.52123e-07	0.22614	-0.1448	9.999e-05	0.000183785
dmr1084855	chr7	58018258	58018414	+	7341	-155224	rs79041049	chr7	57863032	57863034	108	115.973	1.04563	1377.16	7.00125e-11	0.326628	-0.255004	9.999e-05	8.39215e-09
dmr1084859	chr7	58024914	58024913	+	7341	-52952	rs62459489	chr7	57971962	57971962	108	105.532	0.795105	1707.97	9.41828e-06	0.166859	-94.0108	0.0582942	0.0481889
dmr1085493	chr7	61906952	61906951	+	6358	895849	rs8185672	chr7	62802800	62802800	108	122.112	0.957816	1560.99	6.34841e-07	0.206028	-0.290247	0.00089991	0.000268601
dmr1085496	chr7	61910069	61910069	+	6399	993311	rs8175454	chr7	62903380	62903380	108	144.471	0.895787	1224.35	8.93822e-05	0.133046	0.225486	0.0160984	0.0123268
dmr1085505	chr7	61920389	61920457	+	6559	709204	rs2219058	chr7	62629661	62629661	108	34.6359	1.68387	446.915	9.1445e-18	0.496056	0.714659	9.999e-05	2.35233e-06
dmr1085549	chr7	62213628	62213627	+	8288	711577	rs7293639	chr7	62925204	62925204	108	104.931	0.859675	2034.97	2.86619e-06	0.184326	0.387814	0.0237976	0.0166871
dmr1085566	chr7	62259122	62259121	+	8586	855563	rs148444100	chr7	63114684	63114684	108	131.52	0.968696	1239.57	0.000168975	0.12331	-0.59635	0.0479952	0.0447439
dmr1085798	chr7	62649255	62649254	+	9102	464698	rs73699207	chr7	63113952	63113952	108	113.273	0.847472	3082.49	1.31576e-05	0.161897	-1.872	0.060294	0.0457716
dmr1085824	chr7	62692872	62692878	+	9162	507321	rs113950943	chr7	63200199	63200199	108	115.731	0.970039	1446.33	1.34605e-05	0.161558	-0.784136	0.0148985	0.0110549
dmr1085865	chr7	62749242	62749242	+	8981	29841	rs28852721	chr7	62779083	62779083	108	120.498	1.05081	1507.41	0.000101465	0.131113	-0.482909	0.0481952	0.0497295
dmr1085975	chr7	62902719	62902718	+	9937	19512	rs796271547	chr7	62922230	62922234	108	77.9098	0.841019	2179.49	9.38682e-09	0.264059	-4.63092	0.00979902	0.00664516
dmr1085999	chr7	62935379	62935378	+	10141	-160992	rs73113816	chr7	62774387	62774387	108	129.347	0.962639	1836.33	5.93216e-05	0.139277	-0.666236	0.0268973	0.0235396
dmr1086001	chr7	62937122	62937122	+	10158	-44279	rs34228831	chr7	62892843	62892843	108	130.634	0.922618	1633.1	1.53279e-05	0.159624	-0.293017	0.00729927	0.00514404
dmr1086003	chr7	62943139	62943138	+	10195	114871	rs10434980	chr7	63058009	63058009	108	130.085	0.906861	1286.08	0.000102189	0.131004	-0.307942	0.0419958	0.0369281
dmr1086006	chr7	62946518	62946517	+	10224	852550	rs1258633	chr7	63799067	63799067	108	127.111	0.960525	2617.7	2.13268e-06	0.188621	-0.266688	0.00139986	0.000950019
dmr1086014	chr7	62955129	62955128	+	10281	145906	rs12055966	chr7	63101034	63101034	108	123.504	0.958072	2333.34	2.93083e-05	0.149922	-0.306425	0.0251975	0.0217711
dmr1086040	chr7	62991586	62991585	+	10581	-408245	rs4255024	chr7	62583341	62583341	108	121.099	0.953813	1005.07	1.06302e-05	0.165065	-0.300939	0.00619938	0.00412989
dmr1086104	chr7	63078962	63078961	+	11216	289487	rs7803320	chr7	63368448	63368448	108	122.903	0.949619	1036.59	4.68357e-05	0.142855	-0.385023	0.0210979	0.0182027
dmr1086106	chr7	63083068	63083067	+	11241	721185	rs73697324	chr7	63804252	63804252	108	69.9152	1.01174	2790.89	6.17567e-12	0.355751	2.1063	0.00069993	8.19049e-05
dmr1086158	chr7	63171820	63171819	+	11869	669965	rs142189942	chr7	63841784	63841784	108	66.7723	1.20688	437.818	1.19834e-06	0.196941	2.92244	0.0144986	0.029435
dmr1086225	chr7	63348954	63348954	+	12434	155706	rs12534078	chr7	63504660	63504660	108	123.979	0.924051	1386.57	6.65536e-10	0.298507	0.429623	9.999e-05	1.87615e-07
dmr1086302	chr7	63626456	63626455	+	13011	817469	rs13237578	chr7	64443924	64443924	108	96.8414	1.1639	3619.41	1.26547e-06	0.196157	-0.57932	0.0089991	0.00761016
dmr1086400	chr7	63865566	63865565	+	12276	-289477	rs151118216	chr7	63576089	63576089	108	105.933	1.13142	2710.83	1.56348e-05	0.159328	-11.9964	0.0309969	0.0317006
dmr1086461	chr7	63990296	63990295	+	11931	-148512	rs142189942	chr7	63841784	63841784	108	101.366	1.00446	2317.48	2.86034e-06	0.184356	3.11882	0.0155984	0.0130511
dmr1086727	chr7	64394905	64394904	+	12165	430299	rs62456842	chr7	64825203	64825203	108	39.5086	0.944951	1664.39	3.81366e-13	0.387666	-3.12858	0.050095	0.0253211
dmr1086747	chr7	64423420	64423419	+	12389	887470	rs584827	chr7	65310889	65310889	108	78.8695	0.853948	1779.98	2.16465e-07	0.221216	0.619473	0.0342966	0.0323325
dmr1086775	chr7	64489873	64489872	+	12790	106482	rs6948330	chr7	64596354	64596354	108	79.3547	0.892547	1322.68	8.43655e-07	0.201971	-0.891265	0.0472953	0.0483192
dmr1086778	chr7	64493400	64493399	+	12816	358378	rs35065007	chr7	64851777	64851777	108	118.02	0.968202	1768.05	2.14997e-05	0.154569	0.451649	0.0192981	0.0180543
dmr1086780	chr7	64495472	64495471	+	12828	-392298	rs111548139	chr7	64103174	64103174	108	105.975	0.983251	4023.67	7.01718e-06	0.171207	-1.80164	0.0446955	0.0360822
dmr1086785	chr7	64510014	64510013	+	12922	-693220	rs1680947	chr7	63816794	63816794	108	112.008	0.972755	3609.06	1.75765e-05	0.157582	-0.412568	0.0521948	0.047663
dmr1086810	chr7	64563697	64563696	+	12926	725389	rs62470346	chr7	65289085	65289085	108	115.604	0.981191	2163.22	3.98491e-05	0.145295	2.51369	0.0479952	0.0480274
dmr1086826	chr7	64604461	64604460	+	12973	-604740	rs11770460	chr7	63999721	63999721	108	114.645	0.973101	1303.75	5.68418e-05	0.139924	-0.746997	0.0483952	0.0470614
dmr1086942	chr7	64805324	64805323	+	12948	-963599	rs112826421	chr7	63841725	63841725	108	80.9684	0.954025	886.313	3.35795e-07	0.215048	3.16964	0.0133987	0.011311
dmr1086981	chr7	64874494	64874493	+	12774	-490682	rs112722759	chr7	64383812	64383812	108	116.849	0.940795	2018.87	3.97345e-05	0.145338	1.99378	0.049995	0.0470781
dmr1087089	chr7	65095613	65095612	+	12371	-618356	rs13225985	chr7	64477257	64477257	108	112.651	0.953233	1030.05	5.96359e-05	0.139196	-0.602921	0.050295	0.0492142
dmr1087101	chr7	65188103	65188102	+	12217	590164	rs147349190	chr7	65778266	65778266	108	116.184	0.96492	2006.37	3.20992e-05	0.148554	-0.491789	0.0357964	0.0363338
dmr1087108	chr7	65207247	65207246	+	12143	-793274	rs12535657	chr7	64413973	64413973	108	105.775	0.949664	1645.97	5.38618e-06	0.1751	0.48628	0.0138986	0.0141205
dmr1087135	chr7	65263339	65263362	+	11961	780196	rs427044	chr7	66043558	66043558	108	48.0727	0.988389	9450.12	8.25508e-17	0.475299	-0.935493	0.0123988	0.000314414
dmr1087171	chr7	65317725	65317724	+	11737	725834	rs427044	chr7	66043558	66043558	108	67.848	1.08625	1695.89	3.16448e-08	0.247725	-0.92272	0.0189981	0.0137544
dmr1087185	chr7	65361463	65361462	+	11537	-631155	rs572837114	chr7	64730308	64730308	108	49.9395	0.842918	359.458	4.01643e-09	0.275275	10.7603	0.0373963	0.0447508
dmr1087202	chr7	65404292	65404291	+	11413	-343695	rs72077267	chr7	65060595	65060597	108	102.758	0.963301	2490.69	1.90306e-06	0.19027	0.596356	0.0140986	0.0101603
dmr1087236	chr7	65480338	65480337	+	11288	563221	rs427044	chr7	66043558	66043558	108	69.2297	0.805872	2909.32	1.68361e-08	0.256247	-0.877117	0.0645935	0.0431276
dmr1087290	chr7	65788140	65788240	+	11067	255318	rs427044	chr7	66043558	66043558	108	70.991	1.00933	2793.62	1.42008e-08	0.258531	-0.798315	0.0245975	0.0116329
dmr1087300	chr7	65802034	65802034	+	11012	236479	rs313813	chr7	66038513	66038513	108	81.4113	1.16398	1157.77	4.01742e-06	0.179399	-44.4691	0.0273973	0.0425239
dmr1087308	chr7	65815510	65815519	+	10973	228039	rs427044	chr7	66043558	66043558	108	90.5027	0.991051	5171.21	2.53823e-08	0.250713	-0.957016	0.00949905	0.00189169
dmr1087317	chr7	65848775	65848863	+	10782	249499	rs199642865	chr7	66098362	66098362	108	56.584	1.29806	966.074	3.43828e-08	0.246598	3.6324	0.0254975	0.0238354
dmr1087341	chr7	65960809	65960808	+	10455	77705	rs313813	chr7	66038513	66038513	108	95.1645	0.883526	2018.49	9.10772e-07	0.200876	-54.6686	0.0172983	0.0149834
dmr1087349	chr7	65974892	65974891	+	10431	614946	rs138614064	chr7	66589837	66589837	108	127.902	0.911693	1023.72	0.000117263	0.128903	0.74098	0.0436956	0.0394295
dmr1087350	chr7	65976818	65976817	+	10436	66741	rs427044	chr7	66043558	66043558	108	52.1859	1.21846	3925.4	1.1623e-11	0.348284	-0.844813	0.020398	0.00325216
dmr1087409	chr7	66100556	66100619	+	10253	-53149	rs426438	chr7	66047407	66047407	108	122.776	1.0286	2161.11	2.54445e-06	0.186058	-0.24964	0.00149985	0.000920173
dmr1087421	chr7	66123411	66123410	+	10364	527401	rs58285826	chr7	66650811	66650811	108	130.834	0.917897	1621.61	4.33636e-05	0.144019	0.614646	0.0184982	0.0162475
dmr1087422	chr7	66125618	66125717	+	10382	-82060	rs427044	chr7	66043558	66043558	108	87.6023	0.943512	2756.55	1.2797e-06	0.195996	-0.788012	0.0541946	0.0436294
dmr1087436	chr7	66144531	66144530	+	10570	-114046	rs62467411	chr7	66030485	66030485	108	102.568	0.911689	1479.15	7.90711e-06	0.169445	1.60769	0.029697	0.0287531
dmr1087461	chr7	66176962	66176961	+	10843	-138449	rs313813	chr7	66038513	66038513	108	76.2434	0.957249	2751.68	1.33245e-08	0.259384	-54.9324	0.0125987	0.00646624
dmr1087475	chr7	66215890	66215889	+	11086	787170	rs74299235	chr7	67003059	67003059	108	118.336	0.924907	1883.57	1.82293e-05	0.157037	-0.870227	0.0230977	0.0192459
dmr1087478	chr7	66221992	66221991	+	11069	-445779	rs368900812	chr7	65776213	65776213	108	120.973	0.924208	2100.49	3.58321e-05	0.146897	-0.702567	0.0382962	0.0342817
dmr1087485	chr7	66244106	66244105	+	11092	-200548	rs427044	chr7	66043558	66043558	108	83.6578	0.647965	3806.42	3.85804e-08	0.245031	-0.982885	0.0523948	0.0361194
dmr10874	chr1	15761816	15761815	+	14250	593610	rs76539772	chr1	16355425	16355426	108	122.186	0.988548	4751.07	7.14791e-06	0.170935	0.344834	0.0112989	0.00896753
dmr1087533	chr7	66385348	66385347	+	11060	794945	rs77589805	chr7	67180292	67180292	108	128.44	0.968033	2355.92	1.37912e-05	0.161197	-0.87331	0.00779922	0.00595763
dmr108753	chr10	10880105	10880104	+	15955	571610	rs2454781	chr10	11451714	11451714	108	112.883	0.974684	1826.22	3.45255e-05	0.147457	0.34271	0.0450955	0.0449026
dmr1087597	chr7	66557449	66557448	+	11583	32389	rs138614064	chr7	66589837	66589837	108	115.773	0.865664	2452.19	1.2076e-05	0.163172	-0.573646	0.0281972	0.0265248
dmr1087648	chr7	66642563	66642562	+	12016	-604050	rs313813	chr7	66038513	66038513	108	83.2254	1.1383	2018.11	2.1466e-06	0.188526	-50.412	0.0445955	0.0403263
dmr1087685	chr7	66711748	66711747	+	12642	-668190	rs427044	chr7	66043558	66043558	108	75.1992	0.795002	4007.35	3.4897e-08	0.246396	-0.952972	0.0635936	0.0421131
dmr1087790	chr7	66969124	66969123	+	13794	666703	rs11980155	chr7	67635826	67635826	108	91.2199	0.947162	1371.98	3.34704e-06	0.182066	-0.576836	0.0369963	0.0327215
dmr1087862	chr7	67118034	67118034	+	14363	-52914	rs35644973	chr7	67065120	67065120	108	113.242	0.989369	3435.15	8.35274e-06	0.168635	-0.463568	0.0218978	0.0179883
dmr1087925	chr7	67215786	67215785	+	14862	986630	rs73145545	chr7	68202415	68202415	108	102.379	0.867614	3554.66	7.77669e-07	0.203135	3.0163	0.0138986	0.0112428
dmr1088107	chr7	67477200	67477199	+	16241	602334	rs7791163	chr7	68079533	68079533	108	110.879	0.902945	6010.73	3.81627e-06	0.18015	-0.603121	0.0289971	0.026045
dmr1088172	chr7	67560932	67560931	+	16432	-99375	rs73134881	chr7	67461557	67461557	108	72.552	0.831677	1651.85	1.75484e-08	0.25569	-0.937807	0.0148985	0.0161964
dmr1088271	chr7	67678512	67678511	+	16645	-178495	rs183464910	chr7	67500017	67500017	108	123.251	0.952128	4220.62	1.57741e-05	0.159196	7.36378	0.0226977	0.0205428
dmr1088467	chr7	67959411	67959410	+	17694	-494954	rs73134884	chr7	67464457	67464457	108	80.4832	1.18133	2632.71	5.66614e-07	0.207645	-0.662762	0.0179982	0.0212082
dmr1088489	chr7	67989517	67989516	+	17816	-28853	rs4361664	chr7	67960664	67960664	108	101.493	0.96714	1589.15	9.54892e-06	0.166655	-0.309908	0.0359964	0.0317609
dmr1088783	chr7	68400339	68400338	+	17890	18635	rs397785978	chr7	68418973	68418973	108	116.258	0.951726	3646.14	7.33309e-07	0.203973	-0.255755	0.00219978	0.00143231
dmr1088807	chr7	68447587	68447586	+	17773	716257	rs35032676	chr7	69163843	69163843	108	105.479	1.13008	8059.82	6.70595e-06	0.171876	-0.626406	0.0481952	0.0444511
dmr1088824	chr7	68467865	68467864	+	17701	152110	rs9791823	chr7	68619974	68619974	108	89.4375	0.965052	4574.78	8.15742e-07	0.202452	2.48435	0.0447955	0.0373798
dmr1088927	chr7	68604485	68604484	+	17250	630135	rs397824582	chr7	69234619	69234619	108	104.003	0.923574	4665.5	3.63186e-06	0.180874	0.396439	0.0387961	0.0346081
dmr1088932	chr7	68617558	68617557	+	17213	-531766	rs2642144	chr7	68085792	68085792	108	81.4219	0.951744	1516.1	6.58143e-09	0.268769	-0.800371	0.00079992	0.00105522
dmr1088972	chr7	68688691	68688690	+	16802	609835	rs77458252	chr7	69298525	69298525	108	102.769	0.919935	2809.65	7.82337e-06	0.169602	-183.654	0.049695	0.0483435
dmr1089244	chr7	69022740	69022739	+	15119	-239372	rs2190112	chr7	68783368	68783368	108	60.7711	1.25913	1888.06	6.42921e-09	0.269079	0.894666	0.00729927	0.00876226
dmr1089262	chr7	69045706	69045705	+	15038	-241553	rs34375260	chr7	68804153	68804153	108	116.205	0.94198	2587.08	4.9054e-06	0.176473	-0.390103	0.00989901	0.00763403
dmr1089392	chr7	69247390	69247389	+	13524	-627416	rs9791823	chr7	68619974	68619974	108	81.8227	0.900445	1981.97	6.19217e-07	0.206382	2.47211	0.0427957	0.0419967
dmr1089489	chr7	69403889	69403888	+	12644	-469499	rs6969823	chr7	68934390	68934390	108	121.511	0.935535	2541.89	3.06912e-05	0.149228	0.266008	0.0355964	0.031924
dmr1089494	chr7	69408872	69408871	+	12632	-991081	rs150062895	chr7	68417791	68417791	108	82.8141	0.875118	1113.17	8.70586e-07	0.201522	2.39939	0.0321968	0.0318766
dmr1089631	chr7	69773415	69773414	+	11958	-511667	rs62454810	chr7	69261748	69261748	108	117.967	0.97403	1225.67	5.92146e-05	0.139304	-0.438831	0.0373963	0.0358738
dmr1090232	chr7	71168341	71168340	+	14980	357097	rs111915825	chr7	71525437	71525437	108	34.4461	1.45698	412.09	7.18472e-11	0.326311	4.5308	0.0152985	0.0265399
dmr1090376	chr7	71334115	71334148	+	15659	781769	rs73371738	chr7	72115917	72115917	108	79.7133	0.976003	2069.76	3.51364e-07	0.214409	2.13207	0.0286971	0.0276971
dmr1090452	chr7	71462666	71462665	+	16126	570515	rs35198885	chr7	72033180	72033181	108	122.08	1.003	6168.06	2.61755e-06	0.185647	0.352594	0.00369963	0.00352115
dmr1090456	chr7	71465764	71465763	+	16122	-17351	rs12155355	chr7	71448413	71448413	108	90.1758	0.7722	6712.87	1.40778e-07	0.227218	-0.815551	0.0446955	0.0312913
dmr1090503	chr7	71533654	71533653	+	16174	-8217	rs111915825	chr7	71525437	71525437	108	56.8371	1.20253	781.782	7.21995e-09	0.267543	4.31859	0.00249975	0.0090632
dmr1090523	chr7	71560724	71560723	+	16181	-537962	rs116722058	chr7	71022762	71022762	108	104.984	0.986456	4581.22	7.56442e-06	0.170099	6.22466	0.0519948	0.0476507
dmr1090567	chr7	71622789	71622788	+	16017	-97352	rs111915825	chr7	71525437	71525437	108	101.039	1.12299	5492.6	4.20437e-06	0.178733	4.32087	0.0324968	0.0299226
dmr1090752	chr7	71885534	71885533	+	15118	-434412	rs4236249	chr7	71451122	71451122	108	118.114	0.960241	2649.11	3.82112e-05	0.145928	0.326735	0.0505949	0.0493069
dmr1090990	chr7	72332719	72332719	+	11561	-111095	rs73143219	chr7	72221624	72221624	108	117.281	0.941823	1482.03	2.18818e-06	0.188248	0.455147	0.00309969	0.00179511
dmr1091094	chr7	72531989	72531988	+	10943	-522241	rs58248758	chr7	72009748	72009748	108	62.9121	1.12239	1090.13	1.4468e-07	0.226838	-23.536	0.0324968	0.0438458
dmr1091194	chr7	72779393	72779393	+	10101	-35678	rs6947199	chr7	72743715	72743715	108	109.202	0.953957	2096.54	3.8137e-12	0.361387	-0.334969	9.999e-05	1.47879e-08
dmr1091248	chr7	72985439	72985438	+	9480	977313	rs79367531	chr7	73962751	73962751	108	113.906	0.908157	1985.88	2.60616e-05	0.151685	0.628268	0.0447955	0.0436615
dmr1091261	chr7	73254679	73254678	+	8674	350967	rs61010704	chr7	73605645	73605645	108	117.492	0.931356	1238.93	1.10492e-05	0.164491	0.52699	0.010099	0.00820972
dmr1091279	chr7	73309215	73309214	+	8662	-571284	rs55931045	chr7	72737931	72737931	108	118.051	1.06881	2193.3	6.22671e-05	0.138542	0.26612	0.049595	0.0480922
dmr109141	chr10	11532561	11532560	+	15841	334108	rs61735192	chr10	11866668	11866668	108	42.8414	0.907387	509.18	5.59025e-11	0.329379	2.07452	0.0206979	0.0292418
dmr1091466	chr7	73671255	73671254	+	8159	-11088	rs62466334	chr7	73660167	73660167	108	127.638	1.02422	3374.73	7.12274e-05	0.1365	-0.371902	0.0505949	0.047311
dmr1091467	chr7	73671653	73671652	+	8157	-941228	rs187069726	chr7	72730425	72730425	108	119.992	0.935472	3484.7	3.07092e-05	0.14922	-4.76939	0.0531947	0.0480808
dmr1091675	chr7	74029225	74029224	+	7310	400315	rs35860256	chr7	74429539	74429539	108	94.1098	0.856575	1407.43	7.78224e-07	0.203124	0.466406	0.0132987	0.0124975
dmr1091715	chr7	74110378	74110377	+	7384	331202	rs1016034	chr7	74441579	74441579	108	101.893	0.942833	4434.66	3.19128e-06	0.182761	0.837913	0.0439956	0.0334403
dmr1091768	chr7	74215825	74215824	+	7384	-537587	rs2884050	chr7	73678238	73678238	108	119.654	0.967853	3836.4	1.75672e-05	0.15759	0.450935	0.0329967	0.0267387
dmr1091958	chr7	74497749	74497748	+	6707	-765337	rs11762471	chr7	73732412	73732412	108	102.315	0.840519	6071.02	6.88595e-07	0.20487	-0.616439	0.030197	0.0186912
dmr1092091	chr7	74908835	74908834	+	7464	-433355	rs37620	chr7	74475480	74475480	108	121.869	0.931047	1703.4	5.31137e-05	0.140952	0.253599	0.040296	0.0385414
dmr1092107	chr7	74997941	74997941	+	7646	-5591	rs12375200	chr7	74992350	74992350	108	118.399	0.915161	3314.42	2.69677e-08	0.249893	-0.333707	0.00019998	4.98552e-05
dmr1092111	chr7	75009548	75009548	+	7660	751005	rs10266353	chr7	75760553	75760553	108	122.555	0.934976	1164.39	5.33466e-05	0.140885	-0.556181	0.0269973	0.0255149
dmr1092133	chr7	75043466	75043638	+	7642	-634561	rs76533341	chr7	74408905	74408905	108	28.9195	0.651011	449.445	1.39323e-21	0.571212	-0.89337	0.0162984	0.00693811
dmr1092386	chr7	75776233	75776232	+	7638	-8379	rs73132676	chr7	75767854	75767854	108	100.522	0.973323	944.976	1.22147e-05	0.163002	-0.502835	0.0291971	0.0256423
dmr1092490	chr7	75914464	75914463	+	8233	926951	rs28897223	chr7	76841414	76841414	108	123.367	0.950203	1628.77	6.9086e-05	0.136964	0.650342	0.0431957	0.0405555
dmr1092550	chr7	76008526	76008583	+	8428	4206	rs4476928	chr7	76012789	76012789	108	118.8	0.935796	2111.45	3.48296e-06	0.181485	-0.232579	0.00429957	0.00360317
dmr1092738	chr7	76309121	76309120	+	9908	288296	rs60701917	chr7	76597416	76597416	108	84.9551	0.967904	905.938	4.30053e-06	0.178402	-0.544509	0.0432957	0.0460143
dmr1092752	chr7	76334056	76334055	+	10080	-698945	rs4731230	chr7	75635111	75635111	108	103.918	0.874728	2826.46	6.44312e-06	0.172465	0.428215	0.0526947	0.0443618
dmr1093001	chr7	77052510	77052510	+	10577	106007	rs6965569	chr7	77158517	77158517	108	92.2957	0.93202	1367.72	5.60401e-06	0.174518	-0.727773	0.0511949	0.0469005
dmr1093024	chr7	77164606	77164605	+	10869	-45430	rs2537468	chr7	77119176	77119176	108	119.96	0.933148	2073.37	2.9393e-05	0.149878	-0.400732	0.0323968	0.028851
dmr1093026	chr7	77177467	77177466	+	10860	-43833	rs12540771	chr7	77133634	77133634	108	93.0023	0.940606	2231.27	5.03192e-07	0.20933	3.2799	0.0150985	0.00960238
dmr1093037	chr7	77198290	77198310	+	10836	-842676	rs59382251	chr7	76355614	76355614	108	101.82	1.00292	2851.09	5.38055e-06	0.175116	1.52877	0.029897	0.0278464
dmr1093140	chr7	77404942	77404941	+	11012	676201	rs73362647	chr7	78081142	78081142	108	75.0305	0.874266	1500.01	1.50815e-07	0.22626	-0.969042	0.0328967	0.0316223
dmr1093227	chr7	77643357	77643356	+	12446	813953	rs66895186	chr7	78457309	78457309	108	84.3328	0.963574	3806.09	3.55704e-07	0.214236	0.714993	0.0375962	0.0301376
dmr1093268	chr7	77724936	77724935	+	13008	831670	rs2192657	chr7	78556605	78556605	108	112.757	0.966311	2021.82	4.50407e-06	0.177724	0.299482	0.00839916	0.00674883
dmr109348	chr10	11848790	11848789	+	16675	608919	rs12762245	chr10	12457708	12457708	108	64.2199	0.912192	1335.59	9.2459e-09	0.26426	-0.552686	0.0206979	0.0196223
dmr1093652	chr7	78463278	78463277	+	14573	877863	rs79352376	chr7	79341140	79341140	108	84.3855	0.898909	4983.89	6.68379e-08	0.237514	2.21314	0.0229977	0.0152926
dmr1093731	chr7	78645112	78645111	+	14924	-433858	rs11438245	chr7	78211254	78211254	108	110.067	0.912478	3864.52	7.93124e-06	0.1694	-0.510819	0.0377962	0.0354165
dmr1093746	chr7	78684447	78684446	+	14954	-649103	rs3779344	chr7	78035344	78035344	108	81.8859	0.964673	1296.92	3.14246e-09	0.278488	-0.657953	0.00069993	0.000443914
dmr1093865	chr7	78995201	78995200	+	15421	916469	rs10268870	chr7	79911669	79911669	108	102.906	0.895756	3818.79	4.60825e-07	0.210576	0.790524	0.00609939	0.00620296
dmr1093891	chr7	79088994	79088993	+	15230	707830	rs77838780	chr7	79796823	79796823	108	82.7508	0.853427	1875.09	5.4728e-07	0.208138	-9.29685	0.0418958	0.0404114
dmr1093923	chr7	79173634	79173633	+	15118	492308	rs12535032	chr7	79665941	79665941	108	102.252	0.963082	1652.15	3.60099e-07	0.214063	0.626344	0.00219978	0.00158544
dmr1093942	chr7	79220342	79220341	+	15080	120799	rs79352376	chr7	79341140	79341140	108	62.6168	0.6805	1685.55	2.26734e-09	0.282741	2.09087	0.0489951	0.0456385
dmr1094039	chr7	79464909	79464908	+	14700	-123769	rs79352376	chr7	79341140	79341140	108	96.1348	0.832994	6025.8	8.73333e-08	0.233831	2.2562	0.0133987	0.00769683
dmr1094044	chr7	79480601	79480601	+	14603	620173	rs11286038	chr7	80100774	80100775	108	107.346	0.944446	2233.45	1.06485e-05	0.165039	-0.408303	0.0327967	0.0313504
dmr1094081	chr7	79604054	79604053	+	14388	-568589	rs7787164	chr7	79035465	79035465	108	112.303	0.93471	2223.35	2.09423e-06	0.188884	-0.828851	0.00579942	0.00437344
dmr1094094	chr7	79652531	79652530	+	14489	532322	rs12706672	chr7	80184852	80184852	108	80.8629	1.16826	3507.18	1.53548e-07	0.22601	-0.374918	0.0115988	0.00942127
dmr1094132	chr7	79752290	79752289	+	14345	199223	rs150042147	chr7	79951512	79951512	108	97.4742	1.25064	3571.01	9.23827e-06	0.167144	-5.82365	0.0438956	0.0416217
dmr1094136	chr7	79759837	79759836	+	14347	151833	rs10268870	chr7	79911669	79911669	108	70.1051	0.872666	2765.7	1.8129e-11	0.342985	0.891904	0.0019998	0.000556316
dmr1094213	chr7	79972648	79972647	+	14311	443302	rs28692526	chr7	80415949	80415949	108	77.9203	0.736113	8095.72	4.93273e-09	0.272574	-10.0104	0.0475952	0.0239128
dmr1094223	chr7	80007051	80007050	+	14387	828909	rs4141043	chr7	80835959	80835959	108	46.2375	1.03413	406.497	1.08463e-11	0.349104	-0.846158	0.00079992	0.00307549
dmr109423	chr10	11920952	11920951	+	16812	-557683	rs11819422	chr10	11363269	11363269	108	72.4992	1.2699	3043.54	3.47932e-07	0.214548	-1.7433	0.0325967	0.0403966
dmr1094324	chr7	80352015	80352014	+	14865	13320	rs6978235	chr7	80365334	80365334	108	87.5707	0.881512	2062.48	1.22228e-06	0.196656	-0.846559	0.0447955	0.0414371
dmr1094337	chr7	80391246	80391245	+	14841	354228	rs113677262	chr7	80745473	80745473	108	89.3004	0.95749	1170.48	5.03577e-08	0.241395	0.477107	0.00259974	0.00117202
dmr1094371	chr7	80509062	80509061	+	15016	-597393	rs10268870	chr7	79911669	79911669	108	72.3199	0.744511	5606.1	4.24449e-09	0.27455	0.781186	0.050095	0.0320591
dmr1094372	chr7	80513776	80513775	+	15015	-602107	rs10268870	chr7	79911669	79911669	108	85.609	0.827965	1749.42	9.55297e-07	0.200193	0.766932	0.0483952	0.045877
dmr1094600	chr7	81069955	81069954	+	13968	960453	rs71520796	chr7	82030407	82030407	108	115.763	0.918571	5562.85	1.05421e-06	0.198781	-0.741428	0.00469953	0.00404911
dmr1094793	chr7	81562732	81562731	+	14513	-641740	rs6467464	chr7	80920992	80920992	108	117.355	0.961075	1799.07	1.43397e-05	0.160616	-0.313123	0.0149985	0.0131892
dmr1094797	chr7	81592131	81592130	+	14503	-422209	rs191580345	chr7	81169922	81169922	108	80.2301	0.956949	4329.97	3.89145e-08	0.244913	0.769107	0.0176982	0.0118506
dmr1094849	chr7	81816559	81816558	+	14312	30725	rs12707465	chr7	81847283	81847283	108	103.939	0.940649	1521.78	1.58262e-05	0.159147	-0.326027	0.0451955	0.0428348
dmr1094992	chr7	82276818	82276817	+	13697	-332035	rs1011684	chr7	81944783	81944783	108	79.5129	0.784694	2527.33	5.20614e-08	0.24094	-0.782295	0.0290971	0.0236077
dmr10949	chr1	15859269	15859268	+	13350	568928	rs6693454	chr1	16428196	16428196	108	52.5023	0.61118	1801.62	2.05156e-11	0.341504	-0.954511	0.0621938	0.0470931
dmr1095013	chr7	82333561	82333581	+	13760	913112	rs73707601	chr7	83246693	83246693	108	85.3242	0.849298	7197.71	1.743e-07	0.224244	-0.831717	0.0637936	0.0454654
dmr1095275	chr7	83170811	83170810	+	14508	-862304	rs2108373	chr7	82308507	82308507	108	58.609	0.996531	1220.26	1.31e-09	0.289837	-0.647543	0.00519948	0.0101136
dmr1095313	chr7	83278635	83278635	+	14427	189811	rs73707851	chr7	83468446	83468446	108	86.8535	0.966691	3585.04	7.26127e-07	0.204113	1.81061	0.0439956	0.036025
dmr1095342	chr7	83374899	83374898	+	14319	264575	rs6953023	chr7	83639473	83639473	108	116.817	1.02422	6532.45	1.19847e-05	0.163285	-0.257839	0.0318968	0.0308427
dmr1095547	chr7	83978855	83978854	+	14229	-574475	rs17213384	chr7	83404380	83404380	108	88.8785	0.97187	1145.3	2.07783e-06	0.188998	-0.777871	0.0238976	0.021608
dmr1095606	chr7	84141034	84141033	+	13830	-494564	rs302117	chr7	83646470	83646470	108	118.041	1.01385	4845.66	6.32596e-06	0.172735	-0.312705	0.0142986	0.0105477
dmr1095664	chr7	84340782	84340781	+	13477	161782	rs10954754	chr7	84502563	84502563	108	117.861	0.931695	2323.27	2.3911e-05	0.152977	-0.787048	0.0329967	0.0308984
dmr109566	chr10	12180558	12180558	+	17311	-365690	rs12241975	chr10	11814868	11814868	108	112.504	0.933268	6038.8	5.37128e-06	0.175141	0.460711	0.0286971	0.0271829
dmr1095693	chr7	84453488	84453487	+	13287	-536372	rs7780418	chr7	83917116	83917116	108	100.733	0.870786	2993.59	3.94619e-06	0.17966	-0.864204	0.049995	0.0418795
dmr1095741	chr7	84718294	84718293	+	13250	750465	rs564894135	chr7	85468758	85468758	108	73.5961	1.24629	1121.96	1.59528e-06	0.19282	-3.5436	0.0252975	0.0391274
dmr1095811	chr7	84947549	84947631	+	13517	24968	rs10282400	chr7	84972599	84972599	108	120.192	0.935419	1559.88	6.5327e-05	0.137814	-0.367781	0.049595	0.048784
dmr1095962	chr7	85628201	85628200	+	13309	-318152	rs34765579	chr7	85310049	85310049	108	70.2422	0.783421	2543.51	3.13801e-11	0.336389	1.73526	0.0019998	0.00149955
dmr1095968	chr7	85662975	85662974	+	13314	515782	rs6969933	chr7	86178756	86178756	108	74.8934	0.899031	800.929	4.71525e-07	0.210251	0.839383	0.0274973	0.0336499
dmr1095972	chr7	85676425	85676424	+	13329	184628	rs2662892	chr7	85861052	85861052	108	120.741	0.937537	1262.74	5.41681e-05	0.140654	0.553339	0.0358964	0.0315986
dmr109597	chr10	12230338	12230337	+	17411	858976	rs35720311	chr10	13089313	13089313	108	57.2695	1.01681	939.525	3.04955e-09	0.27888	-0.625277	0.0144986	0.0141622
dmr1096016	chr7	85855963	85855962	+	13087	-58577	rs144949763	chr7	85797386	85797386	108	120.087	0.950396	1492.25	6.43947e-05	0.138032	-0.466969	0.0444956	0.0440156
dmr1096043	chr7	85911033	85911032	+	12881	-480746	rs568919275	chr7	85430287	85430287	108	58.8832	1.06878	446.809	1.34354e-07	0.227867	-5.07146	0.0117988	0.0348831
dmr1096078	chr7	86020868	86020867	+	12980	192831	rs67445001	chr7	86213698	86213700	108	108.57	0.915041	2013.59	1.08247e-05	0.164796	2.41924	0.0322968	0.0294104
dmr1096123	chr7	86183792	86183791	+	13267	108357	rs2536230	chr7	86292148	86292148	108	109.972	1.02059	2778.41	1.01878e-05	0.165695	0.292271	0.020298	0.0212882
dmr1096124	chr7	86190097	86190096	+	13259	-666982	rs28626881	chr7	85523115	85523115	108	115.488	0.988343	2740.29	2.25722e-05	0.15384	-0.561632	0.0351965	0.0330379
dmr1096224	chr7	86493387	86493386	+	13369	-239362	rs34793538	chr7	86254025	86254025	108	70.3793	0.69362	3777.07	1.28871e-10	0.319116	4.44049	0.00959904	0.00799351
dmr1096239	chr7	86549647	86549646	+	13370	-607354	rs149241046	chr7	85942293	85942293	108	93.5086	0.977697	2250.95	1.89547e-06	0.190328	2.67522	0.0241976	0.0229264
dmr1096240	chr7	86549924	86549923	+	13371	-290063	rs13232978	chr7	86259861	86259861	108	76.5492	0.96945	740.721	1.27613e-06	0.196036	5.06684	0.0335966	0.0378103
dmr1096273	chr7	86690146	86690145	+	12947	-436121	rs34793538	chr7	86254025	86254025	108	76.7285	0.76431	2456.56	8.87963e-09	0.264797	4.58717	0.0146985	0.013238
dmr1096301	chr7	86814071	86814070	+	12539	693629	rs6978925	chr7	87507699	87507699	108	97.2738	1.01403	2495.08	3.07921e-06	0.183282	-0.516162	0.0231977	0.0222599
dmr1096304	chr7	86819559	86819558	+	12533	-494878	rs6949408	chr7	86324681	86324681	108	108.886	0.881992	2449.4	1.16688e-05	0.163681	0.267831	0.0446955	0.0417669
dmr1096305	chr7	86820221	86820220	+	12529	-560360	rs13232978	chr7	86259861	86259861	108	98.6449	0.871423	3112.29	1.90566e-06	0.190251	4.79386	0.0351965	0.0292958
dmr1096338	chr7	86979866	86979865	+	11957	-719973	rs13245549	chr7	86259893	86259893	108	94.4367	1.05249	2017.62	7.02622e-06	0.171188	4.70231	0.0464954	0.0439334
dmr109636	chr10	12279404	12279403	+	17514	573026	rs61852210	chr10	12852429	12852429	108	126.183	0.948896	7934.98	1.04757e-05	0.165282	0.501979	0.0218978	0.0188041
dmr1096513	chr7	87537541	87537540	+	11233	956435	rs10487024	chr7	88493975	88493975	108	76.9922	0.783875	1910.23	8.29874e-09	0.265696	-0.583541	0.0107989	0.00899955
dmr1096521	chr7	87564319	87564318	+	11316	-736406	rs58178461	chr7	86827913	86827913	108	83.0777	0.791911	10807.7	1.08657e-08	0.262109	-2.9575	0.0386961	0.0183496
dmr1096609	chr7	88052220	88052220	+	11676	113233	rs55837019	chr7	88165453	88165453	108	37.5891	1.03402	8261.47	2.54419e-17	0.486505	2.25989	0.0273973	0.00445728
dmr1096640	chr7	88154359	88154358	+	11836	709473	rs6973335	chr7	88863831	88863831	108	114.275	0.99215	2108.93	1.52806e-05	0.15967	-0.583118	0.0221978	0.0186653
dmr1096671	chr7	88268886	88268885	+	12088	-769337	rs6946119	chr7	87499549	87499549	108	105.332	0.810701	2039.73	5.54237e-06	0.17468	0.741377	0.0387961	0.0348883
dmr1096872	chr7	88867480	88867479	+	13267	55334	rs17301259	chr7	88922813	88922813	108	114.866	1.05351	3442.52	1.91113e-05	0.156331	-0.649727	0.0341966	0.0286299
dmr1096881	chr7	88905836	88905835	+	13368	796931	rs76121166	chr7	89702766	89702766	108	85.6828	1.16534	3029.18	2.00727e-06	0.189499	-4.51415	0.0419958	0.0405222
dmr1096968	chr7	89153161	89153160	+	14142	289400	rs112077990	chr7	89442560	89442560	108	115.741	0.958167	1612.09	2.81524e-05	0.150526	2.04013	0.0287971	0.0275173
dmr109700	chr10	12357143	12357142	+	17472	-689615	rs141467748	chr10	11667528	11667528	108	33.2121	1.33027	516.911	1.41959e-12	0.372796	-225.779	0.0059994	0.0144851
dmr1097019	chr7	89255274	89255273	+	14335	-252165	rs77286938	chr7	89003109	89003109	108	120.814	0.981711	3067.87	2.98806e-05	0.149631	0.772462	0.0352965	0.0326002
dmr1097027	chr7	89286544	89286543	+	14386	774346	rs1990161	chr7	90060889	90060889	108	100.048	0.938174	3357.19	4.76529e-06	0.176898	-1.03344	0.0535946	0.0444784
dmr1097107	chr7	89609939	89609938	+	14668	-998315	rs10265019	chr7	88611624	88611624	108	122.396	0.929352	2993.62	4.11972e-05	0.144793	0.263438	0.0511949	0.0481
dmr1097300	chr7	90077292	90077291	+	14631	-350782	rs4727205	chr7	89726510	89726510	108	123.841	0.937452	2449.31	3.04316e-05	0.149356	0.513645	0.0278972	0.0252665
dmr1097350	chr7	90184629	90184628	+	14364	-369776	rs1858966	chr7	89814853	89814853	108	73.575	0.972573	768.047	9.45646e-08	0.232733	0.763447	0.00879912	0.00953848
dmr1097492	chr7	90567673	90567672	+	14115	24731	rs376690859	chr7	90592403	90592403	108	86.6426	0.895866	2516.11	1.2088e-07	0.229334	1.61985	0.0110989	0.0097328
dmr1097620	chr7	90904193	90904192	+	13073	332299	rs12534246	chr7	91236491	91236491	108	104.657	0.907653	2565.35	4.22475e-06	0.178662	2.61413	0.0259974	0.0231433
dmr1097635	chr7	90944406	90944405	+	12921	-53998	rs75555803	chr7	90890408	90890408	108	68.6391	0.577396	7147.69	1.10483e-13	0.40137	2.8227	0.00369963	0.00240572
dmr1097646	chr7	90973552	90973551	+	12784	943109	rs10232680	chr7	91916660	91916660	108	93.6668	0.935043	2269.3	4.1867e-07	0.211934	-0.655101	0.00939906	0.00802366
dmr1097669	chr7	91039814	91039813	+	12474	133518	rs12704595	chr7	91173331	91173331	108	88.9945	0.947871	1286.4	3.05959e-06	0.183375	-0.381769	0.0364964	0.0356905
dmr1097684	chr7	91081878	91081877	+	12243	385241	rs4283964	chr7	91467118	91467118	108	75.1992	0.705626	3523.75	8.42764e-09	0.265492	0.891147	0.0336966	0.0280898
dmr1097737	chr7	91213454	91213453	+	12033	-681523	rs11489498	chr7	90531931	90531931	108	116.659	0.931384	5529.96	1.41643e-05	0.1608	-0.857845	0.0518948	0.044976
dmr1097766	chr7	91287725	91287783	+	11884	-175990	rs803158	chr7	91111735	91111735	108	125.244	0.929635	3094.53	4.43649e-05	0.143674	0.20135	0.0454955	0.0432737
dmr1097771	chr7	91294813	91294813	+	11865	-569446	rs59580002	chr7	90725367	90725367	108	61.7309	0.624174	23182.5	9.97524e-12	0.350096	3.14826	0.0841916	0.0477771
dmr1097804	chr7	91398493	91398492	+	11427	1634	rs2709208	chr7	91400126	91400126	108	81.5273	0.7214	4407.36	4.59549e-09	0.273506	0.893892	0.0144986	0.0104749
dmr1097846	chr7	91527802	91527801	+	11187	-802435	rs59580002	chr7	90725367	90725367	108	76.7285	0.553947	9339.73	8.04408e-10	0.296091	3.35156	0.0566943	0.0373177
dmr1098138	chr7	92602482	92602481	+	9623	447756	rs187667555	chr7	93050237	93050237	108	43.8434	0.807934	218.894	4.05792e-10	0.304778	-240.817	0.00779922	0.0371067
dmr1098181	chr7	92839636	92839635	+	9951	-211254	rs60456286	chr7	92628381	92628382	108	123.409	1.03586	2272.5	1.9998e-05	0.155653	-0.357942	0.0129987	0.00968281
dmr109822	chr10	12499900	12499899	+	17614	726822	rs75313861	chr10	13226721	13226721	108	83.7949	0.944942	2338.6	2.08551e-07	0.221737	-0.59501	0.0152985	0.0148424
dmr1098463	chr7	93733800	93733799	+	11159	62224	rs34975219	chr7	93796023	93796023	108	43.2	1.11863	1884.25	1.93603e-11	0.342199	0.842563	0.0476952	0.0281183
dmr1098519	chr7	93921318	93921317	+	11489	911810	rs66588926	chr7	94833127	94833129	108	113.126	0.970587	1411.5	4.76187e-05	0.142604	0.412151	0.0491951	0.0481573
dmr1098698	chr7	94517286	94517285	+	11613	-819828	rs7783108	chr7	93697458	93697458	108	97.5375	0.917137	3427.28	2.67523e-06	0.18533	-0.513818	0.050195	0.0384988
dmr1099014	chr7	95436538	95436537	+	11993	971130	rs722471	chr7	96407667	96407667	108	111.27	0.954136	1428.3	1.3155e-05	0.1619	0.289742	0.0179982	0.0170973
dmr109907	chr10	12588304	12588452	+	17814	848024	rs10737071	chr10	13436476	13436476	108	76.5387	0.73754	25906.3	5.42638e-11	0.329742	-0.25072	0.0132987	0.00616999
dmr1099128	chr7	95679656	95679655	+	12346	-45646	rs341	chr7	95634010	95634010	108	108.717	0.957603	1270.95	1.20603e-05	0.163191	-0.279606	0.0181982	0.0173406
dmr1099286	chr7	96064006	96064005	+	12478	227210	rs4729251	chr7	96291215	96291215	108	47.5031	1.31884	2331.8	6.09231e-11	0.328329	1.10569	0.0188981	0.0101363
dmr1099357	chr7	96287826	96287825	+	12750	801761	rs7811543	chr7	97089586	97089586	108	112.493	0.975011	1981.3	2.81321e-05	0.150537	0.457504	0.0430957	0.0408123
dmr1099407	chr7	96484188	96484187	+	12955	380355	rs1542250	chr7	96864542	96864542	108	80.9684	0.998793	3350.97	2.24152e-07	0.220727	-0.787914	0.0282972	0.0248138
dmr1099444	chr7	96569636	96569635	+	12887	375221	rs73232627	chr7	96944856	96944856	108	79.4707	0.935096	1037.94	6.56066e-08	0.237769	-0.807132	0.00579942	0.00556246
dmr1099456	chr7	96593039	96593038	+	12892	-633315	rs76282164	chr7	95959724	95959724	108	115.235	1.044	3676.49	2.09802e-05	0.154936	-9.1204	0.0371963	0.0339873
dmr1099550	chr7	96932137	96932136	+	12911	3480	rs13247970	chr7	96935616	96935616	108	94.6688	1.27327	2573.3	3.15446e-06	0.18293	-0.40316	0.0126987	0.0111776
dmr1099563	chr7	96982552	96982551	+	13051	-503278	rs77454354	chr7	96479274	96479274	108	120.435	0.98143	2148.46	3.18529e-05	0.14867	-2.21439	0.0274973	0.0255457
dmr109958	chr10	12658714	12658713	+	17998	958103	rs34650146	chr10	13616816	13616816	108	61.2563	1.26184	3539.46	1.68082e-08	0.256269	-9.82031	0.029797	0.0338316
dmr1099596	chr7	97037247	97037246	+	13221	-936690	rs2375045	chr7	96100557	96100557	108	70.8328	0.675081	3385.25	3.58585e-09	0.276762	-0.742102	0.0444956	0.0353039
dmr1099636	chr7	97130054	97130053	+	13436	-130275	rs58292504	chr7	96999779	96999779	108	113.052	0.980607	1182.34	5.33996e-05	0.14087	0.485925	0.0477952	0.0442425
dmr1099727	chr7	97327862	97327861	+	13735	-383006	rs73232627	chr7	96944856	96944856	108	81.2004	1.1894	1839.21	2.39459e-06	0.18694	-0.656738	0.0277972	0.0435936
dmr1099741	chr7	97351151	97351150	+	13780	-514825	rs12531490	chr7	96836326	96836326	108	116.532	0.96127	1815.42	1.8364e-05	0.156927	0.450078	0.019598	0.0184133
dmr1099764	chr7	97390827	97390826	+	13766	-521226	rs2948240	chr7	96869601	96869601	108	87.4863	0.943614	2540.04	1.34623e-06	0.195267	0.38876	0.0435956	0.0425282
dmr1099772	chr7	97416379	97416378	+	13764	-471523	rs73232627	chr7	96944856	96944856	108	74.577	0.897268	1185.19	6.57518e-08	0.237739	-0.663722	0.0155984	0.0146085
dmr1099850	chr7	97577988	97577987	+	13805	-796334	rs62470433	chr7	96781654	96781654	108	108.485	0.936365	5050.72	2.43013e-06	0.186726	-0.875714	0.0192981	0.0157767
dmr1099894	chr7	97702968	97702967	+	13956	-758112	rs73232627	chr7	96944856	96944856	108	86.2102	1.05681	1791.08	3.18936e-06	0.18277	-0.657183	0.0469953	0.0459935
dmr1099910	chr7	97722277	97722276	+	14048	802355	rs843863	chr7	98524631	98524631	108	112.008	0.959065	2063.93	7.21076e-06	0.170806	0.281127	0.0133987	0.0122821
dmr1100022	chr7	97943506	97943505	+	13826	-853729	rs62497458	chr7	97089777	97089777	108	83.932	0.963291	3269.95	1.23006e-07	0.229093	-0.632929	0.0165983	0.0123798
dmr1100029	chr7	97952634	97952633	+	13826	607876	rs1691211	chr7	98560509	98560509	108	95.1223	0.919546	2259.17	4.31935e-06	0.178338	-0.405455	0.0468953	0.0485113
dmr1100094	chr7	98045203	98045202	+	13861	-712262	rs11766988	chr7	97332941	97332941	108	101.925	0.951331	3202.61	6.49464e-07	0.205703	0.662815	0.00819918	0.00570777
dmr1100173	chr7	98171219	98171218	+	13805	389291	rs1691211	chr7	98560509	98560509	108	81.907	0.857972	2761.08	3.45512e-07	0.214646	-0.431293	0.0539946	0.0445823
dmr1100301	chr7	98347363	98347362	+	13650	213147	rs1691211	chr7	98560509	98560509	108	89.2477	0.827345	2105.43	1.06265e-06	0.198666	-0.475851	0.0419958	0.0406247
dmr1100358	chr7	98431726	98431725	+	13480	-38650	rs59854442	chr7	98393076	98393076	108	117.598	0.984808	1718.77	1.61035e-05	0.158888	-0.289319	0.0123988	0.0124214
dmr1100362	chr7	98439559	98439558	+	13490	-144692	rs76745940	chr7	98294867	98294867	108	42.082	0.8315	4167.48	7.17112e-14	0.406081	-1.87085	0.0613939	0.0293745
dmr110036	chr10	12764336	12764335	+	18060	852481	rs34650146	chr10	13616816	13616816	108	31.9781	1.5963	499.68	3.13954e-12	0.363648	-10.3666	0.00639936	0.0119698
dmr110039	chr10	12772462	12772461	+	18060	844355	rs34650146	chr10	13616816	13616816	108	20.134	1.05955	138.472	2.14831e-20	0.549089	-9.99772	0.00069993	0.00771445
dmr1100433	chr7	98558188	98558187	+	13276	-458582	rs201515619	chr7	98099605	98099606	108	124.854	0.943982	3846.98	1.4794e-05	0.160152	-0.394074	0.0176982	0.0159144
dmr110046	chr10	12780051	12780050	+	18108	-966545	rs60635324	chr10	11813506	11813506	108	71.9508	0.961974	1564.4	1.24484e-07	0.228927	2.88086	0.0314969	0.0294182
dmr110058	chr10	12791172	12791171	+	18155	298004	rs28516700	chr10	13089175	13089175	108	79.4074	0.845856	4031.82	3.80369e-08	0.245224	-0.611688	0.0238976	0.0212365
dmr1100615	chr7	98780479	98780480	+	12630	-942768	rs1229532	chr7	97837711	97837711	108	92.8758	0.783352	5016.93	3.55783e-07	0.214233	-0.818971	0.0514949	0.0332593
dmr1100632	chr7	98799771	98799770	+	12480	-237841	rs140990593	chr7	98561930	98561930	108	102.895	0.960107	4008.48	5.13728e-07	0.209036	-0.407235	0.00839916	0.00485482
dmr1100638	chr7	98808007	98808006	+	12438	-247498	rs1691211	chr7	98560509	98560509	108	107.831	0.935281	1500.99	4.48843e-06	0.177775	-0.541351	0.0122988	0.00967957
dmr1100646	chr7	98815241	98815240	+	12344	-254732	rs1691211	chr7	98560509	98560509	108	111.818	0.985936	1312.76	2.03219e-05	0.155413	-0.488735	0.0215978	0.0200383
dmr1100663	chr7	98836642	98836641	+	12236	-276133	rs1691211	chr7	98560509	98560509	108	73.6277	0.921203	1899.02	3.46599e-10	0.306766	-0.542443	0.00179982	0.000814645
dmr110073	chr10	12808544	12808543	+	18212	417597	rs11258275	chr10	13226140	13226140	108	91.2516	0.945727	2928.21	1.00997e-06	0.199395	-0.347798	0.0260974	0.0257293
dmr1100776	chr7	99040022	99040021	+	11823	-479513	rs1691211	chr7	98560509	98560509	108	66.4875	0.994356	2166.18	6.14172e-08	0.238675	-0.43548	0.059994	0.0476967
dmr1100786	chr7	99052428	99052427	+	11788	-7634	rs10263217	chr7	99044794	99044794	108	118.937	0.979708	1395.45	3.76754e-05	0.146141	-0.58118	0.0240976	0.0228813
dmr1100801	chr7	99092540	99092539	+	11663	-532031	rs1691211	chr7	98560509	98560509	108	84.5016	0.777466	4286.72	8.25598e-08	0.234607	-0.437806	0.0424958	0.0280689
dmr110086	chr10	12822562	12822561	+	18200	794255	rs34650146	chr10	13616816	13616816	108	41.5336	1.22191	721.534	1.24448e-11	0.347472	-9.82075	0.00149985	0.00764908
dmr1100911	chr7	99251831	99251830	+	11342	-548209	rs78851834	chr7	98703622	98703622	108	66.6141	0.844866	693.607	4.77461e-08	0.242123	1.97994	0.0207979	0.0266148
dmr1100924	chr7	99270971	99270970	+	11282	832772	rs146082083	chr7	100103742	100103742	108	75.273	0.912824	2111.09	3.31498e-08	0.247094	2.45367	0.0184982	0.0134455
dmr1100987	chr7	99403332	99403331	+	10911	-842823	rs1691211	chr7	98560509	98560509	108	64.6207	0.962229	1990.37	2.11138e-09	0.283667	-0.460034	0.0133987	0.00905119
dmr1101015	chr7	99448994	99448993	+	10773	-888485	rs1691211	chr7	98560509	98560509	108	85.6828	0.898244	872.53	8.84101e-08	0.233662	-0.560697	0.00359964	0.00333757
dmr1101050	chr7	99516446	99516446	+	10587	-245076	rs112541620	chr7	99271370	99271370	108	95.1117	1.10374	1690.05	4.32656e-06	0.178313	-0.801679	0.0132987	0.0178016
dmr1101276	chr7	100037748	100037747	+	10317	600138	rs62482241	chr7	100637885	100637885	108	124.021	0.919087	1804.21	1.56833e-05	0.159282	0.63107	0.0122988	0.0102174
dmr1101343	chr7	100178129	100178128	+	10496	950911	rs373455693	chr7	101129039	101129041	108	114.834	1.03199	3510.01	1.19032e-05	0.163386	4.83981	0.0220978	0.0190588
dmr1101371	chr7	100219981	100219980	+	10462	751125	rs10085863	chr7	100971105	100971105	108	125.255	0.977969	2348.02	5.75919e-05	0.139725	-0.427859	0.040496	0.0368629
dmr1101427	chr7	100360229	100360228	+	10858	731858	rs144498036	chr7	101092086	101092086	108	110.004	0.909218	2827.93	1.35211e-05	0.161491	-0.853182	0.0491951	0.0443689
dmr1101438	chr7	100384236	100384235	+	11027	584325	rs13233610	chr7	100968560	100968560	108	73.0688	1.14792	1594.85	1.00831e-08	0.263106	-0.810152	0.00239976	0.00164545
dmr1101463	chr7	100435042	100435041	+	11247	28068	rs370915286	chr7	100463109	100463110	108	102.727	0.935284	1266.16	7.15509e-07	0.204323	-0.758719	0.00289971	0.00262565
dmr1101474	chr7	100469649	100469648	+	11391	498912	rs13233610	chr7	100968560	100968560	108	97.3793	1.03448	3301.19	2.0166e-06	0.189431	-0.716408	0.0224978	0.0181835
dmr1101500	chr7	100533550	100533549	+	11780	501588	rs149183485	chr7	101035137	101035137	108	107.81	1.05787	2571.64	8.44027e-06	0.168481	1.05134	0.0170983	0.0170888
dmr1101521	chr7	100589810	100589819	+	12052	52854	rs2075672	chr7	100642673	100642673	108	125.835	0.94094	3503.39	1.28061e-05	0.1623	-0.284912	0.0124988	0.0116375
dmr1101543	chr7	100627408	100627407	+	12189	119329	rs2293769	chr7	100746736	100746736	108	84.0902	0.931691	935.302	1.76244e-07	0.224089	-0.572632	0.00809919	0.00576972
dmr1101572	chr7	100679339	100679338	+	12219	882322	rs55888323	chr7	101561660	101561660	108	94.9008	0.899365	3204.42	1.09567e-06	0.198227	-0.455274	0.0306969	0.0248242
dmr1101700	chr7	100862855	100862854	+	12705	698806	rs55888323	chr7	101561660	101561660	108	113.98	0.930485	2123.78	5.08401e-07	0.209184	-0.605731	0.0009999	0.000907229
dmr1101950	chr7	101178361	101178459	+	12879	949924	rs10259857	chr7	102128383	102128383	108	100.86	1.19412	3684.29	1.04537e-05	0.165313	-0.290147	0.040096	0.0401239
dmr110197	chr10	13000992	13000991	+	18305	-773648	rs11257608	chr10	12227344	12227344	108	119.412	0.977691	9062.72	2.00406e-06	0.189522	-0.426609	0.00639936	0.00591446
dmr1101993	chr7	101232718	101232717	+	12913	207066	rs151286361	chr7	101439783	101439787	108	69.2086	1.34066	1956.95	4.97434e-07	0.209493	-4.00546	0.0356964	0.0427463
dmr1101997	chr7	101238563	101238562	+	12930	-424907	rs314359	chr7	100813656	100813656	108	123.831	0.930303	3546.92	1.63691e-05	0.158644	0.300339	0.019898	0.0191129
dmr1102021	chr7	101264516	101264515	+	12945	392591	rs36057522	chr7	101657106	101657106	108	120.593	0.959351	2247.3	3.0734e-05	0.149207	-0.385412	0.030197	0.0277776
dmr1102076	chr7	101331083	101331082	+	13192	230578	rs55888323	chr7	101561660	101561660	108	59.7586	1.3434	1339.04	6.18238e-08	0.238585	-0.496835	0.019998	0.0259816
dmr1102197	chr7	101453430	101453429	+	13345	126719	rs13228618	chr7	101580148	101580148	108	92.8652	1.11921	2709.87	5.48087e-06	0.174844	-0.476941	0.0451955	0.0452007
dmr1102260	chr7	101500865	101500864	+	13370	757508	rs1734729	chr7	102258372	102258372	108	84.723	0.881242	2082.98	2.02009e-09	0.28424	0.579618	0.00129987	0.000654447
dmr1102410	chr7	101667866	101667865	+	12702	-175759	rs76684815	chr7	101492107	101492107	108	74.8406	0.980272	2851.44	4.99688e-08	0.241501	-6.80378	0.020398	0.0179391
dmr1102424	chr7	101684830	101684829	+	12599	-767791	rs113452722	chr7	100917039	100917039	108	73.2164	0.632195	2661.19	3.29256e-09	0.277878	0.961161	0.0320968	0.0284544
dmr1102530	chr7	101818674	101818673	+	12244	-251903	rs6960571	chr7	101566771	101566771	108	101.377	0.967086	1823.27	4.25461e-08	0.243697	-0.491379	0.00029997	0.000270334
dmr1102543	chr7	101846404	101846403	+	12210	-284819	rs6961547	chr7	101561585	101561585	108	116.585	0.959107	2326.86	2.13304e-05	0.154688	0.423679	0.029597	0.0273107
dmr1102577	chr7	101904849	101904899	+	12186	247815	rs409419	chr7	102152714	102152714	108	67.9324	1.17274	1306.24	5.5001e-08	0.240188	0.474017	0.00489951	0.0102965
dmr1102673	chr7	102062331	102062330	+	12071	-921016	rs60880915	chr7	101141314	101141315	108	111.069	1.03088	3250.9	1.02814e-05	0.16556	-0.718657	0.0243976	0.0217295
dmr11028	chr1	16024606	16024605	+	12778	-9759	rs11552856	chr1	16014847	16014847	108	103.054	0.890657	2840.42	4.484e-06	0.17779	-0.883256	0.0355964	0.0332622
dmr1102920	chr7	102428523	102428522	+	10765	-591738	rs2970465	chr7	101836785	101836785	108	102.558	0.919821	2014.93	6.87761e-06	0.171503	-0.697973	0.0355964	0.0326293
dmr1103148	chr7	103233207	103233206	+	11799	-295862	rs373845836	chr7	102937345	102937345	108	108.211	0.926094	2637.84	8.89832e-06	0.167699	0.662841	0.0368963	0.0309621
dmr110319	chr10	13220445	13220444	+	18762	396372	rs34650146	chr10	13616816	13616816	108	25.2809	1.1154	242.843	5.46917e-15	0.433395	-9.59333	0.00669933	0.0271959
dmr1103407	chr7	103912316	103912315	+	14482	426119	rs6979350	chr7	104338434	104338434	108	103.106	0.978013	1531.85	1.72542e-05	0.157858	0.39653	0.0469953	0.043607
dmr1103408	chr7	103917690	103917689	+	14484	-106630	rs39333	chr7	103811060	103811060	108	107.483	0.978788	1602.68	2.30922e-05	0.153499	-0.415082	0.0439956	0.0410639
dmr1103417	chr7	103932631	103932630	+	14497	22286	rs722278	chr7	103954916	103954916	108	116.311	0.967778	2160.56	2.57685e-05	0.151855	0.356443	0.0294971	0.0304871
dmr1103490	chr7	104095915	104095914	+	14196	19597	rs34400687	chr7	104115511	104115512	108	90.0176	1.18328	2825.64	4.80946e-06	0.176763	-0.421772	0.0405959	0.047294
dmr1103535	chr7	104213059	104213058	+	13951	295416	rs36200432	chr7	104508474	104508474	108	114.043	0.973535	1674.44	7.97324e-07	0.202778	-0.559925	0.00109989	0.000805174
dmr1103552	chr7	104235293	104235292	+	13983	-680135	rs115222825	chr7	103555158	103555158	108	122.502	0.938086	3544.61	2.26e-05	0.153822	84.8801	0.0320968	0.0288836
dmr1103609	chr7	104335563	104335562	+	14058	-873409	rs12705121	chr7	103462154	103462154	108	106.724	0.930893	2495.96	1.0308e-05	0.165521	-0.794756	0.0419958	0.0375921
dmr1103915	chr7	105060315	105060314	+	13119	485218	rs148017198	chr7	105545532	105545532	108	117.756	1.02416	3317.89	3.59865e-05	0.146832	-0.596985	0.0488951	0.0474774
dmr1103974	chr7	105319521	105319520	+	12879	991700	rs60409240	chr7	106311220	106311220	108	120.108	0.968598	3521.92	2.8733e-05	0.15022	-2.25472	0.0413959	0.0397504
dmr1104089	chr7	105537558	105537557	+	12819	-234880	rs11761429	chr7	105302678	105302678	108	88.7836	0.897835	1813.19	2.15395e-06	0.188477	-1.09453	0.0493951	0.0463647
dmr1104099	chr7	105550858	105550857	+	12823	535378	rs176480	chr7	106086235	106086235	108	102.653	0.892176	3043.1	3.54586e-06	0.181224	-0.707519	0.0324968	0.0298974
dmr1104165	chr7	105667466	105667466	+	12637	-891416	rs7809065	chr7	104776050	104776050	108	114.75	0.961385	1950.05	4.38252e-06	0.178125	0.717951	0.00659934	0.00536325
dmr110430	chr10	13385024	13385023	+	18600	231793	rs34650146	chr10	13616816	13616816	108	33.6129	1.36313	397.841	9.64241e-12	0.350498	-9.67788	0.00719928	0.0179954
dmr1104356	chr7	106006862	106006861	+	12788	-295601	rs79052328	chr7	105711259	105711261	108	98.0438	1.02727	4606.46	2.67199e-06	0.185347	-0.832317	0.0383962	0.0316544
dmr1104520	chr7	106365636	106365635	+	13127	-813032	rs11766216	chr7	105552604	105552604	108	117.397	1.0341	4757.98	1.08181e-05	0.164805	-0.590416	0.0182982	0.0181644
dmr1104670	chr7	106668966	106668965	+	12890	84172	rs61360606	chr7	106753137	106753138	108	105.806	1.0029	3461.26	8.60519e-06	0.168194	-213.002	0.0383962	0.0357408
dmr110469	chr10	13454763	13454762	+	18689	162054	rs34650146	chr10	13616816	13616816	108	42.8625	0.853244	583.042	2.36896e-12	0.366909	-9.3375	0.00129987	0.0138828
dmr1104716	chr7	106775797	106775796	+	12864	-593182	rs113243266	chr7	106182615	106182615	108	119.148	1.03886	3977.29	1.32543e-05	0.161788	0.513325	0.0175982	0.0157224
dmr110472	chr10	13458910	13458909	+	18685	157907	rs34650146	chr10	13616816	13616816	108	39.6035	1.17196	590.52	1.53126e-11	0.345003	-9.52898	0.00289971	0.0136957
dmr1104913	chr7	107268127	107268126	+	13035	-281787	rs145002105	chr7	106986340	106986340	108	36.218	1.05717	226.485	3.12975e-12	0.363685	1.64975	0.00249975	0.00998876
dmr1105047	chr7	107736554	107736553	+	12653	-742561	rs184507038	chr7	106993993	106993993	108	34.9418	0.640077	349.125	1.14337e-14	0.425695	1.65029	0.039896	0.0339172
dmr1105065	chr7	107797356	107797355	+	12740	-803363	rs184507038	chr7	106993993	106993993	108	30.8391	0.731555	227.728	1.67792e-14	0.42165	1.67032	0.0337966	0.0384203
dmr1105086	chr7	107840723	107840722	+	12766	-120511	rs62469781	chr7	107720212	107720212	108	69.5883	1.20213	1779.13	8.8624e-08	0.233629	2.01808	0.0135986	0.0142575
dmr110517	chr10	13521860	13521859	+	18528	94957	rs34650146	chr10	13616816	13616816	108	27.4008	1.47406	342.05	7.48816e-14	0.405611	-9.80588	0.00389961	0.0123391
dmr110518	chr10	13524506	13524505	+	18495	92311	rs34650146	chr10	13616816	13616816	108	26.7996	1.207	205.94	3.3874e-14	0.41417	-9.89129	0.00429957	0.0161174
dmr1105213	chr7	108119833	108119832	+	13346	317365	rs2396000	chr7	108437197	108437197	108	105.184	0.937873	1382.55	9.34506e-06	0.166974	-0.605272	0.0265973	0.0221633
dmr1105285	chr7	108310778	108310777	+	13887	47813	rs2284285	chr7	108358590	108358590	108	116.111	0.930615	1217.51	4.71207e-05	0.142763	-0.565553	0.0428957	0.0384456
dmr110533	chr10	13541086	13541085	+	18466	75731	rs34650146	chr10	13616816	13616816	108	69.2086	1.41339	5199.98	1.60066e-07	0.225431	-9.44289	0.0524948	0.0479521
dmr1105367	chr7	108507793	108507792	+	14189	-746809	rs12705421	chr7	107760984	107760984	108	109.434	0.911385	2941.14	1.06691e-05	0.165011	-0.988209	0.0414959	0.038526
dmr1105440	chr7	108685507	108685506	+	14388	-943169	rs79025736	chr7	107742338	107742338	108	77.7305	0.976191	935.159	5.19226e-07	0.208885	1.77604	0.0239976	0.0215441
dmr1105461	chr7	108735806	108735805	+	14421	789842	rs2894540	chr7	109525647	109525647	108	112.177	0.989549	2575.2	2.01955e-05	0.155506	0.480046	0.0391961	0.0366853
dmr1105481	chr7	108794017	108794016	+	14537	-998482	rs73727211	chr7	107795535	107795535	108	75.2309	1.20702	1291.78	9.69661e-07	0.199979	3.7953	0.0158984	0.0277669
dmr1105522	chr7	108912963	108912962	+	14381	35617	rs113094032	chr7	108948579	108948579	108	116.933	0.919805	2707.51	2.94477e-05	0.14985	0.24082	0.0513949	0.049158
dmr1105556	chr7	109024682	109024681	+	14412	-465124	rs40936	chr7	108559558	108559558	108	111.301	0.947864	1486.7	2.72192e-05	0.151033	0.39861	0.039696	0.0367759
dmr1105618	chr7	109214317	109214316	+	14593	-863963	rs113488344	chr7	108350354	108350354	108	64.1461	1.14441	877.359	3.15401e-07	0.215931	1.91542	0.0251975	0.044948
dmr1105663	chr7	109337142	109337141	+	14549	-776258	rs2240449	chr7	108560884	108560884	108	103.486	0.916532	1844.27	6.74964e-06	0.17178	-0.574543	0.0279972	0.0276416
dmr1105715	chr7	109510652	109510651	+	14534	18712	rs1721472	chr7	109529363	109529363	108	111.175	0.954158	1406.06	4.76373e-07	0.210106	0.364719	0.00089991	0.000658726
dmr1105742	chr7	109579022	109579021	+	14608	139912	rs1914338	chr7	109718933	109718933	108	106.703	0.951093	1819.56	1.97804e-05	0.155816	0.743908	0.0464954	0.0472716
dmr1105764	chr7	109613459	109613458	+	14617	999446	rs10245866	chr7	110612904	110612904	108	93.4137	1.12271	2960.14	2.03307e-06	0.189314	2.44134	0.0207979	0.017975
dmr1105887	chr7	109947220	109947219	+	14382	188116	rs1722048	chr7	110135335	110135335	108	113.959	0.951011	4842.71	3.34434e-06	0.182078	-0.475286	0.0140986	0.0111249
dmr1105909	chr7	110035621	110035620	+	14365	-316666	rs12537146	chr7	109718955	109718955	108	103.845	0.933741	2222.48	5.5594e-06	0.174635	-0.645313	0.0283972	0.0248295
dmr110600	chr10	13654796	13654795	+	18398	-565621	rs28516700	chr10	13089175	13089175	108	58.4402	0.694635	2164.32	2.04527e-11	0.341541	-0.56244	0.0108989	0.0139716
dmr1106132	chr7	110724916	110724915	+	12844	-128475	rs17157847	chr7	110596441	110596441	108	89.2582	1.00109	2090.52	2.32782e-06	0.187351	2.31174	0.0412959	0.0363017
dmr110626	chr10	13678613	13678612	+	18379	-61797	rs34650146	chr10	13616816	13616816	108	46.5645	1.33374	1171.75	9.16324e-11	0.323324	-9.5214	0.00209979	0.00633361
dmr1106284	chr7	111401752	111401751	+	12122	971032	rs6960498	chr7	112372783	112372783	108	115.383	0.963561	1486.74	4.55968e-07	0.210726	-0.530725	0.00069993	0.000375431
dmr1106326	chr7	111607508	111607507	+	12111	-74227	rs73203030	chr7	111533281	111533281	108	83.4469	0.90053	4209.73	3.77531e-08	0.245326	10.1171	0.019898	0.00985359
dmr110633	chr10	13683523	13683522	+	18406	-66707	rs34650146	chr10	13616816	13616816	108	30.9023	1.3217	308.898	1.20791e-11	0.347827	-9.95086	0.0139986	0.0362133
dmr1106376	chr7	111728398	111728397	+	11986	418384	rs7782519	chr7	112146781	112146781	108	111.48	1.01845	4405.18	5.86539e-06	0.173847	-0.791055	0.020098	0.0166746
dmr1106389	chr7	111766159	111766158	+	11959	-815122	rs115626971	chr7	110951037	110951037	108	95.8289	1.11607	2294.82	7.35222e-06	0.170519	-5.19465	0.0267973	0.0366153
dmr1106441	chr7	111939827	111939826	+	11835	-406546	rs73203030	chr7	111533281	111533281	108	93.7301	1.00167	2789.98	3.03118e-06	0.183511	10.5448	0.0427957	0.0374022
dmr1106552	chr7	112332106	112332105	+	11944	652272	rs75622864	chr7	112984377	112984377	108	86.3367	0.9626	3203.75	2.44396e-07	0.219515	2.61342	0.0212979	0.0151306
dmr1106599	chr7	112459411	112459410	+	12055	-926130	rs73203030	chr7	111533281	111533281	108	51.6691	0.622769	11341	3.52993e-13	0.38853	9.3891	0.0914909	0.0456284
dmr1106720	chr7	112730681	112730680	+	12210	-288093	rs3109105	chr7	112442588	112442588	108	106.871	0.953365	3238.68	1.09578e-06	0.198226	-0.400395	0.00689931	0.00531352
dmr1106816	chr7	113061339	113061338	+	11880	-660104	rs62474016	chr7	112401235	112401235	108	91.009	1.18103	1959.03	3.26497e-06	0.182428	-0.58519	0.020398	0.0190662
dmr1106822	chr7	113080120	113080119	+	11853	-95743	rs75622864	chr7	112984377	112984377	108	92.8336	0.8493	1844.29	1.38758e-07	0.227419	2.98531	0.00709929	0.00526315
dmr1106859	chr7	113180622	113180621	+	11550	613044	rs17136629	chr7	113793665	113793665	108	115.383	0.945189	1696.08	1.38809e-05	0.161101	-0.504216	0.0162984	0.0154719
dmr1106893	chr7	113311188	113311187	+	11568	-461031	rs10280618	chr7	112850157	112850157	108	99.9949	0.87106	3050.99	1.25253e-06	0.196305	-0.872188	0.0229977	0.0181044
dmr1106951	chr7	113451290	113451289	+	11484	-822822	rs1237913	chr7	112628468	112628468	108	117.25	0.945736	1782.79	1.60157e-05	0.158969	-0.376337	0.0174983	0.015922
dmr1107057	chr7	113784360	113784359	+	11003	290597	rs2131770	chr7	114074956	114074956	108	104.984	0.887017	3212.71	2.97906e-06	0.183764	-0.602383	0.0291971	0.022301
dmr1107095	chr7	113924094	113924093	+	11036	-939717	rs75622864	chr7	112984377	112984377	108	108.253	0.873749	2365.49	8.00474e-06	0.169264	2.52837	0.0334967	0.0318121
dmr1107113	chr7	113972434	113972433	+	10979	-973081	rs182715910	chr7	112999353	112999353	108	79.4813	1.06409	2560.61	1.98103e-07	0.222456	1.8655	0.0223978	0.0158907
dmr1107189	chr7	114377191	114377190	+	11349	-47656	rs72260597	chr7	114329534	114329535	108	119.644	0.931181	1250.52	2.18096e-05	0.154355	0.418693	0.0158984	0.0137892
dmr1107194	chr7	114386035	114386034	+	11345	-32809	rs1916986	chr7	114353226	114353226	108	87.8555	0.817596	1448.08	8.37252e-08	0.234413	0.767084	0.00659934	0.00654581
dmr1107277	chr7	114749017	114749016	+	11318	246041	rs111677838	chr7	114995057	114995057	108	94.5527	1.05362	2406.6	9.87182e-08	0.232139	-0.801297	0.00039996	0.00102847
dmr1107302	chr7	114835194	114835193	+	11466	450075	rs17460313	chr7	115285268	115285268	108	124.622	0.944667	2501.51	5.46974e-05	0.140507	-0.41284	0.0477952	0.0439504
dmr1107311	chr7	114880076	114880075	+	11502	564768	rs35402000	chr7	115444843	115444843	108	105.427	0.89983	1822.38	9.09851e-06	0.16737	2.71242	0.0333967	0.0321354
dmr1107413	chr7	115281260	115281259	+	11909	-241450	rs11764445	chr7	115039810	115039810	108	116.321	1.0843	2516.51	1.74686e-05	0.157674	2.06245	0.0151985	0.0142979
dmr1107453	chr7	115477864	115477863	+	12065	781742	rs4730722	chr7	116259605	116259605	108	121.932	0.917925	2881.44	3.77489e-05	0.146111	0.366062	0.0475952	0.0459004
dmr1107480	chr7	115578888	115578887	+	12208	-115445	rs528679038	chr7	115463443	115463443	108	108.591	1.10627	2749.62	1.96038e-05	0.155951	1.35524	0.0365963	0.0345859
dmr1107482	chr7	115585168	115585244	+	12220	-116442	rs35940277	chr7	115468726	115468726	108	56.8477	1.56129	1377.51	1.38001e-07	0.227495	1.09492	0.0439956	0.0473971
dmr1107501	chr7	115654220	115654219	+	12216	-228339	rs35908857	chr7	115425881	115425881	108	102.431	0.896827	2659.72	7.26918e-06	0.170687	2.46695	0.0534947	0.0485488
dmr1107520	chr7	115766032	115766031	+	12140	-198385	rs36117718	chr7	115567647	115567647	108	70.5586	1.03974	1230.56	4.43608e-07	0.211115	-0.577974	0.0283972	0.0479766
dmr1107534	chr7	115819602	115819601	+	12066	-825336	rs150955110	chr7	114994266	114994266	108	126.13	0.940205	2087.12	4.32908e-05	0.144044	1.44619	0.029897	0.0262912
dmr1107562	chr7	115907539	115907538	+	11952	-867729	rs11764445	chr7	115039810	115039810	108	118.737	0.934217	1924.56	1.33555e-05	0.161675	2.24871	0.0158984	0.0132499
dmr1107600	chr7	116048202	116048201	+	11691	-654951	rs72305714	chr7	115393248	115393251	108	106.017	0.916179	2278.31	3.57422e-06	0.181107	2.82814	0.0154985	0.0151514
dmr1107619	chr7	116112783	116112783	+	11433	579360	rs7798983	chr7	116692143	116692143	108	110.668	0.901142	1918.14	1.10837e-05	0.164445	-0.477912	0.0280972	0.025588
dmr1107745	chr7	116469861	116469860	+	10776	-114464	rs1728722	chr7	116355397	116355397	108	106.492	0.955891	1405.71	1.81863e-05	0.157072	0.605133	0.0358964	0.0343297
dmr110777	chr10	13845567	13845566	+	18285	277482	rs1111729	chr10	14123048	14123048	108	112.229	0.942713	5678.84	3.51039e-07	0.214423	-0.555493	0.0019998	0.00176924
dmr1107798	chr7	116609828	116609827	+	10496	147691	rs13223756	chr7	116757518	116757518	108	93.0867	1.15482	1476.73	3.71739e-06	0.180533	-0.790538	0.0132987	0.0135162
dmr1107807	chr7	116630136	116630135	+	10463	-200024	rs7800662	chr7	116430112	116430112	108	121.669	0.942984	1274.85	6.11718e-05	0.138811	0.295276	0.0353965	0.0330439
dmr1107840	chr7	116771108	116771107	+	10284	-415711	rs1728722	chr7	116355397	116355397	108	90.9773	0.963108	2526.43	2.00272e-06	0.189531	0.551746	0.0408959	0.0371327
dmr1107868	chr7	116846839	116846838	+	10214	16597	rs3807999	chr7	116863435	116863435	108	125.993	0.931144	1749.93	7.8566e-05	0.135009	-0.765344	0.0474953	0.0442882
dmr1107881	chr7	116884458	116884457	+	10161	6352	rs12669383	chr7	116890809	116890809	108	111.976	0.936903	1681.74	9.24582e-06	0.167132	-0.786263	0.0173983	0.0144498
dmr110804	chr10	13880516	13880515	+	18171	-263700	rs34650146	chr10	13616816	13616816	108	48.716	0.763649	1428.31	1.85403e-11	0.342717	-9.06795	0.00889911	0.0314429
dmr1108075	chr7	117449454	117449453	+	10245	-959075	rs66985071	chr7	116490379	116490379	108	114.855	0.796319	8166.49	5.58656e-07	0.207845	96.4	0.0113989	0.00759815
dmr1108210	chr7	117879022	117879021	+	10731	300756	rs7800038	chr7	118179777	118179777	108	89.2688	0.790268	2584.41	4.17947e-07	0.211959	0.909079	0.0373963	0.0303221
dmr110828	chr10	13917322	13917321	+	18026	410299	rs12773069	chr10	14327620	14327620	108	88.1297	0.985709	2020.04	5.53392e-07	0.20798	0.54422	0.0154985	0.0132645
dmr1108420	chr7	118582531	118582530	+	12061	-362002	rs12666439	chr7	118220529	118220529	108	123.462	0.945007	1207.54	3.42565e-05	0.147574	-0.297724	0.0171983	0.014731
dmr1108527	chr7	118918154	118918153	+	12596	609922	rs113945316	chr7	119528075	119528075	108	104.794	0.957194	1657.17	6.42843e-06	0.172498	2.08202	0.020298	0.017716
dmr110853	chr10	13950698	13950697	+	17912	-333882	rs34650146	chr10	13616816	13616816	108	44.3813	1.34209	682.237	2.8446e-09	0.279788	-9.49161	0.0167983	0.0361069
dmr1108558	chr7	119000818	119000817	+	12618	527258	rs113945316	chr7	119528075	119528075	108	99.8684	0.872436	1039.33	2.38389e-06	0.187005	2.08344	0.0145985	0.0119951
dmr1108686	chr7	119522890	119522889	+	12035	668123	rs62469505	chr7	120191012	120191012	108	96.4617	0.928835	1275.19	2.17576e-06	0.188331	-0.666684	0.0170983	0.0138726
dmr1108707	chr7	119615617	119615616	+	11898	139795	rs116859761	chr7	119755411	119755411	108	127.617	0.92641	1537.59	5.42179e-05	0.14064	2.52402	0.0268973	0.0240251
dmr1108726	chr7	119692903	119692902	+	11752	-143000	rs73211840	chr7	119549903	119549903	108	118.99	0.911119	1620.88	1.11611e-06	0.197962	2.142	0.00219978	0.00104398
dmr1108732	chr7	119724142	119724141	+	11641	-196067	rs113945316	chr7	119528075	119528075	108	98.8137	0.917232	1054.55	1.01244e-06	0.19936	2.22759	0.00689931	0.00514351
dmr1108756	chr7	119812010	119812009	+	11546	-473541	rs11975286	chr7	119338469	119338469	108	99.9	1.14542	1131.44	1.14564e-05	0.163954	0.314237	0.0164984	0.0151643
dmr1108781	chr7	119900231	119900230	+	11498	-46415	rs75803398	chr7	119853816	119853816	108	49.4859	0.982786	234.213	8.86767e-09	0.264815	-4.05305	0.00709929	0.0256851
dmr1108827	chr7	120076770	120076769	+	11342	143746	rs17594220	chr7	120220515	120220515	108	115.372	0.809248	2725.92	4.6784e-07	0.210362	-0.712524	0.00369963	0.00234666
dmr1108828	chr7	120082476	120082475	+	11353	-612330	rs1484941	chr7	119470146	119470146	108	127.491	0.945905	1458.07	6.27933e-05	0.138414	0.834394	0.0287971	0.0248694
dmr1108850	chr7	120194646	120194645	+	11271	-644743	rs73211840	chr7	119549903	119549903	108	79.2176	0.788848	880.682	4.13055e-09	0.274908	1.99919	0.00279972	0.00237976
dmr1108883	chr7	120403646	120403645	+	11349	-169579	rs148644449	chr7	120234062	120234067	108	85.1871	1.09582	1404.98	5.65036e-07	0.207684	-0.952337	0.00789921	0.00789214
dmr1108904	chr7	120461500	120461499	+	11436	-874728	rs57154136	chr7	119586772	119586772	108	120.909	1.05335	2309.17	1.28196e-06	0.195971	1.55524	0.00039996	0.000454825
dmr1108911	chr7	120489986	120489985	+	11604	-731334	rs183452680	chr7	119758652	119758652	108	115.815	0.914754	1397.37	6.6924e-06	0.171905	3.90564	0.00879912	0.00711054
dmr1108927	chr7	120552612	120552611	+	11714	-782641	rs138505491	chr7	119769971	119769971	108	96.9891	0.881381	2257.88	2.70046e-06	0.185193	9.64296	0.0416958	0.032677
dmr1108949	chr7	120642272	120642271	+	11779	837388	rs4731017	chr7	121479659	121479659	108	74.9039	1.08478	1813.52	2.59056e-08	0.250437	0.474361	0.00689931	0.00412273
dmr1108976	chr7	120742602	120742601	+	11807	-63825	rs10230570	chr7	120678777	120678777	108	120.741	0.935381	1709.11	6.30477e-05	0.138353	0.541687	0.050495	0.0491998
dmr1108984	chr7	120763808	120763807	+	11824	-224318	rs10259436	chr7	120539490	120539490	108	75.5367	1.04012	1100.22	1.14848e-06	0.197551	2.7422	0.0442956	0.0451059
dmr1108994	chr7	120796025	120796024	+	11810	683894	rs4727932	chr7	121479918	121479918	108	88.7098	0.864552	2969.47	3.76661e-10	0.305718	0.555352	0.00049995	0.000171231
dmr1109099	chr7	121100049	121100048	+	11523	-578732	rs10257622	chr7	120521317	120521317	108	113.442	0.943442	2092.14	7.28243e-06	0.17066	-1.8588	0.0143986	0.0119053
dmr1109113	chr7	121131872	121131871	+	11394	894717	rs1147501	chr7	122026588	122026588	108	75.4734	1.17999	1863.25	7.33135e-08	0.236243	0.784132	0.00579942	0.00538822
dmr1109158	chr7	121249095	121249094	+	11315	766661	rs1206383	chr7	122015755	122015755	108	97.2	0.987438	2021.61	7.80206e-07	0.203088	0.480657	0.00729927	0.00603847
dmr1109171	chr7	121267373	121267372	+	11306	344505	rs149552905	chr7	121611877	121611878	108	51.5742	1.25344	416.01	9.89973e-09	0.26335	3.71712	0.00869913	0.0117117
dmr1109185	chr7	121301989	121301988	+	11326	-623212	rs10230570	chr7	120678777	120678777	108	106.671	0.836707	2902.99	2.26103e-07	0.220606	-0.628235	0.00309969	0.00266153
dmr1109226	chr7	121433173	121433172	+	11466	34838	rs62476213	chr7	121468010	121468010	108	116.269	0.940784	1296.78	2.2457e-05	0.153917	-0.393356	0.0213979	0.0184672
dmr1109233	chr7	121445596	121445595	+	11463	-131378	rs983926	chr7	121314218	121314218	108	101.303	0.907459	1346.53	9.62186e-06	0.166542	0.470349	0.0366963	0.0354694
dmr110923	chr10	14025085	14025084	+	17985	566209	rs11259208	chr10	14591293	14591293	108	114.37	0.97599	3981.19	1.91166e-05	0.156327	-0.601592	0.0468953	0.0459977
dmr110926	chr10	14027509	14027508	+	17988	-938334	rs28516700	chr10	13089175	13089175	108	85.9676	0.91757	3902.45	3.32867e-07	0.215172	-0.554995	0.0290971	0.0293358
dmr1109285	chr7	121572790	121572789	+	11569	-955911	rs116671173	chr7	120616879	120616879	108	121.004	0.957061	5602.28	4.97576e-06	0.176264	-11.6721	0.0120988	0.00937615
dmr1109314	chr7	121631815	121631814	+	11639	805994	rs33958352	chr7	122437808	122437813	108	120.741	0.996447	4663.95	1.74576e-05	0.157683	-0.509155	0.030097	0.0259646
dmr1109323	chr7	121644253	121644252	+	11683	164396	rs12540905	chr7	121808648	121808648	108	94.6371	0.909324	1318.17	1.36854e-06	0.19503	-0.3421	0.0141986	0.0130454
dmr1109325	chr7	121647440	121647439	+	11712	7557	rs7809326	chr7	121654996	121654996	108	119.602	0.969716	1412.77	3.51381e-05	0.147192	-0.445317	0.020198	0.0212877
dmr1109336	chr7	121683290	121683406	+	11799	-709925	rs2721369	chr7	120973365	120973365	108	97.3371	0.899466	2290.28	2.89015e-06	0.184205	9.82632	0.0358964	0.0312948
dmr110935	chr10	14035916	14035915	+	18032	-419100	rs34650146	chr10	13616816	13616816	108	50.9309	1.14268	998.37	3.0092e-10	0.308543	-9.23169	0.00169983	0.0082181
dmr1109420	chr7	121926178	121926177	+	11688	-293024	rs74562870	chr7	121633154	121633154	108	72.1617	0.671638	1661.38	8.66999e-10	0.295133	2.37101	0.00719928	0.0100989
dmr1109436	chr7	121963407	121963406	+	11707	-566915	rs10244034	chr7	121396492	121396492	108	121.785	0.925477	3035.69	2.95299e-05	0.149808	-76.6789	0.040196	0.03681
dmr1109443	chr7	121997453	121997452	+	11743	-187250	rs66704605	chr7	121810200	121810203	108	106.513	0.954013	1308.17	2.179e-05	0.154369	-0.709129	0.039996	0.0381532
dmr1109460	chr7	122069642	122069641	+	11865	-206812	rs67375952	chr7	121862829	121862830	108	123.346	0.968106	3747.12	1.55261e-05	0.159432	-0.452018	0.0182982	0.0166245
dmr1109552	chr7	122348926	122348925	+	11995	-155935	rs1443747	chr7	122192991	122192991	108	79.0805	0.978471	718.322	1.5878e-06	0.192888	-0.768191	0.0332967	0.0313259
dmr110960	chr10	14070446	14070445	+	17975	-627745	rs12569529	chr10	13442701	13442701	108	87.6656	0.952416	8817.96	2.17728e-07	0.221134	-1.02645	0.0439956	0.0321099
dmr1109614	chr7	122491481	122491480	+	11796	831460	rs61568742	chr7	123322940	123322940	108	119.781	0.944241	1449.19	4.76321e-05	0.1426	0.397709	0.0359964	0.0328813
dmr1109678	chr7	122690503	122690502	+	11377	562177	rs2177449	chr7	123252679	123252679	108	90.0176	1.22596	1555.71	9.98356e-06	0.165995	0.323422	0.0368963	0.0423642
dmr110968	chr10	14084190	14084189	+	17955	-73339	rs12777331	chr10	14010851	14010851	108	109.666	0.968212	2828.8	6.28918e-06	0.172821	0.379623	0.0179982	0.0173318
dmr1109757	chr7	122930035	122930034	+	11172	491766	rs805813	chr7	123421800	123421800	108	122.998	0.952567	1840.99	5.90601e-05	0.139344	0.322015	0.0409959	0.0392081
dmr110975	chr10	14090630	14090629	+	17969	-473814	rs34650146	chr10	13616816	13616816	108	57.9023	1.2885	1464.23	1.39236e-08	0.258795	-10.0782	0.0156984	0.0174094
dmr1109789	chr7	123026258	123026257	+	11185	740709	rs76961885	chr7	123766966	123766966	108	103.918	0.903047	3594.26	2.13399e-06	0.188612	2.30847	0.0263974	0.0189746
dmr1109909	chr7	123413148	123413147	+	12046	-273645	rs58096978	chr7	123139503	123139503	108	128.176	0.913503	3356.74	2.88666e-05	0.15015	-0.503222	0.0281972	0.025284
dmr1109933	chr7	123497654	123497653	+	12094	-783809	rs66884888	chr7	122713845	122713845	108	79.6711	0.943333	2069.14	1.59062e-07	0.225519	1.76576	0.0171983	0.0183172
dmr1109934	chr7	123498214	123498213	+	12099	363350	rs36928	chr7	123861563	123861563	108	72.4887	1.25499	753.653	2.50334e-07	0.219179	0.729895	0.00389961	0.00577317
dmr1109981	chr7	123650963	123650962	+	12160	210601	rs36928	chr7	123861563	123861563	108	82.3922	1.05788	2087.32	1.43e-07	0.227	0.657753	0.00579942	0.00676866
dmr1109986	chr7	123662662	123662661	+	12169	-211363	rs12539600	chr7	123451299	123451299	108	124.242	0.95076	3380.85	3.89231e-05	0.145649	-0.772688	0.0445955	0.0407111
dmr11099	chr1	16106687	16106686	+	12750	-960635	rs34507209	chr1	15146051	15146052	108	101.82	0.963272	2059.97	2.21579e-07	0.220889	-0.518654	0.00159984	0.00132638
dmr1110044	chr7	123867492	123867491	+	12366	93989	rs28812505	chr7	123961480	123961480	108	47.5137	0.990896	2788.82	1.18165e-12	0.374892	0.391238	0.0249975	0.00755518
dmr1110056	chr7	123907241	123907252	+	12443	-140275	rs76961885	chr7	123766966	123766966	108	82.3816	0.625152	8681.9	5.12182e-09	0.272079	2.18071	0.0559944	0.0292037
dmr1110147	chr7	124175485	124175484	+	12714	-233211	rs1014439	chr7	123942274	123942274	108	88.1297	0.909976	1037.62	4.34282e-06	0.178259	-0.700428	0.0477952	0.0479747
dmr1110199	chr7	124276896	124276895	+	12732	885745	rs67673811	chr7	125162640	125162640	108	113.579	0.945033	1461.92	4.09458e-05	0.144885	0.558555	0.0465953	0.0454393
dmr1110245	chr7	124385526	124385526	+	12761	-618560	rs76961885	chr7	123766966	123766966	108	84.1113	1.15317	2035.55	4.91421e-07	0.209665	2.23509	0.0126987	0.0093492
dmr1110251	chr7	124396753	124396752	+	12816	-629787	rs76961885	chr7	123766966	123766966	108	81.1793	0.608765	7775.09	1.0643e-08	0.262386	2.14996	0.0805919	0.0475315
dmr1110267	chr7	124432819	124432818	+	12861	119461	rs1357794	chr7	124552279	124552279	108	115.509	0.933074	1582.25	2.18021e-05	0.15436	0.306541	0.0247975	0.0237658
dmr1110283	chr7	124476302	124476301	+	13104	880179	rs7783585	chr7	125356480	125356480	108	75.2625	1.06686	798.823	9.41312e-07	0.200404	-1022.79	0.0109989	0.0263126
dmr1110288	chr7	124490438	124490437	+	13182	-723472	rs76961885	chr7	123766966	123766966	108	85.4508	0.765369	6408.51	5.48278e-08	0.240231	2.26296	0.0476952	0.0285597
dmr111036	chr10	14198796	14198795	+	18128	-581980	rs34650146	chr10	13616816	13616816	108	26.4094	1.13167	252.328	5.54992e-15	0.433243	-9.83485	0.00549945	0.0183825
dmr1110376	chr7	124723743	124723742	+	13996	768109	rs6948892	chr7	125491851	125491851	108	107.272	0.968438	1242.5	2.64091e-05	0.151486	0.342179	0.0432957	0.0386842
dmr1110592	chr7	125350206	125350205	+	15458	-886867	rs57698552	chr7	124463339	124463339	108	114.55	0.947554	1656.14	1.44703e-05	0.160482	-0.769141	0.020198	0.0167545
dmr1110614	chr7	125419553	125419552	+	15481	701125	rs11764966	chr7	126120677	126120677	108	93.9727	0.87947	2852.03	1.61464e-06	0.192646	-0.636373	0.0427957	0.0361701
dmr1110659	chr7	125598795	125598794	+	15533	49573	rs150924463	chr7	125648367	125648368	108	62.9121	1.20396	574.714	3.70661e-07	0.213655	-0.587499	0.0160984	0.0305945
dmr1110696	chr7	125706614	125706613	+	15569	801733	rs76998563	chr7	126508346	126508346	108	118.22	0.983479	3117.07	1.88483e-05	0.156538	0.557794	0.0271973	0.0250013
dmr1110712	chr7	125745145	125745144	+	15503	481328	rs929205	chr7	126226472	126226472	108	119.981	0.958359	1533.9	1.00766e-05	0.165858	-0.370381	0.0089991	0.00628709
dmr1110786	chr7	125945900	125945899	+	15391	-636203	rs113189317	chr7	125309697	125309697	108	112.05	0.939538	3553.81	1.40766e-05	0.160892	1.68263	0.0455954	0.0425932
dmr111078	chr10	14280187	14280186	+	17917	294508	rs72768931	chr10	14574694	14574694	108	87.3492	0.976784	1886.09	1.44712e-06	0.194226	-0.98849	0.0322968	0.030294
dmr1110812	chr7	126005154	126005153	+	15242	-959199	rs142774945	chr7	125045955	125045955	108	113.706	0.931811	2804.7	1.92081e-05	0.156255	8.40122	0.0459954	0.0414232
dmr1110820	chr7	126015918	126015917	+	15222	868385	rs147761221	chr7	126884302	126884302	108	63.2285	1.20541	658.969	5.08062e-07	0.209193	1.46331	0.0276972	0.0424432
dmr1110890	chr7	126248443	126248442	+	15105	224962	rs10282369	chr7	126473404	126473404	108	78.0047	0.928096	1735.4	1.85326e-07	0.223387	9.06967	0.0244976	0.0227442
dmr1110905	chr7	126299054	126299053	+	14995	319459	rs4501525	chr7	126618512	126618512	108	111.533	0.914413	2653.56	1.06041e-05	0.165101	-37.0613	0.030397	0.0288423
dmr111094	chr10	14299332	14299331	+	17882	-682516	rs34650146	chr10	13616816	13616816	108	80.7258	1.46017	5025.76	3.40204e-07	0.214865	-8.15342	0.0124988	0.0102845
dmr1110952	chr7	126386256	126386255	+	14889	739546	rs542314531	chr7	127125801	127125801	108	80.1352	1.12965	1887	1.00833e-06	0.199419	4.5963	0.0343966	0.0300218
dmr1111020	chr7	126601252	126601251	+	14385	-607004	rs532864220	chr7	125994233	125994248	108	122.323	0.946402	1747.42	2.83804e-05	0.150405	0.339172	0.019698	0.0185545
dmr1111053	chr7	126686382	126686381	+	14121	719517	rs35925848	chr7	127405898	127405902	108	107.715	0.851372	3861.93	3.92739e-06	0.17973	0.283695	0.0388961	0.0304183
dmr1111058	chr7	126691794	126691794	+	14077	-835281	rs117661334	chr7	125856513	125856513	108	61.7203	1.25993	1269.31	3.9127e-09	0.275618	1.55003	0.00369963	0.00305113
dmr1111093	chr7	126798718	126798717	+	13486	452680	rs1592377	chr7	127251397	127251397	108	111.544	0.972055	3480.4	3.84367e-07	0.213142	-0.497214	0.00189981	0.00106123
dmr1111104	chr7	126848164	126848163	+	13200	-334842	rs2237734	chr7	126513322	126513322	108	110.246	0.994171	2375.34	1.79045e-05	0.157306	0.506924	0.0368963	0.0349271
dmr1111105	chr7	126852402	126852401	+	13150	406168	rs17862337	chr7	127258569	127258569	108	122.46	0.931416	3747.77	1.02902e-05	0.165547	-0.453626	0.0158984	0.0138116
dmr1111120	chr7	126915315	126915314	+	12867	-341155	rs150037923	chr7	126574160	126574160	108	110.173	0.938637	1422.19	3.41329e-05	0.147629	3.2372	0.0555944	0.049496
dmr1111126	chr7	126933133	126933132	+	12819	318470	rs1582260	chr7	127251602	127251602	108	117.703	0.907019	2414.07	1.3882e-05	0.161099	-0.582712	0.0238976	0.0210866
dmr1111136	chr7	126957825	126957824	+	12695	293514	rs1592376	chr7	127251338	127251338	108	87.307	0.998218	1573.05	2.8836e-09	0.279611	-0.709893	0.00039996	0.000151813
dmr111113	chr10	14330826	14330825	+	17894	-630431	rs17544732	chr10	13700395	13700395	108	113.875	0.947973	3123.54	1.6838e-06	0.19204	0.514413	0.00539946	0.00380235
dmr1111151	chr7	127002293	127002292	+	12483	561719	rs10954160	chr7	127564011	127564011	108	124.506	0.948466	2189.97	3.04895e-05	0.149328	0.332576	0.0232977	0.0206109
dmr1111236	chr7	127241011	127241010	+	11886	-767607	rs10282369	chr7	126473404	126473404	108	57.7758	1.14725	762.986	6.57032e-08	0.237749	8.46001	0.0257974	0.0366573
dmr1111257	chr7	127293645	127293644	+	11963	121866	rs1361948	chr7	127415510	127415510	108	92.6754	0.937071	2701.68	2.96515e-07	0.2168	2.19566	0.00849915	0.00793358
dmr1111394	chr7	127623424	127623423	+	11806	921946	rs6969343	chr7	128545369	128545369	108	90.123	1.18594	2636.48	4.61929e-07	0.210542	-0.838412	0.00709929	0.00430678
dmr1111403	chr7	127649977	127649976	+	11665	-398639	rs1592376	chr7	127251338	127251338	108	57.9234	1.4312	1128.27	1.01535e-08	0.263013	-0.616508	0.00639936	0.00559586
dmr1111439	chr7	127794742	127794741	+	11700	-543404	rs1592376	chr7	127251338	127251338	108	99.5203	0.897322	2236.1	4.48166e-06	0.177798	-0.600063	0.0360964	0.0360423
dmr1111458	chr7	127886487	127886486	+	11787	-635149	rs1592376	chr7	127251338	127251338	108	114.602	0.943069	4062.35	6.13077e-06	0.173196	-0.613741	0.020498	0.0168448
dmr1111474	chr7	127939901	127939900	+	11838	-688563	rs1592376	chr7	127251338	127251338	108	76.2855	1.18204	2649.84	2.22971e-08	0.252464	-0.650747	0.00689931	0.00259808
dmr1111483	chr7	127973086	127973085	+	11808	-721748	rs1592376	chr7	127251338	127251338	108	68.2594	1.23373	2081.06	5.79161e-08	0.23948	-0.600158	0.019598	0.0136748
dmr1111494	chr7	128014444	128014443	+	11741	-763106	rs1592376	chr7	127251338	127251338	108	93.15	1.08804	3311.33	5.78294e-07	0.207355	-0.615816	0.0110989	0.00742893
dmr1111495	chr7	128016185	128016184	+	11736	30158	rs60984278	chr7	128046342	128046342	108	118.431	0.957203	3152.6	1.06849e-05	0.164989	2.10753	0.0171983	0.015373
dmr111150	chr10	14384730	14384729	+	17941	604925	rs35160294	chr10	14989654	14989655	108	122.101	0.927959	7488.11	1.03269e-05	0.165494	-0.325033	0.030197	0.0275255
dmr1111613	chr7	128224376	128224375	+	11884	-897606	rs145052836	chr7	127326770	127326770	108	88.2035	0.914061	1296.73	2.28476e-07	0.22046	0.472289	0.00789921	0.00638269
dmr1111614	chr7	128225115	128225114	+	11878	-966134	rs17863259	chr7	127258981	127258981	108	95.1855	0.888648	3506.86	3.81385e-07	0.213252	-0.512424	0.0170983	0.0120078
dmr1111702	chr7	128369022	128369021	+	11657	-200	rs11760857	chr7	128368822	128368822	108	111.987	0.953653	1807.9	2.00875e-05	0.155586	0.47209	0.0322968	0.0304191
dmr1111753	chr7	128484081	128484080	+	11406	653863	rs73228798	chr7	129137943	129137943	108	62.8172	1.26696	803.568	4.7852e-07	0.210042	-0.864873	0.0419958	0.0455507
dmr1111878	chr7	128692224	128692223	+	11634	-919523	rs11353149	chr7	127772700	127772701	108	72.9316	1.1247	3231.7	2.85773e-08	0.249108	0.451389	0.0192981	0.00948544
dmr1111886	chr7	128697569	128697568	+	11635	457209	rs111419978	chr7	129154777	129154777	108	7.84688	3.17708	98.9939	7.80523e-24	0.610234	5.06609	0.00269973	0.0397069
dmr111188	chr10	14433679	14433678	+	17878	-816863	rs34650146	chr10	13616816	13616816	108	48.4734	0.941557	562.479	5.59874e-11	0.329361	-9.49409	0.00109989	0.00917539
dmr111192	chr10	14444424	14444423	+	17860	-827608	rs34650146	chr10	13616816	13616816	108	47.1551	1.10388	832.977	1.32729e-09	0.289669	-9.75549	0.0105989	0.0368367
dmr1111953	chr7	128818770	128818769	+	11866	287870	rs3925999	chr7	129106639	129106639	108	60.6867	1.25105	936.881	8.7493e-08	0.233806	-0.795577	0.010499	0.0244174
dmr1112076	chr7	129056071	129056175	+	12596	856695	rs140927060	chr7	129912870	129912870	108	41.2488	1.53869	1632.66	1.2098e-10	0.319897	8.89526	0.0390961	0.0261203
dmr111214	chr10	14476953	14476952	+	17874	-860137	rs34650146	chr10	13616816	13616816	108	35.7434	1.37523	435.343	1.80877e-10	0.314907	-9.54958	0.0114989	0.0383943
dmr1112180	chr7	129209032	129209091	+	12552	703779	rs140927060	chr7	129912870	129912870	108	70.1262	0.519969	27894.5	1.43125e-11	0.345808	9.16472	0.0762924	0.0385452
dmr1112194	chr7	129236172	129236171	+	12500	-129910	rs1545445	chr7	129106262	129106262	108	73.1742	0.786479	2982.5	3.52181e-08	0.246272	-0.756123	0.0479952	0.0440444
dmr111222	chr10	14485417	14485416	+	17945	-868601	rs34650146	chr10	13616816	13616816	108	19.4273	1.1034	118.47	1.01438e-19	0.53604	-10.0136	0.00119988	0.00990475
dmr1112266	chr7	129456979	129456978	+	12338	-616910	rs2291563	chr7	128840069	128840069	108	74.4293	0.949885	2176.42	5.27235e-08	0.240767	2.52905	0.020198	0.0174705
dmr1112283	chr7	129503320	129503319	+	12266	309686	rs67018174	chr7	129813005	129813005	108	116.321	0.985936	1814.44	2.5678e-05	0.151908	0.3566	0.0246975	0.0238011
dmr1112332	chr7	129576649	129576648	+	11781	496036	rs10241456	chr7	130072684	130072684	108	118.937	0.958961	2285.74	7.77599e-06	0.169692	-0.432389	0.00819918	0.00768221
dmr1112501	chr7	129949703	129949702	+	11687	-65363	rs191293695	chr7	129884340	129884340	108	45.9633	0.997734	8560.23	8.32065e-13	0.378881	-481.257	0.0525947	0.0277044
dmr1112594	chr7	130127319	130127318	+	11819	-214449	rs140927060	chr7	129912870	129912870	108	51.4898	0.814058	9788.58	8.10059e-14	0.404756	9.46248	0.030097	0.00846869
dmr1112716	chr7	130384234	130384244	+	12042	-792734	rs397957815	chr7	129591500	129591500	108	110.331	0.958899	2106.8	2.16563e-05	0.154461	0.228891	0.0433957	0.0424861
dmr1112723	chr7	130392701	130392730	+	12033	-419208	rs2708644	chr7	129973493	129973493	108	121.373	0.983669	4349.85	1.08787e-05	0.164722	0.294641	0.0146985	0.0144396
dmr1112763	chr7	130528047	130528181	+	11836	-615177	rs140927060	chr7	129912870	129912870	108	38.6332	0.940114	4925.79	3.50994e-15	0.437977	8.90845	0.0442956	0.0177943
dmr1112764	chr7	130528852	130528851	+	11831	-456168	rs10241456	chr7	130072684	130072684	108	107.968	0.966691	2364.21	3.47959e-09	0.277155	-0.560804	9.999e-05	1.23809e-05
dmr1112768	chr7	130533121	130533121	+	11813	199176	rs62471572	chr7	130732297	130732297	108	122.048	0.956943	2632.52	4.32775e-05	0.144049	-0.354079	0.0451955	0.0416826
dmr1112770	chr7	130535860	130535860	+	11783	-149806	rs2239606	chr7	130386054	130386054	108	104.161	0.95914	1711.14	1.32882e-05	0.16175	-0.347665	0.0389961	0.037349
dmr1112807	chr7	130643682	130643681	+	11938	577338	rs7796129	chr7	131221019	131221019	108	94.5633	0.961638	4007.35	2.55257e-06	0.186012	-0.372436	0.0516948	0.0486353
dmr1112820	chr7	130680580	130680579	+	12182	868352	rs2398795	chr7	131548931	131548931	108	119.296	0.964906	4262.54	4.67592e-06	0.177176	-0.633186	0.00879912	0.00764242
dmr1112860	chr7	130766912	130766911	+	12478	242261	rs10256380	chr7	131009172	131009172	108	114.191	0.99128	1619.81	2.56262e-05	0.151938	-0.761875	0.0269973	0.024885
dmr1112962	chr7	131003818	131003817	+	12636	509485	rs73722842	chr7	131513302	131513302	108	116.1	0.970934	2280.53	2.0809e-05	0.155058	2.084	0.0260974	0.0258993
dmr1112	chr1	2068656	2068655	+	15578	77172	rs9442616	chr1	2145827	2145827	108	64.3992	0.671301	2690.84	1.60785e-10	0.316372	2.05031	0.0182982	0.0182175
dmr1113003	chr7	131067739	131067738	+	12708	-841530	rs12706921	chr7	130226209	130226209	108	113.738	0.954382	1723.05	1.90205e-05	0.156402	0.334179	0.0254975	0.0237179
dmr1113531	chr7	132026095	132026094	+	13754	319158	rs1364505	chr7	132345252	132345252	108	109.825	0.957316	2431.78	1.62686e-05	0.158736	0.488807	0.0393961	0.0388032
dmr1113556	chr7	132074182	132074181	+	13629	-918788	rs12706964	chr7	131155394	131155394	108	92.2113	0.842379	3828.57	5.05311e-07	0.20927	-0.499258	0.029897	0.0276733
dmr1113609	chr7	132150888	132150887	+	13623	163763	rs1424597	chr7	132314650	132314650	108	90.5766	0.841924	3147.27	1.28557e-07	0.22848	-0.697725	0.00879912	0.0105771
dmr1113633	chr7	132177790	132177789	+	13581	831401	rs10257319	chr7	133009190	133009190	108	100.227	1.0823	5773.26	4.70388e-06	0.177088	1.7979	0.0514949	0.0444362
dmr1113724	chr7	132315636	132315635	+	13325	-605281	rs2909496	chr7	131710355	131710355	108	61.773	0.772032	1116.71	1.00383e-08	0.263165	3.93704	0.0449955	0.0460813
dmr1113737	chr7	132338821	132338937	+	13296	-764876	rs2706819	chr7	131573945	131573945	108	85.5141	0.886616	3556.13	3.36352e-07	0.215025	5.08977	0.0434957	0.0326545
dmr1113770	chr7	132422605	132422644	+	13352	586546	rs10257319	chr7	133009190	133009190	108	60.5918	0.74998	13144.9	4.62172e-11	0.331697	1.62119	0.0712929	0.0374445
dmr1113943	chr7	132768378	132768377	+	12473	240813	rs10257319	chr7	133009190	133009190	108	92.2113	0.947869	2657.27	5.44626e-07	0.208207	2.09463	0.0149985	0.0127251
dmr1113998	chr7	132900927	132900926	+	12178	108264	rs10257319	chr7	133009190	133009190	108	80.3461	0.93446	2543.48	8.01747e-08	0.235011	2.11337	0.0157984	0.0131897
dmr1113	chr1	2070019	2070018	+	15575	75809	rs9442616	chr1	2145827	2145827	108	74.0813	0.873913	5087.75	3.18668e-08	0.24763	1.88997	0.0535946	0.0400157
dmr1114029	chr7	133015808	133015822	+	12074	-6618	rs10257319	chr7	133009190	133009190	108	63.0598	0.989114	12899.1	7.73278e-10	0.296595	1.40477	0.0557944	0.0357224
dmr1114048	chr7	133095404	133095404	+	11930	-571523	rs6974251	chr7	132523881	132523881	108	111.618	0.976974	1251.34	3.58663e-05	0.146883	-0.44297	0.0368963	0.0356336
dmr1114064	chr7	133121757	133121756	+	11935	-112567	rs10257319	chr7	133009190	133009190	108	85.1344	0.943184	3198.35	9.72045e-08	0.232353	2.02785	0.0150985	0.00964617
dmr1114208	chr7	133595150	133595149	+	11956	-225284	rs61107303	chr7	133369866	133369866	108	105.511	0.917334	1493.63	1.03045e-05	0.165526	-0.434107	0.0325967	0.0276229
dmr1114397	chr7	134159136	134159135	+	12347	-347256	rs2550998	chr7	133811880	133811880	108	84.3539	0.955268	2047.65	2.01088e-07	0.222247	0.499287	0.0168983	0.0112934
dmr1114559	chr7	134451467	134451466	+	12960	-28132	rs706153	chr7	134423335	134423335	108	107.789	0.944618	1227.14	3.32451e-07	0.21519	0.446111	0.00129987	0.000658917
dmr1114603	chr7	134556271	134556270	+	13163	982920	rs17404165	chr7	135539190	135539190	108	81.8227	0.706198	10082.4	3.53278e-09	0.276957	-0.498426	0.0361964	0.0174271
dmr1114610	chr7	134573647	134573646	+	13240	414924	rs2348048	chr7	134988570	134988570	108	102.779	0.932374	2058.53	1.87238e-06	0.190506	-0.629257	0.0106989	0.009823
dmr1114713	chr7	134747865	134747864	+	13660	791326	rs17404165	chr7	135539190	135539190	108	74.3344	0.82813	1247.46	4.2405e-08	0.243743	-0.565168	0.0156984	0.0173209
dmr1114715	chr7	134750460	134750459	+	13662	208413	rs555535754	chr7	134958872	134958886	108	111.206	0.987983	2546.78	1.47376e-05	0.160209	-0.329731	0.0307969	0.0289626
dmr1114780	chr7	134888606	134888605	+	13806	894825	rs7803678	chr7	135783430	135783430	108	108.221	0.970723	1696.82	1.09931e-05	0.164567	-0.526231	0.0229977	0.0206036
dmr1114818	chr7	135000910	135000909	+	14011	-480202	rs1708424	chr7	134520708	134520708	108	68.1223	0.786301	6904.21	1.82984e-09	0.285522	0.628999	0.0553945	0.0348249
dmr1114903	chr7	135230412	135230411	+	14144	948262	rs11972890	chr7	136178673	136178673	108	57.6492	0.523751	7308.78	5.98561e-13	0.382605	0.395332	0.0521948	0.0318898
dmr1114922	chr7	135263850	135263849	+	14169	275341	rs17404165	chr7	135539190	135539190	108	75.0199	0.724052	3322.7	5.61175e-09	0.270875	-0.531259	0.0283972	0.0202489
dmr1114924	chr7	135266146	135266145	+	14173	273045	rs17404165	chr7	135539190	135539190	108	85.8832	0.822265	3130.21	1.05583e-08	0.262492	-0.602272	0.00529947	0.00384103
dmr1115043	chr7	135535667	135535666	+	14067	3524	rs17404165	chr7	135539190	135539190	108	99.5414	0.86424	3621.4	8.59464e-07	0.201706	-0.549914	0.0186981	0.0168226
dmr1115065	chr7	135567952	135567951	+	14011	-28762	rs17404165	chr7	135539190	135539190	108	64.357	0.696144	3754.75	1.92483e-10	0.314133	-0.539569	0.0276972	0.0212915
dmr1115169	chr7	135762928	135762927	+	13584	516909	rs537648380	chr7	136279836	136279836	108	116.67	0.945388	3145.85	1.8147e-05	0.157105	-3.39234	0.0331967	0.0323421
dmr1115275	chr7	135967924	135967923	+	13657	-428734	rs17404165	chr7	135539190	135539190	108	68.1855	0.703137	5602.66	1.33023e-10	0.318723	-0.552896	0.0260974	0.0135584
dmr1115277	chr7	135972820	135972819	+	13659	-426914	rs7783168	chr7	135545906	135545906	108	69.6621	0.687699	2947.31	6.07692e-09	0.269823	-0.746915	0.0606939	0.0435156
dmr1115290	chr7	136003893	136003892	+	13573	923290	rs1364408	chr7	136927182	136927182	108	114.117	1.03576	4333.44	2.1193e-05	0.154784	2.66761	0.0494951	0.0462053
dmr1115327	chr7	136077326	136077325	+	13628	558940	rs10239044	chr7	136636265	136636265	108	116.416	0.950423	2158.92	7.54523e-06	0.170137	-0.501163	0.00989901	0.00932234
dmr1115329	chr7	136080059	136080058	+	13617	-962128	rs12538457	chr7	135117931	135117931	108	88.7941	0.962245	1778.11	2.70566e-06	0.185165	-0.318446	0.0438956	0.0424606
dmr1115333	chr7	136090833	136090832	+	13638	-53151	rs7806289	chr7	136037682	136037682	108	38.823	1.11827	352.76	2.30966e-10	0.311858	0.763989	0.00789921	0.0352745
dmr1115336	chr7	136103843	136103842	+	13650	-843345	rs12666242	chr7	135260498	135260498	108	115.457	0.954603	1617.95	4.28303e-05	0.144206	0.350935	0.0430957	0.0436625
dmr1115388	chr7	136183471	136183470	+	13729	-145789	rs7806289	chr7	136037682	136037682	108	79.2492	1.31136	2052.88	1.78582e-07	0.223905	0.823726	0.00419958	0.0037846
dmr1115407	chr7	136224073	136224072	+	13700	666380	rs4475425	chr7	136890452	136890452	108	50.0027	0.703774	5427.34	2.23128e-14	0.418627	0.54237	0.0266973	0.00959058
dmr1115416	chr7	136249270	136249269	+	13717	704357	rs62485257	chr7	136953626	136953626	108	101.303	0.905104	3839.29	1.79988e-06	0.191077	-0.448559	0.0253975	0.0223089
dmr1115432	chr7	136280533	136280532	+	13638	-741343	rs17404165	chr7	135539190	135539190	108	77.0344	0.876816	2863.98	1.06811e-07	0.231049	-0.494958	0.0429957	0.0349772
dmr1115436	chr7	136288978	136288977	+	13637	-131476	rs834764	chr7	136157502	136157502	108	93.0551	0.932945	2108.26	1.3746e-06	0.194966	1.77021	0.0217978	0.021148
dmr1115439	chr7	136298170	136298169	+	13632	97586	rs6978388	chr7	136395755	136395755	108	119.486	0.972415	2241.77	7.71509e-06	0.169808	0.381534	0.00839916	0.00659462
dmr1115462	chr7	136374213	136374212	+	13475	-752352	rs74533892	chr7	135621861	135621861	108	69.9996	0.711615	2098.56	5.059e-11	0.330596	-0.750041	0.0039996	0.00315066
dmr1115491	chr7	136448110	136448109	+	13511	-179952	rs75289340	chr7	136268158	136268158	108	40.2047	0.777239	4526.45	1.68373e-15	0.445487	-3.03288	0.0464954	0.019863
dmr1115506	chr7	136481075	136481074	+	13551	824055	rs75776075	chr7	137305129	137305129	108	52.7871	0.819946	12700.5	2.6526e-12	0.365601	-1.83699	0.0575942	0.0311754
dmr1115623	chr7	136846884	136846883	+	13057	353387	rs12707351	chr7	137200270	137200270	108	100.522	0.892019	2290.58	5.25736e-06	0.175456	0.359611	0.0393961	0.0391867
[truncated: 18,230 more rows]
