# Supplementary material for: Genetics and environment distinctively shape the human immune cell epigenome
Source: Nat Genet. 2026 Jan 27;58(2):392–403. doi: 10.1038/s41588-025-02479-6 (PMC12900638; doi:10.1038/s41588-025-02479-6)
Supplement: Supplementary file 8 — meQTL results in active NK cells. [file 41588_2025_2479_MOESM8_ESM.xlsx]

## Sheet: Sheet 1 - NK-cell1.permutation.
NK-cell1.permutation.filtered
phe_id	phe_chr	phe_from	phe_to	phe_strd	n_var_in_cis	dist_phe_var	var_id	var_chr	var_from	var_to	dof1	dof2	bml1	bml2	nom_pval	r_squared	slope	adj_emp_pval	adj_beta_pval
dmr100019	chr12	132446253	132446252	+	14318	-603518	rs7486548	chr12	131842735	131842735	104	108.966	0.973987	2329.08	2.98552e-05	0.154953	-0.282507	0.0480952	0.0480362
dmr10002	chr1	40661404	40661403	+	13152	825259	rs12760844	chr1	41486662	41486662	104	112.633	0.967089	2568.66	3.04479e-05	0.154648	0.303596	0.0411959	0.0405416
dmr100150	chr12	132754105	132754104	+	11691	-217393	rs201522707	chr12	132536710	132536712	104	99.6633	1.08533	5123.57	4.89965e-06	0.182646	3.59772	0.0258974	0.0283787
dmr100154	chr12	132771531	132771530	+	11588	50290	rs77502219	chr12	132821820	132821820	104	106.011	0.954149	2187.75	3.44858e-06	0.187944	-1.26126	0.010299	0.00778681
dmr100164	chr12	132796918	132796917	+	11423	-258987	rs7397820	chr12	132537931	132537931	104	105.97	0.942603	2080.9	1.99632e-05	0.161182	0.484425	0.0444956	0.0422829
dmr100199	chr12	132872863	132872862	+	10779	-297340	rs11146944	chr12	132575523	132575523	104	93.2953	0.955135	1416.56	4.93663e-06	0.182532	-0.652693	0.0273973	0.0258807
dmr100277	chr12	133234814	133234813	+	8014	-696883	rs7397820	chr12	132537931	132537931	104	76.182	0.974159	1437.23	4.93328e-07	0.216762	0.449098	0.0272973	0.0269321
dmr100300	chr13	18477111	18477110	+	8860	948677	rs4544103	chr13	19425787	19425787	104	110.145	0.930277	2229.78	5.69004e-07	0.214677	0.344267	0.00169983	0.00101505
dmr10033	chr1	40800848	40800847	+	12968	731727	rs58709132	chr1	41532574	41532574	104	118.016	0.970945	5066.62	3.06819e-05	0.15453	3.509	0.0516948	0.0489982
dmr100341	chr13	19044108	19044107	+	12829	88307	rs74037712	chr13	19132414	19132414	104	67.1227	0.726265	2254.93	4.70884e-11	0.341789	56.3246	0.0029997	0.00296698
dmr1003	chr1	3376212	3376211	+	17626	-778291	rs2764841	chr1	2597921	2597921	104	117.142	0.974139	5013.32	7.15162e-08	0.244505	-0.366512	9.999e-05	6.99787e-05
dmr10041	chr1	40825067	40825066	+	12857	130835	rs11579213	chr1	40955901	40955901	104	100.77	1.15974	4250.16	1.0522e-05	0.171021	-0.746142	0.039996	0.0352982
dmr100445	chr13	19658473	19658473	+	17584	939800	rs2480431	chr13	20598273	20598273	104	90.3398	0.940575	1642.02	5.3825e-08	0.248513	0.719873	0.00229977	0.00105128
dmr100522	chr13	20149967	20149967	+	16581	282765	rs9552177	chr13	20432732	20432732	104	116.645	0.932578	5931.37	1.02607e-05	0.171406	0.312279	0.0249975	0.0235185
dmr10055	chr1	40877545	40877544	+	12891	8106	rs111473215	chr1	40885650	40885650	104	106.691	1.01931	4914.82	1.17852e-05	0.169286	-0.446521	0.0409959	0.0407314
dmr100605	chr13	20490263	20490262	+	15900	-596554	rs9508935	chr13	19893709	19893709	104	113.141	0.932314	2758.26	1.02196e-05	0.171467	0.339407	0.0179982	0.0158677
dmr100621	chr13	20564919	20564918	+	16023	635529	rs539230251	chr13	21200447	21200447	104	78.5078	0.977682	1271.03	6.38172e-08	0.246114	2.05886	0.0049995	0.0038784
dmr100668	chr13	20875988	20875987	+	16148	339511	rs77837962	chr13	21215498	21215498	104	106.011	1.09848	10555.9	6.47356e-06	0.178424	-4.57731	0.039596	0.0388495
dmr100681	chr13	20912545	20912544	+	16138	287903	rs539230251	chr13	21200447	21200447	104	95.9969	0.989302	6361.26	6.39533e-07	0.212966	1.85838	0.0171983	0.0115439
dmr100732	chr13	21115008	21115007	+	16796	873756	rs3129600	chr13	21988763	21988763	104	31.007	0.618197	10031.1	1.79133e-21	0.58301	0.516541	0.0645935	0.0265063
dmr100757	chr13	21256091	21256090	+	16601	-864671	rs59465767	chr13	20391420	20391420	104	111.688	0.952686	2868.19	1.2329e-05	0.168595	-0.53937	0.0224978	0.020642
dmr10077	chr1	40952284	40952283	+	12918	-556116	rs12748902	chr1	40396168	40396168	104	89.7305	0.878454	2356.29	2.95351e-07	0.224217	1.91632	0.010299	0.00918318
dmr100921	chr13	22232185	22232184	+	17756	425224	rs1970136	chr13	22657408	22657408	104	60.0133	0.721428	4697.92	5.85404e-12	0.367242	1.55967	0.00749925	0.00662153
dmr100959	chr13	22456751	22456750	+	17985	775369	rs11333704	chr13	23232119	23232120	104	112.186	1.09352	12053	8.20259e-06	0.174823	0.555091	0.0326967	0.0303887
dmr100976	chr13	22556211	22556210	+	17980	757981	rs9578581	chr13	23314191	23314191	104	109.413	0.960803	5958.11	6.85238e-06	0.17756	0.351408	0.0289971	0.0273411
dmr101006	chr13	22784742	22784741	+	18217	-498015	rs4770264	chr13	22286727	22286727	104	111.871	0.976939	5315.15	6.98487e-07	0.211673	-0.401342	0.00209979	0.00165166
dmr101032	chr13	22894056	22894055	+	18180	533733	rs9507093	chr13	23427788	23427788	104	101.187	0.954186	4626.04	1.71174e-06	0.198425	0.849215	0.0161984	0.0136435
dmr10104	chr1	41185360	41185359	+	12665	-797440	rs149900738	chr1	40387920	40387920	104	77.3602	1.23181	3774.72	1.01431e-07	0.239551	-0.758897	0.00869913	0.00578927
dmr101065	chr13	22989325	22989324	+	18303	508349	rs9510756	chr13	23497673	23497673	104	113.151	0.954664	7750.38	2.85739e-06	0.190769	-1.46178	0.00979902	0.0102051
dmr101089	chr13	23118839	23118838	+	18611	614933	rs2147661	chr13	23733771	23733771	104	40.3813	1.03959	503.28	3.10924e-10	0.317908	-15.4663	0.0329967	0.0399768
dmr101118	chr13	23201490	23201489	+	18875	112702	rs9578581	chr13	23314191	23314191	104	115.507	0.965188	11346.9	6.11445e-06	0.179291	0.28787	0.0256974	0.024342
dmr10116	chr1	41283750	41283749	+	12604	200552	rs11210278	chr1	41484301	41484301	104	109.505	1.05573	5424.88	1.25503e-05	0.168322	0.476891	0.0311969	0.0319868
dmr101174	chr13	23471375	23471374	+	19275	550482	rs4770553	chr13	24021856	24021856	104	113.151	0.994891	8895.65	1.17577e-05	0.169322	-0.284487	0.0463954	0.0429145
dmr101194	chr13	23570406	23570405	+	19324	741655	rs7331114	chr13	24312060	24312060	104	111.008	0.964442	3913.9	1.30425e-05	0.167732	0.603817	0.029697	0.0296952
dmr101291	chr13	23952096	23952095	+	18790	-144970	rs143218361	chr13	23807126	23807126	104	71.1242	0.9461	2179.62	3.00391e-09	0.288134	1.58116	0.00469953	0.00297715
dmr101309	chr13	24025891	24025890	+	18608	195588	rs5802271	chr13	24221478	24221479	104	96.4234	0.972262	2659.11	5.22717e-07	0.215917	0.753711	0.00569943	0.00427047
dmr101388	chr13	24340187	24340186	+	17403	-785295	rs9580683	chr13	23554892	23554892	104	107.392	1.02065	6925.18	1.36854e-06	0.20175	-0.823733	0.00589941	0.00567049
dmr101397	chr13	24374789	24374788	+	17457	752396	rs73166243	chr13	25127184	25127184	104	111.445	1.01837	6688.84	1.43991e-05	0.166213	0.69525	0.0437956	0.0434419
dmr101410	chr13	24451106	24451105	+	17542	-709582	rs2861536	chr13	23741524	23741524	104	54.9047	1.25024	1595.08	2.01014e-08	0.262257	10.3371	0.0207979	0.0334762
dmr101464	chr13	24658080	24658080	+	17513	476057	rs17487160	chr13	25134137	25134137	104	61.1711	0.669698	2451.52	1.89183e-10	0.324273	0.524449	0.0206979	0.0207287
dmr101581	chr13	25213598	25213597	+	16988	853386	rs6491098	chr13	26066983	26066983	104	77.6039	0.954739	4476.99	2.12378e-08	0.261496	-0.62084	0.00889911	0.00763619
dmr101606	chr13	25408267	25408266	+	16654	392217	rs170107	chr13	25800483	25800483	104	52.2641	0.595714	7413.11	2.6772e-13	0.403178	-214.008	0.0488951	0.0253633
dmr101621	chr13	25444898	25444897	+	16606	-305928	rs7996922	chr13	25138970	25138970	104	109.606	0.979734	6107.34	9.11312e-06	0.173218	0.483266	0.0373963	0.0339305
dmr101704	chr13	25877902	25877901	+	16813	-229044	rs76886093	chr13	25648858	25648858	104	118.259	0.921711	9938.46	2.02649e-06	0.19591	4.54163	0.00889911	0.00635608
dmr10178	chr1	41634013	41634012	+	12658	-373036	rs563089410	chr1	41260977	41260977	104	91.0203	1.01587	5467.54	1.97978e-06	0.196258	-2.55374	0.0512949	0.0439237
dmr101862	chr13	26706976	26706975	+	17020	251803	rs12872104	chr13	26958778	26958778	104	73.9273	0.909451	3163.23	1.18484e-07	0.237338	0.915612	0.0361964	0.0368276
dmr101925	chr13	26923654	26923653	+	17183	135971	rs7990385	chr13	27059624	27059624	104	113.994	0.963117	3468.81	2.31969e-05	0.158863	-0.353736	0.040196	0.036851
dmr101930	chr13	26942066	26942065	+	17224	760898	rs9512798	chr13	27702963	27702963	104	75.4	0.903364	1814.53	3.7884e-07	0.220607	-2.79802	0.0406959	0.0407743
dmr101943	chr13	26980890	26980889	+	17118	67254	rs142425876	chr13	27048143	27048151	104	115.71	0.985085	4857.77	1.05001e-05	0.171053	1.60718	0.0165983	0.0171838
dmr101965	chr13	27044951	27044950	+	17129	-388001	rs1331011	chr13	26656950	26656950	104	118.452	0.953779	6525.42	2.65684e-06	0.19186	0.274431	0.00429957	0.00462441
dmr102003	chr13	27309239	27309238	+	16622	340500	rs79981203	chr13	27649738	27649738	104	60.5414	1.05103	1230.18	5.07492e-08	0.249341	2.20787	0.0144986	0.0332441
dmr102004	chr13	27309999	27309998	+	16625	-562642	rs61944504	chr13	26747357	26747357	104	94.5039	0.918294	3412.91	2.97258e-06	0.190176	-2.20863	0.0415958	0.0392931
dmr102029	chr13	27400707	27400706	+	16603	-347648	rs142355787	chr13	27053059	27053059	104	84.2969	1.22283	4964.15	4.06512e-07	0.219582	1.69689	0.009999	0.00999582
dmr102041	chr13	27465493	27465492	+	16525	-929777	rs143028886	chr13	26535714	26535716	104	113.262	0.929243	10387.9	7.361e-06	0.176471	0.483357	0.039996	0.0388767
dmr102113	chr13	27821622	27821621	+	16163	19222	rs11842609	chr13	27840843	27840843	104	49.9281	0.659717	26625.3	4.7602e-14	0.422427	-3.79557	0.0670933	0.0336814
dmr102126	chr13	27895451	27895450	+	15879	-965271	rs9512455	chr13	26930180	26930180	104	113.659	0.956263	3763.04	9.18935e-06	0.17309	0.408974	0.0176982	0.0161974
dmr102139	chr13	27928677	27928676	+	15726	-490927	rs73438726	chr13	27437750	27437750	104	56.093	0.676061	2217.56	4.79485e-12	0.369629	-1.42713	0.0079992	0.00965771
dmr102140	chr13	27929127	27929126	+	15730	539878	rs718273	chr13	28469004	28469004	104	80.7117	0.858867	3895.24	1.54872e-07	0.233511	0.427678	0.0312969	0.0284546
dmr102298	chr13	28789447	28789446	+	15555	-947734	rs9554169	chr13	27841713	27841713	104	107.341	0.941227	4001.16	5.55071e-06	0.180757	-0.709706	0.0230977	0.0203504
dmr102303	chr13	28847715	28847714	+	15469	290063	rs6490358	chr13	29137777	29137777	104	103.604	0.934551	3787.4	8.52424e-06	0.174237	-0.276551	0.0437956	0.0423706
dmr102327	chr13	28957813	28957812	+	15350	-886643	rs11408683	chr13	28071170	28071170	104	110.723	1.01537	7830.38	2.92566e-06	0.190414	0.474663	0.0112989	0.0100824
dmr102330	chr13	28985921	28985920	+	15445	609135	rs114917727	chr13	29595055	29595055	104	116.553	0.951424	7881.52	1.05711e-05	0.17095	-1.78283	0.0308969	0.0294187
dmr102334	chr13	28999787	28999786	+	15432	-334294	rs1340818	chr13	28665493	28665493	104	113.039	0.955533	4020.99	1.39915e-05	0.166654	0.440773	0.029897	0.0282339
dmr102349	chr13	29113092	29113091	+	15426	609834	rs73157112	chr13	29722925	29722925	104	104.142	1.08364	7867.13	6.92172e-06	0.177407	-0.573443	0.0412959	0.0393633
dmr102357	chr13	29175399	29175398	+	15557	547527	rs73157112	chr13	29722925	29722925	104	112.46	0.954183	3724.6	1.17815e-05	0.169291	-0.615327	0.0245975	0.0233582
dmr102394	chr13	29404415	29404414	+	15844	-848240	rs9579190	chr13	28556175	28556175	104	113.953	0.973477	9771.8	7.14904e-06	0.176916	0.32003	0.0308969	0.0279697
dmr1023	chr1	3412904	3412903	+	17777	-591052	rs10909904	chr1	2821852	2821852	104	111.038	0.976508	2922.45	4.92836e-06	0.182558	1.58978	0.00809919	0.00777596
dmr102492	chr13	29908934	29908933	+	15621	216514	rs79318205	chr13	30125447	30125447	104	90.7664	1.1751	5314.92	3.94213e-06	0.185929	-0.654609	0.0466953	0.0498172
dmr102649	chr13	30774659	30774658	+	15063	-469540	rs13378210	chr13	30305119	30305119	104	108.164	0.956029	3261.66	1.30234e-05	0.167754	0.533089	0.0348965	0.0334209
dmr102679	chr13	30933460	30933459	+	15008	446793	rs35843693	chr13	31380252	31380253	104	101.309	0.940235	3266.76	1.57864e-06	0.199629	-0.302772	0.009999	0.00967045
dmr102681	chr13	30957152	30957151	+	14882	-781252	rs9314999	chr13	30175900	30175900	104	116.259	0.955332	4094.63	2.54355e-05	0.157437	-0.557885	0.0415958	0.0402968
dmr102715	chr13	31089884	31089883	+	14495	-195139	rs7334377	chr13	30894745	30894745	104	73.45	1.02668	8104.95	6.50317e-08	0.245848	-0.769287	0.0519948	0.0410792
dmr102781	chr13	31497522	31497521	+	13921	-593698	rs71436422	chr13	30903824	30903824	104	109.586	0.97047	2529.15	2.41364e-05	0.158248	0.685433	0.0425957	0.0403701
dmr102802	chr13	31628279	31628278	+	13786	699490	rs113733140	chr13	32327768	32327768	104	114.644	0.954348	3443.18	2.8374e-05	0.155743	-0.324197	0.0467953	0.0440677
dmr102839	chr13	31849006	31849005	+	13459	-821314	rs73167043	chr13	31027692	31027692	104	75.7148	0.809764	2626.72	2.09256e-08	0.261701	2.85182	0.0151985	0.0138276
dmr102852	chr13	31959693	31959692	+	13594	-155616	rs9532536	chr13	31804077	31804077	104	91.7516	1.04517	5260.85	2.24596e-06	0.194374	0.652676	0.0449955	0.0392265
dmr102853	chr13	31961133	31961132	+	13601	231341	rs798960	chr13	32192473	32192473	104	88.5828	1.05995	4002.12	2.64212e-06	0.191943	0.230913	0.0488951	0.0469464
dmr102875	chr13	32095579	32095578	+	13784	412636	rs9315168	chr13	32508214	32508214	104	103.675	1.04891	2947.43	2.20032e-06	0.194681	-0.890241	0.00579942	0.00513795
dmr102893	chr13	32266892	32266891	+	13821	18131	rs206092	chr13	32285022	32285022	104	97.3273	1.02121	3521.02	2.32805e-06	0.193837	-0.466503	0.0182982	0.0156356
dmr102913	chr13	32391173	32391172	+	13865	-652115	rs7988433	chr13	31739058	31739058	104	118.747	0.947212	3424.17	2.51584e-05	0.157607	-0.580673	0.030297	0.0282252
dmr102947	chr13	32894144	32894143	+	13983	101553	rs394307	chr13	32995696	32995696	104	118.077	0.98069	5711.73	1.42416e-05	0.166382	-0.337132	0.0263974	0.0228996
dmr102980	chr13	33044087	33044086	+	13954	-414130	rs117059509	chr13	32629957	32629957	104	126.496	0.928578	9110.77	2.95298e-05	0.155124	-37.2427	0.050095	0.0472384
dmr10298	chr1	42343584	42343583	+	13118	744083	rs148754254	chr1	43087666	43087666	104	68.6359	1.32406	1913.02	1.15003e-07	0.237763	-3.07213	0.00669933	0.00886614
dmr103019	chr13	33247369	33247368	+	14069	950942	rs61945932	chr13	34198310	34198310	104	79.95	1.18707	2762.91	1.31446e-06	0.202348	-0.874226	0.0271973	0.0326813
dmr103069	chr13	33633786	33633785	+	14751	-636534	rs435657	chr13	32997252	32997252	104	103.919	0.953978	3423.75	4.58095e-07	0.217842	-0.829998	0.00359964	0.00217084
dmr103131	chr13	33992765	33992764	+	14628	-228203	rs67724313	chr13	33764561	33764562	104	79.9195	0.943754	1368.89	8.63585e-07	0.208554	0.513552	0.0312969	0.0279753
dmr103149	chr13	34156140	34156139	+	13971	-953451	rs797190	chr13	33202689	33202689	104	97.5102	1.0583	4702.57	3.14694e-06	0.18932	0.365346	0.0222978	0.0235721
dmr103151	chr13	34162743	34162742	+	13956	579358	rs9542077	chr13	34742100	34742100	104	96.1797	0.910778	2269.63	4.0777e-07	0.219537	0.795202	0.00519948	0.00446257
dmr103159	chr13	34225469	34225468	+	13751	153112	rs143764198	chr13	34378580	34378580	104	83.8805	1.23045	2296.73	6.01236e-08	0.246955	2.69333	0.00019998	0.000601647
dmr103222	chr13	34676625	34676624	+	13450	-509754	rs139631319	chr13	34166871	34166871	104	113.953	0.966668	3359.11	2.68482e-05	0.1566	-3.9897	0.0433957	0.0411742
dmr103254	chr13	35006816	35006815	+	13591	-826975	rs11321869	chr13	34179840	34179841	104	115.822	0.976038	3658.98	4.98098e-06	0.182397	-0.528135	0.0059994	0.00602254
dmr103284	chr13	35306734	35306733	+	13399	138506	rs7987228	chr13	35445239	35445239	104	113.527	0.856172	9361.43	3.96885e-06	0.185827	3.8072	0.030497	0.0261312
dmr103298	chr13	35478419	35478418	+	13083	293261	rs1045696	chr13	35771679	35771679	104	69.8242	0.694677	5098.12	2.10024e-09	0.292911	0.638302	0.0451955	0.0270474
dmr103342	chr13	35707115	35707114	+	13269	-166742	rs57326747	chr13	35540373	35540373	104	110.378	0.937549	2713.46	2.0981e-05	0.160414	-2.845	0.0419958	0.039736
dmr103364	chr13	35812699	35812698	+	13211	-423836	rs17815294	chr13	35388863	35388863	104	100.821	0.907179	2778.42	8.26415e-06	0.174709	-3.21582	0.0468953	0.0444947
dmr103421	chr13	36125625	36125624	+	13423	-10722	rs9315387	chr13	36114903	36114903	104	67.4172	0.854019	982.174	3.10169e-08	0.256233	0.538374	0.0164984	0.0177286
dmr103431	chr13	36195696	36195695	+	13635	-345497	rs7995125	chr13	35850199	35850199	104	115.771	0.950721	4450.88	1.41971e-06	0.201205	0.335787	0.00229977	0.00224266
dmr103458	chr13	36299332	36299331	+	13703	104157	rs147671799	chr13	36403488	36403488	104	81.3922	1.10955	8885.52	3.61298e-08	0.254103	1.53964	0.00849915	0.00565301
dmr103460	chr13	36304402	36304401	+	13683	-480093	rs9531080	chr13	35824309	35824309	104	109.393	0.975071	5906.02	1.07967e-05	0.170627	-0.78331	0.0445955	0.0404891
dmr10357	chr1	42637121	42637120	+	12487	-813054	rs588203	chr1	41824067	41824067	104	112.877	0.950098	1940.5	1.60232e-05	0.16457	0.379501	0.0183982	0.0169433
dmr103615	chr13	37410219	37410218	+	15027	751469	rs9576464	chr13	38161687	38161687	104	99.1148	0.946627	2962.56	5.4958e-06	0.180908	-1.78436	0.0348965	0.0331401
dmr103619	chr13	37448955	37448954	+	15074	-272877	rs55893688	chr13	37176077	37176078	104	90.2484	1.1798	6216.22	1.48776e-07	0.234086	-0.338084	0.00269973	0.0022665
dmr103639	chr13	37658417	37658416	+	15098	-88440	rs4628831	chr13	37569977	37569977	104	82.8141	0.926331	1900.28	1.71194e-06	0.198424	-2.18818	0.0513949	0.0484618
dmr103644	chr13	37696254	37696253	+	15133	297499	rs9548146	chr13	37993752	37993752	104	94.4328	0.982866	3153.33	1.31137e-06	0.202383	0.460954	0.0159984	0.0137585
dmr103696	chr13	38183029	38183028	+	15888	299116	rs9548368	chr13	38482144	38482144	104	82.5195	0.990388	1604.85	2.60919e-07	0.226009	0.365339	0.00929907	0.00766576
dmr103719	chr13	38358544	38358543	+	16239	896673	rs113900625	chr13	39255216	39255216	104	86.0641	0.927336	1712.38	1.98652e-07	0.229939	0.363212	0.0079992	0.00595468
dmr103729	chr13	38430684	38430683	+	16255	-475942	rs111501303	chr13	37954742	37954742	104	72.5664	1.34243	4073.54	1.17325e-07	0.237478	-1.90969	0.0141986	0.0108731
dmr103783	chr13	38952183	38952182	+	15571	303034	rs113900625	chr13	39255216	39255216	104	104.965	0.971661	2151.16	2.19083e-05	0.159746	0.340445	0.0493951	0.0467255
dmr103864	chr13	39492839	39492838	+	15518	-533125	rs7984412	chr13	38959714	38959714	104	114.095	0.993033	7432.59	5.78933e-06	0.180119	-0.716209	0.0178982	0.0155038
dmr103873	chr13	39528193	39528192	+	15516	-135987	rs9576784	chr13	39392206	39392206	104	90.0047	1.07095	6235.29	5.73228e-08	0.247627	-0.520975	0.00309969	0.00178632
dmr103900	chr13	39764711	39764710	+	15041	686549	rs2802523	chr13	40451259	40451259	104	109.941	0.974269	3126.01	1.18151e-05	0.169247	-0.325519	0.0247975	0.0229393
dmr103923	chr13	39965749	39965748	+	14737	272241	rs59342493	chr13	40237989	40237989	104	106.112	1.02661	6903.53	1.32087e-06	0.202276	-0.631528	0.00909909	0.00614441
dmr103947	chr13	40095163	40095162	+	14585	-135562	rs114035356	chr13	39959601	39959601	104	114.491	0.939766	11566.9	3.81331e-06	0.18643	1.81379	0.0207979	0.0187819
dmr103957	chr13	40187122	40187121	+	14186	-646414	rs73466811	chr13	39540708	39540708	104	118.31	0.942299	4598.49	7.01086e-06	0.177213	2.87977	0.0106989	0.0101714
dmr103959	chr13	40197848	40197847	+	14133	-610526	rs7319551	chr13	39587322	39587322	104	104.234	0.969304	2411.76	1.16529e-05	0.169459	0.277669	0.0309969	0.0306523
dmr103984	chr13	40336253	40336252	+	13684	865707	rs541610	chr13	41201959	41201959	104	115.345	0.979326	4064.56	2.99451e-07	0.224018	0.435947	0.00029997	0.000328596
dmr10399	chr1	42894451	42894450	+	12371	-740970	rs2297567	chr1	42153481	42153481	104	75.4609	1.03636	3174.95	1.49849e-08	0.266311	-0.670071	0.00639936	0.00370858
dmr104065	chr13	40797039	40797038	+	13649	412327	rs147726017	chr13	41209365	41209365	104	116.015	0.953517	3520.62	2.66182e-05	0.156733	-9.17795	0.0405959	0.0376875
dmr104067	chr13	40802600	40802599	+	13640	901627	rs74830552	chr13	41704226	41704226	104	61.1914	1.21234	1182.65	1.93969e-07	0.230282	5.30174	0.0294971	0.0400766
dmr104093	chr13	41087892	41087891	+	13439	-372059	rs112008289	chr13	40715833	40715833	104	62.2578	0.599319	8512.68	2.12955e-12	0.379245	-2.3452	0.0246975	0.0115705
dmr104141	chr13	41561355	41561354	+	13105	171785	rs17062526	chr13	41733139	41733139	104	111.323	1.0903	4670.43	2.42791e-05	0.158157	-3.26761	0.0406959	0.0421783
dmr10414	chr1	42948529	42948528	+	12313	606637	rs79623042	chr1	43555165	43555165	104	120.545	0.938324	3718.69	2.35497e-05	0.158629	-134.971	0.0267973	0.0253719
dmr104177	chr13	42005849	42005848	+	13774	731331	rs9533233	chr13	42737179	42737179	104	96.0273	0.950081	2929.51	6.17388e-06	0.179144	0.815167	0.0547945	0.0483426
dmr104286	chr13	42638391	42638390	+	13875	675619	rs4942211	chr13	43314009	43314009	104	110.073	0.982895	1692.76	1.89111e-05	0.162017	0.354836	0.019798	0.0194899
dmr104323	chr13	42837098	42837097	+	14010	-458735	rs17457484	chr13	42378363	42378363	104	85.3125	0.894446	2177.83	5.727e-07	0.214582	0.658487	0.0248975	0.0213843
dmr104329	chr13	42878179	42878178	+	14070	-386779	rs7999387	chr13	42491400	42491400	104	86.9984	1.08989	2838.97	1.23989e-06	0.203213	0.587128	0.0211979	0.0180172
dmr10439	chr1	43032671	43032670	+	12224	-425023	rs12027959	chr1	42607648	42607648	104	95.225	0.928926	1689.06	8.2428e-06	0.174748	0.511648	0.0452955	0.0433784
dmr104420	chr13	43496635	43496634	+	13745	304560	rs1888302	chr13	43801194	43801194	104	106.59	0.999134	5378.17	8.6969e-06	0.173931	0.255588	0.0391961	0.0355802
dmr104438	chr13	43637991	43637990	+	13478	-689284	rs116400230	chr13	42948707	42948707	104	45.0633	1.06555	834.322	1.78172e-10	0.325037	11.1854	0.0120988	0.0177595
dmr104494	chr13	44068061	44068060	+	12730	13812	rs9567361	chr13	44081872	44081872	104	82.6313	1.3096	4523.6	1.60517e-06	0.199382	3.22659	0.0360964	0.0330992
dmr104495	chr13	44068541	44068540	+	12729	160527	rs78336150	chr13	44229067	44229067	104	118.483	0.969013	6984.19	4.97399e-06	0.182418	0.808705	0.010399	0.0089269
dmr104548	chr13	44390525	44390524	+	12569	500183	rs2325154	chr13	44890707	44890707	104	114.827	0.964942	2122.06	3.5176e-05	0.152406	-0.288519	0.0337966	0.0329974
dmr10454	chr1	43095409	43095408	+	12270	-510804	rs398102676	chr1	42584605	42584605	104	116.228	0.965495	4035.54	9.31945e-06	0.172876	0.283785	0.0148985	0.0131852
dmr104554	chr13	44404794	44404793	+	12527	-175727	rs78336150	chr13	44229067	44229067	104	117.152	0.921244	4234.37	9.74449e-06	0.172195	0.807653	0.019798	0.0164651
dmr104568	chr13	44525998	44525997	+	12441	-564495	rs9525891	chr13	43961503	43961503	104	100.882	0.917699	2725.01	5.36927e-06	0.181261	-0.646072	0.0309969	0.0285815
dmr104605	chr13	44763912	44763911	+	12529	136500	rs116755647	chr13	44900411	44900411	104	120.148	0.933946	5651.63	2.36466e-05	0.158566	-9.45437	0.0442956	0.0394786
dmr104611	chr13	44792020	44792019	+	12597	106991	rs1413082	chr13	44899010	44899010	104	118.29	0.927619	4741.93	2.47938e-06	0.192895	-0.500526	0.00369963	0.00381038
dmr104612	chr13	44803296	44803295	+	12654	-947716	rs1819595	chr13	43855580	43855580	104	113.943	0.996905	5565.31	6.48344e-06	0.178401	-0.281054	0.0137986	0.0131292
dmr104678	chr13	45301995	45301994	+	12763	982910	rs60318545	chr13	46284904	46284904	104	119.834	0.948713	6298	2.63582e-05	0.156885	-0.449322	0.0522948	0.0475558
dmr104766	chr13	45875234	45875233	+	13158	273926	rs10492450	chr13	46149159	46149159	104	115.73	0.943543	2080.11	3.13286e-05	0.154206	0.362029	0.0328967	0.0290682
dmr104779	chr13	45910955	45910954	+	13189	-96223	rs397829160	chr13	45814732	45814732	104	105.94	0.956993	1945.32	2.33787e-05	0.158742	-0.280123	0.0446955	0.043843
dmr1047	chr1	3464521	3464520	+	17838	771236	rs77648095	chr1	4235756	4235756	104	100.984	0.949345	3226.42	2.97141e-06	0.190182	-1.57693	0.0178982	0.0168591
dmr104807	chr13	46122985	46122984	+	13501	905668	rs146550263	chr13	47028652	47028652	104	83.657	1.2011	2880.98	1.86404e-06	0.197156	1.26185	0.0251975	0.0272689
dmr104829	chr13	46324111	46324110	+	13733	503779	rs61948306	chr13	46827889	46827889	104	91.3148	0.977923	2754.61	2.49634e-08	0.259254	-0.672701	0.00089991	0.000585636
dmr104919	chr13	46848204	46848203	+	14159	175832	rs148585190	chr13	47024035	47024035	104	117.487	0.947997	5612.18	2.30028e-05	0.158993	-3.93431	0.0494951	0.0451318
dmr104924	chr13	46873842	46873841	+	14113	-384736	rs644061	chr13	46489106	46489106	104	108.032	0.960896	3280.47	8.59979e-06	0.174102	-0.391441	0.0231977	0.0221677
dmr104947	chr13	47007283	47007282	+	14410	320042	rs4245343	chr13	47327324	47327324	104	68.3211	0.7861	2728.11	2.22087e-08	0.260876	0.545225	0.0469953	0.0419098
dmr104962	chr13	47103855	47103854	+	14639	-927109	rs17601960	chr13	46176746	46176746	104	41.3258	1.30769	797.107	1.52692e-09	0.297142	27.1566	0.0180982	0.0486862
dmr105040	chr13	47750413	47750412	+	14269	-89209	rs9526370	chr13	47661204	47661204	104	102.05	0.972279	2511.6	1.04118e-05	0.171182	-0.325667	0.0374963	0.0347168
dmr10510	chr1	43292586	43292585	+	12521	262580	rs79623042	chr1	43555165	43555165	104	55.4125	1.1782	1236.15	4.5845e-09	0.282452	-121.446	0.0106989	0.011291
dmr105113	chr13	48317700	48317699	+	13747	784897	rs1159972	chr13	49102596	49102596	104	102.974	0.978686	2720.34	1.50308e-05	0.165553	0.71573	0.0506949	0.0475108
dmr105225	chr13	49407962	49407961	+	12397	-157808	rs10492507	chr13	49250154	49250154	104	113.212	0.906408	8650.54	2.82039e-06	0.190964	0.648665	0.0164984	0.0142108
dmr105325	chr13	49995634	49995633	+	12013	490883	rs1149830	chr13	50486516	50486516	104	116.898	0.96112	2990.53	3.02979e-05	0.154725	0.447054	0.0357964	0.033388
dmr105360	chr13	50408761	50408760	+	12579	689572	rs9563020	chr13	51098332	51098332	104	117.477	0.980805	5852.93	5.79387e-06	0.180107	-0.485333	0.0109989	0.00924955
dmr105388	chr13	50586868	50586867	+	12188	937686	rs112719228	chr13	51524553	51524553	104	81.3109	0.954782	1183.57	6.93436e-07	0.211779	-867.309	0.0175982	0.0168148
dmr105424	chr13	50945692	50945691	+	11518	-32193	rs9526705	chr13	50913499	50913499	104	113.984	0.93692	2209.53	3.20313e-05	0.153861	-0.510083	0.039796	0.0372252
dmr105482	chr13	51272418	51272417	+	11387	527134	rs490799	chr13	51799551	51799551	104	89.0297	1.16285	2328.19	2.53795e-06	0.192546	2.9345	0.00969903	0.0163127
dmr105533	chr13	51797843	51797842	+	10932	-234580	rs34610818	chr13	51563262	51563263	104	103.492	0.931062	1876.17	1.48473e-05	0.165742	0.560907	0.040496	0.0378015
dmr105536	chr13	51841185	51841184	+	10997	960106	rs59361988	chr13	52801290	52801290	104	92.9805	1.03062	2119.76	2.32668e-07	0.227663	-0.853446	0.00239976	0.00176252
dmr105539	chr13	51883248	51883247	+	10934	-8418	rs11617792	chr13	51874830	51874830	104	10.3898	1.93944	511.102	1.94637e-31	0.7312	-2.28665	0.00339966	0.0124944
dmr105547	chr13	51936085	51936084	+	11000	-811582	rs4941683	chr13	51124503	51124503	104	113.78	0.97918	4132.42	1.43733e-05	0.16624	-0.497452	0.0284972	0.0252541
dmr105585	chr13	52127539	52127538	+	11119	675367	rs1157207	chr13	52802905	52802905	104	105.198	1.12225	3961.57	1.55719e-05	0.165009	-0.619529	0.0365963	0.0354824
dmr105595	chr13	52191877	52191876	+	11149	618645	rs1324997	chr13	52810521	52810521	104	110.845	0.958323	1491.46	2.00907e-05	0.161084	-0.392409	0.0236976	0.0191307
dmr10560	chr1	43576387	43576386	+	12520	322312	rs803680	chr1	43898698	43898698	104	100.892	0.96865	1701.48	6.64514e-06	0.178027	0.30336	0.0205979	0.0178115
dmr105647	chr13	52753727	52753726	+	11723	-389599	rs9536029	chr13	52364128	52364128	104	114.39	0.952279	1803.46	4.49175e-05	0.148598	585.838	0.0412959	0.0396591
dmr105654	chr13	52777645	52777644	+	11744	292118	rs1936382	chr13	53069762	53069762	104	75.0648	0.872543	2458.81	1.61299e-07	0.232929	-0.820585	0.0416958	0.0363137
dmr105778	chr13	53767394	53767393	+	13013	-117174	rs2408932	chr13	53650220	53650220	104	108.784	0.909348	4744.23	1.20712e-05	0.168918	-0.693286	0.0572943	0.0496135
dmr105804	chr13	54120962	54120961	+	12527	-791586	rs1867368	chr13	53329376	53329376	104	112.694	0.931055	7638.21	1.0123e-05	0.171612	-0.498278	0.0514949	0.0420878
dmr105825	chr13	54329684	54329683	+	12492	688517	rs34820622	chr13	55018200	55018200	104	121.845	0.948561	3944.86	2.61594e-05	0.157002	0.534049	0.0293971	0.0257816
dmr10585	chr1	43703582	43703581	+	12453	193370	rs803682	chr1	43896951	43896951	104	117.051	0.942149	3620.1	1.14114e-05	0.16978	0.306081	0.0170983	0.0152998
dmr10588	chr1	43725133	43725132	+	12476	737110	rs149401260	chr1	44462242	44462242	104	72.8813	1.34214	2067.75	1.59416e-06	0.199484	-1.82974	0.0390961	0.0471535
dmr10592	chr1	43752037	43752036	+	12472	842979	rs270703	chr1	44595015	44595015	104	108.509	0.953558	1443.28	3.81881e-05	0.151127	0.30978	0.0458954	0.0435568
dmr105951	chr13	55929545	55929544	+	11574	794704	rs114220091	chr13	56724248	56724248	104	120.778	0.961305	3073.43	2.04288e-06	0.195789	-2.39435	0.0009999	0.00125154
dmr105975	chr13	56224739	56224738	+	11132	-486933	rs137927193	chr13	55737806	55737806	104	102.781	0.901795	1711.18	1.7024e-05	0.163637	-2.42518	0.050295	0.0467593
dmr105987	chr13	56402779	56402778	+	10731	930928	rs7317190	chr13	57333706	57333706	104	118.188	0.967629	2059.55	6.8354e-05	0.14203	-0.276243	0.0512949	0.0491155
dmr106017	chr13	56871822	56871821	+	9924	267105	rs558278	chr13	57138926	57138926	104	116.634	0.945674	1305.78	6.00443e-05	0.144061	0.573737	0.0365963	0.0341237
dmr106053	chr13	57436414	57436413	+	10082	-969799	rs4127302	chr13	56466615	56466615	104	117.234	0.938601	3251.73	2.79329e-05	0.155986	0.58795	0.0415958	0.0352574
dmr106062	chr13	57630842	57630841	+	10300	970752	rs9317002	chr13	58601593	58601593	104	90.4414	0.940457	961.606	7.40457e-06	0.176382	0.333882	0.040096	0.0353467
dmr106071	chr13	57689341	57689340	+	10393	-685245	rs7989462	chr13	57004096	57004096	104	112.064	0.956012	3036.08	2.23854e-05	0.159413	-0.333838	0.0423958	0.0379846
dmr106076	chr13	57815103	57815102	+	10913	441263	rs9527777	chr13	58256365	58256365	104	108.225	1.00464	3588.61	1.61777e-05	0.164422	0.53067	0.0410959	0.0376047
dmr106080	chr13	57846947	57846946	+	10965	-774023	rs1929625	chr13	57072924	57072924	104	55.5039	0.670568	6687.5	5.17498e-15	0.446275	-0.881718	0.00829917	0.00195701
dmr106087	chr13	57904103	57904102	+	11294	742257	rs78650998	chr13	58646359	58646359	104	96.2609	0.906834	2274.26	3.12752e-06	0.189413	2.08289	0.0286971	0.0250444
dmr106208	chr13	59249438	59249437	+	11997	-533776	rs34860384	chr13	58715662	58715662	104	111.719	0.983076	1176.45	5.83149e-05	0.144519	-0.304683	0.0393961	0.0380374
dmr106213	chr13	59258358	59258357	+	12011	-62241	rs553587021	chr13	59196117	59196117	104	68.4734	1.0535	1346.49	4.10251e-07	0.219449	-33.3489	0.0822918	0.044434
dmr106256	chr13	59513403	59513402	+	12291	-907155	rs9538142	chr13	58606248	58606248	104	115.7	0.95399	1846.05	3.86019e-05	0.15096	0.285661	0.0331967	0.0310046
dmr106412	chr13	61307441	61307440	+	15676	-279616	rs9539013	chr13	61027825	61027825	104	101.766	1.05662	5392.76	1.09038e-06	0.205114	-0.840016	0.00839916	0.00566086
dmr106414	chr13	61315152	61315151	+	15670	-708665	rs76508848	chr13	60606487	60606487	104	113.07	1.06306	5901.72	1.15425e-05	0.169605	3.94013	0.0239976	0.0215958
dmr106426	chr13	61448652	61448651	+	15906	-554203	rs428282	chr13	60894449	60894449	104	113.374	0.947468	3707.25	1.82992e-06	0.197431	-3.48365	0.00449955	0.0032614
dmr106435	chr13	61629203	61629202	+	15713	-925624	rs5804010	chr13	60703578	60703579	104	107.179	0.944679	1816.35	2.53624e-05	0.157481	0.324852	0.0435956	0.041916
dmr106514	chr13	62731994	62731993	+	15196	605877	rs2050832	chr13	63337870	63337870	104	111.15	0.954026	2197.29	2.88793e-05	0.155469	-0.430115	0.0424958	0.0394148
dmr106529	chr13	62984805	62984804	+	15313	-567760	rs310945	chr13	62417045	62417045	104	120.87	0.955679	3083.66	4.57547e-05	0.14831	0.561607	0.0431957	0.0395669
dmr1065	chr1	3497870	3497869	+	17938	351238	rs61768932	chr1	3849107	3849107	104	114.806	0.966296	5305.24	2.16333e-05	0.159941	-0.48738	0.0485951	0.047229
dmr106723	chr13	65451010	65451009	+	12953	176461	rs1333013	chr13	65627470	65627470	104	87.9125	1.01022	2350.06	2.09141e-06	0.195439	0.811773	0.0310969	0.0289013
dmr106732	chr13	65603714	65603713	+	13059	-328737	rs7985943	chr13	65274977	65274977	104	110.866	0.95246	1775.34	1.54085e-05	0.165171	-0.456556	0.0181982	0.0177098
dmr106773	chr13	66094627	66094626	+	12939	948473	rs192322	chr13	67043099	67043099	104	95.8445	1.08881	4068.17	7.31642e-06	0.176564	-5.71552	0.0433957	0.0498612
dmr10680	chr1	44306428	44306427	+	11406	-457834	rs2367804	chr1	43848594	43848594	104	116.259	0.954642	1783.29	1.2518e-05	0.168361	0.327144	0.0089991	0.00871816
dmr106827	chr13	66581965	66581964	+	14020	816836	rs9564394	chr13	67398800	67398800	104	113.801	0.974982	3068.08	2.00115e-05	0.161145	-7.82155	0.0285971	0.027259
dmr106889	chr13	67426031	67426030	+	13481	611899	rs9541271	chr13	68037929	68037929	104	102.009	0.959227	3661.49	9.11176e-07	0.207764	0.496077	0.00549945	0.00538167
dmr10688	chr1	44368914	44368913	+	11418	-12716	rs10890298	chr1	44356198	44356198	104	120.687	0.933719	2847.46	3.22739e-06	0.18894	0.530163	0.00269973	0.00235988
dmr106895	chr13	67473585	67473584	+	13530	594584	rs71110702	chr13	68068168	68068168	104	119.062	0.954218	3338.81	3.45241e-05	0.152697	0.423115	0.0393961	0.0365931
dmr106966	chr13	68466908	68466907	+	15060	569098	rs11841481	chr13	69036005	69036005	104	109.698	0.98647	3234.24	2.50342e-06	0.192751	0.671938	0.0059994	0.00463628
dmr106997	chr13	68920202	68920201	+	15618	692650	rs12867185	chr13	69612851	69612851	104	117.234	0.940429	5519.69	1.34361e-05	0.167276	1.04687	0.0280972	0.0266851
dmr107007	chr13	69009097	69009096	+	16082	-112174	rs148902543	chr13	68896923	68896923	104	90.3195	0.993421	2733.52	1.80411e-06	0.197643	3.78678	0.0239976	0.0241146
dmr107021	chr13	69191489	69191488	+	16624	-197126	rs529623996	chr13	68994363	68994363	104	111.221	0.940323	2106.88	2.27881e-05	0.159137	-0.630789	0.0328967	0.0314139
dmr107040	chr13	69499159	69499158	+	17249	56327	rs146199283	chr13	69555485	69555485	104	88.3898	0.960268	1506.25	1.16662e-06	0.204115	0.655986	0.0155984	0.0136013
dmr107046	chr13	69608745	69608744	+	17261	636614	rs9542241	chr13	70245358	70245358	104	109.87	1.03804	4900.1	1.14219e-05	0.169765	0.279317	0.0272973	0.0268264
dmr107051	chr13	69635805	69635804	+	17262	562458	rs2479935	chr13	70198262	70198262	104	109.891	0.971675	3823.27	5.49683e-06	0.180905	0.390901	0.0135986	0.0129992
dmr107072	chr13	69976897	69976896	+	17157	154414	rs11841483	chr13	70131310	70131310	104	113.506	0.954164	2736.4	1.29342e-06	0.202587	-0.41256	0.00149985	0.00160804
dmr107108	chr13	70392716	70392715	+	16788	-527194	rs77910058	chr13	69865522	69865522	104	32.2359	1.31394	384.575	2.94411e-13	0.402101	-0.860376	0.00059994	0.00505376
dmr107121	chr13	70565215	70565214	+	16406	659097	rs12232083	chr13	71224311	71224311	104	75.0852	0.993848	1269.76	1.05539e-06	0.205596	0.816039	0.0444956	0.0434294
dmr107124	chr13	70605781	70605780	+	16322	-389259	rs9317906	chr13	70216522	70216522	104	116.289	0.957385	6403.11	1.51497e-05	0.165432	-0.766496	0.039696	0.0352937
dmr107187	chr13	71229257	71229256	+	15239	-547224	rs337938	chr13	70682033	70682033	104	80.4984	1.18359	3776.69	1.15743e-07	0.237672	-1.03414	0.00589941	0.00482629
dmr10719	chr1	44505137	44505136	+	11448	-899080	rs511616	chr1	43606057	43606057	104	114.969	0.961383	2247.44	1.2763e-05	0.168064	4.04317	0.0141986	0.012059
dmr107213	chr13	71503842	71503841	+	14798	-886973	rs35748464	chr13	70616868	70616869	104	114.481	0.9702	4704.02	3.10883e-06	0.189503	0.295974	0.00659934	0.00551211
dmr107226	chr13	71679331	71679330	+	14529	896393	rs9670501	chr13	72575723	72575723	104	113.425	0.970262	3427.61	2.48102e-05	0.157822	5.33035	0.0438956	0.0399195
dmr107250	chr13	71924764	71924763	+	14389	-650743	rs76662243	chr13	71274021	71274021	104	104.315	1.09179	7170.04	9.6483e-06	0.172346	0.691612	0.050095	0.0484824
dmr107284	chr13	72230999	72230998	+	14312	79312	rs141441707	chr13	72310310	72310310	104	53.2695	1.26828	845.563	8.14501e-08	0.242665	-3.7834	0.0380962	0.0490311
dmr107343	chr13	72799748	72799747	+	14856	-357714	rs80062922	chr13	72442034	72442034	104	77.0961	1.18621	3351.05	7.94252e-07	0.209785	2.48659	0.0335966	0.0391646
dmr107370	chr13	73052147	73052146	+	14881	39298	rs2483171	chr13	73091444	73091444	104	96.7586	0.959062	2332.12	6.22987e-06	0.179007	0.304464	0.0365963	0.0354444
dmr107422	chr13	73282453	73282452	+	14370	607683	rs9600182	chr13	73890135	73890135	104	102.974	0.946341	3066.31	6.67755e-07	0.212333	-0.465891	0.00379962	0.00328607
dmr107429	chr13	73355092	73355091	+	14431	-310937	rs7990136	chr13	73044155	73044155	104	105.198	1.14329	11846.1	1.73019e-06	0.198266	-0.280285	0.0134987	0.00929228
dmr107457	chr13	73537124	73537123	+	14778	864314	rs9600309	chr13	74401437	74401437	104	84.1141	0.940154	1821.97	5.58502e-07	0.214949	-0.837638	0.0168983	0.0164937
dmr10745	chr1	44586522	44586521	+	11423	-247714	rs11210984	chr1	44338808	44338808	104	122.616	0.970174	3673.61	5.27579e-05	0.146085	-0.433502	0.0467953	0.0450926
dmr107464	chr13	73563275	73563274	+	14720	249422	rs1998572	chr13	73812696	73812696	104	99.6328	0.964937	2649.78	4.4197e-06	0.184204	0.32447	0.0212979	0.0215394
dmr107467	chr13	73584563	73584562	+	14781	-382137	rs67056837	chr13	73202426	73202426	104	113.77	0.988246	4905.92	5.57574e-06	0.180689	3.34201	0.0111989	0.0104635
dmr107570	chr13	74301511	74301510	+	14755	331602	rs9543730	chr13	74633112	74633112	104	112.135	0.933517	2304.26	9.76251e-07	0.206747	0.356213	0.00169983	0.00139087
dmr107585	chr13	74388661	74388660	+	14775	282474	rs6562846	chr13	74671134	74671134	104	114.38	1.00738	9777.87	1.36826e-05	0.166997	-26.4236	0.0516948	0.0471819
dmr107592	chr13	74415864	74415863	+	14762	-2472	rs111298236	chr13	74413392	74413392	104	53.5641	1.07169	1718.13	2.47178e-10	0.320854	247.693	0.00409959	0.00695652
dmr107600	chr13	74506217	74506216	+	14818	387299	rs377360906	chr13	74893515	74893515	104	109.545	1.02434	6045.79	1.59629e-06	0.199464	-16.2348	0.00449955	0.00441217
dmr10761	chr1	44670318	44670317	+	11237	-903194	rs141420449	chr1	43767124	43767124	104	119.366	0.95589	1979.51	3.82351e-05	0.151108	3.92325	0.0248975	0.0241706
dmr107645	chr13	75005461	75005460	+	14771	-236551	rs79152474	chr13	74768910	74768910	104	118.544	0.930572	5717.61	1.12987e-05	0.169931	0.658697	0.0235976	0.0213708
dmr107660	chr13	75123736	75123735	+	15083	-497225	rs76436799	chr13	74626511	74626511	104	115.111	0.971022	7627.44	2.78719e-06	0.191142	-3.10748	0.0079992	0.00729379
dmr107700	chr13	75354357	75354356	+	15264	-733966	rs2325626	chr13	74620391	74620391	104	93.7828	1.13443	4364.59	1.22974e-06	0.203335	0.415481	0.00589941	0.00975242
dmr107749	chr13	75735612	75735611	+	14749	279839	rs4606584	chr13	76015450	76015450	104	87.0797	1.04593	4973.63	7.32696e-08	0.244163	-0.376274	0.00519948	0.00321871
dmr10776	chr1	44742863	44742862	+	11146	-172986	rs4660811	chr1	44569877	44569877	104	57.5555	0.972239	979.166	1.71741e-08	0.264432	0.550495	0.0142986	0.0305718
dmr107781	chr13	75968159	75968158	+	14655	776124	rs73235367	chr13	76744282	76744282	104	116.076	0.990944	4901.03	2.73221e-05	0.156329	-0.652338	0.0478952	0.0460394
dmr107796	chr13	76104341	76104340	+	14666	-6908	rs7999344	chr13	76097433	76097433	104	112.826	1.01456	7070.76	9.6364e-06	0.172365	-0.360762	0.0246975	0.0264885
dmr107838	chr13	76490898	76490897	+	14057	-211525	rs11617307	chr13	76279373	76279373	104	58.4594	0.75627	1929.43	1.4504e-09	0.297822	-10.2538	0.0375962	0.0369467
dmr107840	chr13	76497673	76497672	+	14033	-306503	rs34586608	chr13	76191170	76191170	104	75.6742	0.935669	2477.79	2.73107e-07	0.22535	0.548814	0.0389961	0.037076
dmr107848	chr13	76583454	76583453	+	13920	-922499	rs9544015	chr13	75660955	75660955	104	111.475	0.942074	4319.09	1.33439e-05	0.167381	30.28	0.0347965	0.0349558
dmr107857	chr13	76639151	76639150	+	13884	-709999	rs1340708	chr13	75929152	75929152	104	88.7859	0.900325	3750.8	9.64455e-08	0.240267	2.12006	0.00829917	0.00580844
dmr107884	chr13	76814936	76814935	+	13777	-330120	rs112714567	chr13	76484816	76484816	104	118.523	0.997545	8664.42	1.31871e-05	0.167563	-96.4068	0.0310969	0.0282747
dmr107915	chr13	77075077	77075076	+	13463	883673	rs2329054	chr13	77958749	77958749	104	83.2102	0.883893	1805.72	6.79511e-07	0.212077	0.407937	0.0288971	0.027153
dmr10795	chr1	44851089	44851088	+	11140	-427963	rs12133660	chr1	44423126	44423126	104	66.9703	0.935422	2390.05	4.95279e-08	0.249683	-2.69913	0.0472953	0.0376781
dmr107994	chr13	77663057	77663056	+	13343	726523	rs78098532	chr13	78389579	78389579	104	93.8133	1.2024	5823.58	3.95069e-06	0.185897	12.7807	0.0384962	0.0349382
dmr108039	chr13	78023743	78023742	+	13704	-123388	rs2296281	chr13	77900355	77900355	104	120.169	0.937329	3913.45	2.01542e-05	0.161035	-1.30875	0.0235976	0.0233523
dmr108040	chr13	78029431	78029430	+	13718	463353	rs79387084	chr13	78492783	78492783	104	115.233	0.984463	2127.08	4.79189e-05	0.147588	2.00719	0.0428957	0.0411663
dmr108052	chr13	78114215	78114214	+	13845	-80112	rs7323740	chr13	78034103	78034103	104	109.86	0.996988	5896.44	2.65736e-06	0.191857	0.343144	0.00919908	0.00827868
dmr108088	chr13	78439184	78439183	+	14320	-891583	rs141985239	chr13	77547601	77547601	104	100.212	1.11931	5273.1	3.81473e-06	0.186424	-2.79539	0.0175982	0.0185642
dmr108145	chr13	78956449	78956448	+	14208	-921171	rs9544678	chr13	78035278	78035278	104	102.385	0.942935	4012.69	3.74714e-06	0.186694	0.372176	0.0266973	0.0228403
dmr108239	chr13	79717139	79717138	+	13447	849293	rs2096347	chr13	80566431	80566431	104	109.393	0.937284	5784.34	1.41093e-06	0.201297	0.505304	0.0079992	0.00625819
dmr108275	chr13	79919363	79919362	+	13139	883915	rs111788443	chr13	80803277	80803277	104	104.863	0.874295	4763.4	2.04574e-07	0.229516	-1.46056	0.00379962	0.00220654
dmr108316	chr13	80190871	80190870	+	13017	511973	rs9545538	chr13	80702843	80702843	104	97.4898	1.00166	3203.76	5.65752e-06	0.180468	-0.840356	0.0381962	0.0348455
dmr108521	chr13	82283991	82283990	+	14262	-741148	rs2050300	chr13	81542843	81542843	104	103.228	1.10009	8813.16	7.11708e-07	0.211398	-0.845247	0.00829917	0.00399124
dmr108529	chr13	82355704	82355703	+	14366	668707	rs2807481	chr13	83024410	83024410	104	121.499	0.960685	5572.42	1.77732e-05	0.162974	0.413831	0.0262974	0.0228465
dmr108551	chr13	82661318	82661317	+	14716	62850	rs2224939	chr13	82724167	82724167	104	87.2422	0.874674	2532.69	2.15944e-07	0.228738	0.724496	0.0125987	0.0105765
dmr108594	chr13	83003991	83003990	+	14787	-660921	rs7999531	chr13	82343070	82343070	104	115.101	0.935492	1974.26	4.08336e-06	0.185398	0.313019	0.00569943	0.00372092
dmr10861	chr1	45372142	45372141	+	10759	-218501	rs61788440	chr1	45153641	45153641	104	41.6609	1.31466	738.975	1.15247e-09	0.300855	10.708	0.0310969	0.0346974
dmr108625	chr13	83278019	83278018	+	14809	-738980	rs7339216	chr13	82539039	82539039	104	100.831	0.944886	3242.77	8.09321e-06	0.175028	0.813087	0.0459954	0.0435721
dmr108634	chr13	83394786	83394785	+	14881	249319	rs2329283	chr13	83644104	83644104	104	118.869	1.00883	4935.39	3.76726e-05	0.151339	0.263172	0.0533947	0.048837
dmr108691	chr13	84060657	84060656	+	15931	-517431	rs7996558	chr13	83543226	83543226	104	48.7094	0.789224	4493.05	4.5166e-13	0.397228	-0.729593	0.0270973	0.0123581
dmr108698	chr13	84126647	84126646	+	15971	-947374	rs6563329	chr13	83179273	83179273	104	110.988	0.965747	1690.17	1.04602e-06	0.205728	0.374479	0.00129987	0.00099412
dmr108709	chr13	84217270	84217269	+	15974	-964091	rs34592042	chr13	83253178	83253179	104	114.786	0.952157	2380.8	1.4625e-06	0.200765	0.293209	0.00259974	0.00140875
dmr108757	chr13	84831837	84831836	+	16039	916471	rs9547363	chr13	85748307	85748307	104	83.0477	1.32568	2770.05	4.10026e-06	0.185336	0.329315	0.0351965	0.0414592
dmr108819	chr13	85448488	85448487	+	16276	530484	rs77736298	chr13	85978971	85978971	104	108.712	0.97836	1986.36	1.3009e-05	0.167771	0.564464	0.0186981	0.0179685
dmr108887	chr13	85932469	85932468	+	15716	93153	rs7987742	chr13	86025621	86025621	104	105.422	0.965614	5317.99	4.93968e-06	0.182523	-1.74686	0.029697	0.0258466
dmr108895	chr13	86004996	86004995	+	15423	-266533	rs9575938	chr13	85738463	85738463	104	110.805	0.985392	1520.84	2.42732e-06	0.193213	0.387682	0.00239976	0.00190456
dmr108905	chr13	86144548	86144547	+	15199	-732156	rs111976882	chr13	85412380	85412392	104	113.273	0.920303	3471.6	1.56704e-06	0.199739	0.853455	0.00479952	0.00316646
dmr10890	chr1	45556770	45556769	+	10773	760017	rs374688701	chr1	46316786	46316788	104	108.499	0.925142	1487.86	3.40468e-05	0.152913	-2.33376	0.0474953	0.0446337
dmr108910	chr13	86340413	86340412	+	14349	158497	rs72634114	chr13	86498909	86498909	104	114.481	0.972467	2189.02	3.16242e-05	0.15406	0.463219	0.0322968	0.0303661
dmr108915	chr13	86373564	86373563	+	14310	-254892	rs9531917	chr13	86118672	86118672	104	108.56	1.03244	5032.68	4.81948e-06	0.182895	0.467062	0.0170983	0.0128107
dmr108928	chr13	86582329	86582328	+	14554	212660	rs9515961	chr13	86794988	86794988	104	115.04	1.01415	3271.48	2.24032e-05	0.159401	-0.286786	0.0259974	0.0250004
dmr108943	chr13	86885693	86885692	+	13897	-917624	rs61968770	chr13	85968069	85968069	104	97.5203	1.03575	4120.11	4.22455e-06	0.184886	-0.409788	0.0332967	0.029832
dmr108948	chr13	86922532	86922531	+	13757	-916396	rs7332956	chr13	86006136	86006136	104	121.702	0.909601	2885.16	8.53751e-07	0.208723	0.478631	0.00089991	0.000623683
dmr10894	chr1	45596763	45596762	+	10711	579068	rs11582906	chr1	46175830	46175830	104	109.505	0.929575	2890.54	9.13008e-06	0.173189	16.7094	0.0242976	0.0209278
dmr108962	chr13	87156528	87156527	+	13264	-78531	rs4307816	chr13	87077997	87077997	104	92.7773	1.1374	3017.22	7.92182e-06	0.175354	-0.820126	0.049595	0.0468902
dmr109006	chr13	87674570	87674569	+	13430	955345	rs79881686	chr13	88629914	88629914	104	48.8516	1.38853	2289.8	3.78992e-09	0.285015	-7.84137	0.0507949	0.043678
dmr109024	chr13	87898643	87898642	+	13359	-235425	rs145677199	chr13	87663218	87663218	104	121.083	0.900089	3704.41	1.25644e-05	0.168305	2.24031	0.0162984	0.0149014
dmr109045	chr13	88135690	88135689	+	13183	-509828	rs150503359	chr13	87625862	87625862	104	122.606	0.939023	2867.4	9.9494e-06	0.171877	0.58943	0.00859914	0.00649512
dmr109051	chr13	88160726	88160725	+	13133	510693	rs66534113	chr13	88671418	88671419	104	110.561	0.896478	2843.12	3.07494e-08	0.256354	-0.772732	0.00029997	9.76404e-05
dmr109067	chr13	88392922	88392921	+	13092	-181503	rs9558623	chr13	88211419	88211419	104	79.1172	0.894701	1006.7	1.20799e-06	0.203599	0.464026	0.0316968	0.0358526
dmr109147	chr13	89549833	89549832	+	15030	827523	rs570313793	chr13	90377355	90377355	104	41.3258	1.4229	537.518	8.95017e-10	0.304177	7.04568	0.00829917	0.0152404
dmr109167	chr13	89755721	89755720	+	14668	-120566	rs73591570	chr13	89635155	89635155	104	116.472	0.963316	2498.63	2.39345e-05	0.158378	-2.1798	0.0254975	0.0225126
dmr109185	chr13	89904724	89904723	+	15043	687059	rs17553350	chr13	90591782	90591782	104	123.378	0.93414	9399.23	1.15266e-05	0.169626	4.23891	0.0252975	0.0220624
dmr109197	chr13	90023599	90023598	+	14986	892442	rs10507989	chr13	90916040	90916040	104	96.8195	1.02421	4797.61	1.4889e-06	0.200499	0.751807	0.020098	0.0146534
dmr109264	chr13	90790807	90790806	+	15361	904298	rs163929	chr13	91695104	91695104	104	61.6484	0.827044	1545.68	4.08744e-09	0.283999	0.607527	0.0169983	0.0226278
dmr109265	chr13	90791065	90791064	+	15360	-517957	rs116142165	chr13	90273108	90273108	104	111.282	0.95893	2426.52	2.03117e-05	0.160915	-1.91909	0.0283972	0.0294713
dmr109272	chr13	90897823	90897822	+	15141	-408493	rs61969666	chr13	90489330	90489330	104	64.2992	1.07771	1223.24	2.37409e-07	0.227372	-0.75656	0.0270973	0.0457456
dmr109312	chr13	91261422	91261421	+	14472	-426854	rs1335566	chr13	90834568	90834568	104	114.989	0.986402	5161.48	2.53626e-05	0.157481	0.825179	0.0519948	0.0498753
dmr109332	chr13	91418130	91418129	+	14712	-588630	rs11842426	chr13	90829500	90829500	104	74.9633	0.674618	3424.77	1.93316e-09	0.294013	0.866112	0.00979902	0.0119139
dmr109334	chr13	91425768	91425767	+	14715	-411176	rs142291985	chr13	91014590	91014592	104	91.1625	0.952547	1356.2	7.68873e-06	0.175808	0.631303	0.0456954	0.0447679
dmr109387	chr13	92007584	92007583	+	14721	-567638	rs117249872	chr13	91439946	91439946	104	87.6891	1.18012	3389.14	2.07427e-06	0.195562	29.0201	0.0181982	0.0229733
dmr10942	chr1	45954549	45954548	+	11137	186095	rs149070396	chr1	46140643	46140643	104	118.574	0.953344	1589.22	2.26368e-05	0.159241	0.744003	0.0143986	0.0120591
dmr109437	chr13	92559673	92559672	+	14894	583716	rs319585	chr13	93143388	93143388	104	110.815	1.01647	4062.19	1.76939e-05	0.163043	0.408146	0.0377962	0.0351384
dmr109474	chr13	93045662	93045661	+	14591	-134004	rs17188711	chr13	92911658	92911658	104	84.5914	1.00588	3387.1	1.48369e-06	0.200551	2.36107	0.0446955	0.0464211
dmr109490	chr13	93149240	93149239	+	14729	524493	rs112070187	chr13	93673732	93673732	104	119.427	0.974127	4979.99	7.0344e-06	0.177162	2.36794	0.00949905	0.00835091
dmr1094	chr1	3540307	3540306	+	18168	-305776	rs7515772	chr1	3234531	3234531	104	113.09	0.971527	3245.82	1.68277e-05	0.163816	-0.801041	0.0265973	0.0259474
dmr109510	chr13	93289311	93289310	+	14516	-678432	rs112329420	chr13	92610878	92610879	104	111.566	0.905248	6580.67	9.6404e-06	0.172359	2.95914	0.0467953	0.0428211
dmr109585	chr13	93910055	93910054	+	14690	796039	rs541436874	chr13	94706093	94706097	104	101.197	0.939626	1634.12	1.89388e-05	0.161995	0.396594	0.0542946	0.0489887
dmr109621	chr13	94155498	94155497	+	14711	-834547	rs71123477	chr13	93320951	93320951	104	111.556	1.02672	5508.66	8.03235e-07	0.20962	-0.415848	0.00229977	0.00146768
dmr109628	chr13	94182042	94182041	+	14743	708606	rs56345108	chr13	94890647	94890647	104	119.366	0.939123	5730.01	3.17709e-07	0.223161	0.661402	0.00069993	0.000416651
dmr109654	chr13	94344762	94344761	+	15179	888842	rs144135571	chr13	95233603	95233605	104	78.8023	0.979005	2605.37	6.14892e-07	0.213542	1.74993	0.0435956	0.0398677
dmr109667	chr13	94530194	94530193	+	15304	-282880	rs72645997	chr13	94247314	94247314	104	118.493	0.954069	12258	2.07215e-06	0.195577	-0.82988	0.00889911	0.00640474
dmr109713	chr13	94814581	94814580	+	14852	-99486	rs7982376	chr13	94715095	94715095	104	115.466	1.0183	6392.92	1.62014e-05	0.164399	0.334734	0.0373963	0.0323182
dmr109730	chr13	94940978	94940977	+	14669	-442079	rs35973409	chr13	94498899	94498899	104	79.0055	0.982166	1373.22	5.2016e-07	0.215989	2.83552	0.0183982	0.0182458
dmr109738	chr13	95007454	95007453	+	14532	95874	rs76658873	chr13	95103327	95103327	104	110.317	0.974759	2659.35	2.21594e-05	0.15957	-0.821723	0.0356964	0.0358871
dmr10975	chr1	46190202	46190201	+	11194	-59638	rs66538782	chr1	46130564	46130564	104	109.474	0.991964	2502.31	2.29045e-05	0.159059	-0.534333	0.0351965	0.0353018
dmr10982	chr1	46226377	46226376	+	11278	373296	rs17414800	chr1	46599672	46599672	104	96.8297	1.09931	2942.35	8.97026e-06	0.173459	-120.013	0.0366963	0.0375573
dmr109832	chr13	95365199	95365198	+	14043	-125436	rs12865305	chr13	95239763	95239763	104	114.278	0.948653	3529.84	2.7117e-05	0.156445	1.69644	0.0478952	0.0453212
dmr109845	chr13	95442231	95442230	+	14006	958760	rs9554351	chr13	96400990	96400990	104	111.759	0.959416	9200.88	7.75947e-06	0.175669	-0.292466	0.0428957	0.0375255
dmr109848	chr13	95449902	95449901	+	14007	-851	rs78835091	chr13	95449051	95449051	104	26.1828	0.56707	271.94	1.16341e-19	0.54842	10.8135	0.0156984	0.0298256
dmr109994	chr13	96430491	96430490	+	11677	513230	rs1331273	chr13	96943720	96943720	104	120.738	0.942086	2705.24	1.31306e-05	0.167629	0.31289	0.0116988	0.00969746
dmr110056	chr13	96920429	96920428	+	11885	-130666	rs2389713	chr13	96789763	96789763	104	120.341	0.955365	3138.18	3.81835e-05	0.151129	0.421547	0.0394961	0.0345286
dmr110061	chr13	96949041	96949040	+	11863	846708	rs78552791	chr13	97795748	97795748	104	74.0188	1.10503	1335.24	1.02812e-06	0.205982	-0.842541	0.0289971	0.034619
dmr110072	chr13	97023517	97023516	+	11890	619522	rs11842479	chr13	97643038	97643038	104	99.3281	1.01232	2895.87	3.8208e-06	0.1864	0.467627	0.0192981	0.0171698
dmr110136	chr13	97728258	97728257	+	14062	26267	rs5014442	chr13	97754524	97754524	104	120.585	0.920512	7152.82	8.2483e-06	0.174738	0.652945	0.0183982	0.0164363
dmr110167	chr13	97912792	97912791	+	14432	-291204	rs72648425	chr13	97621588	97621588	104	76.5883	1.34458	3504.94	4.02012e-07	0.219744	-0.991525	0.0159984	0.0139499
dmr110200	chr13	98093982	98093981	+	14532	-291519	rs77006743	chr13	97802463	97802463	104	108.479	0.962185	2330.61	2.48557e-05	0.157794	0.657765	0.0435956	0.0435947
dmr110213	chr13	98172890	98172889	+	14678	-551302	rs72648425	chr13	97621588	97621588	104	79.625	0.927037	1869.27	5.2578e-07	0.215832	0.80197	0.0305969	0.0290408
dmr110250	chr13	98289976	98289975	+	14587	405017	rs7338228	chr13	98694992	98694992	104	108.408	0.984277	2288.58	1.4254e-05	0.166368	0.306103	0.0229977	0.0226741
dmr110292	chr13	98412910	98412909	+	14737	357938	rs9554502	chr13	98770847	98770847	104	113.537	0.970394	3837.64	1.8473e-05	0.162379	0.455405	0.0350965	0.0324062
dmr110350	chr13	98617692	98617691	+	15418	-557564	rs5806045	chr13	98060124	98060128	104	95.7531	0.964807	2291.97	7.7323e-06	0.175722	0.365647	0.0468953	0.0454546
dmr110415	chr13	98829894	98829893	+	15360	606711	rs12583732	chr13	99436604	99436604	104	46.1094	1.38922	704.236	2.07425e-08	0.261822	-0.543245	0.0406959	0.0484632
dmr110432	chr13	98930242	98930401	+	15419	350939	rs1160294	chr13	99281340	99281340	104	112.196	0.960513	3202.21	3.28663e-07	0.222669	0.385468	0.00079992	0.000502627
dmr110466	chr13	99091741	99091740	+	15400	-402969	rs4772122	chr13	98688772	98688772	104	115.212	0.947245	4637.49	1.64694e-05	0.164147	0.42766	0.0360964	0.0325566
dmr110519	chr13	99376735	99376734	+	14471	873927	rs4424775	chr13	100250661	100250661	104	98.0687	0.957088	1900.14	3.69594e-06	0.186901	0.569122	0.0207979	0.0162198
dmr110521	chr13	99392419	99392418	+	14475	-147607	rs56134626	chr13	99244812	99244812	104	113.09	0.957929	3034.1	8.58479e-06	0.174129	0.293114	0.0156984	0.0128764
dmr110658	chr13	100010077	100010076	+	13847	-171592	rs376683209	chr13	99838485	99838485	104	76.0906	1.24664	2845.51	1.28806e-06	0.202648	23.3064	0.0373963	0.0473246
dmr110662	chr13	100021362	100021361	+	13883	816096	rs7317252	chr13	100837457	100837457	104	108.195	0.979211	2161.81	2.39999e-05	0.158336	-0.628373	0.0410959	0.0377096
dmr11077	chr1	46648339	46648338	+	12165	-106748	rs35998093	chr1	46541590	46541591	104	119.153	0.997911	2824.44	4.04366e-05	0.150236	0.396726	0.0344966	0.0310286
dmr110793	chr13	100875230	100875229	+	14360	-1979	rs142638585	chr13	100873251	100873251	104	110.784	0.963634	2691.41	2.50949e-05	0.157646	1.53712	0.0422958	0.0412255
dmr110816	chr13	101036125	101036124	+	14558	377768	rs9513892	chr13	101413892	101413892	104	117.772	0.940629	8742.45	4.90403e-06	0.182632	-0.283688	0.0145985	0.013514
dmr110831	chr13	101111355	101111354	+	14584	10190	rs9585626	chr13	101121544	101121544	104	106.163	1.04898	5246.04	1.32126e-05	0.167533	-1.17022	0.0460954	0.0465144
dmr110835	chr13	101131760	101131759	+	14694	29461	rs9582451	chr13	101161220	101161220	104	111.912	0.949617	3288.65	7.97535e-06	0.175251	-0.637374	0.0164984	0.0150141
dmr110865	chr13	101331485	101331484	+	14953	764403	rs67108136	chr13	102095887	102095887	104	112.338	0.980684	2874.94	6.54956e-06	0.178247	0.426092	0.00859914	0.00883355
dmr110868	chr13	101340477	101340476	+	14930	-197455	rs17484928	chr13	101143022	101143022	104	100.801	0.932733	2401.46	1.77577e-06	0.197879	-0.606401	0.0117988	0.00888112
dmr110927	chr13	101925235	101925234	+	15068	-146932	rs7999540	chr13	101778303	101778303	104	109.23	0.953301	2872.82	1.10564e-05	0.170263	0.375439	0.0267973	0.0231555
dmr110935	chr13	101962970	101962969	+	15037	147781	rs34488656	chr13	102110750	102110750	104	122.616	0.915688	10312.3	1.71641e-08	0.26444	-0.529248	9.999e-05	2.57464e-05
dmr110969	chr13	102169291	102169290	+	14986	-541160	rs2390632	chr13	101628131	101628131	104	113.669	0.94676	2581.97	1.50895e-05	0.165493	0.327393	0.0210979	0.0197376
dmr111050	chr13	102714574	102714573	+	15536	746458	rs116676995	chr13	103461031	103461031	104	61.2117	1.30448	1416.16	1.70481e-07	0.232135	1.12807	0.0244976	0.0340784
dmr111083	chr13	102911988	102911987	+	15679	-764378	rs9557816	chr13	102147610	102147610	104	113.994	0.92248	5461.99	6.72717e-06	0.17784	-0.536929	0.019698	0.0189667
dmr111085	chr13	102920845	102920844	+	15670	834834	rs1361576	chr13	103755678	103755678	104	113.455	0.973028	3243.96	4.44305e-06	0.184124	0.648655	0.00729927	0.00614481
dmr111091	chr13	102939896	102939895	+	15756	-779405	rs565020	chr13	102160491	102160491	104	55.8289	0.604732	2688.32	1.73755e-11	0.35408	0.819714	0.0375962	0.0286918
dmr111115	chr13	103178414	103178413	+	15790	766614	rs2575160	chr13	103945027	103945027	104	105.178	0.941561	2849.51	7.50775e-06	0.176171	-0.37034	0.0265973	0.024283
dmr111119	chr13	103192478	103192477	+	15827	535172	rs71699328	chr13	103727649	103727650	104	111.323	0.944455	2969.18	1.58392e-05	0.164747	-0.88743	0.0332967	0.0293574
dmr111120	chr13	103215288	103215287	+	15896	-496934	rs9554892	chr13	102718354	102718354	104	41.9961	0.989075	609.465	1.04594e-10	0.33179	-3.5047	0.00619938	0.026999
dmr11113	chr1	46890064	46890063	+	12463	-415737	rs11211287	chr1	46474327	46474327	104	107.148	0.937948	1594.45	2.9982e-05	0.154888	0.748462	0.049795	0.0447931
dmr11114	chr1	46901059	46901058	+	12488	-384370	rs736584	chr1	46516689	46516689	104	114.43	0.947905	2164.6	3.057e-05	0.154586	0.346599	0.0356964	0.032149
dmr111177	chr13	103819446	103819445	+	16837	-803734	rs1017283	chr13	103015712	103015712	104	114.166	0.936722	4884.41	7.60038e-06	0.175984	0.276981	0.0184982	0.0178064
dmr1111	chr1	3560605	3560604	+	18255	940149	rs137949242	chr1	4500753	4500753	104	56.1234	1.2903	1577.22	2.27115e-08	0.260566	-3.35346	0.0131987	0.0247515
dmr111241	chr13	104522352	104522351	+	17235	895089	rs9514383	chr13	105417440	105417440	104	104.071	0.97191	5146.66	2.61981e-06	0.19207	0.256323	0.019898	0.0151768
dmr111248	chr13	104556314	104556313	+	17285	478460	rs118110206	chr13	105034773	105034773	104	117.589	0.942366	4591.06	2.99455e-05	0.154907	3.00246	0.049595	0.0499177
dmr111282	chr13	104856572	104856571	+	17569	-81108	rs9586634	chr13	104775464	104775464	104	115.537	0.88665	11746.2	1.58179e-06	0.1996	2.03511	0.0128987	0.00932643
dmr111285	chr13	104872345	104872344	+	17588	374460	rs17421019	chr13	105246804	105246804	104	43.3672	0.699862	8300.82	2.74831e-14	0.428422	0.66089	0.0680932	0.0374699
dmr111288	chr13	104934528	104934527	+	17635	321127	rs16966186	chr13	105255654	105255654	104	115.73	0.954862	6362.6	1.66668e-05	0.163964	-0.467638	0.0447955	0.0411169
dmr111293	chr13	104960929	104960928	+	17601	-798864	rs78885555	chr13	104162065	104162065	104	88.9484	1.12998	5782.89	1.28631e-06	0.202668	4.29992	0.0282972	0.0269549
dmr111381	chr13	105596806	105596805	+	16768	-784320	rs7982390	chr13	104812486	104812486	104	115.07	0.970018	5144.2	6.57698e-06	0.178184	-0.390353	0.0132987	0.0125646
dmr111386	chr13	105655046	105655045	+	16688	430038	rs74946441	chr13	106085083	106085083	104	114.481	1.00894	12864.1	7.57796e-06	0.176029	2.15796	0.0342966	0.0321212
dmr111409	chr13	105827235	105827234	+	16497	-557358	rs73564468	chr13	105269877	105269877	104	64.543	0.711336	5030.38	1.3462e-11	0.357191	-0.928158	0.00829917	0.00506281
dmr111465	chr13	106170006	106170005	+	15738	-106852	rs11616497	chr13	106063154	106063154	104	59.7492	0.832925	1344.28	5.61749e-10	0.310258	-0.567759	0.0105989	0.00987046
dmr111473	chr13	106234855	106234854	+	15668	214674	rs12584940	chr13	106449528	106449528	104	103.218	0.939852	5249.83	9.44317e-07	0.207237	-0.449678	0.00979902	0.00761686
dmr111485	chr13	106298401	106298400	+	15706	-185196	rs148684529	chr13	106113204	106113205	104	109.576	0.970472	2999.36	1.3716e-05	0.166959	-0.832016	0.0280972	0.0269493
dmr111512	chr13	106430933	106430932	+	15650	-145233	rs7320739	chr13	106285700	106285700	104	105.95	0.957317	2514.38	5.19031e-06	0.181774	0.714681	0.0154985	0.0130761
dmr111531	chr13	106511914	106511913	+	15547	-467110	rs34518870	chr13	106044804	106044804	104	61.3539	0.684182	4648.69	4.86012e-10	0.312139	-0.774339	0.0540946	0.0420222
dmr111545	chr13	106598962	106598961	+	15389	-588024	rs9587060	chr13	106010938	106010938	104	113.059	0.956163	2703.14	1.23197e-05	0.168606	-0.76673	0.0174983	0.0169337
dmr111570	chr13	106684554	106684553	+	15382	-238884	rs9558767	chr13	106445670	106445670	104	115.141	0.975907	4266.62	4.74925e-06	0.183117	-0.350453	0.00729927	0.00712737
dmr111576	chr13	106734665	106734664	+	15290	872674	rs74112288	chr13	107607338	107607338	104	114.319	0.948116	4490.19	1.70097e-05	0.16365	1.94655	0.0341966	0.0351844
dmr111589	chr13	106776527	106776526	+	15249	-930889	rs10508168	chr13	105845638	105845638	104	88.725	1.16502	4822.34	1.58647e-06	0.199556	0.750869	0.0222978	0.0243994
dmr111598	chr13	106818434	106818433	+	15210	-763404	rs11618329	chr13	106055030	106055030	104	95.6414	0.94909	4407.86	2.88128e-06	0.190644	-0.399206	0.0419958	0.0382777
dmr111633	chr13	107042089	107042088	+	15057	424335	rs764000	chr13	107466423	107466423	104	110.327	0.96249	3553.81	2.4786e-06	0.1929	-0.584253	0.00749925	0.00540565
dmr111644	chr13	107158797	107158796	+	15291	903636	rs4426221	chr13	108062432	108062432	104	106.955	0.944686	3651.74	3.5081e-06	0.187686	0.597165	0.0157984	0.0122645
dmr111653	chr13	107198929	107198928	+	15265	-175914	rs7985107	chr13	107023015	107023015	104	107.737	0.942071	5440.37	6.28273e-06	0.178879	0.300808	0.0306969	0.0292829
dmr111712	chr13	107683502	107683524	+	16101	653131	rs111712475	chr13	108336655	108336655	104	103.97	0.975032	3371.66	9.78937e-06	0.172124	-0.661022	0.0372963	0.0358328
dmr111718	chr13	107743386	107743385	+	16285	7504	rs1891156	chr13	107750889	107750889	104	115.08	0.971721	3558.88	9.19474e-06	0.173081	-0.302597	0.0135986	0.0124595
dmr111801	chr13	108474512	108474511	+	17010	-481819	rs61232977	chr13	107992693	107992693	104	43.6414	1.32992	1213.09	9.63143e-12	0.361251	75.6677	0.00109989	0.00265002
dmr111913	chr13	109074683	109074682	+	17130	-133152	rs12865595	chr13	108941531	108941531	104	109.677	0.94248	4467.55	1.00453e-05	0.17173	-0.499974	0.0343966	0.0320115
dmr111942	chr13	109263835	109263834	+	17286	-357758	rs9301332	chr13	108906077	108906077	104	88.9688	0.930854	7521.43	8.16642e-07	0.209377	0.431006	0.0520948	0.0487957
dmr111980	chr13	109508142	109508141	+	17723	205590	rs2893347	chr13	109713731	109713731	104	104.112	0.966162	2812.41	3.65137e-06	0.187084	0.592739	0.0139986	0.0119576
dmr112027	chr13	109728351	109728350	+	17688	-932	rs913951	chr13	109727419	109727419	104	109.515	0.976411	3774.9	1.95278e-05	0.161522	0.419353	0.0463954	0.0470991
dmr112082	chr13	109989327	109989326	+	17338	349375	rs11619583	chr13	110338701	110338701	104	103.015	0.994272	2755.33	5.1293e-06	0.181953	0.355981	0.0166983	0.0159627
dmr112108	chr13	110081348	110081347	+	17320	78230	rs72652093	chr13	110159577	110159577	104	97.5102	0.967666	4260.08	4.28556e-06	0.184669	1.74565	0.0419958	0.0404193
dmr112120	chr13	110132129	110132128	+	17450	343462	rs74124606	chr13	110475590	110475590	104	74.0492	0.941001	2032.41	1.13308e-08	0.27015	-2.59715	0.00549945	0.004348
dmr112300	chr13	110615321	110615320	+	17761	-359164	rs12583583	chr13	110256157	110256157	104	111.505	0.973914	5996.04	1.42715e-06	0.201128	-0.979795	0.0039996	0.00416872
dmr112323	chr13	110666489	110666488	+	17820	-62634	rs34073649	chr13	110603852	110603855	104	108.682	0.978936	3356.91	4.75258e-06	0.183107	-0.724072	0.0112989	0.0107763
dmr112333	chr13	110683335	110683334	+	17697	-91282	rs7325841	chr13	110592053	110592053	104	109.454	0.979395	4501.55	1.05101e-05	0.171039	-0.593223	0.030197	0.0296792
dmr112394	chr13	110959930	110959929	+	16542	961998	rs7324685	chr13	111921927	111921927	104	109.19	0.938623	6540.03	2.09861e-06	0.195388	-0.3199	0.0123988	0.0105135
dmr112402	chr13	111020458	111020457	+	16416	-632412	rs80178634	chr13	110388046	110388046	104	92.7469	0.842345	19947.7	5.27119e-08	0.248807	-1.9663	0.0185981	0.0133108
dmr112404	chr13	111028156	111028155	+	16411	463816	rs1163826	chr13	111491971	111491971	104	95.0219	1.08065	10055.6	1.81894e-06	0.197521	-0.489894	0.0444956	0.0378564
dmr112565	chr13	111549499	111549498	+	15354	707476	rs150680616	chr13	112256974	112256974	104	117.894	1.0048	7969.76	1.07735e-05	0.17066	-2.66003	0.0230977	0.0214013
dmr11259	chr1	47642729	47642728	+	13276	-267232	rs34374399	chr1	47375497	47375497	104	112.785	0.957855	2282.21	2.53204e-05	0.157507	0.379486	0.0327967	0.0307107
dmr112654	chr13	111909213	111909212	+	15807	-814977	rs144730205	chr13	111094236	111094236	104	104.274	1.02843	5149.15	1.5603e-06	0.199803	2.14204	0.0079992	0.00667027
dmr112661	chr13	111920677	111920676	+	15831	-511814	rs2770257	chr13	111408863	111408863	104	108.469	0.994294	2127.88	1.80606e-05	0.162727	0.436468	0.0255974	0.0256226
dmr112679	chr13	111998712	111998711	+	15808	963324	rs112061636	chr13	112962035	112962035	104	89.6594	1.2144	7909.96	4.73862e-07	0.217349	2.77655	0.0115988	0.00924451
dmr112689	chr13	112027806	112027805	+	15859	850357	rs869881	chr13	112878162	112878162	104	93.5187	1.09901	9317.24	1.74726e-06	0.19812	0.625134	0.0392961	0.0378922
dmr112758	chr13	112205329	112205328	+	15858	-540632	rs11620427	chr13	111664697	111664697	104	49.4	0.582114	89023.9	9.03819e-17	0.487324	0.614684	0.0612939	0.0196554
dmr11280	chr1	47764108	47764107	+	13346	255268	rs1413330	chr1	48019375	48019375	104	52.3859	1.04379	486.023	1.99563e-08	0.262357	0.70677	0.0248975	0.0285633
dmr112837	chr13	112534650	112534649	+	15571	-49396	rs8381	chr13	112485254	112485254	104	112.521	0.949097	7803.07	3.42785e-06	0.188034	0.311522	0.0140986	0.013589
dmr112894	chr13	112768049	112768048	+	15742	208023	rs56059554	chr13	112976071	112976071	104	107.412	0.982398	2318.82	1.54962e-05	0.165084	0.613252	0.0291971	0.027596
dmr112940	chr13	112896776	112896775	+	16419	-953139	rs7331959	chr13	111943637	111943637	104	115.07	1.02593	8512.45	6.6461e-06	0.178025	-0.366459	0.020298	0.016108
dmr112949	chr13	112909888	112909887	+	16366	-812599	rs946127	chr13	112097289	112097289	104	100.506	0.941622	2316.55	1.11536e-06	0.204779	-0.514816	0.00709929	0.00553265
dmr112961	chr13	112937378	112937377	+	16284	-796547	rs74483433	chr13	112140831	112140831	104	98.1297	1.17476	7371.71	7.48323e-08	0.243864	-2.80779	0.00089991	0.000370069
dmr112970	chr13	112960300	112960299	+	16045	-774058	rs116364669	chr13	112186242	112186242	104	108.845	0.968612	5658.26	7.24155e-06	0.17672	322.949	0.0331967	0.0281416
dmr112982	chr13	112979482	112979481	+	16001	870680	rs7994900	chr13	113850161	113850161	104	114.583	0.97423	4716.25	1.95795e-05	0.161481	0.448464	0.039896	0.0376808
dmr112989	chr13	112990489	112990488	+	16029	-788155	rs111263971	chr13	112202334	112202334	104	30.8648	0.962933	6241.74	8.95232e-17	0.487418	-1.8875	0.0590941	0.0459547
dmr112993	chr13	113004794	113004793	+	16089	880062	rs11618005	chr13	113884855	113884855	104	108.499	0.969844	2389.32	1.853e-05	0.162331	-0.528507	0.0356964	0.0323698
dmr113035	chr13	113096608	113096607	+	16392	-745608	rs9577341	chr13	112351000	112351000	104	91.8328	1.0317	3127.72	2.45806e-06	0.193024	-0.345742	0.0271973	0.0260996
dmr113053	chr13	113126704	113126703	+	16429	-668892	rs115445145	chr13	112457812	112457812	104	107.514	1.08121	6526.73	1.30169e-05	0.167762	3.10188	0.0464954	0.045096
dmr113177	chr13	113560186	113560185	+	14975	584061	rs9525281	chr13	114144246	114144246	104	65.0508	1.22541	2893.37	5.5702e-08	0.248031	-0.6983	0.0263974	0.0230567
dmr113182	chr13	113599271	113599270	+	14675	-678472	rs61961638	chr13	112920799	112920799	104	37.1008	0.672226	21278.7	6.04856e-23	0.609155	27.6512	0.029597	0.00217754
dmr113218	chr13	113748735	113748734	+	13288	407756	rs61972027	chr13	114156490	114156490	104	104.223	0.918068	2443.79	8.75057e-06	0.173837	-0.5756	0.0342966	0.0293604
dmr113247	chr13	113818591	113818590	+	12598	304881	rs9590384	chr13	114123471	114123471	104	112.531	0.986285	4040.7	1.99589e-06	0.196137	-0.435026	0.00409959	0.00333024
dmr11324	chr1	47895531	47895530	+	13256	317607	rs212957	chr1	48213137	48213137	104	115.375	0.998352	4658.02	1.47372e-05	0.165856	0.56543	0.0261974	0.0232188
dmr113294	chr13	113952946	113952945	+	11388	-847506	rs510317	chr13	113105440	113105440	104	115.121	0.958995	1605.69	6.07987e-05	0.143865	0.369074	0.0455954	0.044768
dmr113327	chr13	114024791	114024873	+	10701	-665175	rs4907617	chr13	113359616	113359616	104	117.487	0.952561	2361.73	3.37976e-05	0.153027	0.31069	0.0312969	0.0295746
dmr113359	chr13	114078038	114078037	+	10181	-22215	rs913747	chr13	114055823	114055823	104	118.513	0.964625	2792.18	2.43945e-05	0.158084	0.403231	0.0231977	0.0213133
dmr113423	chr13	114222798	114222797	+	9110	-815841	rs57472419	chr13	113406957	113406957	104	108.682	0.955622	1267.85	7.46719e-06	0.176253	-2.1497	0.00689931	0.00751317
dmr113523	chr14	20092275	20092274	+	12322	540162	rs8021810	chr14	20632436	20632436	104	84.7641	0.983349	1703.63	8.96388e-09	0.273355	0.396232	0.00039996	0.000416793
dmr113563	chr14	20429970	20429969	+	14546	368949	rs80128832	chr14	20798918	20798918	104	68.3211	0.945805	1279.97	1.66573e-07	0.232468	0.593034	0.0344966	0.0354934
dmr113596	chr14	20581053	20581052	+	15647	-157614	rs12436843	chr14	20423439	20423439	104	104.884	0.968298	2479.05	1.30401e-05	0.167735	0.564626	0.0363964	0.0331451
dmr113667	chr14	20847650	20847649	+	16874	-893226	rs3916621	chr14	19954424	19954424	104	100.862	0.967723	3294.34	5.4024e-07	0.215435	-0.808353	0.00419958	0.00323856
dmr11366	chr1	48058428	48058427	+	12968	529458	rs111783109	chr1	48587885	48587885	104	119.651	0.960826	4372.9	3.48274e-05	0.152561	-0.551247	0.0439956	0.0442632
dmr113679	chr14	20906996	20906995	+	16832	254123	rs7154339	chr14	21161118	21161118	104	106.112	1.04075	10971.5	5.70783e-06	0.180334	4.8901	0.0436956	0.0426334
dmr113689	chr14	20974995	20974994	+	16887	456478	rs10467770	chr14	21431472	21431472	104	114.126	0.953324	4715.44	1.87964e-06	0.197032	-0.707187	0.00439956	0.00374221
dmr113697	chr14	21034111	21034110	+	16731	-298320	rs2319444	chr14	20735791	20735791	104	110.388	0.949869	5216.86	6.14096e-06	0.179225	0.33219	0.0233977	0.0206193
dmr113699	chr14	21041508	21041508	+	16726	128118	rs59237835	chr14	21169626	21169626	104	111.587	0.99061	3807.15	2.34031e-05	0.158726	-0.43395	0.0448955	0.0452737
dmr11373	chr1	48075200	48075199	+	12959	141366	rs910621	chr1	48216565	48216565	104	103.116	1.11836	5365.83	1.3614e-06	0.201827	0.348487	0.0049995	0.00432072
dmr113745	chr14	21295141	21295140	+	16877	600443	rs4981388	chr14	21895583	21895583	104	59.7086	1.17675	5571.48	2.43009e-09	0.290967	-0.462452	0.019798	0.0178325
dmr113756	chr14	21386789	21386788	+	16959	68817	rs529969616	chr14	21455605	21455606	104	88.8977	0.959537	14671.3	2.60967e-08	0.258637	-2.26694	0.00909909	0.00501478
dmr113757	chr14	21445480	21445479	+	16904	450104	rs4981388	chr14	21895583	21895583	104	54.4273	1.30538	3799.68	6.696e-09	0.277325	-0.445702	0.0351965	0.0440061
dmr11382	chr1	48111427	48111426	+	12838	-187007	rs147597961	chr1	47924420	47924420	104	119.895	0.94156	3843.35	2.88871e-05	0.155465	-2.59135	0.0360964	0.0338794
dmr113839	chr14	21834800	21834799	+	16427	952614	rs2146232	chr14	22787413	22787413	104	114.959	0.961381	3966.48	1.02132e-05	0.171477	0.293114	0.0178982	0.0164292
dmr113840	chr14	21835127	21835126	+	16431	-658203	rs61979494	chr14	21176924	21176924	104	103.36	1.0037	7661.7	4.71628e-06	0.183223	-0.809449	0.040396	0.0374098
dmr113860	chr14	21907028	21907027	+	16276	-879054	rs768531	chr14	21027974	21027974	104	114.055	0.964498	3931.87	1.71641e-05	0.163511	-0.287221	0.0316968	0.0300434
dmr113873	chr14	22051501	22051500	+	16135	270988	rs916048	chr14	22322488	22322488	104	109.667	1.0544	10422.8	1.06233e-06	0.205499	0.411729	0.00509949	0.00413389
dmr113883	chr14	22166275	22166274	+	16121	513069	rs7154237	chr14	22679343	22679343	104	77.6852	0.945347	2681.29	3.22181e-07	0.222958	0.702232	0.0338966	0.0335864
dmr113909	chr14	22327888	22327887	+	16319	164295	rs35881836	chr14	22492182	22492182	104	87.7398	0.964438	2713.14	1.91534e-06	0.196751	-0.549803	0.039596	0.0376038
dmr113932	chr14	22450032	22450031	+	16365	-208971	rs58900826	chr14	22241061	22241061	104	49.5625	0.562261	13198.8	3.09551e-18	0.519251	0.607573	0.00839916	0.00300871
dmr113957	chr14	22529967	22529966	+	16343	653533	rs12879346	chr14	23183499	23183499	104	109.525	0.978556	2245.08	5.74548e-06	0.180235	0.32741	0.00939906	0.00812605
dmr113998	chr14	22743669	22743668	+	16028	-640286	rs7150901	chr14	22103383	22103383	104	113.171	0.962753	3710.79	1.72232e-05	0.163458	0.341254	0.0318968	0.0310811
dmr114018	chr14	22814959	22814958	+	16144	518131	rs2331978	chr14	23333089	23333089	104	112.115	0.98487	2538.11	1.45031e-05	0.166102	0.342793	0.0181982	0.0180601
dmr11408	chr1	48237644	48237643	+	12438	-219121	rs61773514	chr1	48018523	48018523	104	108.428	0.981018	6986.33	1.44536e-06	0.200939	-0.80477	0.00759924	0.00667357
dmr114109	chr14	23346323	23346322	+	14253	-705935	rs61972442	chr14	22640388	22640388	104	116.746	0.958039	3657.04	9.7427e-06	0.172198	0.333137	0.0143986	0.0124316
dmr114114	chr14	23356504	23356503	+	14245	-720835	rs4982650	chr14	22635669	22635669	104	111.272	0.953708	1905.16	1.37341e-06	0.201697	0.337583	0.00239976	0.0015592
dmr114126	chr14	23381847	23381846	+	14210	873611	rs35312232	chr14	24255457	24255457	104	57.1797	1.54045	1552.39	1.58452e-07	0.233184	-18.986	0.0357964	0.0402961
dmr114142	chr14	23431585	23431584	+	14151	259162	rs55899101	chr14	23690746	23690746	104	114.126	0.975224	2966.15	5.44194e-07	0.215329	-0.489973	0.00059994	0.00055339
dmr114236	chr14	24045199	24045226	+	14064	913679	rs11628331	chr14	24958905	24958905	104	106.001	0.971087	2464.45	2.99128e-06	0.190081	0.312852	0.00809919	0.00692588
dmr11429	chr1	48474703	48474702	+	11760	-70966	rs41296157	chr1	48403737	48403737	104	78.4367	1.21039	1758.14	2.58451e-06	0.192273	1.58873	0.0337966	0.0402
dmr114371	chr14	24795632	24795631	+	14765	742063	rs59147425	chr14	25537694	25537694	104	108.276	0.980576	2099.71	3.74155e-06	0.186716	-0.650632	0.00759924	0.00552604
dmr114435	chr14	25235029	25235028	+	14902	-386168	rs12888023	chr14	24848861	24848861	104	54.3664	1.01085	5066.44	8.63678e-10	0.304644	-0.912834	0.0620938	0.0460012
dmr114438	chr14	25252024	25252023	+	14922	59722	rs1241132	chr14	25311745	25311745	104	113.466	0.976576	2433.86	8.60262e-06	0.174097	-0.37702	0.00969903	0.00915594
dmr114507	chr14	25858936	25858935	+	14288	-135087	rs1120458	chr14	25723849	25723849	104	82.6719	0.893582	2462.68	4.55896e-08	0.250847	0.803116	0.00689931	0.00530978
dmr114554	chr14	26365089	26365088	+	13706	-210722	rs28576371	chr14	26154367	26154367	104	115.73	0.998302	5410.93	2.68351e-05	0.156607	-36.8036	0.0513949	0.0499275
dmr114558	chr14	26388571	26388570	+	13654	426620	rs7150059	chr14	26815190	26815190	104	113.374	0.945956	2608.06	1.1854e-05	0.169197	0.378396	0.0157984	0.0160462
dmr114568	chr14	26504767	26504766	+	13387	310750	rs10483323	chr14	26815516	26815516	104	120.291	0.983477	9466.85	3.90324e-06	0.186079	0.951463	0.00709929	0.00704148
dmr114575	chr14	26607758	26607757	+	13285	-990695	rs7141749	chr14	25617063	25617063	104	115.212	0.942513	4384.11	4.01022e-06	0.185671	0.343902	0.010399	0.00731292
dmr114578	chr14	26692830	26692829	+	13236	-537275	rs148295196	chr14	26155555	26155555	104	109.251	1.10232	5754.49	2.00501e-05	0.161115	4.11634	0.0506949	0.0499123
dmr114585	chr14	26781544	26781543	+	13258	-511424	rs72668629	chr14	26270120	26270120	104	106.58	0.943659	10599.3	1.37582e-06	0.201671	-0.814042	0.0185981	0.0141634
dmr11461	chr1	48656663	48656662	+	11095	-404527	rs212970	chr1	48252136	48252136	104	122.383	0.925491	4140.39	3.10631e-05	0.154338	0.275913	0.039696	0.0341882
dmr114756	chr14	29015072	29015071	+	13235	16323	rs61352732	chr14	29031394	29031394	104	104.142	1.14281	3593.83	3.10128e-06	0.189539	3.28596	0.00669933	0.00535729
dmr114792	chr14	29540021	29540020	+	12509	-374109	rs150060344	chr14	29165912	29165912	104	71.8656	0.730147	25441.3	1.56891e-09	0.296782	-2.39903	0.0728927	0.0471824
dmr11480	chr1	48735923	48735922	+	10908	-483078	rs72887941	chr1	48252845	48252845	104	113.049	0.924024	4553.91	1.4797e-05	0.165794	6.50609	0.0415958	0.0380349
dmr114859	chr14	30260955	30260954	+	12706	-505680	rs1953726	chr14	29755275	29755275	104	118.31	0.964515	2385.81	5.37199e-05	0.145803	-0.267814	0.0454955	0.0437003
dmr114862	chr14	30270967	30270966	+	12715	-193375	rs377400	chr14	30077592	30077592	104	115.334	0.968644	2087.61	8.15485e-06	0.174912	-0.35244	0.00639936	0.0064934
dmr114885	chr14	30475280	30475279	+	12926	499755	rs4981813	chr14	30975034	30975034	104	42.7477	0.778168	733.462	2.66915e-12	0.376584	4.62324	0.00409959	0.0194709
dmr114942	chr14	31002270	31002269	+	13705	751048	rs113933613	chr14	31753317	31753317	104	98.2414	0.950104	3196.51	3.78644e-06	0.186536	-2.69512	0.0288971	0.0274645
dmr11496	chr1	48802125	48802124	+	10785	666687	rs6666302	chr1	49468811	49468811	104	95.9156	0.909977	1969.28	3.66869e-06	0.187012	-2.30916	0.0271973	0.0256381
dmr114982	chr14	31322712	31322711	+	13466	-254553	rs147410479	chr14	31068159	31068159	104	98.5156	1.01674	3022.28	7.78372e-06	0.175621	-3.23454	0.0277972	0.0377635
dmr114	chr1	1127861	1127860	+	11164	631591	rs115639524	chr1	1759451	1759451	104	116.299	0.958172	2443.8	4.02404e-05	0.150312	-2.56077	0.0413959	0.0395297
dmr115063	chr14	31950938	31950937	+	14210	-383775	rs35896456	chr14	31567163	31567163	104	107.575	0.955381	2540.02	1.64211e-05	0.164192	0.372421	0.0376962	0.0349897
dmr115088	chr14	32195370	32195369	+	14516	782340	rs5807697	chr14	32977709	32977709	104	114.166	0.979111	3252.96	2.02123e-05	0.160991	0.3751	0.030397	0.0277452
dmr115123	chr14	32489840	32489839	+	14803	694228	rs17470187	chr14	33184067	33184067	104	106.468	0.988232	6262.78	2.24751e-06	0.194364	-0.85327	0.0130987	0.0112449
dmr115135	chr14	32551946	32551945	+	14722	711550	rs138268506	chr14	33263495	33263495	104	75.6234	1.16695	1730.04	1.43264e-06	0.201071	3.47593	0.0343966	0.0395608
dmr115137	chr14	32556633	32556632	+	14729	321774	rs10137968	chr14	32878406	32878406	104	111.089	0.970844	4191.21	1.0666e-05	0.170813	0.539254	0.0251975	0.0249688
dmr115139	chr14	32587407	32587406	+	14819	397731	rs17099809	chr14	32985137	32985137	104	101.451	0.964583	3782.26	6.51031e-06	0.178338	0.301419	0.0367963	0.0361019
dmr115140	chr14	32587884	32587883	+	14822	809493	rs1303473	chr14	33397376	33397376	104	105.381	0.918661	4259.59	5.31541e-06	0.181413	-0.393195	0.0293971	0.0276086
dmr115157	chr14	32735716	32735715	+	14740	937839	rs10135496	chr14	33673554	33673554	104	122.911	0.930128	10803.2	4.13331e-06	0.185215	-0.287368	0.00859914	0.00873545
dmr11515	chr1	48993181	48993180	+	10280	-974658	rs61773514	chr1	48018523	48018523	104	73.6734	1.24716	861.995	8.43116e-07	0.208907	-0.765593	0.00659934	0.0108641
dmr115177	chr14	32855241	32855240	+	14554	-883125	rs4981940	chr14	31972116	31972116	104	83.2914	0.969105	1799.56	2.3263e-07	0.227665	0.611978	0.00939906	0.00793896
dmr115204	chr14	32973629	32973628	+	14603	399290	rs1315142	chr14	33372918	33372918	104	103.482	0.908838	4010.31	7.44469e-06	0.176299	-0.269442	0.0478952	0.0440393
dmr11521	chr1	49057289	49057288	+	9990	-469505	rs113826252	chr1	48587784	48587784	104	117.711	1.01626	4587.3	2.19624e-06	0.194709	-0.612167	0.00239976	0.00193439
dmr11527	chr1	49123200	49123199	+	9793	-797867	rs74964904	chr1	48325333	48325333	104	84.9063	0.841481	1766.33	5.00133e-07	0.216562	-3.51716	0.0233977	0.0218656
dmr115311	chr14	33711300	33711299	+	15456	-759067	rs4982026	chr14	32952233	32952233	104	115.497	0.976715	5706.3	1.35562e-05	0.167139	-0.567152	0.0283972	0.0279636
dmr115317	chr14	33760292	33760291	+	15547	543932	rs882140	chr14	34304223	34304223	104	70.5148	1.17262	2513.45	3.98264e-07	0.21988	0.940724	0.0223978	0.0434489
dmr115332	chr14	33836669	33836668	+	15418	-652375	rs61972680	chr14	33184294	33184294	104	92.3711	0.921535	2966.29	2.53686e-06	0.192552	-0.887858	0.0387961	0.0372045
dmr115348	chr14	33940952	33940951	+	15128	-439286	rs10132198	chr14	33501666	33501666	104	111.323	0.984486	4632.65	1.05908e-05	0.170922	-2.3625	0.0278972	0.0252284
dmr115407	chr14	34157194	34157193	+	14952	654285	rs1200394	chr14	34811478	34811478	104	110.226	0.96669	2843.98	2.67756e-05	0.156642	0.560689	0.050095	0.0480593
dmr115461	chr14	34481902	34481901	+	14847	-177679	rs882140	chr14	34304223	34304223	104	87.1305	1.19554	4172.27	1.57656e-06	0.199649	0.849653	0.0171983	0.0227658
dmr115464	chr14	34504127	34504178	+	14830	-137060	rs145655157	chr14	34367067	34367067	104	97.1344	0.948963	2266.37	1.45985e-06	0.200791	-0.558345	0.0110989	0.00963512
dmr115471	chr14	34531378	34531377	+	14766	-227155	rs882140	chr14	34304223	34304223	104	51.3094	1.35353	996.399	1.30668e-08	0.268195	0.926328	0.0105989	0.0208207
dmr115528	chr14	34814538	34814537	+	13988	-893676	rs9671702	chr14	33920862	33920862	104	113.598	0.974651	2666.65	2.62431e-05	0.156953	-0.323442	0.0342966	0.0322518
dmr115545	chr14	34915283	34915282	+	13644	515465	rs8008584	chr14	35430747	35430747	104	100.364	0.939454	1394.28	2.49516e-06	0.1928	0.350296	0.00839916	0.00733504
dmr115547	chr14	34916280	34916279	+	13642	420389	rs34785194	chr14	35336668	35336670	104	105.879	1.09029	4445.34	1.35375e-05	0.16716	-1.05764	0.0363964	0.0358869
dmr115666	chr14	35534632	35534631	+	12603	-163160	rs4272943	chr14	35371472	35371472	104	59.15	0.579037	2455.52	8.91363e-12	0.362186	0.877308	0.010299	0.01653
dmr115711	chr14	36066019	36066018	+	12910	744493	rs848086	chr14	36810511	36810511	104	42.3109	1.13437	385.698	1.41331e-09	0.298164	-0.588076	0.00849915	0.0278035
dmr115805	chr14	36648502	36648501	+	12778	275265	rs112282921	chr14	36923766	36923766	104	57.2203	1.17729	2081.75	6.03934e-09	0.278725	-4.93529	0.0270973	0.017231
dmr115816	chr14	36678136	36678135	+	12823	590377	rs41307090	chr14	37268512	37268512	104	112.531	0.956735	2836.16	1.31872e-05	0.167563	0.940965	0.0225977	0.0198911
dmr115848	chr14	36911491	36911490	+	13065	-684355	rs1766143	chr14	36227136	36227136	104	109.322	0.931513	1405.65	1.55311e-05	0.165049	0.511076	0.0205979	0.0181345
dmr115911	chr14	37543530	37543529	+	13076	252404	rs115680134	chr14	37795933	37795933	104	77.5633	0.994709	6903.94	1.25572e-07	0.236509	2.02717	0.0452955	0.0352964
dmr115928	chr14	37604130	37604129	+	13117	-7082	rs35347282	chr14	37597048	37597048	104	114.491	0.966499	2842	3.22366e-05	0.153762	85.0363	0.0415958	0.0406341
dmr115956	chr14	37900046	37900045	+	12970	982340	rs2180879	chr14	38882385	38882385	104	118.462	0.976361	4180.71	3.65592e-05	0.151806	-0.420871	0.0507949	0.0465914
dmr11597	chr1	50023897	50023897	+	8178	277489	rs1393630	chr1	50301386	50301386	104	61.1813	0.969659	2864.59	3.09295e-09	0.287743	-205.365	0.0410959	0.0184968
dmr116061	chr14	38977991	38977990	+	13899	679901	rs140002207	chr14	39657891	39657891	104	91.8531	1.23976	3727.76	7.23561e-06	0.176733	-1540.62	0.0453955	0.0444113
dmr116084	chr14	39170031	39170030	+	14243	558276	rs139488349	chr14	39728306	39728306	104	22.7398	0.368115	483.094	4.69488e-36	0.780771	17.1273	0.010499	0.0102469
dmr11610	chr1	50123772	50123771	+	8302	227471	rs200511358	chr1	50351242	50351243	104	97.4492	1.0921	1339.99	1.41892e-05	0.166438	0.314207	0.0247975	0.0246273
dmr116114	chr14	39398553	39398552	+	14437	-318002	rs28699217	chr14	39080551	39080551	104	113.344	0.967141	2480.49	2.60307e-05	0.157079	-0.465332	0.0340966	0.031417
dmr116164	chr14	39762655	39762654	+	15449	-292791	rs10136490	chr14	39469864	39469864	104	85.8	0.858012	2528.32	5.63677e-07	0.214814	-0.734956	0.0312969	0.0270231
dmr116178	chr14	39976415	39976414	+	15564	940520	rs12147080	chr14	40916934	40916934	104	106.102	0.922349	2367.42	2.90007e-06	0.190546	2.00178	0.00859914	0.00839823
dmr116184	chr14	40010306	40010305	+	15613	410158	rs2150531	chr14	40420463	40420463	104	102.192	0.956438	1817.65	5.37631e-06	0.181241	0.316819	0.0159984	0.0144951
dmr116209	chr14	40379767	40379766	+	16353	729079	rs186806745	chr14	41108845	41108845	104	106.803	0.995853	3883.98	8.33993e-06	0.17457	6.71159	0.0257974	0.0245746
dmr116283	chr14	41407018	41407017	+	16562	-526704	rs76126902	chr14	40880314	40880314	104	110.368	0.984947	3773.58	1.96243e-05	0.161446	-828.505	0.0478952	0.0425581
dmr11635	chr1	50252702	50252701	+	8522	646717	rs10888710	chr1	50899418	50899418	104	89.6391	1.28075	1308.64	1.58269e-05	0.164759	16.5348	0.0307969	0.0330191
dmr116392	chr14	42687903	42687902	+	16630	878214	rs17646678	chr14	43566116	43566116	104	68.118	1.27514	2056.99	3.52728e-07	0.221644	-0.698249	0.0333967	0.0327603
dmr1163	chr1	3690956	3690955	+	18880	771950	rs652585	chr1	4462905	4462905	104	95.0422	0.964564	2536.68	1.82063e-06	0.197507	-0.467615	0.0150985	0.0151766
dmr116400	chr14	42804058	42804057	+	16388	-10280	rs17092356	chr14	42793778	42793778	104	54.4883	0.948138	503.272	1.69843e-10	0.325647	0.764318	0.0029997	0.00281445
dmr116424	chr14	43227595	43227594	+	16217	311536	rs61998579	chr14	43539130	43539130	104	68.7172	1.35806	1973.42	3.38358e-07	0.222248	-0.759539	0.0165983	0.0207355
dmr11647	chr1	50301365	50301364	+	8596	-744991	rs66716149	chr1	49556374	49556374	104	119.935	0.936247	1246.59	6.15694e-05	0.143668	-0.623555	0.0286971	0.0271653
dmr116481	chr14	44082619	44082618	+	14549	-970665	rs11847021	chr14	43111954	43111954	104	116.441	0.926406	6111.73	9.0845e-06	0.173266	-5.05954	0.0258974	0.0223356
dmr116484	chr14	44121889	44121888	+	14395	-32411	rs34202987	chr14	44089478	44089478	104	116.878	1.03913	3770.88	4.20671e-05	0.14962	-0.523209	0.0483952	0.0451839
dmr116489	chr14	44169284	44169283	+	14181	-234159	rs182963738	chr14	43935125	43935125	104	117.041	1.01514	3937.03	2.12779e-05	0.160197	2.81156	0.0255974	0.0235835
dmr116496	chr14	44316663	44316662	+	13798	-154669	rs10484230	chr14	44161994	44161994	104	95.8953	1.06739	3107.01	5.70664e-06	0.180337	0.52376	0.0238976	0.0315792
dmr116507	chr14	44543250	44543249	+	13067	184027	rs229747	chr14	44727276	44727276	104	117.081	1.07029	8286.17	2.46742e-05	0.157907	0.432505	0.0544946	0.0486064
dmr116518	chr14	44625757	44625756	+	12906	-947132	rs72675076	chr14	43678625	43678625	104	108.398	0.884644	3166.35	1.73698e-06	0.198207	-1.0143	0.00809919	0.00669221
dmr116555	chr14	45182478	45182477	+	12746	-591564	rs11628355	chr14	44590914	44590914	104	95.9258	0.94126	2752.1	1.42346e-06	0.201166	-4.74015	0.0171983	0.013446
dmr116575	chr14	45366147	45366146	+	13137	513538	rs78647048	chr14	45879684	45879684	104	89.2734	1.03422	2230.44	2.92152e-06	0.190436	2.16973	0.0267973	0.028564
dmr116637	chr14	45937680	45937679	+	13027	124473	rs150835801	chr14	46062152	46062154	104	83.1188	0.994217	1805.93	7.92335e-07	0.209821	3.99887	0.0171983	0.0188657
dmr116682	chr14	46531194	46531193	+	14388	-37844	rs754963	chr14	46493350	46493350	104	108.387	0.945974	1951.97	1.72785e-05	0.163409	0.546113	0.0288971	0.0277777
dmr116687	chr14	46621841	46621840	+	14416	-325985	rs28795475	chr14	46295856	46295856	104	110.673	0.971171	1681.59	2.72645e-05	0.156361	0.319079	0.0287971	0.0280813
dmr116710	chr14	47036144	47036143	+	15022	825461	rs114083222	chr14	47861604	47861604	104	105.696	1.02693	8265.09	1.24887e-06	0.203106	1.89696	0.00889911	0.00731349
dmr11672	chr1	50417534	50417533	+	8761	-57030	rs6682989	chr1	50360504	50360504	104	78.325	0.704775	4145.06	2.96003e-08	0.256884	0.81556	0.0589941	0.0309717
dmr116756	chr14	47580215	47580214	+	14510	-640238	rs72676686	chr14	46939977	46939977	104	118.442	0.948421	4615.86	2.25734e-05	0.159284	-3.08618	0.0337966	0.0339637
dmr116772	chr14	47689444	47689443	+	14629	396512	rs116671181	chr14	48085955	48085955	104	106.884	1.05956	5858.12	4.21706e-06	0.184912	-5.27535	0.0162984	0.0138052
dmr116791	chr14	47840632	47840631	+	14571	-631249	rs7158081	chr14	47209383	47209383	104	94.6766	1.04701	3980.45	4.7314e-06	0.183174	0.569814	0.0430957	0.0419091
dmr116894	chr14	49025325	49025324	+	13770	-499639	rs4900847	chr14	48525686	48525686	104	113.852	0.970545	2057.72	4.43295e-05	0.148803	-0.570612	0.0437956	0.0432156
dmr116955	chr14	49532520	49532519	+	13302	620874	rs200272606	chr14	50153393	50153397	104	92.4523	1.20203	3393.28	6.36254e-06	0.178687	-1.9332	0.0331967	0.0363081
dmr116971	chr14	49619509	49619508	+	13058	-918817	rs6572512	chr14	48700692	48700692	104	94.0672	0.936951	1238.71	8.30159e-06	0.17464	-0.297852	0.0382962	0.0354214
dmr117112	chr14	50784439	50784438	+	13705	230586	rs57305071	chr14	51015024	51015024	104	66.9094	0.629765	14945.6	1.02226e-13	0.413984	-3.02937	0.00519948	0.00183606
dmr117115	chr14	50789521	50789520	+	13723	160895	rs34277216	chr14	50950415	50950415	104	62.4813	1.33371	2043.34	1.70426e-07	0.23214	-0.551713	0.0328967	0.0397072
dmr117147	chr14	50911273	50911272	+	14070	-569026	rs11570836	chr14	50342247	50342247	104	116.015	0.944575	3434.52	2.95761e-05	0.155099	0.512708	0.0431957	0.0424927
dmr117164	chr14	50965526	50965525	+	14174	-995599	rs12895309	chr14	49969927	49969927	104	70.2305	0.934137	1107.87	2.09731e-07	0.229158	0.38673	0.0324968	0.0294535
dmr117180	chr14	51051495	51051494	+	14256	-662956	rs12894832	chr14	50388539	50388539	104	105.666	0.947309	3453.9	4.71797e-06	0.183217	0.26595	0.019698	0.01739
dmr117227	chr14	51447906	51447905	+	15010	618610	rs4901190	chr14	52066515	52066515	104	115.852	0.968842	12638.3	5.00654e-06	0.18232	0.963245	0.0249975	0.0207623
dmr11725	chr1	51111681	51111680	+	10079	769002	rs7530438	chr1	51880682	51880682	104	133.22	0.954338	3438.4	3.80655e-05	0.151177	0.318371	0.0162984	0.0132857
dmr117263	chr14	51670807	51670806	+	15171	-176118	rs11157826	chr14	51494689	51494689	104	98.7797	0.881138	4541.41	1.8964e-06	0.196899	-0.747693	0.0317968	0.0266287
dmr117327	chr14	52036076	52036075	+	14731	-737222	rs10132729	chr14	51298854	51298854	104	83.8195	0.923678	2356.03	2.47438e-07	0.226775	0.547446	0.0149985	0.0127441
dmr117413	chr14	52517867	52517866	+	14716	-758755	rs34598814	chr14	51759112	51759112	104	101.248	0.940665	2823.05	1.05686e-06	0.205575	-0.449703	0.00769923	0.00586932
dmr117465	chr14	53180605	53180604	+	13699	-584159	rs115433851	chr14	52596446	52596446	104	77.4313	0.861424	4509.32	6.05885e-08	0.246846	2.1193	0.0317968	0.0257567
dmr117489	chr14	53316973	53316972	+	13278	-328833	rs8003901	chr14	52988140	52988140	104	115.182	0.944013	2042.23	4.55545e-05	0.148378	2.04749	0.0479952	0.0437862
dmr117529	chr14	53712302	53712301	+	13037	185605	rs17127052	chr14	53897906	53897906	104	71.0531	0.817134	3372.2	2.12375e-08	0.261496	-1.73003	0.0386961	0.029841
dmr117565	chr14	53967406	53967405	+	13396	-134263	rs1952743	chr14	53833143	53833143	104	118.432	0.967613	4673.5	6.67267e-06	0.177964	-0.280841	0.00849915	0.00846067
dmr117596	chr14	54110483	54110482	+	13248	-653956	rs7146329	chr14	53456527	53456527	104	103.705	0.972197	3681.29	5.9148e-06	0.179794	-0.251737	0.0292971	0.024959
dmr117614	chr14	54201381	54201380	+	13268	-613660	rs6572915	chr14	53587721	53587721	104	99.0437	0.89627	4335.16	5.71618e-07	0.21461	-0.44541	0.0124988	0.00837308
dmr117621	chr14	54247391	54247390	+	13174	-574301	rs1967871	chr14	53673090	53673090	104	111.272	0.945492	4387.58	1.2005e-05	0.169003	0.434806	0.0369963	0.032076
dmr117659	chr14	54459500	54459499	+	13066	-236503	rs1609702	chr14	54222997	54222997	104	92.6148	1.14107	2573.48	7.22539e-06	0.176754	0.637493	0.0382962	0.0361472
dmr117773	chr14	55295713	55295712	+	14181	-463091	rs372749918	chr14	54832620	54832622	104	110.683	0.968574	4393.48	6.83692e-06	0.177595	-0.721061	0.0181982	0.0174165
dmr117801	chr14	55443933	55443932	+	14377	891263	rs12883905	chr14	56335195	56335195	104	72.2414	0.879767	2699.96	3.54738e-08	0.254359	0.751763	0.0249975	0.021284
dmr117848	chr14	55801370	55801369	+	14963	-406198	rs17742886	chr14	55395172	55395172	104	55.3211	0.616929	4543.36	1.65427e-12	0.382209	0.840542	0.0269973	0.0180825
dmr117874	chr14	55890555	55890554	+	14873	713769	rs79848309	chr14	56604323	56604323	104	105.696	1.08754	7905.14	9.58803e-06	0.172442	1.94373	0.0510949	0.0468465
dmr117959	chr14	56371182	56371181	+	14644	289953	rs60995525	chr14	56661134	56661134	104	78.325	0.929931	1347.14	1.2995e-06	0.202517	0.589327	0.0417958	0.0464598
dmr117976	chr14	56453163	56453162	+	14485	-954157	rs7146055	chr14	55499006	55499006	104	113.567	0.94599	3260.22	7.51378e-06	0.176159	-0.39687	0.0123988	0.0121923
dmr117977	chr14	56464522	56464521	+	14481	245931	rs7159296	chr14	56710452	56710452	104	114.014	0.963096	3271.61	5.22003e-06	0.181688	-0.423088	0.00679932	0.00733166
dmr118020	chr14	56701098	56701097	+	14641	-58950	rs9744003	chr14	56642148	56642148	104	117.467	0.957303	6329.22	2.11303e-05	0.160305	0.414385	0.0470953	0.0447188
dmr118045	chr14	56818195	56818194	+	14737	-351116	rs1189187	chr14	56467079	56467079	104	69.1234	0.968687	933.565	1.2411e-07	0.236676	-0.304726	0.0178982	0.0178177
dmr118100	chr14	57226013	57226012	+	14293	-991499	rs10132757	chr14	56234514	56234514	104	116.309	0.912762	4091.83	1.29006e-05	0.1679	-0.530406	0.0267973	0.0238044
dmr118112	chr14	57361966	57361965	+	13859	-935960	rs74844214	chr14	56426006	56426006	104	101.39	1.12317	7722.77	3.75062e-06	0.18668	2.33613	0.0257974	0.0237809
dmr118157	chr14	57654487	57654486	+	12713	292765	rs71104597	chr14	57947251	57947252	104	109.322	0.954076	1529.9	9.43295e-06	0.172691	0.439303	0.0129987	0.0107548
dmr118179	chr14	57839560	57839559	+	12862	-385761	rs61997471	chr14	57453799	57453799	104	104.183	1.12576	5292.08	8.40753e-07	0.208948	-0.809674	0.00349965	0.00206739
dmr118190	chr14	57918202	57918201	+	12936	64607	rs2783239	chr14	57982808	57982808	104	95.55	0.91295	4418.72	1.77257e-06	0.197905	1.81288	0.0343966	0.0297084
dmr118193	chr14	57922965	57922964	+	12932	673494	rs7155496	chr14	58596458	58596458	104	116.492	0.908637	4617.1	2.31783e-06	0.193903	0.406775	0.00589941	0.00470267
dmr118209	chr14	57990378	57990377	+	12979	-251051	rs1016684	chr14	57739327	57739327	104	108.134	0.977029	1727.82	5.28855e-06	0.18149	0.473689	0.00689931	0.00671822
dmr118215	chr14	58058846	58058845	+	13006	-955919	rs80277716	chr14	57102927	57102927	104	117.447	0.964632	2980.77	2.95926e-05	0.155091	-0.583642	0.0309969	0.0305748
dmr118232	chr14	58163866	58163865	+	13114	-679045	rs61997494	chr14	57484821	57484821	104	70.9313	0.922764	1073.29	3.55397e-07	0.221535	-0.697133	0.0375962	0.0383153
dmr118233	chr14	58182348	58182347	+	13105	-26126	rs183688060	chr14	58156222	58156222	104	78.8125	1.13939	3521.24	7.85725e-07	0.209944	-1.10632	0.0356964	0.037603
dmr118262	chr14	58587196	58587195	+	13530	-446908	rs34969541	chr14	58140288	58140288	104	105.584	1.0565	7238.9	4.63619e-06	0.183482	0.305205	0.0238976	0.022311
dmr118321	chr14	58899352	58899351	+	12621	10475	rs148482	chr14	58909826	58909826	104	121.002	0.936741	4002.67	3.68822e-06	0.186932	-0.509148	0.00359964	0.00355773
dmr118341	chr14	59000818	59000817	+	12228	-266456	rs311848	chr14	58734362	58734362	104	88.5422	1.20559	2625.65	6.55497e-06	0.178234	-0.298543	0.0418958	0.0439372
dmr118366	chr14	59152808	59152807	+	12071	-324937	rs61740652	chr14	58827871	58827871	104	102.751	1.10035	3694.93	1.6479e-05	0.164138	-1.87733	0.0484952	0.0482432
dmr11838	chr1	52311025	52311024	+	12111	769067	rs1288393	chr1	53080091	53080091	104	105.28	0.949853	2080.91	2.16596e-05	0.159922	0.37531	0.049695	0.0471519
dmr118410	chr14	59521260	59521259	+	12528	434441	rs139725454	chr14	59955700	59955702	104	98.282	0.988494	2683.34	5.93683e-06	0.179738	10.5401	0.0326967	0.0297292
dmr11849	chr1	52397133	52397132	+	12320	977191	rs72675124	chr1	53374323	53374323	104	107.829	1.0095	2982.32	1.98177e-05	0.161295	3.91112	0.0425957	0.0392867
dmr118504	chr14	60487858	60487857	+	11410	-938023	rs148761322	chr14	59549835	59549835	104	120.23	0.944544	3189.4	4.90706e-05	0.147217	2.42867	0.049895	0.0482162
dmr118510	chr14	60529265	60529264	+	11406	-794288	rs61985034	chr14	59734977	59734977	104	65.8734	0.689063	2066.04	8.67256e-09	0.273805	-0.676805	0.059894	0.0456499
dmr118515	chr14	60564618	60564617	+	11375	719746	rs28469795	chr14	61284363	61284363	104	60.5211	1.26662	751.241	2.6552e-07	0.225757	8.89948	0.0163984	0.0273129
dmr118560	chr14	61123549	61123548	+	12141	987437	rs7148233	chr14	62110985	62110985	104	114.471	0.965982	1840.63	4.92103e-05	0.147173	0.679452	0.0405959	0.0419323
dmr118628	chr14	61502678	61502677	+	13261	-42740	rs57447735	chr14	61459938	61459938	104	60.5414	1.03191	2365.95	1.59179e-08	0.265479	-2.25269	0.0342966	0.0345156
dmr118630	chr14	61509387	61509386	+	13270	444631	rs141735801	chr14	61954017	61954017	104	70.0883	1.18358	1644.96	7.96824e-07	0.209738	42.1506	0.0486951	0.0473641
dmr118672	chr14	61955518	61955517	+	14381	109702	rs17099472	chr14	62065219	62065219	104	51.5836	0.556269	28498	9.20579e-15	0.440179	-2.4322	0.0650935	0.0298983
dmr118682	chr14	62027316	62027315	+	14503	-851364	rs117650813	chr14	61175952	61175952	104	117.427	0.946768	3611.01	2.2529e-05	0.159314	-0.618458	0.030197	0.0295607
dmr118725	chr14	62441591	62441590	+	14242	-771886	rs5809114	chr14	61669702	61669705	104	103.492	1.12087	4874.11	1.27508e-05	0.168079	0.280246	0.0413959	0.0428893
dmr118797	chr14	63123632	63123631	+	14076	-962702	rs67435266	chr14	62160930	62160930	104	105.28	1.15053	4113.42	4.96349e-06	0.18245	-0.543196	0.0126987	0.00898494
dmr118821	chr14	63313705	63313704	+	13800	584512	rs140936456	chr14	63898216	63898216	104	118.381	0.936598	3722.62	3.19332e-05	0.153909	222.735	0.0428957	0.0421473
dmr118850	chr14	63531100	63531099	+	13100	851554	rs74968029	chr14	64382653	64382653	104	58.1344	1.27516	1184.84	9.06512e-08	0.241147	3.25456	0.0232977	0.0326066
dmr118872	chr14	63768339	63768338	+	12759	-623805	rs142011871	chr14	63144534	63144534	104	123.622	0.938374	5000.94	7.06222e-06	0.177102	0.732587	0.00819918	0.00684199
dmr118879	chr14	63809535	63809534	+	12798	498063	rs28791544	chr14	64307597	64307597	104	86.3789	1.17508	2522.55	4.8758e-06	0.18272	-0.741712	0.0428957	0.0448234
dmr118886	chr14	63863980	63863979	+	12805	-695465	rs56871823	chr14	63168515	63168515	104	88.1055	0.936045	2007.12	7.70137e-07	0.210239	0.589919	0.0178982	0.0148484
dmr11891	chr1	52765663	52765662	+	12891	589333	rs61769655	chr1	53354995	53354995	104	64.4313	0.989703	1807.85	2.87155e-08	0.257307	-0.61984	0.0256974	0.0241058
dmr118924	chr14	64198041	64198040	+	12822	-374417	rs34883942	chr14	63823623	63823624	104	119.498	0.952511	1658.34	2.36537e-05	0.158561	0.412394	0.0130987	0.0122144
dmr119005	chr14	64659325	64659324	+	12746	-371682	rs6573553	chr14	64287643	64287643	104	111.77	0.944011	2262.62	1.97109e-06	0.196323	-0.337835	0.00389961	0.00268229
dmr119055	chr14	64873692	64873691	+	12908	453165	rs185078431	chr14	65326856	65326856	104	64.5531	0.854868	684.852	4.92025e-09	0.281498	-9.39296	0.00649935	0.00706154
dmr11908	chr1	52858597	52858596	+	12908	496399	rs61769655	chr1	53354995	53354995	104	87.2117	1.00751	1935.72	1.43945e-06	0.201	-0.670053	0.0206979	0.0190557
dmr119191	chr14	65924381	65924380	+	12919	-957011	rs8009893	chr14	64967370	64967370	104	114.136	0.951664	1389.78	6.86532e-05	0.141961	-0.51245	0.0532947	0.0490252
dmr119225	chr14	66083413	66083412	+	12867	-687144	rs4899178	chr14	65396269	65396269	104	106.874	1.08934	3713.7	1.18597e-05	0.169189	0.25806	0.0283972	0.0232138
dmr119261	chr14	66273747	66273746	+	12423	-122776	rs139164952	chr14	66150971	66150971	104	103.452	1.13896	2927.57	9.63699e-06	0.172364	-19.0557	0.0138986	0.0168647
dmr119263	chr14	66292810	66292809	+	12374	-654397	rs150418985	chr14	65638404	65638413	104	130.142	0.908985	2827.42	1.41944e-05	0.166433	4.09959	0.00739926	0.00582273
dmr119272	chr14	66320471	66320470	+	12314	-148021	rs72720422	chr14	66172450	66172450	104	58.5102	1.14837	1308.46	8.15411e-09	0.274646	-3.14146	0.0148985	0.0107703
dmr119296	chr14	66461404	66461403	+	12211	-392690	rs117437816	chr14	66068714	66068714	104	82.6211	1.0289	2483.3	9.11313e-07	0.207761	-5.79805	0.0285971	0.0266863
dmr119423	chr14	67452750	67452749	+	11661	916903	rs10483809	chr14	68369652	68369652	104	120.92	0.924474	1281.98	2.3831e-05	0.158445	-2.25415	0.0121988	0.00993866
dmr119477	chr14	67769955	67769954	+	11957	-47053	rs10133699	chr14	67722902	67722902	104	61.1406	0.690342	8560.8	3.34663e-12	0.373907	0.761236	0.0254975	0.00831435
dmr119527	chr14	68326989	68326988	+	12776	706309	rs113528971	chr14	69033297	69033297	104	72.3633	0.762675	2372.06	2.11193e-08	0.261573	0.600078	0.0279972	0.025088
dmr119530	chr14	68344159	68344158	+	12770	758463	rs8020025	chr14	69102621	69102621	104	99.0031	1.05345	3064.11	8.4964e-06	0.174287	-0.41874	0.0342966	0.0347043
dmr119555	chr14	68561817	68561816	+	12773	707686	rs773124731	chr14	69269502	69269502	104	104.569	0.939162	2512.57	5.80311e-06	0.180083	0.665039	0.0216978	0.018163
dmr119564	chr14	68589082	68589081	+	12708	61380	rs17835116	chr14	68650461	68650461	104	93.4172	0.940725	1462.11	9.80565e-06	0.172099	3.23839	0.0493951	0.0496515
dmr119625	chr14	68819103	68819102	+	12706	-229059	rs7143663	chr14	68590044	68590044	104	78.5484	1.27139	3479.65	1.61365e-06	0.199303	0.628332	0.0520948	0.0485543
dmr119672	chr14	69003716	69003715	+	13173	490497	rs57538879	chr14	69494212	69494212	104	82.875	0.89097	2242.12	9.15902e-08	0.241001	0.671966	0.010099	0.00794768
dmr119682	chr14	69070492	69070491	+	13394	-350730	rs438354	chr14	68719762	68719762	104	102.822	1.20795	6064.92	9.68794e-06	0.172284	0.378108	0.0408959	0.0327095
dmr119741	chr14	69388002	69388001	+	14179	-860579	rs12889251	chr14	68527423	68527423	104	111.424	0.961065	3340.7	1.63913e-06	0.19907	-0.478287	0.00259974	0.00298931
dmr119751	chr14	69495350	69495349	+	14309	934053	rs2332379	chr14	70429402	70429402	104	116.015	0.951326	2851.9	7.78369e-06	0.175622	0.396142	0.00919908	0.00858536
dmr119825	chr14	69954770	69954769	+	14081	690166	rs34541488	chr14	70644935	70644936	104	114.948	0.966367	3610.52	1.79037e-06	0.197757	-0.623572	0.00279972	0.00231166
dmr119833	chr14	69978375	69978374	+	14087	777421	rs115932361	chr14	70755795	70755795	104	117.071	0.936218	3887.3	1.4954e-05	0.165632	-3.32865	0.0239976	0.0222551
dmr119855	chr14	70060970	70060969	+	13934	-217323	rs61983474	chr14	69843647	69843647	104	118.96	0.960509	6448.15	2.54114e-05	0.157452	-0.821355	0.0491951	0.0482077
dmr119859	chr14	70070072	70070071	+	13945	182404	rs112490187	chr14	70252475	70252477	104	111.526	1.058	6083.05	6.40927e-06	0.178576	1.31212	0.0144986	0.0137752
dmr119870	chr14	70096039	70096038	+	13938	13637	rs8022221	chr14	70109675	70109675	104	121.316	0.979552	6499.85	2.2015e-05	0.159671	0.86681	0.0334967	0.0315744
dmr119902	chr14	70243550	70243549	+	14189	-958020	rs61980300	chr14	69285530	69285530	104	120.595	0.943093	5040.64	3.13831e-05	0.154179	-0.773971	0.0457954	0.0446789
dmr119949	chr14	70462768	70462767	+	13526	-930329	rs17107065	chr14	69532439	69532439	104	107.636	0.95883	11412.2	3.75108e-06	0.186678	3.72306	0.0427957	0.0335726
dmr119951	chr14	70478382	70478381	+	13479	656958	rs11849831	chr14	71135339	71135339	104	48.2727	1.04629	770.599	1.64607e-09	0.296147	-0.909241	0.00889911	0.0265556
dmr120008	chr14	70790885	70790884	+	12648	-545951	rs7148933	chr14	70244934	70244934	104	72.7289	1.28642	2146.07	6.91374e-08	0.244983	1.94876	0.00529947	0.00359847
dmr120047	chr14	71110763	71110762	+	12741	972340	rs6574044	chr14	72083102	72083102	104	111.12	0.973679	1384.88	1.51357e-05	0.165446	0.472799	0.0112989	0.0121036
dmr120097	chr14	71393141	71393140	+	12761	-219983	rs7150382	chr14	71173158	71173158	104	95.357	1.06665	4623.51	7.10916e-07	0.211414	-0.57308	0.00759924	0.00676894
dmr120115	chr14	71752538	71752537	+	12784	-794693	rs56316801	chr14	70957845	70957845	104	122.058	0.985338	7278.03	1.00317e-05	0.171751	0.474702	0.0177982	0.01319
dmr120178	chr14	72033359	72033358	+	13056	863447	rs35463052	chr14	72896805	72896805	104	102.781	0.992658	4285.8	1.37273e-06	0.201705	0.350167	0.00739926	0.00703744
dmr120196	chr14	72124002	72124001	+	13212	-956991	rs12433881	chr14	71167011	71167011	104	107.545	0.967825	2198.97	1.54033e-05	0.165177	0.553125	0.0309969	0.0273387
dmr120233	chr14	72277546	72277545	+	13136	86753	rs847328	chr14	72364298	72364298	104	108.286	1.06017	8179.79	6.04765e-08	0.246872	-0.650501	0.00019998	0.000156777
dmr120238	chr14	72312514	72312513	+	13193	275521	rs2253590	chr14	72588034	72588034	104	116.827	0.937249	4157.67	4.134e-06	0.185213	0.302127	0.00659934	0.00629878
dmr120254	chr14	72357560	72357559	+	13279	-523078	rs7150058	chr14	71834482	71834482	104	94.118	1.174	4211.71	2.14147e-06	0.195086	-0.652602	0.0174983	0.013403
dmr120260	chr14	72415432	72415431	+	13478	-97709	rs699366	chr14	72317723	72317723	104	116.827	0.942047	6565.32	7.09821e-06	0.177024	-0.592925	0.0209979	0.0165879
dmr120278	chr14	72533625	72533624	+	13837	203321	rs4899441	chr14	72736945	72736945	104	90.868	0.975778	1933.39	6.06095e-06	0.179424	2.96388	0.050495	0.0486175
dmr120313	chr14	72688963	72688962	+	14412	-280700	rs12435911	chr14	72408263	72408263	104	96.4437	0.948925	1832.54	7.38061e-06	0.176431	-0.728156	0.0377962	0.0351554
dmr120332	chr14	72771742	72771741	+	14542	454282	rs571892592	chr14	73226023	73226025	104	104.447	1.13102	4870.91	1.35591e-05	0.167136	31.3474	0.0389961	0.0401117
dmr120338	chr14	72806698	72806697	+	14539	-501355	rs847360	chr14	72305343	72305343	104	102.141	1.05415	4967.92	4.28443e-06	0.184673	-0.675368	0.019998	0.020516
dmr120359	chr14	72861382	72861381	+	14569	821407	rs12885057	chr14	73682788	73682788	104	112.389	0.986411	2091.45	2.76845e-05	0.156124	0.499926	0.0311969	0.0285641
dmr12035	chr1	53531663	53531662	+	13899	-181301	rs12410244	chr1	53350362	53350362	104	117.792	0.913114	5304.82	5.89786e-06	0.179838	-0.591431	0.0122988	0.0118666
dmr12040	chr1	53546144	53546143	+	13935	637773	rs12043944	chr1	54183916	54183916	104	93.1531	0.959526	1603.94	9.00001e-06	0.173408	0.664263	0.0492951	0.048258
dmr120423	chr14	73119180	73119179	+	14530	-721317	rs8021710	chr14	72397863	72397863	104	104.01	0.93454	2985.09	1.26304e-05	0.168224	-0.614584	0.049595	0.0470651
dmr120571	chr14	73854133	73854132	+	13176	940806	rs2111705	chr14	74794938	74794938	104	112.988	0.958983	1608.44	1.7957e-05	0.162815	0.364523	0.0172983	0.0151325
dmr12059	chr1	53633914	53633913	+	14216	-278919	rs61769655	chr1	53354995	53354995	104	67.5898	0.92579	1734.94	5.97132e-09	0.278879	-0.657963	0.00979902	0.00744442
dmr120746	chr14	74593423	74593422	+	12836	-881397	rs8949	chr14	73712026	73712026	104	116.015	0.955432	2921.08	3.56796e-05	0.152185	0.575451	0.0445955	0.0426152
dmr120762	chr14	74706296	74706295	+	12610	827032	rs6574240	chr14	75533327	75533327	104	116.421	0.936999	2402.47	5.57701e-06	0.180686	-0.386711	0.00639936	0.00537427
dmr120773	chr14	74844109	74844108	+	12276	706552	rs145018975	chr14	75550660	75550660	104	117.396	0.945579	2393.7	4.54732e-05	0.148406	3.02613	0.0447955	0.0423465
dmr120801	chr14	74954290	74954289	+	12021	-16879	rs55850304	chr14	74937411	74937411	104	106.63	0.913109	1763.94	3.35715e-06	0.188348	-0.469218	0.00989901	0.00735386
dmr12083	chr1	53710727	53710755	+	14377	577084	rs1416558	chr1	54287839	54287839	104	122.708	0.938016	6372.7	3.82276e-06	0.186393	-0.607154	0.00579942	0.0047799
dmr120854	chr14	75246082	75246081	+	11808	833735	rs759708	chr14	76079816	76079816	104	115.537	0.950237	2393.75	2.61639e-05	0.157	-0.34144	0.0292971	0.0271786
dmr12087	chr1	53731710	53731709	+	14427	988381	rs1180974	chr1	54720090	54720090	104	103.502	0.963201	2252.24	1.17806e-05	0.169292	0.33069	0.0321968	0.0318172
dmr120882	chr14	75341211	75341210	+	11739	887127	rs78969744	chr14	76228337	76228337	104	97.7437	0.980897	1536.01	2.86265e-06	0.190741	-2.2957	0.010499	0.00963882
dmr120910	chr14	75459518	75459517	+	12020	99145	rs4899569	chr14	75558662	75558662	104	112.775	0.940139	2398.94	1.87865e-05	0.162119	0.378474	0.0270973	0.025625
dmr120913	chr14	75469107	75469106	+	12060	782281	rs73306586	chr14	76251387	76251387	104	93.6	1.08755	3123.45	3.72331e-06	0.18679	4.17524	0.0172983	0.0252242
dmr12091	chr1	53780234	53780233	+	14530	-429872	rs12410244	chr1	53350362	53350362	104	77.7766	0.985165	2186	3.9844e-08	0.252735	-0.638564	0.00529947	0.004951
dmr120938	chr14	75554518	75554517	+	12312	866245	rs58533480	chr14	76420762	76420762	104	72.343	0.929539	3241.45	5.63018e-08	0.24788	-3.03829	0.0294971	0.0264012
dmr121013	chr14	76086796	76086795	+	13645	454242	rs2909437	chr14	76541037	76541037	104	116.045	0.912558	9728.24	2.22573e-06	0.194509	-0.484046	0.0110989	0.00908451
dmr12104	chr1	53980986	53980985	+	15078	-625991	rs61769655	chr1	53354995	53354995	104	88.6031	0.905426	3313.97	1.03643e-06	0.205864	-0.629454	0.0341966	0.0321779
dmr121052	chr14	76258338	76258337	+	14158	283057	rs2927288	chr14	76541394	76541394	104	106.153	0.970623	2894.13	6.71072e-06	0.177878	-0.417799	0.0181982	0.0176863
dmr121056	chr14	76273336	76273335	+	14172	-42644	rs28700045	chr14	76230692	76230692	104	94.8797	0.863336	7771.49	2.38913e-07	0.227281	-0.677084	0.0157984	0.0131866
dmr121059	chr14	76289548	76289547	+	14193	103513	rs10873288	chr14	76393060	76393060	104	105.209	1.15068	8202.83	6.57366e-06	0.178191	0.314614	0.030297	0.0273503
dmr12106	chr1	53990193	53990192	+	15073	-635198	rs61769655	chr1	53354995	53354995	104	74.4148	0.93194	2193.72	9.77659e-08	0.240074	-0.700255	0.0219978	0.0198073
dmr121104	chr14	76430912	76430911	+	14107	272517	rs12879643	chr14	76703428	76703428	104	115.873	0.988958	6254.75	4.99733e-06	0.182347	-0.300303	0.010099	0.00947954
dmr121140	chr14	76572041	76572040	+	14331	-267781	rs72729675	chr14	76304260	76304260	104	86.0031	1.05085	9901.05	2.7351e-07	0.225329	-0.801317	0.0293971	0.0237086
dmr12115	chr1	54079043	54079042	+	14930	-724048	rs61769655	chr1	53354995	53354995	104	61.9633	0.875459	2218.64	7.17548e-10	0.307068	-0.693497	0.00869913	0.00929528
dmr121203	chr14	76890239	76890238	+	15317	217857	rs2655991	chr14	77108095	77108095	104	112.003	0.960424	3246.16	1.99786e-05	0.16117	-0.50617	0.0374963	0.035635
dmr121215	chr14	76930683	76930682	+	15379	-389441	rs1615576	chr14	76541242	76541242	104	82.55	0.70436	13752.8	3.27731e-08	0.255465	0.55955	0.0663934	0.0482286
dmr121230	chr14	76987913	76987912	+	15484	-395962	rs1642819	chr14	76591951	76591951	104	112.805	0.949259	3413.87	1.01713e-05	0.17154	0.359234	0.019698	0.0183442
dmr121246	chr14	77059696	77059695	+	15559	-72176	rs200837281	chr14	76987519	76987520	104	100.689	0.944184	3650.91	7.40497e-06	0.176381	0.489335	0.0480952	0.0456185
dmr121294	chr14	77344370	77344369	+	15480	-245076	rs4903541	chr14	77099294	77099294	104	114.41	0.98425	6367.8	9.55262e-06	0.172498	0.640977	0.0240976	0.0229785
dmr121306	chr14	77414415	77414414	+	15387	66299	rs11844300	chr14	77480713	77480713	104	109.525	0.992304	2771.4	1.06575e-06	0.205451	-0.35183	0.00129987	0.00160944
dmr121340	chr14	77581998	77581997	+	15232	-305412	rs7159558	chr14	77276586	77276586	104	107.717	0.972221	3686.8	1.04181e-05	0.171173	0.318809	0.0324968	0.0294369
dmr12136	chr1	54150321	54150320	+	14589	-795326	rs61769655	chr1	53354995	53354995	104	99.8359	0.88686	9875.38	2.45901e-07	0.226865	-0.654187	0.0114989	0.00818342
dmr121375	chr14	77732853	77732852	+	14964	-908963	rs10151888	chr14	76823890	76823890	104	104.477	0.966204	4032.72	7.21327e-07	0.211201	-0.687049	0.00529947	0.00339035
dmr12137	chr1	54155174	54155173	+	14573	-797023	rs7550490	chr1	53358151	53358151	104	92.8383	1.09772	3998.46	7.37089e-07	0.210883	-2.07464	0.00639936	0.00717112
dmr121407	chr14	77867974	77867973	+	14836	-592572	rs11159254	chr14	77275402	77275402	104	117.142	0.948772	7981.96	5.56796e-07	0.214994	0.415094	0.00159984	0.00125517
dmr121423	chr14	77930534	77930533	+	14671	315588	rs60276367	chr14	78246121	78246121	104	101.634	0.966974	3864.88	6.45155e-06	0.178476	-2.20527	0.0379962	0.0355658
dmr121456	chr14	78061809	78061808	+	14637	193916	rs10142940	chr14	78255724	78255724	104	90.5227	0.97381	1607.79	3.4915e-06	0.187757	0.380313	0.0290971	0.0267582
dmr121489	chr14	78187999	78188024	+	14552	58097	rs60276367	chr14	78246121	78246121	104	99.4602	0.944387	3042.59	6.72202e-06	0.177852	2.09403	0.0411959	0.0396617
dmr121495	chr14	78219463	78219462	+	14593	-329792	rs7154470	chr14	77889671	77889671	104	72.1398	1.23652	3490.51	1.42909e-07	0.234662	2.65143	0.0209979	0.0171967
dmr121523	chr14	78390443	78390442	+	14229	-14007	rs976109	chr14	78376436	78376436	104	108.276	0.999746	6818.86	8.41662e-06	0.17443	0.260394	0.0390961	0.036738
dmr121587	chr14	78913855	78913854	+	13391	-667734	rs60276367	chr14	78246121	78246121	104	100.435	0.995539	3099.2	9.8268e-06	0.172066	-2.11492	0.0440956	0.0430866
dmr121597	chr14	79001431	79001430	+	13415	-795948	rs10444740	chr14	78205483	78205483	104	91.2539	0.886419	3309.18	4.61257e-08	0.250683	0.312273	0.00309969	0.00233176
dmr121625	chr14	79184660	79184659	+	13155	-453791	rs10483914	chr14	78730869	78730869	104	119.783	0.942268	2615.11	3.87454e-05	0.150902	-0.467612	0.0351965	0.0325849
dmr121677	chr14	79699696	79699695	+	12875	-504530	rs8011043	chr14	79195166	79195166	104	85.7492	0.945285	4566.36	2.71122e-07	0.225455	-0.485129	0.0256974	0.0178895
dmr121737	chr14	80370586	80370585	+	12872	819447	rs61980894	chr14	81190032	81190032	104	115.619	0.939222	2077.65	3.69945e-06	0.186887	-2.34607	0.00439956	0.00326619
dmr121746	chr14	80427296	80427295	+	12925	-191216	rs225009	chr14	80236080	80236080	104	114.562	0.933064	3135.94	5.42117e-06	0.181115	0.482321	0.00929907	0.0081954
dmr121748	chr14	80450905	80450904	+	12935	-676164	rs7156118	chr14	79774741	79774741	104	57.0273	0.583408	11445.4	1.24929e-14	0.436921	-2.75842	0.0194981	0.00627067
dmr12177	chr1	54338562	54338561	+	14844	534726	rs147168531	chr1	54873287	54873290	104	92.5031	1.14553	4770.52	2.36251e-06	0.193618	3.87701	0.0238976	0.0235389
dmr121923	chr14	82040203	82040202	+	14234	-50857	rs72695482	chr14	81989346	81989346	104	51.4008	0.564195	2011.08	1.31672e-13	0.411161	0.932892	0.00569943	0.0138918
dmr121951	chr14	82428290	82428289	+	14750	-252193	rs10149454	chr14	82176097	82176097	104	100.608	0.915738	3357.84	4.6467e-06	0.183447	-1.80463	0.0338966	0.0314831
dmr122006	chr14	83226117	83226116	+	14322	178691	rs229841	chr14	83404807	83404807	104	109.941	0.974679	5034.17	4.08199e-06	0.185404	-0.51043	0.0127987	0.0122735
dmr122040	chr14	83708992	83708991	+	14921	468046	rs146459880	chr14	84177037	84177038	104	118.198	0.970273	3839.56	2.19056e-05	0.159748	-0.676838	0.0270973	0.0258067
dmr122071	chr14	84194327	84194326	+	14225	372772	rs145032808	chr14	84567098	84567099	104	78.9953	0.90789	1574.86	4.06096e-07	0.219597	-2.07123	0.0244976	0.0242741
dmr122078	chr14	84255226	84255225	+	14343	44342	rs3924602	chr14	84299567	84299567	104	111.932	0.938312	2250.24	1.04668e-05	0.171102	-0.681666	0.0192981	0.0145837
dmr122082	chr14	84351405	84351404	+	14388	-169440	rs67385182	chr14	84181965	84181965	104	113.262	0.974062	1903.93	5.11611e-06	0.181992	-0.705182	0.00539946	0.00430854
dmr122108	chr14	84615898	84615897	+	14436	714492	rs17201930	chr14	85330389	85330389	104	104.508	1.03105	4471.77	1.28792e-06	0.20265	0.563651	0.00519948	0.00453975
dmr122175	chr14	85479043	85479042	+	15601	666122	rs199569800	chr14	86145164	86145164	104	97.7539	0.933798	6936.79	2.06257e-06	0.195646	-0.373743	0.0454955	0.0371992
dmr122200	chr14	85656633	85656632	+	15377	436101	rs142912931	chr14	86092733	86092733	104	106.234	1.11552	7602.29	8.80309e-06	0.173746	2.78349	0.0352965	0.0352067
dmr122235	chr14	85974821	85974820	+	15333	503687	rs2153532	chr14	86478507	86478507	104	110.663	0.978694	2624.79	2.55985e-05	0.157338	0.387599	0.0405959	0.0392423
dmr122261	chr14	86270024	86270023	+	15162	92069	rs804942	chr14	86362092	86362092	104	74.3945	0.87482	1879.9	3.09203e-07	0.223554	-0.671302	0.049595	0.0464006
dmr122317	chr14	86633190	86633189	+	15139	-249223	rs804931	chr14	86383967	86383967	104	113.384	0.964635	2030.78	2.81885e-05	0.155845	-0.368687	0.0289971	0.0283844
dmr122340	chr14	86877605	86877604	+	14758	978269	rs138223544	chr14	87855873	87855873	104	92.8383	1.12284	3843.26	5.7813e-06	0.18014	2.19804	0.049595	0.0466511
dmr122364	chr14	87113768	87113767	+	15341	164313	rs182377060	chr14	87278080	87278080	104	96.4945	1.23226	4718.53	9.73247e-06	0.172214	-1.95038	0.050095	0.0474693
dmr122367	chr14	87186111	87186110	+	15306	996162	rs1742128	chr14	88182272	88182272	104	50.243	0.834164	600.17	2.61809e-09	0.289973	0.595397	0.0322968	0.0435296
dmr122392	chr14	87401924	87401923	+	15092	570516	rs112447881	chr14	87972439	87972439	104	94.3922	0.946502	2018.87	5.37713e-07	0.215504	-2.53629	0.00609939	0.00502096
dmr122424	chr14	87685293	87685292	+	14776	749220	rs10047871	chr14	88434512	88434512	104	115.913	0.986422	7456.24	1.17741e-05	0.1693	1.16321	0.0324968	0.0288092
dmr122450	chr14	87821456	87821455	+	14541	506740	rs8016279	chr14	88328195	88328195	104	94.768	1.0753	4394.11	4.48373e-06	0.183987	-0.381846	0.0406959	0.039631
dmr122485	chr14	88052592	88052591	+	14863	-191132	rs7161226	chr14	87861460	87861460	104	98.0586	0.891026	3672.88	3.12909e-07	0.223381	-0.385959	0.00709929	0.00501002
dmr122496	chr14	88128060	88128059	+	15038	-165860	rs450711	chr14	87962200	87962200	104	97.2766	0.978223	2657.31	5.04348e-06	0.182208	-0.723565	0.0321968	0.0292718
dmr122576	chr14	88659432	88659431	+	15276	740149	rs741273	chr14	89399580	89399580	104	85.7898	1.28171	4305.6	1.56303e-06	0.199777	0.319838	0.020498	0.0208668
dmr122578	chr14	88668299	88668298	+	15265	-343482	rs12894165	chr14	88324817	88324817	104	92.9602	0.971442	1673.64	8.17793e-06	0.174869	-0.399068	0.0481952	0.0452017
dmr122598	chr14	88819034	88819033	+	15328	910291	rs72689473	chr14	89729324	89729324	104	93.5391	1.13241	3645.12	4.25553e-06	0.184775	-0.412262	0.0267973	0.0290446
dmr122648	chr14	89110891	89110890	+	14730	-784169	rs3742687	chr14	88326722	88326722	104	93.7117	1.08528	4129.36	3.43886e-06	0.187986	-0.357801	0.0339966	0.0313226
dmr12270	chr1	54687371	54687370	+	15265	-31685	rs12759156	chr1	54655686	54655686	104	110.358	1.01644	4141.06	4.89474e-06	0.182661	-0.716253	0.00949905	0.00951659
dmr122804	chr14	89968264	89968263	+	14954	471978	rs1298208	chr14	90440241	90440241	104	102.324	0.930588	3512.39	7.71213e-06	0.175762	0.387294	0.0437956	0.0412482
dmr122825	chr14	90105563	90105562	+	14580	-412928	rs78209542	chr14	89692635	89692635	104	65.1523	0.895502	3441.39	2.21293e-08	0.260926	0.827067	0.0616938	0.0492054
dmr122876	chr14	90303755	90303754	+	14579	105952	rs115343820	chr14	90409706	90409706	104	67.793	1.21958	2921.33	1.33405e-08	0.26791	7.52836	0.00439956	0.00466985
dmr122891	chr14	90384112	90384119	+	14611	-504979	rs75083325	chr14	89879133	89879133	104	17.5602	1.56604	3960.76	1.07237e-23	0.621871	-24.2043	0.0143986	0.043607
dmr122952	chr14	90598526	90598525	+	14287	-818767	rs375176345	chr14	89779759	89779759	104	113.547	0.934588	7090.78	1.16174e-05	0.169505	-0.371928	0.0462954	0.0412101
dmr122954	chr14	90600822	90600821	+	14285	-160581	rs1298208	chr14	90440241	90440241	104	78.8836	0.894861	2232.8	5.73456e-09	0.279427	0.45563	0.00359964	0.00194758
dmr122963	chr14	90629494	90629493	+	14304	-782372	rs61998707	chr14	89847122	89847122	104	109.667	0.955516	1864.12	1.52897e-05	0.16529	0.374913	0.019598	0.0202016
dmr122977	chr14	90671847	90671846	+	14354	-350610	rs77211037	chr14	90321237	90321237	104	107.098	0.940848	5498.92	9.1718e-06	0.17312	3.81909	0.0488951	0.0453126
dmr122990	chr14	90743792	90743791	+	14438	345686	rs61989787	chr14	91089477	91089477	104	82.55	1.3361	3775.71	1.87442e-06	0.197073	-365.76	0.0338966	0.028715
dmr123003	chr14	90788228	90788227	+	14288	10794	rs12888742	chr14	90799021	90799021	104	93.9758	0.927365	2559.5	1.77925e-06	0.197849	-0.263674	0.0225977	0.0200455
dmr123005	chr14	90790687	90790686	+	14291	111556	rs61987394	chr14	90902242	90902242	104	119.884	0.925494	7676.68	6.41141e-06	0.178571	-2.65147	0.0146985	0.0139953
dmr123028	chr14	90877371	90877370	+	14248	-437130	rs1298208	chr14	90440241	90440241	104	72.3328	0.94123	2640.85	1.51339e-07	0.233842	0.360984	0.0434957	0.0396416
dmr123053	chr14	91177966	91177965	+	14044	-517535	rs12890275	chr14	90660431	90660431	104	100.77	0.949448	1989.95	5.17008e-06	0.181833	0.762499	0.0189981	0.0181272
dmr123057	chr14	91199674	91199673	+	14053	952337	rs60631190	chr14	92152010	92152012	104	111.922	0.998236	2030.07	1.92924e-05	0.161709	0.355686	0.0193981	0.0187979
dmr123072	chr14	91253945	91253944	+	14310	-909630	rs67823513	chr14	90344315	90344315	104	61.1609	0.920439	802.231	8.96231e-09	0.273357	0.580883	0.0129987	0.0129257
dmr123077	chr14	91290735	91290734	+	14352	417132	rs112427430	chr14	91707866	91707866	104	50.0094	1.24964	974.537	1.06351e-08	0.271018	3.82975	0.0157984	0.0327805
dmr123111	chr14	91413488	91413487	+	14580	432074	rs61990097	chr14	91845561	91845561	104	62.7859	0.805206	1826.27	1.23558e-08	0.268963	0.832491	0.0427957	0.0422301
dmr123121	chr14	91498556	91498555	+	14814	74263	rs148992749	chr14	91572818	91572819	104	84.9977	0.917498	2038.02	1.19622e-06	0.203744	-0.815559	0.0340966	0.0324907
dmr123130	chr14	91580495	91580494	+	14794	-367318	rs8015925	chr14	91213177	91213177	104	71.4391	0.85889	1961.84	1.49571e-09	0.297415	0.671	0.0039996	0.0030268
dmr123143	chr14	91683038	91683037	+	14921	922297	rs35525249	chr14	92605334	92605334	104	70.0172	1.01995	1981	8.87577e-08	0.241446	-0.922283	0.0133987	0.0210417
dmr123198	chr14	92097189	92097188	+	15179	423181	rs74075423	chr14	92520369	92520369	104	32.3375	1.0979	15517	5.6977e-18	0.513626	-105.427	0.0424958	0.01681
dmr123224	chr14	92224922	92224921	+	15209	211054	rs61977287	chr14	92435975	92435975	104	111.404	0.915978	12606.2	6.30587e-06	0.178823	2.75743	0.0583942	0.0497345
dmr123274	chr14	92449625	92449624	+	14931	-128579	rs74581806	chr14	92321046	92321046	104	25.5125	0.685863	266.851	4.2515e-18	0.516334	9.92615	0.0938906	0.030361
dmr123288	chr14	92504878	92504877	+	14915	-447466	rs766879180	chr14	92057412	92057412	104	97.9672	0.973061	1663.64	1.90493e-06	0.196832	-0.679093	0.00889911	0.00729272
dmr123354	chr14	92756992	92756991	+	14488	-909164	rs75811850	chr14	91847828	91847828	104	64.543	1.20965	1169.35	1.34024e-07	0.235579	-3.66721	0.0079992	0.0175575
dmr123410	chr14	92989253	92989252	+	15027	836792	rs141564718	chr14	93826044	93826048	104	108.834	0.940121	2654.42	1.79543e-05	0.162818	-2.64939	0.0416958	0.0377999
dmr123485	chr14	93352447	93352446	+	14870	-921922	rs2402139	chr14	92430525	92430525	104	114.786	0.968208	4006.95	1.87725e-05	0.162131	0.544934	0.0317968	0.0310194
dmr123502	chr14	93465912	93465911	+	14800	-848885	rs10146142	chr14	92617027	92617027	104	115.141	0.93494	2411.97	3.41971e-05	0.152845	0.466259	0.0431957	0.0395879
dmr123556	chr14	93733933	93733932	+	15270	690721	rs146067227	chr14	94424653	94424653	104	58.0734	1.29452	1223.54	3.4091e-08	0.254915	-1326.87	0.00739926	0.0160258
dmr123567	chr14	93762211	93762210	+	15308	130570	rs4900203	chr14	93892780	93892780	104	111.18	0.955969	3401.57	1.92003e-05	0.161783	0.368493	0.0381962	0.0390911
dmr123616	chr14	93908233	93908232	+	15546	-43328	rs118016406	chr14	93864905	93864905	104	71.7539	1.27469	2930.92	5.54687e-07	0.215049	-310.775	0.0416958	0.0414662
dmr123646	chr14	94025419	94025418	+	15708	-293527	rs73336272	chr14	93731892	93731892	104	93.2953	1.25214	7837.9	8.7489e-07	0.208362	0.8163	0.0124988	0.00865591
dmr123679	chr14	94154953	94154952	+	15530	-322671	rs17129206	chr14	93832282	93832282	104	119.356	0.97769	7171.23	9.59521e-06	0.172431	-2.43407	0.019998	0.0166065
dmr123691	chr14	94290512	94290533	+	15748	-85896	rs1243122	chr14	94204616	94204616	104	100.791	1.07273	3887.04	1.66514e-06	0.198836	-0.33385	0.00659934	0.00642999
dmr123720	chr14	94426773	94426772	+	16094	-38258	rs6575424	chr14	94388515	94388515	104	117.812	0.973874	7463.6	8.83102e-06	0.173697	0.556946	0.0206979	0.0185879
dmr12373	chr1	55053501	55053500	+	15511	-44402	rs12134118	chr1	55009099	55009099	104	100.933	0.933954	3568.95	4.36198e-08	0.251466	0.801898	0.0009999	0.000437595
dmr123750	chr14	94547056	94547055	+	16623	807965	rs76043951	chr14	95355020	95355020	104	58.9672	0.912325	8694.56	4.88852e-11	0.341323	2.03014	0.0164984	0.0107755
dmr123753	chr14	94556620	94556619	+	16658	-182357	rs56328375	chr14	94374263	94374263	104	118.513	1.04473	18192.5	2.25083e-06	0.194342	0.759094	0.00809919	0.00632008
dmr123763	chr14	94581320	94581319	+	16810	-710827	rs73340163	chr14	93870493	93870493	104	56.1641	0.744823	2403.52	3.43071e-10	0.316641	-2.0504	0.0363964	0.0349854
dmr123768	chr14	94596019	94596018	+	16915	-750941	rs11851185	chr14	93845078	93845078	104	110.541	0.982998	4481.48	1.49482e-05	0.165638	0.284417	0.0390961	0.0377151
dmr123773	chr14	94600896	94600895	+	16927	757348	rs4900263	chr14	95358243	95358243	104	109.769	0.955065	2897.91	1.3322e-05	0.167407	0.310544	0.0283972	0.0265416
dmr123780	chr14	94620358	94620357	+	17100	267560	rs1243491	chr14	94887917	94887917	104	93.3359	0.918114	2839.77	2.6513e-06	0.191891	-0.579394	0.0370963	0.0340809
dmr123843	chr14	94794771	94794770	+	17545	-787736	rs112072756	chr14	94007035	94007035	104	94.5039	0.940437	3284.11	2.45773e-06	0.193026	0.786779	0.0307969	0.0295909
dmr123857	chr14	94850108	94850107	+	17621	203075	rs2096297	chr14	95053182	95053182	104	96.9617	0.9912	4289.29	5.29834e-08	0.248735	0.656272	0.00129987	0.000687936
dmr123864	chr14	94876225	94876224	+	17486	311	rs10782483	chr14	94876535	94876535	104	106.468	0.968287	3049.68	7.63696e-06	0.175911	0.713947	0.0228977	0.0206925
dmr123915	chr14	95071039	95071038	+	17326	-422152	rs56250610	chr14	94648887	94648887	104	113.638	0.959844	4395.94	1.47624e-05	0.16583	-0.742359	0.0308969	0.0302181
dmr123925	chr14	95218605	95218604	+	17682	625842	rs55908931	chr14	95844446	95844446	104	119.001	0.935247	13314.8	1.26e-05	0.168261	-0.834358	0.0523948	0.0491331
dmr123970	chr14	95337558	95337557	+	17698	-506883	rs34114056	chr14	94830675	94830675	104	109.21	0.962256	3349.19	9.37919e-06	0.172778	-0.622688	0.0224978	0.0219101
dmr123998	chr14	95429870	95429869	+	17422	246819	rs1615772	chr14	95676688	95676688	104	106.234	0.946237	3474.37	1.85198e-06	0.197253	0.40874	0.00909909	0.00675768
dmr124077	chr14	95669949	95669948	+	16797	-386432	rs2352991	chr14	95283517	95283517	104	103.035	1.10664	5293.45	1.16561e-05	0.169455	0.271264	0.049895	0.0467614
dmr124080	chr14	95675081	95675080	+	16747	305183	rs12586587	chr14	95980263	95980263	104	111.688	0.978764	4462.03	4.27763e-06	0.184697	0.272664	0.009999	0.00936559
dmr12409	chr1	55299090	55299089	+	15539	82890	rs141049334	chr1	55381979	55381979	104	94.3516	1.01601	3431.85	1.96981e-06	0.196333	-2.25473	0.0209979	0.0187495
dmr124106	chr14	95793802	95793801	+	16623	-366223	rs1747024	chr14	95427579	95427579	104	115.537	0.972406	3681.72	3.63786e-07	0.221196	-0.439897	0.00079992	0.000381171
dmr124128	chr14	95884967	95884966	+	16295	-659088	rs721403	chr14	95225879	95225879	104	106.336	0.953029	3191.87	1.57025e-06	0.199708	0.640046	0.0059994	0.00505317
dmr12413	chr1	55314406	55314405	+	15538	242817	rs7542534	chr1	55557222	55557222	104	112.43	0.975688	2311.49	1.00051e-05	0.171791	-0.517545	0.0121988	0.0113296
dmr124148	chr14	95998507	95998506	+	16029	-321819	rs1615772	chr14	95676688	95676688	104	89.2836	0.921818	3462.87	9.23004e-07	0.207574	0.33957	0.0273973	0.0264862
dmr124149	chr14	96002302	96002301	+	16043	-500581	rs179164	chr14	95501721	95501721	104	112.714	0.979601	4109.28	1.50143e-05	0.16557	-0.383159	0.030397	0.0289442
dmr124154	chr14	96043321	96043320	+	16031	-532798	rs117665843	chr14	95510523	95510523	104	82.55	0.997892	6580.34	4.49356e-07	0.218123	1.79176	0.0539946	0.0453818
dmr124181	chr14	96103789	96103788	+	16035	-89214	rs2146932	chr14	96014575	96014575	104	111.394	0.909613	7427.06	7.94334e-07	0.209784	0.322075	0.00479952	0.00427246
dmr124192	chr14	96154171	96154170	+	16182	1359	rs10139557	chr14	96155529	96155529	104	94.4125	0.964466	2470.94	6.15877e-06	0.179181	-0.755347	0.0486951	0.0456778
dmr124195	chr14	96162919	96162918	+	16189	-473837	rs58390694	chr14	95689082	95689082	104	113.313	0.951043	2603.84	2.21291e-05	0.159591	-0.534224	0.0315968	0.029787
dmr124196	chr14	96166409	96166408	+	16205	-139110	rs12888984	chr14	96027299	96027299	104	117.884	0.93858	4619.85	1.75497e-05	0.163169	0.281711	0.0292971	0.0284719
dmr124199	chr14	96171438	96171437	+	16215	-941500	rs72710126	chr14	95229938	95229938	104	111.353	0.955903	5074.37	8.86616e-06	0.173637	-0.787115	0.0249975	0.0257959
dmr124229	chr14	96257635	96257634	+	16099	939636	rs117525798	chr14	97197270	97197270	104	78.457	1.35474	4565.82	1.1334e-06	0.204542	-13.654	0.0452955	0.0389409
dmr124260	chr14	96536547	96536546	+	15534	-878367	rs4905368	chr14	95658180	95658180	104	110.368	0.981602	2183.15	1.35925e-05	0.167098	-0.459135	0.0205979	0.0173984
dmr124262	chr14	96561174	96561173	+	15467	-405645	rs10139557	chr14	96155529	96155529	104	76.6898	1.02465	2130.04	1.8336e-07	0.23109	-0.72712	0.0161984	0.0144389
dmr124288	chr14	96659466	96659465	+	14865	122481	rs1810704	chr14	96781946	96781946	104	99.3789	0.933842	2150.6	7.13554e-06	0.176945	-0.497396	0.0351965	0.0318677
dmr124309	chr14	96725676	96725675	+	14824	-356297	rs189604364	chr14	96369379	96369379	104	115.741	0.943804	5820.77	1.77879e-05	0.162961	-2.55718	0.0466953	0.0421529
dmr124344	chr14	96932508	96932507	+	15065	-658729	rs4243715	chr14	96273779	96273779	104	67.9758	1.01915	2071.05	3.57028e-08	0.254269	0.749479	0.0173983	0.0161966
dmr124408	chr14	97221778	97221777	+	14824	-25158	rs11160386	chr14	97196620	97196620	104	93.0008	1.0441	3287.17	4.91238e-06	0.182607	-0.761527	0.0445955	0.0432064
dmr124432	chr14	97411879	97411878	+	15473	827421	rs4900391	chr14	98239299	98239299	104	111.668	0.961565	3806.98	7.235e-07	0.211156	0.428062	0.00179982	0.00141693
dmr124470	chr14	97694746	97694745	+	16280	-620832	rs148347820	chr14	97073909	97073914	104	81.3211	1.18911	6365.89	6.24673e-07	0.21331	-2.37168	0.0364964	0.0358194
dmr124478	chr14	97747393	97747392	+	16252	-115695	rs59993916	chr14	97631698	97631698	104	117.01	0.99868	6724.75	2.00797e-05	0.161092	-1.95565	0.0445955	0.0401695
dmr124527	chr14	98029601	98029600	+	16746	-387805	rs4905603	chr14	97641796	97641796	104	113.892	0.994713	5452.88	2.02123e-05	0.16099	0.532052	0.0458954	0.0442182
dmr124549	chr14	98225380	98225379	+	16900	-670267	rs117227839	chr14	97555113	97555113	104	83.7688	1.23424	3712.01	1.72317e-06	0.198326	-3.37958	0.0267973	0.0300676
dmr124551	chr14	98227128	98227203	+	16903	756632	rs574678906	chr14	98983835	98983835	104	87.3844	1.14201	3790.57	3.33904e-06	0.188429	4.79491	0.0384962	0.0485544
dmr124617	chr14	98525117	98525116	+	16717	456742	rs17098112	chr14	98981858	98981858	104	76.8117	0.942403	5054.48	1.17186e-07	0.237495	5.47474	0.040396	0.0338386
dmr124620	chr14	98542908	98542907	+	16754	-670888	rs10134715	chr14	97872020	97872020	104	110.338	0.956258	2785.01	1.83969e-05	0.162442	0.426498	0.0348965	0.0333576
dmr124923	chr14	99659530	99659716	+	15347	604141	rs2077216	chr14	100263857	100263857	104	50.2938	1.5105	9780.01	5.63788e-10	0.310211	0.486885	0.0328967	0.0450046
dmr124937	chr14	99722977	99722976	+	15301	-717124	rs17547382	chr14	99005853	99005853	104	103.716	0.930289	3422.77	4.94072e-06	0.18252	-0.714408	0.0250975	0.0235633
dmr124941	chr14	99727610	99727609	+	15302	-713673	rs34885974	chr14	99013937	99013937	104	108.58	0.916584	3802.61	7.72644e-06	0.175734	-0.306104	0.0292971	0.0264373
dmr124994	chr14	99910290	99910289	+	15159	-884852	rs11620968	chr14	99025438	99025438	104	118.361	0.937112	6464.45	4.77091e-06	0.183049	0.878259	0.00949905	0.00951507
dmr125135	chr14	100562866	100562865	+	15407	178724	rs7142156	chr14	100741589	100741589	104	117.691	0.954419	5786.44	1.55064e-05	0.165074	0.330866	0.0335966	0.029375
dmr125161	chr14	100615776	100615775	+	15261	-923435	rs190910411	chr14	99692341	99692341	104	109.109	1.05749	7412.72	4.83861e-06	0.182836	5.46485	0.0170983	0.0161752
dmr125163	chr14	100620713	100620712	+	15249	441956	rs7161194	chr14	101062668	101062668	104	114.532	0.963058	3767.62	9.11811e-06	0.173209	0.326093	0.0169983	0.0143383
dmr125207	chr14	100739205	100739204	+	15064	515128	rs17587609	chr14	101254332	101254332	104	60.0539	1.05745	6097.77	2.21167e-09	0.292223	0.727628	0.0394961	0.0274068
dmr125273	chr14	100897013	100897012	+	14814	-141854	rs12878442	chr14	100755159	100755159	104	109.616	0.963492	2383.77	1.72208e-06	0.198336	0.470809	0.00369963	0.00273196
dmr125322	chr14	101085191	101085190	+	14784	17315	rs55681625	chr14	101102505	101102505	104	113.72	0.952379	6170.8	1.57684e-05	0.164816	-0.495857	0.0494951	0.0454453
dmr125347	chr14	101178602	101178601	+	14810	-438450	rs878110	chr14	100740152	100740152	104	105.595	0.916491	4067.78	9.60751e-06	0.172411	0.311699	0.0458954	0.0450957
dmr125354	chr14	101192845	101192844	+	14789	116926	rs11850640	chr14	101309770	101309770	104	106.783	0.889272	4814.92	4.77216e-06	0.183045	-0.688608	0.0262974	0.0278267
dmr125430	chr14	101457474	101457481	+	14671	837792	rs61992538	chr14	102295273	102295273	104	68.9711	0.922354	1164.13	1.78299e-07	0.231492	0.591427	0.0311969	0.0342793
dmr125484	chr14	101579936	101579998	+	14803	-514419	rs61992671	chr14	101065517	101065517	104	109.251	1.10707	5474.76	2.27892e-06	0.194156	0.414295	0.00379962	0.00385414
dmr12553	chr1	56040373	56040390	+	14645	-657159	rs68010636	chr1	55383212	55383214	104	118.828	0.950537	4618.84	2.13226e-05	0.160165	-0.281168	0.0317968	0.0306898
dmr125541	chr14	101998667	101998666	+	14420	-18843	rs3818188	chr14	101979824	101979824	104	100.019	1.08009	3649.99	5.31378e-06	0.181418	-0.541554	0.0218978	0.0210737
dmr125551	chr14	102058478	102058477	+	14370	-205832	rs35999659	chr14	101852645	101852646	104	116.32	0.933116	3186.82	1.17012e-05	0.169395	0.89831	0.0174983	0.0155651
dmr125580	chr14	102230774	102230773	+	14242	306270	rs12883827	chr14	102537043	102537043	104	118.005	1.01684	10735.7	1.28227e-05	0.167993	2.05649	0.0387961	0.033026
dmr125648	chr14	102573289	102573288	+	14431	899719	rs568952339	chr14	103473007	103473007	104	112.562	0.943768	2095.04	2.14329e-05	0.160085	0.51755	0.029997	0.0258599
dmr125803	chr14	103162130	103162129	+	14788	-643848	rs62006374	chr14	102518282	102518282	104	102.934	1.15054	6991.51	2.27121e-06	0.194207	0.589152	0.0120988	0.0090165
dmr125819	chr14	103189494	103189493	+	14907	408295	rs117051363	chr14	103597788	103597788	104	45.1547	0.944105	3996.51	2.92778e-12	0.375491	-3.92462	0.0438956	0.0228912
dmr12582	chr1	56259319	56259318	+	14780	398659	rs2746353	chr1	56657977	56657977	104	111.15	0.947077	3600.77	1.42916e-05	0.166328	0.43278	0.0355964	0.0318724
dmr12584	chr1	56266807	56266806	+	14762	494473	rs2066370	chr1	56761279	56761279	104	116.848	0.958876	4345.73	5.29025e-06	0.181485	-4.01713	0.00959904	0.0075284
dmr125852	chr14	103254666	103254665	+	15196	286858	rs74088014	chr14	103541523	103541523	104	42.1281	0.818588	10445.5	1.29735e-20	0.56694	0.721601	0.00429957	0.00025066
dmr125957	chr14	103572329	103572328	+	16019	479359	rs11627072	chr14	104051687	104051687	104	117.498	0.939788	3627.82	4.36704e-06	0.184385	0.388	0.00709929	0.00541263
dmr125981	chr14	103638428	103638427	+	16144	880580	rs9671428	chr14	104519007	104519007	104	92.107	1.15846	4631.84	2.1382e-06	0.195109	-0.351719	0.0205979	0.0206318
dmr126026	chr14	103811621	103811620	+	16466	710775	rs10139080	chr14	104522395	104522395	104	112.927	0.936362	4247.35	1.91809e-05	0.161799	-0.380504	0.0457954	0.04448
dmr126056	chr14	103897191	103897190	+	16578	-40545	rs8014294	chr14	103856646	103856646	104	115.07	0.978199	3755.75	2.5627e-05	0.157321	-0.3517	0.0393961	0.0379883
dmr126070	chr14	103936949	103936948	+	16593	-531183	rs200671983	chr14	103405760	103405766	104	116.228	0.981943	4805.67	3.38915e-06	0.188205	0.454735	0.00539946	0.00479459
dmr126072	chr14	103944291	103944291	+	16599	154462	rs45449394	chr14	104098753	104098753	104	105.98	0.939892	2438.79	5.05603e-06	0.182171	2.99926	0.0155984	0.0134677
dmr126126	chr14	104120839	104120838	+	16850	670627	rs61758464	chr14	104791465	104791465	104	60.0945	0.790755	4379.11	2.38619e-10	0.321306	0.812725	0.0384962	0.0205374
dmr126194	chr14	104275572	104275571	+	16223	-826001	rs7146215	chr14	103449571	103449571	104	112.135	0.968355	2480.25	1.25716e-05	0.168296	0.471724	0.0180982	0.0163812
dmr126226	chr14	104334923	104334922	+	16076	-28091	rs77414917	chr14	104306832	104306832	104	98.7391	0.988305	2840.56	1.0266e-05	0.171398	0.738745	0.049795	0.0497595
dmr126234	chr14	104356060	104356059	+	16027	-868902	rs75864826	chr14	103487158	103487158	104	111.77	0.933822	2993.66	9.2258e-06	0.17303	0.48789	0.0192981	0.0173939
dmr126257	chr14	104394814	104394813	+	16025	909906	rs55757119	chr14	105304719	105304719	104	83.7891	0.818031	4472.81	6.94539e-08	0.244919	0.925731	0.020498	0.0159456
dmr126306	chr14	104533930	104533929	+	15920	-232550	rs200716653	chr14	104301380	104301380	104	112.734	0.954689	2035.95	1.37613e-05	0.166909	-0.45	0.0181982	0.015037
dmr126349	chr14	104599226	104599225	+	15850	266439	rs72635202	chr14	104865664	104865664	104	79.8078	0.830115	3171.41	1.07706e-07	0.238697	-0.71575	0.0311969	0.0240611
dmr126351	chr14	104601072	104601071	+	15841	-436830	rs11160789	chr14	104164242	104164242	104	112.521	0.96214	7423.04	1.02814e-05	0.171375	0.317269	0.0427957	0.0375671
dmr126385	chr14	104689185	104689184	+	15589	-189956	rs11628928	chr14	104499229	104499229	104	113.587	0.949326	2568.09	7.39257e-06	0.176406	-0.318062	0.010299	0.00938984
dmr1263	chr1	3904652	3904651	+	19578	-371274	rs12741675	chr1	3533378	3533378	104	115.253	0.972913	4887.24	1.18193e-05	0.169242	0.4517	0.0231977	0.0216308
dmr126433	chr14	104828694	104828693	+	15400	-719705	rs2298000	chr14	104108989	104108989	104	87.75	1.19497	4965.47	2.88735e-06	0.190612	0.913534	0.0481952	0.0465834
dmr126493	chr14	105015742	105015741	+	15355	164101	rs4983590	chr14	105179842	105179842	104	111.709	0.955785	2714.69	1.33614e-05	0.167361	0.313018	0.0209979	0.020928
dmr126499	chr14	105029940	105029939	+	15335	586404	rs75187004	chr14	105616343	105616343	104	107.778	0.934675	3718.01	3.09856e-06	0.189552	-0.618449	0.0127987	0.0107153
dmr126507	chr14	105051191	105051190	+	15362	-185527	rs72635202	chr14	104865664	104865664	104	93.3359	0.886369	2620.89	1.22419e-06	0.203402	-0.810628	0.019598	0.0196097
dmr126524	chr14	105106780	105106779	+	15284	-902253	rs111068125	chr14	104204527	104204527	104	113.039	1.00676	4809.92	1.89896e-06	0.196879	-0.417703	0.00309969	0.00312357
dmr126556	chr14	105184304	105184303	+	15186	-300463	rs45449696	chr14	104883841	104883841	104	113.872	0.956416	3097.74	2.51679e-05	0.157601	-0.464272	0.0367963	0.0373453
dmr126566	chr14	105207114	105207113	+	15107	-341450	rs72635202	chr14	104865664	104865664	104	101.573	0.964922	2461.82	4.92303e-06	0.182574	-0.741466	0.0194981	0.0182287
dmr126578	chr14	105260190	105260189	+	14942	-394526	rs72635202	chr14	104865664	104865664	104	76.0195	0.907168	1453.77	6.13712e-07	0.21357	-0.719172	0.0378962	0.0421405
dmr126582	chr14	105291274	105291273	+	15032	600513	rs149695294	chr14	105891786	105891786	104	81.4023	0.817425	3620.46	9.26946e-08	0.24083	0.78216	0.0261974	0.0215315
dmr12658	chr1	56542879	56542878	+	14509	-277650	rs75285410	chr1	56265229	56265229	104	108.205	0.949691	2589.78	1.76025e-05	0.163122	-1.96487	0.0386961	0.0368785
dmr126622	chr14	105446400	105446399	+	14592	-580736	rs72635202	chr14	104865664	104865664	104	71.7641	0.946109	1115.86	6.31429e-07	0.213153	-0.659802	0.0457954	0.047536
dmr126671	chr14	105558506	105558505	+	14254	-849456	rs73345596	chr14	104709050	104709050	104	121.174	0.929895	5688.59	2.90342e-05	0.155386	-0.474565	0.0486951	0.0460677
dmr126696	chr14	105691429	105691428	+	14354	37668	rs371020742	chr14	105729096	105729096	104	40.2594	0.98266	295.146	7.74184e-11	0.335577	8.36147	0.00429957	0.0174589
dmr126702	chr14	105712300	105712299	+	14268	-920384	rs61758461	chr14	104791916	104791916	104	117.62	0.929332	3465.79	1.81276e-05	0.162669	-1.96772	0.0256974	0.0240335
dmr126735	chr14	105831139	105831138	+	13934	861884	rs12435538	chr14	106693022	106693022	104	108.855	0.944588	2395.35	2.62229e-05	0.156965	0.31747	0.0528947	0.0486691
dmr126798	chr14	106037459	106037458	+	12536	6289	rs113005125	chr14	106043747	106043747	104	79.7469	0.962562	1227.15	1.06602e-06	0.205448	2.21362	0.0276972	0.0277577
dmr12686	chr1	56663278	56663277	+	14283	859062	rs72676937	chr1	57522339	57522339	104	106.437	1.10781	5962.2	8.97751e-06	0.173446	-0.586333	0.0290971	0.0277794
dmr126890	chr14	106442756	106442755	+	9861	-61654	rs73377160	chr14	106381102	106381102	104	60.8461	1.19371	929.177	2.51627e-07	0.226533	3.77581	0.0417958	0.040621
dmr126896	chr14	106491394	106491393	+	9589	-716912	rs140043853	chr14	105774482	105774482	104	78.8227	1.269	1040.32	6.47468e-06	0.178422	-3.56567	0.029597	0.0395134
dmr126913	chr14	106611689	106611688	+	8859	-103260	rs142431778	chr14	106508429	106508429	104	103.462	1.05523	1897.85	2.75573e-05	0.156196	-1.19947	0.0447955	0.0443633
dmr126932	chr14	106790882	106790881	+	7982	-876597	rs149711953	chr14	105914285	105914285	104	108.469	1.0142	1747.91	4.38972e-05	0.148956	0.64102	0.0508949	0.04874
dmr127174	chr15	22723443	22723442	+	6311	110009	rs4778339	chr15	22833451	22833451	104	96.9312	0.9289	1467.24	9.44464e-06	0.172672	-9.19504	0.0417958	0.0366123
dmr127178	chr15	22764435	22764434	+	6577	253134	rs147030528	chr15	23017568	23017568	104	75.4711	0.815858	3014.66	1.03221e-07	0.239302	2.20581	0.0558944	0.0397832
dmr127184	chr15	22789269	22789268	+	6787	619792	rs1997130	chr15	23409060	23409060	104	112.968	0.970801	1499.21	1.46986e-06	0.20069	-0.414789	0.00139986	0.000968294
dmr127255	chr15	23045033	23045032	+	9433	497302	rs184709231	chr15	23542334	23542334	104	41.7625	1.34892	652.001	4.22796e-10	0.313943	13.8895	0.00959904	0.0150712
dmr12725	chr1	56932493	56932492	+	14155	-33354	rs679350	chr1	56899139	56899139	104	102.416	0.88991	5593.75	2.22853e-06	0.19449	0.507755	0.0291971	0.0245339
dmr127260	chr15	23077267	23077266	+	9775	608985	rs3743339	chr15	23686251	23686251	104	39.7008	0.995691	374.959	5.3425e-10	0.31091	-3.81806	0.0159984	0.0492243
dmr127305	chr15	23598616	23598615	+	16234	374243	rs72689869	chr15	23972858	23972858	104	102.405	0.962928	3026.55	3.02781e-06	0.189899	0.774509	0.0138986	0.0130354
dmr127308	chr15	23611303	23611302	+	16339	363703	rs12148138	chr15	23975005	23975005	104	103.959	0.931917	3672.63	6.8988e-06	0.177458	0.413534	0.0348965	0.0331611
dmr127331	chr15	23779332	23779331	+	17317	-196589	rs148336410	chr15	23582739	23582743	104	61.5875	0.670882	2776.35	1.65667e-10	0.325963	-0.642462	0.0266973	0.0200365
dmr127354	chr15	23922777	23922776	+	17677	-965833	rs55776079	chr15	22956944	22956944	104	92.1375	0.973982	7408.02	5.04677e-07	0.21643	0.544248	0.0227977	0.0187404
dmr127397	chr15	24522736	24522735	+	19548	-389190	rs12593934	chr15	24133546	24133546	104	112.775	1.10077	7224.75	1.42862e-05	0.166334	-0.379449	0.0319968	0.0305419
dmr127400	chr15	24557728	24557727	+	19569	-762653	rs11629785	chr15	23795075	23795075	104	64.6953	1.24697	2454.05	2.74031e-08	0.257958	-0.852529	0.00919908	0.0107699
dmr12742	chr1	57004288	57004287	+	14130	-599182	rs3005918	chr1	56405106	56405106	104	100.455	0.989211	3318.67	6.2582e-06	0.178938	-0.754217	0.0338966	0.030766
dmr127468	chr15	25048614	25048613	+	19978	-616576	rs12442405	chr15	24432038	24432038	104	116.086	0.97114	4695.98	9.25276e-06	0.172985	-0.331296	0.0175982	0.0149334
dmr127496	chr15	25239911	25239910	+	19126	894305	rs56117861	chr15	26134215	26134215	104	40.8484	1.16157	3062.01	3.20093e-13	0.401152	-0.753404	0.0116988	0.00777291
dmr127497	chr15	25242171	25242170	+	19098	-668939	rs7402573	chr15	24573232	24573232	104	116.035	0.984789	9246.96	4.70015e-06	0.183274	-4.08332	0.0150985	0.0130665
dmr12750	chr1	57038555	57038554	+	14176	400502	rs12121490	chr1	57439056	57439056	104	102.964	0.957138	2227.12	5.07223e-06	0.182122	-0.85135	0.0182982	0.0153654
dmr127656	chr15	25884427	25884426	+	16482	141654	rs78928885	chr15	26026080	26026080	104	36.0242	1.15677	9325.33	1.16427e-14	0.437674	-1.66956	0.0554945	0.0325131
dmr127658	chr15	25886162	25886161	+	16494	-210488	rs28720684	chr15	25675674	25675674	104	95.1234	0.980569	4210.75	2.16954e-06	0.194891	1.79378	0.029797	0.0266603
dmr12765	chr1	57141105	57141104	+	14325	490378	rs11207077	chr1	57631482	57631482	104	114.491	0.959982	3891.44	2.28439e-05	0.1591	-0.341894	0.0405959	0.0392128
dmr127681	chr15	25985704	25985703	+	16400	-431041	rs72699744	chr15	25554663	25554663	104	116.147	0.959949	6639.16	9.07933e-06	0.173274	0.959436	0.0228977	0.0213411
dmr127684	chr15	25994514	25994513	+	16388	-169903	rs34189860	chr15	25824611	25824611	104	120.545	0.972987	8427.19	3.74836e-06	0.186689	0.29135	0.00729927	0.00619999
dmr127705	chr15	26046900	26046899	+	16427	-221808	rs1596628	chr15	25825092	25825092	104	113.313	0.954961	3499.92	9.19033e-06	0.173089	0.318347	0.0159984	0.0157181
dmr127717	chr15	26094857	26094856	+	16379	945157	rs11636450	chr15	27040013	27040013	104	98.2312	1.20451	9636.57	2.25056e-06	0.194343	-0.681673	0.0205979	0.019181
dmr127741	chr15	26253782	26253781	+	15859	-699119	rs72699744	chr15	25554663	25554663	104	105.107	0.973295	14032	2.75888e-06	0.191295	0.870388	0.0452955	0.0372646
dmr127748	chr15	26293185	26293184	+	15961	-183837	rs17644507	chr15	26109348	26109348	104	80.4984	0.91913	2269.95	4.55161e-07	0.217936	0.557646	0.0326967	0.0292293
dmr127824	chr15	26717121	26717120	+	16428	85572	rs79757640	chr15	26802692	26802692	104	26	1.09456	10215.2	3.85265e-24	0.629202	0.587376	0.019598	0.00283179
dmr12783	chr1	57212932	57212983	+	14226	-67955	rs476568	chr1	57144977	57144977	104	106.874	0.998844	4035.36	6.01079e-06	0.17955	0.647876	0.0188981	0.0179533
dmr127845	chr15	26795427	26795426	+	16248	-393661	rs41404051	chr15	26401766	26401766	104	105.198	0.929983	2992.26	2.16524e-07	0.228699	-0.707204	0.00159984	0.000958888
dmr127879	chr15	26971764	26971763	+	15671	64193	rs12903002	chr15	27035956	27035956	104	66.5336	0.683163	4594.5	1.05286e-11	0.360173	0.684271	0.00589941	0.00389753
dmr127900	chr15	27078579	27078578	+	15398	759483	rs1018104	chr15	27838061	27838061	104	112.734	0.960415	2907.89	1.66988e-06	0.198794	-0.313032	0.00249975	0.00231787
dmr127919	chr15	27251075	27251074	+	14914	-694139	rs2114486	chr15	26556936	26556936	104	91.7313	0.929019	2211.72	9.50369e-07	0.207143	0.478398	0.0135986	0.0132158
dmr127937	chr15	27395988	27395987	+	14089	-501438	rs12909683	chr15	26894550	26894550	104	102.253	0.954364	2640.36	1.04989e-05	0.171055	0.350809	0.0410959	0.0385602
dmr127940	chr15	27402983	27402982	+	14048	-250291	rs73373418	chr15	27152692	27152692	104	76.0297	1.12994	2061.03	6.77617e-07	0.212118	1.52496	0.0180982	0.0278577
dmr127944	chr15	27428154	27428153	+	13825	-388141	rs11636450	chr15	27040013	27040013	104	106.813	0.924378	6344.22	7.61931e-06	0.175946	-0.684887	0.0539946	0.0473226
dmr127954	chr15	27462148	27462147	+	13602	-905212	rs2114486	chr15	26556936	26556936	104	113.811	0.940059	3313.1	1.79425e-05	0.162828	0.473167	0.0317968	0.030215
dmr127997	chr15	27685070	27685069	+	12104	-872450	rs4906916	chr15	26812620	26812620	104	95.8953	0.944128	2631.18	6.05134e-07	0.213776	-1.59286	0.00769923	0.00605885
dmr127999	chr15	27687804	27687803	+	12083	-999709	rs61998714	chr15	26688095	26688095	104	106.651	0.963195	2906.11	1.48498e-05	0.165739	0.740516	0.0390961	0.0379668
dmr128018	chr15	27781789	27781788	+	11449	-290353	rs8035979	chr15	27491436	27491436	104	104.884	1.08487	2438.37	1.28594e-05	0.167949	-0.354935	0.0220978	0.020209
dmr128040	chr15	27865389	27865388	+	11133	-943388	rs61999589	chr15	26922001	26922001	104	81.4633	0.965748	979.83	3.03124e-07	0.223841	-0.636188	0.00869913	0.00697974
dmr12811	chr1	57325832	57325831	+	14074	-412654	rs61766990	chr1	56913178	56913178	104	118.595	0.963943	8201.47	1.74353e-05	0.163269	4.54996	0.0439956	0.0411674
dmr128255	chr15	29118869	29118868	+	11140	571241	rs72719047	chr15	29690109	29690109	104	64.2281	0.594332	8350.26	2.41467e-11	0.350047	1.11493	0.0420958	0.0219049
dmr128265	chr15	29128286	29128285	+	11097	-230002	rs36179795	chr15	28898284	28898284	104	112.562	0.967525	1381.93	1.3024e-05	0.167754	0.299864	0.010199	0.00934093
dmr128313	chr15	29334032	29334031	+	10229	-96348	rs12912450	chr15	29237684	29237684	104	118.117	0.948767	1903.59	9.93952e-06	0.171892	0.36102	0.00649935	0.00631571
dmr128347	chr15	29514250	29514249	+	10251	-363928	rs7183262	chr15	29150322	29150322	104	83.8906	0.960726	1756.38	1.97036e-06	0.196329	-0.388413	0.0435956	0.0392511
dmr128394	chr15	29749137	29749136	+	10686	-187444	rs190897225	chr15	29561693	29561693	104	115.598	0.956132	3032.89	7.8311e-06	0.175529	0.662952	0.00829917	0.00929029
dmr128407	chr15	29822710	29822709	+	10945	-466639	rs10851859	chr15	29356071	29356071	104	25.6852	1.51778	1518.97	2.31499e-21	0.580962	-10.6649	0.00039996	0.000187655
dmr128433	chr15	29984982	29984981	+	10725	-44137	rs56685519	chr15	29940845	29940845	104	62.3086	0.91911	1811.51	2.35536e-08	0.260061	4.70767	0.0492951	0.0391966
dmr128443	chr15	30033099	30033098	+	10706	-477317	rs56268007	chr15	29555782	29555782	104	118.523	0.977776	2369.58	1.9627e-05	0.161444	-0.520736	0.0155984	0.0134907
dmr128473	chr15	30781979	30781978	+	9699	456258	rs4779850	chr15	31238236	31238236	104	116.411	0.98451	2589.85	5.05287e-05	0.14676	-0.360643	0.0483952	0.0478894
dmr128482	chr15	30823983	30824146	+	9768	-769956	rs8036260	chr15	30054027	30054027	104	101.024	1.10467	4002.22	3.64284e-06	0.187119	-0.341969	0.0118988	0.0126063
dmr128501	chr15	30888362	30888361	+	9806	-256858	rs76225618	chr15	30631504	30631504	104	125.836	0.921254	5478.68	4.37842e-07	0.218501	0.521182	0.00039996	0.000306874
dmr128521	chr15	30977490	30977489	+	9732	29332	rs72710454	chr15	31006821	31006821	104	101.4	1.04892	4301.67	2.44753e-06	0.193089	-0.942541	0.0122988	0.0111069
dmr128605	chr15	31343181	31343219	+	10298	808776	rs2337980	chr15	32151995	32151995	104	118.991	0.979912	3790.49	8.53598e-06	0.174216	0.328266	0.00769923	0.00803198
dmr12867	chr1	57689499	57689498	+	14335	789586	rs6695613	chr1	58479084	58479084	104	84.1648	1.1977	2846.68	3.5134e-06	0.187663	2.64884	0.0340966	0.0463055
dmr128710	chr15	31746716	31746715	+	10713	390622	rs71113445	chr15	32137337	32137337	104	107.443	0.935085	2842.32	9.0187e-07	0.207915	0.400495	0.00369963	0.00262331
dmr128736	chr15	31877322	31877321	+	11200	-609593	rs893064	chr15	31267729	31267729	104	114.684	0.9684	5254.78	2.87712e-06	0.190665	-0.319707	0.00809919	0.00558807
dmr128847	chr15	32808431	32808430	+	13549	627566	rs146942967	chr15	33435996	33435996	104	113.374	0.97189	5405.68	1.61442e-05	0.164454	-3.15179	0.040096	0.039424
dmr128856	chr15	32830979	32830978	+	13578	414923	rs10519736	chr15	33245901	33245901	104	99.3789	0.909528	4356.58	1.85428e-06	0.197234	-0.583451	0.0241976	0.0208023
dmr12885	chr1	57808006	57808005	+	14454	869937	rs12403199	chr1	58677942	58677942	104	110.5	0.973046	7787.6	7.40983e-06	0.176371	0.415943	0.0386961	0.0327138
dmr128860	chr15	32847469	32847468	+	13625	668911	rs7181036	chr15	33516379	33516379	104	118.087	0.998184	10895.5	7.74208e-06	0.175703	0.384759	0.0244976	0.020346
dmr128876	chr15	32928493	32928492	+	14013	-167201	rs62002618	chr15	32761292	32761292	104	118.706	0.938984	5113.68	2.78825e-05	0.156014	0.78532	0.0494951	0.0473044
dmr128900	chr15	33040768	33040767	+	14184	457466	rs56059748	chr15	33498233	33498233	104	111.252	0.984802	3656.48	6.83974e-06	0.177588	8.47745	0.0128987	0.0127676
dmr12891	chr1	57856026	57856025	+	14393	932616	rs79139897	chr1	58788641	58788641	104	117.487	0.98709	4457.82	2.82047e-05	0.155836	-3.44041	0.0391961	0.0390414
dmr128935	chr15	33191250	33191249	+	14447	-463184	rs4780038	chr15	32728066	32728066	104	110.195	0.931865	4064.33	1.22026e-05	0.168753	0.316231	0.0369963	0.0353173
dmr128950	chr15	33249901	33249900	+	14822	335590	rs11633741	chr15	33585490	33585490	104	111.038	0.940289	4934.32	1.1833e-06	0.203905	0.584581	0.00439956	0.0037103
dmr128963	chr15	33303128	33303127	+	15270	-290510	rs6494831	chr15	33012618	33012618	104	97.5102	0.949191	4213.46	4.01647e-06	0.185648	-2.13363	0.0426957	0.0404837
dmr128989	chr15	33411798	33411797	+	15969	-118920	rs2339262	chr15	33292878	33292878	104	107.382	0.980215	5343.59	1.42247e-06	0.201176	-0.370389	0.00649935	0.00571781
dmr129000	chr15	33455290	33455289	+	16435	-532224	rs16961209	chr15	32923066	32923066	104	104.071	1.03036	5854.96	7.71572e-06	0.175755	-0.438744	0.0418958	0.0393825
dmr129003	chr15	33476688	33476687	+	16677	173988	rs28606024	chr15	33650675	33650675	104	87.6992	0.975014	1784.07	3.73346e-06	0.186749	0.686147	0.0444956	0.0417635
dmr129004	chr15	33477036	33477035	+	16679	-361821	rs8040873	chr15	33115215	33115215	104	119.478	0.919189	14770.3	1.14723e-05	0.169698	0.749143	0.0540946	0.0498088
dmr129032	chr15	33596388	33596387	+	17200	31461	rs937302	chr15	33627848	33627848	104	108.428	1.0254	7657.29	4.20706e-06	0.184948	-0.375738	0.0206979	0.0178138
dmr129056	chr15	33681269	33681268	+	17378	-209620	rs139487030	chr15	33471649	33471649	104	106.732	0.950936	9624.62	3.76807e-06	0.18661	4.32153	0.0415958	0.0324825
dmr129080	chr15	33772125	33772124	+	17381	312618	rs11362896	chr15	34084742	34084743	104	109.698	0.968363	2937.16	2.24523e-05	0.159367	0.336605	0.0459954	0.04321
dmr12914	chr1	57952144	57952143	+	14284	-476963	rs11584169	chr1	57475181	57475181	104	106.305	1.10556	7219.79	9.69475e-06	0.172273	-0.417727	0.039896	0.0380274
dmr129213	chr15	34461704	34461703	+	15329	-870833	rs72709291	chr15	33590871	33590871	104	116.187	0.970642	8756.91	5.81143e-06	0.180062	-0.504591	0.0208979	0.0164115
dmr129228	chr15	34569263	34569262	+	15208	-763496	rs184322524	chr15	33805767	33805767	104	45.8453	1.5862	1169.16	8.15841e-10	0.30539	-17.001	0.00459954	0.00705639
dmr129239	chr15	34637701	34637700	+	14892	-733876	rs56343807	chr15	33903825	33903825	104	112.186	0.963744	4390.33	1.10263e-05	0.170305	0.332447	0.0270973	0.0251177
dmr129347	chr15	35231067	35231066	+	13811	-63331	rs1903077	chr15	35167736	35167736	104	112.267	0.979445	3114.79	2.10076e-05	0.160395	-0.268165	0.0344966	0.0327309
dmr129357	chr15	35278503	35278502	+	13818	765677	rs76675761	chr15	36044179	36044179	104	115.659	0.929227	4659.68	1.52262e-05	0.165354	2.44456	0.0336966	0.0312352
dmr129380	chr15	35568106	35568105	+	14075	-947890	rs6495693	chr15	34620216	34620216	104	107.87	0.936628	4136.32	7.81341e-06	0.175563	-0.334338	0.029897	0.0282874
dmr129385	chr15	35648324	35648323	+	14125	785737	rs138105356	chr15	36434060	36434060	104	104.284	1.10813	7981.81	8.27876e-06	0.174682	-70.2935	0.0436956	0.0439232
dmr129400	chr15	35771336	35771335	+	13907	388517	rs35938959	chr15	36159852	36159856	104	82.9766	0.823127	6129.85	7.47442e-09	0.275831	-0.731308	0.00579942	0.00509367
dmr129401	chr15	35784926	35784925	+	13883	731919	rs62002141	chr15	36516844	36516844	104	96.3523	1.12797	5103.77	2.44999e-06	0.193074	-0.624321	0.0176982	0.0173879
dmr129407	chr15	35806569	35806568	+	13852	27637	rs144328717	chr15	35834205	35834208	104	66.3305	1.20596	1817.75	5.40815e-08	0.248447	-0.625265	0.010099	0.0110896
dmr129455	chr15	36177542	36177541	+	13488	-802318	rs11854288	chr15	35375224	35375224	104	96.4742	0.95071	5148.91	3.25148e-06	0.188829	-0.477453	0.0488951	0.044824
dmr129530	chr15	36830251	36830250	+	14052	-670395	rs35938959	chr15	36159852	36159856	104	109.434	0.95767	2660.7	4.59835e-06	0.183605	-0.850192	0.0105989	0.00862112
dmr129535	chr15	36854497	36854496	+	14082	552616	rs985610	chr15	37407112	37407112	104	116.604	0.97747	5351.36	5.9682e-06	0.179658	-0.364655	0.0110989	0.00972496
dmr129540	chr15	36880593	36880592	+	14142	-457501	rs11856401	chr15	36423092	36423092	104	98.0992	0.957122	2386.82	7.5162e-06	0.176154	0.740559	0.039696	0.0378627
dmr129541	chr15	36884068	36884067	+	14149	-939671	rs35991973	chr15	35944397	35944397	104	86.9375	0.882313	2744.29	1.37078e-06	0.201726	0.931529	0.0445955	0.043958
dmr129650	chr15	37824022	37824021	+	14304	49366	rs56191340	chr15	37873387	37873387	104	95.9766	0.9491	3031.26	1.73828e-06	0.198196	2.42406	0.0191981	0.0167693
dmr129667	chr15	37962251	37962250	+	14678	781507	rs68164573	chr15	38743757	38743757	104	98.3633	0.924891	2631.29	4.2128e-08	0.251954	-0.608383	0.00079992	0.000494253
dmr129689	chr15	38159869	38159868	+	15284	203086	rs12911808	chr15	38362954	38362954	104	107.981	0.923011	4348.37	2.39924e-06	0.193387	0.32364	0.0123988	0.0101009
dmr129695	chr15	38200729	38200728	+	15271	543029	rs68164573	chr15	38743757	38743757	104	103.614	0.996021	4087.59	5.73422e-06	0.180264	-0.605992	0.0290971	0.0245028
dmr129724	chr15	38380368	38380367	+	15578	900739	rs34356989	chr15	39281106	39281106	104	111.963	0.935503	4373.59	7.80293e-06	0.175584	-0.40713	0.0239976	0.0203975
dmr129726	chr15	38389342	38389341	+	15572	929559	rs62002309	chr15	39318900	39318900	104	65.0203	0.885735	1308.47	9.47208e-09	0.272602	0.509856	0.0137986	0.0138833
dmr129750	chr15	38576006	38576005	+	15599	907291	rs71129401	chr15	39483296	39483296	104	99.4906	0.929389	2677.22	8.85021e-06	0.173664	0.420517	0.050295	0.0473957
dmr12975	chr1	58310806	58310805	+	13958	954752	rs17119194	chr1	59265557	59265557	104	99.3891	0.926278	2755.74	3.8962e-06	0.186106	1.93003	0.0270973	0.0242412
dmr129788	chr15	38803753	38803752	+	15888	829478	rs80322011	chr15	39633230	39633230	104	113.973	0.910624	5091.35	1.5111e-05	0.165471	0.71803	0.0468953	0.041817
dmr129828	chr15	38983799	38983798	+	15582	-671364	rs7161758	chr15	38312435	38312435	104	108.743	0.974056	3233.06	8.7133e-06	0.173902	-0.283971	0.0213979	0.0195239
dmr129845	chr15	39107889	39107888	+	15600	243	rs1460790	chr15	39108131	39108131	104	99.1859	0.93372	3008.89	4.8597e-06	0.18277	3.26912	0.0365963	0.0315489
dmr129860	chr15	39191744	39191743	+	15649	209835	rs59068114	chr15	39401578	39401578	104	102.334	0.956433	4841.92	5.41161e-08	0.248438	-1.71605	0.00109989	0.00048307
dmr129890	chr15	39360107	39360106	+	15699	273838	rs16969460	chr15	39633944	39633944	104	112.491	0.958465	4042.63	1.44484e-05	0.16616	0.611915	0.0311969	0.0304381
dmr129947	chr15	39784149	39784148	+	14909	105330	rs386220	chr15	39889478	39889478	104	70.5758	0.841632	2566.85	2.34147e-08	0.260143	-0.898373	0.0288971	0.023857
dmr130001	chr15	40112949	40112948	+	14263	871012	rs11855248	chr15	40983960	40983960	104	110.937	1.00377	7154.38	4.71153e-06	0.183238	-0.400893	0.0178982	0.0158083
dmr130057	chr15	40419073	40419072	+	13632	560177	rs9796	chr15	40979249	40979249	104	115.934	1.00225	5067.16	3.83715e-06	0.186336	-0.407922	0.00619938	0.00531854
dmr130145	chr15	40808949	40808948	+	12627	-562367	rs11070259	chr15	40246582	40246582	104	113.821	0.942891	2494.61	1.11434e-05	0.170143	0.335351	0.0156984	0.014079
dmr130177	chr15	40947928	40947927	+	12684	203799	rs3959554	chr15	41151726	41151726	104	95.3977	1.17485	5042.84	2.13771e-06	0.195112	-0.409701	0.0175982	0.0138836
dmr130190	chr15	41042106	41042105	+	12755	-6587	rs75854901	chr15	41035519	41035519	104	66.9297	1.08478	1848.13	1.77368e-08	0.263987	0.961458	0.00949905	0.00776404
dmr130233	chr15	41278941	41278940	+	12961	546985	rs3179542	chr15	41825925	41825925	104	110.185	0.975105	1585.39	3.35535e-05	0.15314	-0.448711	0.0357964	0.0336185
dmr130261	chr15	41511190	41511189	+	13248	-359464	rs3959554	chr15	41151726	41151726	104	115.101	0.989341	3127.03	3.11144e-05	0.154312	-0.463193	0.0359964	0.0374339
dmr130327	chr15	41869387	41869386	+	12947	756261	rs35472963	chr15	42625647	42625647	104	116.025	0.97238	4109.15	6.50152e-06	0.178359	0.507154	0.010499	0.00898025
dmr13036	chr1	58639930	58639929	+	13984	296965	rs4912205	chr1	58936894	58936894	104	114.065	0.968879	4577.51	1.98424e-05	0.161276	0.509818	0.0448955	0.0396538
dmr130477	chr15	42502267	42502266	+	11517	626646	rs145272918	chr15	43128912	43128912	104	60.7547	1.0007	776.933	1.38889e-07	0.23507	1557.66	0.0860914	0.0443386
dmr130497	chr15	42721030	42721029	+	10696	-743937	rs72726048	chr15	41977093	41977093	104	59.1195	1.09766	900.596	9.56211e-08	0.240389	2.88108	0.0318968	0.037408
dmr130549	chr15	43248394	43248393	+	9527	606674	rs495880	chr15	43855067	43855067	104	108.55	1.03222	1400.99	5.27121e-05	0.146099	0.253359	0.0407959	0.0441485
dmr130566	chr15	43306248	43306247	+	9387	-680105	rs11638835	chr15	42626143	42626143	104	106.305	0.980321	1443.82	3.81362e-05	0.151148	0.262166	0.0479952	0.0472984
dmr130575	chr15	43368729	43368728	+	9054	368572	rs2597073	chr15	43737300	43737300	104	87.0898	1.21725	1504.61	6.35603e-06	0.178702	7.89192	0.0259974	0.025452
dmr130735	chr15	44986417	44986416	+	12033	725105	rs56343519	chr15	45711521	45711521	104	117.995	0.953561	2554.87	5.27675e-05	0.146082	-1.03423	0.0520948	0.0487493
dmr130761	chr15	45131199	45131198	+	12375	-896713	rs2696089	chr15	44234486	44234486	104	72.0383	1.07932	1921.11	6.01775e-07	0.213857	1.03235	0.0438956	0.0481201
dmr130768	chr15	45166629	45166628	+	12362	670261	rs139633813	chr15	45836889	45836889	104	49.7453	0.637735	8637.87	4.26351e-13	0.397887	-5.29082	0.0774923	0.0377039
dmr130793	chr15	45277155	45277154	+	12778	504837	rs78016364	chr15	45781991	45781991	104	33.475	1.23212	1020.14	1.75362e-16	0.480812	-1.95707	0.00209979	0.000798431
dmr130839	chr15	45534468	45534467	+	13639	150893	rs8040171	chr15	45685360	45685360	104	102.527	0.976628	3085.97	6.52486e-06	0.178304	-0.334026	0.0276972	0.0255227
dmr13085	chr1	58961064	58961063	+	13547	-533897	rs1417984	chr1	58427167	58427167	104	116.695	0.933979	3515.18	7.49627e-06	0.176194	0.408499	0.0114989	0.0103357
dmr130888	chr15	45784540	45784539	+	14241	-313978	rs2467860	chr15	45470562	45470562	104	91.975	0.915576	2132.03	3.46241e-06	0.187883	0.814676	0.0409959	0.0377645
dmr130910	chr15	46080111	46080110	+	14302	-51420	rs114966657	chr15	46028691	46028691	104	109.728	0.966749	1668.67	9.16014e-06	0.173139	0.88852	0.0120988	0.0102269
dmr130928	chr15	46279754	46279753	+	14292	708717	rs2089900	chr15	46988470	46988470	104	108.479	1.01767	3348.19	2.41232e-05	0.158257	0.270142	0.0486951	0.0494138
dmr131004	chr15	47100129	47100128	+	14587	282487	rs175979	chr15	47382615	47382615	104	118.98	0.933691	5677.9	1.84509e-05	0.162397	0.295073	0.0358964	0.0337203
dmr13104	chr1	59099826	59099825	+	13273	-259738	rs115175877	chr1	58840088	58840088	104	125.166	0.900835	9029.58	1.44844e-05	0.166122	3.86425	0.0294971	0.0270216
dmr13110	chr1	59156239	59156238	+	13321	112280	rs17119215	chr1	59268518	59268518	104	115.162	0.953227	2041.04	3.06914e-05	0.154525	2.51109	0.029797	0.0281397
dmr131113	chr15	47930132	47930131	+	12620	-335432	rs12900091	chr15	47594700	47594700	104	108.002	0.937814	1951.98	1.93812e-05	0.161638	0.389576	0.0341966	0.033186
dmr131134	chr15	48106236	48106235	+	12501	-178443	rs2924561	chr15	47927793	47927793	104	114.695	0.96904	2496.92	1.43673e-05	0.166247	0.275834	0.0158984	0.0149333
dmr131143	chr15	48173177	48173176	+	12487	-657591	rs74011493	chr15	47515586	47515586	104	43.0117	1.24554	374.007	2.86069e-09	0.288788	0.798501	0.0069993	0.0219535
dmr13116	chr1	59205261	59205260	+	13322	-983253	rs12146090	chr1	58222008	58222008	104	118.137	0.96012	3459.65	1.26214e-05	0.168235	0.418952	0.0147985	0.0135395
dmr131187	chr15	48580248	48580247	+	11748	396267	rs117354912	chr15	48976514	48976514	104	112.775	1.0103	2844.45	4.76421e-06	0.18307	3.86276	0.00689931	0.00505717
dmr131234	chr15	48984219	48984218	+	11501	120320	rs79539506	chr15	49104538	49104538	104	114.695	0.947899	1384.87	1.1749e-06	0.20401	0.692713	0.0009999	0.000699285
dmr131272	chr15	49304767	49304766	+	12095	972202	rs72738903	chr15	50276968	50276968	104	91.1625	1.08873	3173.08	3.43305e-06	0.188011	-2.29338	0.0329967	0.0313719
dmr131297	chr15	49591146	49591145	+	12612	386131	rs10519250	chr15	49977276	49977276	104	113.516	0.970477	1781.19	9.04067e-06	0.173339	-0.761373	0.00879912	0.00732804
dmr131357	chr15	50159435	50159434	+	13317	58375	rs28448432	chr15	50217809	50217809	104	120.067	0.890198	6251.68	9.70826e-06	0.172252	-0.698321	0.0209979	0.0208825
dmr131367	chr15	50208435	50208434	+	13325	-430117	rs522615	chr15	49778318	49778318	104	110.104	0.987908	4058.2	4.48839e-06	0.183971	-0.639816	0.0131987	0.0100934
dmr131497	chr15	51113819	51113818	+	13869	-977044	rs8037555	chr15	50136775	50136775	104	63.2227	0.815574	2755.73	6.16672e-09	0.278443	0.467334	0.0558944	0.0376015
dmr131511	chr15	51171250	51171249	+	13865	-223038	rs144809125	chr15	50948201	50948212	104	74.3438	1.40634	1836.18	1.04435e-06	0.205751	-0.855027	0.0158984	0.0176372
dmr131540	chr15	51338575	51338574	+	13913	-464005	rs1810098	chr15	50874570	50874570	104	44.0578	0.966931	1251.07	1.0061e-10	0.33228	-0.640459	0.0616938	0.0380091
dmr131558	chr15	51400512	51400511	+	13877	762329	rs56035758	chr15	52162840	52162840	104	102.791	1.10295	4706.17	1.52983e-06	0.200096	1.2336	0.00669933	0.0048052
dmr13156	chr1	59693964	59693963	+	12615	-524810	rs200986239	chr1	59169150	59169154	104	112.663	0.976014	1390.15	1.62725e-05	0.164332	0.415388	0.0119988	0.0112443
dmr131601	chr15	51707775	51707774	+	13605	-260164	rs7164265	chr15	51447611	51447611	104	114.339	0.989792	3788.7	1.56855e-07	0.233329	-0.448689	0.00019998	0.000158155
dmr131602	chr15	51709403	51709402	+	13596	540243	rs11636941	chr15	52249645	52249645	104	117.711	0.951656	5444.22	3.97134e-06	0.185818	0.721141	0.0079992	0.0065553
dmr131612	chr15	51762106	51762105	+	13611	-394846	rs2445782	chr15	51367260	51367260	104	97.9367	1.18903	2506.59	1.55762e-05	0.165005	0.562611	0.0333967	0.036816
dmr131654	chr15	51940124	51940123	+	13849	-231205	rs2607122	chr15	51708919	51708919	104	95.3266	1.02107	7967.91	2.14351e-07	0.228844	2.62202	0.00879912	0.00486274
dmr1316	chr1	4057803	4057802	+	19283	-398953	rs10910002	chr1	3658850	3658850	104	114.004	0.965374	4672.38	1.89373e-05	0.161996	-0.502269	0.0407959	0.0392399
dmr131739	chr15	52282672	52282671	+	14668	-215139	rs11854569	chr15	52067533	52067533	104	94.768	0.893646	2351.93	2.49448e-06	0.192804	0.387293	0.0291971	0.0263457
dmr13182	chr1	59857601	59857648	+	12517	147665	rs35260675	chr1	60005313	60005313	104	117.64	0.945989	2792.55	6.966e-06	0.17731	-0.828705	0.00749925	0.00659997
dmr131830	chr15	52854814	52854813	+	15714	-137635	rs12899731	chr15	52717179	52717179	104	94.0672	0.846207	5504.04	8.01354e-07	0.209654	0.519394	0.0374963	0.029871
dmr131836	chr15	52904062	52904061	+	15783	650710	rs8034897	chr15	53554771	53554771	104	113.09	0.969244	3918.42	9.64998e-06	0.172344	-0.301904	0.0165983	0.0175968
dmr131858	chr15	53078614	53078613	+	16265	243170	rs11639284	chr15	53321783	53321783	104	113.659	0.963181	3167.37	3.17284e-05	0.154009	1.99066	0.049995	0.0480242
dmr131927	chr15	53435279	53435278	+	16692	219882	rs484867	chr15	53655160	53655160	104	100.913	0.941732	3786.08	1.21923e-08	0.269146	-0.576829	0.00049995	0.000135184
dmr132003	chr15	53982479	53982478	+	17899	146891	rs11071044	chr15	54129369	54129369	104	108.296	1.00386	3069.73	6.47129e-06	0.17843	0.480101	0.00959904	0.0124688
dmr132059	chr15	54339161	54339160	+	17764	-176486	rs150206209	chr15	54162675	54162675	104	103.005	0.95973	12154.1	9.64057e-07	0.206932	-1.55344	0.0177982	0.0158824
dmr132065	chr15	54390096	54390095	+	17757	-837734	rs17630869	chr15	53552362	53552362	104	86.6531	0.974085	3872.28	1.48157e-06	0.200572	-27.4122	0.049795	0.0466982
dmr132138	chr15	54976392	54976391	+	17159	-137543	rs4774708	chr15	54838849	54838849	104	109.119	0.97558	3554.05	6.45122e-07	0.212838	0.818334	0.00229977	0.00144513
dmr132156	chr15	55113193	55113192	+	16972	-65420	rs61201245	chr15	55047773	55047773	104	114.298	0.984845	4951.81	1.80088e-05	0.162771	0.593955	0.0366963	0.0356215
dmr132185	chr15	55287703	55287702	+	16393	552102	rs12911130	chr15	55839804	55839804	104	98.15	1.01522	6840.37	2.64747e-06	0.191913	-0.521562	0.0365963	0.0321842
dmr132200	chr15	55398953	55398952	+	16281	540412	rs72734323	chr15	55939364	55939364	104	117.833	0.972057	8222.76	1.81864e-05	0.16262	-0.963739	0.0482952	0.0448276
dmr132281	chr15	55804238	55804237	+	15153	-365255	rs687623	chr15	55438983	55438983	104	81.5039	0.96767	1313.85	2.07159e-06	0.195581	-0.354032	0.039996	0.0390933
dmr132298	chr15	55900158	55900157	+	14555	-853747	rs7166870	chr15	55046411	55046411	104	115.426	0.984903	3590.65	2.83599e-05	0.155751	-17.2973	0.0386961	0.038327
dmr132301	chr15	55924346	55924345	+	14425	432630	rs2725866	chr15	56356975	56356975	104	116.096	0.948645	4936.25	1.58167e-05	0.164769	-54.9314	0.0318968	0.0304549
dmr13240	chr1	60403690	60403689	+	12173	-684577	rs74602076	chr1	59719113	59719113	104	109.037	1.01908	4059.5	4.37308e-06	0.184364	-3.38618	0.00979902	0.00940039
dmr132509	chr15	57496440	57496439	+	15605	-925629	rs28782544	chr15	56570811	56570811	104	117.985	0.96204	13435.5	1.4242e-06	0.201158	0.748822	0.00579942	0.00470096
dmr132577	chr15	57768167	57768166	+	15754	-336321	rs7166594	chr15	57431846	57431846	104	110.216	0.900025	5705.34	8.57586e-06	0.174145	0.575811	0.0410959	0.0388321
dmr132589	chr15	57856170	57856169	+	15860	5091	rs2414524	chr15	57861260	57861260	104	117.721	0.964112	5404.98	1.89762e-05	0.161964	0.390176	0.0351965	0.0327583
dmr132601	chr15	57915967	57915966	+	15812	-5974	rs7182757	chr15	57909993	57909993	104	102.456	0.934456	3593.5	7.20656e-06	0.176794	0.777628	0.0419958	0.0385543
dmr132602	chr15	57917834	57917833	+	15807	579498	rs55995747	chr15	58497331	58497331	104	103.919	0.94785	4495.28	5.63212e-06	0.180537	-0.883459	0.0346965	0.031187
dmr132618	chr15	57957566	57957565	+	15775	-503529	rs1280408	chr15	57454037	57454037	104	83.9211	1.06294	4951.36	1.3258e-07	0.235734	-0.487359	0.010399	0.00784665
dmr132685	chr15	58403042	58403041	+	15936	-512648	rs1866963	chr15	57890394	57890394	104	105.605	0.972697	2165.47	2.21929e-05	0.159547	0.413032	0.0451955	0.0448678
dmr132749	chr15	58938890	58938889	+	15253	-951656	rs12915901	chr15	57987234	57987234	104	114.329	0.951235	4028.96	2.45288e-05	0.157999	-0.425287	0.0456954	0.0456484
dmr132750	chr15	58950608	58950607	+	15291	-651444	rs76918474	chr15	58299164	58299164	104	109.677	0.96616	2206	2.32586e-05	0.158821	-2.46923	0.0368963	0.034446
dmr13276	chr1	60701410	60701409	+	12545	888885	rs10749726	chr1	61590294	61590294	104	114.095	0.953252	2198.03	1.5325e-05	0.165255	0.362576	0.0179982	0.0160944
dmr132786	chr15	59223987	59223986	+	15695	-42146	rs12916830	chr15	59181841	59181841	104	106.234	0.964541	2458.73	1.61134e-05	0.164483	0.357634	0.0381962	0.036219
dmr13290	chr1	60771334	60771333	+	12623	853934	rs1390449	chr1	61625267	61625267	104	122.83	0.944554	3847.46	8.24733e-06	0.17474	0.334517	0.0069993	0.00660546
dmr132933	chr15	60001066	60001065	+	15620	932815	rs72752776	chr15	60933880	60933880	104	67.1125	0.921144	1216.31	1.56925e-07	0.233323	0.677039	0.0425957	0.0419655
dmr133122	chr15	61051507	61051506	+	14868	-367233	rs71429572	chr15	60684273	60684274	104	100.527	0.986922	2577.26	7.7989e-06	0.175592	-0.561297	0.0305969	0.0296522
dmr133136	chr15	61111246	61111245	+	14866	-257460	rs1673336	chr15	60853786	60853786	104	111.069	0.971543	4455.9	5.60761e-06	0.180603	0.32088	0.0152985	0.013676
dmr133153	chr15	61157806	61157805	+	14712	-156306	rs11638929	chr15	61001500	61001500	104	121.652	0.950786	10203.7	4.8232e-07	0.217091	0.356006	0.00109989	0.000779593
dmr133157	chr15	61177311	61177310	+	14643	749059	rs7172967	chr15	61926369	61926369	104	109.352	0.973695	2957.24	2.28426e-05	0.159101	-0.294714	0.0465953	0.0447157
dmr13316	chr1	60923776	60923775	+	12878	-346583	rs10493290	chr1	60577193	60577193	104	106.61	1.08473	3995.35	1.85969e-05	0.162275	0.508822	0.0426957	0.0428019
dmr133177	chr15	61290754	61290753	+	14311	78570	rs66479343	chr15	61369323	61369323	104	69.2148	0.964363	1127.78	4.60496e-08	0.250706	-3.01736	0.0135986	0.0113416
dmr133178	chr15	61294923	61294922	+	14270	-237775	rs72754781	chr15	61057148	61057148	104	111.82	0.972837	11184.1	4.16722e-06	0.185092	-0.653726	0.0270973	0.0225325
dmr133250	chr15	61660855	61660854	+	14451	489611	rs8037272	chr15	62150465	62150465	104	93.2141	0.939322	9146.3	8.33861e-07	0.209069	-0.510802	0.0460954	0.0356698
dmr133256	chr15	61684044	61684043	+	14533	679917	rs35940440	chr15	62363960	62363960	104	116.096	0.933074	5360.49	3.56922e-06	0.187426	-0.450623	0.00949905	0.00754953
dmr13330	chr1	60983923	60983922	+	12913	168336	rs34296612	chr1	61152258	61152258	104	91.5992	0.927097	11959.6	3.43075e-07	0.222047	7.43369	0.0444956	0.0279375
dmr13339	chr1	61021410	61021409	+	13066	737992	rs11807037	chr1	61759401	61759401	104	73.6633	1.08251	1991.65	4.28553e-08	0.251714	-0.702761	0.00509949	0.0052649
dmr133402	chr15	62413053	62413052	+	14439	-888530	rs4072422	chr15	61524523	61524523	104	110.571	0.96615	2088.25	1.53099e-05	0.16527	0.562222	0.0208979	0.0198105
dmr133527	chr15	62936918	62936917	+	14091	-715036	rs12917444	chr15	62221882	62221882	104	109.048	1.03417	5233.38	4.62719e-06	0.183511	-6.08677	0.0116988	0.0120126
dmr133561	chr15	63080595	63080594	+	14317	659671	rs80029078	chr15	63740265	63740265	104	88.6438	1.15032	6061.36	1.63334e-06	0.199123	1.78634	0.0347965	0.0345825
dmr133621	chr15	63410899	63410898	+	13810	225746	rs62012833	chr15	63636644	63636644	104	110.774	0.915405	5875.21	9.53838e-07	0.207089	0.641099	0.00449955	0.0042536
dmr133739	chr15	64141387	64141386	+	12436	-266665	rs8039935	chr15	63874722	63874722	104	109.972	0.95588	2166.91	9.55621e-06	0.172493	-0.417797	0.0160984	0.014139
dmr133757	chr15	64312336	64312335	+	12412	-344123	rs1380842	chr15	63968213	63968213	104	80.3461	0.877148	1495.63	1.06629e-08	0.270982	-0.827214	0.00259974	0.00191715
dmr133798	chr15	64747837	64747836	+	12114	-795193	rs5813269	chr15	63952644	63952644	104	64.5023	0.859572	785.374	5.42443e-09	0.28018	0.756426	0.00869913	0.00819238
dmr133844	chr15	64944679	64944678	+	11786	-124311	rs8040326	chr15	64820368	64820368	104	107.656	0.960949	1079.65	3.06362e-05	0.154553	0.507183	0.029897	0.0278303
dmr13385	chr1	61422945	61422944	+	14057	-819110	rs484708	chr1	60603835	60603835	104	107.047	0.934531	3632.68	8.51729e-06	0.174249	0.674205	0.0314969	0.0296617
dmr133872	chr15	65104737	65104736	+	11739	192902	rs11637155	chr15	65297638	65297638	104	60.4195	0.997013	606.473	9.64619e-08	0.240265	1.1609	0.0105989	0.0299007
dmr133916	chr15	65393630	65393629	+	12395	827846	rs4776292	chr15	66221475	66221475	104	119.092	0.956329	2872.81	1.77041e-05	0.163034	0.310736	0.0168983	0.015285
dmr133940	chr15	65491794	65491793	+	12560	-782401	rs77498588	chr15	64709393	64709393	104	65.1625	1.21863	1399.3	7.33478e-08	0.244148	11.6897	0.00639936	0.0119613
dmr133992	chr15	65918505	65918505	+	13483	-978871	rs12905614	chr15	64939634	64939634	104	112.673	0.918488	3778.68	2.18333e-05	0.159799	0.277819	0.0513949	0.0495664
dmr133995	chr15	65941476	65941475	+	13518	297398	rs12916788	chr15	66238873	66238873	104	122.363	0.970711	5992.64	2.47909e-05	0.157834	-0.661668	0.0363964	0.0315452
dmr134019	chr15	66007622	66007621	+	13619	946704	rs142950680	chr15	66954325	66954325	104	67.0313	0.925263	3901.77	3.62519e-09	0.285613	15.7681	0.0191981	0.0127506
dmr134063	chr15	66146279	66146278	+	13869	-835091	rs113482177	chr15	65311188	65311188	104	100.496	0.94461	7505.84	2.44948e-06	0.193077	4.4772	0.0412959	0.0335218
dmr134101	chr15	66235749	66235748	+	14012	-938111	rs11637155	chr15	65297638	65297638	104	116.431	0.954818	6395.71	1.05282e-06	0.205632	1.43203	0.00219978	0.00208337
dmr134102	chr15	66236601	66236600	+	14012	479770	rs2278603	chr15	66716370	66716370	104	100.527	0.965253	1706.06	1.58434e-05	0.164743	-1.87651	0.0426957	0.0418934
dmr134164	chr15	66593870	66593869	+	13447	299033	rs2464860	chr15	66892902	66892902	104	75.9992	0.951222	1157.98	1.21386e-06	0.203527	0.899102	0.0463954	0.0460583
dmr134256	chr15	66900942	66900941	+	13737	224329	rs11071937	chr15	67125270	67125270	104	113.821	0.954671	2857.78	1.70933e-05	0.163575	0.357801	0.0247975	0.0235135
dmr134327	chr15	67199963	67199962	+	13587	-80263	rs11637580	chr15	67119700	67119700	104	84.9977	0.948332	1405.81	2.14848e-07	0.228811	0.630318	0.00639936	0.0053183
dmr134386	chr15	67803462	67803461	+	13534	937653	rs66695811	chr15	68741114	68741114	104	120.311	0.952958	10259.4	1.32765e-05	0.167459	0.347029	0.0380962	0.0339449
dmr134403	chr15	67841141	67841140	+	13445	-926434	rs17208249	chr15	66914707	66914707	104	64.6039	0.602038	8611.97	2.05809e-10	0.323198	0.566221	0.0751925	0.0451937
dmr134453	chr15	68196600	68196599	+	12504	-25547	rs139711263	chr15	68171049	68171053	104	114.227	1.01543	3743.63	2.08415e-07	0.229249	0.682128	9.999e-05	0.000171644
dmr134454	chr15	68203656	68203655	+	12500	117449	rs11633421	chr15	68321104	68321104	104	97.0023	0.973139	2007.31	2.90283e-06	0.190532	-0.774654	0.0180982	0.0142492
dmr134455	chr15	68205368	68205367	+	12503	104179	rs4777034	chr15	68309546	68309546	104	107.829	0.938416	2180.34	3.59468e-06	0.187319	0.301292	0.00879912	0.00732605
dmr134502	chr15	68389275	68389384	+	12836	-275212	rs11071980	chr15	68114063	68114063	104	109.647	0.986691	4047.74	5.42607e-06	0.181101	-1.75709	0.0160984	0.0129221
dmr134516	chr15	68431006	68431005	+	12875	-393900	rs11071975	chr15	68037106	68037106	104	105.442	1.03337	2725.89	1.82916e-06	0.197437	0.635458	0.00509949	0.00346478
dmr134540	chr15	68508926	68508925	+	12956	29593	rs72746537	chr15	68538518	68538518	104	113.75	0.970139	2585.26	2.56349e-05	0.157316	4.04255	0.0326967	0.0306985
dmr134573	chr15	68636331	68636330	+	12971	-710954	rs75249100	chr15	67925377	67925377	104	101.42	0.94203	2334.6	2.68115e-08	0.258261	2.87202	0.00069993	0.000163258
dmr134579	chr15	68668118	68668117	+	13119	-411137	rs58176711	chr15	68256981	68256981	104	56.6313	1.30365	1037.69	7.96947e-08	0.242973	0.885408	0.0183982	0.0303817
dmr134643	chr15	69035156	69035155	+	13436	-725610	rs4777034	chr15	68309546	68309546	104	120.088	0.94121	4297.87	2.1145e-05	0.160294	0.284343	0.0282972	0.0265541
dmr13470	chr1	61868942	61868941	+	13656	93045	rs2498964	chr1	61961986	61961986	104	112.501	0.963672	5307.98	5.08118e-06	0.182096	0.343062	0.0145985	0.0131584
dmr134710	chr15	69391821	69391902	+	13535	-367375	rs1699221	chr15	69024446	69024446	104	115.294	0.956594	3448.09	2.14637e-05	0.160063	-0.3226	0.0327967	0.031017
dmr134759	chr15	69690698	69690697	+	13411	-991043	rs34700358	chr15	68699655	68699655	104	103.188	0.886868	4441.88	9.99551e-07	0.206398	-0.785462	0.0115988	0.00931206
dmr134939	chr15	70442693	70442692	+	12868	-122332	rs11353620	chr15	70320360	70320361	104	110.622	1.00182	2310.94	2.0479e-05	0.160788	-0.355569	0.0277972	0.0252303
dmr134971	chr15	70561783	70561782	+	13207	-282120	rs62003093	chr15	70279663	70279663	104	111.475	0.946068	2863.44	1.55808e-05	0.165	0.350228	0.030497	0.0273608
dmr134982	chr15	70624151	70624150	+	13372	268474	rs116181700	chr15	70892624	70892624	104	71.8961	0.914244	5008.21	2.87245e-10	0.318927	9.55619	0.00249975	0.00155289
dmr135026	chr15	70859540	70859636	+	13196	924177	rs77103696	chr15	71783813	71783813	104	89.0805	1.1797	4206.77	2.89676e-06	0.190563	2.26936	0.0337966	0.0342283
dmr135041	chr15	70942659	70942677	+	12955	-855751	rs661046	chr15	70086908	70086908	104	115.873	0.958493	4350.45	1.31575e-05	0.167597	-0.401619	0.0236976	0.0218124
dmr135047	chr15	70978684	70978683	+	12922	250328	rs2044154	chr15	71229011	71229011	104	65.2031	0.66876	2749.97	3.03723e-10	0.31821	-0.882948	0.0137986	0.015903
dmr135054	chr15	71043537	71043536	+	12821	-495120	rs7168337	chr15	70548417	70548417	104	112.186	0.9776	2626.36	2.1395e-05	0.160112	0.317522	0.0306969	0.0287109
dmr13507	chr1	62096806	62096805	+	14070	-434778	rs59464758	chr1	61662028	61662028	104	114.867	0.984168	3415.54	4.17901e-06	0.185049	1.84321	0.00469953	0.0049055
dmr135083	chr15	71183828	71183827	+	12561	535544	rs181293331	chr15	71719371	71719371	104	41.8133	0.691715	7976.85	4.56818e-17	0.493944	-1.90324	0.030297	0.008557
dmr135085	chr15	71187354	71187353	+	12551	637408	rs16956273	chr15	71824761	71824761	104	109.515	0.950548	2075.14	2.10968e-05	0.160329	0.522159	0.0340966	0.0318354
dmr13511	chr1	62121626	62121625	+	14147	-159640	rs2498964	chr1	61961986	61961986	104	103.868	0.947297	3140.01	7.74829e-06	0.175691	0.368169	0.0328967	0.0302528
dmr135144	chr15	71438138	71438137	+	11976	12205	rs541330223	chr15	71450342	71450343	104	91.8023	1.12978	3275.55	2.95159e-06	0.190282	-2.26523	0.0162984	0.0223438
dmr135163	chr15	71535564	71535563	+	11722	103195	rs148230819	chr15	71638758	71638758	104	98.4344	1.13509	4958.78	6.86443e-06	0.177534	-34.73	0.0361964	0.037426
dmr135224	chr15	71880751	71880750	+	11312	-503975	rs11858454	chr15	71376776	71376776	104	115.934	0.978956	3525.53	1.21704e-05	0.168793	0.301629	0.0165983	0.0148555
dmr135282	chr15	72508782	72508781	+	11564	327758	rs7495199	chr15	72836539	72836539	104	119.102	0.919381	2352.48	5.20769e-05	0.146288	0.345332	0.049895	0.0464234
dmr135304	chr15	72696530	72696529	+	10846	313193	rs73435954	chr15	73009722	73009722	104	40.3102	0.995555	10691.6	6.90096e-15	0.443237	-25.4241	0.0426957	0.0147896
dmr135307	chr15	72709757	72709756	+	10834	-982303	rs542839264	chr15	71727454	71727454	104	98.4852	0.848173	2232.48	3.16568e-06	0.18923	2.0164	0.0313969	0.0263098
dmr135416	chr15	73379907	73379906	+	11361	-144478	rs2680346	chr15	73235429	73235429	104	118.777	0.932189	2290.26	2.48271e-05	0.157812	0.331053	0.0212979	0.0203904
dmr135470	chr15	73750677	73750676	+	11090	288663	rs76155021	chr15	74039339	74039339	104	82.9156	1.23079	1981.99	2.88754e-06	0.190611	1.05324	0.0251975	0.0265485
dmr135471	chr15	73754791	73754790	+	11085	-459580	rs150141440	chr15	73295211	73295211	104	119.966	0.92853	2910.89	4.86552e-05	0.14735	2.32409	0.050395	0.0475341
dmr135477	chr15	73788871	73788870	+	11082	126484	rs62004865	chr15	73915354	73915354	104	114.248	0.979608	3501.3	3.26002e-05	0.153588	2.08795	0.0518948	0.0488207
dmr135507	chr15	73906360	73906359	+	10905	283462	rs112415731	chr15	74189821	74189821	104	91.1219	1.01466	2361.55	2.28127e-06	0.194141	3.4818	0.0214979	0.0213698
dmr13551	chr1	62223833	62223832	+	14510	-900739	rs2806442	chr1	61323094	61323094	104	111.455	0.992399	2509.64	1.79175e-05	0.162849	0.344018	0.0238976	0.0229301
dmr135546	chr15	74108058	74108057	+	10722	-741205	rs3784812	chr15	73366853	73366853	104	98.9523	1.00579	2563.21	8.99706e-06	0.173413	0.291795	0.0373963	0.0366446
dmr135553	chr15	74132469	74132468	+	10698	966685	rs67168917	chr15	75099153	75099153	104	101.573	0.897458	1696.58	4.81536e-06	0.182908	0.307849	0.019698	0.0174281
dmr135698	chr15	74848513	74848512	+	9626	875014	rs4886456	chr15	75723526	75723526	104	120.098	0.977314	2847.65	1.85864e-05	0.162284	-0.306645	0.0147985	0.0132158
dmr135728	chr15	74950316	74950315	+	9452	-605651	rs80047157	chr15	74344665	74344665	104	92.9602	0.897677	1931.06	1.20793e-06	0.2036	-0.884965	0.0185981	0.014552
dmr135749	chr15	75043523	75043522	+	9385	21477	rs112043495	chr15	75064999	75064999	104	103.502	0.878004	2569.1	3.76692e-07	0.22069	0.704083	0.00479952	0.00250063
dmr135798	chr15	75305894	75305893	+	9811	384194	rs7182906	chr15	75690087	75690087	104	113.445	0.88876	2219.93	1.04913e-05	0.171066	-0.327467	0.0188981	0.0161462
dmr135801	chr15	75371471	75371470	+	9841	781223	rs143385219	chr15	76152693	76152711	104	50.3141	1.28808	1442.56	6.10615e-09	0.278576	-0.80318	0.0366963	0.031504
dmr135863	chr15	75790874	75790873	+	10591	-5591	rs2604394	chr15	75785283	75785283	104	124.312	0.872602	5391.05	1.52797e-05	0.1653	-0.501161	0.0240976	0.0221749
dmr135889	chr15	76003878	76003877	+	10873	645661	rs115639165	chr15	76649538	76649538	104	41.3867	0.959967	291.061	7.32108e-11	0.336278	-3.19649	0.00369963	0.0148188
dmr135902	chr15	76103090	76103089	+	10867	-431669	rs11630674	chr15	75671421	75671421	104	103.675	1.0913	2337.67	2.16184e-05	0.159952	0.402251	0.0376962	0.0371284
dmr135957	chr15	76334881	76334880	+	10691	359173	rs67796903	chr15	76694053	76694053	104	105.747	0.946166	1152.2	8.30997e-07	0.20912	0.944746	0.00159984	0.0011629
dmr135965	chr15	76356037	76356036	+	10710	-430362	rs386383507	chr15	75925675	75925675	104	109.972	0.920962	1786.36	2.57163e-05	0.157267	0.319701	0.039796	0.0364232
dmr136018	chr15	76912352	76912358	+	11970	43088	rs2458252	chr15	76955446	76955446	104	67.9961	1.17617	793.794	2.78351e-07	0.225075	-0.766345	0.00539946	0.0126762
dmr136051	chr15	77364456	77364455	+	12413	428621	rs12902298	chr15	77793076	77793076	104	108.611	0.950153	2199.58	3.85515e-06	0.186265	0.348793	0.00829917	0.00683828
dmr136068	chr15	77536626	77536625	+	12626	362107	rs59712011	chr15	77898732	77898732	104	99.0437	1.20375	3193.87	1.65501e-05	0.164072	0.532584	0.0380962	0.0440525
dmr136076	chr15	77557694	77557693	+	12652	494233	rs4886996	chr15	78051926	78051926	104	117.071	0.937677	2752.86	3.56193e-05	0.152211	0.289705	0.0424958	0.0395417
dmr136077	chr15	77558851	77558850	+	12659	-543791	rs11072639	chr15	77015060	77015060	104	58.7234	1.07435	3830.13	3.19133e-09	0.287323	0.685594	0.0407959	0.0252967
dmr136091	chr15	77586803	77586802	+	12677	-995282	rs2439989	chr15	76591521	76591521	104	97.8352	0.911537	9864.85	1.24916e-08	0.268813	-0.580145	0.00129987	0.000700022
dmr136114	chr15	77688382	77688381	+	12815	531180	rs28454342	chr15	78219561	78219561	104	117.691	0.951287	4795.95	2.68028e-05	0.156626	0.59951	0.0474953	0.0444507
dmr136232	chr15	78003359	78003358	+	13705	-200894	rs3935182	chr15	77802465	77802465	104	103.634	0.944183	2472.81	2.81057e-06	0.191016	0.351195	0.00969903	0.00971133
dmr136238	chr15	78056849	78056848	+	13733	966627	rs78316304	chr15	79023475	79023475	104	107.524	0.954425	1993.04	9.70804e-06	0.172252	0.598961	0.0185981	0.016806
dmr136277	chr15	78236745	78236744	+	14182	952004	rs1106566	chr15	79188748	79188748	104	110.49	0.959908	2353.05	3.64618e-06	0.187105	0.443107	0.00549945	0.0053777
dmr13627	chr1	62507207	62507206	+	14353	-449656	rs12072096	chr1	62057551	62057551	104	99.3891	0.946065	2039.33	8.32927e-06	0.174589	-0.65476	0.0367963	0.0330893
dmr136334	chr15	78422717	78422716	+	14923	589074	rs12101818	chr15	79011790	79011790	104	115.822	0.957091	7312.58	5.06833e-06	0.182134	0.611661	0.0155984	0.0132104
dmr136380	chr15	78654207	78654206	+	15371	-273011	rs6495295	chr15	78381196	78381196	104	83.5961	0.884719	2316.27	1.5932e-08	0.265467	0.4319	0.00329967	0.00221889
dmr136433	chr15	78833495	78833494	+	15679	224788	rs16970524	chr15	79058282	79058282	104	63.7914	0.76671	3285.9	3.81005e-09	0.284944	-0.621844	0.0528947	0.0393937
dmr136464	chr15	78947169	78947168	+	15505	-537082	rs34517348	chr15	78410087	78410087	104	98.8203	1.04091	6460.55	2.63276e-06	0.191996	-0.67715	0.0288971	0.0253612
dmr13646	chr1	62642270	62642269	+	14228	-903634	rs12738921	chr1	61738636	61738636	104	90.8172	1.1341	2923.18	1.55965e-06	0.199809	-0.70778	0.0136986	0.0116853
dmr136507	chr15	79099994	79099993	+	15549	661135	rs435689	chr15	79761128	79761128	104	92.7164	1.0402	3777.62	2.57173e-06	0.192347	0.371067	0.0190981	0.0288316
dmr136615	chr15	79501752	79501751	+	15966	-606460	rs143974676	chr15	78895292	78895292	104	103.858	0.954457	3675	1.80822e-06	0.197609	1.80285	0.0105989	0.0086112
dmr136620	chr15	79528273	79528272	+	16020	-519883	rs11635204	chr15	79008390	79008390	104	116.391	0.95144	5202.63	1.601e-07	0.233036	0.343927	0.00029997	0.00023853
dmr136634	chr15	79572839	79572838	+	16059	-844041	rs1814880	chr15	78728798	78728798	104	112.186	0.978538	2587.84	1.01188e-05	0.171619	-0.305416	0.0116988	0.0129127
dmr136738	chr15	80266964	80266963	+	15412	617573	rs79361207	chr15	80884536	80884536	104	56.2047	1.30658	2883.56	2.3226e-08	0.260255	17.0494	0.0505949	0.0499849
dmr136746	chr15	80288197	80288196	+	15449	196783	rs4480756	chr15	80484979	80484979	104	115.172	0.939213	3463.3	2.25097e-05	0.159328	0.257605	0.0408959	0.0354309
dmr136753	chr15	80324877	80324876	+	15468	-101233	rs2162549	chr15	80223644	80223644	104	73.8664	0.982267	1063.42	7.93805e-07	0.209794	0.950705	0.0375962	0.0361134
dmr136762	chr15	80358245	80358244	+	15389	566993	rs79422455	chr15	80925237	80925237	104	106.387	0.984472	2674.28	9.05104e-06	0.173322	-1.67986	0.0214979	0.0202359
dmr136818	chr15	80498221	80498220	+	15151	-26152	rs4778796	chr15	80472069	80472069	104	115.934	0.948269	2715.44	2.8408e-05	0.155724	0.281785	0.0352965	0.0324974
dmr136820	chr15	80499337	80499336	+	15151	-570607	rs12908396	chr15	79928730	79928730	104	102.537	1.03465	4571.69	3.9742e-06	0.185807	0.858386	0.0172983	0.0181255
dmr136834	chr15	80561036	80561035	+	14910	517455	rs7496943	chr15	81078490	81078490	104	98.0484	0.970343	1965.83	8.48327e-06	0.17431	0.641484	0.0354965	0.0335207
dmr13683	chr1	62832439	62832438	+	14162	-464686	rs75978204	chr1	62367753	62367753	104	117.315	0.940992	4518.13	1.54604e-05	0.16512	3.8958	0.0268973	0.0254014
dmr136848	chr15	80603688	80603687	+	14824	199219	rs62006885	chr15	80802906	80802906	104	98.2617	0.94526	2389.36	4.46147e-06	0.184062	-0.51358	0.0252975	0.0246361
dmr13685	chr1	62846165	62846164	+	14153	-803507	rs2498957	chr1	62042658	62042658	104	93.082	0.933326	1478.87	1.55982e-06	0.199808	-0.431727	0.0139986	0.011556
dmr136959	chr15	81187748	81187747	+	13784	968270	rs72749536	chr15	82156017	82156017	104	114.918	0.983232	2709.92	4.27172e-06	0.184718	-2.38661	0.0049995	0.0040034
dmr136971	chr15	81253879	81253878	+	13627	849298	rs111354188	chr15	82103176	82103176	104	61.2422	1.1235	1299.87	3.72512e-08	0.253676	-20.4791	0.0119988	0.0196204
dmr136980	chr15	81300147	81300257	+	13415	-897354	rs62008793	chr15	80402793	80402793	104	68.5547	0.823436	28826.6	5.82932e-12	0.367293	0.769578	0.0237976	0.00264154
dmr13698	chr1	62925741	62925740	+	14073	-943055	rs11312731	chr1	61982685	61982686	104	63.8219	0.952912	719.789	1.29413e-07	0.236079	0.635678	0.029597	0.0312227
dmr13700	chr1	62930673	62930672	+	14061	292038	rs7552970	chr1	63222710	63222710	104	111.546	0.971334	3249.68	1.43152e-05	0.166303	-0.573395	0.0267973	0.0252949
dmr137038	chr15	81750858	81750857	+	11152	430237	rs8027301	chr15	82181094	82181094	104	109.413	0.992143	2257.24	9.23674e-06	0.173012	-0.62934	0.0137986	0.0125738
dmr13705	chr1	62951947	62951946	+	14015	-769986	rs2481698	chr1	62181961	62181961	104	110.429	0.968313	2425.8	1.67232e-05	0.163912	-0.609627	0.0270973	0.0250973
dmr137082	chr15	82011088	82011087	+	10633	566420	rs72751653	chr15	82577507	82577507	104	96.1695	1.1268	2918	8.37443e-06	0.174507	-30.9127	0.0293971	0.0339574
dmr137084	chr15	82013000	82012999	+	10631	-465548	rs1985262	chr15	81547452	81547452	104	113.821	1.02485	8545.85	1.00332e-05	0.171749	-0.530629	0.0354965	0.0291399
dmr137102	chr15	82100906	82100905	+	10517	500895	rs71455403	chr15	82601800	82601804	104	106.427	0.925126	1724.57	3.18694e-06	0.18913	-0.474442	0.00789921	0.00652818
dmr13710	chr1	62985981	62985980	+	13936	373082	rs11589374	chr1	63359062	63359062	104	78.2031	0.951178	1060.11	1.77243e-06	0.197907	-0.836291	0.0457954	0.0433721
dmr137116	chr15	82224123	82224122	+	10164	-208448	rs2867552	chr15	82015675	82015675	104	113.801	0.968964	2399.42	4.35785e-05	0.14907	0.324097	0.0523948	0.0496027
dmr137131	chr15	82307195	82307194	+	9914	893549	rs62010253	chr15	83200743	83200743	104	112.948	0.92485	1809.59	3.48681e-05	0.152542	-0.987083	0.040096	0.0384208
dmr137136	chr15	82315926	82315925	+	9892	-260313	rs4778968	chr15	82055613	82055613	104	122.535	0.940836	2196.69	3.32015e-05	0.153304	0.329699	0.0209979	0.0189063
dmr137158	chr15	82571289	82571288	+	9505	-387084	rs186566617	chr15	82184205	82184205	104	119.783	0.951546	3416.47	2.10015e-05	0.160399	-3.32291	0.0250975	0.0208565
dmr137167	chr15	82632636	82632635	+	9429	-680678	rs4778953	chr15	81951958	81951958	104	113.445	0.976072	2699.65	3.40158e-05	0.152927	-0.30727	0.0459954	0.0430906
dmr137187	chr15	82713246	82713245	+	9492	-66266	rs11635624	chr15	82646980	82646980	104	117.538	0.986707	3263.14	4.33969e-07	0.218631	-0.694734	0.00059994	0.000282504
dmr137193	chr15	82770532	82770531	+	9531	-157686	rs150222615	chr15	82612842	82612846	104	105.422	0.999967	2759.11	3.11073e-06	0.189493	-0.357339	0.00849915	0.00731996
dmr137277	chr15	83443401	83443400	+	8693	550268	rs6603013	chr15	83993668	83993668	104	83.2	1.05358	1124.7	4.37929e-06	0.184343	0.315634	0.0248975	0.0367317
dmr137288	chr15	83521717	83521716	+	8699	340663	rs55876638	chr15	83862379	83862379	104	114.116	1.02044	2440.95	1.65102e-05	0.164109	0.607065	0.0157984	0.0140876
dmr137297	chr15	83583850	83583849	+	8716	-278569	rs59828448	chr15	83305281	83305281	104	120.24	0.977042	2395.7	3.72525e-05	0.151513	0.710483	0.0264974	0.0239778
dmr137299	chr15	83588543	83588542	+	8704	-243819	rs144316551	chr15	83344724	83344724	104	115.832	0.939972	2217.19	3.254e-05	0.153616	0.589161	0.0372963	0.0322816
dmr137339	chr15	83785971	83785970	+	8743	-650246	rs36070450	chr15	83135725	83135725	104	96.8703	0.991563	2641.58	3.82423e-07	0.22047	-0.961831	0.00409959	0.00267509
dmr137364	chr15	83937221	83937220	+	9061	-736478	rs62010253	chr15	83200743	83200743	104	110.581	0.965572	1551.94	4.41307e-05	0.148873	-1.02731	0.0443956	0.0435877
dmr137391	chr15	84148033	84148032	+	9540	-956949	rs62010249	chr15	83191084	83191084	104	84.3477	1.18725	3257.31	7.67695e-08	0.243503	-0.969073	0.0029997	0.0014062
dmr137435	chr15	84830385	84830384	+	10471	956451	rs17639826	chr15	85786835	85786835	104	80.6711	1.12191	2185.1	5.03221e-07	0.216472	1.04735	0.0109989	0.012452
dmr137461	chr15	84933345	84933344	+	10696	863023	rs12901224	chr15	85796367	85796367	104	105.727	1.02799	4529.48	1.06397e-05	0.170851	0.75039	0.0359964	0.0360038
dmr137492	chr15	85113022	85113021	+	11627	514740	rs56153788	chr15	85627761	85627761	104	109.434	0.952708	2689.98	2.49441e-05	0.157739	0.708782	0.0505949	0.0477826
dmr137536	chr15	85459779	85459778	+	14304	317529	rs74024905	chr15	85777307	85777307	104	95.2758	1.16867	7236.42	1.13263e-06	0.204552	0.944042	0.0153985	0.0111902
dmr137541	chr15	85475254	85475253	+	14443	-459520	rs289418	chr15	85015734	85015734	104	113.76	0.954249	2360.69	2.46294e-05	0.157935	0.333404	0.0306969	0.0287946
dmr137542	chr15	85477070	85477069	+	14456	6353	rs145558931	chr15	85483422	85483422	104	52.1117	1.35189	753.073	4.04906e-08	0.252509	-3.56102	0.0117988	0.0260548
dmr13754	chr1	63184887	63184886	+	13601	129850	rs6666222	chr1	63314736	63314736	104	105.005	0.951174	3334.69	7.79344e-06	0.175602	-0.301194	0.0317968	0.0284388
dmr137570	chr15	85622698	85622697	+	15174	166690	rs5814216	chr15	85789387	85789388	104	109.555	0.954462	2148.46	3.27932e-06	0.1887	0.490663	0.00489951	0.00503911
dmr137577	chr15	85657468	85657467	+	15280	522591	rs140370224	chr15	86180058	86180062	104	115.172	0.935661	2687.17	3.48819e-05	0.152536	0.520174	0.0464954	0.0443797
dmr137582	chr15	85702038	85702037	+	15412	94330	rs12901224	chr15	85796367	85796367	104	116.187	0.967594	5288.93	9.1575e-06	0.173143	0.852308	0.0191981	0.0166756
dmr137587	chr15	85724066	85724065	+	15496	110441	rs58893911	chr15	85834506	85834506	104	71.9469	0.83298	1599.96	2.79473e-09	0.2891	-2.01347	0.0049995	0.00408926
dmr137614	chr15	85824968	85824967	+	15867	-543565	rs567182545	chr15	85281403	85281403	104	106.356	0.930654	3361.2	9.70086e-06	0.172263	0.623481	0.0354965	0.0337952
dmr137693	chr15	86151563	86151562	+	16629	429527	rs11629905	chr15	86581089	86581089	104	105.077	0.977556	4472.15	1.12396e-05	0.170012	-0.533335	0.0509949	0.0478843
dmr13773	chr1	63321306	63321305	+	13364	56218	rs17124923	chr1	63377523	63377523	104	98.1805	0.960509	1530.51	9.9247e-07	0.206503	0.865207	0.00509949	0.0039011
dmr137769	chr15	86613310	86613309	+	18113	-75391	rs115203048	chr15	86537919	86537919	104	92.2391	1.08249	3203.02	3.45632e-06	0.18791	207.099	0.0211979	0.0287931
dmr137782	chr15	86695391	86695390	+	18189	-104118	rs725254	chr15	86591273	86591273	104	96.0578	1.17368	6198.24	5.09815e-06	0.182045	-0.285705	0.0451955	0.0408878
dmr137805	chr15	86847563	86847562	+	17980	-214762	rs111393386	chr15	86632801	86632801	104	117.142	0.962603	11640.3	1.27089e-05	0.168129	0.30187	0.050295	0.0468028
dmr137831	chr15	87074193	87074192	+	17150	-493045	rs11634799	chr15	86581148	86581148	104	98.6172	0.946266	2487.97	6.91912e-06	0.177413	-0.629101	0.0350965	0.0363027
dmr137832	chr15	87090790	87090789	+	17153	-985769	rs78953061	chr15	86105021	86105021	104	123.297	0.92289	6546.95	3.14195e-05	0.154161	1.99403	0.0521948	0.0493015
dmr137861	chr15	87300266	87300265	+	16681	-879114	rs7167832	chr15	86421152	86421152	104	113.476	0.963405	2386.87	1.47934e-05	0.165798	0.36594	0.0180982	0.0169179
dmr137888	chr15	87494222	87494221	+	16420	123106	rs4887312	chr15	87617327	87617327	104	104.041	1.02496	8377.1	2.58931e-06	0.192245	0.304009	0.019898	0.0192013
dmr137918	chr15	87707719	87707718	+	16360	-864625	rs62032584	chr15	86843094	86843094	104	72.5156	0.961465	1221.23	4.56907e-08	0.250816	-0.48816	0.00929907	0.0076696
dmr137925	chr15	87752347	87752346	+	16305	884099	rs11638243	chr15	88636445	88636445	104	107.169	0.932125	3194.17	1.24916e-05	0.168394	0.432097	0.040196	0.0378216
dmr137952	chr15	87904347	87904346	+	16154	152514	rs12593085	chr15	88056860	88056860	104	103.228	0.941274	2424.42	3.59004e-06	0.187339	-0.452623	0.0156984	0.0126805
dmr137989	chr15	88090362	88090361	+	16082	270030	rs139625657	chr15	88360391	88360391	104	110.693	0.973876	3849.51	5.31884e-06	0.181404	0.412305	0.0133987	0.0115431
dmr137997	chr15	88137453	88137452	+	15935	900982	rs72759044	chr15	89038434	89038434	104	120.951	0.976528	12585.6	8.46382e-06	0.174345	-0.57672	0.0252975	0.021479
dmr138001	chr15	88155133	88155132	+	15904	215219	rs74505384	chr15	88370351	88370351	104	108.073	0.912247	17437.6	3.25725e-06	0.188802	-1.06657	0.0533947	0.0495744
dmr138024	chr15	88223239	88223238	+	15795	-961143	rs80256698	chr15	87262096	87262096	104	75.593	0.801788	5171	3.21891e-08	0.255716	-2.6308	0.0356964	0.032455
dmr138056	chr15	88334746	88334745	+	15781	-263444	rs4887353	chr15	88071302	88071302	104	109.83	0.962952	1944.75	2.16467e-05	0.159932	-0.367216	0.0290971	0.0284237
dmr138067	chr15	88404873	88404872	+	15652	-875973	rs11633752	chr15	87528900	87528900	104	80.1023	1.30262	2096.65	1.70567e-06	0.198478	-0.63029	0.0148985	0.0197371
dmr138096	chr15	88617405	88617404	+	15315	592714	rs834	chr15	89210118	89210118	104	112.125	0.987588	5057.26	1.83791e-05	0.162457	0.254989	0.0466953	0.0446868
dmr138114	chr15	88686566	88686565	+	15184	347580	rs72759041	chr15	89034145	89034145	104	95.2859	0.94299	2825.34	4.16008e-06	0.185118	-0.668728	0.0380962	0.0367919
dmr138142	chr15	88793952	88793951	+	15355	615351	rs150308	chr15	89409302	89409302	104	112.958	0.922171	2571.93	9.49539e-06	0.17259	0.628758	0.0169983	0.0147724
dmr138158	chr15	88847853	88847852	+	15353	-202946	rs28570261	chr15	88644907	88644907	104	120.392	0.926517	7325.02	4.61895e-06	0.183538	0.364333	0.0113989	0.00896922
dmr138176	chr15	88900577	88900576	+	15334	-530226	rs74505384	chr15	88370351	88370351	104	107.331	0.949348	8278.34	2.38799e-07	0.227288	-1.2827	0.00289971	0.00181309
dmr138195	chr15	88971713	88971712	+	15380	153942	rs117399563	chr15	89125654	89125654	104	79.5641	1.34184	4356.46	7.54222e-07	0.210546	-9.95773	0.0272973	0.0213193
dmr138201	chr15	88996493	88996492	+	15433	-135948	rs111239442	chr15	88860545	88860545	104	66.1883	1.31407	2403.42	2.57126e-08	0.258843	-1.08387	0.00479952	0.00556769
dmr138210	chr15	89036690	89036689	+	15490	-60660	rs55745546	chr15	88976030	88976030	104	101.034	1.11703	4356.94	1.27769e-05	0.168047	59.5513	0.0479952	0.0498147
dmr138274	chr15	89331659	89331658	+	16128	-678149	rs11853186	chr15	88653510	88653510	104	112.044	0.9731	3059.98	9.43466e-06	0.172688	0.33474	0.0153985	0.0146944
dmr138276	chr15	89344567	89344566	+	16182	-698789	rs11632623	chr15	88645778	88645778	104	95.8242	1.14562	5491.58	6.74079e-07	0.212195	0.373154	0.00489951	0.00485795
dmr138289	chr15	89382029	89382028	+	16162	-881819	rs11857079	chr15	88500210	88500210	104	107.24	0.991392	2641.62	2.06276e-05	0.160677	-0.444925	0.0415958	0.0409098
dmr13834	chr1	63728713	63728712	+	13784	684362	rs55802864	chr1	64413074	64413074	104	92.1273	0.959963	1869.15	3.56427e-06	0.187447	-0.509366	0.0310969	0.0281715
dmr13837	chr1	63753120	63753119	+	13726	62607	rs72683038	chr1	63815726	63815726	104	89.0398	0.887004	3667.88	9.42534e-08	0.240594	0.836198	0.00749925	0.00587883
dmr138390	chr15	89810162	89810161	+	16064	740671	rs4349125	chr15	90550832	90550832	104	114.806	0.960741	4325.54	2.12148e-05	0.160243	-0.387878	0.0410959	0.0389477
dmr138457	chr15	90117297	90117296	+	15971	104565	rs66795544	chr15	90221861	90221862	104	109.82	1.03026	2875.37	1.00782e-05	0.17168	-0.29983	0.0156984	0.0141185
dmr138460	chr15	90130022	90130021	+	15963	770274	rs7164582	chr15	90900295	90900295	104	101.664	0.954513	1638.11	2.85655e-06	0.190773	0.564474	0.009999	0.00775869
dmr138468	chr15	90149568	90149567	+	15997	-399865	rs4932141	chr15	89749703	89749703	104	109.271	0.956489	3056.84	5.42513e-06	0.181104	-0.29772	0.0136986	0.0118736
dmr138475	chr15	90171140	90171139	+	16052	-388151	rs60397118	chr15	89782988	89782989	104	104.711	0.935957	2958.38	9.36469e-07	0.20736	0.594543	0.00429957	0.00382033
dmr138491	chr15	90228472	90228471	+	16077	-96813	rs4932290	chr15	90131659	90131659	104	104.274	0.961891	2034.31	1.57293e-05	0.164854	0.275168	0.0350965	0.0355993
dmr138589	chr15	90708095	90708094	+	16412	-375694	rs117076446	chr15	90332401	90332401	104	66.7672	1.23746	1974.26	3.82632e-07	0.220462	-2.81411	0.0351965	0.0462292
dmr138607	chr15	90826626	90826625	+	16292	638410	rs28681524	chr15	91465035	91465035	104	67.7219	0.986299	848.647	4.92159e-07	0.216796	0.756994	0.039596	0.0440559
dmr138633	chr15	90892564	90892563	+	16376	-41123	rs10083700	chr15	90851441	90851441	104	108.723	0.969666	2085.12	2.75634e-05	0.156192	0.332383	0.0419958	0.0414057
dmr138678	chr15	91099548	91099548	+	16466	268696	rs8033124	chr15	91368244	91368244	104	104.863	0.966834	1621.03	1.95657e-05	0.161492	-0.289843	0.0342966	0.0328986
dmr138706	chr15	91214923	91214922	+	16409	7614	rs7496780	chr15	91222536	91222536	104	101.684	0.929776	5035.2	1.22294e-06	0.203417	0.410314	0.0127987	0.0116337
dmr13873	chr1	63989864	63989863	+	13452	-652620	rs116556447	chr1	63337244	63337244	104	66.2695	1.29174	1250.35	9.76145e-08	0.240096	-2.57325	0.00329967	0.00788985
dmr138746	chr15	91430816	91430826	+	16287	-583592	rs2677727	chr15	90847224	90847224	104	111.191	0.956849	2831.01	1.86387e-05	0.162241	0.262227	0.0329967	0.0317807
dmr138763	chr15	91515189	91515188	+	16353	995263	rs2124363	chr15	92510451	92510451	104	110.591	0.956155	2266.57	2.85649e-06	0.190773	0.306921	0.00489951	0.00409939
dmr138792	chr15	91596942	91596941	+	16650	-571117	rs397806997	chr15	91025825	91025825	104	112.105	0.968908	3508.98	3.30828e-06	0.188568	0.401872	0.00689931	0.00573464
dmr138866	chr15	91967631	91967630	+	17028	-819821	rs16945265	chr15	91147810	91147810	104	117.041	0.906568	10380.7	1.04794e-06	0.205701	-0.51218	0.0049995	0.00419224
dmr138924	chr15	92273896	92273895	+	17297	-239792	rs72757421	chr15	92034104	92034104	104	86.5414	0.885755	3020.86	1.19881e-06	0.203712	0.593278	0.0478952	0.0445373
dmr138966	chr15	92427845	92427845	+	17810	181912	rs397896	chr15	92609757	92609757	104	86.9578	0.954893	2155.25	1.49669e-06	0.200421	0.333364	0.029597	0.0281057
dmr138976	chr15	92447919	92447918	+	17859	643301	rs4778099	chr15	93091219	93091219	104	109.373	0.972223	3213.66	3.77225e-06	0.186593	0.365577	0.00739926	0.00787487
dmr139017	chr15	92589430	92589429	+	17956	645262	rs75335546	chr15	93234691	93234691	104	48.6281	0.579555	7510.09	7.80817e-15	0.441928	-5.52524	0.0320968	0.0188949
dmr139038	chr15	92638697	92638696	+	17963	-735244	rs4327025	chr15	91903453	91903453	104	111.404	0.953804	8270.31	7.00071e-06	0.177235	0.543929	0.0338966	0.0323523
dmr13912	chr1	64188442	64188441	+	12875	-1793	rs4915948	chr1	64186649	64186649	104	109.19	0.969401	2103.35	1.74603e-05	0.163247	-0.567659	0.0248975	0.0254336
dmr139140	chr15	93041385	93041384	+	17812	116054	rs35504189	chr15	93157438	93157438	104	110.5	0.969989	2854.24	2.72042e-05	0.156396	0.360426	0.049795	0.0473176
dmr139267	chr15	93462570	93462569	+	17629	-76799	rs7171250	chr15	93385771	93385771	104	114.248	0.947533	6679.42	1.02521e-05	0.171419	-1.4836	0.0330967	0.0306385
dmr139312	chr15	93690982	93690981	+	17297	-854891	rs4777739	chr15	92836091	92836091	104	111.089	1.02064	9343.2	2.32535e-06	0.193855	0.617545	0.00949905	0.0087998
dmr139383	chr15	94081248	94081247	+	16613	-955102	rs11632358	chr15	93126146	93126146	104	103.086	0.963878	3369.76	3.09597e-06	0.189565	-0.663139	0.0150985	0.013674
dmr139461	chr15	94571695	94571694	+	15137	986752	rs56306374	chr15	95558446	95558446	104	94.3414	0.841456	4386.15	8.64097e-07	0.208545	-0.698851	0.030497	0.0259971
dmr139514	chr15	94810153	94810152	+	14656	-64033	rs79246177	chr15	94746120	94746120	104	118.402	0.913095	7224.43	1.69136e-05	0.163737	-0.982972	0.0487951	0.0436916
dmr139571	chr15	95201666	95201665	+	14546	-810746	rs113501776	chr15	94390920	94390920	104	78.6703	1.03365	3275.35	3.59636e-07	0.221363	-0.972024	0.0347965	0.027546
dmr139573	chr15	95213770	95213769	+	14560	-675680	rs10852033	chr15	94538090	94538090	104	114.045	0.963218	2781.67	1.00653e-05	0.1717	0.324154	0.0134987	0.0124454
dmr139671	chr15	96104269	96104268	+	14107	671687	rs62022149	chr15	96775955	96775955	104	95.4891	1.08382	6189.16	6.3633e-07	0.21304	-2.23957	0.0107989	0.00747267
dmr139685	chr15	96170464	96170463	+	14036	-255756	rs73463254	chr15	95914708	95914708	104	54.7523	0.897475	846.194	6.78519e-09	0.277146	0.667406	0.0257974	0.0347406
dmr139724	chr15	96366512	96366511	+	14151	-962868	rs17556390	chr15	95403644	95403644	104	53.7266	0.653681	1752.23	2.83656e-13	0.402523	-1.67885	0.00419958	0.00535728
dmr139744	chr15	96429217	96429216	+	14248	-70117	rs566675585	chr15	96359100	96359100	104	76.5273	1.00533	3231.77	1.45418e-08	0.266724	2.62272	0.0049995	0.00372278
dmr139745	chr15	96435382	96435381	+	14280	853156	rs1378936	chr15	97288537	97288537	104	92.4117	0.843814	4699.49	1.24991e-06	0.203094	-0.59145	0.0464954	0.043662
dmr139810	chr15	96885670	96885669	+	15039	-96586	rs35731132	chr15	96789084	96789084	104	126.547	0.927524	14068	1.76332e-06	0.197983	-1.86284	0.00349965	0.00304911
dmr139825	chr15	97004626	97004625	+	15451	170767	rs74036342	chr15	97175392	97175392	104	117.244	0.954974	5394.54	6.86364e-06	0.177535	3.39034	0.0138986	0.0119974
dmr139844	chr15	97163892	97163891	+	15880	-868563	rs34547866	chr15	96295329	96295329	104	108.57	0.953088	2432.28	1.79165e-06	0.197746	-0.503203	0.00479952	0.00347585
dmr139847	chr15	97186401	97186400	+	15922	185040	rs4965179	chr15	97371440	97371440	104	96.1695	1.19967	8216.67	1.76362e-06	0.197981	-0.271555	0.0184982	0.0163105
dmr13985	chr1	64493960	64493959	+	12480	759610	rs13375121	chr1	65253569	65253569	104	101.136	0.920402	2555.04	5.18349e-06	0.181794	0.643781	0.0272973	0.0252061
dmr139865	chr15	97399573	97399572	+	16577	-788443	rs12900869	chr15	96611130	96611130	104	69.1438	0.916492	1364.79	2.0928e-07	0.229189	0.519788	0.0381962	0.0437185
dmr139880	chr15	97549467	97549466	+	16886	894738	rs11635298	chr15	98444204	98444204	104	108.245	0.968307	3073.17	1.20662e-05	0.168925	0.337947	0.030397	0.0276709
dmr13989	chr1	64517068	64517067	+	12422	-766081	rs1754546	chr1	63750987	63750987	104	104.447	1.15021	3780.45	9.65409e-06	0.172337	0.354752	0.0181982	0.0192962
dmr139903	chr15	97674340	97674339	+	17089	-13548	rs1507123	chr15	97660792	97660792	104	118.848	0.914092	8302.09	1.40206e-06	0.201391	-0.456673	0.00319968	0.00362074
dmr139959	chr15	97909033	97909032	+	17161	259582	rs11634350	chr15	98168614	98168614	104	111.292	0.96304	3926.17	1.96525e-08	0.262569	0.568795	0.00029997	3.69854e-05
dmr139988	chr15	98103267	98103266	+	17268	251741	rs28410210	chr15	98355007	98355007	104	103.147	0.967749	2594.48	1.74691e-06	0.198123	-0.51694	0.00619938	0.00599525
dmr140052	chr15	98404922	98404921	+	16901	962772	rs56679647	chr15	99367693	99367693	104	100.08	0.940322	2248.16	2.17857e-06	0.194829	0.558776	0.0126987	0.01041
dmr140082	chr15	98526519	98526518	+	17077	324084	rs114061784	chr15	98850602	98850602	104	96.5148	0.992427	3949.92	4.96194e-07	0.216677	-3.2592	0.00709929	0.00527248
dmr140091	chr15	98554427	98554426	+	17122	473216	rs78250260	chr15	99027642	99027642	104	112.694	1.00149	7150.44	9.0092e-06	0.173393	-1.90583	0.0282972	0.026603
dmr140101	chr15	98630840	98630839	+	16861	259735	rs35247100	chr15	98890574	98890574	104	111.8	0.961413	4918.7	8.24532e-06	0.174744	-0.470651	0.0238976	0.0217766
dmr140108	chr15	98651331	98651330	+	16823	674074	rs2089707	chr15	99325404	99325404	104	28.5594	0.783816	9170.67	3.47011e-34	0.761914	0.488342	0.00129987	3.59044e-05
dmr140123	chr15	98713583	98713582	+	16617	-80235	rs11629600	chr15	98633348	98633348	104	62.3898	1.01033	909.797	1.73209e-08	0.264314	0.560299	0.0125987	0.0112331
dmr140162	chr15	98927906	98927905	+	16758	396994	rs12438814	chr15	99324899	99324899	104	67.1328	0.965031	1197.77	1.23548e-07	0.236741	0.66574	0.0274973	0.0300113
dmr140326	chr15	99712573	99712572	+	17832	-578028	rs3134588	chr15	99134545	99134545	104	83.5453	0.974174	1958.43	2.25427e-07	0.228119	0.600671	0.00869913	0.00791379
dmr140361	chr15	99896423	99896422	+	17849	426659	rs11631789	chr15	100323081	100323081	104	88.1156	0.978227	2199.45	2.98804e-08	0.256753	0.565612	0.00149985	0.000885022
dmr140495	chr15	100254415	100254414	+	18397	74675	rs8034205	chr15	100329089	100329089	104	92.7875	0.975368	2458	3.95335e-06	0.185886	-0.42409	0.0363964	0.0351005
dmr14053	chr1	64979859	64979858	+	12367	-737795	rs825190	chr1	64242064	64242064	104	114.146	0.931668	1871.88	3.57924e-05	0.152136	0.426214	0.039896	0.0360059
dmr140565	chr15	100465327	100465326	+	19044	805021	rs71414396	chr15	101270347	101270347	104	111.495	0.952164	3577.31	1.39134e-05	0.16674	0.471118	0.0322968	0.0292886
dmr140637	chr15	100776241	100776240	+	19266	-152390	rs4965688	chr15	100623851	100623851	104	103.289	0.956475	3178.82	7.00151e-07	0.211638	-0.487468	0.00449955	0.0032104
dmr1406	chr1	4283994	4283993	+	19209	373338	rs1483198	chr1	4657331	4657331	104	98.5766	0.9751	3362.98	1.54095e-06	0.199988	0.688129	0.0111989	0.01098
dmr140720	chr15	101061084	101061083	+	17040	-395920	rs201431641	chr15	100665164	100665164	104	109.738	0.870075	20439.2	1.56951e-06	0.199715	3.9879	0.0346965	0.0293353
dmr140773	chr15	101220798	101220797	+	15144	-604978	rs68044554	chr15	100615820	100615820	104	110.053	0.958414	2398.2	1.63198e-05	0.164287	0.373881	0.0288971	0.0261158
dmr140788	chr15	101268882	101268881	+	14545	-288403	rs141859781	chr15	100980479	100980479	104	98.8102	1.00636	6800.56	4.18486e-06	0.185028	2.34978	0.0509949	0.0473006
dmr140829	chr15	101386445	101386444	+	13197	233393	rs7162261	chr15	101619837	101619837	104	104.548	0.961441	2759.55	1.64454e-05	0.164169	-0.351337	0.0506949	0.0484017
dmr140851	chr15	101427863	101427862	+	12808	-762699	rs201431641	chr15	100665164	100665164	104	118.391	0.946641	6308.7	9.32335e-06	0.172869	3.81778	0.0206979	0.0180076
dmr140890	chr15	101498179	101498178	+	12153	-269571	rs56379517	chr15	101228608	101228608	104	112.216	0.952327	3658.72	5.56303e-06	0.180724	1.93417	0.0128987	0.0110306
dmr140917	chr15	101550073	101550072	+	11606	-44469	rs28661205	chr15	101505604	101505604	104	98.9117	0.998857	10633.7	7.30044e-08	0.244214	-0.683274	0.00269973	0.00163203
dmr140934	chr15	101603261	101603260	+	11057	-878070	rs8028245	chr15	100725191	100725191	104	108.794	0.975392	1826.26	4.96093e-06	0.182458	0.371082	0.00679932	0.00626997
dmr140970	chr15	101807569	101807568	+	9395	-546393	rs369074384	chr15	101261175	101261176	104	107.077	1.12072	5862.11	9.89904e-06	0.171954	0.582664	0.0290971	0.0270769
dmr14112	chr1	65292080	65292079	+	12358	277870	rs36085219	chr1	65569949	65569952	104	86.4398	1.00898	1238.78	5.33321e-07	0.215624	0.812373	0.00689931	0.00576248
dmr141151	chr16	613218	613217	+	15789	673871	rs55670717	chr16	1287088	1287088	104	92.3609	0.926126	2850.28	3.72762e-06	0.186772	0.322169	0.0531947	0.048205
dmr141176	chr16	676509	676508	+	16169	571301	rs4984779	chr16	1247809	1247809	104	111.648	0.907302	4713.66	1.70458e-06	0.198488	0.345543	0.00819918	0.00585952
dmr141181	chr16	691372	691371	+	16246	595717	rs55670717	chr16	1287088	1287088	104	86.3789	0.974787	2569.52	2.07768e-07	0.229293	0.345752	0.00809919	0.0066292
dmr141358	chr16	1038455	1038454	+	19373	248634	rs55670717	chr16	1287088	1287088	104	96.8297	0.919723	2541.01	3.04243e-06	0.189827	0.376002	0.0253975	0.0241381
dmr141376	chr16	1074967	1074966	+	19289	111897	rs11862531	chr16	1186863	1186863	104	99.2469	1.03874	3463.47	2.17791e-06	0.194834	47.6228	0.0132987	0.0106486
dmr141443	chr16	1228424	1228423	+	19049	-102292	rs11643599	chr16	1126132	1126132	104	95.032	0.905521	4360.26	1.4569e-06	0.200821	0.620325	0.030397	0.0272045
dmr141460	chr16	1293379	1293378	+	18680	-980166	rs112584072	chr16	313213	313213	104	106.082	0.966429	2096.31	1.35376e-05	0.16716	0.966811	0.0278972	0.0264387
dmr141470	chr16	1326238	1326237	+	18583	610742	rs61613871	chr16	1936979	1936979	104	115.974	1.0166	7053.55	1.03447e-05	0.171281	-0.6102	0.0231977	0.0207683
dmr141608	chr16	1784723	1784722	+	16675	-559897	rs34509125	chr16	1224826	1224826	104	109.718	0.950817	2193.27	6.9141e-07	0.211822	0.635	0.00129987	0.00108802
dmr141650	chr16	1892471	1892470	+	16011	-686926	rs2745167	chr16	1205545	1205545	104	116.665	0.956382	2813.96	2.91436e-05	0.155328	-0.349375	0.0360964	0.0314368
dmr141690	chr16	1990510	1990553	+	15858	-679854	rs72775490	chr16	1310656	1310656	104	41.143	1.28293	5933.91	4.65406e-15	0.447391	0.166561	0.00479952	0.00105539
dmr141695	chr16	2002805	2002804	+	15812	-742930	rs1599837	chr16	1259875	1259875	104	111.739	0.948416	2292.61	1.92195e-05	0.161768	-0.504774	0.0258974	0.0265298
dmr141723	chr16	2124683	2124682	+	15257	-868013	rs1141966	chr16	1256670	1256670	104	116.604	0.917449	4044.92	2.46892e-05	0.157898	0.39205	0.0463954	0.0433613
dmr141739	chr16	2198230	2198229	+	15011	-930075	rs142515468	chr16	1268155	1268155	104	116.787	0.975352	6753.96	1.08023e-05	0.170619	-0.726643	0.0244976	0.0230002
dmr141755	chr16	2269231	2269230	+	14911	-958575	rs72775490	chr16	1310656	1310656	104	67.2344	0.876791	1075.46	3.38541e-08	0.255012	0.66433	0.0158984	0.018404
dmr141795	chr16	2471963	2471962	+	14580	-25204	rs28625380	chr16	2446759	2446759	104	54.9352	0.573581	3464.1	1.74268e-13	0.408021	-0.888148	0.009999	0.0110257
dmr141822	chr16	2712342	2712341	+	14679	908932	rs8053674	chr16	3621273	3621273	104	112.196	0.912468	6950.05	3.89346e-06	0.186116	0.42063	0.0228977	0.0171314
dmr141873	chr16	2893779	2893778	+	13872	451663	rs12935546	chr16	3345441	3345441	104	108.631	0.950451	1981.59	1.95709e-06	0.19643	0.359054	0.00369963	0.00315467
dmr141953	chr16	3164351	3164350	+	14477	-101168	rs56001810	chr16	3063183	3063183	104	69.093	0.594807	8975.67	7.86403e-10	0.305871	0.805186	0.0825917	0.0479187
dmr141968	chr16	3234886	3234885	+	14836	-699155	rs74003023	chr16	2535731	2535731	104	14.9398	1.69003	3457.56	7.06527e-28	0.685495	-3.86928	0.0122988	0.0230696
dmr141983	chr16	3286340	3286339	+	14895	45928	rs118146416	chr16	3332267	3332267	104	106.651	0.864016	24789.9	9.66645e-07	0.206892	1.08592	0.0358964	0.0315502
dmr142003	chr16	3413543	3413542	+	14935	624433	rs2601796	chr16	4037975	4037975	104	114.258	0.964723	5082.14	1.90344e-05	0.161917	0.283006	0.0418958	0.0418812
dmr14202	chr1	65951066	65951065	+	12623	578023	rs17129037	chr1	66529088	66529088	104	88.3086	1.09571	3933.16	2.19543e-06	0.194714	1.32046	0.0353965	0.0357195
dmr142220	chr16	4486048	4486047	+	17857	495464	rs7189753	chr16	4981511	4981511	104	91.843	0.900413	3851.24	3.20371e-07	0.22304	1.98128	0.0110989	0.0104509
dmr142390	chr16	5073999	5073998	+	20815	874464	rs12929030	chr16	5948462	5948462	104	113.486	0.939099	6916.44	1.22923e-05	0.16864	-0.296563	0.0428957	0.0421255
dmr142447	chr16	5291787	5291786	+	21527	761138	rs6500740	chr16	6052924	6052924	104	104.812	0.945681	4889.08	8.0896e-06	0.175034	-0.575803	0.0450955	0.0438191
dmr142484	chr16	5459145	5459144	+	22410	501222	rs145191862	chr16	5960366	5960366	104	101.43	1.02206	22308.5	1.651e-06	0.198963	14.4146	0.0507949	0.0448049
dmr142493	chr16	5494831	5494830	+	22624	802585	rs35540092	chr16	6297415	6297417	104	108.357	0.97482	7170.79	8.71481e-06	0.173899	-0.450288	0.0472953	0.0434336
dmr142512	chr16	5562215	5562214	+	23090	-186609	rs13334192	chr16	5375606	5375606	104	112.359	1.00223	8958.14	1.27548e-05	0.168074	0.499211	0.0520948	0.0494399
dmr142530	chr16	5626100	5626099	+	23551	428140	rs7184523	chr16	6054239	6054239	104	113.862	0.968124	6798.93	6.32135e-06	0.178786	0.391498	0.0210979	0.0179138
dmr14256	chr1	66474143	66474142	+	12877	61763	rs5774822	chr1	66535905	66535905	104	120.961	0.922381	6085.58	1.75079e-05	0.163205	-0.682617	0.0341966	0.0301061
dmr142597	chr16	5888518	5888517	+	25986	-178931	rs72633294	chr16	5709587	5709587	104	101.684	0.951383	20279.2	6.00355e-08	0.246976	-0.762704	0.00309969	0.00237398
dmr142628	chr16	6019242	6019249	+	27121	-748785	rs9673221	chr16	5270457	5270457	104	52.4875	1.00736	910.962	9.89331e-09	0.272007	0.604788	0.0351965	0.0420327
dmr142641	chr16	6074094	6074093	+	27643	923966	rs8051116	chr16	6998059	6998059	104	110.013	0.984375	5184.93	7.85958e-06	0.175474	0.516131	0.0257974	0.0234873
dmr14265	chr1	66501782	66501781	+	12996	-496550	rs7522876	chr1	66005232	66005232	104	110.246	0.955235	2195.38	8.21236e-06	0.174805	-0.625155	0.0132987	0.0120179
dmr142702	chr16	6402302	6402301	+	28693	628731	rs11639826	chr16	7031032	7031032	104	72.3227	1.17349	4048.73	5.19979e-08	0.248999	-269.244	0.00729927	0.0110194
dmr142713	chr16	6442760	6442759	+	28692	444801	rs141623429	chr16	6887560	6887561	104	109.586	0.979332	9252.53	4.98748e-06	0.182377	-0.467938	0.0284972	0.0275728
dmr142729	chr16	6523419	6523418	+	28766	-327785	rs142690746	chr16	6195634	6195634	104	115.893	0.941353	17238	2.84477e-06	0.190835	-1.37879	0.019898	0.0173546
dmr142768	chr16	6790985	6790984	+	28529	167640	rs55796561	chr16	6958624	6958624	104	110.449	1.00643	5650.75	1.19112e-05	0.169123	2.06512	0.0353965	0.034536
dmr142780	chr16	6871482	6871481	+	28631	304866	rs12934110	chr16	7176347	7176347	104	47.2367	1.10196	865.35	2.06014e-10	0.323185	0.721853	0.0128987	0.0104486
dmr14279	chr1	66597804	66597803	+	13310	-637725	rs150474659	chr1	65960079	65960079	104	71.3477	1.43747	3524.98	2.36507e-07	0.227427	373.759	0.0210979	0.0155325
dmr142847	chr16	7277209	7277208	+	28906	-406245	rs1492372	chr16	6870964	6870964	104	110.612	0.983595	4862.37	1.04484e-05	0.171129	0.296276	0.0269973	0.0280028
dmr14291	chr1	66655150	66655149	+	13468	-591794	rs199675945	chr1	66063356	66063356	104	69.2453	1.24659	2784.02	2.65746e-07	0.225745	3.48026	0.0351965	0.0342541
dmr142959	chr16	7930747	7930746	+	26911	812598	rs1641006	chr16	8743344	8743344	104	103.086	0.973983	5627.49	1.51018e-06	0.200288	-0.358166	0.0114989	0.0107354
dmr143032	chr16	8309907	8309906	+	24547	-353661	rs13331980	chr16	7956246	7956246	104	90.35	0.968937	2825.1	2.55048e-06	0.192472	0.539803	0.0384962	0.0366495
dmr143033	chr16	8337359	8337358	+	24491	147057	rs56040481	chr16	8484415	8484415	104	89.3039	0.951838	3424.57	9.6933e-08	0.240195	0.717855	0.00429957	0.00363542
dmr143042	chr16	8366668	8366667	+	24409	-220468	rs201226206	chr16	8146200	8146200	104	73.1656	1.28551	3587.7	4.46256e-07	0.218224	10.6046	0.0232977	0.0340969
dmr143060	chr16	8426288	8426287	+	24176	112019	rs58683758	chr16	8538306	8538306	104	100.821	1.04029	10798	1.59466e-06	0.199479	-0.778057	0.0254975	0.0208031
dmr143067	chr16	8483428	8483427	+	23973	-622023	rs11077234	chr16	7861405	7861405	104	91.5078	0.948709	4824.79	1.52587e-06	0.200135	0.856838	0.0383962	0.0378409
dmr143072	chr16	8503242	8503241	+	23846	783610	rs2099106	chr16	9286851	9286851	104	108.52	0.979723	4554	4.03581e-06	0.185575	0.555502	0.0128987	0.0124446
dmr1430	chr1	4368260	4368259	+	19106	882736	rs6603824	chr1	5250995	5250995	104	116.949	0.982652	9440.28	4.89233e-06	0.182669	0.330819	0.0139986	0.012813
dmr143116	chr16	8687207	8687206	+	23526	-111686	rs12923305	chr16	8575521	8575521	104	43.4688	1.22401	2608.54	8.63302e-11	0.334208	-0.840549	0.0408959	0.0363579
dmr143124	chr16	8705478	8705477	+	23470	-706782	rs4530118	chr16	7998696	7998696	104	105.361	0.978749	4560.34	2.70583e-06	0.191586	0.41531	0.0129987	0.011731
dmr143179	chr16	8884409	8884408	+	22419	-92138	rs3743813	chr16	8792271	8792271	104	128.091	0.825316	43309.9	1.12236e-06	0.204687	-0.401373	0.00979902	0.00830579
dmr143211	chr16	9012525	9012524	+	21913	-550785	rs4787222	chr16	8461740	8461740	104	108.804	0.98277	3131.23	1.92661e-05	0.16173	0.615147	0.0421958	0.0404244
dmr143247	chr16	9200772	9200771	+	21655	841696	rs7198417	chr16	10042467	10042467	104	98.7187	0.960556	3148.97	5.407e-06	0.181155	0.557707	0.0355964	0.0340285
dmr143263	chr16	9235186	9235185	+	21521	544075	rs971035	chr16	9779260	9779260	104	108.296	0.994849	5877.49	6.42015e-06	0.17855	0.513926	0.0257974	0.0244982
dmr143326	chr16	9583676	9583675	+	20087	-882080	rs11643667	chr16	8701596	8701596	104	114.359	0.979383	6821.71	1.40201e-05	0.166622	-0.856523	0.0379962	0.0378077
dmr143367	chr16	9779364	9779363	+	19950	-657450	rs147096627	chr16	9121914	9121914	104	103.441	1.03418	8614.03	5.12344e-06	0.18197	1.91965	0.040396	0.0405542
dmr143391	chr16	9913697	9913696	+	19649	-444965	rs2872712	chr16	9468732	9468732	104	97.8961	1.22876	9189.03	2.69541e-06	0.191644	-4.02665	0.0146985	0.0212479
dmr143421	chr16	10059153	10059152	+	19249	290628	rs73509060	chr16	10349780	10349780	104	112.216	0.964311	4985.4	1.63113e-06	0.199143	0.546147	0.00409959	0.00392218
dmr143426	chr16	10087779	10087778	+	19015	78779	rs9888961	chr16	10166557	10166557	104	89.2938	0.991797	3158.77	2.64507e-06	0.191926	0.462357	0.0430957	0.043305
dmr143515	chr16	10379433	10379432	+	18925	936204	rs55752638	chr16	11315636	11315636	104	77.1063	0.917915	2605.66	2.73774e-07	0.225315	0.929517	0.040396	0.0350373
dmr143542	chr16	10503491	10503490	+	19631	726554	rs7189677	chr16	11230044	11230044	104	100.709	1.14103	7298.23	9.21893e-07	0.207591	0.749638	0.00349965	0.00487314
dmr143620	chr16	10724431	10724430	+	19464	-410373	rs138803093	chr16	10314058	10314058	104	101.613	0.904391	3928.77	2.18297e-06	0.194799	-2.22197	0.0194981	0.0178083
dmr143647	chr16	10839847	10839846	+	19476	468245	rs144884703	chr16	11308091	11308091	104	54.2547	1.05763	668.442	3.01979e-08	0.256606	3.07618	0.0379962	0.0347098
dmr143712	chr16	11194949	11194948	+	18683	-350117	rs12443501	chr16	10844832	10844832	104	99.9477	1.11083	4626.69	2.94546e-06	0.190313	-0.508118	0.0143986	0.0130626
dmr143729	chr16	11274379	11274378	+	18464	-539257	rs1084555	chr16	10735122	10735122	104	109.545	0.925147	11194.6	1.41711e-06	0.201233	0.470237	0.0137986	0.0121978
dmr143751	chr16	11350016	11350015	+	18158	257057	rs72781038	chr16	11607072	11607072	104	108.012	0.95688	3924.33	5.5004e-06	0.180895	-0.669966	0.0158984	0.0172589
dmr143792	chr16	11461470	11461469	+	18392	71613	rs72779127	chr16	11533082	11533082	104	61.3641	0.869287	1610.69	1.43831e-08	0.266875	0.82043	0.0379962	0.0379748
dmr143803	chr16	11495670	11495669	+	18423	561288	rs72404921	chr16	12056957	12056966	104	86.9578	0.961493	1678.01	8.51945e-07	0.208754	0.434694	0.0143986	0.0137103
dmr143868	chr16	11737947	11737946	+	20025	-43372	rs11645244	chr16	11694575	11694575	104	107.585	0.987345	3072.1	1.47401e-05	0.165853	-0.448851	0.0317968	0.0332846
dmr143882	chr16	11806757	11806756	+	20201	781169	rs143380733	chr16	12587925	12587925	104	84.3781	1.21505	3876.97	6.95675e-07	0.211732	-0.769099	0.0105989	0.012837
dmr143917	chr16	11957322	11957321	+	20347	-331112	rs12446552	chr16	11626210	11626210	104	109.85	0.972658	3557.13	2.19755e-05	0.159699	-0.549917	0.0520948	0.0493015
dmr143952	chr16	12079771	12079770	+	20580	-867508	rs8047090	chr16	11212263	11212263	104	106.966	0.92704	7856.7	1.42082e-06	0.201194	-0.44032	0.0122988	0.0115296
dmr143990	chr16	12245190	12245189	+	20731	-923089	rs11641765	chr16	11322101	11322101	104	109.159	0.976413	3843.96	5.4959e-07	0.215184	0.437475	0.00209979	0.0013099
dmr144028	chr16	12403086	12403085	+	20179	-792362	rs10220965	chr16	11610724	11610724	104	110.663	0.962306	2588.28	2.28376e-05	0.159104	-0.336875	0.0390961	0.0367011
dmr14417	chr1	67582421	67582420	+	13413	-316736	rs7547569	chr1	67265685	67265685	104	91.2945	0.93655	1819.45	5.28179e-06	0.181509	2.18296	0.0442956	0.0453013
dmr144227	chr16	13266966	13266965	+	19842	305767	rs117986348	chr16	13572732	13572732	104	118.777	0.930154	5823.67	2.5131e-05	0.157623	2.02458	0.0542946	0.0491045
dmr144288	chr16	13607068	13607067	+	16691	-162296	rs71830206	chr16	13444770	13444772	104	103.563	0.912933	9937.39	6.1762e-07	0.213477	-0.487461	0.0146985	0.0103685
dmr144293	chr16	13673574	13673573	+	15828	-914609	rs869860	chr16	12758965	12758965	104	106.184	0.920829	3483.1	1.89047e-07	0.230651	0.414743	0.00189981	0.000923749
dmr144317	chr16	13807890	13807889	+	14587	-209026	rs13332243	chr16	13598864	13598864	104	70.2203	1.20262	2003.79	4.01612e-07	0.219758	172.405	0.0290971	0.0319916
dmr144329	chr16	13879504	13879503	+	13926	19798	rs7197466	chr16	13899301	13899301	104	101.755	1.17614	7115.96	4.64728e-07	0.217633	-0.536259	0.00289971	0.00155192
dmr144362	chr16	14019534	14019533	+	12671	-129800	rs142087293	chr16	13889734	13889734	104	110.906	0.92219	3217.5	7.28054e-06	0.176639	-0.748867	0.0176982	0.016859
dmr14438	chr1	67718018	67718017	+	13400	-262458	rs4655712	chr1	67455560	67455560	104	98.4039	0.919118	2879.54	6.14379e-06	0.179218	0.924884	0.0452955	0.0424253
dmr14441	chr1	67729186	67729185	+	13413	768529	rs6694935	chr1	68497714	68497714	104	118.605	0.954326	3355.82	2.74146e-05	0.156276	-0.426995	0.0305969	0.0298265
dmr144432	chr16	14679428	14679427	+	9036	862785	rs13331486	chr16	15542212	15542212	104	112.714	0.939116	2314.08	4.47855e-06	0.184004	0.854859	0.00709929	0.00588212
dmr144436	chr16	14888723	14888722	+	8741	824569	rs7205185	chr16	15713291	15713291	104	99.6734	0.937651	1131.93	1.89208e-06	0.196933	0.751161	0.00689931	0.00511183
dmr144464	chr16	15182460	15182459	+	9083	911064	rs72777617	chr16	16093523	16093523	104	118.117	1.00578	3187.87	2.59497e-05	0.157127	-2.34793	0.0251975	0.0225246
dmr14449	chr1	67800998	67800997	+	13323	-52016	rs376643691	chr1	67748981	67748982	104	109.555	1.07048	7149.1	3.20187e-06	0.18906	-0.652571	0.00929907	0.00882555
dmr14461	chr1	67897904	67897903	+	13513	-704166	rs4655689	chr1	67193738	67193738	104	114.583	0.955476	2548.94	1.35867e-05	0.167105	0.337771	0.0168983	0.0154777
dmr144627	chr16	16080649	16080648	+	9382	-600650	rs201686556	chr16	15479999	15479999	104	118.727	0.92647	3189.85	1.41253e-05	0.166508	0.888518	0.0176982	0.0158119
dmr144697	chr16	16871248	16871247	+	12004	640897	rs8052206	chr16	17512144	17512144	104	105.381	0.958129	2431.49	1.89162e-05	0.162013	-51.6528	0.0465953	0.0461595
dmr144736	chr16	17079330	17079329	+	11747	460879	rs75039646	chr16	17540208	17540208	104	110.835	0.930584	3220.8	1.43196e-05	0.166298	-0.861241	0.0344966	0.031668
dmr144855	chr16	17601373	17601372	+	10786	-751731	rs8051779	chr16	16849642	16849642	104	121.103	0.929599	5626.06	3.02953e-05	0.154726	-0.588076	0.0516948	0.0480256
dmr144872	chr16	17678276	17678275	+	10737	-102470	rs79429429	chr16	17575806	17575806	104	85.2414	1.24628	2818.9	1.51109e-06	0.200279	-0.505809	0.0145985	0.0147079
dmr144950	chr16	18031259	18031258	+	10190	-261222	rs4238633	chr16	17770037	17770037	104	116.543	1.01813	3437.44	3.31946e-05	0.153307	0.295231	0.0383962	0.0349921
dmr145020	chr16	19056611	19056611	+	9902	530629	rs111461972	chr16	19587240	19587240	104	113.74	0.965034	2031.67	1.70633e-05	0.163602	0.549083	0.0175982	0.0163062
dmr14505	chr1	68218655	68218654	+	13278	-213460	rs12022599	chr1	68005195	68005195	104	109.931	0.94764	1823.37	3.46566e-05	0.152637	2.7321	0.0467953	0.0448915
dmr145098	chr16	19426355	19426354	+	12315	922107	rs78691203	chr16	20348461	20348461	104	104.873	1.09235	4727.11	1.25406e-05	0.168334	14.7368	0.0384962	0.0388296
dmr145116	chr16	19505581	19505580	+	12703	-246943	rs62025410	chr16	19258638	19258638	104	104.782	0.934086	3328.44	1.23768e-05	0.168535	-2.00583	0.0512949	0.0477504
dmr14515	chr1	68270577	68270576	+	13245	-996168	rs11209032	chr1	67274409	67274409	104	104.873	0.946578	2610.79	8.20776e-06	0.174813	0.384831	0.0284972	0.0245098
dmr145172	chr16	19816385	19816384	+	14082	-773507	rs376926833	chr16	19042878	19042878	104	103.38	0.935091	2764.92	7.73193e-06	0.175723	3.55133	0.0318968	0.0295358
dmr145207	chr16	19916448	19916447	+	14026	-699831	rs59553975	chr16	19216617	19216617	104	84.5102	0.985564	1096.01	5.06195e-06	0.182153	0.589172	0.0474953	0.044621
dmr145224	chr16	19991798	19991797	+	13949	-58692	rs11640068	chr16	19933106	19933106	104	69.4078	0.66864	7962.88	1.11598e-09	0.301279	2.25784	0.050495	0.0332736
dmr145293	chr16	20323568	20323567	+	13391	85727	rs7193184	chr16	20409294	20409294	104	112.115	1.0332	4586.63	8.35263e-06	0.174547	0.731247	0.0157984	0.0145034
dmr145412	chr16	21126563	21126562	+	9320	-914451	rs73535413	chr16	20212112	20212112	104	92.757	1.02959	2690.97	4.73075e-06	0.183176	-1.67932	0.0316968	0.0368301
dmr145431	chr16	21223348	21223347	+	8897	-302227	rs151102062	chr16	20921121	20921121	104	98.607	1.07547	2846.37	1.21811e-05	0.16878	31.0565	0.0443956	0.0442879
dmr14544	chr1	68542133	68542132	+	13071	990783	rs114595309	chr1	69532915	69532915	104	50.893	1.32109	551.314	4.88159e-08	0.249887	-765.82	0.0158984	0.0276388
dmr145454	chr16	21517393	21517400	+	7692	81565	rs9935001	chr16	21598965	21598965	104	124.556	0.974825	2901.32	3.67226e-05	0.151736	0.915033	0.0225977	0.0200249
dmr145477	chr16	21594854	21594853	+	7253	-280094	rs10639592	chr16	21314760	21314760	104	126.323	0.942403	2327.32	2.56457e-05	0.15731	-0.347756	0.0126987	0.0108706
dmr145550	chr16	22591449	22591448	+	8534	130120	rs12448451	chr16	22721568	22721568	104	72.475	0.832886	1079.66	7.70657e-08	0.243448	-0.829508	0.0158984	0.0189972
dmr145582	chr16	22672576	22672575	+	8657	325881	rs10459775	chr16	22998456	22998456	104	126.405	0.954436	3880.34	2.63317e-06	0.191994	0.296551	0.00219978	0.00120291
dmr145628	chr16	22841255	22841254	+	9500	27063	rs2283529	chr16	22868317	22868317	104	112.216	1.10228	3027.7	3.32438e-05	0.153284	5.1279	0.0319968	0.0335446
dmr145655	chr16	22972788	22972787	+	10355	40759	rs4783502	chr16	23013546	23013546	104	111.384	1.01763	3364.15	8.65144e-06	0.174011	0.298875	0.0139986	0.0127244
dmr145712	chr16	23320979	23320978	+	11419	882653	rs10492797	chr16	24203631	24203631	104	77.6648	0.980195	889.727	3.71343e-08	0.25372	-0.713773	0.00269973	0.00204077
dmr145715	chr16	23325331	23325330	+	11430	-59035	rs7194841	chr16	23266296	23266296	104	68.9203	0.523223	6592.59	5.60753e-11	0.339613	0.852913	0.0288971	0.0242532
dmr145723	chr16	23354956	23354955	+	11554	547504	rs11640393	chr16	23902459	23902459	104	119.285	0.960458	4717.72	1.37822e-05	0.166885	-0.566071	0.0189981	0.0180033
dmr14572	chr1	68838628	68838627	+	13139	-995079	rs12031640	chr1	67843549	67843549	104	69.1438	1.20397	1916.78	7.28449e-08	0.244245	-0.844907	0.00989901	0.00916142
dmr145763	chr16	23522777	23522776	+	12717	256857	rs202246525	chr16	23779633	23779633	104	71.6625	0.723553	3742.01	1.36545e-09	0.298619	0.611175	0.0126987	0.011692
dmr145764	chr16	23528126	23528125	+	12760	-751630	rs28759075	chr16	22776496	22776496	104	105.371	0.941728	2611.42	5.53136e-07	0.21509	-0.584471	0.00319968	0.00183976
dmr145795	chr16	23764634	23764633	+	13329	178299	rs195994	chr16	23942932	23942932	104	114.695	0.979151	4268.59	6.63585e-07	0.212425	0.610062	0.00149985	0.000883852
dmr145842	chr16	24019486	24019485	+	13271	636293	rs8058098	chr16	24655778	24655778	104	108.692	1.10199	9402.88	5.10803e-06	0.182016	0.931541	0.0218978	0.0192688
dmr145875	chr16	24228875	24228874	+	13892	-403415	rs147973199	chr16	23825460	23825460	104	114.573	0.964924	5879.84	4.37271e-06	0.184365	2.90602	0.0108989	0.0100015
dmr145878	chr16	24258484	24258483	+	13909	369957	rs7191501	chr16	24628440	24628440	104	89.7508	0.957271	1487.47	2.55926e-06	0.19242	-0.426387	0.0221978	0.0223308
dmr145883	chr16	24282078	24282077	+	13941	602323	rs2547042	chr16	24884400	24884400	104	62.3797	1.39058	1840.31	9.12664e-08	0.241051	0.870092	0.0151985	0.0178924
dmr145890	chr16	24303206	24303205	+	13960	347469	rs28787982	chr16	24650674	24650674	104	117.518	0.963329	21392.6	1.71688e-07	0.232034	-0.596885	0.00139986	0.000776282
dmr1458	chr1	4486607	4486606	+	19036	-260647	rs143581378	chr1	4225960	4225960	104	81.6867	1.24949	9520.08	1.24448e-07	0.236638	2.62206	0.0119988	0.00952882
dmr145915	chr16	24391920	24391919	+	13877	104501	rs9940918	chr16	24496420	24496420	104	115.334	0.973324	3749.08	2.95314e-05	0.155123	0.413598	0.0445955	0.0438515
dmr14594	chr1	69029187	69029186	+	12929	-790535	rs2772289	chr1	68238652	68238652	104	119.63	0.923943	5983.85	1.33783e-05	0.167342	-1.91404	0.0260974	0.0248858
dmr146005	chr16	24851838	24851837	+	14636	916269	rs4624179	chr16	25768106	25768106	104	114.258	0.94194	5773.63	1.10181e-06	0.20496	0.479133	0.0039996	0.00276454
dmr146006	chr16	24852203	24852202	+	14633	-734070	rs198199	chr16	24118133	24118133	104	114.857	0.974059	5578.41	6.04021e-06	0.179476	0.613978	0.0137986	0.0124262
dmr146019	chr16	24900741	24900740	+	14678	758525	rs75650754	chr16	25659265	25659265	104	71.2563	0.95382	2132.31	5.36102e-08	0.24857	2.68549	0.0211979	0.0180547
dmr146027	chr16	24926416	24926415	+	14707	909141	rs72780704	chr16	25835556	25835556	104	81.7477	1.00912	8990.19	3.63485e-08	0.254019	-0.865976	0.0170983	0.00906391
dmr146079	chr16	25153903	25153902	+	14929	368834	rs79140640	chr16	25522736	25522736	104	101.319	1.07818	5119.6	4.50281e-06	0.183923	-0.957654	0.0208979	0.0221756
dmr146092	chr16	25215532	25215531	+	14983	432667	rs205190	chr16	25648198	25648198	104	113.953	0.955366	3607.72	2.04685e-05	0.160796	0.314635	0.0355964	0.0347606
dmr146095	chr16	25233192	25233191	+	14990	621675	rs8058095	chr16	25854866	25854866	104	96.4133	0.919602	4171.25	1.95071e-07	0.2302	0.477894	0.00479952	0.00382632
dmr146111	chr16	25294166	25294165	+	15043	365100	rs75650754	chr16	25659265	25659265	104	76.7609	1.02516	2283.67	9.82456e-08	0.240004	2.76773	0.0109989	0.00953755
dmr146159	chr16	25528175	25528174	+	15112	-275300	rs4787702	chr16	25252875	25252875	104	105.869	0.945117	3336.64	1.31952e-05	0.167553	0.770721	0.0449955	0.0442974
dmr146183	chr16	25637439	25637438	+	15312	-972716	rs72768616	chr16	24664723	24664723	104	96.718	1.10812	3614.24	8.10776e-07	0.209483	2.7815	0.00449955	0.00396428
dmr1461	chr1	4492742	4492741	+	19060	-162211	rs613318	chr1	4330531	4330531	104	110.327	0.965387	3259.8	4.51357e-06	0.183887	0.407753	0.00939906	0.00900941
dmr146222	chr16	25826350	25826349	+	15921	689584	rs72787910	chr16	26515933	26515933	104	68.0266	1.00369	1078.49	4.81214e-10	0.312267	-1.91501	0.00109989	0.00051765
dmr146254	chr16	25953301	25953300	+	16046	-117745	rs72780704	chr16	25835556	25835556	104	115.913	0.962426	4611.51	1.45586e-05	0.166043	-1.04733	0.0249975	0.0251285
dmr146290	chr16	26120477	26120476	+	16343	807849	rs547343031	chr16	26928325	26928325	104	85.3734	1.18102	4735.5	1.43534e-06	0.201043	-3.64634	0.0244976	0.0321531
dmr146335	chr16	26352516	26352515	+	16380	-2118	rs13339461	chr16	26350398	26350398	104	57.6773	1.0699	810.242	4.4349e-09	0.2829	-0.856462	0.00989901	0.00735217
dmr146337	chr16	26363266	26363265	+	16424	599771	rs56211669	chr16	26963036	26963036	104	115.223	0.931576	7255.36	4.09862e-06	0.185342	0.470434	0.0119988	0.0126806
dmr146394	chr16	26748505	26748504	+	15324	101592	rs11860091	chr16	26850096	26850096	104	67.4477	1.04052	1016.23	1.03052e-07	0.239325	-2.31401	0.0193981	0.0157503
dmr146416	chr16	26823092	26823091	+	15258	-853542	rs4564573	chr16	25969550	25969550	104	63.1617	0.876153	1443.59	4.26176e-09	0.283436	0.459843	0.0134987	0.0135621
dmr146447	chr16	26994068	26994067	+	14990	-33714	rs62029786	chr16	26960354	26960354	104	103.035	0.948127	2391.66	1.16567e-05	0.169454	0.864947	0.0405959	0.0369196
dmr146462	chr16	27058940	27058939	+	14999	-773084	rs9922250	chr16	26285856	26285856	104	112.013	0.994545	6081.25	1.74049e-05	0.163296	-0.49678	0.0522948	0.0497632
dmr14654	chr1	69695730	69695729	+	11815	492016	rs699221	chr1	70187745	70187745	104	114.441	0.943771	3227.37	1.43907e-05	0.166222	-0.59827	0.0242976	0.0219334
dmr146623	chr16	27840452	27840451	+	11366	235098	rs205436	chr16	28075549	28075549	104	123.866	0.937706	4991.62	7.19914e-06	0.17681	0.415867	0.00829917	0.00684379
dmr146628	chr16	27854885	27854884	+	11298	-801734	rs8043772	chr16	27053151	27053151	104	111.404	1.0396	16054.5	5.10993e-06	0.18201	2.29876	0.0368963	0.0319889
dmr14662	chr1	69794892	69794891	+	11890	-743036	rs2661477	chr1	69051856	69051856	104	67.2648	0.676123	2805.02	4.32771e-09	0.283229	-0.790726	0.0570943	0.0375924
dmr146635	chr16	27880757	27880756	+	11223	-921806	rs8049445	chr16	26958951	26958951	104	115.121	0.983336	2889.65	5.82009e-06	0.180039	0.451881	0.00629937	0.00583073
dmr146637	chr16	27882329	27882328	+	11219	356671	rs144701552	chr16	28238999	28238999	104	121.123	0.952369	14965.1	3.44838e-06	0.187944	2.35318	0.0135986	0.0103303
dmr146680	chr16	27993584	27993583	+	10673	-982606	rs62031989	chr16	27010978	27010978	104	118.28	0.951479	2766.32	1.55307e-06	0.199872	0.57277	0.00129987	0.00118465
dmr146764	chr16	28493234	28493233	+	9079	-304676	rs3922800	chr16	28188558	28188558	104	117.203	0.93775	2136.95	1.59237e-05	0.164665	0.515833	0.0147985	0.0133623
dmr146766	chr16	28507231	28507241	+	9012	-250796	rs8048601	chr16	28256435	28256435	104	111.78	0.956977	2116.34	3.73226e-05	0.151484	0.249285	0.0493951	0.0462198
dmr146825	chr16	28942732	28942731	+	8326	-949144	rs7194733	chr16	27993588	27993588	104	83.5656	0.888235	786.826	2.15416e-07	0.228773	-0.689515	0.00809919	0.00539582
dmr146826	chr16	28948499	28948498	+	8314	-774144	rs143015541	chr16	28174355	28174355	104	112.196	1.07605	4154.31	7.07523e-06	0.177074	5.85133	0.0111989	0.00879996
dmr146840	chr16	28990853	28990852	+	8190	875128	rs12917823	chr16	29865980	29865980	104	109.21	0.935517	2188.81	2.56828e-05	0.157287	0.458881	0.0484952	0.0440682
dmr147065	chr16	30540884	30540883	+	8152	-99964	rs6565186	chr16	30440920	30440920	104	105.595	1.13447	2816.49	2.78543e-05	0.156029	0.321296	0.0465953	0.0429663
dmr147074	chr16	30573354	30573353	+	8355	783504	rs7190997	chr16	31356857	31356857	104	112.034	0.904041	1227.74	1.55125e-05	0.165068	-0.356999	0.0179982	0.0144995
dmr147079	chr16	30606169	30606168	+	8424	747004	rs4548893	chr16	31353172	31353172	104	95.1031	1.01816	1593.57	4.48409e-06	0.183985	-0.476515	0.020498	0.016822
dmr147090	chr16	30657887	30657886	+	8538	191336	rs4889528	chr16	30849222	30849222	104	20.0383	1.40696	423.503	4.26953e-18	0.516295	-0.600169	0.0210979	0.0179064
dmr147095	chr16	30693048	30693047	+	8527	787614	rs11150626	chr16	31480661	31480661	104	99.8359	0.970355	2018.88	7.38963e-06	0.176412	-0.489955	0.0287971	0.0255011
dmr14709	chr1	70469785	70469784	+	11999	302203	rs1855644	chr1	70771987	70771987	104	115.487	0.952591	2478.22	1.22698e-05	0.168668	0.475944	0.0136986	0.0126543
dmr1470	chr1	4504280	4504279	+	19059	-881241	rs12128132	chr1	3623039	3623039	104	88.0648	1.19141	8455.06	7.52323e-07	0.210583	-6.09238	0.020398	0.0222457
dmr147136	chr16	30959131	30959130	+	8470	638839	rs75761981	chr16	31597969	31597969	104	109.373	0.903083	1872.8	2.46585e-05	0.157917	348.064	0.0445955	0.0411488
dmr147138	chr16	30996504	30996503	+	8387	446562	rs200312586	chr16	31443065	31443065	104	106.498	1.09624	1747.36	1.37815e-05	0.166886	-187.946	0.010399	0.0122719
dmr147199	chr16	31269849	31269848	+	7707	-289222	rs2305882	chr16	30980627	30980627	104	87.9531	1.12055	2087.89	3.77167e-06	0.186595	-2.62824	0.0315968	0.0283344
dmr147257	chr16	31684230	31684229	+	6420	-118403	rs9922787	chr16	31565827	31565827	104	112.816	1.01501	1471.51	5.12376e-05	0.146542	-0.280035	0.0323968	0.0335435
dmr147271	chr16	31753462	31753461	+	6162	-107915	rs62052396	chr16	31645547	31645547	104	64.7359	1.04201	527.275	3.06378e-08	0.256404	3.83631	0.00189981	0.00536937
dmr147280	chr16	31831874	31831873	+	5843	-593600	rs148288933	chr16	31238274	31238274	104	92.5641	1.17385	1370.64	7.9497e-06	0.1753	-3.10833	0.0152985	0.0174219
dmr147290	chr16	31855520	31855519	+	5768	-326811	rs10843	chr16	31528709	31528709	104	119.702	1.00102	1522.87	5.0996e-05	0.146616	1.9106	0.0230977	0.0206673
dmr147299	chr16	32116805	32116804	+	4803	-890033	rs116023158	chr16	31226772	31226772	104	115.375	0.914927	1182.92	4.32795e-05	0.149177	-2.98875	0.0311969	0.0279034
dmr147483	chr16	35800288	35800287	+	4656	-339353	rs237994	chr16	35460935	35460935	104	121.611	1.06795	781.551	0.000143652	0.130328	-0.735113	0.0228977	0.0230516
dmr147495	chr16	36052272	36052271	+	4503	-737709	rs1391904	chr16	35314563	35314563	104	151.745	0.889008	892.393	0.000443473	0.112383	-0.334893	0.0337966	0.0310679
dmr147657	chr16	46428041	46428040	+	3350	122146	rs1436434	chr16	46550186	46550186	104	139.933	0.930268	1158.61	0.000175399	0.127165	-0.596187	0.0284972	0.0210603
dmr147693	chr16	46852137	46852136	+	4658	350310	rs74797522	chr16	47202446	47202446	104	109.952	0.813533	1145.74	1.4565e-05	0.166037	-7.85007	0.030097	0.0240555
dmr147696	chr16	46873544	46873543	+	4763	54314	rs183385420	chr16	46927857	46927857	104	108.377	0.812752	928.203	6.53913e-06	0.178271	-4.22167	0.0158984	0.0117037
dmr14771	chr1	70917679	70917678	+	11322	-125038	rs138483315	chr1	70792641	70792641	104	117.823	0.963708	2495.13	3.45835e-05	0.15267	12.2712	0.0313969	0.0296764
dmr147742	chr16	47713308	47713307	+	8339	339031	rs7197701	chr16	48052338	48052338	104	26.7516	1.33586	277.334	2.06207e-12	0.379624	-2.36252	0.0328967	0.0414163
dmr147787	chr16	48066562	48066561	+	9431	620711	rs116069395	chr16	48687272	48687272	104	78.3656	1.32299	752.304	1.23957e-05	0.168512	3.12106	0.0281972	0.0442853
dmr147803	chr16	48109796	48109795	+	9655	963801	rs79752233	chr16	49073596	49073596	104	57.8602	1.01517	2391	4.28702e-09	0.283357	1.77407	0.049795	0.0272867
dmr147892	chr16	48640261	48640260	+	11784	714857	rs12373075	chr16	49355117	49355117	104	114.309	0.953623	3580.35	2.42086e-05	0.158202	0.641772	0.0445955	0.0400458
dmr147931	chr16	48908025	48908024	+	12461	165828	rs78024058	chr16	49073852	49073852	104	94.2906	0.909451	2645.58	4.49276e-06	0.183956	2.25772	0.0510949	0.0462985
dmr147938	chr16	48962965	48962964	+	12578	445966	rs11862457	chr16	49408930	49408930	104	47.6633	1.36639	1381.44	8.35009e-10	0.305086	-0.816242	0.0185981	0.0123331
dmr147950	chr16	49053834	49053833	+	12798	761491	rs12596423	chr16	49815324	49815324	104	115.527	0.919018	2633.86	2.39893e-05	0.158343	0.35636	0.0348965	0.0309903
dmr147976	chr16	49194892	49194891	+	12982	-60619	rs8047313	chr16	49134273	49134273	104	57.6672	1.37973	1265.36	1.26686e-07	0.236383	-0.558563	0.029797	0.0359358
dmr148003	chr16	49343081	49343080	+	12971	667061	rs9674333	chr16	50010141	50010141	104	115.507	0.99222	7746.02	1.12538e-05	0.169992	0.789096	0.0336966	0.0289124
dmr148007	chr16	49364750	49364749	+	12991	-659851	rs58782265	chr16	48704899	48704899	104	119.844	0.994591	8111.25	3.30667e-06	0.188576	-0.705779	0.00649935	0.00493572
dmr148026	chr16	49458427	49458426	+	13146	888402	rs62029968	chr16	50346828	50346828	104	120.839	0.964115	4965.39	1.02418e-05	0.171434	-0.488145	0.0137986	0.0116154
dmr148044	chr16	49533463	49533462	+	13152	949520	rs76519598	chr16	50482982	50482982	104	64.0961	1.00814	2380.06	2.9623e-08	0.256874	-0.609576	0.0328967	0.0315001
dmr148048	chr16	49553507	49553506	+	13121	695922	rs111765494	chr16	50249428	50249428	104	96.1391	0.895065	3871.54	9.11289e-07	0.207762	0.720864	0.0167983	0.0155157
dmr148054	chr16	49565073	49565072	+	13125	-664325	rs1477098	chr16	48900748	48900748	104	109.931	0.935228	2308.56	9.13522e-07	0.207726	-0.321778	0.00259974	0.00164985
dmr148093	chr16	49672556	49672555	+	13048	-321826	rs138775976	chr16	49350729	49350730	104	72.1703	1.16344	2923.49	4.39443e-07	0.218448	3.22898	0.049795	0.0449133
dmr14809	chr1	71348300	71348299	+	12138	-833986	rs558893	chr1	70514314	70514314	104	106.945	1.06506	2976.44	9.87082e-06	0.171998	0.291803	0.0178982	0.01646
dmr148115	chr16	49720039	49720038	+	13077	-343383	rs9939459	chr16	49376656	49376656	104	102.984	0.960999	1952.28	1.43693e-05	0.166245	0.614829	0.0338966	0.035425
dmr148128	chr16	49748180	49748179	+	13016	654383	rs67759616	chr16	50402562	50402562	104	105.077	0.925565	2247.3	1.61208e-07	0.232937	-2.19583	0.00139986	0.00058702
dmr148132	chr16	49762724	49762919	+	12978	469032	rs4374170	chr16	50231951	50231951	104	85.2719	1.14027	2010.28	3.75115e-06	0.186678	0.262531	0.0259974	0.034797
dmr148152	chr16	49813931	49813930	+	12924	585886	rs150501160	chr16	50399816	50399820	104	116.817	0.972524	5521.94	7.72595e-06	0.175735	0.686399	0.0166983	0.0133127
dmr148168	chr16	49882871	49882999	+	12971	558513	rs78117150	chr16	50441512	50441523	104	118.686	0.955482	3087.9	7.41546e-06	0.176359	-0.272837	0.00689931	0.00665297
dmr148172	chr16	49889420	49889430	+	13007	592882	rs75326826	chr16	50482312	50482312	104	128.294	0.967293	9534.02	1.57739e-05	0.164811	-0.595196	0.0215978	0.0176583
dmr148173	chr16	49892367	49892366	+	13002	-220152	rs75137960	chr16	49672215	49672215	104	106.935	0.947981	2244.42	1.4087e-05	0.166549	-1.74567	0.0318968	0.0292913
dmr148202	chr16	49983699	49983698	+	12988	-710415	rs1510992	chr16	49273284	49273284	104	111.8	0.960869	2912.44	4.00209e-08	0.252672	0.3241	9.999e-05	5.48414e-05
dmr148268	chr16	50329614	50329613	+	13191	-90230	rs7190107	chr16	50239384	50239384	104	114.969	0.957669	3155.11	2.54262e-05	0.157443	0.623388	0.0357964	0.0348297
dmr148294	chr16	50425590	50425589	+	13237	-389729	rs4640178	chr16	50035861	50035861	104	113.75	0.885171	12071	3.39945e-06	0.188159	0.71057	0.0293971	0.0240998
dmr148371	chr16	50829818	50829817	+	13567	-467299	rs61244181	chr16	50362519	50362519	104	22.8922	0.750535	4004.33	1.42636e-27	0.681236	-2.15893	0.039996	0.00878692
dmr148376	chr16	50859917	50859916	+	13652	-598957	rs117546211	chr16	50260960	50260960	104	104.823	1.11003	5636.53	1.21642e-05	0.168801	-3.72038	0.0437956	0.0429907
dmr148389	chr16	50907413	50907412	+	13685	186703	rs72789929	chr16	51094115	51094115	104	120.291	0.943664	5562.43	1.59317e-05	0.164658	-1.10281	0.0254975	0.0242432
dmr14845	chr1	71719533	71719532	+	12072	-330422	rs61777356	chr1	71389111	71389111	104	106.427	1.12812	3007.5	2.72237e-05	0.156384	0.539248	0.0420958	0.0423416
dmr148485	chr16	51398613	51398612	+	14110	-110855	rs62039716	chr16	51287758	51287758	104	57.1492	1.32862	1730.85	2.29348e-08	0.26043	-0.566143	0.0159984	0.0200308
dmr148498	chr16	51470774	51470773	+	14072	964917	rs7188855	chr16	52435690	52435690	104	111.079	0.943369	2021.99	2.20912e-05	0.159618	0.388161	0.0315968	0.0293031
dmr14850	chr1	71752683	71752682	+	12091	662063	rs17092672	chr1	72414745	72414745	104	86.8969	1.1793	2148.3	5.04779e-06	0.182195	-515.314	0.0306969	0.03577
dmr148529	chr16	51643131	51643130	+	14399	-457294	rs1972585	chr16	51185837	51185837	104	104.945	1.06432	5340.5	2.33671e-06	0.193782	-0.353826	0.00889911	0.00812616
dmr148531	chr16	51651047	51651046	+	14416	-546510	rs11647421	chr16	51104537	51104537	104	115.537	0.945566	2075.68	3.3021e-05	0.153388	0.393013	0.0323968	0.0308585
dmr148555	chr16	51836530	51836529	+	14875	-593698	rs72791171	chr16	51242832	51242832	104	107.656	0.9187	5594.12	1.91718e-06	0.196737	-0.874968	0.0135986	0.0108848
dmr148581	chr16	52125092	52125091	+	14988	-585884	rs28514893	chr16	51539208	51539208	104	114.532	0.964659	11095.9	5.62596e-07	0.214842	-0.473628	0.00269973	0.0021215
dmr148607	chr16	52434504	52434503	+	14420	491505	rs79626234	chr16	52926008	52926008	104	37.2531	1.60333	449.187	2.11341e-09	0.292828	-2.58055	0.0206979	0.0337875
dmr148617	chr16	52521661	52521660	+	14262	-26846	rs9926539	chr16	52494815	52494815	104	116.726	0.921204	5019.05	2.29454e-05	0.159031	-0.509544	0.0515948	0.0477758
dmr148631	chr16	52655594	52655593	+	14003	-192230	rs11647305	chr16	52463364	52463364	104	99.125	1.16224	8329.51	3.92912e-06	0.185979	0.324992	0.0343966	0.0310569
dmr148651	chr16	52805488	52805487	+	13814	-410764	rs9927349	chr16	52394724	52394724	104	120.28	0.944714	3317.06	1.84697e-05	0.162381	0.37579	0.0191981	0.017452
dmr148656	chr16	52813816	52813815	+	13795	-209836	rs45453598	chr16	52603980	52603980	104	125.216	0.938144	7305.85	2.08449e-05	0.160515	-0.687119	0.0317968	0.028078
dmr148667	chr16	52850339	52850338	+	13780	-356848	rs7186907	chr16	52493491	52493491	104	118.757	0.935081	3755.51	3.13554e-05	0.154192	-0.307311	0.0419958	0.0406791
dmr148677	chr16	52890664	52890663	+	13785	696813	rs66961852	chr16	53587476	53587476	104	112.186	0.893995	4220.11	1.03194e-05	0.171319	-0.602906	0.0331967	0.0305429
dmr148699	chr16	53074955	53074954	+	13505	-230967	rs34559850	chr16	52843988	52843988	104	115.883	0.94752	1850.7	1.05102e-05	0.171038	0.506475	0.00989901	0.00808188
dmr148720	chr16	53355328	53355327	+	13849	-860513	rs9926539	chr16	52494815	52494815	104	103.35	0.914148	3923.54	4.4679e-06	0.18404	-0.429385	0.030397	0.0270877
dmr148758	chr16	53628774	53628773	+	14105	-66482	rs73603962	chr16	53562292	53562292	104	111.018	0.975335	2205.03	7.4868e-06	0.176214	-0.741014	0.00959904	0.0091931
dmr148786	chr16	53917441	53917440	+	13848	368845	rs3751723	chr16	54286285	54286285	104	90.4414	0.922975	2463.66	3.75696e-07	0.220728	0.414378	0.0111989	0.00824398
dmr148809	chr16	54026293	54026292	+	13744	-504981	rs8051156	chr16	53521312	53521312	104	103.096	0.915725	3133.74	5.24218e-06	0.181623	-0.498978	0.030197	0.0259599
dmr148861	chr16	54290592	54290591	+	14670	559529	rs59714362	chr16	54850120	54850120	104	84.368	0.959617	1492.1	3.68724e-07	0.221	0.573758	0.0110989	0.0087126
dmr148893	chr16	54416727	54416726	+	14848	-686226	rs150433779	chr16	53730501	53730501	104	79.5539	1.11878	4498.03	3.92968e-07	0.220075	2.45013	0.0293971	0.0265397
dmr14890	chr1	72356404	72356403	+	12253	-876788	rs114158466	chr1	71479616	71479616	104	100.669	0.930768	2074.5	1.18442e-05	0.169209	2.14097	0.0471953	0.043416
dmr148922	chr16	54545391	54545390	+	15213	909669	rs144202856	chr16	55455059	55455063	104	122.718	0.874729	18338.4	1.30349e-06	0.202472	-0.497204	0.00779922	0.00586103
dmr148959	chr16	54777571	54777570	+	15850	669857	rs62029048	chr16	55447427	55447427	104	81.7781	0.902439	2430.32	1.78573e-08	0.263893	-0.621021	0.00409959	0.00287046
dmr148964	chr16	54805299	54805298	+	15779	-902290	rs6499655	chr16	53903009	53903009	104	110.784	0.964017	3872.14	2.16103e-06	0.19495	0.546623	0.00649935	0.00481566
dmr149029	chr16	55104220	55104219	+	16144	-809853	rs8056566	chr16	54294367	54294367	104	81.6867	1.22132	4961.68	1.18404e-06	0.203895	0.425163	0.0386961	0.0413871
dmr14902	chr1	72521874	72521873	+	12507	361858	rs12752778	chr1	72883731	72883731	104	119.204	0.926687	2046.29	3.42141e-05	0.152837	0.401197	0.0282972	0.02547
dmr149045	chr16	55188790	55188789	+	15855	-869247	rs1376045	chr16	54319543	54319543	104	109.921	1.09126	6333.85	1.81607e-05	0.162641	0.285269	0.0449955	0.0479884
dmr149061	chr16	55271238	55271237	+	15642	237924	rs17302903	chr16	55509161	55509161	104	113.262	1.02038	4834.79	3.71214e-06	0.186835	0.475107	0.00719928	0.00590389
dmr149118	chr16	55547132	55547131	+	14832	358318	rs9921655	chr16	55905449	55905449	104	112.816	0.911844	10998.4	4.44064e-06	0.184133	-0.677774	0.0341966	0.0278803
dmr149148	chr16	55673228	55673227	+	15076	-216091	rs17300655	chr16	55457137	55457137	104	109.535	1.0433	4910.51	4.78515e-06	0.183004	-0.60435	0.0111989	0.0105931
dmr149187	chr16	55859325	55859324	+	14762	668258	rs370151	chr16	56527582	56527582	104	114.217	0.94423	3007.44	2.82386e-05	0.155817	0.446129	0.0443956	0.0415819
dmr149200	chr16	55923941	55923940	+	14887	-916425	rs36115171	chr16	55007516	55007516	104	113.425	0.981072	2805.16	3.11025e-05	0.154318	0.607343	0.0414959	0.0400501
dmr149217	chr16	56043225	56043224	+	15073	-612415	rs11646699	chr16	55430810	55430810	104	107.534	0.944253	4136.73	1.50986e-06	0.200291	1.59653	0.0069993	0.00574162
dmr149221	chr16	56061696	56061695	+	15050	-545118	rs1583585	chr16	55516578	55516578	104	116.452	0.947248	5222	3.62776e-06	0.187181	0.422741	0.00859914	0.00667022
dmr149333	chr16	56636453	56636452	+	14555	387587	rs72778395	chr16	57024039	57024039	104	69.682	0.912367	1619.61	1.18938e-07	0.237283	-1.53739	0.0293971	0.0343457
dmr149343	chr16	56655201	56655200	+	14546	634419	rs11076186	chr16	57289619	57289619	104	91.3656	0.937451	2927.71	2.22927e-06	0.194486	0.40601	0.0330967	0.0344561
dmr149395	chr16	56915589	56915588	+	14646	124183	rs864750	chr16	57039771	57039771	104	116.015	0.978816	8360.58	1.24628e-05	0.168429	0.245291	0.0346965	0.0349158
dmr149439	chr16	57028328	57028327	+	14433	267388	rs7499600	chr16	57295715	57295715	104	110.916	0.950574	2457.36	3.12001e-05	0.15427	0.315229	0.050495	0.0487886
dmr149476	chr16	57265296	57265295	+	14789	222067	rs604965	chr16	57487362	57487362	104	116.147	0.998612	4041.94	1.79046e-05	0.16286	0.309669	0.0242976	0.02323
dmr149489	chr16	57358937	57358936	+	14858	-58328	rs11866208	chr16	57300609	57300609	104	74.8313	0.93267	2683.33	2.00536e-07	0.229803	0.50168	0.0393961	0.0364247
dmr149511	chr16	57477713	57477712	+	15249	-831826	rs13331433	chr16	56645887	56645887	104	60.3383	0.992528	974.775	5.59246e-08	0.247975	0.75963	0.0334967	0.0357347
dmr149561	chr16	57665611	57665610	+	15025	733712	rs34136914	chr16	58399322	58399322	104	79.1883	0.906398	3932.42	2.43701e-08	0.259588	0.53448	0.00949905	0.00777834
dmr149583	chr16	57723041	57723040	+	14999	-362061	rs144288480	chr16	57360980	57360980	104	91.4773	0.963202	3362.44	2.86917e-06	0.190707	0.619027	0.0476952	0.0432502
dmr149628	chr16	57878775	57878774	+	15814	275924	rs34762917	chr16	58154698	58154699	104	94.9914	0.998292	2206.26	6.61033e-06	0.178107	-0.310768	0.0370963	0.0363498
dmr149772	chr16	58492786	58492785	+	15216	173145	rs154470	chr16	58665930	58665930	104	86.1656	0.896166	3758.25	8.92209e-08	0.241373	0.846399	0.010499	0.0078699
dmr149776	chr16	58499690	58499689	+	15199	-1753	rs9788945	chr16	58497937	58497937	104	109.139	0.958958	2811.36	1.83e-05	0.162524	-0.322231	0.039896	0.036793
dmr149826	chr16	58695810	58695809	+	14797	577535	rs200841489	chr16	59273344	59273344	104	111.739	0.947521	4026.83	1.6633e-05	0.163995	-1.63201	0.0408959	0.0390088
dmr149890	chr16	59022321	59022320	+	14832	621454	rs62059124	chr16	59643774	59643774	104	71.1141	1.15036	2975.06	3.95129e-08	0.252851	2.1874	0.00719928	0.00847755
dmr149927	chr16	59258921	59258920	+	14721	-260306	rs12596995	chr16	58998615	58998615	104	100.425	0.944158	5591.92	5.32831e-07	0.215637	-0.578561	0.00919908	0.00643808
dmr149982	chr16	59656156	59656155	+	14477	590890	rs76694631	chr16	60247045	60247045	104	99.1047	1.16379	4690.31	1.10748e-05	0.170238	-113.327	0.0455954	0.0494364
dmr150024	chr16	60091881	60091880	+	13276	-377567	rs4363853	chr16	59714314	59714314	104	110.063	0.957916	3030.72	1.01901e-06	0.206114	0.504409	0.00319968	0.00199706
dmr150047	chr16	60200302	60200301	+	13305	-470134	rs7185890	chr16	59730168	59730168	104	115.426	0.947076	4004.54	1.71932e-05	0.163485	0.363428	0.0314969	0.0291439
dmr150112	chr16	60747737	60747736	+	13244	-868959	rs72787759	chr16	59878778	59878778	104	115.385	0.905647	2933.12	2.72812e-05	0.156352	-0.69189	0.0439956	0.0414332
dmr150127	chr16	60902465	60902464	+	12757	-429896	rs73560083	chr16	60472569	60472569	104	71.693	0.714081	7257.47	8.88832e-11	0.333841	-0.691384	0.00939906	0.00512624
dmr150152	chr16	61174218	61174217	+	12325	-845687	rs12918885	chr16	60328531	60328531	104	110.947	0.956895	3004.78	5.76275e-07	0.214491	0.536751	0.00159984	0.00100897
dmr150171	chr16	61500296	61500295	+	12535	566767	rs12149127	chr16	62067062	62067062	104	118.97	0.940585	2836.38	4.79547e-05	0.147577	0.272903	0.0505949	0.0472111
dmr150192	chr16	61804406	61804405	+	12559	-995987	rs112008547	chr16	60808419	60808419	104	114.623	0.998588	3978.58	1.92578e-06	0.19667	0.476796	0.00309969	0.00230639
dmr150222	chr16	62139745	62139744	+	12614	479599	rs434939	chr16	62619343	62619343	104	86.3688	0.905108	1232.4	8.50763e-10	0.304841	-0.711141	0.00019998	7.92321e-05
dmr150240	chr16	62363585	62363584	+	12911	-372689	rs2897832	chr16	61990896	61990896	104	126.12	0.884263	6890.15	3.38598e-06	0.188219	-0.828717	0.00609939	0.00452319
dmr15033	chr1	73961829	73961828	+	13421	-128632	rs6671711	chr1	73833197	73833197	104	112.186	0.956836	2095.94	2.59498e-05	0.157127	0.44901	0.0310969	0.030694
dmr150403	chr16	64386983	64386982	+	13663	-742653	rs1993123	chr16	63644330	63644330	104	117.955	0.934277	2010.28	5.61725e-05	0.145104	-1.688	0.0483952	0.0448618
dmr150415	chr16	64491554	64491553	+	13768	838450	rs372462524	chr16	65330003	65330003	104	93.9047	1.09497	2982.03	7.28692e-06	0.176625	-0.67631	0.0316968	0.0432078
dmr150430	chr16	64678457	64678456	+	13873	-928153	rs1817102	chr16	63750304	63750304	104	95.7836	1.23996	4407.46	5.04258e-06	0.182211	-2.0059	0.0238976	0.0224515
dmr150439	chr16	64779623	64779622	+	13727	-520348	rs2926119	chr16	64259275	64259275	104	120.179	0.973968	4685.85	1.01959e-05	0.171503	0.299131	0.0133987	0.0110693
dmr150497	chr16	65182424	65182423	+	14533	868285	rs113569128	chr16	66050708	66050708	104	99.7953	1.07714	7118.16	5.10196e-06	0.182034	-0.792228	0.0454955	0.0424546
dmr150501	chr16	65219201	65219200	+	14530	-876207	rs146577645	chr16	64342994	64342994	104	123.216	0.92112	9522.91	1.88078e-05	0.162102	2.92493	0.0462954	0.0405794
dmr150519	chr16	65365935	65365934	+	14482	-207368	rs34381286	chr16	65158567	65158567	104	100.374	0.8888	4646.06	2.79566e-06	0.191096	-0.648225	0.0368963	0.0311017
dmr150524	chr16	65401616	65401615	+	14461	160443	rs4785835	chr16	65562058	65562058	104	97.5406	0.919302	3333.99	8.20068e-07	0.209315	-0.309069	0.009999	0.00935558
dmr150539	chr16	65546146	65546145	+	14205	632469	rs144301894	chr16	66178614	66178614	104	40.1883	1.2439	479.443	1.7729e-09	0.295162	-3.60586	0.0109989	0.0438617
dmr150540	chr16	65558238	65558237	+	14182	-649851	rs62042162	chr16	64908387	64908387	104	123.855	0.926209	7131.23	1.50356e-05	0.165548	0.412165	0.0259974	0.0226988
dmr150559	chr16	65722920	65722919	+	13865	-530995	rs1423786	chr16	65191925	65191925	104	103.655	1.05961	4151.67	1.02541e-05	0.171416	-0.242971	0.0349965	0.0348179
dmr150563	chr16	65757961	65757960	+	13785	-632981	rs7196224	chr16	65124980	65124980	104	104.183	0.933537	4583	8.64566e-06	0.174021	0.818896	0.0538946	0.0486592
dmr150583	chr16	65831757	65831756	+	13602	501730	rs12599244	chr16	66333486	66333486	104	101.502	1.12533	3445.58	1.23321e-05	0.168591	-0.926828	0.0358964	0.0344375
dmr150625	chr16	65998544	65998543	+	12993	393170	rs11647390	chr16	66391713	66391713	104	97.0125	0.94201	1810.39	2.43983e-07	0.226978	0.43963	0.00269973	0.00170191
dmr150626	chr16	66000466	66000465	+	12988	-702700	rs8056957	chr16	65297766	65297766	104	116.929	0.941271	2469.75	1.35574e-06	0.201889	0.480957	0.00179982	0.00115343
dmr150656	chr16	66106771	66106770	+	12767	237393	rs72786429	chr16	66344163	66344163	104	95.3672	1.14694	5257.02	3.35806e-06	0.188344	-0.638464	0.0285971	0.0261511
dmr150695	chr16	66260861	66260860	+	12182	-493914	rs141403560	chr16	65766947	65766947	104	100.496	0.879994	2181.4	5.23506e-06	0.181644	-2.82923	0.0324968	0.0280305
dmr150738	chr16	66381637	66381636	+	11801	-116760	rs76921510	chr16	66264877	66264877	104	102.446	1.05591	4588.14	7.80685e-07	0.210039	-6.44925	0.00469953	0.00311122
dmr150764	chr16	66518424	66518423	+	11340	-499008	rs17677761	chr16	66019416	66019416	104	53.107	1.15427	1752.28	1.33273e-10	0.328726	-0.61163	0.0106989	0.00359389
dmr150792	chr16	66642730	66642729	+	11043	-713521	rs492985	chr16	65929209	65929209	104	116.858	1.01717	3073.78	4.93109e-06	0.182549	-0.310503	0.00459954	0.0035396
dmr150793	chr16	66651402	66651401	+	11012	929623	rs563799876	chr16	67581024	67581024	104	42.5852	1.15051	500.912	1.80495e-09	0.294925	-86.4928	0.0767923	0.0372574
dmr150797	chr16	66667612	66667611	+	10971	-323449	rs72786429	chr16	66344163	66344163	104	98.8914	1.01005	4113.77	3.89772e-08	0.253042	-0.73918	0.00129987	0.000317914
dmr1507	chr1	4614371	4614370	+	18816	-408772	rs5772143	chr1	4205598	4205599	104	107.189	0.976605	3905.43	3.88041e-07	0.220258	-0.592824	0.00139986	0.00119189
dmr150832	chr16	66849491	66849490	+	10534	-830658	rs11639834	chr16	66018833	66018833	104	120.88	0.92891	2358.88	6.36543e-05	0.143146	0.478954	0.0517948	0.0485069
dmr150867	chr16	66996567	66996566	+	9834	-653561	rs1108978	chr16	66343006	66343006	104	103.685	1.18134	2539.44	3.14758e-05	0.154133	-0.575341	0.0484952	0.0458175
dmr150885	chr16	67162966	67162965	+	9255	524843	rs11302700	chr16	67687808	67687809	104	93.8641	0.849159	1211.29	3.89182e-08	0.253064	-0.370847	0.00179982	0.000819495
dmr150915	chr16	67393516	67393515	+	8790	122328	rs2089402	chr16	67515843	67515843	104	46.5461	0.936189	2214.18	2.71307e-12	0.376391	-2.84365	0.0345965	0.00963914
dmr15093	chr1	74709980	74709979	+	13083	-976759	rs77196405	chr1	73733221	73733221	104	85.1195	0.963105	1898.74	1.91685e-06	0.196739	-5.11969	0.020098	0.0358667
dmr150965	chr16	67825941	67825940	+	9455	694911	rs28537207	chr16	68520851	68520851	104	110.896	0.912781	2294.73	2.52179e-05	0.15757	-0.604309	0.0508949	0.042938
dmr151012	chr16	68285023	68285022	+	9946	-220381	rs237832	chr16	68064642	68064642	104	90.7766	0.643266	8788.72	1.3004e-10	0.329037	-0.635046	0.00149985	0.000953139
dmr151047	chr16	68410709	68410708	+	10147	395414	rs62055767	chr16	68806122	68806122	104	128.517	1.01027	5214.56	5.82042e-05	0.144548	-0.733358	0.0412959	0.038363
dmr151076	chr16	68517149	68517148	+	10328	-70679	rs3978673	chr16	68446466	68446470	104	133.89	0.879375	3329.01	9.16978e-05	0.137413	-0.264795	0.0542946	0.047113
dmr151085	chr16	68536041	68536040	+	10399	75406	rs144585107	chr16	68611446	68611446	104	98.15	0.99097	1810.28	1.24504e-05	0.168444	1.56255	0.0428957	0.0402285
dmr15108	chr1	74800216	74800215	+	13218	-48403	rs76057501	chr1	74751813	74751813	104	111.028	1.0393	2586.36	1.60668e-05	0.164528	-1.86232	0.0188981	0.0179253
dmr151145	chr16	68745048	68745047	+	10729	-94938	rs62055323	chr16	68650110	68650110	104	121.499	1.00908	2619	6.06714e-05	0.143898	0.431909	0.039696	0.0360655
dmr151190	chr16	69096087	69096086	+	11102	-484641	rs144585107	chr16	68611446	68611446	104	99.5414	0.962424	3954.8	4.03181e-06	0.18559	1.62393	0.0390961	0.029591
dmr151198	chr16	69165062	69165061	+	11043	-553616	rs144585107	chr16	68611446	68611446	104	96.1594	0.935582	2341.8	1.06545e-06	0.205456	1.70335	0.010199	0.00903298
dmr151200	chr16	69169470	69169469	+	11030	-558024	rs144585107	chr16	68611446	68611446	104	93.4984	0.951528	2226.33	4.08714e-06	0.185384	1.69138	0.0366963	0.0335576
dmr151217	chr16	69401071	69401070	+	10762	-789625	rs144585107	chr16	68611446	68611446	104	97.4391	0.963266	2702.88	6.62066e-06	0.178083	1.67109	0.0442956	0.0396018
dmr151221	chr16	69427070	69427069	+	10791	310738	rs35808754	chr16	69737807	69737807	104	92.7469	1.01439	2586.1	5.94435e-06	0.179719	0.348938	0.0451955	0.0458692
dmr151222	chr16	69435920	69435919	+	10800	-824474	rs144585107	chr16	68611446	68611446	104	89.0094	0.996306	2139.23	2.81445e-06	0.190996	1.64221	0.0282972	0.0316363
dmr151226	chr16	69441489	69441488	+	10807	-790892	rs9927758	chr16	68650597	68650597	104	122.667	0.986852	9496.33	2.45611e-05	0.157979	0.403594	0.0516948	0.0445434
dmr151246	chr16	69559688	69559687	+	10719	-948242	rs144585107	chr16	68611446	68611446	104	101.42	1.0518	4704.06	2.86723e-06	0.190717	1.55454	0.0193981	0.0140991
dmr151316	chr16	70018510	70018509	+	10078	913441	rs55782923	chr16	70931950	70931950	104	109.708	0.933953	1367.79	8.87846e-06	0.173616	-0.451905	0.0114989	0.00977653
dmr151341	chr16	70153908	70153907	+	9634	-886849	rs35830148	chr16	69267059	69267059	104	108.215	0.95618	1096.75	1.0059e-05	0.171709	0.432621	0.010199	0.00916597
dmr151348	chr16	70208953	70208952	+	9555	-87823	rs114536261	chr16	70121130	70121130	104	83.0578	0.983687	2366.31	1.70576e-06	0.198477	2.04573	0.0532947	0.0470285
dmr151370	chr16	70418157	70418156	+	9811	366700	rs2271047	chr16	70784856	70784856	104	91.2336	0.990769	2241.57	3.22761e-06	0.188939	-0.355177	0.0223978	0.029907
dmr151401	chr16	70581192	70581191	+	9660	127442	rs11640251	chr16	70708633	70708633	104	118.503	0.968132	2769.33	4.83075e-05	0.147462	0.28685	0.0475952	0.043652
dmr151410	chr16	70615687	70615686	+	9688	146926	rs2305689	chr16	70762612	70762612	104	118.422	0.935222	1782.18	2.93285e-06	0.190378	-0.411991	0.00169983	0.00171396
dmr151429	chr16	70691687	70691686	+	9709	93170	rs2271047	chr16	70784856	70784856	104	121.225	0.927544	2934.81	4.3707e-05	0.149024	-0.397083	0.0444956	0.0389936
dmr15145	chr1	75130135	75130134	+	13373	865089	rs11811285	chr1	75995223	75995223	104	85.5156	0.867957	1827.77	1.25333e-07	0.236536	-2.32993	0.00879912	0.00686379
dmr15146	chr1	75131215	75131214	+	13373	143487	rs74729459	chr1	75274701	75274701	104	85.6375	0.893612	2172.91	1.58733e-06	0.199548	-2.50653	0.0517948	0.0436122
dmr151518	chr16	71374522	71374521	+	10141	99599	rs17345313	chr16	71474120	71474120	104	102.497	0.993725	2519.71	9.70883e-06	0.172251	0.490248	0.0330967	0.0286984
dmr15155	chr1	75179757	75179756	+	13497	425011	rs3031475	chr1	75604767	75604767	104	113.019	0.977204	2496.26	2.16063e-06	0.194953	-0.441696	0.00279972	0.00226885
dmr151574	chr16	71685451	71685450	+	9435	562821	rs28666905	chr16	72248271	72248271	104	114.512	0.992707	2217.86	3.56802e-05	0.152184	0.669679	0.0323968	0.0321951
dmr151616	chr16	71938306	71938305	+	9888	-177475	rs12929547	chr16	71760831	71760831	104	83.9414	1.18773	2057.97	3.47759e-06	0.187818	0.345065	0.0337966	0.0334931
dmr151644	chr16	72062940	72062939	+	10629	951363	rs111944167	chr16	73014302	73014303	104	118.351	0.92317	4352.44	3.10429e-06	0.189525	-0.357621	0.00549945	0.00455328
dmr151657	chr16	72121520	72121519	+	10994	-890402	rs188807040	chr16	71231118	71231118	104	96.2914	1.10644	2409.99	7.34913e-06	0.176496	-10.0493	0.0181982	0.0256192
dmr151668	chr16	72155932	72155931	+	11188	808406	rs8055406	chr16	72964337	72964337	104	94.5547	1.06248	2831.67	1.07793e-06	0.205284	-0.425658	0.00789921	0.00683134
dmr151671	chr16	72176824	72176823	+	11313	-143391	rs75203664	chr16	72033433	72033433	104	97.2664	1.00487	2867.88	7.4043e-06	0.176382	1.06628	0.0427957	0.0404987
dmr151672	chr16	72186555	72186586	+	11352	921272	rs62052384	chr16	73107858	73107858	104	104.01	1.13194	2545.47	3.00111e-05	0.154873	0.675536	0.0508949	0.0491088
dmr151677	chr16	72194631	72194630	+	11348	912417	rs11859096	chr16	73107047	73107047	104	110.023	0.968214	3733.12	1.00067e-05	0.171789	0.744259	0.0256974	0.0234123
dmr151678	chr16	72202155	72202395	+	11353	-727415	rs35373081	chr16	71474740	71474740	104	121.367	0.918509	3693.47	6.25847e-06	0.178937	-0.57546	0.00759924	0.00629357
dmr151704	chr16	72350480	72350479	+	11599	751154	rs11075963	chr16	73101633	73101633	104	112.023	1.0039	4457.32	1.62945e-05	0.164311	-0.387781	0.0374963	0.0330894
dmr151719	chr16	72476857	72476856	+	11897	920070	rs55692491	chr16	73396926	73396926	104	115.974	0.990406	5381.26	1.32769e-05	0.167459	1.93409	0.0249975	0.0233476
dmr151721	chr16	72513543	72513542	+	11974	973866	rs386385052	chr16	73487408	73487408	104	89.5172	1.2148	5272.44	3.21827e-06	0.188983	-0.490103	0.0511949	0.0417726
dmr151733	chr16	72696307	72696306	+	12385	323374	rs11863932	chr16	73019680	73019680	104	92.818	0.974678	1264.53	3.8185e-06	0.186409	-2.22809	0.0207979	0.0179493
dmr151773	chr16	72860556	72860555	+	12710	497740	rs8051114	chr16	73358295	73358295	104	112.115	1.03799	3354.49	3.00274e-05	0.154864	0.551071	0.0428957	0.0420737
dmr151774	chr16	72861297	72861296	+	12709	-797971	rs12918905	chr16	72063326	72063326	104	110.104	1.05264	6845.83	1.54194e-07	0.233574	-0.591715	0.00069993	0.000297322
dmr151779	chr16	72879813	72879812	+	12758	724698	rs4887864	chr16	73604510	73604510	104	106.163	0.961847	2193.84	6.27208e-06	0.178904	0.289869	0.0146985	0.0132145
dmr151785	chr16	72901944	72901943	+	12790	-676125	rs72791135	chr16	72225819	72225819	104	93.5594	1.26342	4357.68	1.86574e-06	0.197142	1.06901	0.0107989	0.00894131
dmr15178	chr1	75313280	75313304	+	13683	173147	rs79489987	chr1	75486451	75486451	104	116.177	0.945364	3574.63	1.36724e-05	0.167008	0.641872	0.0227977	0.0194684
dmr151794	chr16	72923307	72923306	+	12812	-495268	rs200019410	chr16	72428038	72428039	104	48.9531	1.14834	1225.45	4.15049e-12	0.371349	3.30214	0.00089991	0.000990065
dmr151812	chr16	72962504	72962613	+	12790	558623	rs12919467	chr16	73521236	73521236	104	88.0648	1.03991	3772.71	1.69132e-06	0.198604	4.815	0.0314969	0.0340659
dmr151819	chr16	72983371	72983370	+	12746	-13551	rs9937546	chr16	72969820	72969820	104	114.146	0.950515	3385.51	1.5885e-06	0.199537	0.504115	0.00339966	0.00232946
dmr151840	chr16	73047226	73047225	+	12732	611133	rs111993784	chr16	73658358	73658358	104	117.579	0.97087	7266.53	1.38907e-05	0.166765	0.91582	0.0342966	0.0306369
dmr151860	chr16	73122042	73122041	+	12966	-739035	rs2262554	chr16	72383007	72383007	104	115.111	0.98766	4490.31	3.57583e-06	0.187398	-0.338426	0.0069993	0.00517902
dmr151936	chr16	73510889	73510888	+	13394	-530992	rs4238967	chr16	72979897	72979897	104	91.457	1.09877	4071.86	1.91073e-06	0.196787	-0.266665	0.0212979	0.0218802
dmr151994	chr16	73799865	73799864	+	14151	-938600	rs113648169	chr16	72861265	72861265	104	117.183	0.950142	3996.26	2.39971e-05	0.158338	-63.2174	0.0371963	0.0349751
dmr152008	chr16	73861072	73861071	+	14538	-165989	rs2386708	chr16	73695083	73695083	104	75.0039	0.855492	2164.53	1.17772e-07	0.237424	0.790808	0.0286971	0.0290373
dmr152033	chr16	74023890	74023889	+	14804	-370393	rs7193808	chr16	73653497	73653497	104	113.029	1.01567	7275.13	4.14855e-06	0.18516	0.309174	0.0131987	0.0106091
dmr152061	chr16	74208402	74208401	+	15203	-842087	rs56347585	chr16	73366315	73366315	104	87.3844	1.0146	7077.09	5.34204e-07	0.215599	-1.74179	0.0288971	0.0286721
dmr152090	chr16	74410538	74410537	+	15450	-568454	rs62044574	chr16	73842084	73842084	104	126.323	0.876304	14544.1	1.89487e-06	0.196911	-0.587762	0.00579942	0.00486533
dmr152115	chr16	74587231	74587230	+	15406	300533	rs9940014	chr16	74887763	74887763	104	85.0078	0.91	2226.22	2.94051e-07	0.224281	0.502822	0.0150985	0.0127815
dmr152118	chr16	74595406	74595405	+	15378	317178	rs9922526	chr16	74912583	74912583	104	76.3039	0.918823	4214.53	1.81414e-07	0.231243	-0.848464	0.0519948	0.0451065
dmr152176	chr16	74860134	74860133	+	15073	42505	rs2059267	chr16	74902638	74902638	104	114.684	0.973529	5484.21	5.46239e-06	0.181	0.368117	0.0134987	0.0112022
dmr152216	chr16	75089082	75089081	+	15381	181983	rs7195528	chr16	75271064	75271064	104	87.5875	0.952225	1461.52	1.40948e-06	0.201313	0.82398	0.0207979	0.0175158
dmr152248	chr16	75198255	75198254	+	15672	899675	rs149093266	chr16	76097929	76097929	104	99.8969	0.951941	2393.76	5.71968e-06	0.180303	2.04282	0.0275972	0.0254912
dmr152255	chr16	75213468	75213467	+	15724	879296	rs115229972	chr16	76092763	76092763	104	41.9859	1.36422	441.822	1.04782e-08	0.271222	1.94413	0.0187981	0.0465457
dmr152261	chr16	75247364	75247403	+	15846	-795474	rs3851731	chr16	74451890	74451890	104	110.439	0.924416	3601.25	3.26694e-06	0.188757	-0.449392	0.010199	0.00884455
dmr152271	chr16	75269710	75269709	+	15917	-384823	rs2098743	chr16	74884887	74884887	104	107.504	0.956853	3452.87	6.19876e-06	0.179083	0.29185	0.019598	0.0180709
dmr152300	chr16	75449234	75449233	+	17131	540484	rs16943734	chr16	75989717	75989717	104	117.965	0.931003	6236.08	1.32018e-05	0.167546	0.744376	0.0337966	0.028617
dmr152367	chr16	75860863	75860864	+	17390	237065	rs149093266	chr16	76097929	76097929	104	110.429	1.0015	5614.5	1.17755e-05	0.169298	1.94069	0.0349965	0.0346113
dmr152404	chr16	76226247	76226246	+	17740	592413	rs77790186	chr16	76818659	76818660	104	103.837	0.95081	2059.49	8.31628e-06	0.174613	0.516338	0.0242976	0.021494
dmr152501	chr16	77046381	77046380	+	20339	996282	rs11150038	chr16	78042662	78042662	104	91.0203	1.10222	4764.6	6.19759e-09	0.278375	0.543507	0.00019998	0.000107346
dmr152519	chr16	77155607	77155611	+	20833	741935	rs142277280	chr16	77897546	77897546	104	99.1656	0.949883	3724.48	6.32475e-06	0.178777	1.4155	0.0478952	0.0456904
dmr152596	chr16	77586810	77586809	+	22643	725723	rs7192602	chr16	78312532	78312532	104	116.584	0.938801	9741.17	1.19103e-06	0.203808	0.427564	0.00469953	0.00386074
dmr152657	chr16	77885240	77885239	+	24747	-278867	rs4145168	chr16	77606373	77606373	104	60.5414	1.11867	3276.12	2.17558e-08	0.261162	-0.84499	0.0288971	0.0436702
dmr152669	chr16	77944014	77944013	+	25055	-354558	rs9806875	chr16	77589456	77589456	104	95.8953	0.949168	3541.56	4.19483e-06	0.184992	-0.533797	0.0444956	0.0420248
dmr15269	chr1	76049573	76049572	+	13897	-210328	rs12045363	chr1	75839245	75839245	104	104.914	1.03717	4243.03	9.91631e-06	0.171928	-0.417686	0.029597	0.032865
dmr152771	chr16	78324385	78324384	+	26098	811742	rs9930081	chr16	79136126	79136126	104	62.8672	0.879292	6023.76	1.29934e-09	0.299274	-0.686298	0.0279972	0.0257566
dmr152848	chr16	78703696	78703695	+	25998	423089	rs7205565	chr16	79126784	79126784	104	89.1313	0.955997	3165.19	4.37369e-07	0.218517	0.407346	0.0132987	0.0115829
dmr152935	chr16	79192790	79192789	+	25756	-118095	rs4888919	chr16	79074695	79074695	104	104.62	0.967504	3317.55	5.0826e-06	0.182091	-0.362579	0.020398	0.0181824
dmr152938	chr16	79197017	79197016	+	25756	3482	rs448302	chr16	79200498	79200498	104	109.921	0.971384	5262.52	3.76826e-06	0.186609	0.407426	0.0115988	0.0120266
dmr152944	chr16	79228063	79228062	+	25865	-917515	rs4447442	chr16	78310548	78310548	104	96.5758	0.941562	3031.89	5.35533e-06	0.1813	0.688516	0.0452955	0.0432039
dmr152960	chr16	79310616	79310615	+	25971	-236159	rs7194361	chr16	79074457	79074457	104	108.804	0.963261	5035.2	4.76777e-06	0.183059	-0.602375	0.0180982	0.0170369
dmr152961	chr16	79311387	79311386	+	25980	-370644	rs12596852	chr16	78940743	78940743	104	113.648	0.976329	7215.2	1.19083e-05	0.169127	0.314079	0.0374963	0.0363104
dmr152962	chr16	79312379	79312378	+	25965	-833753	rs9934078	chr16	78478626	78478626	104	113.953	0.974768	5170.81	1.59652e-05	0.164625	0.431476	0.0360964	0.0350696
dmr153001	chr16	79479433	79479504	+	24832	771156	rs11150253	chr16	80250660	80250660	104	109.566	0.965662	7660.63	7.42533e-06	0.176339	-0.539297	0.0380962	0.0363473
dmr153105	chr16	80042381	80042380	+	22323	-516884	rs12598173	chr16	79525497	79525497	104	87.7398	1.13862	6031.31	1.23624e-06	0.203257	3.22118	0.0236976	0.0309219
dmr153149	chr16	80259248	80259247	+	22560	-859250	rs142641280	chr16	79399983	79399998	104	108.997	0.966496	2232.48	1.21273e-05	0.168847	-0.760551	0.0221978	0.0192521
dmr153152	chr16	80279588	80279587	+	22537	-452713	rs11150222	chr16	79826875	79826875	104	104.122	0.895178	7075.8	2.12687e-06	0.195188	-8.37909	0.0259974	0.0238686
dmr153170	chr16	80352610	80352609	+	22416	123623	rs72820496	chr16	80476232	80476232	104	111.048	1.00006	12110.6	2.53539e-06	0.192561	1.86506	0.0158984	0.0139131
dmr153259	chr16	80928692	80928691	+	22165	-664633	rs12927263	chr16	80264059	80264059	104	105.27	1.04792	9353.38	1.11512e-06	0.204782	0.339264	0.00929907	0.00697363
dmr15326	chr1	76342407	76342406	+	14058	276976	rs11162183	chr1	76619382	76619382	104	110.358	1.03821	6389.85	1.60577e-05	0.164537	-0.553323	0.0508949	0.0482819
dmr153357	chr16	81250237	81250236	+	22271	-388528	rs9935048	chr16	80861709	80861709	104	106.803	0.972066	3180.81	9.97413e-06	0.171839	0.348916	0.0284972	0.0266941
dmr153362	chr16	81272837	81272836	+	22219	-226699	rs62054593	chr16	81046138	81046138	104	113.902	0.972664	11087.6	1.09894e-05	0.170356	3.39375	0.0551945	0.0498302
dmr153373	chr16	81319504	81319503	+	22206	-712105	rs8055904	chr16	80607399	80607399	104	50.7813	0.693288	2169.68	1.06261e-11	0.360062	0.80866	0.0265973	0.0266381
dmr153377	chr16	81327879	81327878	+	22211	-751220	rs111171099	chr16	80576659	80576659	104	44.2406	0.483905	6700.91	5.75061e-20	0.554452	0.902078	0.00409959	0.00572083
dmr153397	chr16	81433303	81433302	+	22282	-408738	rs71272432	chr16	81024565	81024565	104	114.552	0.927023	7350.64	3.17727e-06	0.189176	-0.541726	0.0130987	0.010839
dmr153417	chr16	81497954	81497953	+	22261	-362513	rs11861475	chr16	81135441	81135441	104	107.585	0.986476	2559.79	5.97739e-06	0.179635	-0.438916	0.0130987	0.0112374
dmr153485	chr16	81725556	81725555	+	22600	121572	rs12933559	chr16	81847127	81847127	104	103.106	0.933097	8209.36	2.3366e-06	0.193782	-0.34758	0.0311969	0.0279007
dmr153517	chr16	81867843	81867842	+	23062	-987794	rs4889214	chr16	80880049	80880049	104	112.531	1.03885	21133.7	3.80269e-06	0.186472	0.460651	0.0290971	0.0271896
dmr15351	chr1	76642900	76642899	+	13975	537137	rs839802	chr1	77180036	77180036	104	107.402	0.913662	3699.28	8.61792e-06	0.17407	-15.2165	0.0336966	0.0321977
dmr153539	chr16	81932444	81932443	+	22962	-758366	rs58036512	chr16	81174078	81174078	104	49.8367	0.873014	53721.8	1.97692e-15	0.456317	-1.66962	0.0279972	0.00506619
dmr153574	chr16	82065811	82065810	+	23004	956285	rs72794179	chr16	83022095	83022095	104	106.082	0.97655	5231.22	6.76948e-06	0.177745	0.642083	0.029697	0.0309737
dmr153690	chr16	82633082	82633081	+	23878	196169	rs2549157	chr16	82829250	82829250	104	51.5531	1.03981	6034.25	1.99727e-10	0.323581	-0.736269	0.0366963	0.0404223
dmr15373	chr1	76799780	76799779	+	13192	-867493	rs3795251	chr1	75932287	75932287	104	110.723	0.938535	3358.99	6.06672e-06	0.17941	0.401958	0.0148985	0.01377
dmr153840	chr16	83230773	83230772	+	24419	-595844	rs3852729	chr16	82634929	82634929	104	118.96	0.994115	20718.7	4.50409e-06	0.183918	0.310312	0.0229977	0.0194817
dmr153854	chr16	83268314	83268313	+	24538	-756506	rs8050664	chr16	82511808	82511808	104	99.318	0.967989	5072.8	1.91243e-06	0.196774	-0.490146	0.020298	0.0189724
dmr153882	chr16	83404928	83404927	+	24838	443235	rs449254	chr16	83848162	83848162	104	114.695	0.913447	18363	1.23677e-06	0.20325	-0.329425	0.0115988	0.0102764
dmr153902	chr16	83506504	83506503	+	25418	948064	rs747718	chr16	84454567	84454567	104	100.202	0.969195	5767.88	4.81647e-06	0.182905	-0.346829	0.0461954	0.045404
dmr153921	chr16	83595930	83595929	+	25550	52066	rs145028172	chr16	83647995	83647995	104	65.7313	1.4756	12164	3.73325e-08	0.253645	-1.17918	0.060194	0.0433429
dmr153944	chr16	83706287	83706286	+	25367	-307394	rs16960354	chr16	83398893	83398893	104	114.766	0.919791	27426.8	2.52526e-06	0.192621	-2.37223	0.0306969	0.0291439
dmr153956	chr16	83746327	83746326	+	25264	-421058	rs144831001	chr16	83325265	83325269	104	107.016	0.928275	31557.4	7.70788e-07	0.210226	-0.779136	0.0272973	0.0230055
dmr153981	chr16	83853670	83853669	+	25071	-950860	rs7205339	chr16	82902810	82902810	104	112.552	0.968609	7358.79	5.92554e-06	0.179767	-0.512916	0.0219978	0.0205203
dmr154017	chr16	83970009	83970008	+	25275	-388113	rs8053692	chr16	83581896	83581896	104	106.397	0.9842	6720.63	4.20851e-06	0.184943	0.298952	0.0245975	0.0231682
dmr154062	chr16	84127966	84127965	+	24908	242829	rs118158969	chr16	84370794	84370794	104	64.025	0.849159	2981.29	1.4868e-08	0.266419	3.35213	0.0483952	0.0489621
dmr154129	chr16	84306854	84306853	+	24464	-728236	rs112187951	chr16	83578618	83578618	104	83.7586	1.30431	5466.04	2.10436e-06	0.195347	6.24712	0.040296	0.0475627
dmr154189	chr16	84462164	84462163	+	24233	-7597	rs747718	chr16	84454567	84454567	104	109.149	1.0038	4970.02	1.55988e-05	0.164983	-0.408371	0.0437956	0.0459357
dmr154208	chr16	84514554	84514553	+	24108	-665968	rs35350058	chr16	83848585	83848586	104	105.706	0.95821	8947.74	6.78229e-07	0.212105	0.601284	0.00669933	0.00622748
dmr154211	chr16	84520305	84520304	+	24103	-233100	rs12445111	chr16	84287205	84287205	104	78.7617	0.924729	3637.2	2.42266e-07	0.22708	-0.739591	0.0353965	0.0346798
dmr154294	chr16	84811998	84811997	+	23679	853598	rs398100345	chr16	85665595	85665595	104	113.344	0.968355	9931.41	2.34093e-07	0.227575	0.463306	0.00119988	0.000852848
dmr154295	chr16	84815620	84815674	+	23676	-250069	rs143227005	chr16	84565550	84565551	104	111.038	0.982056	5304.37	2.02338e-07	0.229674	0.442425	0.00089991	0.000481211
dmr154383	chr16	85020428	85020427	+	22627	-273246	rs2326392	chr16	84747182	84747182	104	103.34	0.975358	4584.47	5.51243e-06	0.180862	0.510141	0.0325967	0.0294973
dmr154385	chr16	85027072	85027071	+	22543	-209964	rs12919414	chr16	84817108	84817108	104	108.58	0.961162	3710.92	2.17738e-06	0.194837	0.525907	0.0059994	0.00601205
dmr154436	chr16	85171287	85171286	+	22981	59841	rs12598694	chr16	85231127	85231127	104	86.257	1.0405	13414.8	2.25478e-07	0.228116	-0.546226	0.0331967	0.0276229
dmr154453	chr16	85202757	85202756	+	22920	-585836	rs2966305	chr16	84616921	84616921	104	117.863	0.934028	14460.8	8.2949e-06	0.174652	0.350843	0.0420958	0.0381743
dmr154471	chr16	85240625	85240624	+	22855	-15662	rs11641990	chr16	85224963	85224963	104	110.937	0.98054	10698.2	7.34274e-06	0.176509	-0.696802	0.0431957	0.0409549
dmr154473	chr16	85250406	85250405	+	22835	847074	rs4843350	chr16	86097479	86097479	104	107.433	0.968183	4886.18	8.59972e-06	0.174102	0.3043	0.0328967	0.0332847
dmr154513	chr16	85333777	85333776	+	22561	-968546	rs12922035	chr16	84365231	84365231	104	107.88	1.00546	4687.21	1.79041e-06	0.197756	-0.446043	0.00439956	0.00520293
dmr154537	chr16	85359552	85359551	+	22592	986909	rs1602389	chr16	86346460	86346460	104	114.542	1.02087	12323.9	3.04544e-07	0.223774	-0.483509	0.0009999	0.000808254
dmr154544	chr16	85370434	85370433	+	22605	-867135	rs394001	chr16	84503299	84503299	104	110.947	0.987449	5030.49	7.00357e-06	0.177228	0.617809	0.0170983	0.0182096
dmr154563	chr16	85415341	85415340	+	22599	-994154	rs17741642	chr16	84421187	84421187	104	82.1336	0.963329	2374.96	1.1652e-06	0.204133	0.802989	0.0449955	0.0421262
dmr154733	chr16	85942412	85942411	+	22071	869004	rs4843466	chr16	86811415	86811415	104	86.9781	0.980789	2814.15	1.35627e-06	0.201883	-0.291323	0.0325967	0.0300855
dmr154796	chr16	86120593	86120592	+	22181	-780383	rs7191386	chr16	85340210	85340210	104	108.205	0.988202	4127.1	4.85074e-06	0.182798	-0.319239	0.0154985	0.0135159
dmr154799	chr16	86133403	86133402	+	22102	371003	rs972854	chr16	86504405	86504405	104	111.282	0.9752	5160.96	9.92597e-07	0.206501	-0.30819	0.00349965	0.00251315
dmr15482	chr1	77519987	77519986	+	12182	829813	rs76359089	chr1	78349799	78349799	104	101.654	0.988056	3835.22	2.66935e-07	0.22568	1.8916	0.00129987	0.00151747
dmr154885	chr16	86368325	86368324	+	22083	135102	rs1169644	chr16	86503426	86503426	104	100.821	1.00405	2802.73	8.10102e-06	0.175013	-0.346854	0.0311969	0.0303049
dmr154930	chr16	86502073	86502072	+	21806	-132607	rs17263532	chr16	86369466	86369466	104	114.319	0.978599	6224.11	1.67649e-05	0.163873	2.43303	0.0431957	0.0420637
dmr154939	chr16	86527473	86527472	+	21705	328482	rs4076988	chr16	86855954	86855954	104	90.5938	0.990025	7884.45	2.57643e-07	0.226192	-0.566009	0.0151985	0.0126093
dmr154983	chr16	86633336	86633335	+	21906	-787480	rs8056782	chr16	85845856	85845856	104	107.24	0.979393	3438.64	1.71742e-05	0.163502	-0.742247	0.0478952	0.0459167
dmr154988	chr16	86648815	86648814	+	21975	421695	rs138373456	chr16	87070509	87070513	104	98.282	0.967379	3138.69	3.10138e-06	0.189539	0.507297	0.0230977	0.0208597
dmr155063	chr16	86886176	86886175	+	22578	765797	rs71156240	chr16	87651972	87651972	104	98.1398	0.952488	4630.03	6.2091e-07	0.213399	0.717346	0.00869913	0.0077383
dmr15509	chr1	77953399	77953398	+	12318	969656	rs577467637	chr1	78923054	78923054	104	116.452	0.981301	13356.2	7.72316e-06	0.17574	-11.385	0.0373963	0.031181
dmr155107	chr16	86982410	86982409	+	22768	319483	rs35441225	chr16	87301892	87301892	104	95.9156	1.21466	9712.72	3.63799e-07	0.221196	-0.505536	0.00319968	0.00336491
dmr155157	chr16	87114350	87114349	+	22714	233889	rs62053084	chr16	87348238	87348238	104	111.678	0.980704	6856.59	9.56241e-07	0.207052	-0.617527	0.00379962	0.00293894
dmr155162	chr16	87133141	87133141	+	22753	676017	rs5818645	chr16	87809158	87809159	104	102.771	0.967835	4264.9	7.3654e-06	0.176462	0.294485	0.0383962	0.0394526
dmr155165	chr16	87141076	87141075	+	22756	-809111	rs2696835	chr16	86331965	86331965	104	74.0898	0.998283	1702.24	7.4419e-10	0.306592	-0.76635	0.00089991	0.000360452
dmr155281	chr16	87549969	87549968	+	21785	490267	rs72818533	chr16	88040235	88040235	104	103.035	0.979988	3313.22	2.28135e-07	0.227947	-0.774179	0.00169983	0.000998446
dmr155292	chr16	87574960	87574959	+	21779	-505782	rs9941325	chr16	87069178	87069178	104	112.013	0.936139	10389.8	7.35378e-06	0.176486	-0.438579	0.0414959	0.0424843
dmr155297	chr16	87605779	87605778	+	21692	853300	rs55767424	chr16	88459078	88459078	104	99.9273	0.959593	4058.84	8.98215e-07	0.207975	-0.787107	0.00829917	0.00744491
dmr155318	chr16	87644559	87644558	+	21607	-594963	rs11117241	chr16	87049596	87049596	104	104.528	0.982488	3542.79	2.1197e-07	0.229005	-0.645523	0.0009999	0.000799898
dmr15533	chr1	78134086	78134085	+	12747	255258	rs12401377	chr1	78389343	78389343	104	114.512	0.999734	8915.13	4.01902e-06	0.185638	0.483092	0.0157984	0.0115909
dmr155395	chr16	87823410	87823409	+	21716	-979151	rs12447379	chr16	86844259	86844259	104	79.9398	0.91996	3090.61	5.06066e-07	0.21639	-0.723426	0.0491951	0.044319
dmr155416	chr16	87854743	87854742	+	21855	801748	rs11639637	chr16	88656490	88656490	104	103.624	1.08386	6712.37	7.78728e-07	0.210076	-0.739101	0.00389961	0.00339594
dmr155464	chr16	88027972	88027971	+	21415	17411	rs72818540	chr16	88045382	88045382	104	96.6266	0.966471	3173	8.39076e-09	0.274256	-0.699973	0.00029997	0.000124547
dmr155499	chr16	88101689	88101688	+	21525	-967413	rs7196293	chr16	87134276	87134276	104	103.594	0.922835	5744.05	1.85156e-06	0.197256	0.268653	0.0172983	0.0161673
dmr155520	chr16	88159931	88159930	+	21512	482829	rs116657924	chr16	88642759	88642759	104	35.5367	1.42607	1202.2	2.35505e-11	0.350355	4.7717	0.0346965	0.0363666
dmr155582	chr16	88320867	88320866	+	21301	812377	rs12447947	chr16	89133243	89133243	104	104.965	0.949107	5288.13	1.35043e-06	0.201947	0.599787	0.010499	0.00839456
dmr155606	chr16	88354193	88354192	+	21271	-794619	rs3896608	chr16	87559574	87559574	104	75.6945	0.834562	4442.58	2.47138e-08	0.259394	-0.657828	0.0211979	0.020641
dmr155645	chr16	88424839	88424838	+	21246	-874667	rs62056475	chr16	87550172	87550172	104	107.737	0.963881	4340.09	4.77048e-06	0.18305	-0.616659	0.0179982	0.0164192
dmr155646	chr16	88426148	88426147	+	21244	209225	rs899729	chr16	88635372	88635372	104	114.481	0.966052	6278.72	9.44609e-06	0.17267	0.377762	0.0224978	0.0240424
dmr155669	chr16	88478516	88478515	+	21107	449053	rs74774132	chr16	88927568	88927568	104	110.551	0.99011	6357.55	1.31196e-05	0.167641	0.708613	0.0457954	0.0450382
dmr155683	chr16	88513223	88513222	+	21078	188468	rs112125845	chr16	88701690	88701690	104	74.9836	1.00678	2742.47	2.42392e-07	0.227073	-0.745809	0.0346965	0.0311392
dmr155729	chr16	88688396	88688395	+	20907	-272690	rs4782353	chr16	88415706	88415706	104	108.56	0.965912	2727.9	1.00382e-05	0.171741	0.366651	0.0225977	0.0201647
dmr155778	chr16	88830896	88830895	+	20825	899453	rs4785710	chr16	89730348	89730348	104	110.815	0.96035	14592.1	8.99669e-07	0.207951	0.338737	0.00829917	0.00716044
dmr155830	chr16	88940478	88940477	+	20332	568723	rs3923714	chr16	89509200	89509200	104	44.8297	0.838536	952.968	4.82339e-11	0.34149	-949.002	0.0228977	0.0327865
dmr155850	chr16	88981529	88981528	+	20216	-876884	rs193220331	chr16	88104645	88104645	104	82.9461	1.2648	4785.39	1.93728e-06	0.196581	-3.21718	0.040496	0.0466772
dmr155869	chr16	89021297	89021296	+	20221	-319607	rs112125845	chr16	88701690	88701690	104	82.1844	0.924544	3034.03	2.81243e-07	0.224925	-0.757227	0.0224978	0.0215062
dmr155874	chr16	89049427	89049426	+	20191	-343089	rs112070238	chr16	88706338	88706338	104	110.774	0.970696	3515.48	4.78719e-06	0.182997	-0.641795	0.0118988	0.00956339
dmr155926	chr16	89178573	89178572	+	18947	-470060	rs7404845	chr16	88708513	88708513	104	113.09	0.949674	5235.03	6.57655e-06	0.178185	-0.620969	0.0177982	0.0170885
dmr15600	chr1	78709528	78709527	+	13516	433991	rs367925934	chr1	79143518	79143518	104	81.5445	1.10784	2037.84	1.4414e-06	0.20098	12.8833	0.020498	0.0269396
dmr156029	chr16	89566987	89566986	+	15066	-893417	rs12931849	chr16	88673570	88673570	104	89.7609	0.99647	3915.05	2.51731e-06	0.192668	-0.539891	0.0518948	0.047844
dmr156114	chr16	89808625	89808624	+	12432	-826218	rs11861958	chr16	88982407	88982407	104	105.859	0.954634	1947.75	2.29699e-07	0.227848	0.531349	0.00109989	0.000509939
dmr156184	chr16	90057677	90057676	+	9696	-345866	rs28588261	chr16	89711811	89711811	104	111.597	0.944838	1667.4	4.52963e-05	0.148467	0.333825	0.049895	0.0476036
dmr156213	chr17	187667	187666	+	9155	763442	rs7216126	chr17	951108	951108	104	116.665	0.955644	3194.81	1.76701e-05	0.163063	-0.487748	0.0227977	0.0209631
dmr156214	chr17	189392	189391	+	9170	371628	rs759975	chr17	561019	561019	104	96.2609	0.983154	2902.14	3.94932e-06	0.185902	0.282503	0.0293971	0.0278234
dmr156250	chr17	251102	251101	+	9886	106948	rs11654698	chr17	358049	358049	104	111.607	1.05612	3809.66	2.0055e-05	0.161111	0.356616	0.0308969	0.0301931
dmr156302	chr17	364907	364906	+	11069	547124	rs28709570	chr17	912030	912030	104	61.3945	0.843452	1150.64	2.10342e-08	0.261629	-3.15556	0.0376962	0.0384453
dmr156373	chr17	653909	653908	+	13462	-308860	rs62055022	chr17	345049	345049	104	110.612	0.994264	3118.16	1.03465e-05	0.171278	-0.394333	0.0182982	0.0171471
dmr156408	chr17	753640	753639	+	14155	298313	rs11657511	chr17	1051952	1051952	104	112.826	0.965112	2961.01	1.01291e-05	0.171603	-0.672752	0.0165983	0.0147813
dmr156411	chr17	769552	769551	+	14281	322618	rs9904492	chr17	1092169	1092169	104	35.1305	1.17873	699.908	1.06851e-12	0.387306	33.5313	0.00669933	0.0125272
dmr156419	chr17	800716	800715	+	14534	-218289	rs863334	chr17	582427	582427	104	104.132	0.994378	4647.63	1.9291e-06	0.196644	0.360821	0.0120988	0.00905144
dmr156425	chr17	807460	807459	+	14592	299225	rs111594031	chr17	1106684	1106684	104	96.7789	0.979906	13440.5	1.35694e-06	0.201876	-0.461596	0.0528947	0.0447876
dmr156542	chr17	1113049	1113048	+	16890	847902	rs7207780	chr17	1960950	1960950	104	108.123	0.959453	2666.09	1.02205e-05	0.171466	-0.400393	0.0222978	0.021532
dmr156552	chr17	1130376	1130375	+	16991	-514601	rs12450003	chr17	615775	615775	104	113.679	0.931014	6301.93	4.53109e-06	0.183828	0.324286	0.0155984	0.0143838
dmr156576	chr17	1190495	1190494	+	16992	-396190	rs10902635	chr17	794305	794305	104	114.857	0.939642	5570.83	1.40271e-05	0.166615	0.338741	0.0383962	0.0348351
dmr156662	chr17	1486641	1486640	+	16072	924140	rs9652825	chr17	2410780	2410780	104	123.043	0.911	12671.6	1.58196e-05	0.164766	-0.457063	0.0485951	0.0460796
dmr156685	chr17	1567551	1567550	+	16267	-475382	rs9904492	chr17	1092169	1092169	104	34.2164	1.23489	520.641	6.48911e-11	0.337789	31.4872	0.0194981	0.0491338
dmr1567	chr1	4764684	4764683	+	18931	17070	rs116781312	chr1	4781753	4781753	104	95.743	1.11067	26901.6	6.32476e-07	0.213129	-1.42701	0.040296	0.031489
dmr156814	chr17	1928782	1928781	+	15810	876822	rs112138427	chr17	2805603	2805603	104	56.4383	0.64918	37358.4	9.51298e-19	0.529947	-0.841017	0.00219978	0.000288363
dmr156820	chr17	1940115	1940114	+	15742	-248843	rs71359113	chr17	1691272	1691272	104	106.387	1.04141	7136.85	6.43211e-06	0.178522	3.34948	0.0336966	0.0301846
dmr156865	chr17	2066246	2066245	+	15600	295167	rs367580287	chr17	2361412	2361412	104	78.6703	1.18892	6047.06	4.95006e-07	0.216712	-34.0068	0.040196	0.0404087
dmr156899	chr17	2298706	2298705	+	14860	605031	rs57879269	chr17	2903736	2903736	104	58.1852	0.983786	4052.02	2.04854e-09	0.293243	-2.71896	0.0370963	0.0324647
dmr15691	chr1	79931590	79931589	+	15845	945222	rs4459149	chr1	80876811	80876811	104	100.039	1.02535	2927.1	2.45361e-06	0.193051	0.307581	0.0119988	0.00981502
dmr156958	chr17	2582356	2582355	+	14918	348494	rs112036266	chr17	2930849	2930849	104	117.335	0.951334	5761.28	1.46e-05	0.166	-0.643328	0.029997	0.028691
dmr156999	chr17	2796213	2796212	+	15161	-333216	rs8070402	chr17	2462997	2462997	104	7.48516	1.31554	957.238	2.72738e-52	0.893041	0.721322	9.999e-05	0.0227588
dmr157001	chr17	2799515	2799514	+	15170	-621419	rs16951969	chr17	2178096	2178096	104	111.577	0.965841	3596.29	6.89289e-06	0.177471	-2.57584	0.0133987	0.0134484
dmr157054	chr17	2937468	2937467	+	15313	350306	rs9303169	chr17	3287773	3287773	104	109.149	0.989627	2387.5	2.94329e-05	0.155175	0.505589	0.0456954	0.0451812
dmr157094	chr17	3041376	3041375	+	15144	655639	rs160590	chr17	3697014	3697014	104	105.848	0.922943	6447.36	2.65571e-06	0.191866	-0.557578	0.0224978	0.0198554
dmr157100	chr17	3100900	3100899	+	15208	-922804	rs16951969	chr17	2178096	2178096	104	59.8813	1.15661	853.21	1.99846e-07	0.229853	-2.25951	0.0137986	0.0412648
dmr157122	chr17	3232065	3232092	+	15666	-450937	rs9905703	chr17	2781128	2781128	104	86.3992	0.948022	3044.46	2.2128e-07	0.228386	-0.637461	0.0129987	0.00946397
dmr157188	chr17	3513945	3513944	+	16371	198289	rs551826717	chr17	3712233	3712235	104	52.2336	1.31898	2154.8	8.02752e-09	0.274859	-5.26499	0.0322968	0.0373564
dmr157289	chr17	3907425	3907424	+	16465	-284237	rs367264	chr17	3623188	3623188	104	118.127	0.939674	6755.23	9.02332e-07	0.207907	0.315463	0.00169983	0.00170882
dmr157310	chr17	3961408	3961407	+	16263	-175863	rs143830716	chr17	3785545	3785545	104	109.677	0.993305	10210.7	6.60894e-07	0.212484	-3.3783	0.00289971	0.00347504
dmr157409	chr17	4399187	4399186	+	15760	28597	rs8078058	chr17	4427783	4427783	104	121.601	0.972427	10314.3	2.33594e-06	0.193787	-0.739069	0.00419958	0.00397496
dmr157412	chr17	4403282	4403281	+	15761	-656258	rs79750208	chr17	3747024	3747024	104	91.6906	1.1398	6939.49	2.1757e-06	0.194849	-3.10634	0.0374963	0.0372561
dmr157444	chr17	4504465	4504464	+	15722	593268	rs56152541	chr17	5097732	5097732	104	52.8023	0.924356	739.316	1.08317e-10	0.331349	-1.71179	0.00579942	0.00522016
dmr157446	chr17	4509128	4509127	+	15733	928618	rs41315136	chr17	5437745	5437745	104	65.8531	0.854226	3682.95	9.31646e-10	0.303651	-611.317	0.0123988	0.00990698
dmr157463	chr17	4553385	4553384	+	15669	732937	rs8073377	chr17	5286321	5286321	104	107.027	0.957178	4377.44	4.28746e-07	0.218807	-0.354911	0.00149985	0.00172415
dmr157472	chr17	4577033	4577032	+	15693	-88455	rs333120	chr17	4488578	4488578	104	115.385	0.961036	4946.99	1.76296e-06	0.197986	-0.34189	0.00349965	0.00303956
dmr15747	chr1	80722991	80722990	+	15963	683523	rs12741787	chr1	81406513	81406513	104	116.147	0.962632	3622.71	1.56286e-06	0.199779	0.417228	0.00259974	0.00180226
dmr157484	chr17	4611242	4611241	+	15627	-387177	rs11650720	chr17	4224065	4224065	104	118.31	0.957644	5229.49	2.71836e-05	0.156407	0.336327	0.0474953	0.0453964
dmr157488	chr17	4625246	4625245	+	15626	628203	rs34832732	chr17	5253448	5253448	104	77.0555	0.954811	3173.25	2.40373e-07	0.227193	-0.838416	0.0339966	0.0333458
dmr157493	chr17	4639510	4639509	+	15582	-167709	rs117070722	chr17	4471801	4471801	104	38.675	0.520381	61295.8	7.99939e-27	0.670538	-2.35527	0.0262974	0.00185377
dmr157570	chr17	4901848	4901847	+	15693	-272446	rs12150491	chr17	4629402	4629402	104	83.068	0.972063	1582.1	2.04031e-06	0.195808	0.508066	0.0410959	0.0382572
dmr157572	chr17	4902912	4902911	+	15696	180519	rs112429317	chr17	5083430	5083430	104	104.609	1.00016	4699.9	6.15895e-06	0.179181	-2.41688	0.0281972	0.0267991
dmr157609	chr17	5082220	5082219	+	15990	566151	rs17178718	chr17	5648370	5648370	104	93.3867	1.04739	4850.42	3.3384e-06	0.188432	-0.760726	0.0410959	0.0427233
dmr157630	chr17	5155513	5155512	+	16038	-720170	rs112997582	chr17	4435343	4435343	104	102.294	0.948475	2544.14	1.02264e-05	0.171457	-2.3692	0.0392961	0.037046
dmr157639	chr17	5201390	5201389	+	16077	869153	rs189358855	chr17	6070542	6070542	104	62.5828	0.93121	10527	1.39195e-09	0.298365	-0.766607	0.0517948	0.0370697
dmr157740	chr17	5664467	5664466	+	15976	-604082	rs487622	chr17	5060385	5060385	104	113.141	0.941269	7953.85	5.26133e-06	0.181568	0.329603	0.0239976	0.0208553
dmr157751	chr17	5697516	5697515	+	16029	180128	rs12937896	chr17	5877643	5877643	104	109.322	1.00427	8005.17	1.37127e-06	0.20172	-0.652387	0.00779922	0.00573369
dmr157785	chr17	5820281	5820280	+	16143	313297	rs114015852	chr17	6133577	6133577	104	101.705	1.08951	13726.5	3.53922e-06	0.187553	1.28722	0.0515948	0.0451854
dmr157803	chr17	5897652	5897651	+	16200	922681	rs28522007	chr17	6820332	6820332	104	55.0672	0.487127	12760.1	1.12666e-14	0.438025	-887.645	0.0373963	0.0202217
dmr157887	chr17	6131269	6131268	+	16485	-233758	rs7217128	chr17	5897511	5897511	104	104.884	1.03158	8338.24	3.60116e-06	0.187292	0.321072	0.0261974	0.0236966
dmr157895	chr17	6161018	6161017	+	16616	-862361	rs11355508	chr17	5298656	5298657	104	112.206	1.03663	7971.74	1.58312e-06	0.199587	-0.360683	0.00359964	0.00394725
dmr157902	chr17	6202356	6202355	+	16702	953381	rs146995623	chr17	7155736	7155736	104	112.765	0.875886	10566.7	1.8722e-06	0.197091	1.68176	0.0165983	0.0140134
dmr157921	chr17	6257297	6257334	+	16520	-596152	rs151099693	chr17	5661145	5661145	104	113.405	0.951015	4950.63	1.40411e-05	0.166599	-2.99526	0.0350965	0.0339652
dmr15794	chr1	81259553	81259552	+	15642	-860887	rs11162994	chr1	80398666	80398666	104	118.209	0.95645	3532.65	2.24723e-05	0.159353	0.471453	0.0267973	0.0259461
dmr157982	chr17	6478619	6478618	+	16310	503183	rs59919146	chr17	6981801	6981801	104	113.151	0.959867	2938.08	2.21274e-05	0.159592	-0.676245	0.0331967	0.0326604
dmr158015	chr17	6570333	6570332	+	16184	831800	rs12939277	chr17	7402132	7402132	104	106.732	0.947116	4614.63	1.30754e-06	0.202426	-0.611521	0.0069993	0.00594683
dmr158140	chr17	7065978	7065977	+	14890	425880	rs35894069	chr17	7491857	7491857	104	102.893	0.917499	3394.4	1.20107e-07	0.237144	-0.691824	0.00239976	0.000924202
dmr158178	chr17	7198202	7198201	+	14741	-50052	rs4558460	chr17	7148150	7148150	104	109.149	0.975126	2919.6	6.56424e-06	0.178213	-0.432555	0.0124988	0.0127003
dmr158195	chr17	7276690	7276689	+	14559	-128490	rs4436827	chr17	7148200	7148200	104	118.808	0.988249	7171.49	3.77904e-06	0.186566	-0.401325	0.00589941	0.00588292
dmr15821	chr1	81520931	81520930	+	15310	130682	rs2389165	chr1	81651612	81651612	104	123.327	0.924202	7428.07	1.94888e-05	0.161553	0.59342	0.0349965	0.0329091
dmr15830	chr1	81570609	81570608	+	15267	478053	rs116286921	chr1	82048661	82048661	104	81.3414	1.2068	4354.7	1.24901e-06	0.203104	2.3847	0.0352965	0.0409598
dmr158345	chr17	7785876	7785875	+	13836	-287623	rs41554719	chr17	7498253	7498253	104	102.365	0.955172	4675.13	7.68439e-06	0.175817	-0.575327	0.0515948	0.0487259
dmr158389	chr17	8027916	8027915	+	13913	-917870	rs314239	chr17	7110046	7110046	104	108.936	0.969518	7671.83	6.04207e-06	0.179471	0.302539	0.0362964	0.031023
dmr158395	chr17	8046116	8046115	+	13913	-423888	rs12938899	chr17	7622228	7622228	104	113.72	0.940471	4106.14	6.51269e-06	0.178333	-0.711349	0.0143986	0.0132551
dmr158400	chr17	8065364	8065363	+	13888	-983767	rs76000900	chr17	7081597	7081597	104	110.734	0.974023	2364.66	8.78647e-07	0.208299	-2.77581	0.00149985	0.00111342
dmr158444	chr17	8246684	8246683	+	14027	-118684	rs201970408	chr17	8127999	8128000	104	103.837	1.00047	5981.44	4.85795e-06	0.182775	-2.58089	0.0341966	0.0290726
dmr158453	chr17	8292346	8292345	+	14133	597404	rs6503163	chr17	8889749	8889749	104	121.916	0.92804	8265.77	1.30977e-05	0.167667	3.71831	0.029697	0.026314
dmr158476	chr17	8399188	8399187	+	14307	-365799	rs12946246	chr17	8033389	8033389	104	95.9766	0.959337	2101.75	4.22966e-06	0.184867	0.610159	0.0262974	0.0246704
dmr158478	chr17	8409924	8409923	+	14352	-267784	rs563869938	chr17	8142140	8142140	104	102.974	0.94558	4261.54	5.5955e-06	0.180636	2.97417	0.0359964	0.0326238
dmr158494	chr17	8496109	8496108	+	14580	-944035	rs62059805	chr17	7552074	7552074	104	108.763	0.950747	4956.86	5.37954e-06	0.181232	-0.553207	0.0219978	0.0201164
dmr158629	chr17	9062761	9062760	+	15995	-288864	rs722926	chr17	8773897	8773897	104	67.8844	1.26971	1491.85	8.54373e-08	0.241987	-0.429284	0.00769923	0.00722276
dmr158632	chr17	9068405	9068404	+	15986	375773	rs35676068	chr17	9444177	9444179	104	112.602	0.982447	2869.95	3.29119e-05	0.15344	0.48083	0.0487951	0.0463073
dmr158633	chr17	9072113	9072145	+	15970	-299086	rs12937550	chr17	8773027	8773027	104	111.556	0.92197	5878.06	1.92385e-06	0.196685	-0.507046	0.00829917	0.00747047
dmr158639	chr17	9085771	9085770	+	15949	-321421	rs8080722	chr17	8764350	8764350	104	77.7766	0.863019	3060.84	4.74186e-08	0.250295	-0.660242	0.0163984	0.014974
dmr158648	chr17	9107496	9107495	+	15944	-343146	rs8080722	chr17	8764350	8764350	104	92.7164	0.942479	2988.11	7.9511e-07	0.20977	-0.63095	0.0133987	0.0126021
dmr15866	chr1	81846383	81846382	+	15386	147738	rs145011275	chr1	81994120	81994120	104	111.912	1.03119	10861.5	7.43367e-06	0.176322	1.92935	0.0326967	0.031648
dmr158703	chr17	9260432	9260431	+	16366	-437589	rs2074258	chr17	8822843	8822843	104	113.476	0.975026	3165.1	2.75359e-05	0.156208	0.304225	0.0423958	0.0403241
dmr158705	chr17	9272901	9272900	+	16385	-75984	rs62068228	chr17	9196917	9196917	104	90.2688	0.914504	4178.87	1.30636e-07	0.235945	-0.674687	0.00769923	0.00616862
dmr158770	chr17	9641789	9641788	+	15953	-163721	rs729162	chr17	9478068	9478068	104	113.841	0.965293	5903.17	1.25608e-05	0.168309	0.428722	0.0348965	0.0324904
dmr158802	chr17	9768112	9768111	+	15958	-885948	rs11652165	chr17	8882164	8882164	104	109.302	0.978728	2758.06	2.80517e-06	0.191045	-0.577324	0.00519948	0.00487172
dmr15883	chr1	82034039	82034038	+	14882	392019	rs1281609	chr1	82426057	82426057	104	94.1891	0.912539	2572.95	2.91948e-06	0.190446	-0.662669	0.0330967	0.0316816
dmr158867	chr17	9955897	9955896	+	16014	-751023	rs17675100	chr17	9204874	9204874	104	106.112	0.974162	2415.18	5.99624e-06	0.179587	0.730765	0.0156984	0.0131255
dmr158876	chr17	10030197	10030196	+	16239	-833280	rs62068228	chr17	9196917	9196917	104	105.544	0.956958	27537.1	7.96012e-07	0.209753	-0.595887	0.0321968	0.0217602
dmr158889	chr17	10074003	10074002	+	16226	-633392	rs12452537	chr17	9440611	9440611	104	98.2109	0.941542	1997.77	6.86817e-06	0.177525	-0.760842	0.0324968	0.0311469
dmr158918	chr17	10190399	10190398	+	16053	-690872	rs148330868	chr17	9499527	9499527	104	110.114	0.974205	4729.49	1.47302e-05	0.165863	-0.544348	0.0411959	0.0420238
dmr158979	chr17	10413935	10413934	+	16039	-52583	rs113733239	chr17	10361352	10361352	104	111.14	1.02628	5256.45	1.11558e-05	0.170126	4.01234	0.0307969	0.0259487
dmr158982	chr17	10460989	10460988	+	15953	860229	rs12943640	chr17	11321217	11321217	104	115.609	0.959069	4140.54	1.48291e-05	0.165761	0.322894	0.0266973	0.024113
dmr158983	chr17	10466676	10466675	+	15959	405257	rs12452154	chr17	10871932	10871932	104	113.049	0.985417	2814.64	1.42085e-05	0.166417	0.38138	0.0184982	0.0178839
dmr159046	chr17	10732996	10732995	+	15798	243800	rs56819173	chr17	10976795	10976797	104	86.6125	0.942238	1938.04	1.61352e-06	0.199304	0.515486	0.0320968	0.0295416
dmr159160	chr17	11283531	11283530	+	14486	166504	rs3111839	chr17	11450034	11450034	104	120.87	0.98691	8584.33	6.74145e-06	0.177808	-0.409686	0.0139986	0.0109929
dmr159194	chr17	11431236	11431235	+	14809	-95199	rs576735738	chr17	11336037	11336037	104	108.621	1.00692	7143.42	4.38309e-06	0.18433	0.426459	0.0205979	0.0184144
dmr159204	chr17	11459080	11459079	+	14903	399108	rs4791479	chr17	11858187	11858187	104	114.237	0.964016	3148.78	3.3733e-05	0.153057	-0.455436	0.049795	0.0483543
dmr159247	chr17	11763424	11763423	+	15254	-949659	rs200242845	chr17	10813765	10813765	104	113.628	0.9457	4483.15	1.52639e-05	0.165316	-0.613535	0.0364964	0.0337458
dmr159350	chr17	12387294	12387293	+	15829	-214968	rs4792232	chr17	12172326	12172326	104	116.533	0.971729	4174.09	2.38232e-05	0.15845	-0.297399	0.0357964	0.0351465
dmr159364	chr17	12474478	12474477	+	15859	565461	rs74634071	chr17	13039938	13039938	104	116.309	0.984548	6413.71	1.78362e-05	0.162919	1.28056	0.040396	0.037839
dmr159413	chr17	12755515	12755514	+	16572	666030	rs17744560	chr17	13421544	13421544	104	88.5727	1.18737	4345.92	4.08112e-07	0.219525	-0.705931	0.00719928	0.00519681
dmr159421	chr17	12779923	12779922	+	16600	671398	rs150012495	chr17	13451320	13451320	104	116.573	1.00185	12088.4	4.94316e-06	0.182512	-2.90044	0.0193981	0.0157045
dmr159436	chr17	12865650	12865649	+	16765	712888	rs558322358	chr17	13578537	13578537	104	95.5094	1.17855	5562.63	6.10252e-06	0.17932	3.13117	0.0469953	0.0458997
dmr159458	chr17	12965266	12965265	+	17032	-118414	rs61311727	chr17	12846852	12846852	104	93.0312	0.96513	3913.12	1.35221e-07	0.235452	173.033	0.00439956	0.00303831
dmr159461	chr17	12969650	12969649	+	17024	-334989	rs6502198	chr17	12634661	12634661	104	111.881	0.973318	7039.79	6.33773e-06	0.178746	-0.27407	0.0228977	0.0220679
dmr159504	chr17	13137704	13137703	+	17339	497745	rs62055723	chr17	13635448	13635448	104	88.6031	1.13738	3530.91	1.19066e-06	0.203813	-0.624618	0.0168983	0.0146841
dmr159579	chr17	13600816	13600815	+	17852	-327660	rs5819408	chr17	13273156	13273156	104	75.0242	0.886147	3015.84	1.45201e-07	0.234434	0.487251	0.0413959	0.0385444
dmr159589	chr17	13645615	13645614	+	18063	400789	rs8079772	chr17	14046403	14046403	104	111.201	0.991084	8871.46	5.72615e-07	0.214584	-0.602273	0.00239976	0.00218603
dmr15959	chr1	82665546	82665545	+	13215	-191692	rs11163482	chr1	82473854	82473854	104	110.023	0.965775	2962.53	1.20602e-05	0.168932	-0.310126	0.0250975	0.0228987
dmr159622	chr17	13856902	13856901	+	18661	-715255	rs35744608	chr17	13141647	13141647	104	85.3836	0.939998	2298.24	1.86062e-06	0.197183	-0.713098	0.0463954	0.0444555
dmr159641	chr17	13938202	13938201	+	18696	493350	rs182356598	chr17	14431551	14431551	104	52.1117	0.750682	3457.89	5.94967e-11	0.338874	1.18675	0.0462954	0.0418201
dmr159717	chr17	14376092	14376091	+	18381	-14040	rs62056078	chr17	14362052	14362052	104	90.8477	0.894152	5127.74	7.78794e-07	0.210074	-0.785852	0.0336966	0.0313054
dmr159765	chr17	14580052	14580051	+	18120	-473900	rs2006924	chr17	14106152	14106152	104	114.705	0.960807	4797.41	1.52042e-06	0.200188	-0.39815	0.00339966	0.00272433
dmr159775	chr17	14618173	14618172	+	18009	237274	rs72823728	chr17	14855446	14855446	104	121.814	0.912352	15482.5	6.9857e-06	0.177267	-0.879702	0.0286971	0.025843
dmr159785	chr17	14681139	14681138	+	17659	772279	rs3803841	chr17	15453417	15453417	104	103.604	1.12946	9647.18	1.51727e-06	0.200218	-2.42486	0.00889911	0.00833602
dmr159804	chr17	14760383	14760382	+	17168	408765	rs6502435	chr17	15169147	15169147	104	113.689	0.969919	4388.78	1.16626e-05	0.169446	0.34973	0.0232977	0.0225377
dmr159811	chr17	14774837	14774836	+	17114	106098	rs118037806	chr17	14880934	14880934	104	52.0609	1.39139	1315.11	1.13634e-08	0.270111	-6.81841	0.0139986	0.0204967
dmr159820	chr17	14814935	14814934	+	16968	356867	rs9905241	chr17	15171801	15171801	104	115.111	0.967178	3657.53	1.31166e-05	0.167645	-0.449351	0.0193981	0.0190019
dmr159872	chr17	15096569	15096568	+	16362	-394448	rs147919458	chr17	14702120	14702121	104	116.482	1.0037	11397.7	1.39883e-05	0.166657	-2.45173	0.0522948	0.0467388
dmr159876	chr17	15113041	15113040	+	16351	914677	rs116412774	chr17	16027717	16027717	104	66.3102	1.18412	3909.68	7.70536e-08	0.24345	2.57143	0.0467953	0.0386497
dmr159877	chr17	15117261	15117260	+	16349	-185055	rs11658465	chr17	14932206	14932206	104	111.942	0.948306	5911.55	1.50904e-06	0.200299	-0.67658	0.00489951	0.00484176
dmr159893	chr17	15180917	15180916	+	16352	-733561	rs10676341	chr17	14447356	14447356	104	111.211	0.980434	3158.81	2.87092e-06	0.190698	0.290447	0.00459954	0.00459261
dmr159916	chr17	15304618	15304617	+	16066	-139449	rs9894434	chr17	15165169	15165169	104	97.3578	0.945509	2242.17	4.96806e-07	0.216659	0.719524	0.00589941	0.00365167
dmr159921	chr17	15334016	15334015	+	15997	-418466	rs112292775	chr17	14915550	14915550	104	89.0602	1.0944	5114.51	2.33114e-06	0.193817	-0.693744	0.0478952	0.0457909
dmr159932	chr17	15379556	15379555	+	15865	-76144	rs230963	chr17	15303412	15303412	104	110.47	0.930645	8790.29	2.97491e-06	0.190164	-0.322088	0.0217978	0.0177619
dmr159958	chr17	15494035	15494034	+	15472	-579613	rs12185272	chr17	14914422	14914422	104	87.6383	0.949305	2790.05	2.35109e-06	0.19369	0.704226	0.049795	0.0485882
dmr15999	chr1	82998598	82998597	+	13202	479870	rs12118115	chr1	83478467	83478467	104	89.4055	0.974511	2767.07	3.73064e-07	0.22083	-0.644706	0.0079992	0.00782655
dmr160006	chr17	15946110	15946242	+	13222	536539	rs16959749	chr17	16482781	16482781	104	113.374	0.934558	3653.55	7.81302e-06	0.175564	-0.464765	0.0154985	0.015213
dmr160017	chr17	16013138	16013137	+	13085	899702	rs870303	chr17	16912839	16912839	104	50.8016	1.10302	1042.94	5.47126e-09	0.280063	-1.05579	0.0257974	0.0340203
dmr160037	chr17	16244273	16244272	+	12379	744360	rs12950509	chr17	16988632	16988632	104	81.4328	0.97914	1975.02	6.65471e-07	0.212383	-0.943706	0.0220978	0.0235367
dmr160085	chr17	16474717	16474716	+	12235	935150	rs11304840	chr17	17409866	17409867	104	119.427	0.976281	5072.87	8.68393e-06	0.173954	0.35375	0.0133987	0.0106219
dmr160095	chr17	16501437	16501436	+	12194	435558	rs62065434	chr17	16936994	16936994	104	109.109	1.05032	3068.42	7.97897e-06	0.175244	-0.768053	0.0116988	0.0114911
dmr160104	chr17	16517961	16517960	+	12159	668825	rs77103270	chr17	17186785	17186785	104	112.745	0.994033	4406.47	1.70911e-05	0.163577	-0.8754	0.0369963	0.0334424
dmr160116	chr17	16609509	16609508	+	12389	341563	rs11656106	chr17	16951071	16951071	104	109.799	0.845779	5823.76	4.5541e-06	0.183751	-0.651015	0.0369963	0.0290564
dmr160131	chr17	16745701	16745711	+	12531	-133482	rs11656972	chr17	16612219	16612219	104	58.4391	0.978392	513.846	4.74325e-08	0.25029	-2.06955	0.0205979	0.0244351
dmr160133	chr17	16803329	16803328	+	12567	-801541	rs73276085	chr17	16001788	16001788	104	64.1977	0.891679	4687.61	4.32503e-09	0.283238	42.1415	0.0470953	0.0304765
dmr160140	chr17	16832470	16832469	+	12614	354316	rs77103270	chr17	17186785	17186785	104	91.9039	1.15964	2130.76	1.10058e-05	0.170334	-0.812526	0.040396	0.045365
dmr160171	chr17	16955132	16955131	+	12395	-445311	rs112075097	chr17	16509820	16509821	104	110.693	0.965274	2656.45	4.685e-06	0.183323	0.766398	0.00849915	0.00741017
dmr160181	chr17	16999282	16999281	+	12267	562685	rs1531098	chr17	17561966	17561966	104	118.676	0.938946	1963.24	5.68874e-05	0.144906	-0.660683	0.0442956	0.0413838
dmr160250	chr17	17230085	17230084	+	12041	-241453	rs12950509	chr17	16988632	16988632	104	66.2695	0.91835	1558.74	2.85622e-08	0.257381	-0.930927	0.0228977	0.0217704
dmr160292	chr17	17375226	17375225	+	12079	669171	rs2955382	chr17	18044396	18044396	104	118.249	1.00849	4156.02	1.64776e-05	0.164139	0.345696	0.0180982	0.0171714
dmr160313	chr17	17441068	17441067	+	11796	-489997	rs11656106	chr17	16951071	16951071	104	101.959	0.911129	2397.73	3.09407e-06	0.189574	-0.676829	0.0167983	0.0145009
dmr160340	chr17	17526613	17526612	+	11262	-188626	rs9908338	chr17	17337987	17337987	104	106.478	0.951576	2377.55	1.73829e-05	0.163316	0.441115	0.0376962	0.0388262
dmr160342	chr17	17528629	17528628	+	11254	217481	rs4925108	chr17	17746109	17746109	104	121.367	0.946263	3474.27	1.26489e-05	0.168202	0.351854	0.0120988	0.0108895
dmr160357	chr17	17561684	17561683	+	11138	32412	rs11651957	chr17	17594095	17594095	104	108.834	1.09993	3719.98	1.76113e-05	0.163115	3.28097	0.0314969	0.0283988
dmr160371	chr17	17627964	17627963	+	10821	-715125	rs870303	chr17	16912839	16912839	104	34.2977	0.986816	396.947	1.87062e-12	0.380768	-1.03937	0.010399	0.0235296
dmr160418	chr17	17837285	17837284	+	10881	-365283	rs1242495	chr17	17472002	17472002	104	103.807	0.938311	1969.08	9.96137e-06	0.171858	0.355803	0.0253975	0.0258382
dmr160437	chr17	17976509	17976508	+	10570	-645642	rs7222555	chr17	17330867	17330867	104	116.909	0.950098	2042.88	2.89028e-05	0.155456	-0.362176	0.0244976	0.023186
dmr160455	chr17	18056699	18056698	+	10327	-163312	rs371519640	chr17	17893386	17893387	104	36.5117	1.44834	264.229	1.10606e-09	0.301396	-173.939	0.00729927	0.0211636
dmr160472	chr17	18131688	18131687	+	9930	809467	rs1737942	chr17	18941154	18941154	104	114.786	0.936549	1655.36	1.77109e-05	0.163028	0.421998	0.0179982	0.0146008
dmr160563	chr17	18893584	18893583	+	8502	-654158	rs2746029	chr17	18239426	18239426	104	117.325	0.957362	1887.81	1.17127e-05	0.16938	0.350565	0.0110989	0.00766012
dmr160605	chr17	19250220	19250219	+	8811	834289	rs116311028	chr17	20084508	20084508	104	104.295	1.03058	3904.37	4.63503e-06	0.183485	102.09	0.0215978	0.0151627
dmr160654	chr17	19574143	19574142	+	8498	554094	rs116218439	chr17	20128236	20128236	104	119.143	0.932853	1489.16	4.60499e-05	0.148209	-72.5964	0.0234977	0.0253957
dmr160698	chr17	19751092	19751091	+	8741	-483259	rs114717919	chr17	19267833	19267833	104	78.6297	1.26293	1401	4.42872e-06	0.184173	-2.54647	0.0353965	0.0415964
dmr160723	chr17	19994678	19994677	+	9537	-51039	rs74255383	chr17	19943639	19943639	104	113.141	1.06984	2408.98	5.21578e-05	0.146264	-8.42077	0.0476952	0.04529
dmr16072	chr1	83695899	83695898	+	12259	986063	rs36090742	chr1	84681961	84681961	104	114.095	0.937728	2815.52	2.46741e-05	0.157907	0.413889	0.0392961	0.0353455
dmr160803	chr17	20292831	20292830	+	11197	-396818	rs79292267	chr17	19896013	19896013	104	94.8391	0.91607	1627.22	5.1719e-06	0.181828	1.19439	0.0328967	0.0310244
dmr16082	chr1	83756691	83756690	+	12093	-404789	rs374985143	chr1	83351902	83351902	104	106.712	0.974703	1665.6	3.47421e-05	0.152599	-0.877265	0.0516948	0.0488121
dmr160873	chr17	20988250	20988249	+	8859	287960	rs471466	chr17	21276209	21276209	104	71.6727	1.08562	1406.05	2.15683e-07	0.228755	0.689443	0.020298	0.0165807
dmr160915	chr17	21168227	21168226	+	7878	107983	rs471466	chr17	21276209	21276209	104	38.3195	1.3891	415.048	7.82977e-12	0.363749	0.662996	0.00109989	0.00227577
dmr161032	chr17	21732928	21732927	+	9467	-329655	rs113262887	chr17	21403273	21403273	104	120.748	0.935843	3024.23	9.18328e-06	0.173101	-0.336894	0.0089991	0.0075606
dmr161083	chr17	22325781	22325780	+	5312	131698	rs7208470	chr17	22457478	22457478	104	35.5977	0.493784	335.536	6.99282e-18	0.511724	4.18309	0.059994	0.0157402
dmr161103	chr17	22514046	22514045	+	4454	-198092	rs1284050	chr17	22315954	22315954	104	138.836	0.888839	1579.26	4.63897e-05	0.148095	-0.262836	0.0114989	0.00758505
dmr161106	chr17	22519148	22519147	+	4429	-901273	rs12949866	chr17	21617875	21617875	104	94.9203	1.1133	947.302	5.77685e-06	0.180152	2.04578	0.00969903	0.0081761
dmr161111	chr17	22617009	22617008	+	3865	639	rs201393549	chr17	22617647	22617650	104	88.1969	1.16422	537.105	3.00614e-05	0.154847	25.656	0.0264974	0.0375612
dmr16113	chr1	84037768	84037767	+	12372	-772888	rs10127494	chr1	83264880	83264880	104	107.89	1.02737	4284	2.55162e-06	0.192465	0.855717	0.00649935	0.00609763
dmr161240	chr17	27380345	27380344	+	8128	-275610	rs56353113	chr17	27104735	27104735	104	52.7313	1.3072	1830.63	3.18952e-10	0.31758	-4.04214	0.00659934	0.00332483
dmr161335	chr17	27750809	27750808	+	9708	-295799	rs73985718	chr17	27455010	27455010	104	122.769	1.00876	3976.79	4.56692e-05	0.148339	2.87603	0.0380962	0.0354437
dmr161381	chr17	27935593	27935592	+	10422	518913	rs58676370	chr17	28454505	28454505	104	113.191	0.959624	5184.67	5.33968e-07	0.215606	0.676408	0.00219978	0.00117709
dmr161390	chr17	27978559	27978558	+	10496	-771636	rs150969222	chr17	27206923	27206923	104	121.875	0.976767	4758.42	2.29703e-05	0.159014	-13.0532	0.030497	0.0236036
dmr161409	chr17	28231303	28231302	+	10024	644597	rs62066841	chr17	28875899	28875899	104	86.4297	0.760801	2219.8	1.76085e-08	0.264087	-2.95472	0.00569943	0.00398787
dmr161410	chr17	28237139	28237138	+	10015	-485417	rs144969638	chr17	27751722	27751722	104	114.207	0.937149	5996.98	3.69792e-06	0.186893	2.80843	0.0148985	0.0102759
dmr161413	chr17	28242795	28242794	+	9981	-775132	rs884186	chr17	27467663	27467663	104	121.235	0.9184	2782.09	5.19849e-05	0.146316	1.30658	0.0516948	0.0461286
dmr161443	chr17	28425820	28425819	+	9758	-565270	rs986993	chr17	27860550	27860550	104	119.478	0.937984	2069	6.62385e-05	0.142523	0.218514	0.050295	0.0481446
dmr161457	chr17	28497386	28497385	+	9710	-746112	rs148491945	chr17	27751274	27751274	104	104.02	1.00074	3305.38	6.09394e-07	0.213673	-1081.74	0.00329967	0.00199731
dmr161459	chr17	28512509	28512508	+	9693	-616725	rs4796228	chr17	27895784	27895784	104	119.265	0.947369	1382.39	9.86012e-05	0.13627	0.279494	0.0487951	0.049536
dmr161495	chr17	28836279	28836278	+	9052	-860070	rs72847298	chr17	27976209	27976209	104	82.9055	0.777752	2114.59	6.50094e-09	0.277727	3.15029	0.00419958	0.00280226
dmr161496	chr17	28838674	28838673	+	9060	-972164	rs73267179	chr17	27866510	27866510	104	48.0492	1.05811	399.556	1.82466e-08	0.263595	91.6982	0.0670933	0.0435727
dmr161498	chr17	28851075	28851074	+	9044	-874866	rs72847298	chr17	27976209	27976209	104	53.3	1.0936	3971.34	2.25811e-10	0.322012	2.41636	0.0316968	0.0155587
dmr161499	chr17	28851331	28851330	+	9041	581510	rs6505132	chr17	29432840	29432840	104	99.7141	0.9893	3594.75	1.24326e-06	0.203173	0.910764	0.0135986	0.0078209
dmr161508	chr17	28883877	28883876	+	9000	641221	rs397825173	chr17	29525097	29525097	104	124.709	0.937352	2190.07	7.20453e-05	0.141204	0.38994	0.0411959	0.0378102
dmr161542	chr17	29058121	29058120	+	8898	374720	rs6505132	chr17	29432840	29432840	104	86.1352	0.524417	7695.2	1.73675e-09	0.295436	0.79452	0.0232977	0.0169302
dmr161558	chr17	29122948	29122947	+	8984	309893	rs6505132	chr17	29432840	29432840	104	82.225	0.982412	1554.94	4.7276e-07	0.217383	0.924929	0.0149985	0.0128044
dmr161560	chr17	29135644	29135643	+	8998	-270702	rs10853129	chr17	28864942	28864942	104	125.704	0.963766	2718.75	5.27153e-05	0.146098	0.263917	0.0289971	0.027204
dmr161607	chr17	29426600	29426599	+	9203	-537466	rs78073990	chr17	28889134	28889134	104	98.932	0.936766	1055.38	1.25226e-05	0.168356	0.825189	0.0307969	0.0279126
dmr161661	chr17	29933613	29933612	+	10189	-596783	rs2058122	chr17	29336830	29336830	104	122.027	0.959052	1504.05	3.48657e-05	0.152544	-0.334341	0.0152985	0.0133386
dmr161687	chr17	30175626	30175625	+	10105	509814	rs55654618	chr17	30685439	30685439	104	117.264	0.933027	2016.1	5.67899e-05	0.144933	0.653943	0.0520948	0.0481403
dmr161727	chr17	30420200	30420199	+	10102	82415	rs917630	chr17	30502614	30502614	104	102.72	1.10485	2043.63	2.51674e-05	0.157601	-0.998515	0.0432957	0.0395949
dmr161732	chr17	30510535	30510534	+	10367	843693	rs2525570	chr17	31354227	31354227	104	121.784	0.963935	1340.94	7.05241e-05	0.141539	0.312885	0.0273973	0.0260678
dmr161777	chr17	30875646	30875645	+	11765	660707	rs8080134	chr17	31536352	31536352	104	119.966	0.948256	3640.55	4.0962e-05	0.150035	0.252483	0.0482952	0.0452958
dmr161783	chr17	30898495	30898494	+	11837	896248	rs11080170	chr17	31794742	31794742	104	86.4398	0.972598	1907.64	1.10053e-06	0.204977	-0.399017	0.0211979	0.0192175
dmr161795	chr17	30945091	30945090	+	11960	733861	rs74644474	chr17	31678951	31678951	104	114.857	0.996029	2136.17	5.22146e-05	0.146247	-0.574711	0.0461954	0.0448043
dmr161827	chr17	31189095	31189094	+	11995	20878	rs2905798	chr17	31209972	31209972	104	110.104	0.947982	1480.8	8.74529e-06	0.173846	0.411565	0.0108989	0.0092755
dmr16183	chr1	84587737	84587736	+	13281	717201	rs11585614	chr1	85304937	85304937	104	104.904	1.10084	4200.21	1.60508e-05	0.164543	0.415011	0.0430957	0.0432509
dmr161871	chr17	31514249	31514248	+	12248	-980133	rs72809843	chr17	30534116	30534116	104	79.2797	0.730631	2627.43	4.72515e-08	0.250344	-0.904632	0.0260974	0.0226149
dmr161926	chr17	31692153	31692152	+	12479	28207	rs116472246	chr17	31720359	31720359	104	96.3523	1.25956	2459.42	6.16943e-06	0.179155	0.938488	0.0125987	0.0119261
dmr161940	chr17	31755958	31755957	+	12384	-278083	rs178901	chr17	31477875	31477875	104	74.1	1.28872	2382.64	9.09332e-07	0.207794	-0.346012	0.0351965	0.0330537
dmr161949	chr17	31815344	31815343	+	12241	-321367	rs60594245	chr17	31493977	31493977	104	121.905	0.985607	5805.25	6.45392e-06	0.17847	-0.358242	0.00919908	0.006465
dmr161993	chr17	32178615	32178614	+	12993	374463	rs370663315	chr17	32553077	32553077	104	80.7625	1.27379	2489.58	1.14854e-06	0.204346	-0.45549	0.0113989	0.0166939
dmr162136	chr17	33163612	33163611	+	14113	-239714	rs2470201	chr17	32923898	32923898	104	91.6602	1.24118	4163.64	5.57667e-07	0.214971	-0.356566	0.00439956	0.00325543
dmr162166	chr17	33275500	33275513	+	14156	-239597	rs11869913	chr17	33035903	33035903	104	122.241	0.924725	9065.09	1.10036e-05	0.170337	-0.503818	0.0268973	0.0234299
dmr162227	chr17	33527616	33527615	+	14734	-966543	rs56281546	chr17	32561073	32561073	104	120.321	0.92768	12615.7	9.74906e-07	0.206767	-0.730121	0.00389961	0.00282531
dmr162250	chr17	33607113	33607112	+	14764	333283	rs17783767	chr17	33940395	33940395	104	112.298	0.970628	2791.2	2.7116e-05	0.156446	-0.39451	0.0429957	0.0395506
dmr162254	chr17	33636488	33636487	+	14768	-211457	rs76914644	chr17	33425031	33425031	104	97.0328	0.898128	4759.64	2.21373e-06	0.19459	-1.94818	0.0389961	0.0349302
dmr162261	chr17	33684312	33684311	+	14908	960532	rs10459951	chr17	34644843	34644843	104	94.0266	0.909056	3998.14	2.54856e-06	0.192483	0.582376	0.0455954	0.0434263
dmr162276	chr17	33767378	33767377	+	14972	-46548	rs34397155	chr17	33720830	33720830	104	44.5555	1.50326	787.969	7.63449e-14	0.417223	-2.76444	9.999e-05	1.79054e-05
dmr162345	chr17	34190721	34190720	+	14250	439216	rs56187143	chr17	34629936	34629936	104	116.837	0.931088	7002.29	3.56657e-06	0.187437	0.52984	0.00959904	0.00907725
dmr162370	chr17	34324311	34324310	+	14448	-400955	rs11868042	chr17	33923356	33923356	104	55.5852	0.717244	3043.32	8.73717e-11	0.334057	0.613776	0.0424958	0.0302555
dmr162399	chr17	34430388	34430387	+	14491	630491	rs147797063	chr17	35060878	35060879	104	64.0555	1.20119	1560.3	6.26021e-08	0.246385	-98.3637	0.00779922	0.0157577
dmr162437	chr17	34602289	34602288	+	14309	-98265	rs213142	chr17	34504024	34504024	104	114.573	0.944335	5568.67	5.4502e-06	0.181034	-0.401632	0.0151985	0.013271
dmr162476	chr17	34731035	34731034	+	14084	424691	rs11650312	chr17	35155725	35155725	104	102.477	0.944955	3794.86	8.28578e-06	0.174669	0.327776	0.0455954	0.0441575
dmr162544	chr17	35199006	35199005	+	13538	-52220	rs12601322	chr17	35146786	35146786	104	95.3977	1.16662	4485.43	4.76448e-06	0.183069	-5.4721	0.0282972	0.029218
dmr162570	chr17	35314315	35314314	+	12822	-902977	rs73274112	chr17	34411338	34411338	104	117.762	0.968574	3058.54	3.48502e-05	0.15255	-2.50191	0.0371963	0.0358095
dmr162615	chr17	35750284	35750283	+	10979	345432	rs75333218	chr17	36095715	36095715	104	70.4945	0.695558	2972.68	1.98433e-09	0.293666	0.820276	0.0149985	0.0165697
dmr16263	chr1	85064958	85064957	+	13319	789859	rs556247	chr1	85854816	85854816	104	112.257	0.905652	8519.46	3.84515e-06	0.186305	0.362846	0.0249975	0.0208893
dmr162685	chr17	36180416	36180415	+	11495	-72741	rs11080373	chr17	36107675	36107675	104	74.7602	1.00726	973.023	7.8538e-07	0.209951	0.50393	0.0320968	0.0267387
dmr162806	chr17	36829541	36829540	+	10682	-133937	rs17561763	chr17	36695604	36695604	104	122.911	0.948924	4385.79	1.80192e-05	0.162762	0.788167	0.0177982	0.0172272
dmr162818	chr17	36868362	36868361	+	10721	824321	rs11868513	chr17	37692682	37692682	104	116.177	0.953441	2124.15	5.2994e-05	0.146015	0.577042	0.0494951	0.0474588
dmr162856	chr17	36942115	36942114	+	10407	676685	rs8075634	chr17	37618799	37618799	104	118.087	0.941669	2811.1	1.77675e-05	0.162979	0.652311	0.019698	0.0175969
dmr162925	chr17	37445289	37445288	+	9493	405338	rs12950331	chr17	37850626	37850626	104	103.675	1.11397	5092.44	9.96995e-06	0.171845	-13.3104	0.0376962	0.0345924
dmr162963	chr17	37685316	37685315	+	9761	-965975	rs2044204	chr17	36719341	36719341	104	112.623	0.924636	2661.53	7.44074e-06	0.176307	0.339264	0.0130987	0.0121848
dmr163036	chr17	38438710	38438709	+	10036	-929031	rs11652399	chr17	37509679	37509679	104	100.374	1.16525	3217.42	1.6756e-05	0.163881	0.636888	0.0412959	0.0439419
dmr163043	chr17	38463365	38463364	+	10000	292131	rs11658841	chr17	38755495	38755495	104	112.887	0.995293	3166.6	1.01823e-05	0.171523	0.410646	0.0143986	0.0136661
dmr163056	chr17	38503301	38503328	+	9993	407431	rs73299127	chr17	38910759	38910759	104	107.646	1.02396	3377.54	1.79047e-05	0.16286	-0.91393	0.0428957	0.0386654
dmr163058	chr17	38505802	38505801	+	9993	222000	rs143305642	chr17	38727801	38727801	104	59.9219	0.941888	2111.53	2.66727e-09	0.289724	5.93493	0.0168983	0.0179175
dmr163059	chr17	38507575	38507574	+	9993	-9504	rs56039452	chr17	38498070	38498071	104	96.7891	0.970668	1344.34	1.26071e-05	0.168253	0.743662	0.0371963	0.0374083
dmr163063	chr17	38525905	38525904	+	9961	634831	rs16522	chr17	39160735	39160735	104	81.9203	0.967198	2395.76	1.14796e-06	0.204353	0.709497	0.0457954	0.0424215
dmr163065	chr17	38534299	38534298	+	9946	472926	rs1268310	chr17	39007224	39007224	104	111.363	1.00464	2651.86	2.30282e-07	0.227812	0.393758	0.00079992	0.000219109
dmr163083	chr17	38575025	38575024	+	9937	618378	rs16531	chr17	39193402	39193402	104	84.1852	0.937047	1448.6	2.22352e-07	0.228317	0.505294	0.00809919	0.00665321
dmr163121	chr17	38757957	38757956	+	9825	-950496	rs143309804	chr17	37807461	37807461	104	108.814	0.924992	2098.19	1.50475e-05	0.165536	0.42483	0.0288971	0.0273734
dmr163142	chr17	38843678	38843677	+	9616	187807	rs12450796	chr17	39031484	39031484	104	99.1859	0.918086	2473.91	8.46909e-06	0.174336	-0.674329	0.049695	0.0455334
dmr163146	chr17	38862233	38862232	+	9608	352656	rs8070891	chr17	39214888	39214888	104	98.7187	0.967993	2263.47	8.51071e-06	0.174261	-0.354254	0.0409959	0.0363953
dmr163230	chr17	39165581	39165580	+	11377	-4846	rs16522	chr17	39160735	39160735	104	56.7836	1.15513	1791.83	2.3115e-09	0.291635	0.672981	0.0132987	0.00938251
dmr163312	chr17	39710604	39710603	+	11504	-141050	rs73302588	chr17	39569554	39569554	104	112.227	0.973575	1461.8	3.44452e-06	0.187961	-35.1419	0.0029997	0.00245457
dmr163315	chr17	39727860	39727859	+	11583	-720177	rs62075228	chr17	39007683	39007683	104	62.268	1.57214	1170.26	1.26447e-08	0.268646	-129.879	0.00079992	0.000756384
dmr163335	chr17	39888734	39888733	+	11589	927622	rs114974472	chr17	40816355	40816355	104	96.1695	1.00233	2391.12	4.3081e-06	0.18459	1.88186	0.0237976	0.0232383
dmr16333	chr1	85581367	85581366	+	13513	293563	rs142055173	chr1	85874929	85874933	104	20.1906	0.376749	321.735	4.695e-36	0.780771	-0.80535	0.0826917	0.0166847
dmr163375	chr17	40038974	40038973	+	11990	534363	rs630643	chr17	40573336	40573336	104	118.696	0.967675	2673.41	5.45694e-05	0.145557	-0.406625	0.0521948	0.0474801
dmr163409	chr17	40342427	40342426	+	12482	750373	rs140217599	chr17	41092799	41092799	104	63.6188	0.768861	1306.32	8.77086e-10	0.304442	0.635764	0.00849915	0.00980836
dmr16342	chr1	85661976	85661975	+	13520	-142927	rs149570335	chr1	85519049	85519049	104	34.6633	0.702502	12734.3	9.74132e-25	0.638827	0.648606	0.0174983	0.000981592
dmr163452	chr17	40618900	40618899	+	13044	779043	rs7224389	chr17	41397942	41397942	104	108.073	0.920185	3471.02	8.81956e-06	0.173717	0.703607	0.030297	0.0284374
dmr163479	chr17	40801256	40801255	+	13443	-348321	rs1009727	chr17	40452935	40452935	104	122.911	0.961703	4012.49	2.20691e-05	0.159633	0.489273	0.0206979	0.0187074
dmr163601	chr17	41441350	41441349	+	13085	-599013	rs2469833	chr17	40842337	40842337	104	74.4961	0.845411	1442.98	2.40293e-08	0.259783	-0.420917	0.00859914	0.00872075
dmr163637	chr17	41540487	41540486	+	12964	-94863	rs11658929	chr17	41445624	41445624	104	82.3063	1.22424	1786.62	1.1497e-06	0.204331	4.77154	0.00659934	0.0107501
dmr16368	chr1	85869974	85869973	+	13544	135176	rs116653429	chr1	86005149	86005149	104	112.988	1.03341	6036.37	4.35518e-06	0.184426	-119.422	0.00759924	0.00851122
dmr163725	chr17	41787938	41787937	+	12740	580642	rs1905341	chr17	42368579	42368579	104	102.873	1.01947	5960.78	2.35499e-06	0.193665	-0.901126	0.0207979	0.0144565
dmr163751	chr17	41935260	41935259	+	12534	-439270	rs897417	chr17	41495990	41495990	104	114.258	1.00277	2712.08	3.62543e-05	0.151936	-0.280191	0.0406959	0.0392425
dmr163784	chr17	42063295	42063294	+	11858	651853	rs9895635	chr17	42715147	42715147	104	120.89	0.930279	2921.34	2.81323e-05	0.155875	0.297411	0.0269973	0.0246968
dmr163826	chr17	42329511	42329510	+	10628	-873383	rs139023313	chr17	41456128	41456128	104	92.8078	0.931946	1389.93	4.79152e-06	0.182983	0.750928	0.0305969	0.0286984
dmr163849	chr17	42459410	42459409	+	10760	-995628	rs2857254	chr17	41463782	41463782	104	110.754	0.94876	1554.97	2.86821e-05	0.155575	0.358706	0.0331967	0.029871
[truncated: 9,874 more rows]
