# Supplementary material for: Genetics and environment distinctively shape the human immune cell epigenome
Source: Nat Genet. 2026 Jan 27;58(2):392–403. doi: 10.1038/s41588-025-02479-6 (PMC12900638; doi:10.1038/s41588-025-02479-6)
Supplement: Supplementary file 9 — meQTL results in naive NK cells. [file 41588_2025_2479_MOESM9_ESM.xlsx]

## Sheet: Sheet 1 - NK-cell2.permutation.
NK-cell2.permutation.filtered
phe_id	phe_chr	phe_from	phe_to	phe_strd	n_var_in_cis	dist_phe_var	var_id	var_chr	var_from	var_to	dof1	dof2	bml1	bml2	nom_pval	r_squared	slope	adj_emp_pval	adj_beta_pval
dmr100001	chr10	85420920	85420919	+	15311	-411540	rs200634938	chr10	85009379	85009380	107	118.891	0.967724	2688.01	1.81542e-05	0.15845	0.418664	0.020298	0.0191213
dmr10006	chr1	20608567	20608566	+	13742	-535546	rs3767224	chr1	20073021	20073021	107	107.836	0.961165	2614.03	1.70499e-06	0.193474	-0.473213	0.00609939	0.0050975
dmr100125	chr10	85976296	85976295	+	15150	-69617	rs11201828	chr10	85906679	85906679	107	102.037	0.952642	1578.05	9.17855e-06	0.16867	-0.781201	0.030497	0.0281919
dmr100148	chr10	86060949	86060948	+	14986	369050	rs116862819	chr10	86429998	86429998	107	78.7871	0.986448	1126.32	1.53545e-06	0.194997	-2.75765	0.0441956	0.0436519
dmr100155	chr10	86084193	86084192	+	14932	-336186	rs1917145	chr10	85748007	85748007	107	103.447	0.93721	3981.24	4.55622e-06	0.179064	1.92277	0.0389961	0.0333014
dmr100184	chr10	86176123	86176122	+	14379	79295	rs1316788	chr10	86255417	86255417	107	97.5539	0.958845	4836.73	2.76169e-06	0.18643	0.241763	0.0455954	0.042263
dmr100197	chr10	86208868	86208867	+	14211	991978	rs655225	chr10	87200845	87200845	107	119.821	0.971576	2254.06	1.72067e-05	0.159257	0.323197	0.0151985	0.0138065
dmr100234	chr10	86282952	86282951	+	13599	-389078	rs55676705	chr10	85893874	85893874	107	88.578	0.882471	3589.47	9.78889e-07	0.201516	-0.933473	0.0553945	0.0473862
dmr100296	chr10	86398331	86398330	+	12745	-965307	rs11201622	chr10	85433024	85433024	107	110.197	0.98576	1866.65	1.38812e-05	0.162483	0.425656	0.0238976	0.020294
dmr100350	chr10	86535481	86535480	+	11975	-471000	rs10887554	chr10	86064481	86064481	107	116.812	0.949718	1539.74	1.66155e-05	0.159783	-0.331038	0.0158984	0.013358
dmr100418	chr10	86663615	86663614	+	12124	598242	rs2484028	chr10	87261856	87261856	107	65.2554	1.12886	1509.7	1.84085e-07	0.225323	0.696438	0.0343966	0.046578
dmr100557	chr10	87099475	87099474	+	11850	-426059	rs2247689	chr10	86673416	86673416	107	115.736	0.930748	1845.14	3.23349e-06	0.184115	-0.417617	0.00529947	0.003692
dmr100662	chr10	87661038	87661037	+	10835	613245	rs7922058	chr10	88274282	88274282	107	114.962	0.934387	1806.65	2.81586e-05	0.151823	0.578249	0.0354965	0.0329667
dmr100691	chr10	87766104	87766104	+	10628	239683	rs806685	chr10	88005787	88005787	107	111.629	0.947256	1376.91	4.63959e-06	0.178796	-0.575725	0.00669933	0.00541934
dmr100857	chr10	88554089	88554088	+	12684	77118	rs11524363	chr10	88631206	88631206	107	104.315	0.954348	1617.41	1.63007e-05	0.16007	-0.59148	0.0420958	0.0394434
dmr100939	chr10	88856360	88856359	+	12924	167819	rs7089946	chr10	89024178	89024178	107	114.492	0.959979	1637.5	7.59595e-06	0.171489	0.413396	0.00759924	0.00741325
dmr101057	chr10	89317333	89317332	+	13888	-803228	rs192699067	chr10	88514105	88514105	107	116.791	0.927114	2890.71	2.97558e-05	0.150987	6.682	0.050195	0.0476819
dmr101080	chr10	89413640	89413639	+	13986	766741	rs1329177	chr10	90180380	90180380	107	115.704	0.934824	1452.11	4.08084e-05	0.146192	0.37121	0.0377962	0.0366713
dmr10111	chr1	20809225	20809224	+	13450	663696	rs11584459	chr1	21472920	21472920	107	70.3441	0.709644	3695.2	7.03242e-09	0.270032	2.7514	0.0559944	0.042049
dmr101139	chr10	89651626	89651625	+	14246	-632171	rs34891735	chr10	89019455	89019455	107	96.4881	0.993329	1256.82	1.23069e-05	0.164287	-1.74853	0.0444956	0.0417929
dmr101182	chr10	89796798	89796797	+	14414	204203	rs12261916	chr10	90001000	90001000	107	114.701	0.913893	2224.14	1.84135e-05	0.158237	-0.516285	0.0323968	0.0292669
dmr101214	chr10	89888064	89888197	+	14391	1	rs1886410	chr10	89888198	89888198	107	120.009	0.960552	2076.34	1.72013e-05	0.159261	-0.112508	0.0139986	0.0132397
dmr101216	chr10	89893418	89893417	+	14399	101199	rs58062705	chr10	89994616	89994616	107	113.05	0.909892	3121.68	2.69868e-06	0.186768	-0.41187	0.00809919	0.00740785
dmr101262	chr10	90050189	90050188	+	14578	636336	rs117752683	chr10	90686524	90686524	107	51.964	1.25247	573.408	6.45829e-08	0.239927	2.36606	0.0272973	0.0456559
dmr101372	chr10	90607456	90607455	+	14133	375510	rs7099639	chr10	90982965	90982965	107	121.587	0.957779	2271.28	8.70358e-06	0.169462	0.292749	0.00689931	0.00611586
dmr101430	chr10	90745647	90745646	+	13944	836010	rs6583779	chr10	91581656	91581656	107	115.871	0.929701	2316.8	2.46036e-05	0.153865	-0.469078	0.039696	0.0343641
dmr101530	chr10	91025659	91025658	+	13333	802410	rs10509638	chr10	91828068	91828068	107	101.598	0.940476	1616.87	1.16569e-05	0.165099	-0.776695	0.0417958	0.0389526
dmr10160	chr1	21058670	21058669	+	13526	729079	rs139820723	chr1	21787748	21787748	107	96.0074	0.924616	3186.25	2.89262e-06	0.18575	2.23832	0.0413959	0.0396701
dmr101618	chr10	91393194	91393193	+	11938	-214462	rs10881897	chr10	91178732	91178732	107	83.1653	0.868726	1361.49	1.04986e-06	0.200506	2.97283	0.0408959	0.0394203
dmr101731	chr10	91878300	91878299	+	11616	689500	rs12255048	chr10	92567799	92567799	107	85.903	0.894226	1181.78	1.34658e-06	0.196903	3.47352	0.0285971	0.0281636
dmr101736	chr10	91894324	91894323	+	11614	-798562	rs1431853	chr10	91095762	91095762	107	97.2613	0.948727	1596.41	2.30713e-06	0.189062	0.761073	0.0156984	0.0136916
dmr101753	chr10	91952260	91952259	+	11633	-642069	rs6583763	chr10	91310191	91310191	107	116.53	0.967307	2310.51	3.57551e-05	0.148201	-0.693248	0.0425957	0.0410166
dmr101874	chr10	92444213	92444212	+	11885	-548327	rs72823170	chr10	91895886	91895886	107	104.043	0.932463	2466.64	3.89172e-06	0.181389	-0.607744	0.019698	0.0178906
dmr101917	chr10	92592495	92592594	+	12481	471062	rs4919592	chr10	93063656	93063656	107	108.902	1.06186	4271.1	1.45017e-05	0.161827	0.816929	0.0441956	0.040986
dmr102006	chr10	92839854	92839853	+	12932	537026	rs2797555	chr10	93376879	93376879	107	116.039	0.967184	2079.63	1.22072e-05	0.164409	-0.432734	0.0135986	0.0127011
dmr102010	chr10	92846401	92846400	+	12989	36589	rs77576178	chr10	92882989	92882989	107	117.846	0.970703	4069.38	5.35329e-06	0.17668	-2.20587	0.0105989	0.00845647
dmr102020	chr10	92900652	92900651	+	13162	417145	rs11187382	chr10	93317796	93317796	107	118.985	0.951592	2949.26	2.39889e-05	0.154247	0.423568	0.0321968	0.0297648
dmr102040	chr10	92979737	92979736	+	13305	-445713	rs57350070	chr10	92534023	92534024	107	101.859	0.936059	1749.05	6.40106e-06	0.174031	0.583514	0.0262974	0.0245504
dmr102064	chr10	93065815	93065814	+	13454	449239	rs57488012	chr10	93515053	93515053	107	68.5887	0.781368	8548.77	1.39548e-09	0.291296	-3.0987	0.0560944	0.0315829
dmr102069	chr10	93080918	93080917	+	13450	361614	rs35191662	chr10	93442531	93442531	107	117.449	0.996956	3690.36	2.51055e-05	0.153559	0.4534	0.0381962	0.0368874
dmr102151	chr10	93257619	93257619	+	13629	-466419	rs4933239	chr10	92791200	92791200	107	112.904	0.986581	1673.3	3.97627e-05	0.146587	-0.356903	0.0418958	0.0418371
dmr102323	chr10	93588798	93588797	+	13654	-70643	rs34537093	chr10	93518154	93518155	107	94.858	0.982768	2469.7	1.22099e-06	0.198321	0.404516	0.0154985	0.0131812
dmr10232	chr1	21289678	21289677	+	13889	324622	rs2275362	chr1	21614299	21614299	107	110.062	0.912893	3955.28	3.37037e-06	0.183506	0.352838	0.0176982	0.0148891
dmr102428	chr10	93837517	93837516	+	13927	-67116	rs3781270	chr10	93770401	93770401	107	117.93	0.952854	2037.94	1.14874e-05	0.165318	-0.350459	0.0126987	0.0106077
dmr102443	chr10	93884500	93884499	+	13976	-428488	rs11596019	chr10	93456012	93456012	107	77.2615	1.01714	2092.79	4.63573e-07	0.212242	-0.666135	0.040496	0.0360728
dmr102492	chr10	94129124	94129123	+	14228	79334	rs2798002	chr10	94208457	94208457	107	112.946	0.907251	2521.01	6.27462e-06	0.174327	0.498238	0.0159984	0.0139941
dmr102556	chr10	94381065	94381064	+	14078	161298	rs1966194	chr10	94542362	94542362	107	118.964	0.920258	2226.15	4.10281e-05	0.14611	-0.374814	0.049895	0.0450016
dmr102559	chr10	94389269	94389268	+	14074	-63649	rs6583939	chr10	94325620	94325620	107	111.263	0.945939	1255.61	4.01136e-05	0.146453	0.454148	0.0460954	0.0425008
dmr102639	chr10	94809169	94809168	+	13125	388411	rs815244	chr10	95197579	95197579	107	110.574	1.03892	2761.03	7.85251e-06	0.170994	0.732893	0.0157984	0.0126638
dmr102751	chr10	95251652	95251651	+	12614	-586744	rs56121331	chr10	94664908	94664908	107	120.981	0.937532	1770.13	5.48515e-06	0.17632	0.541242	0.00429957	0.00353203
dmr102769	chr10	95317035	95317034	+	12798	-375757	rs113242967	chr10	94941278	94941278	107	113.938	1.04857	3106.63	3.26482e-05	0.149581	2.7724	0.0475952	0.046469
dmr102809	chr10	95441628	95441627	+	12974	739639	rs61856978	chr10	96181266	96181266	107	125.547	0.951344	3459.69	1.52602e-05	0.161061	0.488758	0.0130987	0.0122445
dmr102985	chr10	95955302	95955301	+	12324	454727	rs115375945	chr10	96410028	96410028	107	123.792	0.946532	2926.14	5.32011e-05	0.142151	-3.18661	0.0491951	0.0478424
dmr103072	chr10	96276586	96276585	+	12092	370020	rs78573405	chr10	96646605	96646605	107	96.5717	1.013	3989.43	2.32828e-06	0.188929	3.60443	0.030497	0.0271667
dmr103109	chr10	96407510	96407509	+	12077	-700498	rs12775780	chr10	95707012	95707012	107	96.4567	0.943598	1765.28	6.08618e-06	0.174779	3.72027	0.040296	0.0380331
dmr103113	chr10	96420220	96420219	+	12083	8039	rs2078298	chr10	96428258	96428258	107	115.276	0.959215	1633.51	3.67968e-05	0.147765	-0.347217	0.0359964	0.03466
dmr103114	chr10	96422405	96422404	+	12085	-14897	rs72829536	chr10	96407508	96407508	107	110.271	0.865955	6811.26	1.74542e-06	0.193133	-0.928301	0.0207979	0.0164531
dmr10323	chr1	21410975	21410974	+	14068	613080	rs12061255	chr1	22024054	22024054	107	122.789	0.960113	11415.9	4.79159e-06	0.17832	0.811867	0.0135986	0.0131803
dmr103305	chr10	97074720	97074719	+	12336	-610756	rs11595674	chr10	96463964	96463964	107	97.2509	0.934782	3085.02	4.18934e-06	0.180303	-0.608631	0.0474953	0.0446533
dmr103431	chr10	97379845	97379844	+	12358	-148820	rs11189050	chr10	97231025	97231025	107	118.755	0.946993	3255.84	8.4441e-07	0.203647	0.471876	0.00129987	0.00103178
dmr103435	chr10	97385859	97385858	+	12384	702347	rs201281210	chr10	98088205	98088205	107	73.4162	1.14111	2226.23	2.6897e-07	0.219975	-0.938055	0.030297	0.0273723
dmr103599	chr10	97812742	97812741	+	12906	-443438	rs180905589	chr10	97369304	97369304	107	112.914	1.02996	3444.82	9.86264e-06	0.167597	1.74146	0.0191981	0.0167316
dmr103614	chr10	97850675	97850674	+	13017	629874	rs17458353	chr10	98480548	98480548	107	62.3609	0.821311	29250.9	7.3963e-11	0.328446	0.543435	0.0633937	0.0429502
dmr103669	chr10	97994057	97994056	+	13111	-811801	rs7918839	chr10	97182256	97182256	107	94.9729	0.95135	1246.18	1.02674e-05	0.166996	-0.693014	0.0518948	0.0473952
dmr10367	chr1	21523278	21523277	+	14136	661280	rs2744713	chr1	22184557	22184557	107	89.4035	0.922537	2026	1.81655e-07	0.22551	-0.353924	0.00629937	0.0060118
dmr103837	chr10	98470613	98470612	+	12520	-869578	rs1010931	chr10	97601035	97601035	107	114.816	0.925321	1266.06	4.80156e-05	0.143715	-0.496953	0.0443956	0.0421031
dmr103860	chr10	98539446	98539445	+	12709	-527074	rs148523851	chr10	98012370	98012372	107	105.798	0.947707	1436.27	2.56504e-06	0.187512	-0.716251	0.00609939	0.00569408
dmr10388	chr1	21548897	21548896	+	14144	269412	rs7555231	chr1	21818308	21818308	107	113.761	0.96605	1995.32	9.76582e-06	0.167744	-0.371022	0.0141986	0.0120064
dmr103914	chr10	98658870	98658869	+	12782	-399997	rs746969	chr10	98258873	98258873	107	91.7546	0.802757	3470.61	3.15135e-07	0.217732	2.03601	0.0283972	0.0213612
dmr104027	chr10	99126096	99126095	+	12522	630363	rs2804417	chr10	99756458	99756458	107	112.371	0.914601	2397.09	2.43253e-05	0.154037	0.312966	0.0509949	0.0490812
dmr104050	chr10	99232926	99232925	+	12581	398941	rs192187743	chr10	99631866	99631866	107	27.1889	1.15038	730.329	3.95133e-15	0.439783	-648.244	0.0263974	0.0360474
dmr10420	chr1	21601853	21601852	+	14202	610284	rs6426742	chr1	22212136	22212136	107	125.662	0.925761	7692.84	1.65039e-05	0.159884	-0.574333	0.0332967	0.0312478
dmr104242	chr10	99826316	99826315	+	11828	-906389	rs11189864	chr10	98919927	98919927	107	88.9542	1.05176	2638.68	2.84109e-06	0.186014	2.23559	0.0422958	0.0427163
dmr104249	chr10	99850346	99850345	+	11855	-894652	rs112107105	chr10	98955694	98955694	107	94.3564	0.957036	3273.88	3.41289e-06	0.183321	4.36005	0.059794	0.0486294
dmr104271	chr10	99902757	99902756	+	11946	-432332	rs11190103	chr10	99470425	99470425	107	113.876	0.947913	2986.06	1.44509e-06	0.195878	-0.904068	0.00409959	0.00279535
dmr10432	chr1	21621227	21621226	+	14227	-448370	rs115922561	chr1	21172857	21172857	107	119.685	0.91726	4479.57	8.87882e-06	0.169165	-1.04156	0.0189981	0.0173123
dmr104362	chr10	100229967	100229966	+	12134	384384	rs2495721	chr10	100614350	100614350	107	116.154	0.939559	1616.46	1.01222e-05	0.167209	-0.3546	0.010299	0.00941378
dmr104379	chr10	100285423	100285422	+	12239	629970	rs6584405	chr10	100915392	100915392	107	76.645	1.10816	2712.43	3.30011e-07	0.217077	0.611809	0.0369963	0.0283901
dmr104386	chr10	100315722	100315721	+	12217	393046	rs4917906	chr10	100708767	100708767	107	125.412	0.925178	2886.85	2.09681e-05	0.156279	-0.35387	0.019798	0.0168138
dmr104399	chr10	100339255	100339254	+	12224	524791	rs17113520	chr10	100864045	100864045	107	21.0865	1.62296	1919.83	7.70897e-19	0.521719	-9.82699	0.0151985	0.0395735
dmr104494	chr10	100631634	100631633	+	11552	-697788	rs12257370	chr10	99933846	99933846	107	108.755	0.898466	1975.1	1.11614e-05	0.165749	-0.894139	0.0326967	0.0288309
dmr104513	chr10	100679610	100679609	+	11501	621735	rs61572194	chr10	101301344	101301345	107	122.089	0.923049	2895.08	1.47556e-05	0.161566	-0.443623	0.0178982	0.0154782
dmr104577	chr10	100864919	100864918	+	11237	167620	rs807014	chr10	101032538	101032538	107	114.712	0.934144	2050.07	9.75111e-06	0.167767	0.397095	0.0154985	0.0132403
dmr104603	chr10	100944364	100944364	+	11015	-143	rs3740481	chr10	100944221	100944221	107	122.225	0.927631	2129.17	1.78243e-06	0.192827	-0.284251	0.00149985	0.00121565
dmr10460	chr1	21667499	21667498	+	14241	543658	rs2473250	chr1	22211156	22211156	107	104.962	1.01141	6186.06	2.32386e-06	0.188957	-0.655386	0.0236976	0.0169131
dmr104655	chr10	101093762	101093761	+	10591	-408007	rs60741050	chr10	100685755	100685755	107	123.322	0.937282	2373.95	1.02942e-05	0.166958	0.390946	0.00919908	0.00733634
dmr104748	chr10	101344089	101344088	+	10070	-20888	rs4917937	chr10	101323201	101323201	107	115.443	0.929166	2017.73	2.75782e-05	0.152138	0.327721	0.0391961	0.0351412
dmr104818	chr10	101653728	101653727	+	9640	8623	rs12255825	chr10	101662350	101662350	107	78.2751	1.04732	1985.29	7.43864e-07	0.20547	-0.642005	0.039596	0.0384146
dmr104844	chr10	101798944	101798943	+	9489	-792582	rs564443782	chr10	101006362	101006362	107	104.053	0.877671	3135.05	1.81205e-06	0.192587	2.686	0.0172983	0.0148904
dmr104850	chr10	101829432	101829431	+	9416	458431	rs80221737	chr10	102287862	102287862	107	121.232	0.949625	2046.18	6.21361e-05	0.139779	-29.5147	0.0505949	0.0483388
dmr104888	chr10	102048424	102048423	+	9389	-336078	rs71016340	chr10	101712345	101712346	107	119.414	0.937245	1760.42	3.15041e-05	0.150122	0.302173	0.0260974	0.0250212
dmr104964	chr10	102369415	102369414	+	8828	-37452	rs191311252	chr10	102331963	102331963	107	80.8561	0.998974	2900.96	5.47642e-08	0.242204	5.35211	0.0125987	0.00681637
dmr104977	chr10	102424324	102424323	+	8751	-707823	rs7478167	chr10	101716501	101716501	107	102.465	0.879398	1549.23	9.80332e-06	0.167687	0.326135	0.0413959	0.0382507
dmr105023	chr10	102523398	102523397	+	8897	-820461	rs10560919	chr10	101702932	101702937	107	116.321	0.91598	2664.57	2.94261e-07	0.218703	0.316556	0.00119988	0.000497137
dmr105066	chr10	102625641	102625640	+	9076	-922704	rs10560919	chr10	101702932	101702937	107	94.5341	0.793852	1870.71	2.28059e-06	0.189231	0.278571	0.0425957	0.0414547
dmr105432	chr10	103725664	103725663	+	11298	-560601	rs10509765	chr10	103165063	103165063	107	78.7767	0.828064	1557.05	4.09975e-07	0.213993	-0.774459	0.0461954	0.0447162
dmr105485	chr10	103848427	103848426	+	11363	594347	rs7087113	chr10	104442773	104442773	107	73.5103	0.803775	1326.35	6.43165e-08	0.239984	0.953451	0.0250975	0.0264942
dmr105633	chr10	104387340	104387548	+	12114	31757	rs10884000	chr10	104419305	104419305	107	125.715	0.952082	5605.52	2.87903e-07	0.219012	-0.245857	0.00059994	0.000230268
dmr105766	chr10	104871345	104871344	+	12609	-89579	rs113316302	chr10	104781766	104781766	107	103.562	0.936516	1467.87	1.63507e-05	0.160024	0.632678	0.0429957	0.0412332
dmr105842	chr10	105124306	105124306	+	12765	-17581	rs1728426	chr10	105106725	105106725	107	119.727	0.957359	1605	3.8782e-05	0.146966	-0.318922	0.0257974	0.0255034
dmr105894	chr10	105306126	105306125	+	13200	309095	rs141702654	chr10	105615220	105615221	107	110.312	1.03648	2658.42	1.34859e-05	0.162916	2.85898	0.0240976	0.0223977
dmr105903	chr10	105337826	105337825	+	13269	898272	rs79273224	chr10	106236097	106236097	107	104.273	0.986825	1499.63	4.5246e-06	0.179166	2.11485	0.0113989	0.00957401
dmr105929	chr10	105482524	105482523	+	13463	-321697	rs12269288	chr10	105160827	105160827	107	60.0308	0.874842	602.902	1.65686e-09	0.289066	-2.29374	0.0069993	0.00828044
dmr1059	chr1	2458894	2458893	+	15770	928879	rs10492938	chr1	3387772	3387772	107	58.7246	0.860726	806.57	6.94712e-09	0.270194	-0.745072	0.0237976	0.0279676
dmr106028	chr10	105916489	105916488	+	13674	-229201	rs34412674	chr10	105687288	105687288	107	91.5456	0.952288	1102.28	8.06035e-06	0.170605	-0.796923	0.0482952	0.0471837
dmr106085	chr10	106136874	106136873	+	13748	-3463	rs10884257	chr10	106133411	106133411	107	105.067	0.934499	1354.17	1.37371e-05	0.162639	-0.315967	0.029897	0.0290193
dmr106147	chr10	106335872	106335871	+	14175	386120	rs7893440	chr10	106721991	106721991	107	110.929	0.938657	1308.59	2.32865e-05	0.154696	0.368853	0.030397	0.0276563
dmr106170	chr10	106414815	106414814	+	14449	745126	rs1337431	chr10	107159940	107159940	107	57.199	0.775756	1874.84	1.35042e-09	0.291722	1.5653	0.0610939	0.0480378
dmr106201	chr10	106599833	106599832	+	14304	549918	rs7900395	chr10	107149750	107149750	107	87.8988	0.913721	8857.64	1.41282e-07	0.229036	2.07657	0.0340966	0.0240754
dmr106318	chr10	106992580	106992579	+	15144	303631	rs10884456	chr10	107296210	107296210	107	116.373	0.960636	1972.91	2.2207e-05	0.155413	0.556948	0.0257974	0.0224745
dmr106466	chr10	107493467	107493466	+	15147	333000	rs2252266	chr10	107826466	107826466	107	111.023	0.940936	2294.06	2.248e-05	0.155228	-0.420539	0.0452955	0.0442232
dmr106529	chr10	107721865	107721864	+	15685	-630055	rs61867231	chr10	107091810	107091810	107	132.517	0.895356	8341.96	2.84486e-06	0.185995	0.775433	0.00529947	0.00318316
dmr106580	chr10	107858783	107858782	+	15730	369546	rs6584863	chr10	108228328	108228328	107	81.2949	0.784356	2157.97	1.93376e-07	0.22463	-4.21585	0.0362964	0.0344465
dmr106614	chr10	108011218	108011217	+	15590	417695	rs12256465	chr10	108428912	108428912	107	80.6784	0.879737	2112.92	3.08137e-07	0.21805	-0.685931	0.0355964	0.0316226
dmr10661	chr1	22026921	22026920	+	14734	849805	rs2176272	chr1	22876725	22876725	107	93.9489	0.96537	1764.7	8.64029e-07	0.203316	-1.93968	0.0116988	0.0085634
dmr106621	chr10	108030976	108030975	+	15644	74365	rs7081290	chr10	108105340	108105340	107	84.7536	0.713533	5261.23	3.15431e-08	0.249777	7.85988	0.0316968	0.0232784
dmr106719	chr10	108504164	108504163	+	16002	-537931	rs17753766	chr10	107966233	107966233	107	84.8895	0.944905	1046.68	7.90947e-07	0.204588	-0.604951	0.0175982	0.0150497
dmr106725	chr10	108515567	108515566	+	16062	-479698	rs61866403	chr10	108035869	108035869	107	74.8582	0.491822	47000	1.62094e-13	0.400019	0.835643	0.0211979	0.00708419
dmr106809	chr10	108861251	108861250	+	15535	-755911	rs7081290	chr10	108105340	108105340	107	70.689	0.750627	1967.74	2.23925e-09	0.285138	8.1658	0.0141986	0.0116506
dmr106841	chr10	108990239	108990238	+	15007	-403798	rs76416396	chr10	108586441	108586441	107	121.911	0.930224	1475.39	6.59799e-05	0.138861	0.417304	0.0427957	0.0389452
dmr106843	chr10	108994521	108994520	+	15007	647753	rs4486545	chr10	109642273	109642273	107	122.966	0.937624	2471.02	4.47124e-05	0.144801	0.378396	0.0407959	0.037433
dmr106852	chr10	109077601	109077600	+	14947	224419	rs75014610	chr10	109302019	109302019	107	103.897	0.993457	1955.77	4.13726e-06	0.180487	2.76521	0.0128987	0.0114719
dmr106915	chr10	109306656	109306655	+	14635	-129903	rs513777	chr10	109176753	109176753	107	110.96	0.93454	1344.09	1.1536e-05	0.165255	0.30799	0.0165983	0.0146603
dmr106949	chr10	109452071	109452070	+	14289	-150052	rs75014610	chr10	109302019	109302019	107	100.616	0.89632	1511.09	6.51379e-06	0.173772	2.29896	0.0341966	0.0290471
dmr106999	chr10	109637655	109637654	+	14215	-335636	rs75014610	chr10	109302019	109302019	107	109.079	1.12028	2266.77	1.37845e-05	0.162587	2.31664	0.0124988	0.0154791
dmr107005	chr10	109653722	109653721	+	14219	858211	rs117824250	chr10	110511932	110511932	107	121.138	0.943524	1511.19	3.48007e-05	0.148612	6.68013	0.0212979	0.0204356
dmr107034	chr10	109711354	109711353	+	14173	-7056	rs10787194	chr10	109704298	109704298	107	120.636	0.969555	1448.45	9.71353e-06	0.167825	-0.377552	0.00639936	0.00455531
dmr107180	chr10	110218902	110218911	+	13571	-18202	rs10736206	chr10	110200700	110200700	107	107.92	0.990307	2626.38	9.23254e-11	0.325707	-0.338302	9.999e-05	2.34893e-07
dmr107212	chr10	110357556	110357555	+	13688	45769	rs55795124	chr10	110403324	110403324	107	76.7077	0.938061	3031.72	1.3394e-07	0.229783	-0.899053	0.0430957	0.0315193
dmr107381	chr10	110761570	110761569	+	14274	878463	rs141550776	chr10	111640032	111640034	107	81.1486	0.969824	974.245	2.0791e-07	0.22361	-0.679394	0.00909909	0.0071511
dmr107388	chr10	110783459	110783458	+	14289	414278	rs12412465	chr10	111197736	111197736	107	84.6178	0.979438	985.13	5.14219e-07	0.210761	0.680271	0.0114989	0.00886205
dmr107467	chr10	111078226	111078225	+	14859	576804	rs4917621	chr10	111655029	111655029	107	112.967	0.973673	1604.92	4.95628e-06	0.17782	0.505337	0.00559944	0.00503562
dmr107680	chr10	111738348	111738347	+	14252	114842	rs17129260	chr10	111853189	111853189	107	66.8332	0.553143	4566.4	1.5652e-10	0.319144	0.922529	0.0528947	0.0362667
dmr107751	chr10	112018290	112018289	+	14169	-894922	rs17128427	chr10	111123368	111123368	107	82.5906	1.10667	2964.86	1.81802e-07	0.225498	-0.764561	0.00879912	0.00823678
dmr107752	chr10	112025169	112025168	+	14189	756115	rs76365283	chr10	112781283	112781283	107	92.81	0.923289	1560.45	5.43162e-06	0.176465	-0.915182	0.0482952	0.0469347
dmr107973	chr10	112806389	112806388	+	13121	869971	rs148728767	chr10	113676359	113676359	107	111.033	0.94373	2014.92	3.35089e-06	0.183591	-0.686877	0.00569943	0.00610664
dmr107991	chr10	112839261	112839260	+	13099	532600	rs6585217	chr10	113371860	113371860	107	78.39	0.889234	1981.56	2.34608e-07	0.221906	2.16857	0.0332967	0.0311308
dmr108018	chr10	112947581	112947580	+	12802	-756702	rs58205068	chr10	112190879	112190879	107	121.618	0.944695	3947.86	9.37488e-06	0.168354	1.00129	0.0150985	0.0119723
dmr108197	chr10	113556292	113556291	+	13121	906117	rs10885570	chr10	114462408	114462408	107	76.9585	0.995132	2548.73	4.2603e-07	0.213446	-0.388792	0.0538946	0.0463184
dmr108245	chr10	113635877	113635876	+	13213	-161456	rs10885464	chr10	113474421	113474421	107	115.297	0.932545	2865.15	2.43857e-06	0.188252	0.70345	0.00589941	0.00432857
dmr108249	chr10	113644288	113644287	+	13242	-216670	rs35305725	chr10	113427618	113427618	107	82.1413	1.16509	3740.17	1.19822e-06	0.198594	0.479797	0.040496	0.0462904
dmr108294	chr10	113734879	113734878	+	13370	-307261	rs35305725	chr10	113427618	113427618	107	90.2186	1.051	4985.08	1.19968e-06	0.198576	0.539524	0.0425957	0.0337574
dmr108325	chr10	113822685	113822684	+	13473	783846	rs11196800	chr10	114606530	114606530	107	115.924	0.983383	1894.54	9.054e-06	0.168873	0.308443	0.0079992	0.00788599
dmr108339	chr10	113940248	113940247	+	13563	482947	rs17715973	chr10	114423194	114423194	107	86.8748	0.972151	1410.48	2.21451e-06	0.189661	-0.555895	0.0332967	0.0314341
dmr108344	chr10	113960271	113960270	+	13593	455969	rs138630950	chr10	114416239	114416239	107	59.665	1.26451	793.4	2.52159e-07	0.220888	-32.2634	0.0280972	0.04305
dmr108382	chr10	114039113	114039112	+	13547	-756549	rs4917648	chr10	113282564	113282564	107	93.1861	1.04053	2956.05	2.80563e-06	0.186198	1.4791	0.0318968	0.0309443
dmr108393	chr10	114061954	114061953	+	13542	396339	rs61870073	chr10	114458292	114458292	107	122.35	0.959234	5125.84	1.95554e-05	0.15733	-0.574695	0.0336966	0.0295535
dmr108410	chr10	114100767	114100766	+	13479	556487	rs17092237	chr10	114657253	114657253	107	93.3951	0.933367	1487.5	2.76235e-06	0.186426	0.682129	0.0210979	0.0237137
dmr108509	chr10	114419063	114419062	+	13384	-864702	rs3781389	chr10	113554361	113554361	107	93.1757	0.901657	4918.93	7.90161e-07	0.204602	0.360338	0.0413959	0.0304774
dmr108623	chr10	114682859	114682858	+	13527	-94079	rs4752016	chr10	114588780	114588780	107	116.362	0.948662	1458.77	2.5645e-06	0.187515	0.374485	0.00379962	0.0019487
dmr108639	chr10	114752527	114752526	+	13684	-111403	rs2497684	chr10	114641124	114641124	107	98.9123	0.944841	1289.63	4.61683e-06	0.178868	0.636492	0.0208979	0.0176301
dmr108664	chr10	114825710	114825709	+	13666	-894298	rs17091109	chr10	113931412	113931412	107	74.9	1.16107	1257.89	7.77085e-07	0.204842	0.76995	0.0132987	0.0251103
dmr108677	chr10	114858318	114858317	+	13724	883389	rs2532701	chr10	115741706	115741706	107	112.057	0.934905	1545.47	1.91227e-06	0.191803	0.760588	0.00289971	0.00262344
dmr108699	chr10	114940997	114940996	+	13848	-461232	rs117636460	chr10	114479765	114479765	107	54.127	1.30405	860.543	3.34014e-08	0.248994	-81.7493	0.0263974	0.0286694
dmr108706	chr10	114967773	114967772	+	13815	-417390	rs9421182	chr10	114550383	114550383	107	114.565	0.944867	1242.5	3.02458e-05	0.15074	0.299039	0.0250975	0.0246967
dmr108741	chr10	115213567	115213566	+	14048	-792057	rs7091921	chr10	114421510	114421510	107	70.8248	1.22266	1268.08	7.49368e-07	0.205364	-0.60569	0.0333967	0.0353893
dmr108857	chr10	115790866	115790865	+	14032	941867	rs74358193	chr10	116732732	116732732	107	92.6637	0.940566	2357.24	2.38583e-06	0.188572	4.0863	0.0376962	0.0336947
dmr108879	chr10	115844913	115844912	+	14034	1549	rs2960679	chr10	115846461	115846461	107	108.348	0.932214	1783.31	3.0659e-06	0.184897	0.296186	0.00719928	0.00697893
dmr108893	chr10	115910945	115910944	+	13869	856068	rs9421240	chr10	116767012	116767012	107	92.8622	0.880011	1765.33	4.53139e-07	0.212567	2.53939	0.0107989	0.00921666
dmr108906	chr10	115975908	115975907	+	13703	1222	rs180702	chr10	115977129	115977129	107	106.06	0.953463	1663.66	6.66531e-06	0.173431	-0.28374	0.0153985	0.0151461
dmr108912	chr10	116006374	116006373	+	13596	-321926	rs371832562	chr10	115684448	115684448	107	71.504	0.780929	1522.82	4.49845e-08	0.244912	-0.765199	0.0359964	0.0341774
dmr108940	chr10	116095065	116095064	+	13514	956841	rs61873019	chr10	117051905	117051905	107	92.9562	0.871801	3536.02	2.6122e-07	0.220388	-0.792245	0.0152985	0.0115181
dmr108998	chr10	116200560	116200559	+	13552	-197884	rs180658	chr10	116002676	116002676	107	101.431	0.90234	3076.42	2.83635e-06	0.186038	2.68488	0.0271973	0.0245214
dmr108	chr1	996541	996540	+	9885	489814	rs77085485	chr1	1486354	1486354	107	85.7463	0.859759	3023.4	2.65482e-07	0.22016	0.653877	0.0319968	0.0242289
dmr109004	chr10	116212476	116212475	+	13595	-390740	rs111807398	chr10	115821736	115821736	107	116.227	0.938121	2707.95	1.72048e-05	0.159258	0.631514	0.0272973	0.0260455
dmr109120	chr10	116595226	116595225	+	13746	835376	rs11594219	chr10	117430601	117430601	107	89.8842	0.93217	3412.67	8.48418e-07	0.203578	-0.668137	0.0393961	0.0290066
dmr109167	chr10	116694715	116694714	+	13575	924371	rs75889340	chr10	117619085	117619085	107	110.532	0.966946	2931.91	6.12052e-06	0.174696	3.01597	0.0145985	0.0146618
dmr109214	chr10	116773821	116773820	+	13492	656781	rs11594219	chr10	117430601	117430601	107	88.9542	0.923917	3754.7	3.68463e-07	0.215512	-0.684654	0.0238976	0.0191508
dmr109240	chr10	116820276	116820275	+	13520	610326	rs11594219	chr10	117430601	117430601	107	84.064	0.841206	2964.71	3.96835e-07	0.214457	-0.654926	0.0489951	0.0406856
dmr109285	chr10	117103393	117103392	+	13246	762880	rs12263434	chr10	117866272	117866272	107	106.645	0.984233	4883.71	5.58718e-06	0.176047	2.92345	0.0325967	0.0296992
dmr109314	chr10	117209843	117209842	+	12998	220759	rs11594219	chr10	117430601	117430601	107	86.7912	0.908437	3715.39	7.18261e-07	0.205974	-0.683123	0.049695	0.0425732
dmr109364	chr10	117370436	117370435	+	12995	-674949	rs12267529	chr10	116695487	116695487	107	117.773	0.972137	2692	1.45343e-05	0.161793	0.315785	0.0173983	0.0163519
dmr109395	chr10	117459494	117459493	+	13048	935751	rs34367883	chr10	118395244	118395244	107	84.7014	0.976349	5952.19	3.12098e-07	0.217869	-1.01207	0.040296	0.0345852
dmr109419	chr10	117531647	117531646	+	12979	322888	rs12569797	chr10	117854534	117854534	107	98.9959	0.900208	2845.65	5.11118e-06	0.177365	0.763654	0.0483952	0.0473908
dmr109484	chr10	117693377	117693376	+	13242	-262776	rs11594219	chr10	117430601	117430601	107	85.9135	1.0812	5679.47	6.83253e-07	0.206691	-0.652673	0.0394961	0.0363404
dmr109495	chr10	117721520	117721561	+	13172	-290919	rs11594219	chr10	117430601	117430601	107	116.624	0.880614	12309.7	1.12959e-07	0.232163	-0.6467	0.00169983	0.00100532
dmr109512	chr10	117764729	117764728	+	13169	430285	rs5788289	chr10	118195013	118195013	107	103.238	0.949134	3046.78	8.44573e-06	0.16991	1.03728	0.0460954	0.0440195
dmr109520	chr10	117792800	117792799	+	13160	-554136	rs114644975	chr10	117238664	117238664	107	103.698	0.944411	2374.16	7.62946e-06	0.171423	2.48773	0.0347965	0.0310877
dmr109537	chr10	117841473	117841472	+	13259	-794090	rs2420302	chr10	117047383	117047383	107	117.407	0.93528	2498.35	5.10259e-06	0.17739	-0.476728	0.00769923	0.00642947
dmr109609	chr10	118043818	118043817	+	13950	-613217	rs11594219	chr10	117430601	117430601	107	76.039	0.858382	2755.48	7.89927e-08	0.237138	-0.665739	0.0341966	0.0314611
dmr109647	chr10	118267368	118267367	+	14310	246541	rs60730044	chr10	118513908	118513908	107	117.857	0.966042	3020.88	3.38045e-05	0.149053	-3.69136	0.0475952	0.0450849
dmr109688	chr10	118391473	118391472	+	14463	-510470	rs2252136	chr10	117881003	117881003	107	122.392	0.949965	5454.12	1.4993e-05	0.161326	-1.24336	0.0261974	0.0244057
dmr109696	chr10	118403044	118403043	+	14467	-537562	rs10886161	chr10	117865482	117865482	107	91.9322	0.967502	3006.88	1.1822e-07	0.231527	-0.342149	0.00509949	0.00340193
dmr109827	chr10	118678487	118678486	+	14612	667313	rs10886462	chr10	119345799	119345799	107	99.1735	0.912456	4067.22	3.90491e-06	0.181339	-0.613514	0.050395	0.0489937
dmr109828	chr10	118681439	118681438	+	14617	-885431	rs68087839	chr10	117796008	117796008	107	71.807	0.912634	2117.94	2.37209e-09	0.284385	-0.88708	0.00469953	0.00386306
dmr110127	chr10	119337812	119337811	+	15584	162556	rs756279	chr10	119500367	119500367	107	86.7703	0.899026	3045.71	3.62987e-07	0.215725	0.412736	0.0216978	0.0225976
dmr110177	chr10	119431676	119431675	+	15744	38801	rs58661977	chr10	119470476	119470476	107	115.318	0.960564	2445.19	3.18268e-05	0.149967	-0.597071	0.0466953	0.0434075
dmr110290	chr10	119655596	119655595	+	15735	-711423	rs943271	chr10	118944173	118944173	107	113.907	0.95501	2972.38	9.65939e-06	0.167908	-0.362762	0.0215978	0.018072
dmr110399	chr10	119950932	119950931	+	15951	396721	rs10886667	chr10	120347652	120347652	107	116.446	0.978046	2523.62	3.05747e-05	0.150576	-0.313064	0.0373963	0.036692
dmr110407	chr10	119972588	119972587	+	15966	229687	rs4111787	chr10	120202274	120202274	107	117.784	0.966757	4487.76	1.65114e-05	0.159877	-0.263983	0.0323968	0.0312252
dmr110470	chr10	120134167	120134166	+	15925	971683	rs11199768	chr10	121105849	121105849	107	39.0278	0.933037	373.739	2.14183e-11	0.343562	-2.30544	0.0173983	0.0276683
dmr110608	chr10	120502886	120502885	+	16121	862713	rs10886923	chr10	121365598	121365598	107	97.6479	0.95293	3438.27	5.217e-07	0.210555	-0.588561	0.00859914	0.00733444
dmr110683	chr10	120653939	120653938	+	16253	-388000	rs11199251	chr10	120265939	120265939	107	98.3898	1.06699	3943.55	3.10222e-06	0.184724	-0.612625	0.0231977	0.023179
dmr110929	chr10	121315231	121315230	+	16554	-404886	rs60907340	chr10	120910343	120910345	107	86.8435	0.927342	4960.31	3.05858e-07	0.218155	-0.533039	0.030397	0.0270646
dmr110942	chr10	121359890	121359889	+	16548	673498	rs144832621	chr10	122033387	122033387	107	119.215	0.975099	5887.98	4.74694e-06	0.178458	2.71045	0.00989901	0.00908143
dmr111118	chr10	121693266	121693265	+	16338	-504889	rs11597363	chr10	121188377	121188377	107	99.8109	0.937457	4569.26	6.63267e-07	0.207117	5.23486	0.0130987	0.0100304
dmr111250	chr10	121972087	121972086	+	15847	-467985	rs3135772	chr10	121504102	121504102	107	100.825	0.907328	3121.53	1.20922e-06	0.198462	0.709988	0.0135986	0.0124652
dmr111361	chr10	122150236	122150235	+	15743	-711037	rs4752559	chr10	121439199	121439199	107	121.221	0.952038	4259.37	1.85422e-05	0.158132	0.385438	0.0284972	0.0265709
dmr111511	chr10	122466683	122466682	+	15198	672062	rs12243192	chr10	123138744	123138744	107	119.769	0.943501	3026.2	2.73286e-05	0.152276	0.29864	0.0345965	0.0338434
dmr111601	chr10	122651455	122651454	+	15438	-597209	rs76753521	chr10	122054246	122054246	107	104.001	0.985611	6695.35	4.12787e-06	0.18052	2.42723	0.0436956	0.0390697
dmr111668	chr10	122848402	122848401	+	15555	386734	rs12780062	chr10	123235135	123235135	107	119.863	0.945625	3530.6	1.72199e-05	0.159245	-0.465029	0.0241976	0.023767
dmr111674	chr10	122894707	122894706	+	15603	369856	rs72831293	chr10	123264562	123264562	107	104.482	0.90285	6667.5	6.00152e-07	0.208551	16.0103	0.0111989	0.00934066
dmr111704	chr10	123015552	123015551	+	15714	550098	rs555716643	chr10	123565649	123565649	107	51.7968	1.20625	996.316	2.95027e-09	0.281525	4.78956	0.0121988	0.0171153
dmr111768	chr10	123175827	123175826	+	15054	209241	rs12773605	chr10	123385067	123385067	107	104.524	0.896471	4544	4.99692e-06	0.177699	10.5886	0.0467953	0.0432857
dmr111814	chr10	123282487	123282486	+	14703	-887273	rs67969182	chr10	122395212	122395214	107	113.51	0.973445	1767.5	3.50816e-05	0.14849	-0.52647	0.0387961	0.0388189
dmr11190	chr1	23217330	23217333	+	12806	-781444	rs146286481	chr1	22435886	22435886	107	28.7562	1.15059	3554.01	6.42861e-24	0.615055	0.657844	0.00709929	0.000224374
dmr112090	chr10	123811471	123811470	+	15099	-169768	rs144893137	chr10	123641703	123641703	107	83.6773	1.12019	9914.51	2.64963e-07	0.220187	2.85819	0.0463954	0.0346534
dmr112244	chr10	124081304	124081303	+	15573	-578897	rs10751760	chr10	123502407	123502407	107	112.005	0.974492	2608.65	1.6731e-06	0.193749	0.350911	0.00429957	0.0029314
dmr112267	chr10	124118231	124118230	+	15606	-102993	rs60761648	chr10	124015238	124015238	107	80.877	0.903495	2119.53	4.80924e-09	0.27508	-0.862605	0.00169983	0.00161044
dmr112275	chr10	124127412	124127411	+	15586	738688	rs12359711	chr10	124866099	124866099	107	116.895	0.966093	3329.12	3.16924e-05	0.150032	0.735248	0.0515948	0.0499336
dmr112304	chr10	124184063	124184063	+	15570	-682656	rs7897598	chr10	123501407	123501407	107	118.525	0.961836	3230.34	1.09019e-05	0.1661	-0.433266	0.0154985	0.0141098
dmr112375	chr10	124318999	124318998	+	15631	221668	rs12570000	chr10	124540666	124540666	107	86.7076	0.92234	2306.98	6.17577e-07	0.208141	-0.776305	0.0258974	0.0235686
dmr112391	chr10	124347826	124347825	+	15625	-892626	rs768733	chr10	123455200	123455200	107	106.028	0.894646	7149.11	2.95724e-06	0.185426	1.92254	0.0431957	0.0358845
dmr1123	chr1	2568341	2568340	+	15893	8159	rs10752745	chr1	2576499	2576499	107	120.438	0.941311	3337.22	3.25913e-05	0.149607	-0.374402	0.0464954	0.0425362
dmr112400	chr10	124363556	124363555	+	15635	-788226	rs1317739	chr10	123575330	123575330	107	118.954	0.958601	4562.54	9.59308e-06	0.168011	-0.397632	0.0175982	0.0167402
dmr112450	chr10	124455334	124455333	+	15861	-730750	rs76134370	chr10	123724584	123724584	107	96.8852	0.884171	6655.74	3.1067e-07	0.217934	-4.92707	0.0192981	0.0137873
dmr112477	chr10	124484338	124484337	+	15775	-839123	rs145375807	chr10	123645215	123645215	107	78.5259	1.16982	6864.7	1.0671e-07	0.232956	3.16402	0.0271973	0.0190762
dmr11248	chr1	23416258	23416257	+	12350	708877	rs35671778	chr1	24125134	24125137	107	87.9197	0.846552	1953.9	8.64738e-07	0.203304	-0.639516	0.0333967	0.0320211
dmr112505	chr10	124525587	124525586	+	15739	-959938	rs555716643	chr10	123565649	123565649	107	43.0612	1.26159	601.399	1.01801e-09	0.295375	4.79954	0.0137986	0.028399
dmr112639	chr10	124692140	124692139	+	15444	854693	rs7902027	chr10	125546832	125546832	107	113.364	0.974734	3182.45	1.3888e-05	0.162475	0.339697	0.0258974	0.0268453
dmr11271	chr1	23468289	23468288	+	12414	-85279	rs112406308	chr1	23383010	23383010	107	120.709	0.977436	2904.56	1.22263e-06	0.198302	-3.58972	0.00119988	0.000875931
dmr112997	chr10	125397193	125397192	+	15330	295113	rs17153417	chr10	125692305	125692305	107	84.2416	0.874651	1877.14	2.04921e-07	0.223814	2.84137	0.0167983	0.0147881
dmr113003	chr10	125418832	125418831	+	15276	-495784	rs113044905	chr10	124923048	124923048	107	65.7151	0.861917	3103.85	1.08804e-08	0.264194	2.16548	0.049795	0.0416828
dmr11304	chr1	23580169	23580169	+	12423	1043	rs4649099	chr1	23581212	23581212	107	112.528	0.973425	1408.06	4.61248e-05	0.144327	0.412298	0.0452955	0.0444908
dmr113080	chr10	125565231	125565230	+	15055	-40098	rs7080301	chr10	125525133	125525133	107	89.5812	0.945143	2727.46	1.61067e-06	0.194302	-0.683767	0.0416958	0.03813
dmr11313	chr1	23602979	23602978	+	12371	-712882	rs2746336	chr1	22890097	22890097	107	111.598	1.05759	3330.28	1.29066e-05	0.163574	0.694138	0.0205979	0.0218691
dmr113140	chr10	125716018	125716017	+	15188	447357	rs11244857	chr10	126163374	126163374	107	113.04	0.952808	2047.89	6.63453e-06	0.1735	0.737784	0.0132987	0.00953582
dmr113311	chr10	126157593	126157592	+	15379	559205	rs10901669	chr10	126716797	126716797	107	84.2207	0.937608	1598.1	9.92722e-07	0.201314	-0.971004	0.0317968	0.0294371
dmr113316	chr10	126161574	126161573	+	15384	-173138	rs73370557	chr10	125988436	125988436	107	85.5373	0.943511	1563.59	7.48248e-07	0.205386	2.30422	0.0210979	0.0196795
dmr113398	chr10	126332369	126332368	+	15463	-206830	rs1278311	chr10	126125539	126125539	107	105.412	0.967731	2285.68	7.30568e-07	0.20573	0.317777	0.00349965	0.00249721
dmr113407	chr10	126350819	126350818	+	15484	988914	rs2720963	chr10	127339732	127339732	107	111.075	0.96981	2362.45	8.34848e-06	0.170083	0.43588	0.0174983	0.0151972
dmr113502	chr10	126605298	126605297	+	16084	-424736	rs12766940	chr10	126180562	126180562	107	89.9782	0.934264	2561.6	3.74305e-07	0.215288	-0.527691	0.0124988	0.011479
dmr113544	chr10	126705198	126705197	+	16286	-53410	rs2003234	chr10	126651788	126651788	107	62.3923	0.968154	946.465	2.47036e-09	0.283853	0.535755	0.00769923	0.0061744
dmr113584	chr10	126798818	126798817	+	16754	-810382	rs73370557	chr10	125988436	125988436	107	113.155	0.961242	2959.17	2.35799e-05	0.154507	2.26463	0.0481952	0.0457629
dmr113705	chr10	127012648	127012647	+	17324	640454	rs10830150	chr10	127653101	127653101	107	117.721	0.976829	4339.14	1.27914e-05	0.163708	-0.415108	0.0234977	0.0222842
dmr113820	chr10	127231904	127231903	+	16929	509331	rs72843159	chr10	127741234	127741234	107	55.2346	0.780168	1626.37	5.66022e-10	0.302909	-0.888586	0.039696	0.0390388
dmr113879	chr10	127347633	127347632	+	16799	-662495	rs10736877	chr10	126685138	126685138	107	115.38	0.988262	3251.83	1.49176e-05	0.161402	-0.291179	0.0257974	0.0232865
dmr113954	chr10	127448729	127448728	+	17209	-550464	rs9422851	chr10	126898265	126898265	107	64.618	0.939598	1876.53	8.25539e-09	0.267892	95.6106	0.020298	0.0191069
dmr114064	chr10	127640097	127640096	+	17337	-796011	rs79220221	chr10	126844086	126844086	107	121.493	0.947029	9486.11	8.48511e-06	0.169841	-3.62622	0.0277972	0.0245429
dmr114188	chr10	127903809	127903808	+	16935	516365	rs7067771	chr10	128420173	128420173	107	74.0014	0.969364	1597.75	3.22027e-07	0.217425	0.552059	0.0410959	0.038477
dmr114275	chr10	128049316	128049315	+	17101	-214801	rs55882554	chr10	127834515	127834515	107	118.139	0.955205	4744.81	1.82708e-05	0.158354	-0.424457	0.0393961	0.0371173
dmr114455	chr10	128398573	128398572	+	17295	-501944	rs12416270	chr10	127896629	127896629	107	49.289	1.34286	690.935	2.27625e-08	0.254223	-0.974582	0.0178982	0.0389931
dmr114464	chr10	128418866	128418865	+	17275	-601866	rs12265508	chr10	127817000	127817000	107	88.7139	1.10082	4837.48	1.01725e-06	0.200961	-0.67054	0.0270973	0.0283286
dmr11450	chr1	23968138	23968138	+	11811	214061	rs60217046	chr1	24182199	24182201	107	117.606	0.963781	2104.37	3.95324e-05	0.146675	0.280822	0.0411959	0.0387445
dmr114538	chr10	128564974	128564973	+	17107	670669	rs59812688	chr10	129235642	129235642	107	120.323	0.940608	3477.36	2.54663e-05	0.153344	-0.537401	0.0386961	0.0346224
dmr11465	chr1	24009154	24009154	+	11926	-48759	rs9424346	chr1	23960395	23960395	107	114.921	0.960051	1542.6	2.75395e-05	0.15216	-0.382643	0.0246975	0.0250833
dmr114693	chr10	128907438	128907437	+	16452	746581	rs10829611	chr10	129654018	129654018	107	106.227	0.94675	3703.12	6.05925e-06	0.174845	-0.501059	0.029697	0.0298529
dmr11479	chr1	24028723	24028722	+	11973	182993	rs78048119	chr1	24211715	24211715	107	86.4673	0.912673	1285.66	2.85603e-06	0.185937	-0.521513	0.0509949	0.0458781
dmr114806	chr10	129127305	129127304	+	16250	-733577	rs7909546	chr10	128393728	128393728	107	114.795	0.947916	14310.3	4.90466e-06	0.177975	-0.565759	0.0435956	0.038104
dmr115073	chr10	129672519	129672518	+	16560	210495	rs57450175	chr10	129883013	129883013	107	97.7524	0.97318	8275.42	3.52549e-07	0.216139	2.10647	0.0145985	0.0107052
dmr115334	chr10	130154748	130154747	+	17602	505425	rs1614311	chr10	130660172	130660172	107	114.043	0.971321	2508.02	3.14369e-05	0.150154	-0.348974	0.0466953	0.0468136
dmr115435	chr10	130329479	130329478	+	17859	852694	rs11017804	chr10	131182172	131182172	107	111.43	0.951056	2582.81	2.08925e-05	0.156333	-3.55415	0.0461954	0.0428439
dmr115502	chr10	130421031	130421030	+	18209	493693	rs11017563	chr10	130914723	130914723	107	114.231	0.985451	3251.94	2.75463e-05	0.152156	0.487699	0.0491951	0.0491592
dmr115503	chr10	130421862	130421861	+	18208	653742	rs144801367	chr10	131075603	131075603	107	103.343	0.94692	4312.07	4.40155e-06	0.179574	2.0738	0.0353965	0.0337791
dmr115523	chr10	130464171	130464170	+	18216	-277880	rs4751176	chr10	130186291	130186291	107	96.4463	0.952751	2867.13	6.10742e-07	0.2083	-0.485953	0.0079992	0.00813989
dmr115531	chr10	130479452	130479451	+	18239	290600	rs11017458	chr10	130770051	130770051	107	88.6512	0.876342	4920.07	1.27417e-07	0.230481	-0.932075	0.0182982	0.0144734
dmr115561	chr10	130512495	130512494	+	18224	257557	rs11017458	chr10	130770051	130770051	107	83.4684	1.15875	18664.7	2.10003e-08	0.255317	-0.823187	0.00829917	0.00662158
dmr115781	chr10	130896370	130896369	+	18169	920240	rs72853795	chr10	131816609	131816609	107	109.644	0.959804	2540.32	2.00371e-05	0.156964	-0.649839	0.0484952	0.0455623
dmr115871	chr10	131038182	131038181	+	18159	162076	rs2944476	chr10	131200257	131200257	107	109.926	0.963392	2864.54	1.40858e-05	0.162263	0.308303	0.0365963	0.0349392
dmr115884	chr10	131056269	131056268	+	18223	-737134	rs359054	chr10	130319135	130319135	107	116.477	0.969846	3157.98	1.83022e-05	0.158328	0.709836	0.0293971	0.0274758
dmr115912	chr10	131094305	131094304	+	18286	-875453	rs7903747	chr10	130218852	130218852	107	91.4829	0.997274	2131.77	4.18661e-06	0.180312	1.40492	0.0452955	0.0442995
dmr11591	chr1	24247581	24247580	+	12631	-456236	rs2502985	chr1	23791345	23791345	107	94.8058	0.910365	4104.96	1.40241e-08	0.260779	0.396445	0.00189981	0.000806274
dmr116011	chr10	131229238	131229237	+	18822	819711	rs9419326	chr10	132048948	132048948	107	104.983	0.972423	2774.92	2.73184e-06	0.186589	-0.349043	0.0134987	0.0107843
dmr116100	chr10	131387321	131387320	+	18917	642358	rs1999190	chr10	132029678	132029678	107	108.818	0.934318	4680.5	2.13826e-07	0.223215	0.353618	0.00139986	0.00129498
dmr116101	chr10	131388363	131388362	+	18921	228707	rs56944343	chr10	131617069	131617069	107	116.227	0.971663	2742.6	2.20832e-05	0.155497	0.343446	0.029997	0.029585
dmr116166	chr10	131454096	131454095	+	18774	-660569	rs4553286	chr10	130793527	130793527	107	116.979	0.912913	7708.93	7.30052e-06	0.172078	0.684931	0.0362964	0.0301861
dmr116170	chr10	131458991	131458990	+	18771	741496	rs2247705	chr10	132200486	132200486	107	105.14	0.975439	2717.65	1.39754e-05	0.162381	0.330055	0.0511949	0.0481331
dmr116204	chr10	131522542	131522541	+	18720	-921387	rs4751249	chr10	130601155	130601155	107	104.576	0.966629	2116.04	4.04478e-06	0.18082	0.519509	0.0166983	0.0129115
dmr116239	chr10	131561896	131561895	+	18657	-794143	rs56226138	chr10	130767753	130767753	107	93.2593	0.938166	5504.67	8.91854e-07	0.202859	-0.901501	0.0355964	0.0316309
dmr116297	chr10	131650891	131650890	+	18544	373808	rs9419156	chr10	132024698	132024698	107	88.0033	0.963959	7928.31	2.00994e-07	0.224086	2.98304	0.0262974	0.0225237
dmr116359	chr10	131760912	131760911	+	18468	-58426	rs9419624	chr10	131702486	131702486	107	121.232	0.954899	4956.38	6.15151e-06	0.174621	-0.297916	0.00909909	0.00930211
dmr116414	chr10	131852708	131852707	+	18126	-376000	rs78378276	chr10	131476708	131476708	107	121.744	0.981057	5650.46	1.26468e-05	0.163879	-17.6398	0.020198	0.0193987
dmr116423	chr10	131861783	131861918	+	18092	653075	rs61861415	chr10	132514993	132514993	107	117.021	0.974961	2836.45	2.84743e-05	0.151654	0.442976	0.0415958	0.0367744
dmr116458	chr10	131928199	131928223	+	18100	280013	rs923659	chr10	132208236	132208236	107	118.108	0.956446	4017.23	2.46988e-05	0.153806	-0.323956	0.0449955	0.0432514
dmr116501	chr10	131999574	131999573	+	17989	998398	rs11146095	chr10	132997971	132997971	107	69.4455	0.963775	1356.13	6.13373e-10	0.301882	-0.760916	0.00109989	0.00113961
dmr116519	chr10	132034285	132034284	+	18085	-674438	rs7900715	chr10	131359847	131359847	107	105.924	0.978994	2685.89	9.57e-06	0.168047	-1.53543	0.0335966	0.0305604
dmr116548	chr10	132066223	132066222	+	18027	87824	rs78541298	chr10	132154046	132154046	107	121.807	0.98669	6528.04	1.07632e-05	0.166292	1.15377	0.0182982	0.0181192
dmr116658	chr10	132191869	132191868	+	17947	-949732	rs1020106	chr10	131242137	131242137	107	106.049	0.975642	5128.56	4.46094e-06	0.179376	-0.396669	0.030097	0.0275389
dmr116730	chr10	132270803	132270802	+	17870	-743533	rs12220303	chr10	131527270	131527270	107	99.3721	0.940965	2396.15	2.77028e-06	0.186384	-0.772817	0.0235976	0.0196459
dmr116736	chr10	132275669	132275668	+	17867	-250971	rs9419156	chr10	132024698	132024698	107	85.3492	0.812667	14707.2	6.04939e-08	0.240831	2.8492	0.0576942	0.043294
dmr116826	chr10	132400761	132400760	+	17622	-774529	rs11156510	chr10	131626232	131626232	107	117.198	1.01973	5103.95	1.64445e-05	0.159938	0.30443	0.0308969	0.0301762
dmr1168	chr1	2633645	2633644	+	16117	-26735	rs10797436	chr1	2606910	2606910	107	119.361	0.99053	4104.12	2.78469e-05	0.151992	-0.44021	0.040196	0.0398363
dmr116926	chr10	132548852	132548851	+	17312	605347	rs7095632	chr10	133154198	133154198	107	99.9572	0.978229	1842.82	1.25834e-06	0.197885	-0.792177	0.00679932	0.00587214
dmr116954	chr10	132598746	132598745	+	17389	-179266	rs5789127	chr10	132419480	132419480	107	109.288	0.941226	1763.74	9.30563e-06	0.168465	-0.730187	0.0188981	0.0172719
dmr117056	chr10	132768319	132768318	+	16038	-58550	rs34459585	chr10	132709769	132709769	107	53.9389	0.86345	1127.99	1.45985e-11	0.348171	-0.830633	0.00509949	0.0048005
dmr117139	chr10	132886358	132886357	+	15385	-176589	rs34459585	chr10	132709769	132709769	107	77.7422	0.930322	1640.08	2.15684e-07	0.223093	-0.763935	0.0237976	0.0223859
dmr117185	chr10	132944721	132944720	+	15236	53251	rs11146095	chr10	132997971	132997971	107	80.8561	1.09589	3141.79	1.95131e-09	0.286936	-0.823213	0.00029997	0.000272857
dmr117230	chr10	132995991	132995990	+	14866	369869	rs56055735	chr10	133365859	133365859	107	119.466	0.950473	2456.77	3.17692e-05	0.149995	0.589705	0.0363964	0.0324578
dmr117247	chr10	133016173	133016172	+	14730	-18202	rs11146095	chr10	132997971	132997971	107	86.1434	0.980871	1232.76	3.07383e-06	0.184859	-0.724804	0.040496	0.0372654
dmr117311	chr10	133110867	133110866	+	13626	-337060	rs60959296	chr10	132773807	132773807	107	91.1799	0.870194	4487.92	5.29786e-08	0.242661	-1.76982	0.00719928	0.00533123
dmr117333	chr10	133128423	133128422	+	13426	-130452	rs11146095	chr10	132997971	132997971	107	71.3368	0.766457	3757.66	1.34316e-09	0.291791	-0.649135	0.0186981	0.0121943
dmr117387	chr10	133192531	133192530	+	12699	368764	rs61622972	chr10	133561294	133561294	107	88.8602	0.94108	2069.21	1.67938e-06	0.193694	2.0285	0.0357964	0.0334021
dmr117418	chr10	133238275	133238274	+	12181	679	rs11818407	chr10	133238953	133238953	107	123.019	0.976714	2669.45	3.99699e-05	0.146508	-2.18475	0.0313969	0.0304553
dmr117421	chr10	133241171	133241170	+	12142	92040	rs11101694	chr10	133333210	133333210	107	116.613	0.930352	2744.81	8.56781e-06	0.169696	0.593465	0.0136986	0.0131142
dmr117426	chr10	133247609	133247608	+	12061	-477429	rs116259208	chr10	132770180	132770180	107	111.211	0.907962	3388.03	1.40902e-05	0.162259	-1.98414	0.049595	0.045237
dmr117460	chr10	133292480	133292479	+	11532	-472631	rs4880277	chr10	132819849	132819849	107	115.161	1.00674	2914.13	8.65016e-06	0.169554	0.335394	0.0132987	0.0109828
dmr117553	chr10	133500311	133500310	+	9872	-152865	rs4838721	chr10	133347446	133347446	107	111.002	0.914883	1624.14	2.34227e-05	0.154608	-0.243926	0.039896	0.0371486
dmr117640	chr11	220223	220222	+	8394	-7815	rs72878032	chr11	212408	212408	107	97.021	0.955842	1117.48	8.27547e-06	0.170213	-0.636413	0.0317968	0.0290815
dmr117708	chr11	307682	307691	+	9126	-19660	rs10751646	chr11	288022	288022	107	115.401	0.938591	1948.2	3.60701e-05	0.148068	0.297311	0.0445955	0.0429151
dmr117774	chr11	395390	395389	+	9841	-90441	rs2091849	chr11	304949	304949	107	105.328	0.928564	2063.48	5.39664e-06	0.176561	-0.522586	0.020498	0.0183785
dmr117874	chr11	547189	547188	+	11102	112078	rs6598006	chr11	659266	659266	107	113.207	0.932938	2636.82	4.29784e-07	0.213321	-0.491131	0.00189981	0.000893314
dmr117887	chr11	559091	559090	+	11150	-279091	rs4758627	chr11	280000	280000	107	111.086	0.929128	2481.66	1.31075e-05	0.163343	-0.373928	0.0321968	0.0296069
dmr11790	chr1	24720717	24720716	+	12435	419422	rs9803723	chr1	25140138	25140138	107	120.856	0.951791	2898.14	4.33591e-05	0.145269	-0.474785	0.050095	0.0467932
dmr117937	chr11	633398	633397	+	11766	984761	rs12224084	chr11	1618158	1618158	107	109.581	0.991064	4915.38	1.06146e-05	0.1665	-0.686706	0.0430957	0.0412932
dmr117945	chr11	639229	639228	+	11830	770398	rs77672898	chr11	1409626	1409626	107	118.933	0.934873	3254.36	1.44045e-05	0.161927	1.77534	0.0212979	0.0207921
dmr117973	chr11	667296	667295	+	12157	-253544	rs10902161	chr11	413752	413752	107	113.771	0.964297	2528.01	1.81263e-05	0.158473	0.543239	0.0289971	0.028415
dmr118015	chr11	724123	724122	+	12621	-37325	rs7121608	chr11	686798	686798	107	93.0607	0.930579	2258.46	9.96105e-07	0.201265	-0.660413	0.0174983	0.0160255
dmr118033	chr11	763998	763997	+	12946	-384901	rs12361394	chr11	379097	379097	107	117.178	0.94783	5069.39	2.05571e-05	0.156577	-0.588454	0.0516948	0.0496148
dmr118057	chr11	800232	800231	+	13251	-131258	rs12796576	chr11	668974	668974	107	74.4402	1.2126	4147.09	3.60191e-07	0.215835	-0.391172	0.0554945	0.0478324
dmr118064	chr11	811084	811083	+	13379	998441	rs7482841	chr11	1809524	1809524	107	88.1078	0.998304	1727.62	8.10302e-07	0.20424	-0.795177	0.0150985	0.0132783
dmr118084	chr11	840253	840252	+	13623	499143	rs78491070	chr11	1339395	1339395	107	44.9316	0.890801	2725.18	6.00375e-12	0.358737	-1.87855	0.0611939	0.0372513
dmr118257	chr11	1104729	1104729	+	14887	435525	rs7127282	chr11	1540254	1540254	107	108.452	0.95644	2507.83	5.7066e-07	0.209272	-0.338698	0.00209979	0.00163528
dmr118286	chr11	1132567	1132566	+	15113	-23338	rs11245955	chr11	1109229	1109229	107	95.6835	0.970724	1992.85	5.91554e-06	0.175201	0.92759	0.0443956	0.0404086
dmr118287	chr11	1137309	1137308	+	15144	503861	rs72847974	chr11	1641169	1641169	107	115.422	0.960239	3402.1	2.48861e-06	0.187955	-0.581966	0.00529947	0.00432629
dmr118343	chr11	1218913	1218912	+	15777	443368	rs10838536	chr11	1662280	1662280	107	88.9646	0.869217	5226.85	3.8787e-07	0.214782	0.848521	0.0374963	0.0340681
dmr118422	chr11	1350546	1350545	+	15646	-222041	rs55810310	chr11	1128505	1128505	107	117.752	0.960313	4052.66	3.19888e-06	0.184273	-0.735427	0.00689931	0.00523069
dmr118523	chr11	1467434	1467433	+	15699	332207	rs111418711	chr11	1799640	1799640	107	52.3715	0.762527	956.571	2.5726e-10	0.312911	-0.890628	0.0210979	0.0316373
dmr118585	chr11	1553672	1553671	+	15647	-887341	rs145500780	chr11	666331	666331	107	62.5072	1.05722	781.791	1.1212e-07	0.232267	2.31607	0.0268973	0.0319909
dmr118632	chr11	1631232	1631231	+	15486	-987454	rs578039950	chr11	643778	643778	107	113.249	0.970828	2015.97	2.32259e-05	0.154735	-0.39733	0.0310969	0.0299437
dmr118718	chr11	1751790	1751789	+	15308	-622252	rs369085072	chr11	1129538	1129538	107	77.2302	0.8821	4383.59	6.07162e-08	0.24078	13.6622	0.0393961	0.0310264
dmr1187	chr1	2684252	2684251	+	16306	-967352	rs199856142	chr1	1716900	1716900	107	62.6117	1.05574	4161.59	9.5882e-09	0.265889	0.700658	0.0449955	0.0393377
dmr118915	chr11	2188183	2188182	+	15867	793405	rs2071108	chr11	2981587	2981587	107	68.2961	1.30453	2038.13	1.62815e-08	0.258764	-0.759746	0.00349965	0.00307456
dmr118921	chr11	2194633	2194632	+	15922	42924	rs12366178	chr11	2237556	2237556	107	114.847	0.938424	5719.86	1.12893e-05	0.165578	1.81901	0.0381962	0.0384487
dmr118983	chr11	2276358	2276357	+	15820	863366	rs4758536	chr11	3139723	3139723	107	115.558	0.96985	5838.95	1.78499e-07	0.225756	0.365654	0.00079992	0.000433289
dmr118997	chr11	2292262	2292261	+	15681	-660047	rs902219	chr11	1632215	1632215	107	108.285	0.964554	1992.03	2.17915e-05	0.155698	-0.355271	0.0433957	0.043264
dmr119098	chr11	2416189	2416188	+	15520	-528413	rs3817198	chr11	1887776	1887776	107	110.145	0.962858	3381.48	6.49985e-06	0.173804	-0.541152	0.019798	0.0188645
dmr11909	chr1	25027303	25027302	+	12883	-83450	rs61774733	chr1	24943853	24943853	107	92.5905	0.896259	1733.97	9.84e-07	0.201441	2.23045	0.0176982	0.0155526
dmr119126	chr11	2458708	2458707	+	15624	623543	rs10766602	chr11	3082250	3082250	107	103.865	0.920529	5088.56	2.14181e-06	0.190149	-0.66738	0.0233977	0.0219543
dmr119259	chr11	2718212	2718211	+	16142	-811020	rs58621562	chr11	1907192	1907192	107	101.002	0.970659	5537.39	2.66457e-06	0.186954	1.71097	0.0333967	0.0312486
dmr119292	chr11	2760594	2760593	+	16069	459590	rs7118556	chr11	3220183	3220183	107	113.677	0.963275	2649.63	3.41721e-06	0.183303	0.462123	0.00639936	0.00553243
dmr119327	chr11	2837825	2837824	+	16028	-617783	rs11021732	chr11	2220042	2220042	107	114.45	0.978575	2524.63	3.3143e-05	0.149353	0.659499	0.0451955	0.0468678
dmr119360	chr11	2903380	2903380	+	15960	4942	rs429886	chr11	2908322	2908322	107	113.395	0.953975	2181.1	1.79127e-05	0.158652	-0.323207	0.0268973	0.026319
dmr119430	chr11	3014074	3014073	+	16316	916842	rs150821526	chr11	3930915	3930915	107	114.22	0.984771	2911.85	2.6208e-05	0.152909	1.96784	0.0430957	0.0421337
dmr119551	chr11	3181294	3181293	+	16295	595273	rs11029728	chr11	3776566	3776566	107	57.6692	1.29043	1050.04	1.25817e-07	0.230658	-0.895174	0.0357964	0.0486787
dmr119565	chr11	3202707	3202706	+	16259	617527	rs7120836	chr11	3820233	3820233	107	118.212	0.952655	3751.35	4.47328e-06	0.179335	-0.316369	0.0069993	0.00689539
dmr119578	chr11	3220691	3220690	+	16200	575291	rs12283708	chr11	3795981	3795981	107	113.855	0.96856	2614.37	2.8626e-05	0.151574	-0.496928	0.0468953	0.0454375
dmr119609	chr11	3371991	3371990	+	15715	-473035	rs449318	chr11	2898956	2898956	107	45.6735	1.08277	506.363	9.11028e-11	0.325872	1.1926	0.00969903	0.00817514
dmr119691	chr11	3500874	3500874	+	15936	-566734	rs7933947	chr11	2934140	2934140	107	112.026	0.957647	4284.39	1.11989e-06	0.199572	-759.773	0.0039996	0.00350461
dmr119725	chr11	3568275	3568274	+	16546	490608	rs10835554	chr11	4058882	4058882	107	116.645	0.950175	5709.7	2.1852e-06	0.189856	0.537095	0.00719928	0.00579784
dmr119737	chr11	3586546	3586545	+	16695	825266	rs1979155	chr11	4411811	4411811	107	109.874	0.939344	5492.54	2.05964e-06	0.19072	0.258622	0.009999	0.0112575
dmr119980	chr11	4212276	4212275	+	17917	-403428	rs61896957	chr11	3808848	3808848	107	76.6032	0.803366	2830.52	7.15812e-08	0.238504	0.800757	0.0371963	0.036295
dmr120114	chr11	4626019	4626018	+	18900	590187	rs28392686	chr11	5216205	5216205	107	97.8047	1.18706	6320.71	4.05378e-06	0.180788	-4.62728	0.0282972	0.0355029
dmr12011	chr1	25194452	25194451	+	12679	-908600	rs4492558	chr1	24285852	24285852	107	109.685	0.96099	1502.53	5.16853e-06	0.1772	0.35045	0.00849915	0.00731294
dmr12016	chr1	25210159	25210158	+	12651	-68404	rs9803789	chr1	25141755	25141755	107	67.0631	1.11538	1504.2	1.31817e-09	0.292035	-0.655242	0.0019998	0.00115693
dmr120197	chr11	4808066	4808065	+	19086	465691	rs59446593	chr11	5273756	5273756	107	95.3178	0.964138	4693.53	1.22195e-06	0.19831	2.34835	0.029997	0.025337
dmr120309	chr11	5118586	5118585	+	19926	220800	rs10837853	chr11	5339385	5339385	107	112.026	0.973075	3265.59	4.37246e-06	0.179671	-0.324719	0.0123988	0.00972893
dmr120319	chr11	5167597	5167596	+	19832	-763748	rs7949731	chr11	4403849	4403849	107	55.1092	0.525761	7438.98	7.10548e-15	0.433675	0.859157	0.0185981	0.0123053
dmr120339	chr11	5220052	5220051	+	19666	-824999	rs11032089	chr11	4395053	4395053	107	113.301	0.956097	3003.34	1.32536e-05	0.163176	0.428312	0.0278972	0.0263349
dmr120361	chr11	5272890	5272889	+	19505	-548966	rs10836532	chr11	4723924	4723924	107	87.6062	0.956012	1974.08	1.54132e-07	0.227816	0.381171	0.00759924	0.00530432
dmr12036	chr1	25350444	25350443	+	12695	-996323	rs34631706	chr1	24354121	24354121	107	109.341	0.961789	1198.49	3.31695e-05	0.149341	-0.720312	0.039696	0.0371187
dmr120396	chr11	5361785	5361784	+	19795	-183355	rs6578561	chr11	5178430	5178430	107	101.107	0.951373	2282.13	2.92585e-06	0.185583	-0.455738	0.0179982	0.015743
dmr120427	chr11	5423424	5423423	+	19653	-604807	rs12276504	chr11	4818617	4818617	107	97.3031	0.945589	2670.41	3.24597e-06	0.184058	-0.454147	0.029597	0.030035
dmr12059	chr1	25418713	25418712	+	12793	121590	rs74063478	chr1	25540302	25540302	107	117.303	0.968479	1730.99	2.52844e-05	0.153452	-0.373013	0.0223978	0.0202834
dmr120795	chr11	6391405	6391404	+	16526	-858710	rs11037976	chr11	5532695	5532695	107	101.42	0.968587	2314.11	8.66461e-06	0.169529	0.599704	0.040096	0.0382049
dmr120893	chr11	6687225	6687224	+	16092	769896	rs12274761	chr11	7457120	7457120	107	95.0461	0.970723	2124.03	3.85453e-06	0.18153	-0.699685	0.0351965	0.031709
dmr120940	chr11	6802482	6802481	+	16184	321172	rs7119093	chr11	7123653	7123653	107	99.6646	0.974219	2095.89	1.01699e-05	0.167139	0.759125	0.049895	0.046219
dmr120958	chr11	6851635	6851634	+	16143	-674299	rs444758	chr11	6177336	6177336	107	113.698	0.934712	2204.27	1.48822e-06	0.195451	0.609965	0.00349965	0.00240993
dmr121053	chr11	7174278	7174278	+	16278	705892	rs2361068	chr11	7880170	7880170	107	115.056	0.959011	2646.2	3.06209e-05	0.150553	0.293891	0.0489951	0.0461817
dmr121153	chr11	7487587	7487586	+	16727	852588	rs74870549	chr11	8340174	8340175	107	110.814	0.974458	2849.23	8.62653e-06	0.169594	-0.456803	0.020398	0.0188719
dmr121266	chr11	7761791	7761790	+	16461	-796662	rs113533497	chr11	6965129	6965129	107	54.8062	0.720384	6573.96	1.19178e-12	0.377545	-1.84224	0.0263974	0.0148095
dmr121270	chr11	7773000	7772999	+	16446	-625757	rs75410024	chr11	7147243	7147243	107	79.5708	0.885884	2810.38	4.6225e-10	0.305491	0.718042	0.00079992	0.000605591
dmr121399	chr11	8095645	8095644	+	15670	-130147	rs72847408	chr11	7965498	7965498	107	114.231	0.980661	2955.98	1.66427e-05	0.159758	0.449734	0.0283972	0.0271915
dmr121497	chr11	8303000	8303000	+	15475	2739	rs11041861	chr11	8305739	8305739	107	107.888	0.963381	2065.68	7.03152e-06	0.172636	-0.526837	0.0169983	0.0157147
dmr121592	chr11	8526638	8526637	+	15233	-816757	rs10769819	chr11	7709881	7709881	107	96.0597	0.960244	2013.77	1.7651e-06	0.19297	0.282352	0.0173983	0.0145414
dmr121604	chr11	8580800	8580799	+	15050	-890107	rs10839843	chr11	7690693	7690693	107	112.413	0.975847	2029.72	1.01576e-05	0.167157	-0.394883	0.0159984	0.0137159
dmr121752	chr11	9020358	9020357	+	14233	375185	rs59002765	chr11	9395542	9395542	107	72.4862	0.777062	1640.17	3.75556e-08	0.247389	3.24393	0.0223978	0.0299675
dmr121786	chr11	9119328	9119327	+	14015	817529	rs11042556	chr11	9936856	9936856	107	107.585	0.935364	3465.04	5.13461e-06	0.177297	-0.48757	0.0246975	0.0222257
dmr1217	chr1	2813345	2813344	+	16759	-530197	rs6668309	chr1	2283148	2283148	107	65.8405	1.39179	5519.83	7.54581e-08	0.237773	27.9682	0.0458954	0.0481447
dmr12183	chr1	25742507	25742506	+	11987	335444	rs3008415	chr1	26077950	26077950	107	84.367	1.28715	3230.73	8.61829e-07	0.203353	0.60522	0.0166983	0.013716
dmr12184	chr1	25743693	25743692	+	11986	-700299	rs114503816	chr1	25043394	25043394	107	101.922	0.950946	3971.32	3.5708e-06	0.182656	-9.29508	0.0348965	0.0292902
dmr12196	chr1	25761253	25761252	+	11952	571069	rs184670323	chr1	26332321	26332321	107	118.003	0.980349	1796.85	6.18059e-05	0.139861	-2.25816	0.0520948	0.0485357
dmr122027	chr11	9866608	9866607	+	14201	-761160	rs58781068	chr11	9105448	9105448	107	106.3	0.963507	1646.13	6.27694e-06	0.174322	-0.690452	0.0136986	0.0131872
dmr122029	chr11	9869380	9869379	+	14197	747651	rs5789644	chr11	10617030	10617031	107	111.378	0.968095	2088.18	1.64141e-05	0.159966	-0.411189	0.0286971	0.0259634
dmr122244	chr11	10544051	10544050	+	15797	-263970	rs10734653	chr11	10280081	10280081	107	99.1422	1.0291	5033.28	2.92962e-06	0.185564	0.582888	0.0336966	0.0301029
dmr122263	chr11	10624975	10624974	+	16069	-714369	rs11824944	chr11	9910606	9910606	107	70.3128	0.775082	1745.92	1.39868e-08	0.260815	27.9989	0.0230977	0.0245438
dmr122292	chr11	10696265	10696264	+	16115	-616277	rs146577878	chr11	10079988	10079988	107	101.566	0.968076	1955.56	2.194e-06	0.189797	0.643437	0.00909909	0.00917733
dmr122377	chr11	10967850	10967849	+	15824	623550	rs112991797	chr11	11591399	11591399	107	101.013	0.938206	6991.48	2.25274e-06	0.189411	2.34566	0.0459954	0.0380331
dmr122422	chr11	11066937	11066936	+	15941	333196	rs4909995	chr11	11400132	11400132	107	106.175	0.970005	2270.96	1.78287e-05	0.158722	-0.540363	0.0475952	0.0475044
dmr122466	chr11	11180610	11180609	+	16136	-48609	rs10840581	chr11	11132001	11132001	107	100.73	0.949384	3742.86	1.25996e-06	0.197866	-0.662384	0.0123988	0.0124383
dmr122776	chr11	11808281	11808280	+	16418	889967	rs7105783	chr11	12698247	12698247	107	109.163	0.968873	3213.34	1.26125e-05	0.163919	0.43812	0.0372963	0.0366672
dmr122781	chr11	11826462	11826461	+	16404	753504	rs145782173	chr11	12579965	12579965	107	81.3054	0.920929	2455.18	1.77237e-08	0.257616	2.41098	0.0049995	0.00379363
dmr122827	chr11	12041465	12041464	+	16346	63341	rs12803936	chr11	12104805	12104805	107	104.116	0.966002	3030.15	6.28745e-06	0.174297	-0.715538	0.0307969	0.0288558
dmr122944	chr11	12249332	12249331	+	16447	720823	rs11022579	chr11	12970154	12970154	107	71.0547	0.79859	3056.97	2.99322e-08	0.250493	-0.732539	0.049695	0.0463351
dmr122996	chr11	12327529	12327528	+	16078	-693760	rs7482087	chr11	11633769	11633769	107	111.065	0.969427	2780.39	1.30434e-05	0.163416	0.586666	0.029697	0.0277862
dmr123110	chr11	12610498	12610497	+	15242	-59471	rs71917490	chr11	12551024	12551027	107	102.235	0.966737	1803.12	1.24606e-05	0.164101	0.509549	0.0378962	0.0391684
dmr12320	chr1	26094464	26094463	+	11026	-140815	rs2782813	chr1	25953649	25953649	107	113.301	0.954538	1606.05	4.08265e-05	0.146185	-0.265215	0.0463954	0.0449904
dmr123226	chr11	13019501	13019500	+	15438	-439536	rs145782173	chr11	12579965	12579965	107	107.888	0.933806	3302.84	7.77163e-06	0.171148	2.12982	0.0345965	0.0306153
dmr123232	chr11	13054347	13054346	+	15344	153431	rs7102083	chr11	13207777	13207777	107	115.662	0.973841	3032.31	1.71819e-05	0.159278	-0.326194	0.0259974	0.0261275
dmr123458	chr11	13628063	13628062	+	13289	-577335	rs2727376	chr11	13050728	13050728	107	80.553	0.823282	2081.6	4.63454e-09	0.27557	0.840359	0.00509949	0.0029559
dmr123545	chr11	13919087	13919086	+	12610	-16039	rs7944866	chr11	13903048	13903048	107	117.721	0.955028	1505.55	9.69804e-06	0.167848	-0.316964	0.00779922	0.00671389
dmr123555	chr11	13937435	13937434	+	12586	-959474	rs80327478	chr11	12977961	12977961	107	93.7295	0.952636	3880.86	1.52636e-06	0.195083	2.27006	0.0387961	0.0317693
dmr123614	chr11	14093200	14093199	+	12324	3877	rs2896644	chr11	14097076	14097076	107	117.334	0.951203	1698.32	4.58478e-05	0.144419	-0.551473	0.0429957	0.0395096
dmr123750	chr11	14633871	14633870	+	11677	523865	rs12295853	chr11	15157735	15157735	107	110.333	0.952385	3177.75	1.31603e-05	0.163282	-0.384106	0.0393961	0.0363288
dmr123804	chr11	14964139	14964138	+	11339	292678	rs56110336	chr11	15256816	15256816	107	122.339	0.955018	2249.76	3.9562e-05	0.146664	-0.802297	0.0323968	0.029474
dmr123805	chr11	14976092	14976091	+	11327	-349251	rs79123458	chr11	14626841	14626841	107	122.11	0.962932	2191.55	5.32583e-05	0.142134	-1.93525	0.039796	0.039033
dmr123955	chr11	15478903	15478902	+	11144	-500572	rs7929159	chr11	14978331	14978331	107	123.499	0.934883	2399.68	3.73227e-06	0.182005	0.494801	0.00389961	0.00249157
dmr124026	chr11	15741524	15741523	+	11575	532077	rs11023899	chr11	16273600	16273600	107	83.2489	0.989105	3777.17	1.57791e-08	0.259188	0.759347	0.00539946	0.00253534
dmr124058	chr11	15887266	15887265	+	11969	901787	rs77525146	chr11	16789052	16789052	107	78.4632	1.09052	2875.46	7.06274e-07	0.206215	1.88812	0.0425957	0.0457768
dmr124201	chr11	16634895	16634894	+	12220	57198	rs2352661	chr11	16692092	16692092	107	118.181	0.977572	2297.86	2.67041e-05	0.152626	-0.323707	0.0259974	0.0252198
dmr124233	chr11	16753938	16753937	+	12289	35115	rs77525146	chr11	16789052	16789052	107	66.781	1.15081	2556.71	7.82325e-08	0.237272	1.77895	0.0319968	0.0339676
dmr124276	chr11	16848537	16848536	+	12097	118185	rs7396552	chr11	16966721	16966721	107	114.586	0.964114	1334.38	5.17384e-06	0.177185	-0.365661	0.00529947	0.00397491
dmr124364	chr11	17043492	17043491	+	11790	-254440	rs77525146	chr11	16789052	16789052	107	66.7601	0.696898	8483.7	2.63635e-13	0.394613	1.87607	0.00389961	0.00137504
dmr124415	chr11	17226826	17226825	+	12413	-440956	rs78181642	chr11	16785870	16785870	107	89.3617	1.12317	2897.79	4.01524e-06	0.180928	2.58631	0.0474953	0.04843
dmr124513	chr11	17511850	17511849	+	12824	-902618	rs35199438	chr11	16609232	16609232	107	104.074	0.928512	1712.67	1.32346e-05	0.163198	0.431237	0.0411959	0.0388482
dmr124518	chr11	17521325	17521324	+	12838	50244	rs2240491	chr11	17571568	17571568	107	116.634	0.943716	1607.78	4.65519e-05	0.144187	0.364593	0.0436956	0.0413759
dmr124579	chr11	17709798	17709797	+	13102	369734	rs2403246	chr11	18079531	18079531	107	105.976	0.966153	1709.05	1.37714e-05	0.162602	-0.382157	0.0314969	0.0293334
dmr1245	chr1	2852977	2852976	+	16986	427540	rs79534072	chr1	3280516	3280516	107	48.9755	1.31598	25749.3	4.9662e-13	0.387504	-1.61334	0.0129987	0.00751923
dmr124686	chr11	18093574	18093573	+	13772	974264	rs11024974	chr11	19067837	19067837	107	116.78	0.982782	2361.44	2.47666e-05	0.153765	-0.695776	0.0289971	0.0263301
dmr124738	chr11	18198302	18198301	+	14079	393488	rs1972960	chr11	18591789	18591789	107	107.93	0.981126	1811.42	1.70373e-05	0.159406	-0.363734	0.030197	0.0301416
dmr124939	chr11	18714700	18714699	+	14660	22185	rs7950091	chr11	18736884	18736884	107	93.322	0.962298	1619.63	1.32734e-06	0.197111	0.447809	0.0138986	0.0123459
dmr124994	chr11	18838473	18838472	+	14863	-21815	rs7939130	chr11	18816658	18816658	107	112.559	0.96287	1862.82	4.85602e-06	0.178122	0.346844	0.00679932	0.00631012
dmr125005	chr11	18860989	18860988	+	14923	-967130	rs3885005	chr11	17893859	17893859	107	10.9508	1.65109	955.991	4.89274e-36	0.771031	-18.1759	0.00079992	0.00957855
dmr125104	chr11	19201596	19201595	+	15783	294956	rs11025157	chr11	19496551	19496551	107	86.3628	0.941115	1919.09	1.4864e-06	0.195469	0.527185	0.0405959	0.0368941
dmr125154	chr11	19321010	19321009	+	15927	42694	rs4492799	chr11	19363703	19363703	107	108.912	0.976793	2952.61	1.58144e-05	0.160525	0.31856	0.0423958	0.0418338
dmr125210	chr11	19447822	19447821	+	15981	78791	rs11600796	chr11	19526612	19526612	107	113.719	0.980766	2574.89	2.80947e-05	0.151857	-0.559893	0.0423958	0.0425187
dmr125233	chr11	19498239	19498238	+	15999	-744104	rs4757710	chr11	18754135	18754135	107	115.788	0.98757	3992.02	2.5375e-05	0.153398	-0.246144	0.0491951	0.047949
dmr125276	chr11	19636766	19636765	+	16349	887646	rs11025601	chr11	20524411	20524411	107	91.253	0.966069	5268.15	6.9594e-07	0.206427	0.367357	0.0327967	0.0277092
dmr125353	chr11	19900864	19900863	+	16627	278555	rs17232458	chr11	20179418	20179418	107	110.793	0.964811	2471.77	9.52166e-06	0.168122	0.473952	0.019998	0.0190028
dmr125435	chr11	20087545	20087544	+	16706	717236	rs111806032	chr11	20804780	20804781	107	108.599	0.920474	6437.43	5.0162e-06	0.177642	3.34001	0.0379962	0.0371891
dmr12543	chr1	26640091	26640090	+	10529	-215599	rs6694351	chr1	26424492	26424492	107	120.26	0.937497	1267.51	5.60919e-05	0.141343	0.478387	0.0355964	0.031358
dmr125518	chr11	20331188	20331187	+	16797	929197	rs7948389	chr11	21260384	21260384	107	114.576	0.979581	5633.85	1.3591e-06	0.196768	-0.715074	0.00429957	0.00366076
dmr125566	chr11	20470509	20470508	+	16839	-233260	rs113638593	chr11	20237249	20237249	107	57.826	1.17517	2021.3	1.8113e-08	0.257322	2.76449	0.0285971	0.0409924
dmr125815	chr11	21172290	21172290	+	17695	-860588	rs4757051	chr11	20311702	20311702	107	116.101	0.966488	2730.46	1.43652e-05	0.161968	-0.33201	0.0207979	0.0194885
dmr125988	chr11	21812523	21812522	+	17065	-395748	rs532151834	chr11	21416775	21416775	107	84.9417	1.24837	2789.93	2.09966e-06	0.190439	-2.0032	0.0273973	0.0291387
dmr12599	chr1	26956185	26956184	+	10504	-438706	rs12733867	chr1	26517479	26517479	107	88.9333	1.12181	1395.12	5.33734e-07	0.210229	-0.553757	0.00419958	0.00351258
dmr125	chr1	1023247	1023246	+	10098	-50457	rs28542142	chr1	972790	972790	107	106.519	0.938675	1316.94	2.92276e-05	0.151259	0.658473	0.049995	0.0491286
dmr126059	chr11	22037752	22037751	+	17037	-808098	rs1670638	chr11	21229654	21229654	107	108.881	0.949701	2972.08	9.15899e-06	0.168702	0.443544	0.0314969	0.0277161
dmr126206	chr11	22842022	22842021	+	17108	810736	rs11027416	chr11	23652757	23652757	107	120.657	0.953312	2748.11	4.38372e-05	0.145102	0.96051	0.0477952	0.0454827
dmr12620	chr1	27034728	27034727	+	10413	-867979	rs10794524	chr1	26166749	26166749	107	116.091	0.93688	1583.95	1.30994e-06	0.197303	-0.36986	0.00179982	0.00118914
dmr126225	chr11	22923221	22923220	+	17146	-919518	rs61881461	chr11	22003703	22003703	107	110.981	0.973275	1687.24	3.8879e-06	0.181403	-0.929102	0.00559944	0.00505279
dmr126293	chr11	23131748	23131747	+	16895	759381	rs57818428	chr11	23891128	23891128	107	63.3745	0.683024	20232.4	9.50319e-13	0.380135	-5.8191	0.0276972	0.00874305
dmr126310	chr11	23183174	23183173	+	17129	731720	rs4923133	chr11	23914893	23914893	107	105.945	0.93908	2177.44	1.65812e-05	0.159814	1.00911	0.0513949	0.0486505
dmr126375	chr11	23329408	23329407	+	17469	-92829	rs12225061	chr11	23236579	23236579	107	87.1569	0.848043	2580.86	3.39102e-07	0.216692	2.59584	0.0260974	0.0227423
dmr126401	chr11	23422526	23422525	+	17520	744864	rs12276663	chr11	24167389	24167389	107	112.653	0.978113	1836.87	3.83216e-05	0.147148	0.34697	0.0459954	0.0463693
dmr12640	chr1	27106763	27106762	+	10383	631725	rs7543285	chr1	27738487	27738487	107	93.6563	0.870138	1468.21	1.73633e-06	0.193209	2.024	0.0233977	0.0212306
dmr12642	chr1	27118527	27118526	+	10369	216738	rs56322013	chr1	27335264	27335264	107	114.753	0.925274	1144.07	8.74762e-06	0.169387	-0.501816	0.00969903	0.00723764
dmr126481	chr11	23663788	23663787	+	18066	925325	rs6484059	chr11	24589112	24589112	107	103.625	0.943252	2224.78	1.2774e-05	0.163729	0.422277	0.050195	0.0470728
dmr126575	chr11	23980429	23980428	+	18644	-427840	rs7949586	chr11	23552589	23552589	107	114.241	0.968666	2024.98	8.32279e-06	0.170128	0.422708	0.0106989	0.00975698
dmr126579	chr11	24008125	24008124	+	18580	166906	rs7122177	chr11	24175030	24175030	107	98.5152	0.936784	1492.75	1.57953e-07	0.227473	0.409981	0.00139986	0.00118564
dmr126705	chr11	24471934	24471933	+	18661	905556	rs74566801	chr11	25377489	25377489	107	97.2822	1.04685	5238.22	2.39855e-06	0.188494	2.97024	0.0335966	0.0298263
dmr12675	chr1	27218139	27218138	+	10084	708496	rs12406938	chr1	27926634	27926634	107	128.055	0.89189	4017.21	1.9338e-05	0.157499	-0.676759	0.0230977	0.0197303
dmr126822	chr11	24861041	24861040	+	19119	808761	rs7108117	chr11	25669801	25669801	107	22.9569	0.692548	2369.79	5.27013e-28	0.676856	0.380615	0.0431957	0.00977126
dmr126890	chr11	25075050	25075049	+	19581	645472	rs7131317	chr11	25720521	25720521	107	108.494	0.952901	3361.36	1.1081e-05	0.165857	-6.12612	0.0389961	0.0381227
dmr127031	chr11	25616896	25616895	+	19420	-553784	rs76507445	chr11	25063112	25063112	107	106.039	0.944843	2786.64	5.54778e-06	0.176152	-2.02586	0.0226977	0.0216327
dmr127052	chr11	25683765	25683764	+	19496	-236703	rs116647404	chr11	25447062	25447062	107	109.508	0.961897	5814.98	4.76013e-06	0.178417	3.02427	0.0287971	0.0249082
dmr127141	chr11	25952100	25952099	+	18751	800384	rs7110655	chr11	26752483	26752483	107	114.962	0.967223	2256.75	3.83981e-05	0.147118	-0.408551	0.0483952	0.0488785
dmr127237	chr11	26332905	26332905	+	17890	-327321	rs34665866	chr11	26005584	26005584	107	114.816	0.960922	2513.47	3.2125e-07	0.217459	46.4411	0.00079992	0.000417947
dmr127263	chr11	26436140	26436139	+	17519	-603219	rs59508811	chr11	25832921	25832921	107	41.2222	1.30046	13203	4.64112e-13	0.388268	-1.89433	0.0487951	0.0410249
dmr12738	chr1	27447390	27447389	+	9809	-440259	rs12755215	chr1	27007131	27007131	107	115.506	0.920213	1737.77	3.81515e-05	0.147216	-3.93134	0.0485951	0.0434405
dmr127420	chr11	26977376	26977375	+	14535	201676	rs66970138	chr11	27179051	27179051	107	106.812	0.960931	2394.93	9.22406e-07	0.202374	-0.460676	0.00309969	0.00290846
dmr127498	chr11	27214036	27214035	+	12792	-392291	rs12363428	chr11	26821745	26821745	107	90.2081	0.879041	2272.42	1.54567e-06	0.194901	0.665532	0.0414959	0.0382728
dmr127594	chr11	27595487	27595486	+	11065	-112694	rs6484304	chr11	27482793	27482793	107	122.862	0.96249	2826.32	4.74993e-05	0.14388	0.35041	0.0442956	0.0415055
dmr127601	chr11	27607279	27607278	+	11009	-158984	rs398040237	chr11	27448295	27448295	107	119.027	0.958623	1760.4	5.49347e-05	0.141661	0.37421	0.0431957	0.0421067
dmr127624	chr11	27712311	27712310	+	10653	976261	rs3902824	chr11	28688571	28688571	107	113.917	0.945635	1693.41	7.34439e-06	0.171989	0.617887	0.0106989	0.0084441
dmr127631	chr11	27743065	27743064	+	10607	608932	rs7949704	chr11	28351996	28351996	107	116.676	0.954453	1268.57	6.45126e-05	0.139205	0.569868	0.0470953	0.044214
dmr127718	chr11	28348113	28348112	+	10517	20207	rs12788184	chr11	28368319	28368319	107	105.077	0.944785	1615.87	1.4977e-06	0.195359	-0.374884	0.00569943	0.00423203
dmr127767	chr11	28648570	28648569	+	11251	56554	rs11030414	chr11	28705123	28705123	107	118.264	0.943909	1171.27	7.46961e-05	0.136961	-0.453177	0.0454955	0.0441337
dmr127895	chr11	29357817	29357816	+	12896	447851	rs9300005	chr11	29805667	29805667	107	123.259	0.934608	1994.47	4.30449e-05	0.14538	0.59118	0.0323968	0.0292097
dmr127916	chr11	29463300	29463299	+	13003	318144	rs1932852	chr11	29781443	29781443	107	116.561	0.963471	1401.13	6.53675e-05	0.139004	-0.59005	0.0509949	0.0480262
dmr12802	chr1	27677516	27677515	+	9810	429837	rs2183680	chr1	28107352	28107352	107	89.414	0.973153	2530.92	1.27713e-06	0.19767	0.698826	0.0323968	0.0268926
dmr128199	chr11	30760068	30760067	+	10827	-727254	rs7943861	chr11	30032814	30032814	107	113.552	0.921539	1375.49	3.59787e-05	0.148107	-0.265944	0.0421958	0.0383285
dmr128201	chr11	30768878	30768877	+	10791	-116631	rs144097674	chr11	30652247	30652247	107	109.069	0.927147	1061.19	2.4606e-05	0.153863	1.01925	0.0316968	0.0293173
dmr128269	chr11	31174889	31174888	+	10597	625010	rs3026377	chr11	31799898	31799898	107	125.338	0.94179	2542.71	4.08163e-05	0.146189	1.95461	0.029897	0.0286084
dmr128319	chr11	31577789	31577788	+	11381	-941937	rs140768248	chr11	30635852	30635852	107	109.32	0.916269	2243.14	1.89133e-06	0.191963	2.64739	0.00779922	0.00546513
dmr128332	chr11	31684600	31684599	+	11412	555871	rs112469105	chr11	32240470	32240470	107	27.7636	0.982273	7417.34	2.56638e-19	0.531374	-1.45058	0.0548945	0.0418458
dmr128484	chr11	32195920	32195919	+	11996	-149290	rs2658577	chr11	32046630	32046630	107	86.2896	0.827031	1841.13	4.56308e-07	0.212467	0.294191	0.0281972	0.0254632
dmr12848	chr1	27868700	27868699	+	10315	550910	rs77003890	chr1	28419609	28419609	107	51.3788	0.964185	11841.4	1.50751e-14	0.425752	-2.20638	0.0215978	0.00163729
dmr128544	chr11	32373038	32373037	+	12116	-445734	rs10560148	chr11	31927302	31927304	107	125.203	0.958722	2407.81	6.48e-05	0.139137	-0.547854	0.0458954	0.0425014
dmr128561	chr11	32439330	32439329	+	12221	51966	rs113007769	chr11	32491295	32491295	107	40.3653	1.23921	2670.59	2.40128e-12	0.369462	-12.0077	0.0326967	0.0200456
dmr128736	chr11	33021965	33021964	+	13361	-507238	rs12291011	chr11	32514727	32514727	107	106.77	0.959425	1591.85	2.34224e-05	0.154608	-0.321996	0.0441956	0.0433612
dmr12877	chr1	27913545	27913544	+	10508	830800	rs17340752	chr1	28744344	28744344	107	117.721	0.917703	1028.5	7.57963e-05	0.136737	-0.718644	0.0484952	0.0455766
dmr128966	chr11	33738934	33738933	+	13111	-434773	rs266450	chr11	33304161	33304161	107	103.447	0.953158	1842.89	1.12447e-05	0.165638	-0.571952	0.0365963	0.0344383
dmr128974	chr11	33758127	33758126	+	13153	653227	rs11032669	chr11	34411353	34411353	107	116.457	0.971173	3212.54	2.09833e-06	0.190448	-0.485617	0.00429957	0.00287067
dmr128979	chr11	33776659	33776658	+	13156	640203	rs12806377	chr11	34416861	34416861	107	118.996	0.961908	3481.23	2.40916e-05	0.154182	-0.388542	0.0364964	0.0335142
dmr128993	chr11	33802398	33802397	+	13154	281382	rs4587708	chr11	34083779	34083779	107	45.5063	0.740315	4206.51	3.1219e-14	0.417981	-0.778214	0.040396	0.0159832
dmr129061	chr11	33988996	33988995	+	13718	527695	rs11032736	chr11	34516690	34516690	107	106.498	0.935504	1518.27	1.43563e-07	0.228812	-0.596656	0.00079992	0.000410315
dmr129128	chr11	34199906	34199905	+	13956	-199664	rs143281971	chr11	34000238	34000242	107	45.7467	0.76615	13540.5	4.16066e-15	0.439248	0.979951	0.0421958	0.0163073
dmr12916	chr1	28012777	28012776	+	10570	183362	rs75747876	chr1	28196138	28196138	107	107.846	0.885222	1456.81	1.36158e-05	0.162772	-0.965198	0.0347965	0.0300611
dmr129328	chr11	34673567	34673566	+	14748	-86292	rs10768080	chr11	34587275	34587275	107	116.937	0.952498	2496.33	1.11798e-05	0.165724	-0.343719	0.0148985	0.0136866
dmr129441	chr11	34993105	34993104	+	14491	-459378	rs11604215	chr11	34533727	34533727	107	94.0534	0.918205	3175.84	2.81755e-07	0.219318	-0.687526	0.00919908	0.0075392
dmr12951	chr1	28130451	28130450	+	10488	77120	rs151206886	chr1	28207570	28207570	107	89.9051	0.855411	3208.53	1.1108e-06	0.19969	-1.05917	0.0553945	0.0458774
dmr129812	chr11	36070338	36070337	+	14758	857692	rs1383350	chr11	36928029	36928029	107	81.274	0.943406	1398.96	8.59145e-07	0.203398	0.545789	0.030297	0.031648
dmr129974	chr11	36417825	36417824	+	14731	-325218	rs16928390	chr11	36092607	36092607	107	95.7984	0.912826	2420.88	3.48812e-06	0.183001	-0.489572	0.0393961	0.0385084
dmr129997	chr11	36469167	36469166	+	14831	-200539	rs6484832	chr11	36268628	36268628	107	93.0398	0.978124	1606.68	1.23335e-06	0.198175	-0.68298	0.0137986	0.0109759
dmr130022	chr11	36613621	36613620	+	14798	510304	rs77398382	chr11	37123924	37123924	107	110.229	0.966424	8659.32	3.41393e-06	0.183317	-2.692	0.0280972	0.0240218
dmr130098	chr11	36906761	36906760	+	15737	264766	rs72949393	chr11	37171526	37171526	107	101.263	1.04395	5416.87	2.15672e-06	0.190047	1.9982	0.0207979	0.0179935
dmr13020	chr1	28354239	28354238	+	10574	-926693	rs2236034	chr1	27427546	27427546	107	122.674	0.924451	1445	4.66756e-05	0.144147	-1.06033	0.0286971	0.0258075
dmr130348	chr11	37917955	37917954	+	15846	-171920	rs12292441	chr11	37746035	37746035	107	109.623	1.01756	3139.17	2.11459e-05	0.156151	-1.35634	0.0519948	0.0482325
dmr130415	chr11	38278554	38278553	+	16224	-799098	rs12273634	chr11	37479456	37479456	107	87.0211	1.01645	1819.69	1.80046e-06	0.192681	2.24802	0.0320968	0.0282362
dmr130490	chr11	38630907	38630906	+	16293	926533	rs4531443	chr11	39557439	39557439	107	76.5405	0.8479	1077.28	2.71881e-07	0.219823	-0.633163	0.029897	0.0298683
dmr13050	chr1	28406558	28406557	+	10664	924680	rs200223434	chr1	29331237	29331238	107	85.6627	1.07247	2091.54	1.69641e-06	0.193547	3.28707	0.030097	0.0292736
dmr130555	chr11	38979198	38979197	+	16271	538723	rs3884617	chr11	39517920	39517920	107	106.645	0.943693	1289.67	1.25719e-05	0.163968	0.68267	0.0253975	0.0214138
dmr130599	chr11	39162761	39162760	+	16147	848428	rs16934227	chr11	40011188	40011188	107	53.5418	0.511291	14836.9	1.93925e-17	0.492266	0.833219	0.0247975	0.00546342
dmr130848	chr11	40068778	40068777	+	15514	-759090	rs2088545	chr11	39309688	39309688	107	84.7223	1.05448	1782.3	6.07782e-07	0.20837	0.842786	0.0127987	0.0126113
dmr130996	chr11	40693114	40693113	+	14766	-844280	rs376558218	chr11	39848834	39848834	107	117.303	0.949637	1828.73	2.27158e-05	0.155071	-2.66128	0.0231977	0.0207972
dmr131041	chr11	40908564	40908563	+	14767	303715	rs76361676	chr11	41212278	41212278	107	89.2468	1.06335	2275.16	1.0567e-06	0.200412	-0.559971	0.0154985	0.0142672
dmr13108	chr1	28541034	28541033	+	11066	664139	rs150331072	chr1	29205172	29205177	107	112.068	0.900385	3694.52	7.82159e-06	0.171053	-0.912125	0.0334967	0.0271135
dmr131090	chr11	41124695	41124694	+	15019	-62625	rs10501248	chr11	41062070	41062070	107	119.027	0.940388	2557.79	1.28689e-05	0.163618	0.380176	0.0154985	0.0142922
dmr131096	chr11	41193473	41193472	+	15100	-382517	rs61888011	chr11	40810956	40810956	107	68.7245	0.8337	5113.42	1.4276e-11	0.348439	-3.47147	0.00369963	0.0013231
dmr131162	chr11	41532618	41532617	+	15782	49018	rs7113346	chr11	41581635	41581635	107	109.382	0.930634	7553.55	2.54431e-06	0.187631	2.59241	0.0258974	0.0203019
dmr131520	chr11	42876686	42876685	+	15859	105812	rs7949001	chr11	42982497	42982497	107	118.431	0.943662	2678.31	1.18589e-05	0.164842	0.505404	0.0147985	0.0142154
dmr131558	chr11	42960421	42960420	+	15721	38552	rs12577577	chr11	42998972	42998972	107	108.149	0.945621	1872.16	7.24052e-07	0.205858	-0.406881	0.0029997	0.0017415
dmr131567	chr11	42983670	42983669	+	15690	697311	rs56168061	chr11	43680980	43680980	107	109.571	0.967204	1892.96	5.93679e-06	0.175148	0.785673	0.0110989	0.0102346
dmr131684	chr11	43365555	43365554	+	15212	344966	rs12287652	chr11	43710520	43710520	107	73.2908	0.816115	2672.11	6.52111e-08	0.239793	3.58295	0.050495	0.0454564
dmr131891	chr11	44023064	44023063	+	14595	832981	rs11038176	chr11	44856044	44856044	107	111.681	0.972031	2767.94	9.38431e-06	0.168339	0.636563	0.0214979	0.0186173
dmr131892	chr11	44023458	44023457	+	14597	566606	rs4281474	chr11	44590063	44590063	107	70.7935	0.998284	1231.74	1.03597e-07	0.233369	-2.24292	0.0188981	0.0189667
dmr13194	chr1	28842254	28842253	+	11977	992617	rs4614307	chr1	29834870	29834870	107	121.263	0.919235	1983.85	1.11417e-05	0.165775	-0.409777	0.0105989	0.00894845
dmr132031	chr11	44412512	44412511	+	14323	-701992	rs12287652	chr11	43710520	43710520	107	107.69	0.847991	12420.7	2.0541e-06	0.190759	3.53951	0.0538946	0.0437356
dmr132083	chr11	44545348	44545347	+	14538	871752	rs77288348	chr11	45417099	45417099	107	101.18	0.945628	11711.2	7.4828e-07	0.205385	-60.0103	0.0314969	0.0221754
dmr13217	chr1	28916407	28916406	+	12200	-705673	rs41311280	chr1	28210734	28210734	107	87.5331	0.821146	4113.27	5.07099e-07	0.210961	-2.26197	0.0624938	0.0476672
dmr132253	chr11	44925980	44925979	+	14868	-113449	rs147075175	chr11	44812531	44812531	107	95.37	0.849348	5635.32	8.62572e-07	0.20334	-4.30056	0.0420958	0.0365707
dmr132382	chr11	45287620	45287619	+	13952	-521055	rs10838353	chr11	44766565	44766565	107	115.433	0.961809	2408.02	6.30534e-06	0.174255	0.326343	0.00959904	0.00802331
dmr132401	chr11	45334005	45334004	+	13863	113881	rs7111035	chr11	45447885	45447885	107	109.915	0.916069	4614.53	4.19793e-07	0.213656	0.493596	0.00239976	0.00242419
dmr132438	chr11	45431664	45431663	+	13526	-556037	rs11604383	chr11	44875627	44875627	107	102.507	0.941253	2862.79	7.65396e-07	0.20506	0.819806	0.00559944	0.00531314
dmr132455	chr11	45465452	45465451	+	13410	-740257	rs11038122	chr11	44725195	44725195	107	113.687	0.961014	2498.08	7.87509e-07	0.204651	0.430279	0.00179982	0.00118774
dmr13247	chr1	29050833	29050832	+	12395	163167	rs12083545	chr1	29213999	29213999	107	94.1684	0.947336	4118.55	1.41659e-06	0.196167	-0.888457	0.0355964	0.0307902
dmr132524	chr11	45683240	45683239	+	12608	-685352	rs17723088	chr11	44997888	44997888	107	118.264	0.951741	2163.21	4.47467e-05	0.144789	0.532194	0.0459954	0.0448998
dmr132550	chr11	45769165	45769164	+	12276	48211	rs11038668	chr11	45817375	45817375	107	80.9501	0.974377	2098.71	5.16951e-08	0.242999	-0.729047	0.00589941	0.00537558
dmr132574	chr11	45823599	45823598	+	12081	359422	rs75743386	chr11	46183020	46183020	107	122.005	0.941098	2343.47	4.491e-05	0.144734	0.678001	0.0390961	0.0379973
dmr132629	chr11	46023041	46023040	+	11280	792967	rs4382863	chr11	46816007	46816007	107	89.0064	1.07238	2413.13	4.40059e-08	0.245214	-0.813137	0.00209979	0.000877526
dmr132632	chr11	46031797	46031796	+	11236	-586790	rs2218877	chr11	45445007	45445007	107	109.957	0.957063	2178.34	5.59064e-06	0.176038	0.442699	0.0130987	0.0112008
dmr132665	chr11	46164757	46164756	+	10808	-719750	rs2218877	chr11	45445007	45445007	107	78.6617	1.13677	1263.19	1.70102e-06	0.193508	0.404221	0.0281972	0.0317742
dmr132742	chr11	46497541	46497540	+	10150	-999047	rs138694033	chr11	45498494	45498494	107	53.4687	0.928874	727.171	2.79443e-09	0.282237	93.394	0.070193	0.027078
dmr132935	chr11	47349579	47349578	+	10169	34936	rs61897424	chr11	47384514	47384514	107	82.8205	0.824901	1654.14	1.00845e-07	0.233744	1.96042	0.0154985	0.012781
dmr133097	chr11	47812794	47812793	+	12947	748540	rs113533549	chr11	48561333	48561333	107	116.498	0.976725	1397.01	6.57899e-05	0.138905	113.817	0.0463954	0.0462082
dmr133163	chr11	47999943	47999942	+	13916	931240	rs11499936	chr11	48931182	48931182	107	118.557	0.953478	1535.43	6.16751e-05	0.139893	2.69406	0.0444956	0.0440842
dmr133188	chr11	48081467	48081570	+	14174	254032	rs141813640	chr11	48335602	48335602	107	118.912	0.926136	2633.85	2.25563e-05	0.155177	-0.346058	0.030197	0.0281461
dmr133212	chr11	48153473	48153472	+	14426	727077	rs55696612	chr11	48880549	48880549	107	90.7619	0.939154	1082.16	8.67162e-07	0.203264	-0.480023	0.009999	0.00890406
dmr13322	chr1	29275808	29275807	+	13300	952872	rs11810122	chr1	30228679	30228679	107	115.203	0.937428	2570.92	1.01853e-05	0.167116	-0.712687	0.019698	0.016079
dmr133249	chr11	48263897	48263896	+	14681	-457105	rs11039406	chr11	47806792	47806792	107	111.002	0.953993	1616.95	3.58417e-05	0.148164	-0.577789	0.050195	0.0478093
dmr133252	chr11	48273675	48273674	+	14713	-181018	rs190578281	chr11	48092657	48092657	107	117.376	0.961116	1418.58	5.98778e-05	0.140345	2.25277	0.0418958	0.0421442
dmr133313	chr11	48555517	48555516	+	14765	904251	rs10839280	chr11	49459767	49459767	107	109.341	0.958729	1038.1	1.59203e-05	0.160425	0.675289	0.0173983	0.0161021
dmr133324	chr11	48583279	48583278	+	14807	-755556	rs4752870	chr11	47827723	47827723	107	91.974	0.939428	1193.19	7.05674e-06	0.172583	-6.86431	0.0483952	0.0460004
dmr133414	chr11	48873371	48873370	+	15367	657477	rs35649357	chr11	49530847	49530847	107	118.139	0.954624	1441.06	2.47202e-05	0.153793	2.3953	0.0172983	0.0165278
dmr133550	chr11	49530276	49530275	+	16051	220934	rs7342231	chr11	49751209	49751209	107	111.065	0.947061	1255.57	1.44586e-05	0.161871	-0.693934	0.0187981	0.0159647
dmr133554	chr11	49546980	49546979	+	16030	906787	rs1096829	chr11	50453766	50453766	107	110.5	0.947417	1461.2	4.33927e-06	0.179784	0.31024	0.00739926	0.00598629
dmr133574	chr11	49651391	49651390	+	16050	495210	rs10901983	chr11	50146600	50146600	107	113.353	0.962752	1095.18	4.31096e-05	0.145357	0.291195	0.0335966	0.0319551
dmr133575	chr11	49652679	49652678	+	16053	-789894	rs117614868	chr11	48862785	48862785	107	122.068	0.94507	1816.17	6.01116e-05	0.140286	-126.776	0.0427957	0.0399605
dmr133584	chr11	49703576	49703575	+	16150	730208	rs485637	chr11	50433783	50433783	107	117.292	0.948532	1138.48	1.41456e-05	0.1622	-0.31594	0.00959904	0.00821061
dmr133639	chr11	49941786	49941785	+	15450	-479678	rs188900690	chr11	49462108	49462108	107	125.276	0.923925	1244.04	6.79196e-05	0.138417	-1.87134	0.0327967	0.0276891
dmr133657	chr11	50035304	50035363	+	14655	56020	rs115720745	chr11	50091383	50091383	107	99.8632	0.942782	3316.91	1.0205e-06	0.200915	-0.552826	0.0158984	0.0104754
dmr133659	chr11	50038214	50038213	+	14644	118590	rs150840668	chr11	50156803	50156803	107	124.962	0.936985	1334.37	0.000108133	0.131279	4.35178	0.0523948	0.0470208
dmr133706	chr11	50163380	50163379	+	13764	203905	rs113261679	chr11	50367284	50367284	107	92.2353	1.01157	2290.76	1.61003e-06	0.194308	3.29094	0.0228977	0.0183326
dmr133750	chr11	50281122	50281121	+	12898	-544273	rs10839352	chr11	49736849	49736849	107	129.34	0.897278	1087.66	5.24512e-05	0.142368	0.340363	0.0189981	0.0157437
dmr133839	chr11	50501265	50501264	+	11679	-163856	rs34895559	chr11	50337408	50337409	107	130.145	0.915061	1416.89	1.84026e-05	0.158245	0.777195	0.00739926	0.00545079
dmr133842	chr11	50504081	50504080	+	11658	-602599	rs10734604	chr11	49901482	49901482	107	130.135	0.906643	2481.63	8.14816e-05	0.135628	-0.446249	0.0534947	0.0479166
dmr133899	chr11	50629727	50629726	+	10954	8469	rs76175078	chr11	50638195	50638195	107	117.282	0.910663	1801.36	1.31093e-05	0.16334	1.83226	0.0175982	0.014209
dmr13415	chr1	29498967	29498966	+	14056	-643954	rs508448	chr1	28855013	28855013	107	114.471	0.963772	2837.54	9.30578e-06	0.168464	0.307983	0.0158984	0.0151743
dmr134239	chr11	54748383	54748382	+	13387	-121691	rs11827030	chr11	54626692	54626692	107	127.271	0.919085	1028.92	2.86697e-05	0.151551	-0.575171	0.00939906	0.00812349
dmr134260	chr11	54816384	54816383	+	14065	583731	rs10896784	chr11	55400114	55400114	107	76.9062	0.788443	3518.93	8.17503e-08	0.236662	-2.1723	0.0750925	0.0479597
dmr134285	chr11	54879333	54879332	+	14535	733136	rs482534	chr11	55612468	55612468	107	124.105	0.962283	1560.01	5.43729e-05	0.141818	0.339799	0.0268973	0.0248968
dmr134291	chr11	54883879	54883878	+	14559	542801	rs7113985	chr11	55426679	55426679	107	108.108	1.00309	1845.43	1.94568e-05	0.157406	-0.808534	0.0344966	0.0316012
dmr134312	chr11	54928278	54928277	+	15065	116712	rs112857600	chr11	55044989	55044989	107	114.722	1.01951	1867.84	2.92087e-05	0.151269	-3.62341	0.0258974	0.0255823
dmr134335	chr11	54985507	54985506	+	15748	261731	rs559550965	chr11	55247237	55247237	107	80.3754	1.14181	1254.87	1.5673e-06	0.194699	-5.32148	0.019598	0.0232757
dmr134336	chr11	54987258	54987257	+	15771	376686	rs17492683	chr11	55363943	55363943	107	129.581	0.887469	1669.51	1.38129e-05	0.162557	0.397442	0.0069993	0.00574451
dmr134350	chr11	55005808	55005807	+	15971	43877	rs28883333	chr11	55049684	55049684	107	132.256	0.905498	2467.53	2.69833e-05	0.152468	0.330905	0.0153985	0.0122804
dmr134356	chr11	55027207	55027207	+	16209	858486	rs145752663	chr11	55885693	55885693	107	126.488	0.938965	1810.89	3.87303e-05	0.146987	-1.75137	0.0207979	0.0182469
dmr134437	chr11	55243293	55243292	+	18398	158095	rs12225944	chr11	55401387	55401387	107	118.212	0.963175	1923.83	1.57762e-05	0.160562	-0.327656	0.0125987	0.0129627
dmr134439	chr11	55252864	55252863	+	18483	698306	rs7109625	chr11	55951169	55951169	107	82.4443	0.849002	1615.98	3.13446e-07	0.217808	14.2397	0.0244976	0.0240525
dmr13443	chr1	29551804	29551803	+	14330	833975	rs58017296	chr1	30385778	30385778	107	94.2624	0.98416	4024.61	1.49015e-06	0.195432	2.37626	0.0292971	0.0267691
dmr134456	chr11	55343465	55343464	+	19189	-433315	rs79751759	chr11	54910150	54910150	107	125.014	0.933492	1983.08	5.3128e-05	0.142172	-0.229434	0.0331967	0.0320102
dmr134474	chr11	55443113	55443112	+	20024	-324166	rs67116903	chr11	55118947	55118947	107	115.746	0.934049	1540.51	5.16628e-05	0.142599	0.706482	0.050095	0.0488873
dmr134552	chr11	55838742	55838741	+	19314	-423974	rs6591441	chr11	55414768	55414768	107	120.03	0.983202	2571.75	1.30444e-05	0.163415	-0.5476	0.0113989	0.0107723
dmr134565	chr11	55907752	55907751	+	18930	208454	rs2512958	chr11	56116205	56116205	107	99.5811	0.9693	1406.11	2.66311e-06	0.186962	0.407586	0.0109989	0.00974643
dmr134624	chr11	56184359	56184358	+	18544	708094	rs111404448	chr11	56892452	56892452	107	81.5039	0.986002	1225.81	1.5136e-06	0.195205	2.8075	0.0320968	0.0347803
dmr134631	chr11	56218286	56218285	+	18420	-134381	rs60934584	chr11	56083903	56083905	107	120.793	0.956344	1461.68	3.40344e-05	0.14895	0.556466	0.0185981	0.0187536
dmr134652	chr11	56344679	56344678	+	17915	-677272	rs10897143	chr11	55667407	55667407	107	117.376	0.974282	2717.69	1.69124e-05	0.159516	-0.380735	0.0219978	0.0198661
dmr134658	chr11	56370565	56370564	+	17776	-984991	rs61916223	chr11	55385574	55385574	107	82.5593	0.949604	2612.74	2.90966e-07	0.218862	2.20703	0.0281972	0.0217772
dmr134663	chr11	56384596	56384595	+	17698	862600	rs4938855	chr11	57247195	57247195	107	120.992	0.94995	2001.89	3.58732e-05	0.148151	-0.484847	0.0285971	0.0270162
dmr134679	chr11	56435651	56435650	+	17349	241012	rs10896504	chr11	56676662	56676662	107	116.31	0.944357	3980.08	1.52802e-05	0.161041	2.25067	0.0329967	0.0319905
dmr134751	chr11	56690096	56690095	+	15689	16574	rs116143587	chr11	56706669	56706669	107	81.1486	0.937341	1908.74	2.00752e-07	0.224103	-2.39628	0.0152985	0.0156187
dmr134779	chr11	56808057	56808056	+	14845	252152	rs71484404	chr11	57060208	57060208	107	106.697	0.985586	1737.07	1.752e-05	0.158985	300.014	0.0326967	0.0325755
dmr134930	chr11	57435155	57435154	+	12968	631768	rs10750880	chr11	58066922	58066922	107	116.237	0.980568	2445.03	3.05474e-05	0.150589	0.539883	0.0357964	0.0358311
dmr134952	chr11	57505248	57505247	+	12757	745006	rs11827578	chr11	58250253	58250253	107	101.88	0.957684	1384.9	5.46286e-07	0.209897	-0.692388	0.00359964	0.00189895
dmr134961	chr11	57537365	57537364	+	12703	-449028	rs148092680	chr11	57088337	57088337	107	90.1245	0.925661	1368.48	4.88132e-08	0.243789	2.65786	0.00119988	0.00134337
dmr134973	chr11	57561240	57561239	+	12616	-105918	rs150228422	chr11	57455322	57455322	107	119.518	0.970007	2218.93	1.91268e-05	0.157664	3.2336	0.0164984	0.0157591
dmr134974	chr11	57575123	57575122	+	12582	-520651	rs1942628	chr11	57054472	57054472	107	58.8604	0.589197	4830.12	2.48679e-11	0.341758	381.379	0.0676932	0.0416638
dmr135008	chr11	57673674	57673673	+	12434	-448807	rs78239904	chr11	57224867	57224867	107	115.265	0.955997	2919.13	1.82044e-05	0.158409	9.3379	0.0324968	0.0297766
dmr135011	chr11	57690816	57690815	+	12425	-798364	rs111404448	chr11	56892452	56892452	107	69.0902	0.849129	1866.73	5.72991e-08	0.24158	2.69124	0.0512949	0.0452847
dmr135030	chr11	57759369	57759368	+	12564	-755997	rs12365853	chr11	57003372	57003372	107	70.3546	0.737734	2871.91	1.80587e-08	0.257363	2.53908	0.0647935	0.0482743
dmr135039	chr11	57812794	57812793	+	12552	-752695	rs144320262	chr11	57060099	57060099	107	69.9471	1.15006	2477.27	4.98394e-08	0.243502	292.755	0.0216978	0.0141162
dmr135040	chr11	57826716	57826715	+	12556	-934264	rs111404448	chr11	56892452	56892452	107	87.5749	0.93804	3181.29	4.61757e-07	0.212298	2.73073	0.0258974	0.0214875
dmr135180	chr11	58232963	58232962	+	12422	-157461	rs1868883	chr11	58075502	58075502	107	112.893	0.950251	1265.55	1.13732e-05	0.165468	0.46398	0.0123988	0.0106331
dmr135238	chr11	58384459	58384458	+	12406	949046	rs34645371	chr11	59333504	59333504	107	123.123	0.916421	2225.83	4.65046e-07	0.212197	-0.756992	0.00029997	0.000307084
dmr135314	chr11	58686408	58686497	+	12725	76794	rs2186414	chr11	58763291	58763291	107	114.576	0.941503	1679.49	1.95122e-05	0.157364	-0.245215	0.0233977	0.0214314
dmr135346	chr11	58836276	58836275	+	12989	611806	rs34882977	chr11	59448081	59448081	107	92.2875	0.894168	1138.59	1.542e-06	0.194935	-0.475858	0.0169983	0.0157778
dmr135381	chr11	58938591	58938590	+	13093	-974516	rs192784656	chr11	57964075	57964075	107	119.633	0.93023	1601.8	4.90177e-05	0.1434	-3.4414	0.0405959	0.0365386
dmr135386	chr11	58968640	58968639	+	13057	401500	rs2222440	chr11	59370139	59370139	107	112.946	1.02976	2128.33	1.27676e-05	0.163736	-0.471744	0.0154985	0.0134792
dmr135451	chr11	59270746	59270745	+	13172	247520	rs10750925	chr11	59518265	59518265	107	63.6253	1.35177	2115.08	2.26252e-08	0.254305	-0.795773	0.0118988	0.00890001
dmr135633	chr11	60095571	60095570	+	13644	652944	rs73493000	chr11	60748514	60748514	107	85.9344	1.20537	1422.15	5.15261e-06	0.177246	-0.981721	0.0183982	0.0313787
dmr135659	chr11	60256434	60256433	+	13382	-894328	rs11229933	chr11	59362106	59362106	107	101.242	1.02194	3309.04	2.15208e-06	0.190079	-0.509121	0.0169983	0.0119995
dmr135760	chr11	60552662	60552661	+	12954	-536490	rs76109966	chr11	60016172	60016172	107	99.2049	0.994347	2529.72	4.60553e-06	0.178905	1.03958	0.0283972	0.0262754
dmr135819	chr11	60781413	60781412	+	12898	-928680	rs17154234	chr11	59852733	59852733	107	110.49	0.892481	4956.93	8.05654e-06	0.170613	-0.818732	0.0479952	0.0428306
dmr135978	chr11	61071635	61071634	+	13050	84335	rs148656943	chr11	61155969	61155971	107	113.186	1.09929	4304.94	2.4873e-05	0.1537	-2.85081	0.0405959	0.0437495
dmr136003	chr11	61143806	61143805	+	13039	877369	rs11230871	chr11	62021174	62021174	107	113.98	0.957097	1638.91	3.60822e-05	0.148063	-0.466082	0.0412959	0.0380838
dmr136037	chr11	61309299	61309298	+	13206	-481877	rs7107538	chr11	60827422	60827422	107	92.0472	0.914938	3874.5	5.38719e-07	0.210096	-0.788123	0.0217978	0.0194082
dmr136084	chr11	61483598	61483597	+	13144	-523372	rs9667807	chr11	60960226	60960226	107	65.945	0.928172	772.944	3.64856e-08	0.247785	0.687111	0.0155984	0.0171455
dmr136086	chr11	61491087	61491086	+	13140	-91450	rs4939521	chr11	61399637	61399637	107	88.3272	0.964587	1291.08	3.107e-06	0.184701	-0.299568	0.0362964	0.0334131
dmr136131	chr11	61595286	61595285	+	12837	-159312	rs1807359	chr11	61435974	61435974	107	109.205	0.97371	1778.43	3.08722e-05	0.150429	-0.855633	0.049995	0.0487344
dmr136142	chr11	61617485	61617484	+	12707	-981488	rs115722900	chr11	60635997	60635997	107	51.8072	1.27296	567.931	2.83768e-08	0.251221	-313.402	0.0141986	0.0264847
dmr136163	chr11	61655375	61655436	+	12615	11970	rs397757525	chr11	61667406	61667406	107	120.751	0.935705	2806.6	1.26491e-05	0.163876	0.337759	0.0162984	0.0134853
dmr136194	chr11	61737203	61737202	+	12486	898949	rs3017188	chr11	62636151	62636151	107	115.61	0.983898	3407.75	1.94195e-05	0.157435	0.317202	0.0328967	0.032043
dmr136237	chr11	61835160	61835159	+	12188	-499309	rs182517262	chr11	61335851	61335851	107	89.5185	0.781495	13395.2	1.1935e-08	0.262951	-2.75511	0.0230977	0.00999187
dmr136377	chr11	62123426	62123425	+	11952	-342024	rs174532	chr11	61781402	61781402	107	115.098	0.96573	1709.23	3.89618e-05	0.146896	-0.570404	0.0383962	0.0379236
dmr136433	chr11	62242892	62242891	+	12533	-380201	rs73489306	chr11	61862691	61862691	107	58.9545	0.841866	5646.75	3.86737e-11	0.336396	-2.41846	0.0343966	0.0132468
dmr136471	chr11	62322339	62322338	+	12763	49657	rs11824690	chr11	62371995	62371995	107	107.167	0.932769	2059.56	3.66479e-08	0.247724	-0.675682	0.00019998	0.00014345
dmr136539	chr11	62440567	62440566	+	13335	609045	rs4963335	chr11	63049611	63049611	107	112.904	0.958228	1876.49	3.46848e-05	0.148663	0.26995	0.0444956	0.0451007
dmr136578	chr11	62553636	62553635	+	13332	-497385	rs12224554	chr11	62056251	62056251	107	96.9374	0.798222	7544.51	7.58817e-08	0.237695	0.714904	0.0154985	0.00855306
dmr136593	chr11	62640694	62640693	+	13331	-276549	rs12274086	chr11	62364145	62364145	107	86.3314	0.99839	4927.24	7.78624e-08	0.237338	-0.387631	0.00979902	0.00701386
dmr13663	chr1	30059087	30059086	+	15562	776445	rs4949312	chr1	30835531	30835531	107	108.912	0.963678	2129.32	2.09539e-05	0.156289	0.30387	0.0448955	0.0422329
dmr136763	chr11	63229388	63229387	+	12656	383359	rs116889208	chr11	63612746	63612746	107	76.7182	1.23476	3183.62	2.89206e-07	0.218948	3.57063	0.0235976	0.0190328
dmr136911	chr11	63780350	63780349	+	12384	-167604	rs116889208	chr11	63612746	63612746	107	71.4727	1.21547	2098.56	3.65828e-07	0.215614	3.50646	0.0341966	0.033715
dmr13697	chr1	30107338	30107337	+	15745	-726438	rs1886651	chr1	29380900	29380900	107	113.008	0.982685	2058.72	2.05757e-05	0.156564	-0.403684	0.0264974	0.026275
dmr137069	chr11	64128895	64128894	+	12323	703053	rs626884	chr11	64831947	64831947	107	34.2003	1.20922	1830.26	3.28565e-15	0.44169	-21.6356	0.019798	0.00646218
dmr137082	chr11	64144406	64144405	+	12250	-531660	rs116889208	chr11	63612746	63612746	107	85.1611	0.946845	3100.39	1.42563e-07	0.228909	3.72095	0.0146985	0.0110275
dmr137152	chr11	64309796	64309795	+	11758	-697050	rs116889208	chr11	63612746	63612746	107	74.7119	1.11178	3267.27	2.48022e-07	0.221121	3.52724	0.0366963	0.036074
dmr137263	chr11	64525133	64525132	+	11169	-24667	rs1529910	chr11	64500466	64500466	107	119.706	1.00968	2491.39	8.61181e-06	0.16962	0.448597	0.00719928	0.00591099
dmr137338	chr11	64790307	64790306	+	11235	821755	rs138504384	chr11	65612061	65612063	107	68.4946	0.636423	3081.74	7.81946e-10	0.298771	5.41331	0.0329967	0.0261687
dmr137415	chr11	64989120	64989119	+	11300	-938793	rs477400	chr11	64050327	64050327	107	73.6147	1.12445	1216.3	1.25841e-06	0.197884	-0.760805	0.0451955	0.0472814
dmr137469	chr11	65110153	65110152	+	11274	20602	rs9971407	chr11	65130754	65130754	107	120.114	0.972019	2453.66	1.81982e-05	0.158414	0.455877	0.0173983	0.0154841
dmr137486	chr11	65163242	65163242	+	11250	-797071	rs377249490	chr11	64366169	64366171	107	118.463	0.942354	1875.74	3.00765e-05	0.150825	-0.363411	0.030497	0.0266981
dmr137554	chr11	65354041	65354040	+	11290	303656	rs11568300	chr11	65657696	65657696	107	116.457	0.970801	1538.77	3.28352e-06	0.183889	0.564033	0.00189981	0.00225794
dmr137578	chr11	65441851	65441850	+	11209	454226	rs585557	chr11	65896076	65896076	107	110.03	0.974554	1764.85	1.67079e-05	0.159699	-0.582628	0.0251975	0.0246242
dmr137608	chr11	65488122	65488121	+	11026	-673430	rs201104390	chr11	64814690	64814692	107	113.698	0.957306	2266.73	1.25198e-05	0.16403	0.359917	0.0189981	0.0182947
dmr137617	chr11	65520044	65520043	+	10971	-72165	rs112217205	chr11	65447879	65447879	107	87.0629	1.06165	2897.06	2.37242e-06	0.188654	0.65134	0.050195	0.0482187
dmr137820	chr11	66013773	66013772	+	10550	-804085	rs2271449	chr11	65209688	65209688	107	104.012	1.05973	2166.74	2.0774e-05	0.156419	4.58645	0.0513949	0.0469138
dmr13783	chr1	30288457	30288456	+	16352	-657160	rs271313	chr1	29631297	29631297	107	111.577	0.957307	2536.74	1.46624e-05	0.161661	0.283894	0.0316968	0.028718
dmr137932	chr11	66330851	66330850	+	10138	-37776	rs479018	chr11	66293075	66293075	107	109.56	0.962258	1245.13	3.82882e-05	0.147161	-0.717293	0.0458954	0.0433583
dmr137	chr1	1038999	1038998	+	10226	-43213	rs2710880	chr1	995786	995786	107	121.054	0.94352	2099.8	1.05566e-06	0.200426	-0.458843	0.00079992	0.000688147
dmr138060	chr11	66677268	66677267	+	10329	-976786	rs6591188	chr11	65700482	65700482	107	101.89	0.892111	1826.68	2.77837e-06	0.186341	0.538041	0.0206979	0.0152142
dmr138095	chr11	66901208	66901207	+	11558	861345	rs145793021	chr11	67762552	67762552	107	115.255	0.94082	2318.11	3.20347e-05	0.149869	-0.683783	0.0472953	0.0449298
dmr138134	chr11	67017244	67017243	+	11631	686017	rs2447581	chr11	67703260	67703260	107	113.259	0.942189	2169.46	7.48241e-06	0.171713	-0.705046	0.0140986	0.0117526
dmr138234	chr11	67396662	67396661	+	11553	399972	rs10896235	chr11	67796633	67796633	107	113.029	0.971577	1299.76	2.61426e-05	0.152947	-0.4367	0.0251975	0.0224924
dmr138268	chr11	67489567	67489567	+	11746	327042	rs10896241	chr11	67816609	67816609	107	117.543	0.965706	1404.42	3.72769e-05	0.147568	0.448683	0.0272973	0.0247387
dmr138270	chr11	67493275	67493274	+	11750	866520	rs147400649	chr11	68359794	68359794	107	45.3287	0.735544	8194.83	9.39283e-16	0.454466	-2.53593	0.0337966	0.0092123
dmr138271	chr11	67495860	67495859	+	11755	235971	rs6591289	chr11	67731830	67731830	107	76.7182	0.850599	1075.46	7.51975e-09	0.269138	-0.569634	0.0039996	0.00319282
dmr138276	chr11	67515530	67515529	+	11767	586570	rs375553566	chr11	68102099	68102112	107	81.8487	1.06921	2600.86	2.70847e-07	0.219877	-0.789285	0.0181982	0.0131896
dmr138279	chr11	67522572	67522571	+	11749	331867	rs138034690	chr11	67854438	67854438	107	83.4475	0.779521	5713.49	3.23685e-08	0.249424	2.50037	0.0332967	0.0202163
dmr13828	chr1	30396492	30396491	+	16334	446255	rs4949316	chr1	30842746	30842746	107	108.306	0.941467	3006.06	2.0179e-06	0.191019	0.283015	0.00959904	0.00729305
dmr138337	chr11	67627184	67627183	+	11943	993937	rs11228295	chr11	68621120	68621120	107	110.469	0.904669	2074.71	2.31913e-05	0.154758	-0.680092	0.0559944	0.0497157
dmr138373	chr11	67695642	67695641	+	12213	412063	rs61890475	chr11	68107704	68107704	107	77.6272	0.895535	1894.75	2.81204e-07	0.219346	-0.765402	0.0435956	0.0357934
dmr138469	chr11	67850910	67850909	+	12582	83074	rs381138	chr11	67933983	67933983	107	120.584	1.00605	3382.67	1.02416e-06	0.200864	0.480716	0.00139986	0.000681731
dmr138547	chr11	68048625	68048624	+	13175	862542	rs583182	chr11	68911166	68911166	107	99.4661	0.988604	3168.16	1.65315e-06	0.193923	-0.459872	0.0149985	0.0128167
dmr138563	chr11	68138754	68138753	+	13682	-432996	rs4614461	chr11	67705758	67705758	107	64.7956	1.189	1556.13	2.13023e-07	0.223268	-0.596583	0.0431957	0.047445
dmr138621	chr11	68291281	68291280	+	14201	-555300	rs113507904	chr11	67735981	67735981	107	95.7044	0.958639	1310.35	9.10624e-06	0.168788	-2.53146	0.0441956	0.0409335
dmr138660	chr11	68362874	68362873	+	14417	-307536	rs61887544	chr11	68055338	68055338	107	112.935	0.955572	6303.96	6.9208e-06	0.172872	-0.696843	0.0315968	0.0287638
dmr138731	chr11	68467836	68467835	+	14847	-319952	rs1972400	chr11	68147884	68147884	107	78.9647	1.05599	3826.72	6.87802e-09	0.270328	-0.682993	0.00219978	0.0017558
dmr138762	chr11	68569916	68569915	+	15200	728993	rs12279503	chr11	69298908	69298908	107	78.3169	0.812849	4850.06	2.53073e-09	0.283537	-0.924806	0.00829917	0.00598787
dmr138785	chr11	68636752	68636751	+	15281	-934185	rs2514020	chr11	67702567	67702567	107	113.426	0.93684	6695.82	5.76053e-06	0.175595	-0.636921	0.029597	0.0262381
dmr138819	chr11	68691735	68691734	+	15219	-875839	rs9787778	chr11	67815896	67815896	107	111.033	0.984004	1640.8	1.37867e-05	0.162585	-0.624406	0.0171983	0.0166036
dmr138827	chr11	68724151	68724150	+	15110	-668813	rs61887544	chr11	68055338	68055338	107	85.6731	1.05573	5150.99	2.28367e-08	0.254178	-0.823534	0.00419958	0.00209945
dmr138862	chr11	68804309	68804308	+	14833	666910	rs115374587	chr11	69471218	69471218	107	63.991	0.952729	1461.03	3.54411e-08	0.248183	0.74185	0.0363964	0.0359901
dmr13893	chr1	30515366	30515365	+	16340	961452	rs149734285	chr1	31476817	31476817	107	118.818	0.951549	6993.31	6.29249e-06	0.174285	-3.47779	0.019798	0.0168741
dmr138957	chr11	68968203	68968202	+	14438	-331845	rs58531839	chr11	68636358	68636358	107	125.84	0.883293	8684.89	1.46022e-05	0.161723	-0.762214	0.0394961	0.0360238
dmr138965	chr11	68979560	68979559	+	14462	518143	rs3015959	chr11	69497702	69497702	107	71.7025	1.34233	1223.18	1.81947e-06	0.192528	-0.679774	0.030497	0.0436339
dmr139004	chr11	69038650	69038649	+	14722	-983312	rs61887544	chr11	68055338	68055338	107	46.708	1.39175	1001.08	5.10569e-09	0.274288	-0.774527	0.0253975	0.0388234
dmr139059	chr11	69114640	69114639	+	15145	-965020	rs1547889	chr11	68149620	68149620	107	60.6682	0.721764	1210.74	2.39917e-09	0.284236	-0.529071	0.0261974	0.0357748
dmr139132	chr11	69270765	69270764	+	15471	834031	rs1893082	chr11	70104795	70104795	107	116.216	0.975091	2601	1.24223e-05	0.164147	-0.362232	0.0170983	0.015206
dmr139208	chr11	69421378	69421377	+	15425	-237993	rs148541813	chr11	69183385	69183385	107	108.014	0.966496	2888.41	1.4984e-05	0.161335	6.23677	0.0452955	0.0436857
dmr139214	chr11	69424973	69424972	+	15420	-661536	rs77846338	chr11	68763437	68763437	107	115.871	0.909263	5274.24	4.88396e-06	0.178037	-1.31328	0.020498	0.0162345
dmr139278	chr11	69524786	69524785	+	15337	-649560	rs113717671	chr11	68875226	68875226	107	80.2709	1.18064	1832.02	9.6872e-08	0.234303	2.54491	0.00209979	0.0026962
dmr13932	chr1	30570778	30570777	+	16442	-784581	rs16832905	chr1	29786197	29786197	107	100.678	0.938736	4029.11	3.52663e-07	0.216135	1.87135	0.00589941	0.00459732
dmr139333	chr11	69615888	69615887	+	15581	476866	rs12419956	chr11	70092753	70092753	107	102.35	0.953265	2505.96	4.25555e-07	0.213462	-0.507452	0.00389961	0.0025967
dmr139373	chr11	69706687	69706687	+	15420	847067	rs11236611	chr11	70553754	70553754	107	110.187	0.923488	4392.43	4.8066e-07	0.211725	0.371768	0.0029997	0.00242434
dmr139397	chr11	69732834	69732833	+	15437	-424061	rs58474317	chr11	69308773	69308773	107	111.775	0.954785	4714.3	8.90762e-06	0.169117	-0.890813	0.0343966	0.0313378
dmr139544	chr11	69964816	69964815	+	15246	-581597	rs12146485	chr11	69383219	69383219	107	89.2886	0.900029	2710.07	1.12685e-06	0.199483	3.05418	0.0358964	0.0355889
dmr139581	chr11	70012894	70012893	+	14911	-486787	rs12574080	chr11	69526107	69526107	107	75.8195	0.874666	1549.4	1.43864e-07	0.228782	-0.615329	0.0237976	0.0264868
dmr139680	chr11	70140918	70140917	+	14172	-151402	rs7931183	chr11	69989516	69989516	107	115.589	0.983591	3264.53	6.50955e-06	0.173782	0.342008	0.00929907	0.00978067
dmr13973	chr1	30646290	30646289	+	16223	-78493	rs35876394	chr1	30567797	30567797	107	111.681	0.97303	3259.51	2.12534e-05	0.156075	0.278214	0.0473953	0.0490705
dmr139793	chr11	70367230	70367229	+	14492	550974	rs11237981	chr11	70918203	70918203	107	82.4966	0.885537	5113.38	2.50429e-08	0.252924	0.617189	0.0135986	0.00981831
dmr139922	chr11	70600663	70600662	+	14776	-406642	rs693041	chr11	70194021	70194021	107	117.616	0.966205	5323.71	1.74997e-05	0.159003	-0.379929	0.0448955	0.0396806
dmr139940	chr11	70632696	70632695	+	14827	145568	rs12283492	chr11	70778263	70778263	107	105.443	0.955151	2915.99	1.64767e-06	0.193972	2.39006	0.0079992	0.00732538
dmr139947	chr11	70645321	70645320	+	14867	-566592	rs78535175	chr11	70078729	70078729	107	101.619	0.961325	1978.73	9.1737e-06	0.168678	-0.802522	0.0364964	0.0350026
dmr139952	chr11	70648129	70648128	+	14886	-785611	rs11263617	chr11	69862518	69862518	107	118.829	0.981074	2902.8	2.69594e-05	0.152482	1.95681	0.0309969	0.0298185
dmr140066	chr11	70887147	70887147	+	14910	753899	rs10128703	chr11	71641046	71641046	107	104.064	0.926085	2107.49	1.86525e-06	0.192166	-0.438655	0.0115988	0.00822554
dmr140098	chr11	70948382	70948381	+	15203	-346319	rs10793173	chr11	70602063	70602063	107	90.741	0.914213	1892.45	1.70626e-06	0.193463	-0.566134	0.029997	0.0286813
dmr140103	chr11	70954937	70954936	+	15194	-836518	rs2509141	chr11	70118419	70118419	107	115.579	0.948135	2904.25	5.61571e-06	0.175972	-0.263871	0.00949905	0.00904198
dmr140115	chr11	71082608	71082608	+	14516	-515741	rs17336134	chr11	70566867	70566867	107	105.945	0.942216	1817.5	3.26704e-06	0.183963	0.640411	0.0111989	0.00905294
dmr140119	chr11	71098753	71098752	+	14413	557912	rs138559920	chr11	71656664	71656664	107	119.132	0.97983	3274.04	2.32183e-05	0.15474	0.70045	0.0306969	0.0279653
dmr140145	chr11	71150682	71150681	+	14325	-10752	rs4945100	chr11	71139930	71139930	107	103.196	0.925889	1286.88	1.97262e-05	0.157199	0.349174	0.049895	0.0463069
dmr140364	chr11	71564314	71564313	+	14139	769537	rs7932324	chr11	72333850	72333850	107	121.19	0.942991	2237.52	2.30591e-05	0.154844	-0.29151	0.0212979	0.0190821
dmr140389	chr11	71614372	71614371	+	14087	974016	rs5792597	chr11	72588387	72588388	107	114.555	0.95245	1266.47	3.82193e-05	0.147189	0.666651	0.0318968	0.0308122
dmr140420	chr11	71683619	71683618	+	14192	426572	rs17161980	chr11	72110190	72110190	107	102.705	0.92087	2210.98	6.37512e-06	0.174092	-0.552382	0.0317968	0.029956
dmr140528	chr11	72031689	72031688	+	13974	-176114	rs480341	chr11	71855575	71855575	107	85.9135	0.921414	2607.06	1.93684e-07	0.224608	-0.495303	0.0138986	0.0122603
dmr140534	chr11	72044017	72044016	+	14041	894335	rs74439784	chr11	72938351	72938351	107	68.0035	0.852426	772.812	1.04014e-07	0.233313	0.757104	0.0276972	0.0335502
dmr140542	chr11	72060853	72060852	+	14115	-677028	rs114783300	chr11	71383825	71383825	107	91.1903	0.970903	2756.36	2.68749e-06	0.186829	-8.12823	0.0486951	0.04453
dmr14057	chr1	30808262	30808261	+	15831	932693	rs12033812	chr1	31740954	31740954	107	77.3869	0.778719	3799.05	7.67076e-08	0.237545	13.6844	0.0571943	0.0485366
dmr140649	chr11	72527599	72527598	+	13068	-745760	rs9888285	chr11	71781839	71781839	107	124.565	0.915824	3102.3	3.00154e-05	0.150856	-0.828619	0.0330967	0.0293089
dmr140753	chr11	72757332	72757331	+	12276	862474	rs74512553	chr11	73619805	73619805	107	61.2324	1.2477	1270.86	4.08197e-08	0.246246	-0.818564	0.0159984	0.0172094
dmr140761	chr11	72773616	72773615	+	12272	386395	rs2511062	chr11	73160010	73160010	107	121.044	0.959511	2935	4.40724e-07	0.212963	0.360946	0.00069993	0.000324305
dmr140764	chr11	72784853	72784852	+	12232	875093	rs72974828	chr11	73659945	73659945	107	71.3682	1.19416	1898.71	5.8873e-07	0.208826	-0.916874	0.0428957	0.0473559
dmr140867	chr11	73280793	73280792	+	12044	995753	rs75549692	chr11	74276545	74276545	107	73.2177	1.19229	1519.19	8.68315e-07	0.203245	3.13038	0.0331967	0.038643
dmr140905	chr11	73363882	73363881	+	12218	538774	rs11460827	chr11	73902655	73902655	107	94.0012	0.800145	2487.65	1.23454e-07	0.230922	-0.804324	0.00849915	0.00682289
dmr140928	chr11	73454463	73454462	+	12401	105936	rs17132126	chr11	73560398	73560398	107	72.5176	1.20677	1265.69	4.97334e-07	0.211238	855.264	0.0184982	0.0209554
dmr140958	chr11	73584575	73584574	+	12270	737749	rs74997907	chr11	74322323	74322323	107	65.2763	0.752679	1811.48	5.07293e-09	0.274373	3.64973	0.040296	0.0321131
dmr140960	chr11	73588555	73588555	+	12255	599235	rs77897814	chr11	74187790	74187790	107	121.817	0.944391	2212.29	5.29227e-05	0.142231	-1.85851	0.0474953	0.0428706
dmr140969	chr11	73619492	73619491	+	12229	695347	rs111914260	chr11	74314838	74314838	107	101.619	0.983949	2263.92	9.94107e-06	0.167479	7.61653	0.0427957	0.0393042
dmr14096	chr1	30873352	30873351	+	15651	529006	rs187293580	chr1	31402357	31402357	107	73.5625	1.00732	953.032	7.896e-07	0.204613	-1.90523	0.0345965	0.0392163
dmr141004	chr11	73731534	73731533	+	12277	827052	rs1292504	chr11	74558585	74558585	107	116.582	0.938173	2606.89	4.02723e-06	0.180884	0.77139	0.00859914	0.00559425
dmr141012	chr11	73750513	73750512	+	12282	-90568	rs72974828	chr11	73659945	73659945	107	82.3607	1.03262	2090.44	8.01304e-07	0.204401	-1.14747	0.0309969	0.0274235
dmr141118	chr11	74095781	74095780	+	12705	-140938	rs150831392	chr11	73954843	73954843	107	51.3997	1.20978	811.033	9.49137e-09	0.266025	-0.874207	0.0239976	0.0283304
dmr141155	chr11	74253644	74253643	+	12719	-80926	rs10501414	chr11	74172718	74172718	107	107.512	0.944419	1492.21	2.76466e-05	0.152101	-0.846616	0.0492951	0.0473888
dmr1411	chr1	3085751	3085751	+	17417	335306	rs72633337	chr1	3421057	3421057	107	88.6198	0.958773	1642.96	1.54391e-06	0.194917	0.774763	0.0267973	0.024004
dmr14132	chr1	30976174	30976173	+	15464	888895	rs7531341	chr1	31865068	31865068	107	94.0325	0.959182	1641.52	7.44914e-06	0.171779	0.556547	0.0529947	0.0497883
dmr141370	chr11	74883946	74883945	+	12644	-569108	rs111914260	chr11	74314838	74314838	107	87.6898	1.0945	2941.95	1.07651e-06	0.200143	6.5409	0.020498	0.0203189
dmr141608	chr11	75572573	75572572	+	12512	-234083	rs536750	chr11	75338490	75338490	107	75.7673	0.849526	2639.82	6.23789e-08	0.240407	0.825719	0.0333967	0.0282691
dmr14163	chr1	31067852	31067851	+	15136	158925	rs10798833	chr1	31226776	31226776	107	93.6459	0.883059	3434.01	9.23847e-07	0.202351	-0.689854	0.0279972	0.025865
dmr141679	chr11	75761259	75761258	+	12790	851120	rs59899852	chr11	76612378	76612378	107	105.171	0.918095	3097.95	7.63651e-06	0.171409	-0.61888	0.0428957	0.0386432
dmr141686	chr11	75777006	75777005	+	12748	-438516	rs536750	chr11	75338490	75338490	107	93.2279	0.877984	4155.12	8.33324e-07	0.203837	0.814114	0.0363964	0.0301489
dmr141718	chr11	75936511	75936510	+	12852	-390349	rs72991828	chr11	75546162	75546162	107	106.99	0.948154	4693.41	8.04752e-06	0.170629	2.6628	0.049595	0.0449277
dmr141730	chr11	76060297	76060296	+	12906	67477	rs35688819	chr11	76127773	76127773	107	78.3169	1.09614	1598.25	1.52404e-06	0.195106	-1.05879	0.0415958	0.0449291
dmr141734	chr11	76065531	76065530	+	12903	283656	rs7115875	chr11	76349186	76349186	107	68.2334	0.550906	3705.62	4.93587e-10	0.304655	-0.769713	0.0548945	0.0422499
dmr141755	chr11	76150047	76150046	+	12855	557048	rs7111904	chr11	76707094	76707094	107	102.277	0.952112	1699.02	3.54648e-06	0.182756	-0.476967	0.0140986	0.0125427
dmr141763	chr11	76166844	76166843	+	12857	973941	rs11237102	chr11	77140784	77140784	107	116.258	0.974423	1694.37	4.62956e-05	0.144271	-0.292758	0.0422958	0.0396607
dmr141982	chr11	76737205	76737204	+	12636	38312	rs7103895	chr11	76775516	76775516	107	109.403	0.973612	3555.04	3.35754e-07	0.216832	2.82072	0.00209979	0.00107142
dmr142003	chr11	76782761	76782760	+	12609	25493	rs11236947	chr11	76808253	76808253	107	20.3969	1.76301	3520.74	1.58171e-21	0.573602	-1.54713	0.00869913	0.0159217
dmr14200	chr1	31148907	31148906	+	14744	400355	rs115770466	chr1	31549261	31549261	107	86.6031	1.11771	2522.09	9.77853e-07	0.201532	-2.81423	0.0150985	0.0164875
dmr142049	chr11	76926741	76926740	+	12485	164196	rs948977	chr11	77090936	77090936	107	115.871	0.956358	1648.92	1.27124e-05	0.163801	0.401754	0.0137986	0.0113674
dmr142104	chr11	77075131	77075130	+	12731	964615	rs35580468	chr11	78039745	78039746	107	114.45	0.972107	1494.05	2.69593e-05	0.152482	-0.309252	0.0240976	0.0235116
dmr142220	chr11	77336634	77336633	+	12769	-704672	rs76943340	chr11	76631962	76631962	107	61.2742	1.38043	990.625	2.93598e-07	0.218735	4.94958	0.0307969	0.0347354
dmr142260	chr11	77516969	77516968	+	13254	-819033	rs11236873	chr11	76697936	76697936	107	100.218	0.902501	2441.1	6.89976e-06	0.172917	-0.609333	0.0505949	0.0471224
dmr142300	chr11	77684976	77684975	+	13361	895488	rs139889842	chr11	78580463	78580463	107	67.178	0.856546	2808.55	3.53791e-10	0.308886	1.81076	0.00659934	0.00501053
dmr142343	chr11	77896435	77896434	+	13304	174056	rs668397	chr11	78070490	78070490	107	109.821	0.922531	1401.53	5.73813e-06	0.175652	1.92703	0.0114989	0.00924156
dmr14244	chr1	31234770	31234769	+	14262	-429704	rs55634996	chr1	30805066	30805066	107	100.793	0.883587	3295.12	3.42529e-06	0.183268	-0.674128	0.0378962	0.0351544
dmr142516	chr11	78345089	78345088	+	13810	-310540	rs7479824	chr11	78034549	78034549	107	81.5666	0.89517	1245.08	1.2287e-07	0.230989	-0.815969	0.010399	0.00889434
dmr142519	chr11	78372346	78372345	+	13873	889304	rs148192192	chr11	79261649	79261650	107	97.3972	1.1245	4597.1	3.90365e-06	0.181344	28.0152	0.0356964	0.0309585
dmr142535	chr11	78428885	78428884	+	14013	770129	rs12418484	chr11	79199013	79199013	107	71.7966	1.1284	2593.44	4.11477e-08	0.246137	3.08927	0.0138986	0.0103962
dmr14255	chr1	31254564	31254563	+	14179	-626375	rs60145287	chr1	30628189	30628189	107	104.241	1.03412	3188.16	5.55807e-06	0.176125	-0.898559	0.0230977	0.0200699
dmr142583	chr11	78598928	78598927	+	14344	600086	rs12418484	chr11	79199013	79199013	107	104.126	0.940431	1539.42	2.01347e-05	0.15689	3.42025	0.0551945	0.0488008
dmr142659	chr11	78838203	78838202	+	14883	244361	rs11340501	chr11	79082563	79082564	107	116.707	0.968712	3006.51	2.46736e-05	0.153822	0.482898	0.0341966	0.0352109
dmr142734	chr11	79080390	79080389	+	15088	408489	rs10899629	chr11	79488878	79488878	107	116.206	0.951707	1820.6	2.93872e-06	0.185518	-0.465806	0.00279972	0.0027537
dmr142750	chr11	79124096	79124095	+	15044	-543041	rs10899562	chr11	78581055	78581055	107	80.877	0.827842	2087.76	9.148e-08	0.2351	2.04322	0.0213979	0.0178986
dmr142784	chr11	79239734	79239733	+	14929	77457	rs11602583	chr11	79317190	79317190	107	98.9646	0.926495	1694.87	8.89266e-07	0.202901	-0.77284	0.00779922	0.00600826
dmr142791	chr11	79252652	79252651	+	14914	-190235	rs11237705	chr11	79062417	79062417	107	112.653	0.940943	2211.85	1.41849e-05	0.162158	0.433253	0.0253975	0.0238654
dmr142797	chr11	79266128	79266127	+	14944	-595031	rs12793096	chr11	78671097	78671097	107	110.845	0.934474	2049.36	5.62154e-06	0.175956	-0.27992	0.0120988	0.0109808
dmr142906	chr11	79585258	79585257	+	15112	-386245	rs12418484	chr11	79199013	79199013	107	79.5812	1.086	6040.09	5.8309e-09	0.272525	3.19609	0.00169983	0.00186028
dmr142914	chr11	79626694	79626693	+	15002	-427681	rs12418484	chr11	79199013	79199013	107	114.294	0.954625	3216.08	7.43906e-06	0.171799	3.48485	0.0171983	0.0144655
dmr142930	chr11	79670391	79670390	+	15053	-471378	rs12418484	chr11	79199013	79199013	107	77.7422	1.07975	5219.38	5.51909e-08	0.242097	2.95763	0.0186981	0.0134601
dmr142942	chr11	79755132	79755131	+	15143	-865819	rs7111202	chr11	78889313	78889313	107	100.992	0.95502	1827.65	4.1648e-06	0.180389	0.638953	0.0194981	0.0174052
dmr143024	chr11	80176915	80176914	+	15202	-977902	rs12418484	chr11	79199013	79199013	107	59.1948	1.14869	1713.15	8.86804e-09	0.266935	2.97608	0.00969903	0.0185398
dmr143059	chr11	80299475	80299474	+	15502	262370	rs149785037	chr11	80561844	80561844	107	90.856	0.906937	6516.09	5.14345e-07	0.210758	2.48287	0.0387961	0.0353916
dmr143075	chr11	80354138	80354137	+	15583	-91898	rs35099855	chr11	80262240	80262240	107	123.541	0.927839	4035.64	2.04226e-05	0.156676	-0.617083	0.0293971	0.0256009
dmr143080	chr11	80372470	80372469	+	15597	556961	rs4945464	chr11	80929430	80929430	107	117.721	0.962704	3017.3	1.96316e-05	0.157272	0.290138	0.0263974	0.0262025
dmr143264	chr11	81218221	81218220	+	16705	668645	rs1540198	chr11	81886865	81886865	107	95.997	1.18174	2848.28	2.83508e-06	0.186045	0.32255	0.0109989	0.0122964
dmr143345	chr11	81546739	81546738	+	16255	-867793	rs35321595	chr11	80678946	80678946	107	113.05	0.976906	3672.21	1.85031e-05	0.158163	0.275091	0.0466953	0.041996
dmr143372	chr11	81623687	81623686	+	16297	958243	rs11823052	chr11	82581929	82581929	107	115.244	0.965435	1715.91	1.16401e-05	0.165121	-0.578852	0.0113989	0.010893
dmr143415	chr11	81776296	81776295	+	16477	512647	rs4482053	chr11	82288942	82288942	107	98.766	0.951918	1687.82	7.50148e-07	0.20535	0.316406	0.00739926	0.00453135
dmr143457	chr11	81867005	81867004	+	16427	80251	rs7121354	chr11	81947255	81947255	107	114.68	0.953612	1886.74	2.7764e-05	0.152037	2.86087	0.0323968	0.0320403
dmr143503	chr11	82027877	82027876	+	16105	347743	rs4944381	chr11	82375619	82375619	107	104.001	1.13222	3998.87	4.37245e-06	0.179671	0.362232	0.0148985	0.0135103
dmr143560	chr11	82248947	82248946	+	15617	47792	rs7131458	chr11	82296738	82296738	107	119.236	0.938044	3393.43	2.69355e-05	0.152495	0.262968	0.0405959	0.0395294
dmr143608	chr11	82494835	82494834	+	15161	-550234	rs146528180	chr11	81944593	81944601	107	110.438	0.965934	2361.2	4.43071e-06	0.179476	1.48985	0.010099	0.00876614
dmr143627	chr11	82577156	82577155	+	15011	-160556	rs373908179	chr11	82416600	82416600	107	85.7045	1.1266	2211.21	2.90394e-06	0.185693	0.75326	0.0313969	0.0407689
dmr143766	chr11	83031614	83031613	+	14532	-305864	rs7943226	chr11	82725750	82725750	107	99.3825	0.889289	2748.63	1.6131e-06	0.19428	-0.770965	0.0214979	0.0179784
dmr14377	chr1	31551663	31551662	+	12772	-719018	rs151021740	chr1	30832645	30832645	107	100.417	0.924925	1623.07	6.94667e-07	0.206453	-0.548394	0.00489951	0.00401358
dmr143830	chr11	83319677	83319676	+	14514	530492	rs55746528	chr11	83850168	83850168	107	99.8527	0.977112	1604.78	4.62198e-06	0.178852	-0.336362	0.0172983	0.0170677
dmr143844	chr11	83345886	83345885	+	14475	497044	rs10898157	chr11	83842929	83842929	107	113.437	0.945865	1807.89	5.14281e-07	0.21076	-0.501881	0.00119988	0.000657278
dmr143845	chr11	83349079	83349078	+	14479	201333	rs7940037	chr11	83550411	83550411	107	101.002	0.94578	1181.17	4.50353e-06	0.179235	-0.43935	0.0149985	0.0129083
dmr143952	chr11	83725838	83725837	+	13483	-271236	rs2507850	chr11	83454602	83454602	107	105.61	0.9337	2852.11	6.90651e-07	0.206537	-0.544852	0.00489951	0.00356884
dmr144014	chr11	83946114	83946113	+	13471	-87680	rs115940754	chr11	83858434	83858434	107	61.7967	1.22163	775.43	3.55876e-07	0.216006	-3.55055	0.0264974	0.0433122
dmr144020	chr11	83966776	83966775	+	13468	-503520	rs34949228	chr11	83463256	83463256	107	115.474	0.963866	2215.41	3.22141e-05	0.149784	-0.545371	0.039696	0.0390493
dmr144220	chr11	85126839	85126838	+	12221	-381442	rs7101982	chr11	84745397	84745397	107	79.3409	1.34688	2573.39	1.11313e-07	0.232368	-0.344327	0.00259974	0.00232547
dmr144231	chr11	85242322	85242321	+	12210	-979603	rs7122248	chr11	84262719	84262719	107	105.892	1.04066	2443.55	1.89296e-05	0.15782	0.274984	0.0461954	0.0433589
dmr144362	chr11	85934280	85934279	+	13456	192427	rs80060489	chr11	86126706	86126706	107	91.3157	0.936235	3401.92	1.14973e-06	0.199192	-0.962422	0.0389961	0.0309148
dmr144546	chr11	86583368	86583367	+	14809	324293	rs11819799	chr11	86907660	86907660	107	120.354	0.954801	2077.33	2.65735e-05	0.1527	-0.420506	0.0232977	0.0209893
dmr144584	chr11	86679746	86679745	+	15060	-258375	rs7110141	chr11	86421371	86421371	107	97.3972	0.916253	2622.83	4.13347e-06	0.180501	-0.964917	0.039596	0.0403199
dmr144674	chr11	86917180	86917179	+	15532	-540998	rs292091	chr11	86376182	86376182	107	93.3429	0.894442	3352.03	5.7497e-08	0.241532	-0.649721	0.00279972	0.0028373
dmr144677	chr11	86925849	86925848	+	15544	810472	rs10501644	chr11	87736320	87736320	107	107.366	0.906837	3910.67	1.52178e-06	0.195127	-0.769499	0.0106989	0.00955768
dmr144746	chr11	87101905	87101904	+	15456	-248902	rs61906684	chr11	86853003	86853003	107	117.083	0.896545	5428.44	4.94631e-07	0.211316	-0.933808	0.00229977	0.00169729
dmr144869	chr11	87408606	87408605	+	15798	553930	rs61912475	chr11	87962535	87962535	107	119.184	0.949705	2672.35	9.82717e-06	0.167651	0.638958	0.0106989	0.0105764
dmr145017	chr11	88043244	88043244	+	15981	-20978	rs398076113	chr11	88022266	88022266	107	103.813	0.958868	1670.39	3.57649e-06	0.182632	-0.261632	0.0121988	0.0103023
dmr145035	chr11	88076891	88076890	+	15884	-432369	rs60169979	chr11	87644522	87644522	107	71.9429	1.14641	1107.1	6.27683e-07	0.207908	3.60465	0.0154985	0.0290904
dmr14513	chr1	32041394	32041393	+	11623	394533	rs12142215	chr1	32435926	32435926	107	99.1108	0.899437	2128.52	2.50051e-06	0.187885	-1.88431	0.0259974	0.0201254
dmr145185	chr11	88563009	88563008	+	15095	-340712	rs186710280	chr11	88222297	88222297	107	88.5989	1.09442	3416.92	5.51169e-07	0.209769	7.29064	0.0167983	0.0116495
dmr145244	chr11	88833926	88833925	+	14269	806083	rs4372458	chr11	89640008	89640008	107	110.459	0.955691	1569.63	3.46448e-05	0.14868	0.427254	0.0449955	0.0466853
dmr145302	chr11	89208782	89208781	+	12599	-513231	rs60211556	chr11	88695551	88695551	107	116.31	0.957195	2038.65	1.23466e-05	0.164238	0.509771	0.0133987	0.0129278
dmr145352	chr11	89495100	89495099	+	12277	-134856	rs79086715	chr11	89360244	89360244	107	90.7306	1.07452	1876.61	1.52243e-06	0.195121	2.98426	0.0113989	0.0128089
dmr145405	chr11	89888777	89888776	+	12345	-192717	rs2388112	chr11	89696060	89696060	107	96.8434	0.933217	1059.79	4.98222e-06	0.177743	0.439052	0.0226977	0.0201677
dmr145413	chr11	90101330	90101329	+	12692	977481	rs10501748	chr11	91078810	91078810	107	102.078	0.931447	4299.3	1.93814e-06	0.191607	-0.808207	0.029697	0.0196254
dmr145424	chr11	90133733	90133732	+	12741	-26603	rs12291505	chr11	90107130	90107130	107	123.405	0.948523	2325.74	3.35764e-05	0.149156	-0.785493	0.0252975	0.0240903
dmr145438	chr11	90184531	90184530	+	12745	717266	rs61911809	chr11	90901796	90901796	107	113.708	0.975266	1054.35	4.49083e-05	0.144735	-0.601096	0.0293971	0.0297061
dmr145451	chr11	90238494	90238493	+	12858	-555720	rs11018728	chr11	89682774	89682774	107	119.184	0.929528	2394.76	2.78527e-05	0.151988	0.429863	0.0359964	0.0308302
dmr145483	chr11	90352452	90352451	+	13046	-952171	rs317139	chr11	89400281	89400281	107	37.6276	1.29173	2158.13	2.54909e-13	0.394989	-1.39804	0.0259974	0.0105368
dmr14552	chr1	32253179	32253178	+	10945	892405	rs72884397	chr1	33145583	33145583	107	65.3076	0.961816	18629.4	1.33425e-09	0.291878	-1.75983	0.0590941	0.0469844
dmr14557	chr1	32280707	32280706	+	10952	-878350	rs187293580	chr1	31402357	31402357	107	79.6126	0.66155	7602.82	1.92524e-09	0.287111	-1.70834	0.029697	0.0165199
dmr145623	chr11	90951135	90951134	+	15010	-775195	rs550681257	chr11	90175940	90175940	107	106.791	0.956519	1169.95	1.39576e-05	0.1624	-0.531743	0.0210979	0.0200875
dmr145813	chr11	91960709	91960708	+	14670	-678597	rs1347610	chr11	91282112	91282112	107	93.6668	0.910505	2228.81	2.8195e-06	0.186126	0.813692	0.0432957	0.0373568
dmr14583	chr1	32441031	32441030	+	10959	390049	rs35054997	chr1	32831079	32831079	107	97.5435	0.91493	1769.29	2.63059e-06	0.187142	0.360124	0.0224978	0.019251
dmr146019	chr11	92898964	92898963	+	13390	597627	rs10466368	chr11	93496590	93496590	107	113.029	0.941807	2365.47	7.44691e-06	0.171783	0.279164	0.0145985	0.0129824
dmr14616	chr1	32580651	32580650	+	10585	-839724	rs199948354	chr1	31740923	31740927	107	98.6406	1.1787	2515.52	1.29989e-05	0.163467	18.0858	0.0386961	0.0394666
dmr146197	chr11	93602173	93602172	+	13855	641644	rs56239419	chr11	94243816	94243816	107	53.8553	1.07888	483.974	7.03708e-08	0.23874	-0.728025	0.0180982	0.0495253
dmr146231	chr11	93731604	93731603	+	14210	508802	rs80069409	chr11	94240405	94240405	107	85.5791	0.911883	1267.04	6.80973e-08	0.239194	-0.962909	0.00469953	0.00323462
dmr146308	chr11	93911479	93911478	+	14310	-529198	rs72643375	chr11	93382281	93382281	107	66.6765	0.871835	3359.5	1.4827e-08	0.260028	0.556994	0.0591941	0.0443989
dmr146356	chr11	94046251	94046250	+	14307	626754	rs555620	chr11	94673004	94673004	107	96.0283	0.932818	3303.81	2.99253e-06	0.185252	-0.927854	0.0464954	0.0407707
dmr146448	chr11	94338512	94338511	+	14301	576155	rs529166	chr11	94914666	94914666	107	87.6062	0.950896	2547.94	7.41175e-07	0.205522	-0.397698	0.0282972	0.0236682
dmr14653	chr1	32692005	32692004	+	10599	-951078	rs199948354	chr1	31740923	31740927	107	96.6971	1.14495	3213.88	4.05844e-06	0.180771	20.0406	0.020198	0.0217733
dmr146628	chr11	94885286	94885285	+	14243	37058	rs78186992	chr11	94922343	94922343	107	54.4404	0.675698	134450	1.80454e-17	0.492943	0.804465	0.0308969	0.00337922
dmr146630	chr11	94889569	94889568	+	14242	981682	rs1144673	chr11	95871250	95871250	107	91.4516	0.90014	1795.08	6.85866e-07	0.206636	0.501045	0.0160984	0.0134338
dmr146721	chr11	95260576	95260575	+	14405	-523754	rs149294436	chr11	94736822	94736822	107	63.6984	1.31632	2981.58	1.04563e-08	0.264727	2.41697	0.00769923	0.00860452
dmr146741	chr11	95319406	95319405	+	14406	798426	rs75369465	chr11	96117831	96117831	107	116.415	0.973437	2261.56	3.20458e-05	0.149863	0.417745	0.0354965	0.0353898
dmr146747	chr11	95341945	95341944	+	14308	-336936	rs75289766	chr11	95005009	95005009	107	37.7008	0.819174	3707.72	8.55507e-16	0.455408	0.636733	0.0450955	0.0189122
dmr147109	chr11	96633478	96633477	+	15427	-662018	rs6483467	chr11	95971460	95971460	107	113.97	0.950865	1780.83	3.11924e-05	0.150273	-0.44204	0.0375962	0.0365018
dmr14713	chr1	32845170	32845169	+	10785	-35350	rs6686315	chr1	32809820	32809820	107	82.7892	0.822033	1263.88	5.69009e-07	0.209314	4.07004	0.0313969	0.031553
dmr147206	chr11	97117737	97117736	+	16078	467253	rs7929547	chr11	97584989	97584989	107	98.4943	0.955193	4686.24	2.76855e-06	0.186393	-0.81455	0.0431957	0.0378916
dmr147274	chr11	97360319	97360318	+	16528	-553318	rs35006037	chr11	96807001	96807001	107	95.3596	0.935718	1498.69	2.90745e-06	0.185675	-0.714456	0.0217978	0.0202514
dmr147300	chr11	97489341	97489340	+	16839	-833296	rs7131006	chr11	96656045	96656045	107	75.0567	1.01296	4273.71	8.37469e-08	0.236327	-0.621414	0.0367963	0.0293214
dmr14731	chr1	32894423	32894422	+	10791	950146	rs16835984	chr1	33844568	33844568	107	127.094	0.895407	2699.92	3.65296e-05	0.147876	-0.715604	0.0313969	0.028656
dmr147336	chr11	97645818	97645817	+	17165	462109	rs2508553	chr11	98107926	98107926	107	91.253	0.996939	3310.12	2.18724e-07	0.222895	-0.795194	0.00869913	0.00576259
dmr147351	chr11	97731297	97731296	+	17267	753267	rs72988860	chr11	98484563	98484563	107	106.321	0.93671	2831.57	8.82377e-06	0.169257	0.618837	0.0350965	0.0339909
dmr147366	chr11	97829830	97829829	+	17118	-810948	rs7112489	chr11	97018882	97018882	107	114.523	0.96391	4167.66	5.87837e-06	0.175294	-0.540979	0.0153985	0.0136334
dmr147572	chr11	98500154	98500153	+	17793	-382561	rs7108809	chr11	98117593	98117593	107	111.723	0.917899	5930.16	4.68085e-06	0.178665	-0.486488	0.0288971	0.0244616
dmr14758	chr1	32993786	32993785	+	10910	404310	rs12068367	chr1	33398095	33398095	107	36.0916	1.06815	3074.97	2.31347e-17	0.490605	-1.58953	0.0129987	0.00189915
dmr147827	chr11	99424434	99424433	+	18159	590765	rs770593	chr11	100015198	100015198	107	100.814	0.888245	6039.18	2.31307e-06	0.189025	-0.406425	0.0463954	0.0422891
dmr147863	chr11	99572844	99572843	+	17953	404358	rs7123405	chr11	99977201	99977201	107	98.5884	0.95737	1884.81	7.70407e-06	0.171278	0.747443	0.040096	0.0384646
dmr147912	chr11	99720683	99720682	+	17697	399887	rs17624341	chr11	100120569	100120569	107	107.021	0.986839	2766.04	9.66363e-06	0.167901	1.83754	0.030097	0.0277646
dmr147966	chr11	99953254	99953253	+	17273	720912	rs7933402	chr11	100674165	100674165	107	93.5728	1.0012	7257.67	3.76917e-07	0.215189	0.327204	0.0178982	0.0146264
dmr147978	chr11	100000934	100000933	+	17241	645860	rs55788718	chr11	100646793	100646793	107	45.3183	1.43497	766.38	1.06908e-09	0.294744	0.757632	0.00509949	0.0128515
dmr148012	chr11	100126241	100126240	+	17253	-35010	rs11400280	chr11	100091231	100091231	107	105.6	0.907098	4640.22	4.42643e-06	0.17949	-0.475666	0.0366963	0.0344547
dmr148288	chr11	101224649	101224648	+	14725	-705378	rs79908287	chr11	100519271	100519271	107	107.972	0.927215	4378.24	7.65161e-07	0.205065	9.98466	0.00639936	0.00468349
dmr148426	chr11	101664159	101664158	+	14522	-739129	rs1145434	chr11	100925030	100925030	107	123.677	0.951632	4428.76	1.84999e-05	0.158166	-0.425476	0.0227977	0.0223759
dmr148427	chr11	101665887	101665886	+	14519	594783	rs77651990	chr11	102260669	102260669	107	80.1351	0.849697	3093.27	2.3942e-07	0.22162	-0.330809	0.0531947	0.0447861
dmr148463	chr11	101818063	101818062	+	14651	-867770	rs71053163	chr11	100950288	100950293	107	108.442	0.937958	2268.41	1.99618e-05	0.15702	-0.551898	0.0524948	0.0488826
dmr148469	chr11	101841638	101841637	+	14683	-305674	rs7106085	chr11	101535964	101535964	107	118.996	0.94806	2108.52	4.32935e-05	0.145292	-0.361681	0.0431957	0.0406174
dmr148482	chr11	101891747	101891746	+	14573	893946	rs1939008	chr11	102785692	102785692	107	112.904	0.965084	1498.39	1.05626e-05	0.166573	-0.641474	0.0107989	0.010734
dmr148499	chr11	101979372	101979371	+	14300	-475827	rs17741661	chr11	101503545	101503545	107	80.4799	0.959777	3075.58	3.00316e-07	0.218414	2.29405	0.030197	0.0320761
dmr148521	chr11	102070822	102070821	+	14283	547710	rs17099130	chr11	102618531	102618531	107	122.381	0.935986	3149.13	2.44617e-05	0.153952	0.745069	0.0286971	0.0261335
dmr148541	chr11	102109606	102109605	+	14223	672408	rs17860938	chr11	102782013	102782013	107	113.301	0.958042	1976.96	2.63105e-05	0.15285	-2.56682	0.0357964	0.0348935
dmr148600	chr11	102359524	102359523	+	14233	135368	rs653586	chr11	102494891	102494891	107	109.968	0.972881	1660.95	1.60101e-05	0.16034	-0.732076	0.0230977	0.0225498
dmr148728	chr11	102705651	102705650	+	14739	897998	rs12284561	chr11	103603648	103603648	107	99.9259	0.908118	3704.08	2.77299e-06	0.18637	9.42143	0.0343966	0.0320378
dmr148771	chr11	102885637	102885636	+	14514	-747888	rs5794157	chr11	102137748	102137749	107	118.024	0.975323	2462.54	3.6533e-05	0.147874	-0.313552	0.0413959	0.0383805
dmr149015	chr11	103590042	103590041	+	15841	-455498	rs149703939	chr11	103134539	103134544	107	107.063	0.915569	5115.61	3.61825e-06	0.182462	2.25294	0.0290971	0.0264081
dmr149019	chr11	103594836	103594886	+	15829	-136237	rs79924476	chr11	103458599	103458599	107	108.473	0.942452	2666.53	8.33808e-06	0.170101	10.8726	0.0276972	0.0245121
dmr149274	chr11	104514900	104514899	+	15143	394587	rs509899	chr11	104909486	104909486	107	69.5604	0.997967	682.301	9.25448e-08	0.234939	2.4052	0.0135986	0.0116537
dmr149297	chr11	104668917	104668916	+	14715	117683	rs1201819	chr11	104786599	104786599	107	120.657	0.953337	2736.65	3.82526e-05	0.147175	0.300055	0.039896	0.0392611
dmr149460	chr11	105334403	105334403	+	13127	145025	rs9804516	chr11	105479428	105479428	107	117.428	0.946005	1509.58	3.69248e-05	0.147712	-0.357396	0.0314969	0.0287488
dmr149557	chr11	105862498	105862497	+	12835	-980359	rs693312	chr11	104882139	104882139	107	117.888	0.969406	2041.25	5.28287e-05	0.142258	-0.288956	0.0506949	0.0487541
dmr149597	chr11	106100079	106100078	+	12471	367097	rs11227060	chr11	106467175	106467175	107	69.5396	0.739515	48698	2.61815e-14	0.419869	0.887583	0.0116988	0.000634478
dmr149751	chr11	106625640	106625645	+	13041	-669347	rs541640	chr11	105956293	105956293	107	117.313	0.94607	2058.26	2.89072e-05	0.151426	-0.265908	0.0328967	0.0301798
dmr149764	chr11	106692964	106692963	+	13024	829791	rs7109955	chr11	107522754	107522754	107	84.1894	1.0349	1533	4.14839e-07	0.213825	-0.539756	0.00479952	0.00925242
dmr149810	chr11	106960739	106960738	+	13993	724113	rs11212326	chr11	107684851	107684851	107	68.9126	0.890355	1119.08	7.55561e-09	0.269075	-0.354387	0.00769923	0.0077458
dmr149835	chr11	107087612	107087611	+	14164	412452	rs11212271	chr11	107500063	107500063	107	109.257	0.935296	3328.56	4.53718e-06	0.179125	-0.544432	0.0192981	0.0162641
dmr149840	chr11	107097774	107097773	+	14176	209677	rs146643174	chr11	107307450	107307465	107	70.5009	0.881565	1238.26	7.17802e-08	0.238465	-0.7952	0.0210979	0.0264922
dmr149910	chr11	107287122	107287121	+	14063	283739	rs78534878	chr11	107570860	107570860	107	94.2102	1.0187	2327.54	2.95495e-08	0.250668	-0.623735	0.00129987	0.000397251
dmr150063	chr11	107751133	107751132	+	13945	-201667	rs638234	chr11	107549466	107549466	107	110.96	0.974025	1296.18	4.9112e-06	0.177955	-0.340682	0.00479952	0.00493623
dmr150095	chr11	107804126	107804125	+	13796	-908103	rs555176225	chr11	106896023	106896023	107	36.3006	1.04985	302.104	2.7585e-11	0.340502	5.39279	0.00529947	0.0276555
dmr150180	chr11	108022013	108022012	+	13644	-429844	rs4085361	chr11	107592169	107592169	107	76.9794	0.840466	2093.72	6.78202e-08	0.239251	-0.529442	0.0231977	0.0220903
dmr150339	chr11	108664696	108664695	+	13056	-137783	rs10890853	chr11	108526913	108526913	107	100.48	0.991161	2694.36	4.92863e-06	0.177903	-1.71756	0.0283972	0.0264976
dmr150345	chr11	108695560	108695559	+	13024	327168	rs11393240	chr11	109022727	109022727	107	105.683	0.878357	2808.83	5.87245e-06	0.175309	-0.363195	0.0335966	0.0317073
dmr150411	chr11	109010680	109010679	+	12172	685231	rs1790913	chr11	109695910	109695910	107	121.462	0.95615	3937.69	2.02869e-05	0.156777	-0.687139	0.0312969	0.0261501
dmr150431	chr11	109046843	109046842	+	12148	287346	rs111274774	chr11	109334188	109334188	107	21.2955	1.15201	2098.6	1.29902e-20	0.556606	-2.40802	0.0455954	0.0491268
dmr150519	chr11	109544870	109544869	+	12484	-458733	rs1509711	chr11	109086137	109086137	107	88.5467	1.20338	3082.39	3.1477e-06	0.18451	26.2522	0.0350965	0.0352623
dmr150758	chr11	110585227	110585226	+	12972	956743	rs523324	chr11	111541969	111541969	107	109.299	0.958765	2437.6	6.96866e-06	0.17277	0.680862	0.0186981	0.0163186
dmr150790	chr11	110730251	110730250	+	12800	811719	rs523324	chr11	111541969	111541969	107	88.1392	0.881118	4100.51	7.43339e-08	0.237981	0.666252	0.0122988	0.00864105
dmr150953	chr11	111278029	111278028	+	12547	-532558	rs10549700	chr11	110745467	110745471	107	122.245	0.936593	2525.5	1.04432e-05	0.166743	-0.415376	0.00959904	0.00871802
dmr151033	chr11	111441730	111441729	+	12382	282736	rs585149	chr11	111724465	111724465	107	99.2676	0.962766	3950.16	2.51377e-06	0.187807	-0.681257	0.029797	0.0265513
dmr151039	chr11	111455534	111455533	+	12348	-134502	rs10749974	chr11	111321032	111321032	107	108.599	0.930556	1593.97	1.18345e-06	0.198774	-0.368099	0.00429957	0.0025244
dmr151048	chr11	111514804	111514803	+	12313	678613	rs11214125	chr11	112193416	112193416	107	80.5321	0.581506	7303.26	1.09183e-09	0.294472	0.711552	0.0307969	0.0192688
dmr151073	chr11	111665466	111665465	+	12295	413546	rs59832153	chr11	112079011	112079011	107	108.149	0.918252	1284.97	2.1459e-05	0.15593	0.636997	0.0368963	0.0343614
dmr151101	chr11	111875272	111875271	+	12657	-150807	rs585149	chr11	111724465	111724465	107	81.7338	0.958544	1841.76	5.50607e-07	0.209784	-0.690762	0.0288971	0.0264912
dmr151121	chr11	111944324	111944323	+	12687	-215451	rs57734892	chr11	111728873	111728873	107	119.361	0.956817	1949.77	5.97893e-05	0.140368	2.14895	0.050395	0.0496837
dmr151139	chr11	112057331	112057330	+	12695	724886	rs2885118	chr11	112782216	112782216	107	68.8081	1.06419	922.528	1.96928e-07	0.224374	-0.649807	0.00949905	0.0217593
dmr151192	chr11	112255711	112255710	+	12583	-712971	rs4938784	chr11	111542740	111542740	107	115.474	0.913179	2822.7	5.33268e-06	0.176737	0.597809	0.0124988	0.0101988
dmr15123	chr1	34095508	34095507	+	13084	-683301	rs6663355	chr1	33412207	33412207	107	112.277	0.961663	1618	1.87767e-06	0.192069	-0.466733	0.0039996	0.00219375
dmr151300	chr11	112570526	112570667	+	12377	-815684	rs3737445	chr11	111754842	111754842	107	94.8998	0.955363	3907.08	8.25256e-07	0.203977	-0.538247	0.0212979	0.0166165
dmr15133	chr1	34121322	34121321	+	13108	605875	rs516800	chr1	34727196	34727196	107	120.009	0.943333	2127.64	3.73991e-05	0.147518	0.315258	0.0352965	0.0331549
dmr151512	chr11	113127762	113127761	+	13464	-144409	rs17114646	chr11	112983353	112983353	107	63.6357	1.06046	822.516	2.49765e-07	0.221022	12.7431	0.0235976	0.0467656
dmr151798	chr11	113910529	113910528	+	13967	-165433	rs34212662	chr11	113745095	113745096	107	119.466	0.952925	2773.9	8.83029e-06	0.169246	0.581341	0.010199	0.00938166
dmr15187	chr1	34289785	34289784	+	13213	563549	rs7533338	chr1	34853333	34853333	107	120.448	0.933801	2755.75	1.38669e-05	0.162498	0.493364	0.0163984	0.0151212
dmr151897	chr11	114171739	114171738	+	13980	25723	rs624452	chr11	114197461	114197461	107	120.992	0.950347	3100.64	4.25916e-05	0.145541	0.382833	0.0512949	0.0486529
dmr151974	chr11	114378578	114378577	+	13931	552358	rs2513491	chr11	114930935	114930935	107	120.897	1.01461	5253.68	2.02161e-05	0.156829	-0.296483	0.0305969	0.0285405
dmr152127	chr11	114818754	114818753	+	13777	-479985	rs2155804	chr11	114338769	114338769	107	114.21	0.944707	3216.66	1.85763e-05	0.158104	-0.277244	0.0407959	0.0380493
dmr152259	chr11	115183905	115183959	+	13487	-307303	rs12292665	chr11	114876602	114876602	107	53.4791	1.66535	14435.8	5.44319e-10	0.303408	-0.607556	0.0109989	0.0323037
dmr152272	chr11	115221716	115221715	+	13444	-969449	rs503768	chr11	114252267	114252267	107	96.4045	0.991329	1568.32	6.51542e-06	0.173768	-0.564828	0.0325967	0.0300531
dmr152281	chr11	115249998	115249997	+	13448	495417	rs2285254	chr11	115745414	115745414	107	120.95	0.928718	5321.33	1.08577e-05	0.166161	-0.542111	0.0242976	0.0211412
dmr152321	chr11	115430909	115430908	+	13537	915088	rs567681	chr11	116345996	116345996	107	106.31	0.943913	1594.42	1.5306e-05	0.161016	0.3517	0.0343966	0.0322342
dmr15236	chr1	34429021	34429020	+	12936	216526	rs10915002	chr1	34645546	34645546	107	91.7128	1.10817	3260.68	3.83575e-06	0.181602	1.70976	0.040396	0.0423833
dmr15248	chr1	34470688	34470687	+	12827	-61578	rs7534512	chr1	34409110	34409110	107	121.012	0.968423	3208.16	2.19634e-05	0.155579	-0.318361	0.0270973	0.0230971
dmr152552	chr11	116203194	116203193	+	14115	273818	rs11215953	chr11	116477011	116477011	107	103.573	0.950305	5939.75	2.14625e-06	0.190118	2.72489	0.0275972	0.0228996
dmr152614	chr11	116342343	116342342	+	14145	-638330	rs397939514	chr11	115704013	115704013	107	115.349	0.945692	2271.05	3.10764e-05	0.150329	-0.357323	0.0446955	0.0416913
dmr152680	chr11	116500472	116500504	+	14554	188333	rs11824135	chr11	116688837	116688837	107	101.483	1.07224	7316.55	2.12802e-06	0.190243	0.682419	0.0215978	0.021078
dmr152684	chr11	116510583	116510582	+	14600	46926	rs12279486	chr11	116557508	116557508	107	95.0461	0.971864	1591.89	8.52906e-06	0.169764	-0.878839	0.0491951	0.0471416
dmr152737	chr11	116625185	116625184	+	14655	-81056	rs61904786	chr11	116544129	116544129	107	106.08	0.947882	3328.51	5.5089e-06	0.176256	-0.745307	0.0253975	0.024952
dmr152813	chr11	116759189	116759188	+	14708	-201681	rs12279486	chr11	116557508	116557508	107	96.3	0.884462	3511.5	1.11252e-06	0.199668	-0.890669	0.0251975	0.0230739
dmr152852	chr11	116835336	116835335	+	14958	-404552	rs10790143	chr11	116430784	116430784	107	117.658	0.971565	2333.61	4.19168e-05	0.145784	-0.325233	0.0458954	0.0439536
dmr152931	chr11	117067939	117067938	+	15509	753681	rs4579962	chr11	117821619	117821619	107	50.5638	0.583903	4381.68	6.26573e-14	0.410448	-0.544902	0.0287971	0.021814
dmr153002	chr11	117208971	117208970	+	15568	-347717	rs73590450	chr11	116861254	116861254	107	59.1321	0.684562	3447.23	3.21415e-11	0.338647	2.00273	0.019598	0.0202728
dmr153034	chr11	117289631	117289630	+	15480	-428377	rs73590450	chr11	116861254	116861254	107	62.8103	0.876628	6731.89	9.19153e-11	0.325762	1.97814	0.0175982	0.00975075
dmr153080	chr11	117398640	117398639	+	15107	-508725	rs61096084	chr11	116889915	116889915	107	65.9346	0.853224	1917.09	2.58022e-09	0.283283	2.44776	0.0126987	0.0130158
dmr153247	chr11	117697921	117697920	+	14071	13150	rs693992	chr11	117711070	117711070	107	101.504	0.928135	2379.95	2.84668e-06	0.185985	0.409326	0.0177982	0.0171589
dmr153441	chr11	118088730	118088729	+	14059	513941	rs17742	chr11	118602670	118602670	107	120.208	0.987771	4588.91	9.96033e-07	0.201266	-0.71776	0.00159984	0.00107293
dmr153558	chr11	118313458	118313457	+	13570	-535706	rs7128169	chr11	117777752	117777752	107	117.501	0.980744	3278.74	1.48043e-05	0.161517	-0.370217	0.0236976	0.0198874
dmr153857	chr11	119275949	119275948	+	13678	991161	rs2015914	chr11	120267109	120267109	107	112.454	0.962818	1283.45	3.1394e-05	0.150175	-0.412202	0.0307969	0.0290585
dmr154100	chr11	119781505	119781504	+	14529	153745	rs10790355	chr11	119935249	119935249	107	110.386	0.970167	1501.89	1.264e-05	0.163887	-0.482814	0.0181982	0.0157921
dmr154161	chr11	119925645	119925644	+	14604	-123083	rs56116614	chr11	119802562	119802562	107	57.9827	0.769775	1188.44	5.94191e-15	0.435544	-0.91695	9.999e-05	0.000171833
dmr154190	chr11	119975958	119975957	+	14477	-167384	rs10892471	chr11	119808574	119808574	107	106.206	1.04032	6059.42	6.40431e-06	0.174024	-1.03021	0.0409959	0.0355598
dmr154279	chr11	120167675	120167674	+	14308	675222	rs11607580	chr11	120842896	120842896	107	50.5847	1.14891	1092.06	6.97373e-09	0.270143	-0.612239	0.0208979	0.0476142
dmr154293	chr11	120191117	120191116	+	14312	436660	rs11606452	chr11	120627776	120627776	107	105.83	0.915411	3335.85	1.21449e-07	0.231151	-0.717778	0.00209979	0.000937951
dmr154323	chr11	120253593	120253592	+	14440	274464	rs118089075	chr11	120528056	120528056	107	75.6732	0.792633	1842.54	4.94824e-08	0.243601	2.72268	0.0238976	0.0244903
dmr154324	chr11	120256055	120256054	+	14439	-127572	rs569044	chr11	120128483	120128483	107	112.716	0.963679	2802.44	4.31248e-06	0.179875	-0.439743	0.009999	0.00812249
dmr154330	chr11	120267502	120267501	+	14542	985937	rs34391415	chr11	121253438	121253438	107	113.081	0.970753	1726.17	1.7244e-05	0.159224	0.362163	0.020098	0.0193605
dmr154459	chr11	120652005	120652004	+	14123	519011	rs11218176	chr11	121171015	121171015	107	52.7372	1.34016	642.56	9.61194e-08	0.234412	1.07625	0.0238976	0.045693
dmr154489	chr11	120697768	120697767	+	14093	204552	rs12283136	chr11	120902319	120902319	107	103.917	0.946802	8117.65	1.89472e-06	0.191937	-1.01405	0.0349965	0.0268459
dmr154520	chr11	120757397	120757396	+	14031	143367	rs6589850	chr11	120900763	120900763	107	113.102	0.963206	4982.7	1.13481e-05	0.165501	0.221155	0.0360964	0.0360163
dmr154611	chr11	120934435	120934434	+	13710	-835210	rs7118773	chr11	120099225	120099225	107	116.645	0.955266	2605.29	1.04466e-05	0.166738	-0.5079	0.0160984	0.0134591
dmr154651	chr11	121020114	121020113	+	13660	733369	rs71474612	chr11	121753482	121753483	107	111.66	0.963961	2103.28	3.15898e-05	0.150081	0.284942	0.0537946	0.0495514
dmr154689	chr11	121153752	121153751	+	13495	-541968	rs60787798	chr11	120611784	120611784	107	107.01	0.977206	1630.01	1.10843e-05	0.165852	-0.450647	0.0205979	0.0197904
dmr15470	chr1	35097941	35097940	+	11936	-740979	rs79785686	chr1	34356962	34356962	107	111.869	0.949407	1380.78	1.66772e-05	0.159727	0.688698	0.0188981	0.0185258
dmr154763	chr11	121377360	121377359	+	13193	813302	rs61909866	chr11	122190661	122190661	107	116.415	0.942371	2415.1	2.75385e-05	0.15216	-0.554183	0.0392961	0.0363761
dmr154882	chr11	121687880	121687879	+	13416	-301824	rs297488	chr11	121386056	121386056	107	90.2499	1.06042	3617.84	2.69364e-07	0.219954	0.311421	0.00739926	0.00613931
dmr154890	chr11	121706481	121706480	+	13387	853564	rs10892858	chr11	122560044	122560044	107	98.1182	0.904132	3473.41	3.76448e-06	0.181878	-0.557863	0.0546945	0.0470189
dmr154922	chr11	121808526	121808525	+	13511	-722369	rs7131216	chr11	121086157	121086157	107	80.1664	1.1037	6517.79	3.25799e-07	0.21726	4.77147	0.0528947	0.0451194
dmr155049	chr11	122245467	122245466	+	14331	610895	rs60244213	chr11	122856361	122856361	107	112.12	0.954684	3749.2	8.83404e-06	0.16924	-0.675619	0.0257974	0.0242755
dmr155120	chr11	122523990	122524122	+	14450	783610	rs76968238	chr11	123307732	123307732	107	106.948	1.05068	5171.08	6.8634e-06	0.172996	-0.394681	0.0272973	0.028936
dmr155342	chr11	123054137	123054136	+	15581	816080	rs185967883	chr11	123870216	123870216	107	98.2122	1.03356	5616.65	1.64911e-06	0.193959	-2.9751	0.0262974	0.0213712
dmr155348	chr11	123077220	123077219	+	15691	358881	rs11602517	chr11	123436100	123436100	107	111.796	0.952055	2408.77	3.45475e-06	0.183142	-0.625752	0.00789921	0.00658172
dmr155433	chr11	123258017	123258016	+	16139	610786	rs59296605	chr11	123868802	123868802	107	80.0933	1.10714	3305.45	3.62771e-07	0.215733	-3.22471	0.0235976	0.0236137
dmr15545	chr1	35454811	35454810	+	11660	-730274	rs1741953	chr1	34724537	34724537	107	71.3786	0.865164	797.359	1.77592e-07	0.225828	-0.49092	0.0284972	0.0296845
dmr155509	chr11	123465694	123465693	+	16634	838306	rs11219576	chr11	124303999	124303999	107	73.4894	0.946737	1595.34	3.15956e-07	0.217695	3.49139	0.0421958	0.0439361
dmr155511	chr11	123471634	123471633	+	16639	213990	rs10893070	chr11	123685623	123685623	107	113.761	0.97155	2332.22	5.48003e-06	0.176334	-0.399004	0.00929907	0.00750735
dmr155520	chr11	123490221	123490220	+	16674	-431305	rs1461496	chr11	123058916	123058916	107	99.6751	0.891116	3478.85	1.92145e-06	0.191733	-0.262138	0.0273973	0.0246345
dmr155828	chr11	124303411	124303410	+	15438	606046	rs59047514	chr11	124909456	124909456	107	102.768	1.01593	4201.09	5.44544e-06	0.176428	-0.563789	0.0354965	0.0325138
dmr155913	chr11	124568850	124568849	+	15268	581796	rs398017930	chr11	125150645	125150645	107	102.914	0.938016	1727.04	6.36474e-06	0.174116	-0.452601	0.0253975	0.021696
dmr155957	chr11	124727148	124727147	+	14833	252365	rs138209590	chr11	124979512	124979512	107	104.889	0.976707	1568.67	7.97115e-06	0.170771	2.33581	0.0220978	0.0169827
dmr155965	chr11	124752152	124752151	+	14825	-881936	rs185967883	chr11	123870216	123870216	107	94.9834	0.971698	3802.6	1.20724e-06	0.198485	-3.28581	0.0244976	0.0205858
dmr156000	chr11	124865258	124865257	+	14630	731468	rs113404242	chr11	125596725	125596729	107	35.8095	0.912203	8026.32	1.29867e-17	0.496023	-31.3004	0.040296	0.0110329
dmr156137	chr11	125234179	125234178	+	14164	937230	rs11220391	chr11	126171408	126171408	107	62.2669	1.15472	1747.26	2.01913e-08	0.25585	-0.950118	0.0162984	0.0182264
dmr156171	chr11	125296155	125296154	+	13962	678475	rs3016445	chr11	125974629	125974629	107	121.681	0.948542	3861.43	2.44116e-05	0.153983	0.645575	0.0334967	0.0316753
dmr15619	chr1	35782698	35782697	+	11610	623491	rs4653188	chr1	36406188	36406188	107	117.951	0.985212	3339.08	2.74467e-05	0.152211	-0.531206	0.0392961	0.0368611
dmr156228	chr11	125489473	125489472	+	13669	710697	rs627397	chr11	126200169	126200169	107	96.2478	0.96954	6789.25	1.12908e-06	0.199454	-0.548288	0.0409959	0.0297231
dmr156391	chr11	125947584	125947583	+	14049	764681	rs397691404	chr11	126712264	126712264	107	117.637	0.947219	3038.3	2.01769e-05	0.156859	-0.332843	0.0290971	0.0291446
dmr15643	chr1	35868251	35868250	+	11480	-363853	rs1203146	chr1	35504398	35504398	107	115.307	0.988165	3222.53	2.1406e-06	0.190157	0.700728	0.00409959	0.00298501
dmr156631	chr11	126489439	126489438	+	14005	953995	rs55873307	chr11	127443433	127443433	107	79.4559	0.916884	5555.55	2.27438e-08	0.254234	-0.479395	0.0154985	0.0126657
dmr156790	chr11	126812652	126812651	+	14030	610503	rs1600223	chr11	127423154	127423154	107	69.0484	0.782138	6498.01	2.92835e-10	0.311277	-0.630679	0.0179982	0.0107784
dmr156842	chr11	126917891	126917911	+	14140	505243	rs1600223	chr11	127423154	127423154	107	89.4349	0.762001	9186.47	6.82458e-10	0.300516	-0.641185	0.00279972	0.00137366
dmr156897	chr11	127058498	127058497	+	14016	364657	rs1600223	chr11	127423154	127423154	107	104.492	0.945738	1967.1	3.61837e-06	0.182461	-0.706699	0.0159984	0.0121543
dmr156936	chr11	127161080	127161079	+	13898	262075	rs1600223	chr11	127423154	127423154	107	89.2886	0.859952	2725.49	3.45988e-07	0.216406	-0.694711	0.019798	0.0180888
dmr156956	chr11	127224251	127224250	+	13846	-621608	rs34196137	chr11	126602643	126602643	107	96.9061	0.929799	3161.59	2.19953e-06	0.18976	-0.917777	0.0286971	0.0281121
dmr156959	chr11	127234285	127234284	+	13866	-625843	rs674875	chr11	126608442	126608442	107	110.971	0.991429	4493.85	1.51497e-05	0.16117	-0.55124	0.0527947	0.0475306
dmr157053	chr11	127522266	127522265	+	13782	-543955	rs583795	chr11	126978311	126978311	107	113.865	0.98382	2039.95	1.7127e-05	0.159327	-0.726671	0.0222978	0.0199082
dmr157112	chr11	127725848	127725847	+	13545	-302694	rs1600223	chr11	127423154	127423154	107	72.1205	0.715773	3076.09	8.38939e-09	0.267677	-0.62894	0.0340966	0.0317192
dmr157282	chr11	128263156	128263156	+	12994	-840002	rs1600223	chr11	127423154	127423154	107	108.087	0.872601	3914.87	1.55191e-06	0.194842	-0.754951	0.0137986	0.0109523
dmr15729	chr1	36255545	36255544	+	11870	-751147	rs1203146	chr1	35504398	35504398	107	64.5866	0.717839	2685.91	1.85509e-10	0.317019	0.662344	0.0182982	0.0129072
dmr157316	chr11	128357907	128357906	+	13032	-934753	rs1600223	chr11	127423154	127423154	107	77.9198	0.871782	4669	3.05846e-09	0.281052	-0.658202	0.00719928	0.00467789
dmr157341	chr11	128433449	128433448	+	13018	-400644	rs7127228	chr11	128032805	128032805	107	113.52	0.960396	2438.78	9.84737e-06	0.16762	0.313687	0.0185981	0.0154201
dmr157417	chr11	128697930	128697929	+	13174	604817	rs4937413	chr11	129302746	129302746	107	102.423	0.847928	4942.66	8.90887e-07	0.202875	1.05073	0.019698	0.0167399
dmr157637	chr11	129323063	129323062	+	13647	504474	rs148765354	chr11	129827536	129827536	107	88.5989	0.950372	5204.11	9.31926e-08	0.234842	-0.440445	0.0119988	0.00814128
dmr157653	chr11	129378166	129378165	+	13669	841171	rs863961	chr11	130219336	130219336	107	86.5509	0.974257	1091.55	3.23594e-06	0.184104	-0.299843	0.0358964	0.0339391
dmr157696	chr11	129465981	129465980	+	13739	-845494	rs12791015	chr11	128620487	128620487	107	84.7432	0.81622	2088.42	1.43465e-07	0.228821	-0.74372	0.0169983	0.0164217
dmr15774	chr1	36378737	36378736	+	12188	-288580	rs3767703	chr1	36090157	36090157	107	95.2028	0.8639	2033.23	3.44057e-07	0.216486	0.809686	0.00839916	0.00718345
dmr157905	chr11	130029426	130029425	+	14358	-515286	rs11221737	chr11	129514140	129514140	107	96.3418	0.929184	1760.11	6.5231e-06	0.173751	2.33213	0.0439956	0.0429182
dmr157950	chr11	130147503	130147502	+	14853	432028	rs143525360	chr11	130579530	130579530	107	103.322	0.931817	6028.33	3.18969e-07	0.21756	-0.778289	0.00789921	0.0046728
dmr158058	chr11	130431712	130431711	+	15412	-8762	rs3781761	chr11	130422950	130422950	107	114.471	0.977072	2174.96	2.40339e-05	0.154219	-0.29571	0.029597	0.0293332
dmr158089	chr11	130508790	130508789	+	15708	-555099	rs7935388	chr11	129953691	129953691	107	71.3055	1.00216	3484.05	7.56849e-09	0.269052	-0.750086	0.010299	0.00844551
dmr158102	chr11	130531975	130531974	+	15768	571996	rs12270113	chr11	131103970	131103970	107	94.5654	0.927704	2098.5	4.35358e-06	0.179735	-1.04741	0.0421958	0.0429588
dmr158154	chr11	130622435	130622434	+	15888	698082	rs2511507	chr11	131320516	131320516	107	114.962	0.963837	1900.29	2.21463e-05	0.155454	0.331887	0.0247975	0.0240195
dmr158259	chr11	130893618	130893617	+	15940	-314088	rs143525360	chr11	130579530	130579530	107	78.202	0.916662	1455.46	5.36684e-07	0.21015	-0.710604	0.0345965	0.0372047
dmr158282	chr11	130986160	130986159	+	16133	235175	rs11222526	chr11	131221334	131221334	107	113.364	0.946784	2085.59	1.54463e-05	0.160879	-0.413342	0.0254975	0.0225232
dmr158460	chr11	131423942	131423941	+	16087	-571048	rs10894269	chr11	130852894	130852894	107	113.573	0.969486	2745.97	4.50534e-06	0.179229	0.387666	0.00869913	0.00741008
dmr15851	chr1	36568172	36568171	+	12742	496492	rs697924	chr1	37064663	37064663	107	116.122	1.02951	5577.98	1.46265e-05	0.161698	-0.343489	0.0353965	0.0308819
dmr158602	chr11	131694657	131694656	+	16009	-52281	rs73592216	chr11	131642376	131642376	107	55.7048	1.16858	5981.7	1.18221e-09	0.293444	-2.15508	0.0583942	0.0404578
dmr158604	chr11	131696557	131696556	+	16016	-580367	rs55810374	chr11	131116190	131116190	107	55.2973	0.849173	970.42	2.63198e-09	0.283023	-1.00549	0.0269973	0.0361055
dmr158750	chr11	132070305	132070304	+	15916	-453926	rs10791157	chr11	131616379	131616379	107	94.6595	0.945477	1942.49	8.53802e-07	0.203487	-0.435758	0.0109989	0.00953317
dmr158825	chr11	132257467	132257466	+	15687	688941	rs76638721	chr11	132946407	132946407	107	105.485	0.878136	6798.3	8.61593e-07	0.203357	-0.6457	0.0186981	0.01339
dmr158841	chr11	132304516	132304515	+	15603	-109865	rs57073848	chr11	132194651	132194651	107	106.801	0.938544	3003.81	2.24138e-06	0.189485	7.67755	0.0108989	0.00954575
dmr158919	chr11	132485216	132485215	+	15534	-820954	rs2739293	chr11	131664262	131664262	107	87.8884	0.79834	4482.04	2.59404e-10	0.312806	-0.760883	0.00079992	0.000370465
dmr158958	chr11	132586626	132586625	+	15398	-954998	rs74766603	chr11	131631628	131631628	107	113.52	0.926176	4561.24	1.06854e-05	0.1664	3.1535	0.0390961	0.0348675
dmr159283	chr11	133497537	133497536	+	14892	335851	rs4609620	chr11	133833387	133833387	107	120.103	0.918715	4616.23	9.32818e-06	0.168429	-0.380821	0.020098	0.0179106
dmr15928	chr1	36785363	36785362	+	13052	225287	rs12085194	chr1	37010649	37010649	107	74.9	0.971069	1842.03	1.63517e-08	0.258706	-0.817318	0.00679932	0.0051398
dmr159345	chr11	133704405	133704404	+	15340	-550494	rs66478746	chr11	133153911	133153911	107	94.6386	0.91253	5991.73	1.23831e-06	0.198117	0.689928	0.0450955	0.0425308
dmr159486	chr11	134018409	134018408	+	16034	659656	rs11603224	chr11	134678064	134678064	107	83.7818	0.890797	2465.68	2.30956e-07	0.222128	-0.663518	0.0243976	0.0198625
dmr159571	chr11	134267026	134267025	+	14698	-372030	rs4937850	chr11	133894996	133894996	107	117.533	0.992591	2636.68	3.19518e-05	0.149908	0.376782	0.0333967	0.034692
dmr159628	chr11	134372638	134372637	+	13994	-537152	rs2851115	chr11	133835486	133835486	107	114.889	0.955721	4051.73	5.34979e-06	0.17669	-0.452091	0.0130987	0.0121182
dmr159700	chr11	134464349	134464348	+	13272	-971637	rs10688841	chr11	133492712	133492712	107	123.896	1.02364	6357.73	1.04446e-05	0.166741	0.402674	0.0144986	0.0117969
dmr160177	chr12	188838	189038	+	8168	-4491	rs183355	chr12	184347	184347	107	113.343	1.06723	2802.45	1.16177e-05	0.165149	-0.224242	0.0105989	0.0131242
dmr160193	chr12	219359	219358	+	8364	859191	rs71435022	chr12	1078549	1078549	107	62.9983	0.882221	2170.77	5.34956e-09	0.273669	-0.895457	0.0359964	0.0283814
dmr160413	chr12	619422	619421	+	11868	532932	rs71454819	chr12	1152353	1152353	107	98.5152	0.902837	2887.73	3.24555e-06	0.18406	-0.77014	0.0368963	0.0341979
dmr160485	chr12	809974	809973	+	13258	-635082	rs216230	chr12	174892	174892	107	112.789	0.986282	1766.81	2.62788e-05	0.152869	0.515287	0.029597	0.02921
dmr160547	chr12	973219	973218	+	14591	179135	rs71454819	chr12	1152353	1152353	107	75.8509	0.771718	4114.32	3.67954e-08	0.247669	-0.824022	0.050395	0.0419825
dmr160576	chr12	1074470	1074469	+	15317	77884	rs71454819	chr12	1152353	1152353	107	72.6116	0.88996	1594.96	1.29402e-07	0.230265	-0.871952	0.0320968	0.0349288
dmr16064	chr1	37128293	37128292	+	13264	-120039	rs61768879	chr1	37008254	37008254	107	76.6137	1.15622	2488.41	8.13962e-07	0.204175	-0.66539	0.0488951	0.0452973
dmr160674	chr12	1351415	1351414	+	14913	396373	rs12230440	chr12	1747787	1747787	107	70.8771	0.923796	1038.31	3.54264e-07	0.21607	-0.567965	0.0443956	0.0471596
dmr160720	chr12	1428518	1428517	+	14886	-837156	rs11063767	chr12	591362	591362	107	111.639	0.951553	7367.5	8.01918e-06	0.170682	3.23573	0.0522948	0.0440657
dmr160746	chr12	1496391	1496390	+	14815	-344038	rs71454819	chr12	1152353	1152353	107	72.946	0.783437	1872.82	6.53782e-08	0.239758	-0.796504	0.0383962	0.0411161
dmr16080	chr1	37173068	37173067	+	13311	834102	rs6658272	chr1	38007169	38007169	107	74.8164	1.32022	2266.49	9.98799e-07	0.201226	-0.578334	0.030197	0.0379186
dmr16084	chr1	37179743	37179742	+	13323	827427	rs6658272	chr1	38007169	38007169	107	77.7631	1.02321	3067.83	3.05115e-07	0.21819	-0.514148	0.0275972	0.0357194
dmr16086	chr1	37191761	37191760	+	13319	815409	rs6658272	chr1	38007169	38007169	107	59.8218	1.2771	2089.97	1.38531e-09	0.291391	-0.577403	0.0029997	0.00332204
dmr16090	chr1	37202643	37202642	+	13342	804527	rs6658272	chr1	38007169	38007169	107	82.9354	0.67457	7584.03	1.732e-08	0.257928	-0.48742	0.049795	0.0324496
dmr161044	chr12	2093020	2093019	+	15004	878399	rs113221063	chr12	2971418	2971418	107	43.2493	1.1039	660.33	1.01535e-10	0.324529	-17.2881	0.00749925	0.0179517
dmr161052	chr12	2114717	2114716	+	15083	-568694	rs12825784	chr12	1546023	1546023	107	102.611	0.94319	1789.29	4.931e-06	0.177896	0.312029	0.0192981	0.0179219
dmr161065	chr12	2163625	2163624	+	15237	-677359	rs12423690	chr12	1486266	1486266	107	91.7128	1.11066	4385.89	2.42743e-06	0.188319	-0.411976	0.0405959	0.0378212
dmr161150	chr12	2368324	2368323	+	15639	547222	rs397690013	chr12	2915545	2915545	107	114.597	0.96048	2826.72	9.0502e-06	0.16888	0.575844	0.0149985	0.0147566
dmr161173	chr12	2418203	2418202	+	15406	678412	rs67026101	chr12	3096614	3096618	107	114.868	0.974802	2631.74	2.84006e-05	0.151693	1.76276	0.0435956	0.0407985
dmr161176	chr12	2431546	2431545	+	15407	539873	rs113221063	chr12	2971418	2971418	107	51.964	1.42058	1554.25	1.19693e-08	0.262912	-16.9838	0.0338966	0.0344595
dmr161379	chr12	2918247	2918246	+	15060	144534	rs10774109	chr12	3062780	3062780	107	117.272	0.956226	2478.31	1.71165e-05	0.159336	0.313179	0.0210979	0.0201458
dmr16139	chr1	37331234	37331233	+	13459	675936	rs6658272	chr1	38007169	38007169	107	94.5445	1.03481	7625.61	7.04894e-08	0.238716	-0.573719	0.0059994	0.00250545
dmr161401	chr12	2961634	2961633	+	15078	9785	rs113221063	chr12	2971418	2971418	107	32.5911	1.21231	367.7	1.32308e-12	0.376345	-16.8918	0.00359964	0.0158522
dmr161450	chr12	3020680	3020679	+	15245	-49262	rs113221063	chr12	2971418	2971418	107	52.779	1.26215	1452.05	5.17578e-09	0.274107	-16.3831	0.0166983	0.0252448
dmr161457	chr12	3031680	3031679	+	15253	-60262	rs113221063	chr12	2971418	2971418	107	68.0035	1.33685	2250.62	1.57784e-07	0.227488	-15.6432	0.0209979	0.0218371
dmr161464	chr12	3040511	3040510	+	15223	49543	rs7969345	chr12	3090053	3090053	107	113.949	0.939902	3390.7	1.49502e-05	0.161369	-0.601441	0.0352965	0.0335953
dmr161545	chr12	3158453	3158452	+	15302	309897	rs11615858	chr12	3468349	3468349	107	86.8853	0.937782	1927.83	4.89776e-07	0.211457	2.05482	0.0165983	0.0152882
dmr161581	chr12	3220396	3220395	+	15392	-597122	rs11611281	chr12	2623274	2623274	107	82.9041	1.01051	8976.83	1.90666e-07	0.224829	2.39901	0.0447955	0.0391018
dmr161640	chr12	3304972	3304971	+	15454	-56082	rs116433570	chr12	3248890	3248890	107	92.904	0.970028	2077.89	1.46339e-07	0.228543	2.34772	0.00319968	0.00246424
dmr161749	chr12	3553315	3553314	+	15439	-406200	rs56245215	chr12	3147115	3147115	107	101.681	0.955512	3047.78	2.72308e-06	0.186636	-0.876312	0.020498	0.0179542
dmr161827	chr12	3736869	3736868	+	15633	-765451	rs113221063	chr12	2971418	2971418	107	51.337	1.28872	1937.38	1.19012e-09	0.293358	-15.8465	0.0159984	0.0182136
dmr161882	chr12	3865289	3865288	+	15628	-718174	rs56245215	chr12	3147115	3147115	107	74.9209	1.2091	5499.66	3.01861e-08	0.250377	-0.728967	0.0128987	0.0078674
dmr161894	chr12	3893968	3893967	+	15600	729923	rs1990316	chr12	4623890	4623890	107	110.062	1.08897	6728.85	8.78238e-07	0.203081	0.317802	0.00309969	0.00242303
dmr161965	chr12	4066140	4066139	+	15304	754237	rs138399624	chr12	4820376	4820376	107	110.835	0.945541	3907.77	1.24791e-07	0.230772	-0.840307	0.00089991	0.000461939
dmr162007	chr12	4178604	4178603	+	14976	-710255	rs11615858	chr12	3468349	3468349	107	87.4286	1.14365	4628.44	7.77183e-07	0.204841	2.05335	0.0239976	0.0212704
dmr162090	chr12	4406812	4406811	+	14472	-631838	rs1860616	chr12	3774974	3774974	107	80.5217	0.915178	2043.84	1.31123e-08	0.261685	-0.782674	0.00409959	0.00301861
dmr162134	chr12	4569027	4569026	+	14462	959996	rs7965263	chr12	5529022	5529022	107	73.8864	0.86715	2081.57	8.8229e-08	0.235603	1.70341	0.0355964	0.0330183
dmr162179	chr12	4689922	4689921	+	14524	836691	rs17722716	chr12	5526612	5526612	107	54.0538	1.00418	694.524	3.13275e-09	0.280736	-0.716542	0.0193981	0.0179117
dmr162318	chr12	5054733	5054732	+	14346	-354123	rs75341965	chr12	4700610	4700610	107	66.0391	0.973443	980.406	9.39863e-08	0.234724	3.04735	0.0321968	0.0303176
dmr162327	chr12	5078288	5078287	+	14343	-655152	rs11609781	chr12	4423136	4423136	107	117.366	0.963095	3441.66	2.18198e-05	0.155678	-0.768328	0.0348965	0.0340984
dmr16235	chr1	37572787	37572786	+	13316	-253240	rs6687161	chr1	37319547	37319547	107	109.884	0.933195	1397.06	2.8314e-05	0.15174	0.576123	0.0441956	0.0393558
dmr16237	chr1	37581741	37581740	+	13306	-494260	rs74064901	chr1	37087481	37087481	107	82.5279	0.856135	2352.7	5.79949e-07	0.209041	1.98748	0.050395	0.0475213
dmr162528	chr12	5602320	5602319	+	14550	454329	rs73036509	chr12	6056648	6056648	107	92.0681	0.998725	1646.62	2.2058e-07	0.222776	0.702981	0.00279972	0.00257567
dmr162636	chr12	5850285	5850284	+	14407	-321892	rs4930761	chr12	5528393	5528393	107	100.135	0.948093	2337.43	3.23938e-06	0.184088	-0.72391	0.0219978	0.0197381
dmr16266	chr1	37661208	37661207	+	13300	-544739	rs4653244	chr1	37116469	37116469	107	89.9469	0.775392	7155.88	2.39776e-07	0.221599	-0.781429	0.0532947	0.0429642
dmr162808	chr12	6228336	6228335	+	13730	29323	rs71064201	chr12	6257658	6257658	107	86.0493	0.985018	3462.78	4.09768e-08	0.246194	1.41865	0.00419958	0.00332679
dmr162824	chr12	6259671	6259670	+	13773	899617	rs142636082	chr12	7159287	7159287	107	68.8081	0.913111	1348.87	2.71006e-08	0.251848	-0.557047	0.0176982	0.0173846
dmr162827	chr12	6266621	6266620	+	13769	-737599	rs7965263	chr12	5529022	5529022	107	75.3284	0.986988	2015	1.07321e-08	0.264378	1.91952	0.00459954	0.00356724
dmr162855	chr12	6315484	6315483	+	13727	843804	rs142636082	chr12	7159287	7159287	107	76.8122	1.13906	3022.17	4.9358e-07	0.211347	-0.510134	0.0349965	0.0386314
dmr162858	chr12	6317443	6317442	+	13726	744915	rs11064497	chr12	7062357	7062357	107	62.8729	0.718747	2955.09	3.01231e-11	0.339435	-0.848047	0.0069993	0.00807134
dmr162894	chr12	6401289	6401288	+	13614	661069	rs11064497	chr12	7062357	7062357	107	75.2971	0.822782	3793.68	1.84052e-09	0.287698	-0.849927	0.0079992	0.00584001
dmr162970	chr12	6542330	6542329	+	13477	-861384	rs10849323	chr12	5680946	5680946	107	110.709	0.954106	2374.91	1.10501e-06	0.199766	-0.385075	0.0029997	0.00233002
dmr162972	chr12	6544596	6544595	+	13484	258312	rs117212221	chr12	6802907	6802907	107	108.108	1.04092	5876.91	1.07285e-05	0.16634	5.91459	0.050395	0.0481535
dmr162980	chr12	6565560	6565559	+	13520	-371977	rs59336572	chr12	6193575	6193583	107	92.2771	1.11423	3975.53	3.05156e-06	0.184965	-0.634481	0.0456954	0.0389589
dmr163017	chr12	6655643	6655642	+	13731	406715	rs11064497	chr12	7062357	7062357	107	70.3441	0.565584	10503.9	2.35798e-10	0.314007	-0.722196	0.0725927	0.0421735
dmr163023	chr12	6705758	6705757	+	13790	-239733	rs2534718	chr12	6466025	6466025	107	110.636	0.945753	3439.37	4.77726e-06	0.178364	0.518086	0.0169983	0.0146736
dmr16303	chr1	37735164	37735163	+	13184	871640	rs3856141	chr1	38606803	38606803	107	120.856	0.985569	4884.68	2.22329e-05	0.155395	1.7952	0.0358964	0.033171
dmr163048	chr12	6750687	6750686	+	14044	311671	rs11064497	chr12	7062357	7062357	107	75.3702	1.07384	3657.44	2.73784e-07	0.219724	-0.732156	0.0450955	0.0454301
dmr16305	chr1	37738340	37738339	+	13181	-622338	rs10908320	chr1	37116002	37116002	107	114.837	0.950024	1560.47	4.124e-05	0.146032	-0.352844	0.0430957	0.0399329
dmr163182	chr12	7158041	7158040	+	14094	413802	rs11054513	chr12	7571842	7571842	107	76.5301	0.978158	2050.15	5.51458e-08	0.242108	-0.779151	0.0123988	0.0100535
dmr16319	chr1	37769293	37769292	+	13207	-956661	rs5773546	chr1	36812632	36812632	107	70.4068	0.716427	4150.7	4.01739e-09	0.277459	-0.768225	0.0390961	0.0336587
dmr163240	chr12	7313239	7313238	+	14225	-250882	rs11064497	chr12	7062357	7062357	107	83.7609	1.01777	3675.75	6.08724e-08	0.240745	-0.865969	0.00539946	0.00556663
dmr163305	chr12	7573693	7573692	+	14570	307269	rs111943467	chr12	7880961	7880961	107	109.184	0.936491	6876.75	4.72171e-06	0.178537	2.86527	0.0376962	0.0331528
dmr163348	chr12	7672205	7672204	+	14718	-609848	rs11064497	chr12	7062357	7062357	107	72.8729	1.00054	4821.53	7.65598e-08	0.237572	-0.729922	0.0509949	0.044117
dmr163358	chr12	7697619	7697618	+	14745	450257	rs12821184	chr12	8147875	8147875	107	110.114	0.947826	2329.59	7.78019e-06	0.171132	0.324616	0.0184982	0.0169736
dmr163487	chr12	7912719	7912718	+	15004	483779	rs4469973	chr12	8396497	8396497	107	102.371	0.960574	3394.41	7.28969e-06	0.172101	-0.293234	0.0458954	0.0442994
dmr163508	chr12	7951346	7951345	+	14980	-888989	rs11064497	chr12	7062357	7062357	107	86.1225	0.884813	2775.88	3.3037e-07	0.217062	-0.857503	0.0235976	0.0223538
dmr163511	chr12	7955926	7955925	+	14969	-893569	rs11064497	chr12	7062357	7062357	107	74.9209	0.812875	4466.72	1.9105e-08	0.2566	-0.798401	0.0378962	0.0286841
dmr163516	chr12	7964841	7964840	+	14961	-122118	rs59107341	chr12	7842722	7842723	107	68.7768	1.18686	1638.02	1.9999e-08	0.25598	-0.629341	0.00519948	0.00452104
dmr163531	chr12	7991336	7991335	+	15007	-928979	rs11064497	chr12	7062357	7062357	107	80.0097	1.08128	3876.79	8.30879e-08	0.236437	-0.792999	0.010099	0.00951991
dmr163562	chr12	8063798	8063797	+	15039	-195385	rs7300869	chr12	7868413	7868413	107	52.1938	1.08548	1875.34	1.51139e-09	0.29026	5.33422	0.0367963	0.0345706
dmr163568	chr12	8085309	8085308	+	15090	-374936	rs7298056	chr12	7710373	7710373	107	97.1464	0.940104	1996.26	1.64948e-06	0.193956	2.01032	0.0161984	0.0133867
dmr163630	chr12	8234948	8234948	+	15047	968317	rs34723854	chr12	9203265	9203265	107	114.388	0.965911	2505.5	3.09854e-06	0.184741	0.425453	0.00509949	0.00434314
dmr163714	chr12	8383601	8383600	+	15328	958131	rs146744144	chr12	9341731	9341731	107	74.4716	1.16612	2220.69	2.66747e-07	0.220092	1.42654	0.019898	0.0211705
dmr163726	chr12	8401956	8401955	+	15389	939961	rs7295431	chr12	9341916	9341916	107	53.5627	0.805539	1871.92	4.35353e-13	0.388989	0.755802	0.00359964	0.00268696
dmr163740	chr12	8448295	8448294	+	15356	-145956	rs10841189	chr12	8302339	8302339	107	117.627	0.957513	5216.1	1.84243e-05	0.158228	-0.398297	0.0432957	0.042365
dmr163755	chr12	8506646	8506645	+	15325	478047	rs7132930	chr12	8984692	8984692	107	109.957	0.966974	1836.48	1.72563e-05	0.159213	0.385454	0.0294971	0.027432
dmr163892	chr12	8971594	8971593	+	14410	883171	rs12305497	chr12	9854764	9854764	107	109.675	0.949054	1818.29	7.84067e-06	0.171017	-0.714679	0.0143986	0.0140163
dmr16391	chr1	37966685	37966684	+	13341	40485	rs6658272	chr1	38007169	38007169	107	44.2629	1.26944	1075.25	1.13558e-10	0.323141	-0.556331	0.010299	0.0136221
dmr16404	chr1	37998931	37998930	+	13396	959886	rs75858183	chr1	38958816	38958816	107	54.8584	0.533136	4771.87	3.36967e-13	0.391867	2.29116	0.0320968	0.0275194
dmr164087	chr12	9466478	9466477	+	14467	480746	rs73048852	chr12	9947223	9947223	107	87.0629	1.11923	3857.7	6.66286e-07	0.207052	3.19343	0.0225977	0.0174401
dmr16408	chr1	38019752	38019751	+	13421	-12583	rs6658272	chr1	38007169	38007169	107	99.0272	0.861806	5027.85	2.35432e-06	0.188766	-0.525809	0.0528947	0.0480872
dmr16410	chr1	38027343	38027342	+	13452	-20174	rs6658272	chr1	38007169	38007169	107	99.069	0.890422	7418.48	9.02524e-07	0.202688	-0.515667	0.0322968	0.0275527
dmr164254	chr12	10032262	10032261	+	14674	-145592	rs117094629	chr12	9886670	9886670	107	58.6619	1.26625	1613.92	1.06026e-08	0.264541	2.61896	0.0106989	0.0136493
dmr164272	chr12	10092223	10092222	+	14679	-458112	rs7310367	chr12	9634111	9634111	107	96.8016	0.896077	2016.61	2.95047e-06	0.18546	0.441616	0.0317968	0.0278476
dmr164367	chr12	10258927	10258926	+	14836	506773	rs78125875	chr12	10765699	10765699	107	59.1426	1.19107	1639.88	3.84957e-08	0.24705	-1.48688	0.0385961	0.0393936
dmr164434	chr12	10481756	10481755	+	14908	533422	rs367913377	chr12	11015177	11015177	107	112.789	1.01671	4122.33	1.23992e-05	0.164175	4.4435	0.029897	0.0273814
dmr164438	chr12	10486542	10486541	+	14926	-730803	rs16931958	chr12	9755739	9755739	107	91.5874	0.919108	2422.68	1.72431e-06	0.19331	3.11127	0.0373963	0.0325051
dmr164650	chr12	11121714	11121713	+	15078	831137	rs10845430	chr12	11952850	11952850	107	113.395	0.975256	3133.52	1.84765e-05	0.158185	0.326958	0.0384962	0.0351791
dmr16470	chr1	38204473	38204472	+	13217	-197304	rs6658272	chr1	38007169	38007169	107	47.7111	1.42938	1122.89	1.04706e-09	0.295012	-0.542978	0.00889911	0.0119058
dmr164875	chr12	11735206	11735205	+	14268	117363	rs73066136	chr12	11852568	11852568	107	81.1068	0.837437	2357.06	1.58427e-07	0.227431	2.37619	0.0288971	0.0260086
dmr164926	chr12	11869846	11869846	+	14387	-760518	rs113903003	chr12	11109328	11109328	107	61.0652	0.503326	22206.6	9.20479e-14	0.406249	2.81133	0.0544946	0.0226353
dmr164954	chr12	11963686	11963685	+	14505	-13315	rs2448038	chr12	11950371	11950371	107	101.013	0.91861	3737.88	1.26781e-07	0.230551	0.377292	0.00319968	0.00192238
dmr164965	chr12	11990797	11990796	+	14436	-630552	rs61930112	chr12	11360245	11360245	107	114.064	0.913864	4198.31	8.79825e-06	0.169301	-0.754235	0.0326967	0.0269176
dmr164985	chr12	12022298	12022297	+	14414	-335382	rs1861486	chr12	11686916	11686916	107	112.172	0.920245	4474.64	5.13138e-06	0.177307	-0.536409	0.0224978	0.0195956
dmr16514	chr1	38307061	38307060	+	13003	-408337	rs36084352	chr1	37898724	37898724	107	92.1308	0.886957	2648.24	2.00989e-06	0.191077	-0.446127	0.0427957	0.0427004
dmr165199	chr12	12600844	12600843	+	14546	684251	rs4763961	chr12	13285094	13285094	107	108.985	0.944968	2585.45	1.71287e-05	0.159325	0.557262	0.0485951	0.0445138
dmr165389	chr12	13103833	13103832	+	14280	-706804	rs10743984	chr12	12397029	12397029	107	112.005	0.990888	4783.01	5.19733e-06	0.177118	-0.435235	0.0170983	0.0154696
dmr165412	chr12	13195496	13195495	+	14507	207518	rs74837432	chr12	13403013	13403013	107	101.399	0.862841	6880.27	2.31696e-06	0.189	2.83826	0.0563944	0.0495243
dmr165581	chr12	13697715	13697714	+	14466	-496860	rs573517790	chr12	13200855	13200855	107	16.2799	1.42107	8371.11	8.22703e-29	0.687835	-1.52184	0.0140986	0.0478298
dmr165613	chr12	13799663	13799662	+	14500	-945264	rs28705820	chr12	12854399	12854399	107	105.412	0.946491	2723.14	4.54985e-06	0.179084	0.408689	0.019798	0.0185654
dmr16564	chr1	38427933	38427932	+	12668	-645017	rs528464	chr1	37782916	37782916	107	117.794	0.939896	2041.64	4.84675e-05	0.143572	-0.346784	0.0534947	0.0499341
dmr165724	chr12	14153127	14153126	+	14784	-866645	rs112160297	chr12	13286482	13286482	107	121.995	0.925523	5690.79	1.22975e-05	0.164298	-0.383548	0.0262974	0.0237189
dmr16574	chr1	38448632	38448631	+	12579	-441463	rs6658272	chr1	38007169	38007169	107	112.434	0.955245	2328.69	2.13197e-06	0.190216	-0.711672	0.00449955	0.00362236
dmr165906	chr12	14711653	14711652	+	13920	43483	rs2042841	chr12	14755135	14755135	107	116.342	0.948714	2280.14	3.26185e-05	0.149595	0.303982	0.0428957	0.0401461
dmr165913	chr12	14738575	14738574	+	13856	-892591	rs11055641	chr12	13845984	13845984	107	118.191	0.953598	2426.56	8.82919e-06	0.169248	-0.90201	0.00949905	0.00925318
dmr16593	chr1	38502572	38502571	+	12462	447896	rs574658177	chr1	38950467	38950469	107	112.256	0.91125	4325.72	9.84177e-06	0.167629	2.0961	0.0372963	0.0363981
dmr16600	chr1	38528680	38528679	+	12407	658413	rs7538300	chr1	39187092	39187092	107	99.7587	1.04099	3913.64	7.38801e-07	0.205569	0.503545	0.00779922	0.00548565
dmr166059	chr12	15318233	15318232	+	13172	-585440	rs247361	chr12	14732793	14732793	107	117.533	0.967489	1609.41	6.45839e-05	0.139188	0.47119	0.0530947	0.0495859
dmr166096	chr12	15507759	15507758	+	13199	-580410	rs11056242	chr12	14927349	14927349	107	114.095	0.977162	1492.2	2.85517e-05	0.151613	-0.504267	0.0261974	0.0251151
dmr166208	chr12	16098922	16098921	+	11698	156367	rs2417550	chr12	16255288	16255288	107	119.069	0.947027	1737.97	4.8834e-05	0.143457	-0.673408	0.0412959	0.0383504
dmr166276	chr12	16295402	16295401	+	11675	-319551	rs12368628	chr12	15975851	15975851	107	92.3397	0.893376	2916.54	1.76988e-06	0.19293	-0.444519	0.049995	0.0402973
dmr166281	chr12	16317219	16317218	+	11709	67366	rs111627477	chr12	16384584	16384584	107	89.6647	0.993483	1865.57	1.747e-06	0.19312	4.48506	0.020198	0.0230877
dmr166282	chr12	16319338	16319337	+	11720	-47138	rs1799522	chr12	16272200	16272200	107	107.261	0.958091	1221.51	4.56952e-07	0.212447	-0.444904	0.00079992	0.000753319
dmr16629	chr1	38618003	38618002	+	12469	499093	rs11205653	chr1	39117095	39117095	107	89.0587	1.13263	4434.43	1.44741e-06	0.195855	0.456313	0.0258974	0.0303534
dmr166351	chr12	16720091	16720090	+	12192	-394323	rs1913252	chr12	16325768	16325768	107	114.91	1.00382	4657.52	1.94183e-05	0.157436	0.343754	0.0464954	0.0428933
dmr166362	chr12	16755837	16755837	+	12429	-666014	rs57146055	chr12	16089818	16089823	107	111.942	0.925426	2840.48	1.2207e-05	0.164409	-0.355058	0.0318968	0.0295449
dmr166395	chr12	17024471	17024470	+	12715	-533584	rs12300931	chr12	16490887	16490887	107	115.464	0.914033	2734.63	8.01047e-06	0.170698	-0.359251	0.0179982	0.0147079
dmr166459	chr12	17313785	17313784	+	12734	35813	rs17442031	chr12	17349597	17349597	107	117.188	0.96641	1983.89	2.4983e-05	0.153633	0.398476	0.0233977	0.0232562
dmr166491	chr12	17453786	17453785	+	12778	730948	rs4296085	chr12	18184733	18184733	107	115.558	0.944077	1854.12	3.94447e-05	0.146709	-0.297033	0.0455954	0.0433703
dmr166556	chr12	17688864	17688863	+	13442	193251	rs11043719	chr12	17882114	17882114	107	97.0523	0.936136	1277.23	2.93547e-06	0.185535	-0.486035	0.020298	0.0148282
dmr166574	chr12	17756527	17756526	+	13621	891976	rs11044235	chr12	18648502	18648502	107	114.962	0.973836	1617.94	4.81022e-05	0.143688	-0.46081	0.0462954	0.0437681
dmr166582	chr12	17795211	17795210	+	13827	744006	rs17418422	chr12	18539216	18539216	107	79.832	0.900887	3054.96	3.04272e-07	0.218229	0.803014	0.0536946	0.0437667
dmr166664	chr12	18187965	18187964	+	14713	108926	rs4633514	chr12	18296890	18296890	107	106.582	0.935394	2263.17	1.68691e-07	0.22655	0.328072	0.00129987	0.000686096
dmr166731	chr12	18437847	18437846	+	14654	990856	rs11044554	chr12	19428702	19428702	107	115.391	0.947447	2099.66	4.04476e-05	0.146327	0.406815	0.0535946	0.0499341
dmr166822	chr12	18781427	18781426	+	14755	617372	rs138188514	chr12	19398798	19398798	107	120.574	0.944128	4548.94	6.93261e-07	0.206482	0.383383	0.00139986	0.000958628
dmr166848	chr12	18902310	18902309	+	14812	530154	rs11044555	chr12	19432463	19432463	107	111.43	0.954484	1524.88	3.02252e-05	0.15075	0.440234	0.0386961	0.0369911
dmr167240	chr12	20002578	20002577	+	15875	-212444	rs2731628	chr12	19790134	19790134	107	84.1476	1.00527	1381.88	1.69041e-06	0.193599	0.50478	0.0311969	0.0294351
dmr16724	chr1	38902611	38902610	+	12604	-895442	rs6658272	chr1	38007169	38007169	107	116.007	0.944724	3178.88	5.23357e-06	0.177015	-0.701853	0.0113989	0.00896095
dmr167429	chr12	20675696	20675695	+	16525	989473	rs34313697	chr12	21665168	21665168	107	117.146	0.955347	3455.73	1.0641e-05	0.166463	0.503629	0.0180982	0.0171367
dmr16752	chr1	38944438	38944437	+	12613	-937269	rs6658272	chr1	38007169	38007169	107	45.9661	1.0976	474.201	1.54986e-10	0.319267	-0.648305	0.00219978	0.00854554
dmr16754	chr1	38953682	38953681	+	12596	-946513	rs6658272	chr1	38007169	38007169	107	120.208	0.931667	6200.73	1.16743e-05	0.165077	-0.494194	0.029597	0.0276242
dmr167808	chr12	22183633	22183632	+	12703	528316	rs11403582	chr12	22711948	22711948	107	95.5686	0.949444	1363.23	1.71691e-06	0.193373	-0.540935	0.0136986	0.0109025
dmr16794	chr1	39027858	39027857	+	12602	-333149	rs4970619	chr1	38694709	38694709	107	105.025	0.937505	1771.71	1.22993e-05	0.164296	-0.328528	0.0371963	0.0333568
dmr167990	chr12	23032882	23032881	+	12467	778230	rs12823104	chr12	23811111	23811111	107	57.6065	0.738851	1370.76	1.74858e-09	0.288365	0.919936	0.0466953	0.0469784
dmr168007	chr12	23095646	23095645	+	12419	-78646	rs11046733	chr12	23017000	23017000	107	95.1297	1.01191	5178.91	2.02031e-06	0.191001	-0.431246	0.0427957	0.0364917
dmr168072	chr12	23434069	23434068	+	12787	747948	rs10771067	chr12	24182016	24182016	107	113.186	0.959146	2486.66	2.08461e-05	0.156367	-0.360321	0.0364964	0.0345359
dmr168087	chr12	23510730	23510729	+	12983	506705	rs6487370	chr12	24017434	24017434	107	111.807	0.95384	2696.25	1.4909e-05	0.161411	-0.295665	0.0325967	0.0307417
dmr168232	chr12	24196249	24196248	+	13915	-54427	rs12227121	chr12	24141822	24141822	107	108.337	1.00192	5051.02	1.02215e-05	0.167063	-0.45801	0.0447955	0.0441107
dmr168237	chr12	24217338	24217337	+	13963	953512	rs73077332	chr12	25170849	25170849	107	56.5512	0.682353	4063.25	6.25332e-12	0.358256	3.28835	0.0224978	0.0184495
dmr168340	chr12	24594736	24594735	+	14625	-837620	rs11047086	chr12	23757116	23757116	107	89.9678	0.97585	1900.53	9.1089e-07	0.202555	0.44568	0.0171983	0.0143773
dmr168557	chr12	25152739	25152738	+	15298	-58585	rs11047825	chr12	25094154	25094154	107	109.424	0.964529	2870.59	1.02935e-06	0.200791	-0.786169	0.00319968	0.00280496
dmr16867	chr1	39185980	39185979	+	12809	520423	rs12563107	chr1	39706402	39706402	107	41.7028	0.653989	30096.6	1.29471e-20	0.556633	-4.62494	0.030497	0.0043645
dmr168809	chr12	25873383	25873382	+	15245	327364	rs7299103	chr12	26200746	26200746	107	97.0105	0.935886	2232.33	1.07548e-06	0.200157	10.7312	0.0125987	0.0107111
dmr16881	chr1	39240013	39240012	+	12706	-396368	rs147571446	chr1	38843645	38843645	107	99.5602	0.926708	2755.67	1.29289e-06	0.197492	62.9888	0.0137986	0.0121634
dmr168845	chr12	25925512	25925511	+	15245	266769	rs12829316	chr12	26192280	26192280	107	80.7307	0.801697	9283.62	1.54936e-08	0.259434	2.61101	0.0327967	0.0233628
dmr168847	chr12	25930334	25930333	+	15250	-302497	rs7967397	chr12	25627837	25627837	107	48.0246	0.60687	89954	4.45272e-20	0.546354	-2.21391	0.030297	0.00360463
dmr169020	chr12	26450487	26450486	+	14336	250755	rs11048662	chr12	26701241	26701241	107	118.87	0.966728	2353.8	2.58559e-06	0.187395	-0.377756	0.0019998	0.0021182
dmr16904	chr1	39344040	39344039	+	12563	-599378	rs61779987	chr1	38744662	38744662	107	33.2912	1.06974	256.774	4.18713e-11	0.335426	5.62854	0.0142986	0.0498642
dmr169060	chr12	26572408	26572407	+	14267	-568914	rs9804876	chr12	26003494	26003494	107	117.219	0.959618	2212.73	8.42198e-06	0.169952	0.587133	0.0108989	0.00854397
dmr169132	chr12	26751739	26751738	+	14135	480231	rs11048930	chr12	27231969	27231969	107	91.3575	0.93152	2037.49	3.49415e-06	0.182975	2.59685	0.049595	0.0470495
dmr169261	chr12	27201637	27201636	+	13638	-582030	rs11048621	chr12	26619607	26619607	107	109.947	0.93528	3013	2.86383e-06	0.185897	-7.10643	0.0114989	0.00893894
dmr169288	chr12	27301345	27301344	+	13400	-115161	rs7964700	chr12	27186184	27186184	107	84.367	0.984185	3457.17	5.19505e-07	0.210615	391.459	0.0336966	0.0305868
dmr169534	chr12	28021410	28021409	+	13508	-442492	rs6487613	chr12	27578918	27578918	107	85.6418	0.817168	7826.07	1.06297e-07	0.23301	-0.49941	0.0451955	0.0355833
dmr169551	chr12	28099374	28099373	+	13504	-574609	rs3214735	chr12	27524764	27524765	107	90.1036	0.95095	1446.77	1.58371e-06	0.194547	-0.404005	0.0210979	0.0191734
dmr169724	chr12	28909412	28909411	+	14400	-37590	rs11049890	chr12	28871822	28871822	107	122.799	0.955295	2709.57	4.97137e-05	0.143185	-0.652719	0.0447955	0.0432281
dmr16973	chr1	39580421	39580420	+	12590	141629	rs527922	chr1	39722049	39722049	107	85.2029	1.01092	1288.33	1.43821e-07	0.228786	-0.571374	0.00449955	0.00326728
dmr169759	chr12	29024787	29024786	+	14560	596069	rs73073445	chr12	29620855	29620855	107	96.4985	0.935012	1920.54	2.65901e-06	0.186985	0.609193	0.0208979	0.0211775
dmr169782	chr12	29073147	29073146	+	14657	463640	rs4032990	chr12	29536786	29536786	107	97.0001	0.977055	1537.16	1.42088e-06	0.196123	-0.806774	0.0089991	0.00768281
dmr169932	chr12	29524008	29524007	+	16370	-983797	rs7139060	chr12	28540211	28540211	107	118.63	0.940655	2734.01	4.30189e-06	0.179911	-0.622675	0.00539946	0.00505657
dmr169945	chr12	29564787	29564786	+	16489	74778	rs34265384	chr12	29639564	29639564	107	103.176	0.948697	2684.46	3.05775e-06	0.184936	-0.871733	0.0172983	0.015695
dmr169967	chr12	29635210	29635209	+	16455	-416416	rs12319200	chr12	29218794	29218794	107	112.34	0.944057	2136.64	2.00903e-05	0.156924	-0.602031	0.0369963	0.0329174
dmr170146	chr12	30146662	30146661	+	16199	758931	rs2629423	chr12	30905592	30905592	107	116.457	0.974533	2310.43	1.73528e-05	0.15913	0.472843	0.0208979	0.0188912
dmr170147	chr12	30150140	30150139	+	16194	-30112	rs4931262	chr12	30120028	30120028	107	114.262	0.948673	2232.01	2.36995e-05	0.15443	-0.288127	0.0376962	0.0337882
dmr170157	chr12	30169061	30169060	+	16124	396932	rs11050955	chr12	30565992	30565992	107	120.459	0.953727	3255.12	7.99021e-06	0.170736	0.460006	0.0109989	0.0089254
dmr170158	chr12	30171987	30171986	+	16112	813146	rs75642391	chr12	30985132	30985132	107	106.488	0.961981	2027.74	1.10734e-06	0.199735	-2.83028	0.00309969	0.00304107
dmr170161	chr12	30174557	30174556	+	16091	-454921	rs6487847	chr12	29719636	29719636	107	121.326	0.94846	4051.42	9.18231e-06	0.168664	-0.516617	0.0144986	0.0120886
dmr170317	chr12	30536267	30536266	+	15981	-819078	rs190995	chr12	29717189	29717189	107	112.643	0.974158	4159.55	1.39131e-05	0.162448	-0.638557	0.0406959	0.0371689
dmr170460	chr12	30933957	30933956	+	16066	876900	rs9738942	chr12	31810856	31810856	107	114.586	0.95842	2027.22	3.90198e-05	0.146873	0.514285	0.050295	0.0477193
dmr170470	chr12	30946406	30946405	+	16066	-659351	rs139717294	chr12	30287024	30287055	107	93.322	1.00728	3823.9	2.35094e-06	0.188787	1.82813	0.0412959	0.0382339
dmr170479	chr12	30968928	30968927	+	16092	-82868	rs34397838	chr12	30886060	30886060	107	63.3536	1.31367	1005.02	1.9228e-07	0.22471	-0.862376	0.0145985	0.022
dmr170510	chr12	31017550	31017549	+	16164	829782	rs367998367	chr12	31847331	31847331	107	106.478	0.968866	1772.1	4.40065e-06	0.179577	-0.502919	0.0111989	0.00964198
dmr170599	chr12	31235464	31235463	+	16060	-522124	rs5797384	chr12	30713339	30713340	107	118.703	0.969537	4149.92	5.25526e-06	0.176954	-0.394103	0.00869913	0.00781947
dmr170609	chr12	31252172	31252171	+	16026	778047	rs12230201	chr12	32030218	32030218	107	111.723	0.959674	2611.72	1.93172e-05	0.157515	0.595482	0.0413959	0.0378787
dmr170611	chr12	31255392	31255391	+	15998	184493	rs112403722	chr12	31439884	31439884	107	95.0043	1.03143	3755.48	1.7266e-06	0.193291	-2.53167	0.0246975	0.0215525
dmr170628	chr12	31346509	31346508	+	15752	916508	rs7134330	chr12	32263016	32263016	107	52.2356	0.573453	20080.3	4.86348e-14	0.413198	-3.23479	0.0644936	0.0401498
dmr170746	chr12	31619233	31619232	+	15454	439766	rs11612496	chr12	32058998	32058998	107	116.634	0.942578	2703.51	2.16187e-05	0.155818	0.498356	0.0331967	0.03106
dmr170818	chr12	31762225	31762224	+	15657	-117192	rs10743762	chr12	31645033	31645033	107	116.655	0.939798	4374.81	7.24648e-06	0.172189	0.325128	0.0161984	0.0162417
dmr170853	chr12	31817702	31817701	+	15647	-566419	rs4931476	chr12	31251283	31251283	107	120.385	0.963989	3748.52	2.74247e-05	0.152223	0.634784	0.0372963	0.0364592
dmr17094	chr1	39963925	39963924	+	12694	933288	rs6600355	chr1	40897212	40897212	107	89.1109	0.905964	2003.97	1.05857e-06	0.200386	0.546704	0.0272973	0.025757
dmr171046	chr12	32120747	32120746	+	16060	940851	rs73096695	chr12	33061597	33061597	107	102.862	0.959296	2200.55	5.8313e-06	0.175414	-0.566357	0.0260974	0.0230267
dmr171169	chr12	32379799	32379798	+	16619	-8776	rs561375629	chr12	32371023	32371023	107	113.155	0.960964	2097.57	1.008e-05	0.167272	-0.510238	0.0139986	0.0140979
dmr171222	chr12	32507566	32507565	+	16651	-614716	rs10771887	chr12	31892850	31892850	107	117.972	0.956648	2148.63	1.89225e-05	0.157826	-0.427428	0.0179982	0.0183558
dmr171312	chr12	32676642	32676641	+	16654	-919668	rs10743766	chr12	31756974	31756974	107	97.5748	0.920173	4889.24	1.34091e-06	0.196964	180.14	0.0347965	0.0269725
dmr171454	chr12	33049047	33049046	+	15880	12551	rs73096695	chr12	33061597	33061597	107	87.2823	0.97118	2062.34	3.97168e-07	0.214445	-0.573581	0.0124988	0.0111967
dmr171492	chr12	33184464	33184463	+	15854	-879733	rs261871	chr12	32304731	32304731	107	84.7432	1.01749	935.301	5.06361e-06	0.177503	0.274483	0.0426957	0.0426204
dmr17152	chr1	40090130	40090129	+	12370	-499102	rs2695319	chr1	39591028	39591028	107	114.962	0.92243	2333.71	8.65819e-06	0.16954	0.440503	0.0154985	0.0137651
dmr171620	chr12	33625615	33625614	+	17907	433762	rs111753160	chr12	34059376	34059376	107	107.209	0.956804	1328.23	2.05796e-05	0.156561	2.32647	0.0335966	0.0315105
dmr171685	chr12	33892441	33892440	+	17024	-830844	rs73096695	chr12	33061597	33061597	107	114.722	0.969183	1294.06	4.76068e-05	0.143845	-0.567378	0.0387961	0.0362834
dmr171691	chr12	33913453	33913452	+	16865	-949952	rs55664449	chr12	32963501	32963501	107	118.693	0.954971	1100.75	4.00874e-05	0.146463	0.75805	0.0228977	0.0202544
dmr171764	chr12	34190817	34190816	+	14292	-52512	rs11053133	chr12	34138305	34138305	107	120.96	1.00225	1224.46	9.99223e-05	0.132494	0.412487	0.0421958	0.0416694
dmr171858	chr12	34327284	34327283	+	13158	-915753	rs73089926	chr12	33411531	33411531	107	107.397	0.969848	798.644	5.34223e-05	0.142088	-2.27056	0.0448955	0.0451301
dmr172099	chr12	34711941	34711940	+	10428	-181452	rs146524062	chr12	34530489	34530489	107	93.834	0.91115	1222.67	7.19846e-06	0.172288	7.59305	0.0569943	0.0448839
dmr172312	chr12	37269680	37269680	+	10150	783278	rs2892365	chr12	38052958	38052958	107	122.569	0.929519	662.743	0.000102891	0.132044	-0.325426	0.0306969	0.0284317
dmr172322	chr12	37282747	37282944	+	10275	487811	rs4882850	chr12	37770755	37770755	107	99.9572	1.14498	1191.59	5.23254e-07	0.210513	-0.79069	0.00129987	0.000537125
dmr172327	chr12	37290020	37290019	+	10340	487035	rs8189443	chr12	37777054	37777054	107	119.591	0.926578	972.66	8.78244e-06	0.169327	-3.55382	0.00559944	0.00402629
dmr172345	chr12	37322837	37323066	+	10610	766054	rs145731102	chr12	38089120	38089120	107	77.993	1.10313	907.409	8.34443e-07	0.203818	240.568	0.0150985	0.0153239
dmr172353	chr12	37339555	37339659	+	10810	713299	rs2892365	chr12	38052958	38052958	107	120.772	0.970941	1039.78	6.75457e-05	0.138502	0.281341	0.0289971	0.0265501
dmr172359	chr12	37376615	37376615	+	11210	676343	rs2892365	chr12	38052958	38052958	107	123.437	0.947132	757.7	0.000115596	0.130252	0.326928	0.0344966	0.0318994
dmr172363	chr12	37386396	37386481	+	11285	484340	rs35791909	chr12	37870821	37870822	107	123.74	0.917175	826.226	1.4958e-05	0.161362	0.2808	0.00689931	0.00446956
dmr172450	chr12	37649804	37649804	+	13270	161092	rs67792345	chr12	37810896	37810896	107	120.647	0.942205	1260	1.09028e-05	0.166099	-0.537158	0.00669933	0.00530901
dmr172531	chr12	37876474	37876473	+	14725	955782	rs4525279	chr12	38832255	38832255	107	103.395	0.907954	1212.91	8.66892e-06	0.169521	-0.721161	0.0246975	0.022632
dmr172726	chr12	38482572	38482571	+	18765	605557	rs78448242	chr12	39088128	39088128	107	105.161	1.04382	2272.35	6.16883e-06	0.174579	2.032	0.0151985	0.01371
dmr17287	chr1	40500786	40500785	+	12950	-576097	rs7539338	chr1	39924689	39924689	107	120.365	0.944829	1831.97	4.45622e-05	0.144852	0.537979	0.0344966	0.0334781
dmr172907	chr12	39297376	39297375	+	13599	934015	rs35991926	chr12	40231390	40231390	107	106.53	0.918394	1529.05	1.7092e-05	0.159357	0.604694	0.0416958	0.0373105
dmr172950	chr12	39543549	39543548	+	13584	389515	rs146869538	chr12	39933063	39933063	107	91.0231	1.05521	2096.33	2.69783e-06	0.186772	0.870642	0.0242976	0.0252267
dmr172963	chr12	39608405	39608404	+	13627	-575277	rs12427023	chr12	39033128	39033128	107	82.0682	0.95622	1943.86	1.00698e-06	0.201108	-0.829125	0.0473953	0.042043
dmr173055	chr12	40099614	40099613	+	13928	237768	rs715403	chr12	40337381	40337381	107	118.087	0.972205	1392.7	5.15349e-05	0.142636	0.553915	0.0344966	0.0321619
dmr173058	chr12	40118939	40118938	+	13948	75668	rs10878208	chr12	40194606	40194606	107	118.16	0.91842	1234.83	7.16e-05	0.137609	0.449732	0.0521948	0.0491294
dmr173076	chr12	40170430	40170429	+	13994	-373926	rs7959350	chr12	39796504	39796504	107	119.194	0.957103	1550.86	4.64036e-05	0.144236	0.310437	0.0327967	0.0311112
dmr1731	chr1	3468565	3468564	+	17837	-676850	rs58782253	chr1	2791715	2791715	107	61.7967	0.765643	2832.51	2.51837e-09	0.283601	-1.92079	0.0521948	0.0482562
dmr173308	chr12	41066624	41066623	+	15344	167274	rs4506713	chr12	41233897	41233897	107	86.7912	1.25837	1913.76	1.34108e-06	0.196962	0.274765	0.00649935	0.00874395
dmr173313	chr12	41080717	41080716	+	15356	-447481	rs7955293	chr12	40633236	40633236	107	99.2989	1.04135	4417.85	3.60335e-06	0.182522	1.87617	0.0342966	0.0300882
dmr173402	chr12	41422686	41422685	+	15193	-974707	rs1820547	chr12	40447979	40447979	107	118.327	0.918558	1410.19	3.53001e-05	0.148396	-0.352383	0.029797	0.027034
dmr173409	chr12	41445922	41445921	+	15095	-502289	rs1056019	chr12	40943633	40943633	107	115.756	0.964621	1437.39	2.8467e-05	0.151658	0.318812	0.0244976	0.0222071
dmr173496	chr12	41690300	41690299	+	15251	852202	rs2708032	chr12	42542501	42542501	107	89.1945	1.13209	2596.43	1.08271e-07	0.232754	0.364762	0.0009999	0.00142613
dmr173614	chr12	42103211	42103210	+	15169	373307	rs7959338	chr12	42476517	42476517	107	96.6866	0.967805	1303.76	7.76845e-06	0.171154	-0.302889	0.0331967	0.0313333
dmr173643	chr12	42253957	42253956	+	15034	215413	rs67217830	chr12	42469369	42469369	107	88.4422	0.959854	3683.88	4.57959e-07	0.212416	-1.91781	0.0249975	0.0200739
dmr173760	chr12	42591952	42591951	+	14745	-122583	rs67217830	chr12	42469369	42469369	107	86.6972	0.928747	4502.79	6.44714e-07	0.207524	-1.74948	0.0527947	0.0437262
dmr173879	chr12	42858296	42858295	+	14568	-503613	rs11830387	chr12	42354683	42354683	107	123.029	0.946088	4659.57	2.58061e-05	0.153143	-0.666681	0.0371963	0.0362374
dmr173941	chr12	43056114	43056113	+	14532	480390	rs71769971	chr12	43536503	43536510	107	112.549	0.982181	1498.07	2.38169e-05	0.154356	-0.414392	0.0261974	0.023359
dmr174119	chr12	43893039	43893038	+	13843	896522	rs1968664	chr12	44789560	44789560	107	99.487	0.874906	2657.91	3.68268e-06	0.182202	0.544025	0.039996	0.0361654
dmr174154	chr12	44007443	44007442	+	13814	-449401	rs11182159	chr12	43558042	43558042	107	95.9447	0.956571	1127.41	1.17618e-05	0.164965	-0.583336	0.0440956	0.043506
dmr174206	chr12	44329402	44329401	+	13956	738017	rs112568086	chr12	45067418	45067418	107	67.5542	1.04423	788.838	2.2897e-07	0.22225	1.03773	0.0140986	0.0263425
dmr174209	chr12	44340487	44340486	+	13933	-797097	rs275628	chr12	43543390	43543390	107	97.6897	0.968989	982.421	3.38149e-07	0.216732	0.76403	0.00229977	0.00135233
dmr17428	chr1	40852963	40852962	+	12855	539543	rs72667631	chr1	41392505	41392505	107	119.529	0.96336	2335.76	4.93115e-05	0.143309	0.894722	0.0464954	0.0464464
dmr174444	chr12	45509618	45509617	+	12807	202748	rs10880850	chr12	45712365	45712365	107	73.6252	0.880643	2931.03	9.01843e-10	0.296937	-1.72078	0.00659934	0.00265378
dmr174922	chr12	47380418	47380417	+	14216	-550112	rs61927431	chr12	46830306	46830306	107	114.356	0.970553	1732.48	2.40791e-05	0.15419	0.434374	0.0252975	0.0244952
dmr174962	chr12	47475174	47475173	+	14274	477844	rs4366552	chr12	47953017	47953017	107	106.519	0.93984	2639.28	9.96678e-06	0.16744	-0.744735	0.039596	0.0345669
dmr175080	chr12	47792388	47792387	+	14416	-734843	rs200659802	chr12	47057545	47057545	107	48.1291	0.953908	632.82	2.94722e-10	0.311196	-5.34453	0.00619938	0.0193819
dmr175084	chr12	47798157	47798156	+	14406	159667	rs116866645	chr12	47957823	47957823	107	84.8686	1.19488	3427.23	3.54168e-07	0.216074	-40.5133	0.00809919	0.00839999
dmr175101	chr12	47849594	47849593	+	14282	-61290	rs7959510	chr12	47788304	47788304	107	115.579	0.969142	2034.64	1.09946e-05	0.165974	-0.357976	0.0118988	0.0115178
dmr175195	chr12	48054683	48054682	+	13597	481084	rs117470061	chr12	48535766	48535766	107	116.54	1.00575	4939.01	2.11322e-05	0.156161	2.2337	0.0467953	0.0427856
dmr175349	chr12	48548213	48548212	+	12175	-960076	rs12307375	chr12	47588137	47588137	107	113.228	0.916856	1800.95	1.59993e-05	0.160351	-2.64335	0.0270973	0.0235243
dmr175408	chr12	48717532	48717538	+	11800	-668869	rs35902369	chr12	48048662	48048663	107	101.671	1.18271	3655.82	1.32182e-05	0.163217	-4.99259	0.0428957	0.0439546
dmr175506	chr12	48952194	48952193	+	11835	790212	rs74590387	chr12	49742405	49742405	107	90.9918	1.00988	4927.37	1.14602e-06	0.199239	11.7059	0.0440956	0.034114
dmr175537	chr12	49052259	49052258	+	11653	-165483	rs116229570	chr12	48886776	48886776	107	100.427	0.974466	2996.88	7.79612e-06	0.171102	910.105	0.0519948	0.0477115
dmr175574	chr12	49182316	49182315	+	11416	-295540	rs116229570	chr12	48886776	48886776	107	71.3368	0.590349	7490	2.00377e-11	0.344365	1018.93	0.0130987	0.0100154
dmr175603	chr12	49274722	49274721	+	11129	272996	rs11169067	chr12	49547717	49547717	107	89.2154	1.03177	2790.88	4.59564e-07	0.212366	-0.720533	0.010199	0.00992769
dmr175619	chr12	49309642	49309641	+	11071	-422866	rs116229570	chr12	48886776	48886776	107	75.0985	0.809469	1849.68	1.13186e-07	0.232135	997.775	0.0413959	0.0386859
dmr175629	chr12	49334836	49334835	+	11029	-339299	rs1054442	chr12	48995537	48995537	107	95.7357	0.954893	2082.87	1.55493e-07	0.227693	0.341035	0.00349965	0.00199798
dmr175639	chr12	49366271	49366272	+	11014	615418	rs111548217	chr12	49981690	49981690	107	124.701	0.972331	3888.76	2.0863e-05	0.156355	0.359201	0.0246975	0.0188605
dmr175704	chr12	49635367	49635366	+	10433	913513	rs181083577	chr12	50548879	50548879	107	78.4736	1.00661	2912.01	1.92812e-07	0.224671	109.523	0.0310969	0.023508
dmr175706	chr12	49639153	49639152	+	10424	330079	rs296763	chr12	49969231	49969231	107	81.2113	0.86428	1339.43	2.90321e-08	0.250909	-0.542744	0.00519948	0.00454095
dmr175716	chr12	49675442	49675441	+	10337	-556465	rs12228775	chr12	49118977	49118977	107	113.708	0.940816	1088.25	2.40648e-05	0.154199	0.423119	0.0205979	0.018973
dmr175724	chr12	49714949	49714948	+	10247	-136400	rs3887728	chr12	49578549	49578549	107	97.6062	0.980668	2265.27	8.42498e-06	0.169947	-0.750815	0.0543946	0.0498643
dmr175779	chr12	49858340	49858339	+	10224	-897087	rs4018511	chr12	48961253	48961253	107	93.113	1.11361	1968.11	8.15362e-06	0.170434	0.541443	0.0352965	0.0419735
dmr175852	chr12	50016244	50016243	+	10421	-468527	rs11169067	chr12	49547717	49547717	107	83.0086	0.998383	2449.05	1.07314e-08	0.264379	-0.758376	0.00139986	0.00119147
dmr175910	chr12	50231039	50231038	+	10859	-135521	rs836171	chr12	50095518	50095518	107	112.632	0.942141	955.186	2.97097e-06	0.185358	0.523908	0.00279972	0.00231308
dmr176187	chr12	51054152	51054151	+	10665	31334	rs970099	chr12	51085485	51085485	107	73.9596	1.2171	1052.64	6.58003e-07	0.207231	-0.662552	0.0166983	0.0165016
dmr176253	chr12	51188823	51188822	+	11117	-374902	rs829112	chr12	50813921	50813921	107	108.16	0.878319	2793.79	8.75855e-06	0.169368	-0.490574	0.039896	0.0361018
dmr176388	chr12	51541420	51541419	+	12297	827419	rs3782493	chr12	52368838	52368838	107	109.55	0.950156	5127.46	3.12387e-06	0.184622	-0.317052	0.020398	0.015432
dmr176442	chr12	51795782	51795781	+	13460	909846	rs12300094	chr12	52705627	52705627	107	97.9928	0.941131	1600.62	3.57403e-06	0.182643	-0.356937	0.0213979	0.0192542
dmr176541	chr12	52058975	52058974	+	13941	-465399	rs12424495	chr12	51593576	51593576	107	76.0599	0.984791	3338.82	7.33184e-08	0.238171	2.92569	0.0241976	0.020441
dmr176558	chr12	52096263	52096262	+	13907	450000	rs112196461	chr12	52546262	52546262	107	102.298	0.909443	2936.88	2.5947e-06	0.187343	3.26829	0.0223978	0.0193855
dmr176652	chr12	52268192	52268191	+	13768	627856	rs373482194	chr12	52896047	52896047	107	76.645	1.09467	2538.62	7.81878e-08	0.23728	-10.5484	0.00729927	0.00899618
dmr176664	chr12	52308200	52308199	+	13715	-460270	rs61933784	chr12	51847930	51847930	107	106.53	0.922344	2388.21	5.77178e-06	0.175566	0.71406	0.0220978	0.020571
dmr176809	chr12	52558069	52558068	+	13403	-470214	rs7132828	chr12	52087855	52087855	107	63.4999	1.26831	916.095	1.6058e-08	0.258951	0.55559	0.00369963	0.00342074
dmr176930	chr12	52761442	52761441	+	13661	-382966	rs11273756	chr12	52378465	52378476	107	114.085	0.972302	1750.09	3.01056e-06	0.185164	0.566912	0.00329967	0.00295376
dmr177063	chr12	52978876	52978875	+	13802	-21174	rs35650442	chr12	52957702	52957702	107	60.6473	0.73309	15264.7	1.40775e-13	0.401577	0.862289	0.0212979	0.00362779
dmr17711	chr1	41615679	41615678	+	12605	-217386	rs74374465	chr1	41398293	41398293	107	117.71	0.973359	2845.54	2.59315e-05	0.15307	2.53093	0.0330967	0.0317796
dmr177129	chr12	53184052	53184051	+	13362	968980	rs7135445	chr12	54153031	54153031	107	109.132	0.944068	1582.76	6.32046e-06	0.174219	-0.739403	0.0122988	0.0107831
dmr177182	chr12	53366558	53366594	+	12817	746121	rs11834093	chr12	54112715	54112715	107	113.635	0.926974	2843.78	8.87783e-06	0.169166	-0.737812	0.0214979	0.0186231
dmr177235	chr12	53559548	53559547	+	12160	965716	rs73310373	chr12	54525263	54525263	107	32.4344	1.18555	230.464	8.21217e-12	0.355031	2.60978	0.00419958	0.0207543
dmr177288	chr12	53718268	53718267	+	11829	806996	rs73310373	chr12	54525263	54525263	107	59.4456	0.618835	2610.22	2.24146e-10	0.314645	2.41583	0.0687931	0.0477352
dmr177301	chr12	53773433	53773432	+	11686	751831	rs73310373	chr12	54525263	54525263	107	62.5177	0.765508	1449.76	3.79756e-09	0.278202	2.33806	0.0327967	0.0317448
dmr177314	chr12	53823383	53823382	+	11726	701881	rs73310373	chr12	54525263	54525263	107	94.7117	0.983174	4444.26	4.59794e-07	0.212359	2.31483	0.0150985	0.010168
dmr177317	chr12	53826033	53826032	+	11744	699231	rs73310373	chr12	54525263	54525263	107	71.8697	1.17875	1749.81	1.10069e-07	0.232524	2.4158	0.00709929	0.0112835
dmr177356	chr12	53916075	53916074	+	11586	929840	rs10747720	chr12	54845914	54845914	107	122.611	0.931728	3111.71	2.26983e-05	0.155082	0.338301	0.0244976	0.0238851
dmr177366	chr12	54004133	54004132	+	11800	20941	rs2077177	chr12	54025073	54025073	107	119.121	0.969285	1988.58	4.62599e-05	0.144283	0.332972	0.039896	0.0376427
dmr177436	chr12	54207247	54207246	+	12146	318017	rs73310373	chr12	54525263	54525263	107	85.5373	0.860018	2812.23	1.35841e-07	0.229586	2.401	0.0191981	0.0146753
dmr177448	chr12	54269212	54269211	+	12366	256052	rs73310373	chr12	54525263	54525263	107	76.5823	1.16621	1729.04	1.20049e-06	0.198567	2.17027	0.030097	0.0401726
dmr177450	chr12	54282818	54282817	+	12403	-363634	rs12828616	chr12	53919184	53919184	107	100.689	0.938679	1489.33	1.19126e-05	0.164774	0.791485	0.0428957	0.0401183
dmr177451	chr12	54283174	54283173	+	12405	-416187	rs7296202	chr12	53866987	53866987	107	118.588	0.959719	1709.22	5.33725e-05	0.142102	0.309475	0.0419958	0.0409163
dmr177452	chr12	54290521	54290520	+	12433	234743	rs73310373	chr12	54525263	54525263	107	80.4381	0.839603	4375.63	1.33459e-08	0.261447	2.45361	0.0152985	0.00970786
dmr177477	chr12	54477449	54477448	+	13118	-347790	rs73317059	chr12	54129659	54129659	107	64.7329	1.11422	1929.14	3.07526e-08	0.250123	-0.963605	0.0263974	0.0207726
dmr177496	chr12	54544737	54544736	+	13513	-19474	rs73310373	chr12	54525263	54525263	107	95.2342	0.914091	4933.94	1.02794e-06	0.20081	2.34855	0.0338966	0.0287012
dmr177497	chr12	54555270	54555269	+	13538	-576634	rs68095774	chr12	53978636	53978636	107	89.1005	0.961216	1154.67	1.62292e-07	0.227093	0.690471	0.00449955	0.00264227
dmr177498	chr12	54556142	54556141	+	13549	-30879	rs73310373	chr12	54525263	54525263	107	37.4291	1.09416	285.694	5.71363e-11	0.331622	2.47315	0.00539946	0.0222654
dmr177503	chr12	54577623	54577622	+	13690	-52360	rs73310373	chr12	54525263	54525263	107	77.9094	1.07603	3102.85	3.21099e-08	0.249533	2.46397	0.00809919	0.00499523
dmr177519	chr12	54631521	54631520	+	13950	163568	rs10783655	chr12	54795088	54795088	107	110.49	1.00856	4534.8	5.94987e-07	0.208674	0.408732	0.00209979	0.00166585
dmr177521	chr12	54650418	54650417	+	13974	-125155	rs73310373	chr12	54525263	54525263	107	52.6327	1.41033	592.634	4.30274e-08	0.245523	2.51812	0.0138986	0.0198584
dmr177537	chr12	54706541	54706540	+	13961	606307	rs73118932	chr12	55312847	55312847	107	68.62	0.770316	2454.74	2.16527e-09	0.285577	-0.79699	0.0190981	0.0158365
dmr177547	chr12	54743858	54743857	+	13939	568990	rs73118932	chr12	55312847	55312847	107	60.8249	0.750565	3805.84	9.24694e-11	0.325688	-0.867362	0.0282972	0.0175806
dmr177560	chr12	54771028	54771027	+	13859	-245765	rs73310373	chr12	54525263	54525263	107	74.9522	0.80289	1456.11	7.07658e-08	0.238662	2.65565	0.0241976	0.0256525
dmr177564	chr12	54778402	54778401	+	13844	8914	rs10783648	chr12	54787315	54787315	107	117.407	0.994263	3987.77	1.67228e-05	0.159686	0.347194	0.0275972	0.0261145
dmr177582	chr12	54817537	54817536	+	13854	-147460	rs556444144	chr12	54670077	54670077	107	60.3129	1.08907	1360.5	2.67648e-08	0.252018	-3.28272	0.0169983	0.0296162
dmr177656	chr12	55017590	55017589	+	13469	-162635	rs10783684	chr12	54854955	54854955	107	115.537	0.950887	1478.95	4.32169e-05	0.145319	0.370075	0.0415958	0.0375851
dmr177662	chr12	55042635	55042634	+	13439	-517372	rs73310373	chr12	54525263	54525263	107	88.3586	1.06484	3655.23	6.75741e-08	0.239301	2.76762	0.00369963	0.0023234
dmr177663	chr12	55043452	55043451	+	13442	-518189	rs73310373	chr12	54525263	54525263	107	95.3491	0.874145	7070.95	3.13501e-07	0.217805	2.42231	0.029697	0.0182966
dmr177692	chr12	55156849	55156849	+	13425	-9123	rs34571286	chr12	55147726	55147726	107	119.915	0.944845	1662.79	6.80588e-05	0.138386	-0.371526	0.0505949	0.0490923
dmr177713	chr12	55221725	55221724	+	13392	-198057	rs73108851	chr12	55023668	55023668	107	105.673	0.967319	3004.75	1.29372e-05	0.163538	-0.685927	0.0521948	0.048352
dmr177725	chr12	55284163	55284162	+	13366	-758900	rs73310373	chr12	54525263	54525263	107	92.0785	0.908981	4316.52	7.29876e-07	0.205743	2.60205	0.0393961	0.0277811
dmr177728	chr12	55294135	55294134	+	13379	-768872	rs73310373	chr12	54525263	54525263	107	69.759	1.18036	2022.88	5.25689e-08	0.242768	2.42956	0.0108989	0.0105696
dmr177731	chr12	55304212	55304211	+	13378	-778949	rs73310373	chr12	54525263	54525263	107	46.6976	1.18276	697.447	1.04601e-10	0.324161	2.52236	0.00169983	0.00610998
dmr17777	chr1	41772562	41772561	+	12673	328483	rs5773761	chr1	42101044	42101044	107	115.067	0.948139	1206.63	4.18291e-05	0.145816	-0.332911	0.0322968	0.0315193
dmr177806	chr12	55635629	55635628	+	13251	-47216	rs117647917	chr12	55588413	55588413	107	101.086	0.872626	6232.6	1.27771e-06	0.197664	-3.71978	0.0428957	0.0277437
dmr177886	chr12	55956509	55956508	+	12451	-608252	rs61957914	chr12	55348257	55348257	107	77.4914	0.804345	3775.77	5.32211e-08	0.242598	-0.501173	0.0556944	0.0345884
dmr177905	chr12	56013288	56013287	+	12248	-370276	rs73329974	chr12	55643012	55643012	107	118.181	1.0013	2738.17	1.86469e-05	0.158047	4.00404	0.020198	0.0183666
dmr177919	chr12	56065976	56065975	+	12110	511180	rs137928860	chr12	56577155	56577155	107	100.95	0.954655	3691.81	4.61396e-07	0.212309	2.68504	0.00759924	0.0047286
dmr1779	chr1	3529732	3529731	+	18133	-471444	rs2376821	chr1	3058288	3058288	107	113.687	0.983712	2044.08	3.92607e-05	0.14678	0.340406	0.0479952	0.0475145
dmr178003	chr12	56422139	56422139	+	10848	16124	rs34644700	chr12	56438263	56438263	107	122.162	0.949005	1571.04	1.42687e-05	0.16207	0.337707	0.00679932	0.00732555
dmr178037	chr12	56505110	56505109	+	10567	907963	rs519452	chr12	57413072	57413072	107	73.5729	1.13272	1911.77	9.28117e-09	0.266325	-0.616722	0.00319968	0.00167461
dmr178038	chr12	56510703	56510702	+	10521	796542	rs116380587	chr12	57307244	57307244	107	45.266	0.969013	5185.17	5.76416e-12	0.359217	-95.6604	0.060494	0.0455401
dmr17820	chr1	41918590	41918639	+	12474	827981	rs13871	chr1	42746620	42746620	107	114.994	1.05812	3372.1	3.01206e-05	0.150803	-2.31487	0.0377962	0.0408465
dmr178251	chr12	57222109	57222108	+	10462	-253548	rs2167306	chr12	56968561	56968561	107	85.2447	0.729632	2276.29	1.57777e-08	0.259189	0.586381	0.00779922	0.00730524
dmr178372	chr12	57698555	57698554	+	11707	973599	rs2061203	chr12	58672153	58672153	107	72.4131	0.782269	2139.41	5.72994e-08	0.24158	-0.623192	0.0585941	0.0453302
dmr178416	chr12	57926317	57926316	+	11870	850494	rs5798470	chr12	58776810	58776810	107	99.3825	0.965047	3050.25	3.79741e-06	0.18175	-0.402903	0.0349965	0.0292937
dmr178422	chr12	57939691	57939690	+	11868	732463	rs2061203	chr12	58672153	58672153	107	82.2562	0.923445	1483.76	5.90251e-09	0.272363	-0.725561	0.00189981	0.00093363
dmr178467	chr12	58094884	58094883	+	12136	825444	rs117169805	chr12	58920327	58920327	107	79.3514	0.83064	2633.42	2.4262e-07	0.221432	-0.807275	0.0590941	0.046483
dmr178487	chr12	58208615	58208614	+	12513	711713	rs117169805	chr12	58920327	58920327	107	44.0644	1.18817	609.824	2.54797e-09	0.283448	-0.795657	0.0285971	0.0462157
dmr178514	chr12	58318905	58318904	+	12673	694380	rs141599919	chr12	59013284	59013284	107	99.0899	0.870787	1884.82	4.42588e-07	0.212903	-0.726902	0.0069993	0.00514757
dmr178517	chr12	58327512	58327511	+	12709	651558	rs7955499	chr12	58979069	58979069	107	111.295	0.948403	1260.44	1.24521e-05	0.164111	-0.774106	0.0162984	0.0134811
dmr178552	chr12	58425864	58425863	+	12887	61186	rs7972953	chr12	58487049	58487049	107	122.339	0.909903	4199.74	8.34177e-06	0.170094	-0.291222	0.0156984	0.0125827
dmr178559	chr12	58446687	58446686	+	12891	587056	rs79217271	chr12	59033742	59033742	107	57.5752	1.30122	980.073	3.52447e-09	0.279186	-0.697074	0.00349965	0.00361825
dmr178573	chr12	58462847	58462846	+	12920	546884	rs9668093	chr12	59009730	59009730	107	94.7222	0.838988	2395.86	1.23449e-06	0.198162	-0.588061	0.0285971	0.0260726
dmr178581	chr12	58480988	58481004	+	12948	529328	rs17536158	chr12	59010332	59010332	107	105.234	1.09209	3540.12	1.60458e-05	0.160307	-0.622727	0.0457954	0.0482315
dmr178600	chr12	58562593	58562592	+	13124	363388	rs17618789	chr12	58925980	58925980	107	84.2729	1.00844	5313.76	1.27373e-07	0.230486	-0.827855	0.0245975	0.0141833
dmr178644	chr12	58732137	58732136	+	13064	245326	rs11172854	chr12	58977462	58977462	107	95.3178	0.775393	3989.62	4.49833e-07	0.212671	-0.437398	0.029697	0.0246394
dmr178689	chr12	58943989	58943988	+	13433	33474	rs11172854	chr12	58977462	58977462	107	82.7683	0.973537	4136.28	7.27893e-09	0.269572	-0.430666	0.00289971	0.0018333
dmr178700	chr12	58996906	58996905	+	13360	-245766	rs2712502	chr12	58751140	58751140	107	121.712	0.982079	3232.22	4.78155e-05	0.143779	-0.381004	0.0484952	0.0483899
dmr178709	chr12	59029133	59029132	+	13317	838662	rs10877355	chr12	59867794	59867794	107	115.725	0.954967	2254.89	3.18868e-05	0.149939	0.338639	0.0406959	0.0398278
dmr178780	chr12	59371552	59371551	+	13467	-337796	rs78796385	chr12	59033756	59033756	107	92.2248	0.876834	1688.83	8.83104e-08	0.23559	-0.829361	0.00319968	0.00280182
dmr178787	chr12	59390065	59390064	+	13438	-458962	rs10534650	chr12	58931101	58931103	107	119.696	0.949773	1743.34	2.13096e-05	0.156035	-0.590818	0.0167983	0.0152283
dmr178901	chr12	59985340	59985339	+	13219	-794364	rs12322293	chr12	59190976	59190976	107	110.135	0.93317	1665.33	7.72647e-06	0.171235	-0.879062	0.0156984	0.0132058
dmr179014	chr12	60674385	60674384	+	14125	908827	rs10877694	chr12	61583211	61583211	107	124.847	0.904718	3680.31	3.99658e-06	0.180997	-0.390767	0.00539946	0.00426174
dmr17907	chr1	42241328	42241327	+	13184	819027	rs636747	chr1	43060354	43060354	107	119.894	0.959368	2469.17	4.41994e-05	0.144977	0.5155	0.0444956	0.0430424
dmr179096	chr12	61079694	61079694	+	14561	537619	rs11284433	chr12	61617313	61617314	107	117.575	0.943602	1553.62	3.55331e-05	0.148296	-0.350262	0.0325967	0.0283533
dmr179215	chr12	61510688	61510687	+	14085	699179	rs11174373	chr12	62209866	62209866	107	92.9354	0.925616	4843.42	7.01672e-08	0.23878	0.616777	0.00619938	0.00397733
dmr179329	chr12	61921888	61921887	+	13895	85503	rs10877781	chr12	62007390	62007390	107	121.514	0.942113	3966.98	1.25576e-05	0.163985	-0.413549	0.0184982	0.0167642
dmr179365	chr12	62061930	62061929	+	14089	-191889	rs10877753	chr12	61870041	61870041	107	114.847	0.955533	1500.15	3.75907e-05	0.147441	-0.591835	0.0351965	0.034301
dmr179373	chr12	62081732	62081731	+	13995	-439640	rs10784245	chr12	61642092	61642092	107	84.8895	1.1792	3820.32	1.42475e-07	0.228918	-0.629927	0.0059994	0.0043495
dmr179388	chr12	62128883	62128882	+	13974	420709	rs10877874	chr12	62549591	62549591	107	117.857	0.958045	2480.72	3.12387e-05	0.15025	-0.379324	0.0375962	0.0355378
dmr179457	chr12	62430586	62430585	+	13762	-212616	rs570468060	chr12	62217970	62217970	107	110.197	0.904473	4817.93	2.73928e-08	0.251702	-0.714473	0.00089991	0.000208802
dmr179475	chr12	62463883	62463882	+	13734	-4952	rs11174490	chr12	62458931	62458931	107	84.2625	1.07412	5400.33	1.18159e-07	0.231535	-0.633318	0.0137986	0.00998546
dmr179499	chr12	62546476	62546475	+	13820	-348153	rs3759290	chr12	62198323	62198323	107	76.3315	1.09052	3675.31	1.63269e-07	0.227008	0.524674	0.0228977	0.0254183
dmr179500	chr12	62554956	62554955	+	13844	537652	rs10877952	chr12	63092607	63092607	107	104.356	0.979493	1595.22	8.87191e-06	0.169176	-0.69617	0.0222978	0.0198451
dmr17957	chr1	42444593	42444592	+	12833	876088	rs1098184	chr1	43320680	43320680	107	102.684	1.0388	2732.58	1.42463e-05	0.162093	-0.397448	0.0510949	0.0496729
dmr179752	chr12	63509913	63509912	+	13351	232162	rs4763122	chr12	63742074	63742074	107	120.762	0.951059	2579.64	4.6258e-05	0.144283	-0.276572	0.0490951	0.0453693
dmr179833	chr12	63848163	63848162	+	13331	-947961	rs10877926	chr12	62900202	62900202	107	95.2864	0.861062	3076.21	2.35258e-06	0.188777	-0.567742	0.050195	0.0449513
dmr179875	chr12	64039954	64039953	+	12957	-815517	rs10784345	chr12	63224437	63224437	107	114.095	0.933582	3001.51	1.2071e-05	0.164577	0.278763	0.0272973	0.0246504
dmr179921	chr12	64266551	64266550	+	12333	-867366	rs143369676	chr12	63399185	63399185	107	78.4632	0.818372	4177.66	1.4873e-08	0.259986	3.18569	0.0232977	0.0145777
dmr179939	chr12	64328873	64328872	+	12270	170639	rs79044770	chr12	64499511	64499511	107	111.775	0.940325	1969.01	9.46186e-06	0.168216	2.27706	0.0175982	0.0156173
dmr180000	chr12	64545564	64545563	+	11826	764957	rs34284328	chr12	65310520	65310524	107	115.913	1.02675	3378.69	2.54444e-05	0.153357	-0.439149	0.0391961	0.0350736
dmr180049	chr12	64677353	64677352	+	11471	826475	rs112361764	chr12	65503827	65503828	107	118.411	0.947478	1350.59	7.45096e-05	0.136999	-0.351634	0.0546945	0.0490675
dmr180102	chr12	64815718	64815717	+	11380	-127014	rs693179	chr12	64688704	64688704	107	114.314	0.923301	1736.78	3.41178e-05	0.148913	-0.350556	0.0467953	0.0421592
dmr180209	chr12	65429410	65429409	+	11621	848935	rs74097906	chr12	66278344	66278344	107	57.1363	1.12139	766.438	8.27914e-08	0.236486	2.07649	0.0235976	0.0468037
dmr180218	chr12	65467824	65467823	+	11759	506123	rs61921611	chr12	65973946	65973946	107	110.929	0.984514	2351.9	2.15015e-05	0.1559	-0.820298	0.039996	0.0371269
dmr180335	chr12	65969346	65969345	+	12269	318251	rs111740937	chr12	66287596	66287597	107	68.1289	1.26026	1299.87	1.90868e-07	0.224814	-24.9708	0.0137986	0.016319
dmr180417	chr12	66271305	66271305	+	12762	488238	rs10878502	chr12	66759543	66759543	107	120.385	0.951211	1990.11	5.52059e-05	0.141586	-0.314628	0.0473953	0.0440623
dmr180424	chr12	66287739	66287738	+	12794	184833	rs12581129	chr12	66472571	66472571	107	104.973	0.964221	1268.91	1.88157e-05	0.157911	0.526327	0.0358964	0.0325757
dmr180457	chr12	66407634	66407633	+	12942	-950243	rs10878283	chr12	65457391	65457391	107	123.74	0.965116	3607.23	3.11769e-05	0.15028	-0.333334	0.029697	0.030575
dmr1805	chr1	3558062	3558061	+	18252	-717134	rs35458816	chr1	2840928	2840928	107	103.531	0.947874	1873.76	1.8444e-06	0.192329	-0.8197	0.00819918	0.00682043
dmr180638	chr12	66988449	66988448	+	13819	589091	rs2904501	chr12	67577539	67577539	107	115.84	0.935439	1637.75	4.05616e-05	0.146284	0.387442	0.0432957	0.0402037
dmr180649	chr12	67034602	67034601	+	13818	-505318	rs7974552	chr12	66529284	66529284	107	73.8655	0.829925	4009.03	6.0494e-10	0.302059	0.866923	0.00609939	0.00377929
dmr180658	chr12	67081778	67081777	+	13850	-459814	rs7300761	chr12	66621964	66621964	107	118.651	0.961496	2405.92	4.38946e-06	0.179614	0.510761	0.00419958	0.00402088
dmr180710	chr12	67280124	67280123	+	14064	813546	rs143106695	chr12	68093669	68093669	107	99.5497	0.926743	2046.06	5.87752e-06	0.175297	-1.89597	0.0379962	0.033922
dmr180712	chr12	67285725	67285724	+	14060	534253	rs7980400	chr12	67819977	67819977	107	113.134	0.955566	1915.56	6.95464e-06	0.1728	0.714322	0.00979902	0.00916415
dmr180811	chr12	67569554	67569553	+	13778	767740	rs149306432	chr12	68337293	68337293	107	86.2687	1.00629	4045.01	7.11775e-07	0.206104	17.373	0.0356964	0.0334069
dmr180876	chr12	67776095	67776094	+	13439	373008	rs2216165	chr12	68149102	68149102	107	94.3146	0.980194	1371.82	3.91151e-06	0.181314	-0.71864	0.0238976	0.0218168
dmr180878	chr12	67777689	67777688	+	13439	810639	rs35346999	chr12	68588327	68588328	107	117.961	0.984393	2881.68	3.53838e-05	0.14836	-0.47696	0.0414959	0.0419496
dmr180904	chr12	67849345	67849344	+	13502	-280927	rs55665527	chr12	67568417	67568418	107	115.527	0.974295	1786.45	3.1714e-05	0.150021	-0.401039	0.030197	0.0299232
dmr180927	chr12	67917841	67917840	+	13537	-525037	rs7136124	chr12	67392804	67392804	107	117.972	0.957287	2402.64	3.49501e-05	0.148547	-0.367757	0.040496	0.0384861
dmr18094	chr1	42848150	42848149	+	12405	-685246	rs140969935	chr1	42162904	42162904	107	94.3669	1.0537	2602.44	5.53246e-06	0.176193	-3.28454	0.0337966	0.0421065
dmr180953	chr12	67977614	67977613	+	13534	-822627	rs11176606	chr12	67154987	67154987	107	115.349	0.920495	3143.93	9.98179e-06	0.167418	-0.402074	0.0211979	0.0202923
dmr181093	chr12	68451952	68452089	+	13885	1687	rs7977634	chr12	68453776	68453776	107	107.763	0.94378	2876.96	1.76007e-09	0.28828	-0.264324	9.999e-05	9.06762e-06
dmr181103	chr12	68484358	68484357	+	13872	338528	rs1144946	chr12	68822885	68822885	107	44.0539	1.42552	780.091	5.21599e-11	0.332739	0.730389	0.00169983	0.0031624
dmr181124	chr12	68535683	68535682	+	13879	574621	rs73329476	chr12	69110303	69110303	107	104.503	0.971749	1729.99	7.15771e-07	0.206024	0.78471	0.00279972	0.00202254
dmr181130	chr12	68545429	68545428	+	13896	184112	rs61193219	chr12	68729540	68729540	107	77.3765	1.16241	2257.97	7.87258e-08	0.237185	-1.04882	0.00859914	0.00507834
dmr181132	chr12	68553420	68553629	+	13901	632198	rs59813273	chr12	69185827	69185827	107	58.0141	0.556444	11617.5	1.70023e-12	0.373458	2.80142	0.0764924	0.039954
dmr181216	chr12	68824976	68825005	+	13868	360822	rs59813273	chr12	69185827	69185827	107	82.4548	0.719138	11745.7	9.3004e-09	0.266297	2.54359	0.0480952	0.0260126
dmr181263	chr12	68935424	68935423	+	14046	644479	rs710753	chr12	69579902	69579902	107	102.977	0.925137	2671.84	7.62551e-06	0.171431	-0.364841	0.0431957	0.039938
dmr181265	chr12	68945639	68945638	+	14041	-961930	rs57092069	chr12	67983709	67983709	107	96.4045	0.95688	2035.2	5.41538e-07	0.210021	-0.47004	0.00589941	0.00519783
dmr181328	chr12	69112946	69112945	+	14218	558949	rs11613689	chr12	69671894	69671894	107	104.712	0.961626	2233.86	1.48707e-05	0.161449	2.98029	0.0466953	0.0461891
dmr18136	chr1	42949693	42949692	+	12311	-391151	rs11210669	chr1	42558542	42558542	107	117.46	0.949697	1747.72	4.1853e-05	0.145807	-0.728538	0.0365963	0.0368306
dmr181385	chr12	69205182	69205181	+	14115	414454	rs71454237	chr12	69619635	69619635	107	95.5581	0.961969	1714.24	1.14511e-06	0.19925	0.592481	0.010499	0.00899785
dmr181425	chr12	69342108	69342107	+	14102	-156281	rs59813273	chr12	69185827	69185827	107	67.7214	0.812581	1316.06	3.45865e-08	0.248517	3.27652	0.0316968	0.0357946
dmr18148	chr1	42972004	42972003	+	12272	389516	rs11210838	chr1	43361519	43361519	107	72.0578	0.736431	1736.53	4.06862e-09	0.277292	2.30077	0.0116988	0.0131414
dmr181490	chr12	69514654	69514653	+	14014	-566727	rs2642563	chr12	68947927	68947927	107	57.3558	0.64283	1610.8	1.71528e-10	0.317999	42.5404	0.0394961	0.0366317
dmr181524	chr12	69615287	69615286	+	14245	-142599	rs11177688	chr12	69472688	69472688	107	73.6879	0.967015	1083.13	6.42047e-07	0.207583	0.871367	0.0378962	0.0440348
dmr181560	chr12	69678526	69678526	+	14293	-2107	rs397725884	chr12	69676419	69676419	107	114.785	0.964192	1993.37	1.07403e-05	0.166324	-0.393841	0.0138986	0.0121489
dmr181664	chr12	69979425	69979424	+	14447	195034	rs12320360	chr12	70174458	70174458	107	79.7693	0.936646	1448.29	1.14185e-06	0.199291	0.729907	0.049795	0.0482788
dmr181867	chr12	70567986	70567985	+	14267	-331977	rs12227001	chr12	70236009	70236009	107	112.329	1.0564	5487.58	1.66572e-05	0.159745	4.8096	0.0484952	0.0452991
dmr181971	chr12	70940259	70940258	+	13894	243264	rs1877120	chr12	71183522	71183522	107	114.858	0.957762	2043.62	1.25202e-05	0.164029	0.4668	0.0162984	0.0149203
dmr182178	chr12	71752155	71752154	+	12629	-411226	rs59258696	chr12	71340929	71340929	107	39.3622	1.48577	320.087	7.78329e-09	0.268678	15.0424	0.0248975	0.043829
dmr182214	chr12	71958328	71958327	+	12986	840304	rs117218378	chr12	72798631	72798631	107	40.543	1.0437	2133.23	4.54689e-13	0.388499	-4.28723	0.0320968	0.0157488
dmr182345	chr12	72612674	72612673	+	12935	200738	rs12810935	chr12	72813411	72813411	107	112.037	1.01981	2259.26	2.25688e-05	0.155169	-0.665217	0.0285971	0.0297604
dmr182361	chr12	72702089	72702088	+	12978	199154	rs7310651	chr12	72901242	72901242	107	91.5665	0.92399	3010.44	9.74e-08	0.234228	-0.661882	0.00579942	0.00401872
dmr182398	chr12	72851098	72851097	+	12961	148020	rs12426027	chr12	72999117	72999117	107	95.6312	0.723372	7409.38	1.47655e-07	0.228418	-0.586845	0.039996	0.0237815
dmr182647	chr12	74171286	74171285	+	13742	693534	rs61932653	chr12	74864819	74864819	107	85.809	0.970525	995.502	4.96293e-06	0.1778	2.20149	0.0474953	0.0472921
dmr182693	chr12	74361197	74361196	+	13416	168364	rs2605340	chr12	74529560	74529560	107	99.4034	0.869786	2489.85	1.87892e-06	0.192059	0.455758	0.0241976	0.0204945
dmr182711	chr12	74447143	74447142	+	13344	111340	rs11180100	chr12	74558482	74558482	107	118.755	0.986585	2121.14	2.86111e-05	0.151582	0.598891	0.0237976	0.0230502
dmr182929	chr12	75561565	75561564	+	13632	219914	rs117402990	chr12	75781478	75781478	107	77.0107	1.1189	1873.53	2.417e-08	0.253407	-11.487	0.00269973	0.00208519
dmr183079	chr12	76017719	76017718	+	13223	218489	rs4761395	chr12	76236207	76236207	107	96.206	0.870265	3729.19	1.84932e-06	0.192291	-0.57493	0.0431957	0.038909
dmr183085	chr12	76083437	76083436	+	13221	-25126	rs11180816	chr12	76058311	76058311	107	102.841	1.07127	3299.22	8.97529e-06	0.169004	-0.715964	0.0371963	0.0336059
dmr183478	chr12	77490252	77490251	+	13902	458912	rs2370037	chr12	77949163	77949163	107	41.5565	1.39384	6701.09	2.06772e-14	0.422391	0.598537	0.00589941	0.00203417
dmr18354	chr1	43482134	43482133	+	12534	-607026	rs4660678	chr1	42875108	42875108	107	121.315	0.961261	2369.14	1.96897e-05	0.157227	-0.32115	0.0154985	0.0154625
dmr183555	chr12	77833936	77833936	+	14112	9682	rs2049583	chr12	77843618	77843618	107	97.4181	0.905157	1950.64	1.53434e-06	0.195008	0.490324	0.0164984	0.0143036
dmr183598	chr12	77962614	77962613	+	14200	-779455	rs35672525	chr12	77183159	77183159	107	83.8445	1.00481	1057.97	1.562e-06	0.194748	0.769602	0.0236976	0.0220031
dmr183612	chr12	78030487	78030486	+	14124	-165688	rs770161	chr12	77864799	77864799	107	105.631	0.910647	2708.65	1.15456e-06	0.199131	-0.523546	0.0069993	0.00625125
dmr183667	chr12	78325122	78325121	+	13697	-490081	rs10859453	chr12	77835041	77835041	107	103.51	0.946599	1667.4	2.45847e-06	0.188133	-0.33476	0.00919908	0.00801977
dmr183790	chr12	78980373	78980372	+	12267	-996098	rs149931526	chr12	77984275	77984275	107	67.8886	0.624	2099.83	1.63403e-09	0.289247	2.13849	0.0284972	0.0319673
dmr183887	chr12	79532700	79532699	+	12294	-862704	rs17045709	chr12	78669996	78669996	107	116.31	0.897119	2578.01	1.13989e-05	0.165434	0.919556	0.0211979	0.0198437
dmr184031	chr12	80375562	80375561	+	12271	518573	rs11114647	chr12	80894134	80894134	107	110.438	0.86606	3132.83	5.48634e-06	0.176317	1.70222	0.0272973	0.0229214
dmr184216	chr12	81080600	81080599	+	13045	254325	rs77880854	chr12	81334924	81334924	107	85.3179	0.869102	1436.43	9.71886e-07	0.20162	2.6843	0.0336966	0.0314487
dmr184263	chr12	81245355	81245354	+	13015	652229	rs75522338	chr12	81897583	81897583	107	120.49	0.937491	2107.33	3.33569e-05	0.149255	-3.28163	0.0315968	0.0287856
dmr184487	chr12	82362196	82362195	+	13462	244074	rs11115314	chr12	82606269	82606269	107	56.9796	0.482519	5701.01	1.39922e-13	0.401644	0.634411	0.0370963	0.0261555
dmr184499	chr12	82420925	82420924	+	13616	311034	rs12368660	chr12	82731958	82731958	107	49.0486	0.609937	2693.64	1.26923e-12	0.376822	-0.743587	0.0639936	0.0409394
dmr184611	chr12	82987242	82987241	+	14334	-607016	rs2401028	chr12	82380226	82380226	107	73.458	0.856837	1539.15	1.3562e-07	0.229608	0.973763	0.0382962	0.0362281
dmr184916	chr12	84198083	84198082	+	13890	-944418	rs12580743	chr12	83253665	83253665	107	122.925	0.948358	2156.14	3.68561e-05	0.14774	-0.409035	0.0283972	0.0257779
dmr184917	chr12	84198819	84198818	+	13889	-265624	rs7485814	chr12	83933195	83933195	107	122.047	0.928539	1631.07	1.70053e-05	0.159434	-0.404886	0.0129987	0.0103242
dmr185043	chr12	85000250	85000249	+	12769	227907	rs12827555	chr12	85228156	85228156	107	61.828	1.31793	737.88	4.93984e-07	0.211335	-0.739412	0.0333967	0.0385604
dmr185067	chr12	85304673	85304672	+	12805	-832124	rs12579485	chr12	84472549	84472549	107	112.914	0.965402	1211.52	2.25553e-05	0.155178	-0.747019	0.0206979	0.0187928
dmr185202	chr12	85850447	85850446	+	12400	-149883	rs963823	chr12	85700564	85700564	107	123.698	0.932071	1267.65	6.13212e-05	0.139981	-0.548927	0.0322968	0.0273558
dmr185211	chr12	85864382	85864381	+	12426	166297	rs55914419	chr12	86030678	86030678	107	102.967	0.921654	1064.25	1.73407e-05	0.15914	-1.75151	0.039796	0.0360477
dmr185217	chr12	85897764	85897763	+	12399	-669608	rs12827555	chr12	85228156	85228156	107	97.6479	0.994796	1573.74	5.81701e-06	0.17545	-0.731104	0.0246975	0.023771
dmr185221	chr12	85918073	85918072	+	12366	784153	rs59469568	chr12	86702225	86702225	107	121.389	0.933126	2081.46	5.06398e-05	0.142904	-16.2178	0.0441956	0.041693
dmr185263	chr12	86120408	86120407	+	12728	787046	rs10745437	chr12	86907453	86907453	107	113.019	0.926848	1711.4	3.86314e-06	0.181497	30.0861	0.00849915	0.00548066
dmr185301	chr12	86289778	86289777	+	13200	-571068	rs56123818	chr12	85718710	85718710	107	78.4736	0.967277	741.789	9.13765e-07	0.202509	0.837857	0.0240976	0.0225188
dmr185370	chr12	86703066	86703065	+	13813	123833	rs2730683	chr12	86826898	86826898	107	100.647	0.903613	2215.6	2.16052e-06	0.190022	-0.557479	0.0175982	0.0155564
dmr185394	chr12	86874623	86874622	+	13227	-647691	rs12311449	chr12	86226932	86226932	107	119.455	0.943526	1537.61	4.13327e-05	0.145998	0.517963	0.030197	0.0283475
dmr185553	chr12	87811028	87811027	+	11752	-143744	rs73197433	chr12	87667284	87667284	107	81.8069	0.652637	7371.45	2.03556e-09	0.286384	316.276	0.0261974	0.0137372
dmr185606	chr12	88046899	88046898	+	11211	177477	rs7977726	chr12	88224375	88224375	107	123.886	0.935128	863.223	7.73982e-06	0.171209	-0.420747	0.00349965	0.00202071
dmr185629	chr12	88207287	88207286	+	10970	80914	rs2216153	chr12	88288200	88288200	107	124.973	0.925285	1137.98	1.89683e-05	0.157789	-0.381335	0.00829917	0.00663395
dmr185684	chr12	88493799	88493798	+	10335	818527	rs960285	chr12	89312325	89312325	107	91.0649	1.05965	1575.36	3.32649e-06	0.183698	-0.716455	0.0160984	0.0220805
dmr185720	chr12	88810715	88810714	+	10066	882899	rs34332162	chr12	89693613	89693614	107	96.1224	0.892117	2015.31	6.01498e-07	0.208518	0.452303	0.00939906	0.00846375
dmr185736	chr12	88913202	88913201	+	9987	921878	rs114899166	chr12	89835079	89835079	107	114.952	0.907353	2327.44	2.99376e-05	0.150895	-0.879794	0.0509949	0.0489336
dmr185737	chr12	88927232	88927231	+	9972	768873	rs10777190	chr12	89696104	89696104	107	101.368	1.02756	4015.41	8.39255e-08	0.236298	0.45589	0.00179982	0.000598091
dmr185853	chr12	89442393	89442392	+	10266	-336877	rs10745494	chr12	89105516	89105516	107	117.564	0.948323	1296.48	4.76386e-05	0.143835	0.288435	0.0353965	0.0317184
dmr185860	chr12	89465062	89465061	+	10311	15978	rs111848146	chr12	89481039	89481053	107	117.094	0.939754	2321.97	8.96111e-06	0.169027	-0.521131	0.0132987	0.010716
dmr185885	chr12	89521173	89521172	+	10436	174932	rs10777190	chr12	89696104	89696104	107	105.798	0.958062	2781.88	8.34829e-06	0.170083	0.429664	0.0326967	0.0305599
dmr185907	chr12	89661697	89661696	+	10739	-54160	rs2681476	chr12	89607537	89607537	107	118.212	0.985156	2778.88	4.33611e-05	0.145268	0.438713	0.0490951	0.0491018
dmr185922	chr12	89761400	89761399	+	10849	319299	rs7485419	chr12	90080698	90080698	107	121.984	0.928216	1306.38	3.4687e-05	0.148662	0.498017	0.020298	0.0178721
dmr185983	chr12	90091840	90091839	+	11330	-492110	rs11105337	chr12	89599730	89599730	107	125.767	0.923137	2056.97	4.88834e-05	0.143442	-0.637106	0.0350965	0.0299017
dmr186033	chr12	90309957	90309956	+	11655	-613853	rs10777190	chr12	89696104	89696104	107	100.051	0.871441	5965.46	3.52116e-07	0.216157	0.382696	0.0159984	0.0104452
dmr186092	chr12	90619178	90619177	+	11621	654516	rs939898	chr12	91273693	91273693	107	90.8769	0.729486	4132.8	2.67518e-07	0.220052	-1.79173	0.0423958	0.0346294
dmr186119	chr12	90866124	90866123	+	12149	-626687	rs11105548	chr12	90239437	90239437	107	113.917	0.935841	2827.93	9.01735e-06	0.168934	-0.650235	0.0192981	0.0175936
dmr186127	chr12	90899487	90899486	+	12241	7817	rs28520177	chr12	90907303	90907303	107	100.041	0.965214	1334.94	1.4239e-05	0.162101	-0.811278	0.0446955	0.0405689
dmr186195	chr12	91288116	91288115	+	13045	640581	rs4643111	chr12	91928696	91928696	107	87.1465	0.896266	2824.02	7.79745e-07	0.204793	-0.544715	0.0393961	0.0357833
dmr186197	chr12	91293918	91293917	+	13016	-467897	rs11105830	chr12	90826021	90826021	107	121.608	0.941244	2334.08	2.35226e-05	0.154544	-1.48858	0.0211979	0.0197461
dmr186204	chr12	91310958	91310957	+	12978	-267026	rs59668681	chr12	91043932	91043932	107	78.2646	0.901233	1375.11	4.88846e-07	0.211484	1.03515	0.0367963	0.0351315
dmr186274	chr12	91668429	91668428	+	13153	260268	rs4643111	chr12	91928696	91928696	107	81.6815	0.892106	2972.92	1.41848e-08	0.260625	-0.547834	0.00609939	0.004416
dmr186289	chr12	91711665	91711664	+	13200	448750	rs11106448	chr12	92160414	92160414	107	120.375	0.941603	3014.58	3.41312e-05	0.148907	-0.566696	0.0438956	0.0407695
dmr186346	chr12	91925762	91925761	+	13231	12490	rs78307161	chr12	91938251	91938251	107	123.186	0.950826	2955.25	7.21307e-06	0.172258	-1.84762	0.00669933	0.00575307
dmr186352	chr12	91937589	91937588	+	13239	-8893	rs4643111	chr12	91928696	91928696	107	92.2666	0.878619	2890.42	4.62303e-07	0.212281	-0.534585	0.0177982	0.0155006
dmr186390	chr12	92074456	92074455	+	13280	38640	rs11106428	chr12	92113095	92113095	107	86.9793	1.10787	4933.37	4.13938e-07	0.213856	-1.0669	0.0174983	0.0157828
dmr186413	chr12	92173317	92173316	+	13269	-244621	rs4643111	chr12	91928696	91928696	107	72.5803	0.96574	3275.94	1.55167e-08	0.259414	-0.539959	0.0176982	0.0126263
dmr186425	chr12	92220724	92220723	+	13208	-292028	rs4643111	chr12	91928696	91928696	107	100.093	0.924899	2315.28	5.16108e-06	0.177221	-0.601147	0.0349965	0.0325575
dmr186479	chr12	92410471	92410470	+	13356	86948	rs61936600	chr12	92497418	92497418	107	90.6992	0.826735	3641.76	3.42828e-09	0.27955	-0.865325	0.0019998	0.000914311
dmr186542	chr12	92554926	92554925	+	13536	710719	rs61935527	chr12	93265644	93265644	107	59.3934	0.729816	5651.91	9.84922e-11	0.324906	-1.8053	0.0626937	0.0335304
dmr186544	chr12	92556621	92556620	+	13555	-627925	rs4643111	chr12	91928696	91928696	107	82.7369	0.866072	2679.83	2.28988e-07	0.222249	-0.567159	0.0308969	0.0268669
dmr186548	chr12	92562181	92562180	+	13566	-521070	rs34576889	chr12	92041111	92041111	107	105.15	0.956287	1775.13	1.21646e-05	0.164461	-0.790349	0.0325967	0.0303238
dmr186585	chr12	92676774	92676773	+	13704	-487694	rs12371711	chr12	92189080	92189080	107	80.041	1.04793	4150.26	1.1888e-09	0.293372	-0.984074	0.00059994	0.000419344
dmr186615	chr12	92738941	92738940	+	13676	-810245	rs4643111	chr12	91928696	91928696	107	84.3565	0.852768	1734.71	3.96566e-08	0.246643	-0.582805	0.00619938	0.00504485
dmr186718	chr12	93198343	93198342	+	13863	780494	rs12424920	chr12	93978836	93978836	107	93.4474	0.938675	1845.72	5.57147e-06	0.176089	2.76537	0.0516948	0.0497409
dmr186846	chr12	93537795	93537794	+	13646	85644	rs2364275	chr12	93623438	93623438	107	52.7059	0.867404	750.123	7.4414e-10	0.299407	-0.798029	0.0192981	0.0228875
dmr186861	chr12	93573585	93573613	+	13682	-378915	rs73372176	chr12	93194670	93194670	107	111.692	1.02882	6740.61	5.52442e-07	0.209736	0.682099	0.00319968	0.0017354
dmr187141	chr12	94309883	94309882	+	14315	670791	rs76835653	chr12	94980673	94980673	107	95.6208	0.900064	2554.5	2.26334e-06	0.189342	3.84099	0.0340966	0.0305982
dmr187210	chr12	94551011	94551010	+	14739	-272052	rs832505	chr12	94278959	94278959	107	116.216	0.959053	2643.04	1.56741e-05	0.160659	-0.304008	0.020098	0.0211553
dmr187308	chr12	94763718	94763717	+	14954	-179015	rs11615515	chr12	94584703	94584703	107	71.4309	0.978784	1409.08	2.87451e-08	0.251045	4.84943	0.0118988	0.00930279
dmr187349	chr12	94830257	94830256	+	15036	-633914	rs150642220	chr12	94196343	94196343	107	55.8511	0.595657	74284.9	4.84298e-21	0.564651	-6.35212	0.00589941	0.000271407
dmr187377	chr12	94870612	94870611	+	14991	88011	rs111439331	chr12	94958622	94958628	107	113.186	0.97023	2044.99	9.63849e-06	0.16794	-0.307919	0.0137986	0.0125299
dmr187380	chr12	94876483	94876482	+	14999	-192744	rs73228560	chr12	94683739	94683739	107	83.2907	1.10252	5539.72	1.27935e-07	0.230424	2.99398	0.0160984	0.0111203
dmr187481	chr12	95101267	95101271	+	14735	297597	rs282327	chr12	95398868	95398868	107	117.272	0.962722	2842.8	9.05529e-06	0.168871	0.39803	0.0118988	0.0114712
dmr187668	chr12	95489779	95489778	+	14909	-745512	rs117443856	chr12	94744267	94744267	107	85.088	1.08593	3774.61	7.54679e-07	0.205263	-4.09147	0.0326967	0.0280242
dmr187750	chr12	95651790	95651789	+	14692	-968051	rs73228560	chr12	94683739	94683739	107	100.124	0.856238	8795.77	1.33198e-07	0.22986	3.16646	0.0119988	0.00721923
dmr187822	chr12	95803423	95803422	+	14387	-468955	rs2658678	chr12	95334468	95334468	107	113.886	0.947664	2067.09	1.55611e-05	0.160768	0.433348	0.0220978	0.021427
dmr187844	chr12	95856347	95856346	+	14269	975938	rs1833244	chr12	96832284	96832284	107	107.711	0.976716	2419	8.61505e-06	0.169614	0.416064	0.0223978	0.0213188
dmr187883	chr12	95969528	95969527	+	14078	498587	rs746400	chr12	96468114	96468114	107	106.227	0.97671	2064.11	1.66338e-05	0.159766	-0.610347	0.040196	0.0394551
dmr187927	chr12	96098546	96098545	+	14237	-850586	rs78552001	chr12	95247960	95247960	107	58.6619	1.13911	2338.62	1.87978e-08	0.256819	2.0916	0.0508949	0.0477557
dmr187937	chr12	96119365	96119364	+	14266	94604	rs143678662	chr12	96213968	96213971	107	96.8643	0.969208	1734.97	8.52718e-07	0.203506	-0.67634	0.00889911	0.00584245
dmr187968	chr12	96193814	96193813	+	14353	845715	rs10860125	chr12	97039528	97039528	107	113.395	0.956534	2364.77	2.33743e-05	0.154639	0.266894	0.0384962	0.0366474
dmr187997	chr12	96258701	96258700	+	14440	917296	rs1016487	chr12	97175996	97175996	107	99.393	0.974022	2155.96	6.17102e-06	0.174574	0.322637	0.0319968	0.031215
dmr188000	chr12	96264273	96264272	+	14442	937337	rs17707616	chr12	97201609	97201609	107	93.3638	0.901742	3152.76	1.66771e-06	0.193796	4.84472	0.0388961	0.0360052
dmr188092	chr12	96565176	96565175	+	14175	496180	rs2111343	chr12	97061355	97061355	107	117.282	0.937444	5793.34	1.70081e-05	0.159431	-0.606301	0.0529947	0.0477169
dmr188111	chr12	96648889	96648888	+	13971	874927	rs12369705	chr12	97523815	97523815	107	66.9168	0.91107	2336.75	1.41291e-08	0.260678	-0.898662	0.0249975	0.0257594
dmr188146	chr12	96736081	96736080	+	13919	83619	rs77845508	chr12	96819699	96819699	107	96.5821	1.16957	6940.99	8.44656e-07	0.203642	1.99246	0.0121988	0.00947607
dmr188151	chr12	96752378	96752377	+	13924	414382	rs140308192	chr12	97166759	97166759	107	114.847	0.949756	2043.39	1.24969e-05	0.164057	-0.673708	0.0173983	0.0154881
dmr18820	chr1	44806455	44806454	+	11131	-464342	rs76487324	chr1	44342113	44342113	107	66.7601	0.852558	1257.35	5.04234e-08	0.243342	-0.821046	0.0381962	0.0397589
dmr188301	chr12	97321523	97321522	+	13788	71092	rs10745794	chr12	97392614	97392614	107	104.095	0.964467	1888.79	6.00605e-06	0.174976	-0.697096	0.0186981	0.0177558
dmr188347	chr12	97427837	97427836	+	13820	27780	rs10777866	chr12	97455616	97455616	107	116.603	0.965423	2132.55	1.27083e-05	0.163806	0.50386	0.0141986	0.0130091
dmr18840	chr1	44863255	44863254	+	11145	-564250	rs325154	chr1	44299005	44299005	107	101.566	0.913623	1952.86	6.65697e-08	0.239508	0.603352	0.00059994	0.000587808
dmr188716	chr12	98829904	98829903	+	12953	-675324	rs17350601	chr12	98154580	98154580	107	105.276	1.00495	3108.28	1.4397e-07	0.228772	-0.696165	0.00069993	0.000542335
dmr188968	chr12	99998516	99998515	+	12875	817555	rs1399450	chr12	100816070	100816070	107	124.053	0.925311	1767.76	5.98379e-05	0.140355	-0.336218	0.0413959	0.0362409
dmr188990	chr12	100070948	100070947	+	12974	976069	rs7136472	chr12	101047016	101047016	107	61.3369	0.843885	1033.91	2.07348e-11	0.343953	-0.782553	0.00189981	0.00150568
dmr189032	chr12	100229891	100229890	+	13024	817126	rs7136472	chr12	101047016	101047016	107	83.855	0.889693	1890.77	1.14732e-06	0.199222	-0.684802	0.0489951	0.0477765
dmr189223	chr12	101052287	101052287	+	13324	-133039	rs496373	chr12	100919248	100919248	107	118.442	0.959783	1442.01	1.69495e-05	0.159483	0.485195	0.0130987	0.0105796
dmr189232	chr12	101091963	101091962	+	13252	583524	rs1263786	chr12	101675486	101675486	107	101.598	0.946582	1278.53	3.28519e-06	0.183882	0.521178	0.0119988	0.00985266
dmr189300	chr12	101332325	101332324	+	13021	-581475	rs1877879	chr12	100750850	100750850	107	97.439	1.03263	3666.77	4.08934e-06	0.180659	2.11512	0.0371963	0.0353126
dmr189424	chr12	101686811	101686810	+	13009	-642780	rs2221288	chr12	101044031	101044031	107	75.6941	0.948909	2893.61	6.45616e-09	0.27117	-0.523182	0.00579942	0.00425707
dmr189439	chr12	101723371	101723370	+	13065	-678375	rs11363359	chr12	101044995	101044996	107	79.0901	0.767151	6442.63	2.52462e-08	0.252814	-0.552086	0.0491951	0.0337697
dmr18952	chr1	45240129	45240128	+	10574	-250273	rs12402452	chr1	44989856	44989856	107	103.28	0.883047	2076.34	8.5129e-06	0.169792	3.75859	0.0427957	0.040334
dmr189570	chr12	102204591	102204590	+	13042	-926276	rs850786	chr12	101278315	101278315	107	97.324	0.897804	3986.05	1.52589e-06	0.195088	-0.354384	0.0327967	0.0282243
dmr189579	chr12	102263149	102263148	+	12861	750879	rs34481973	chr12	103014027	103014027	107	106.028	0.944436	1658.18	1.78383e-05	0.158714	-0.743829	0.0433957	0.0393611
dmr189735	chr12	102882104	102882103	+	12895	-679759	rs7973796	chr12	102202345	102202345	107	118.661	0.955065	1760.95	2.78462e-05	0.151992	0.34243	0.0255974	0.0216341
dmr189901	chr12	103621471	103621470	+	14021	-462478	rs7969097	chr12	103158993	103158993	107	114.617	0.94288	2953.26	1.33789e-05	0.163035	-0.533765	0.0270973	0.0246756
dmr189991	chr12	103827138	103827138	+	14176	992248	rs2453165	chr12	104819386	104819386	107	116.592	0.95822	2496.27	2.94293e-05	0.151155	0.587374	0.0377962	0.0372048
dmr190146	chr12	104204855	104204854	+	14087	-473518	rs56343453	chr12	103731337	103731337	107	116.101	0.941289	2079.33	2.62383e-05	0.152892	0.514904	0.0345965	0.0310562
dmr190150	chr12	104208430	104208429	+	14077	17492	rs4592489	chr12	104225921	104225921	107	113.573	0.935709	2278.15	9.74538e-09	0.265671	-0.375405	9.999e-05	1.70946e-05
dmr190159	chr12	104227764	104227763	+	14086	-513440	rs117462820	chr12	103714324	103714324	107	113.458	0.932115	2048.52	2.4945e-05	0.153656	-2.67707	0.0420958	0.0374039
dmr190276	chr12	104518148	104518147	+	14328	771856	rs73181857	chr12	105290003	105290003	107	97.4808	0.90168	5022.85	5.22946e-07	0.210521	-0.931375	0.0174983	0.0139857
dmr190318	chr12	104597066	104597065	+	14350	821260	rs7979928	chr12	105418325	105418325	107	91.4725	1.04534	6899.89	6.46621e-08	0.23991	2.11359	0.00559944	0.00307924
dmr190443	chr12	104930955	104930954	+	14205	487371	rs7979928	chr12	105418325	105418325	107	92.7264	0.89525	3273.79	4.29261e-08	0.245556	2.06875	0.00329967	0.00238139
dmr190518	chr12	105099995	105099994	+	14572	655339	rs11112713	chr12	105755333	105755333	107	118.358	0.947021	3733.26	7.97759e-07	0.204465	-0.72948	0.00149985	0.00115669
dmr190662	chr12	105546040	105546039	+	14464	-995290	rs61940019	chr12	104550750	104550750	107	96.6448	0.938646	1487.59	6.61091e-06	0.173552	-0.86667	0.0382962	0.0348533
dmr190693	chr12	105660868	105660867	+	14183	-381540	rs73181847	chr12	105279328	105279328	107	107.428	0.917239	4117.52	2.30522e-06	0.189074	-0.695295	0.0176982	0.0137549
dmr190724	chr12	105736500	105736499	+	14048	233234	rs10082945	chr12	105969733	105969733	107	123.572	0.958704	3463.27	2.01754e-05	0.15686	0.381207	0.0210979	0.0190432
dmr190741	chr12	105770932	105770931	+	13955	174523	rs12425155	chr12	105945454	105945454	107	101.577	0.961714	1402.42	3.90139e-06	0.181352	0.597064	0.0138986	0.0116449
dmr190806	chr12	105955487	105955486	+	13724	879412	rs7138037	chr12	106834898	106834898	107	90.4171	0.862643	1639.88	3.02195e-06	0.185109	0.659685	0.0490951	0.0493509
dmr190819	chr12	105992954	105992953	+	13661	3503	rs2730477	chr12	105996456	105996456	107	114.795	0.94383	1489.7	4.48816e-05	0.144744	-0.455249	0.0452955	0.0427253
dmr190865	chr12	106121833	106121832	+	13471	-402675	rs12831841	chr12	105719158	105719158	107	111.807	0.974141	2933.29	4.73376e-06	0.178499	-0.767368	0.0117988	0.00965818
dmr190866	chr12	106123420	106123419	+	13472	9667	rs11614704	chr12	106133086	106133086	107	99.7691	1.09994	4076.33	1.71674e-06	0.193374	-19.1602	0.0113989	0.00983975
dmr191036	chr12	106692018	106692017	+	13239	956865	rs147336943	chr12	107648882	107648882	107	77.4705	1.06721	2825.73	3.86599e-07	0.214829	3.75791	0.0349965	0.0347446
dmr191145	chr12	107128715	107128714	+	13563	-961923	rs147513101	chr12	106166792	106166792	107	114.408	0.954688	4347.88	7.73797e-06	0.171213	2.66315	0.0237976	0.0198145
dmr191269	chr12	107451502	107451501	+	13594	681326	rs73197641	chr12	108132827	108132827	107	59.6023	0.784274	928.614	8.66172e-09	0.26725	1.85125	0.0343966	0.0433815
dmr191359	chr12	107685045	107685147	+	13825	41780	rs7486215	chr12	107726927	107726927	107	116.488	1.01511	4519.22	3.85382e-07	0.214874	-0.343208	0.00079992	0.000470751
dmr191438	chr12	107856356	107856355	+	13972	499989	rs11113836	chr12	108356344	108356344	107	94.2833	0.981772	1278.44	9.00319e-06	0.168957	0.49093	0.0393961	0.0414698
dmr191514	chr12	108071093	108071092	+	14115	-563579	rs2193162	chr12	107507514	107507514	107	76.7182	1.01335	799.685	1.05362e-06	0.200454	0.771416	0.0281972	0.027168
dmr191535	chr12	108133320	108133319	+	14140	174050	rs117441009	chr12	108307369	108307369	107	117.209	1.0168	3565.64	2.64802e-05	0.152753	-1.65927	0.039896	0.0358214
dmr19154	chr1	45923059	45923058	+	11050	-139432	rs55654017	chr1	45783627	45783627	107	123.771	0.955237	2606.8	5.35492e-05	0.142051	-0.652683	0.0478952	0.0419631
dmr191554	chr12	108177361	108177360	+	14190	-44534	rs73197641	chr12	108132827	108132827	107	61.7026	0.6646	2774.11	5.00569e-10	0.304476	1.78458	0.0487951	0.0397458
dmr191567	chr12	108207905	108207904	+	14195	274748	rs75265082	chr12	108482652	108482652	107	63.8134	1.30456	3125.36	4.03907e-09	0.277388	-50.023	0.010299	0.00445684
dmr19156	chr1	45930326	45930325	+	11103	-940470	rs12402452	chr1	44989856	44989856	107	67.4079	0.747107	823.232	1.15214e-08	0.263425	3.7063	0.0159984	0.0207731
dmr191579	chr12	108240424	108240423	+	14208	899724	rs4766494	chr12	109140147	109140147	107	113.102	0.960671	1973.99	8.26845e-06	0.170226	0.413277	0.0120988	0.0109626
dmr191601	chr12	108303013	108303012	+	14117	-296967	rs34183308	chr12	108006046	108006046	107	104.074	0.934783	1888.34	5.33536e-06	0.17673	-0.549361	0.0206979	0.0183098
dmr19161	chr1	45943504	45943503	+	11091	597673	rs12736095	chr1	46541176	46541176	107	110.406	0.926063	1218.46	3.03926e-05	0.150666	0.413721	0.0418958	0.0366288
dmr191738	chr12	108585712	108585711	+	14220	329175	rs77325465	chr12	108914886	108914886	107	97.8465	0.978059	4701.25	2.30052e-06	0.189104	-0.304122	0.0368963	0.0316187
dmr191780	chr12	108726807	108726806	+	14404	-593980	rs73197641	chr12	108132827	108132827	107	55.3182	0.496871	15789.3	1.21554e-14	0.428031	1.75718	0.0641936	0.0255941
dmr191811	chr12	108816187	108816351	+	14238	-683360	rs73197641	chr12	108132827	108132827	107	80.1037	0.884872	19036.9	2.75205e-10	0.312061	1.60492	0.0116988	0.00214995
dmr191824	chr12	108859022	108859021	+	14025	-228682	rs8179121	chr12	108630340	108630340	107	93.8235	0.793403	2721.2	5.77547e-07	0.2091	0.496416	0.0213979	0.0228765
dmr191853	chr12	108913681	108913680	+	13762	-780854	rs73197641	chr12	108132827	108132827	107	58.1499	0.649389	11441	7.78957e-13	0.382402	1.78991	0.0433957	0.0165924
dmr191975	chr12	109191494	109191493	+	12839	-20784	rs11065725	chr12	109170710	109170710	107	52.4969	1.15587	1048.02	9.66769e-10	0.296041	-0.735492	0.00889911	0.0101133
dmr192043	chr12	109384568	109384567	+	12338	-885048	rs35975059	chr12	108499520	108499520	107	56.9587	1.32455	787.582	2.49244e-09	0.283737	-0.524113	0.00139986	0.00217763
dmr192091	chr12	109453150	109453149	+	12135	-329515	rs61934262	chr12	109123635	109123635	107	112.872	0.948154	1671.4	2.69696e-06	0.186777	-0.417972	0.00389961	0.00334195
dmr192102	chr12	109466987	109466986	+	12077	-472339	rs1865148	chr12	108994648	108994648	107	111.848	0.928811	1969.78	9.88573e-06	0.167562	-0.542911	0.0205979	0.0171162
dmr192269	chr12	109841374	109841373	+	11451	73810	rs12049951	chr12	109915183	109915183	107	123.06	0.935082	1464.21	3.16608e-05	0.150047	-0.619965	0.0179982	0.0160453
dmr192492	chr12	110917402	110917401	+	9769	-100179	rs7960825	chr12	110817223	110817223	107	129.633	0.920723	1138.39	1.76964e-05	0.158834	-0.342285	0.00709929	0.00430151
dmr19267	chr1	46354176	46354175	+	11457	509800	rs7528956	chr1	46863975	46863975	107	114.179	0.939508	1426.98	5.08519e-05	0.14284	-0.466184	0.0527947	0.0494244
dmr192690	chr12	111610555	111610554	+	9104	-740352	rs11609385	chr12	110870203	110870203	107	101.054	0.878657	1940.08	1.53249e-07	0.227897	-0.509046	0.00259974	0.0016782
dmr192810	chr12	112068142	112068141	+	9395	-173351	rs80111670	chr12	111894791	111894791	107	73.4058	1.06086	1554.86	2.26215e-07	0.22242	2.205	0.0316968	0.0221574
dmr192844	chr12	112292789	112292788	+	9460	401848	rs7964004	chr12	112694636	112694636	107	84.0222	1.07494	1325.4	4.5877e-06	0.178962	-0.496653	0.0465953	0.0499019
dmr192921	chr12	112709778	112709777	+	10653	413064	rs61941396	chr12	113122841	113122841	107	74.0223	0.979415	1938.49	1.42623e-07	0.228904	-0.924115	0.0275972	0.0256851
dmr193013	chr12	112969896	112969895	+	11519	-275260	rs7964004	chr12	112694636	112694636	107	80.5739	1.14856	2478.3	4.10939e-07	0.21396	-0.503693	0.0144986	0.0151077
dmr193083	chr12	113107426	113107425	+	12146	-20667	rs61942310	chr12	113086759	113086759	107	70.5949	0.806701	1630.79	7.2876e-08	0.238255	-1.63041	0.0512949	0.046053
dmr193117	chr12	113202542	113202541	+	12646	348236	rs7955168	chr12	113550777	113550777	107	105.851	0.906993	5188.9	3.16187e-06	0.184444	-0.545254	0.0356964	0.0276172
dmr193119	chr12	113211167	113211166	+	12692	870127	rs4767204	chr12	114081293	114081293	107	84.8895	1.04016	3023.42	8.65522e-07	0.203291	-0.581853	0.0318968	0.0303417
dmr193126	chr12	113238858	113238857	+	12840	-525954	rs150177253	chr12	112712904	112712904	107	87.6062	0.930057	4603.82	5.89792e-08	0.241181	-0.646293	0.00949905	0.00650807
dmr193158	chr12	113331047	113331046	+	13192	-125815	rs7297727	chr12	113205232	113205232	107	69.6858	1.20028	1575.75	2.0155e-07	0.224047	2.225	0.019698	0.0208709
dmr193301	chr12	113757392	113757391	+	14869	834928	rs1815052	chr12	114592319	114592319	107	120.344	0.976339	2868.94	2.18419e-05	0.155663	0.517012	0.0225977	0.0210888
dmr193628	chr12	114406360	114406359	+	15949	-730820	rs111888245	chr12	113675540	113675540	107	12.7898	2.50084	2009.12	9.84585e-28	0.673075	-6.87627	0.00419958	0.0239714
dmr19365	chr1	46595073	46595072	+	12008	981277	rs6702276	chr1	47576349	47576349	107	114.283	0.927098	1773.52	2.5577e-05	0.153278	0.519299	0.0357964	0.0320726
dmr193661	chr12	114535254	114535253	+	16141	956437	rs4767330	chr12	115491690	115491690	107	104.785	0.934914	4302.94	5.3902e-06	0.176579	-0.303865	0.039896	0.0370111
dmr19380	chr1	46639328	46639327	+	12154	-973127	rs3014232	chr1	45666201	45666201	107	90.4798	1.1961	1730.06	4.46096e-06	0.179376	-0.831962	0.0211979	0.0204341
dmr193948	chr12	115235514	115235513	+	14669	34115	rs17811454	chr12	115269628	115269628	107	116.059	0.947436	1886.44	9.2389e-07	0.20235	-0.58933	0.00129987	0.000908566
dmr193970	chr12	115276983	115276982	+	14561	-851867	rs1248063	chr12	114425116	114425116	107	116.749	0.940459	2316.99	1.43669e-05	0.161967	0.505546	0.0205979	0.0177687
dmr193982	chr12	115306760	115306759	+	14469	-867246	rs16944272	chr12	114439514	114439514	107	105.276	1.0073	5683.99	6.16619e-06	0.174586	5.31367	0.0426957	0.0397455
dmr194070	chr12	115552939	115552938	+	14302	195747	rs780877	chr12	115748685	115748685	107	111.963	0.930564	2034.37	2.19812e-05	0.155567	0.495997	0.0385961	0.0373462
dmr194172	chr12	115823033	115823032	+	14198	548918	rs58694421	chr12	116371950	116371951	107	107.334	0.911406	6930.73	5.02389e-08	0.243392	0.565642	0.00109989	0.000698595
dmr194194	chr12	115879616	115879615	+	14134	-918359	rs79605254	chr12	114961257	114961257	107	123.06	0.957142	5668.31	8.43992e-06	0.16992	-2.60372	0.0142986	0.0123957
dmr194226	chr12	116035781	116035780	+	13796	336170	rs58694421	chr12	116371950	116371951	107	98.6511	0.955196	2532.54	2.3158e-10	0.314234	0.734514	9.999e-05	5.30617e-06
dmr194246	chr12	116250487	116250486	+	13600	121464	rs58694421	chr12	116371950	116371951	107	59.4665	0.860493	1926.4	1.46903e-10	0.319936	0.528121	0.00979902	0.00824058
dmr194418	chr12	116592625	116592624	+	13499	-220674	rs58694421	chr12	116371950	116371951	107	108.139	1.00796	3705.54	1.48372e-07	0.22835	0.584415	0.00039996	0.000442474
dmr194422	chr12	116607751	116607750	+	13530	-235800	rs58694421	chr12	116371950	116371951	107	87.9615	0.91276	3667.85	1.00319e-08	0.265283	0.556876	0.0029997	0.0014703
dmr194558	chr12	116889377	116889376	+	13587	-866219	rs61936949	chr12	116023158	116023158	107	65.9241	0.831497	3832.72	3.74247e-09	0.278395	-5.53305	0.0447955	0.0315442
dmr194560	chr12	116896736	116896735	+	13620	857902	rs71450230	chr12	117754637	117754638	107	115.422	0.9739	2909.32	7.93664e-06	0.170836	-0.380484	0.0114989	0.0114864
dmr194569	chr12	116915911	116915910	+	13631	1070	rs12821492	chr12	116916980	116916980	107	89.8842	0.947043	1836.03	6.20759e-08	0.240474	-0.292467	0.00179982	0.00189043
dmr194583	chr12	116963373	116963372	+	13646	942343	rs79858144	chr12	117905715	117905715	107	84.367	1.05137	5151.55	2.29288e-07	0.22223	2.14287	0.0223978	0.0180465
dmr194599	chr12	117027521	117027520	+	13910	-655570	rs58694421	chr12	116371950	116371951	107	93.8235	0.930974	2966.32	8.66789e-10	0.297447	0.613543	0.00019998	5.9388e-05
dmr194600	chr12	117027909	117027908	+	13909	-655135	rs113755261	chr12	116372774	116372774	107	105.234	0.960467	2339.71	1.09094e-05	0.16609	-0.422231	0.0387961	0.0347263
dmr194735	chr12	117309503	117309502	+	14413	-937552	rs58694421	chr12	116371950	116371951	107	89.2259	0.998434	1499.86	3.12846e-07	0.217835	0.600589	0.00669933	0.0045653
dmr194767	chr12	117376878	117376877	+	14177	-704218	rs201821955	chr12	116672660	116672660	107	119.821	0.958726	3715.37	2.69789e-05	0.152471	-4.56925	0.0406959	0.0379692
dmr194772	chr12	117394157	117394156	+	14188	-157833	rs10774909	chr12	117236324	117236324	107	102.204	0.932143	2884.09	6.33565e-06	0.174184	-0.531633	0.0415958	0.0379961
dmr194835	chr12	117567438	117567437	+	14351	-18631	rs7959541	chr12	117548807	117548807	107	116.039	0.959794	2060.21	9.69964e-06	0.167846	0.309416	0.0109989	0.0102949
dmr194880	chr12	117678358	117678357	+	14233	-161960	rs1108565	chr12	117516398	117516398	107	117.355	0.948576	1899.44	2.54741e-05	0.153339	-0.388282	0.0243976	0.0242545
dmr194897	chr12	117697431	117697430	+	14280	785461	rs55801852	chr12	118482891	118482891	107	59.3934	0.809099	1197.53	4.48854e-09	0.275994	0.892906	0.0338966	0.0364242
dmr194976	chr12	117847014	117847013	+	14327	-164449	rs11068626	chr12	117682565	117682565	107	65.4121	0.807321	1293.73	4.47682e-09	0.276028	-2.28221	0.0134987	0.0172494
dmr195002	chr12	117905422	117905421	+	14437	-206940	rs113679432	chr12	117698481	117698482	107	105.736	0.887364	4435.06	2.98005e-06	0.185313	2.31688	0.0272973	0.0251526
dmr195015	chr12	117951001	117951000	+	14556	865440	rs61240619	chr12	118816440	118816440	107	98.8705	0.931832	3817.47	2.49323e-06	0.187928	-1.89898	0.0326967	0.0302429
dmr195040	chr12	117984088	117984087	+	14627	-585081	rs11068467	chr12	117399007	117399007	107	110.908	0.963388	1857.79	8.92558e-07	0.202848	-0.591835	0.00269973	0.00136574
dmr195448	chr12	119108921	119108920	+	13748	-186225	rs11326915	chr12	118922695	118922696	107	94.3564	0.930901	2774.54	1.3903e-07	0.229261	-0.705224	0.00419958	0.00333544
dmr195479	chr12	119175320	119175319	+	13724	-359880	rs11069093	chr12	118815440	118815440	107	106.906	0.914091	2827.85	1.77068e-06	0.192924	-0.728665	0.009999	0.0082234
dmr195535	chr12	119292457	119292456	+	13736	-330193	rs66498536	chr12	118962264	118962264	107	104.649	0.929226	2842.47	9.4544e-06	0.168228	0.875995	0.0481952	0.0433762
dmr195646	chr12	119571457	119571456	+	13451	-28266	rs1716454	chr12	119543191	119543191	107	117.993	0.940359	1577.78	2.76679e-05	0.152089	-0.584924	0.0262974	0.0218475
dmr195659	chr12	119614124	119614123	+	13404	365397	rs6490276	chr12	119979520	119979520	107	116.875	0.959274	1609.92	2.1408e-05	0.155966	-0.436621	0.019798	0.0171982
dmr195668	chr12	119640136	119640135	+	13403	-682732	rs7971547	chr12	118957404	118957404	107	114.137	0.949646	1929.07	2.12874e-05	0.156051	0.305232	0.030497	0.026648
dmr195671	chr12	119649463	119649462	+	13384	-527155	rs80308662	chr12	119122308	119122308	107	103.865	1.00223	1540.74	2.41665e-05	0.154136	0.499769	0.0480952	0.047517
dmr195685	chr12	119694714	119694713	+	13340	292538	rs12298267	chr12	119987251	119987251	107	88.1705	0.881563	2702.56	3.77554e-08	0.247317	-0.562054	0.00549945	0.00362945
dmr19574	chr1	47326382	47326381	+	13717	740895	rs41287876	chr1	48067276	48067276	107	96.3418	0.93481	1639.03	3.27736e-06	0.183917	-0.92266	0.0248975	0.0221493
dmr195792	chr12	119968841	119968840	+	13149	1	rs2393569	chr12	119968841	119968841	107	114.116	0.980331	3365.9	3.43841e-06	0.183212	-0.279829	0.00819918	0.0060902
dmr19579	chr1	47332303	47332302	+	13688	395990	rs143219431	chr1	47728292	47728292	107	59.0381	0.910416	789.414	2.5877e-08	0.252478	2.21438	0.0353965	0.0405856
dmr195809	chr12	120043336	120043335	+	13161	990199	rs3213545	chr12	121033534	121033534	107	90.3335	1.00251	4535.72	4.88858e-07	0.211484	-0.49991	0.0229977	0.0170361
dmr195811	chr12	120053375	120053374	+	13187	980160	rs3213545	chr12	121033534	121033534	107	82.6011	0.956999	5262.66	4.34354e-09	0.276428	-0.566096	0.00349965	0.00180898
dmr195824	chr12	120100473	120100472	+	13138	176474	rs2524393	chr12	120276946	120276946	107	112.998	0.941269	2076.86	2.71098e-05	0.152398	0.358936	0.0414959	0.0411416
dmr195833	chr12	120113775	120113774	+	13091	358944	rs73221378	chr12	120472718	120472718	107	83.5833	0.919385	1520.06	1.25692e-06	0.197901	2.03101	0.0368963	0.0384511
dmr195851	chr12	120199396	120199395	+	13272	702849	rs62785060	chr12	120902244	120902247	107	99.6124	1.03136	3993.17	1.40524e-06	0.196284	-0.9858	0.0125987	0.0111214
dmr195854	chr12	120208270	120208269	+	13278	789270	rs2259820	chr12	120997539	120997539	107	103.155	0.946521	1757.77	5.32794e-06	0.176751	-0.664028	0.019998	0.0176669
dmr195890	chr12	120324963	120324963	+	13257	581808	rs61946382	chr12	120906771	120906771	107	106.133	0.952967	2069.03	6.7692e-06	0.173201	0.520915	0.0206979	0.0188048
dmr195927	chr12	120444740	120444739	+	13371	255808	rs560736	chr12	120700547	120700547	107	84.785	0.847292	2904.36	1.86456e-07	0.225143	0.642042	0.0257974	0.021759
dmr196000	chr12	120603736	120603735	+	13350	389687	rs1169300	chr12	120993422	120993422	107	106.133	0.952205	1882.08	2.97748e-07	0.218536	-0.705143	0.00139986	0.000907833
dmr196002	chr12	120607902	120607901	+	13338	294343	rs62785060	chr12	120902244	120902247	107	72.6952	1.16886	3488.35	1.52099e-07	0.228002	-0.837558	0.0314969	0.029433
dmr196129	chr12	120894776	120894775	+	13552	91912	rs2243458	chr12	120986687	120986687	107	89.2572	0.964561	2007.07	1.9073e-06	0.191841	-0.50655	0.0311969	0.0313178
dmr196226	chr12	121091042	121091041	+	13577	-814096	rs2524393	chr12	120276946	120276946	107	99.9781	0.969933	3509.88	2.22402e-06	0.189599	0.355772	0.0224978	0.0191324
dmr196255	chr12	121139189	121139188	+	13560	178285	rs2668243	chr12	121317473	121317473	107	101.044	0.90129	4818.45	2.51082e-07	0.220948	1.04256	0.00669933	0.00488022
dmr196311	chr12	121222967	121222978	+	13796	-403043	rs662284	chr12	120819924	120819924	107	112.078	0.94403	6065.33	1.23038e-07	0.23097	-0.385167	0.0009999	0.000596073
dmr196326	chr12	121241525	121241524	+	13827	-339278	rs62785060	chr12	120902244	120902247	107	47.6902	1.39161	739.255	2.08801e-09	0.286052	-1.07904	0.00669933	0.0119063
dmr196475	chr12	121614747	121614746	+	13891	-712500	rs62785060	chr12	120902244	120902247	107	93.5519	0.990731	2392.62	6.00077e-07	0.208552	-1.0541	0.00989901	0.0077119
dmr196511	chr12	121707867	121707866	+	13809	-906985	rs484456	chr12	120800882	120800882	107	117.637	0.967741	1742.41	9.38218e-06	0.168342	-0.326971	0.00839916	0.00700078
dmr196546	chr12	121783628	121783627	+	13655	103591	rs34445777	chr12	121887218	121887218	107	107.115	0.949628	3104.28	2.26382e-06	0.189339	-0.386662	0.0114989	0.00906781
dmr196701	chr12	122128080	122128079	+	12749	-213541	rs10840630	chr12	121914539	121914539	107	113.949	0.894145	2648.97	7.17154e-06	0.172343	-0.485923	0.0181982	0.0162277
dmr196704	chr12	122132212	122132212	+	12724	-270982	rs7302187	chr12	121861230	121861230	107	115.558	0.952447	1230.17	3.18542e-05	0.149954	0.460924	0.0247975	0.0230317
dmr196864	chr12	122540998	122540997	+	12068	-981487	rs28698384	chr12	121559511	121559511	107	117.439	0.954422	1385.37	6.28322e-05	0.139609	-0.511283	0.0461954	0.0441808
dmr196893	chr12	122622346	122622345	+	12189	942138	rs2333828	chr12	123564483	123564483	107	91.0963	0.978281	3390.5	6.74639e-07	0.206873	41.9382	0.0212979	0.0170659
dmr19689	chr1	47580230	47580229	+	13302	337840	rs11211631	chr1	47918069	47918069	107	122.12	0.942932	2297.47	4.8054e-05	0.143703	0.382144	0.0437956	0.0394305
dmr196952	chr12	122751459	122751458	+	12189	209791	rs11061016	chr12	122961249	122961249	107	60.1979	0.90407	8674.73	1.5845e-10	0.318991	-1.84335	0.0451955	0.0224225
dmr197047	chr12	123030625	123030624	+	12300	-355421	rs11353571	chr12	122675203	122675204	107	76.3002	0.805991	1955.36	2.63049e-08	0.252254	-0.731103	0.0136986	0.0154851
dmr197057	chr12	123071516	123071515	+	12332	-628683	rs112273866	chr12	122442833	122442833	107	115.161	0.98417	2630.72	2.75623e-05	0.152147	0.7443	0.0374963	0.037272
dmr197153	chr12	123338450	123338449	+	12924	332737	rs78846567	chr12	123671186	123671186	107	60.3756	0.749669	1235.32	1.90387e-10	0.316693	3.25273	0.00879912	0.0111073
dmr19716	chr1	47656682	47656681	+	13277	851399	rs36055172	chr1	48508080	48508080	107	102.078	0.958403	5085.38	1.92278e-06	0.191723	-0.944584	0.0273973	0.0201736
dmr197180	chr12	123381233	123381232	+	13142	780687	rs113865263	chr12	124161919	124161919	107	56.269	0.655139	12091.1	5.80559e-12	0.359133	2.03326	0.079692	0.0452516
dmr197190	chr12	123404466	123404465	+	13148	757454	rs113865263	chr12	124161919	124161919	107	74.0536	1.22243	2473	4.87322e-07	0.211529	2.22696	0.030397	0.0343777
dmr197314	chr12	123624073	123624072	+	13533	508790	rs454449	chr12	124132862	124132862	107	115.736	0.940857	1968.96	2.34888e-05	0.154565	-0.565003	0.0282972	0.0272605
dmr197607	chr12	124231591	124231591	+	15634	805355	rs11058011	chr12	125036946	125036946	107	106.99	0.961309	3394.45	1.06045e-05	0.166514	0.557021	0.0435956	0.0409054
dmr19763	chr1	47782973	47782972	+	13328	-371635	rs114215477	chr1	47411338	47411338	107	98.9854	0.954087	2512.44	2.17893e-06	0.189898	3.56341	0.0171983	0.0162988
dmr197704	chr12	124376159	124376158	+	15817	28105	rs34583564	chr12	124404263	124404263	107	96.1537	0.930968	2791.97	4.85071e-07	0.211595	-0.831735	0.0089991	0.00762269
dmr197756	chr12	124469430	124469429	+	15937	-259594	rs73413980	chr12	124209836	124209836	107	116.843	0.964948	2852.44	2.16805e-06	0.189971	-0.528938	0.00319968	0.00264719
dmr197851	chr12	124615681	124615680	+	16105	155511	rs79437716	chr12	124771191	124771191	107	95.8089	0.841749	8568.09	2.71603e-08	0.251818	2.51	0.00449955	0.00379725
dmr197857	chr12	124623701	124623700	+	16089	-765208	rs10846563	chr12	123858493	123858493	107	122.413	0.965276	6290.39	1.49502e-05	0.161369	0.573404	0.0261974	0.026048
dmr19786	chr1	47830038	47830037	+	13234	702733	rs11588081	chr1	48532770	48532770	107	89.8946	0.876242	2308.28	1.59832e-06	0.194414	0.448437	0.0439956	0.0414721
dmr197970	chr12	124801710	124801709	+	16233	-145255	rs201076087	chr12	124656451	124656455	107	116.571	0.960719	3093.72	1.73974e-05	0.159091	0.391806	0.0292971	0.0263381
dmr198022	chr12	124865774	124865774	+	16289	-244609	rs903761	chr12	124621165	124621165	107	109.957	0.962275	2483.72	1.7096e-06	0.193435	2.55087	0.00459954	0.00384956
dmr198221	chr12	125228690	125228689	+	16660	-341263	rs11057881	chr12	124887427	124887427	107	110.95	0.940392	3703.51	1.6788e-06	0.193699	-0.659408	0.00589941	0.00567771
dmr19836	chr1	47963843	47963842	+	13136	623942	rs113826252	chr1	48587784	48587784	107	80.6157	0.923182	2613.19	1.85567e-08	0.256994	-0.603178	0.00509949	0.00451225
dmr198538	chr12	126050550	126050549	+	17162	58020	rs12366335	chr12	126108569	126108569	107	98.7451	0.93304	1853.09	3.77738e-06	0.181828	-2.28482	0.0257974	0.0222961
dmr198561	chr12	126107051	126107050	+	17169	-60734	rs7967722	chr12	126046317	126046317	107	110.156	0.950635	2600.15	1.80687e-05	0.158521	0.304312	0.0432957	0.0417654
dmr198635	chr12	126358263	126358262	+	17732	887980	rs2712542	chr12	127246242	127246242	107	114.022	0.981484	1994.14	1.70694e-05	0.159377	-0.336248	0.0208979	0.0193364
dmr198647	chr12	126394468	126394467	+	17818	853781	rs1013648	chr12	127248248	127248248	107	82.3085	1.20512	4816.09	2.68497e-07	0.22	-0.471248	0.0165983	0.0137365
dmr198650	chr12	126407479	126407478	+	17830	-723979	rs764835	chr12	125683500	125683500	107	119.947	0.950513	4325.86	2.2054e-05	0.155517	-0.283699	0.0377962	0.0362285
dmr198846	chr12	126878944	126878943	+	18044	873122	rs144242631	chr12	127752065	127752067	107	105.809	0.936397	1929.64	1.83004e-05	0.158329	-0.816183	0.0509949	0.0486407
dmr198878	chr12	126988593	126988592	+	18507	-85616	rs6489143	chr12	126902977	126902977	107	103.667	0.925955	3093.81	3.95533e-06	0.18115	0.406743	0.0277972	0.0238952
dmr19891	chr1	48148241	48148240	+	12716	417326	rs2803270	chr1	48565566	48565566	107	114.774	0.95113	2439.5	1.17853e-07	0.231571	-0.392417	0.00079992	0.000159843
dmr199241	chr12	127816100	127816099	+	18885	416270	rs11059596	chr12	128232369	128232369	107	72.3399	1.03142	1409.57	4.29107e-08	0.245561	-0.722643	0.00939906	0.00813924
dmr199272	chr12	127918155	127918154	+	18845	-895601	rs10466865	chr12	127022554	127022554	107	92.0158	0.972674	2257.3	1.01875e-06	0.20094	-0.83235	0.0148985	0.0149758
dmr199427	chr12	128190466	128190465	+	19211	608139	rs7960920	chr12	128798604	128798604	107	116.258	0.964628	4524.79	3.83321e-06	0.181612	-0.338579	0.00829917	0.00797154
dmr199467	chr12	128271571	128271570	+	19138	650672	rs1966125	chr12	128922242	128922242	107	105.495	0.967979	3687.65	2.88251e-06	0.185802	-0.314355	0.0162984	0.014473
dmr199644	chr12	128627888	128627887	+	19341	665943	rs3922777	chr12	129293830	129293830	107	100.814	0.944232	5134.64	1.91453e-06	0.191786	1.48246	0.0278972	0.0246386
dmr19972	chr1	48446956	48446955	+	11858	-718664	rs143219431	chr1	47728292	47728292	107	60.7622	0.963106	727.107	5.39569e-08	0.242409	2.20138	0.0334967	0.0355401
dmr199786	chr12	128825300	128825299	+	19346	-688573	rs76699917	chr12	128136727	128136727	107	35.1616	1.25271	389.084	1.74895e-10	0.317756	2.75367	0.0154985	0.0496765
dmr19983	chr1	48499278	48499277	+	11663	-580581	rs10565368	chr1	47918693	47918697	107	125.192	0.933906	2895.88	4.65157e-05	0.144199	0.354526	0.0422958	0.0387672
dmr200003	chr12	129157779	129157778	+	19443	-516895	rs7132193	chr12	128640884	128640884	107	94.9103	0.990844	2414.76	6.03257e-06	0.174911	0.303072	0.0494951	0.0495601
dmr200107	chr12	129372953	129372952	+	19045	-655645	rs4074342	chr12	128717308	128717308	107	99.5288	0.939937	2652.98	1.88038e-06	0.192048	0.782264	0.0170983	0.0152497
dmr200195	chr12	129535778	129535777	+	19044	-916434	rs10847657	chr12	128619344	128619344	107	108.243	0.966862	4935.88	8.57994e-06	0.169675	0.609573	0.0415958	0.0416407
dmr200204	chr12	129553451	129553450	+	18981	-809784	rs12296128	chr12	128743667	128743667	107	63.7611	1.06115	1161.39	1.35035e-07	0.229669	-3.0262	0.039996	0.0445654
dmr20021	chr1	48669922	48669921	+	11062	-549357	rs17104171	chr1	48120565	48120565	107	120.323	0.949849	1425.91	1.54255e-05	0.160899	-0.390722	0.0112989	0.00848362
dmr200306	chr12	129772864	129772863	+	19253	514437	rs1874520	chr12	130287300	130287300	107	106.885	0.969014	3861.01	3.02367e-06	0.1851	-0.353129	0.0141986	0.0136557
dmr200439	chr12	130053609	130053608	+	19219	362662	rs7295851	chr12	130416270	130416270	107	106.927	0.96837	3228.13	1.31052e-05	0.163345	0.501058	0.049595	0.0467001
dmr20050	chr1	48758912	48758911	+	10890	-665610	rs75007094	chr1	48093302	48093302	107	100.208	0.955699	1691.36	1.3435e-05	0.162973	0.857433	0.0491951	0.049126
dmr200570	chr12	130244728	130244727	+	19048	-829358	rs7971354	chr12	129415370	129415370	107	53.6567	0.954761	945.825	2.75434e-09	0.282427	0.747333	0.0282972	0.0298965
dmr200621	chr12	130319758	130319757	+	19013	884918	rs7980553	chr12	131204675	131204675	107	92.3084	0.98027	2990.12	2.54223e-06	0.187643	2.84402	0.0383962	0.039557
dmr200649	chr12	130369144	130369143	+	19077	-406252	rs11060628	chr12	129962892	129962892	107	107.282	0.915606	8121.52	1.06447e-07	0.232991	-0.566552	0.00319968	0.00156394
dmr200812	chr12	130574904	130574903	+	19034	-544166	rs78824425	chr12	130030738	130030738	107	116.697	1.02692	8791.61	1.23138e-05	0.164278	3.42985	0.0417958	0.0387232
dmr200922	chr12	130698023	130698022	+	18979	330427	rs7306215	chr12	131028449	131028449	107	70.9188	1.01551	1488.36	8.01243e-08	0.236941	1.86572	0.0184982	0.0175714
dmr20104	chr1	49015873	49015872	+	10192	-421930	rs319960	chr1	48593943	48593943	107	124.429	0.925629	1122.81	3.89614e-05	0.146896	-0.57046	0.0168983	0.0147361
dmr201069	chr12	130923642	130923641	+	18619	-841006	rs10847994	chr12	130082636	130082636	107	115.809	0.976556	4796.49	1.78965e-05	0.158665	0.456462	0.0444956	0.0413529
dmr201268	chr12	131231297	131231296	+	17818	304338	rs4907423	chr12	131535634	131535634	107	98.045	0.976358	2942.61	4.01631e-06	0.180924	-0.584373	0.0329967	0.0325082
dmr201323	chr12	131316873	131316872	+	17859	-774141	rs73454809	chr12	130542732	130542732	107	62.6222	0.774676	4274.72	3.14761e-10	0.310365	0.812973	0.030097	0.0220704
dmr201344	chr12	131346594	131346593	+	17957	-695052	rs34265609	chr12	130651542	130651542	107	101.608	1.00283	14438.8	7.07066e-07	0.206199	-0.860752	0.020298	0.0190656
dmr201481	chr12	131560828	131560827	+	18222	825096	rs28568812	chr12	132385923	132385923	107	104.325	0.950753	3745.79	4.55993e-06	0.179052	-0.37916	0.029697	0.0273706
dmr201536	chr12	131615814	131615813	+	18468	231749	rs9634312	chr12	131847562	131847562	107	115.84	0.967413	3950.63	7.84095e-06	0.171016	-0.384482	0.0173983	0.0151196
dmr20153	chr1	49405738	49405737	+	9134	954767	rs6682989	chr1	50360504	50360504	107	115.203	1.00667	2213.91	1.95399e-05	0.157342	-0.706335	0.0207979	0.0199273
dmr201560	chr12	131642011	131642010	+	18464	783469	rs4072418	chr12	132425479	132425479	107	87.0002	0.887225	3386.93	1.77981e-08	0.257559	-0.485772	0.00289971	0.00288291
dmr201643	chr12	131809768	131809767	+	18057	-498380	rs4759909	chr12	131311388	131311388	107	114.22	0.953597	2909.12	1.41838e-06	0.196149	0.37061	0.00279972	0.00248283
dmr201756	chr12	132052707	132052706	+	16666	604413	rs5744889	chr12	132657119	132657119	107	112.329	0.977674	2823.66	2.83042e-06	0.186069	0.697002	0.00589941	0.0051289
dmr201781	chr12	132109544	132109543	+	16293	-904070	rs117099634	chr12	131205474	131205474	107	72.2877	0.942998	3368.28	2.13278e-08	0.255107	2.87745	0.0218978	0.0185497
dmr201782	chr12	132110914	132110913	+	16295	-678568	rs11061401	chr12	131432346	131432346	107	100.584	0.959612	2553.89	3.85939e-06	0.181512	-0.885351	0.0225977	0.0227791
dmr201882	chr12	132262429	132262428	+	16123	-68392	rs7310028	chr12	132194037	132194037	107	113.635	0.947304	3941.55	1.73587e-05	0.159124	-0.357671	0.0472953	0.0446718
dmr202207	chr12	132610187	132610228	+	12738	107417	rs11147013	chr12	132717645	132717645	107	95.1192	0.948644	3660.55	1.47648e-06	0.195566	0.570668	0.0306969	0.0256436
dmr202235	chr12	132647126	132647125	+	12391	-221647	rs4072418	chr12	132425479	132425479	107	91.2426	0.933869	4325.2	4.72884e-07	0.211958	-0.374183	0.0248975	0.0194269
dmr202244	chr12	132658614	132658705	+	12347	-38182	rs6560891	chr12	132620432	132620432	107	112.914	1.04065	3292.62	1.31917e-06	0.197201	-0.238146	0.00259974	0.0016933
dmr202269	chr12	132710616	132710615	+	11921	-287672	rs549717904	chr12	132422940	132422944	107	21.9747	1.39174	900.984	3.32806e-18	0.508576	-0.719748	0.0444956	0.024331
dmr202296	chr12	132743926	132743925	+	11755	149695	rs7305253	chr12	132893620	132893620	107	115.453	1.03227	2832.3	1.32897e-05	0.163136	-0.375755	0.0139986	0.0146788
dmr202340	chr12	132803530	132803529	+	11367	-840132	rs58728522	chr12	131963398	131963398	107	59.153	0.665794	1735.45	1.92073e-10	0.316583	-1.14497	0.0322968	0.0279035
dmr202345	chr12	132807481	132807481	+	11330	-75613	rs11147027	chr12	132731868	132731868	107	109.163	0.957983	1429.4	1.13212e-05	0.165536	-0.515368	0.0180982	0.0159846
dmr202386	chr12	132855393	132855392	+	10909	-656693	rs73166823	chr12	132198700	132198700	107	112.246	0.909	4724.2	1.83425e-06	0.19241	2.17992	0.0107989	0.00812646
dmr202390	chr12	132858859	132858858	+	10883	-707004	rs11246948	chr12	132151855	132151855	107	109.759	0.951901	1924.57	2.48635e-05	0.153706	-0.511799	0.0453955	0.0440542
dmr202447	chr12	132928892	132929135	+	10391	-777448	rs11246947	chr12	132151444	132151444	107	119.278	0.936845	2256.36	3.64778e-05	0.147897	-0.378251	0.0372963	0.0370544
dmr202452	chr12	132941332	132941332	+	10290	184697	rs2062719	chr12	133126029	133126029	107	118.63	0.913632	2615.31	1.3191e-05	0.163247	-0.303585	0.0222978	0.0176341
dmr202455	chr12	132943232	132943231	+	10275	-517753	rs4072418	chr12	132425479	132425479	107	89.3199	0.870183	4374.62	1.03244e-07	0.233417	-0.417655	0.0168983	0.0107025
dmr202465	chr12	132958004	132958004	+	10186	-137724	rs113956133	chr12	132820280	132820280	107	97.021	0.923202	1603.31	2.36743e-06	0.188685	-0.851475	0.0180982	0.0163153
dmr202480	chr12	132978796	132978890	+	10072	-553400	rs4072417	chr12	132425396	132425396	107	95.7671	0.797394	4151.89	1.71585e-07	0.226311	-0.733992	0.0162984	0.0109154
dmr202498	chr12	133021188	133021187	+	9870	-107311	rs1278607	chr12	132913877	132913877	107	101.974	0.94063	1507.87	9.70255e-06	0.167841	-0.393221	0.0314969	0.0300087
dmr202525	chr12	133100061	133100061	+	9384	-3882	rs148482523	chr12	133096179	133096179	107	109.153	0.953811	1599.12	2.35336e-05	0.154537	-0.446864	0.0409959	0.0366724
dmr202575	chr12	133222989	133222988	+	8014	-824718	rs55846038	chr12	132398271	132398271	107	105.568	0.940918	2343.2	1.50947e-05	0.161225	-0.380517	0.0525947	0.0490023
dmr202576	chr12	133223702	133223701	+	8014	-798306	rs4072417	chr12	132425396	132425396	107	103.061	1.09495	2414.99	9.84136e-06	0.167629	-0.81377	0.0230977	0.023731
dmr202625	chr13	18258357	18258356	+	6757	989698	rs9551280	chr13	19248054	19248054	107	112.423	0.932053	1886.13	3.18067e-05	0.149977	0.466141	0.0508949	0.0475936
dmr202638	chr13	18313746	18313745	+	7301	776559	rs9652066	chr13	19090304	19090304	107	97.6271	0.887	1374.18	9.43709e-06	0.168255	-0.375869	0.050095	0.0486755
dmr202658	chr13	18565462	18565461	+	9419	120338	rs9506559	chr13	18685799	18685799	107	111.012	1.05113	2911.74	4.96622e-06	0.17779	0.367719	0.010299	0.00736474
dmr202708	chr13	18744242	18744241	+	10597	590394	rs17079744	chr13	19334635	19334635	107	91.7337	1.09989	1747.63	6.77007e-06	0.173199	0.37787	0.0377962	0.037655
dmr202739	chr13	18860243	18860242	+	11524	362033	rs7983615	chr13	19222275	19222275	107	115.756	0.992257	1396.37	5.53775e-06	0.176179	0.35837	0.00369963	0.00334229
dmr202954	chr13	19234932	19234931	+	14312	-569741	rs9315772	chr13	18665191	18665191	107	119.33	0.95042	3016.18	4.70878e-06	0.178577	0.328323	0.00549945	0.005375
dmr202973	chr13	19266779	19266778	+	14620	-93230	rs36217236	chr13	19173549	19173549	107	64.4508	0.878272	1718.96	1.863e-08	0.256941	0.955507	0.0422958	0.0370372
dmr202989	chr13	19294904	19294903	+	14904	-412730	rs2586195	chr13	18882174	18882174	107	116.394	0.961051	1846.2	2.4105e-05	0.154174	0.345811	0.0260974	0.0228801
dmr20316	chr1	50397221	50397220	+	8755	605660	rs11579642	chr1	51002880	51002880	107	133.531	0.921495	1026.67	9.72877e-05	0.132905	0.683829	0.0210979	0.0195571
dmr203216	chr13	19849936	19849935	+	17350	-768743	rs9578785	chr13	19081193	19081193	107	92.3397	0.935835	1692.74	3.55838e-06	0.182707	-0.472458	0.0382962	0.0359971
dmr203284	chr13	20101199	20101198	+	16734	-704117	rs56191868	chr13	19397082	19397082	107	114.22	0.977653	2659.92	2.09039e-05	0.156325	0.66083	0.0325967	0.0314504
dmr203319	chr13	20172397	20172397	+	16436	139399	rs9509135	chr13	20311796	20311796	107	107.93	0.969415	1683.97	6.45973e-06	0.173896	-0.358687	0.0120988	0.0115049
dmr203380	chr13	20288556	20288555	+	15999	837385	rs7327331	chr13	21125940	21125940	107	113.019	0.952058	1899.3	8.56507e-06	0.169701	-0.391356	0.0143986	0.0115287
dmr203396	chr13	20313125	20313124	+	15993	-3256	rs1932428	chr13	20309869	20309869	107	86.9793	0.832311	3044.91	1.76099e-07	0.225946	-1.16832	0.019598	0.0183966
dmr203415	chr13	20335548	20335547	+	16064	-214309	rs1011039	chr13	20121239	20121239	107	117.031	0.966557	3064.54	3.35972e-05	0.149146	-0.481432	0.050195	0.0484236
dmr20348	chr1	50561719	50561718	+	9043	-477421	rs7515335	chr1	50084298	50084298	107	80.7098	0.862723	1566.77	2.67141e-07	0.220072	212.13	0.030197	0.0239249
dmr203521	chr13	20526642	20526641	+	15996	-940076	rs4076411	chr13	19586566	19586566	107	113.332	0.968894	2557.48	4.73516e-06	0.178495	1.9046	0.00829917	0.00747882
dmr203531	chr13	20545293	20545292	+	15984	-389648	rs78351622	chr13	20155645	20155645	107	83.3221	1.08063	4895.79	3.56585e-08	0.248099	3.68825	0.00409959	0.00364374
dmr203542	chr13	20569568	20569567	+	16018	-53941	rs55829502	chr13	20515627	20515627	107	106.791	0.962594	2205.27	7.68767e-07	0.204997	-0.812286	0.00289971	0.00223666
dmr203673	chr13	20927534	20927533	+	16208	-616012	rs9506462	chr13	20311522	20311522	107	97.3658	0.942788	2200.1	7.30416e-07	0.205733	0.436131	0.00979902	0.00703307
dmr20367	chr1	50724455	50724454	+	9257	-633559	rs111510245	chr1	50090896	50090896	107	131.462	0.930904	1233.26	3.8453e-05	0.147096	1.42696	0.0112989	0.00897895
dmr203744	chr13	21085812	21085811	+	16838	659923	rs602277	chr13	21745734	21745734	107	76.8958	0.998822	1513.63	5.93657e-07	0.208706	2.07708	0.0380962	0.035036
dmr203804	chr13	21234958	21234957	+	16621	-906900	rs7999018	chr13	20328058	20328058	107	98.2227	0.972414	2163.77	3.71362e-06	0.182079	0.740745	0.0241976	0.0225249
dmr203827	chr13	21305116	21305115	+	16569	416158	rs516100	chr13	21721273	21721273	107	115.537	0.997722	4694.27	6.5432e-06	0.173705	-0.427278	0.0127987	0.0131848
dmr203915	chr13	21480538	21480537	+	16115	-280091	rs539230251	chr13	21200447	21200447	107	95.1819	0.973026	7145.98	1.26288e-09	0.29259	2.08734	0.00049995	9.64372e-05
dmr203985	chr13	21686773	21686772	+	16144	971026	rs9550854	chr13	22657798	22657798	107	67.4811	1.08906	3095.07	4.74737e-08	0.244172	1.68713	0.0272973	0.0328088
dmr204008	chr13	21756692	21756691	+	16277	-251048	rs112922475	chr13	21505644	21505644	107	114.712	0.953854	3898.85	2.04055e-05	0.156689	-2.67494	0.0484952	0.0463132
dmr20400	chr1	50971012	50971011	+	9759	928223	rs35614780	chr1	51899234	51899234	107	87.3659	1.11379	1360.61	6.85754e-06	0.173009	0.784356	0.0473953	0.0444852
dmr204022	chr13	21798838	21798837	+	16407	858961	rs9550854	chr13	22657798	22657798	107	56.4571	1.23501	2690.36	9.81317e-09	0.265579	1.69154	0.0335966	0.0415469
dmr204045	chr13	21849013	21849012	+	16608	442199	rs75791597	chr13	22291211	22291211	107	73.0505	0.962965	2113.48	9.36488e-09	0.266205	2.40862	0.00849915	0.00560819
dmr204053	chr13	21869496	21869495	+	16674	-669049	rs539230251	chr13	21200447	21200447	107	78.8289	0.956102	1956.21	9.98442e-08	0.233883	2.0124	0.0132987	0.0119365
dmr204115	chr13	21980738	21980737	+	16958	-13814	rs34216072	chr13	21966922	21966924	107	115.986	0.949724	2902.38	1.9417e-05	0.157437	-0.309255	0.029697	0.0305169
dmr204119	chr13	21986998	21986997	+	17001	-786551	rs539230251	chr13	21200447	21200447	107	84.367	0.945982	1952.99	2.63618e-08	0.252225	1.97582	0.0029997	0.00223767
dmr204125	chr13	21998561	21998560	+	17053	476294	rs4640030	chr13	22474854	22474854	107	116.739	0.976539	3831.2	8.14436e-06	0.170451	0.289288	0.0144986	0.0134327
dmr204143	chr13	22063222	22063221	+	17223	-766749	rs261374	chr13	21296473	21296473	107	113.52	0.976285	3874.61	1.04405e-05	0.166747	-0.575981	0.0251975	0.0237623
dmr204153	chr13	22087468	22087467	+	17294	-341734	rs602277	chr13	21745734	21745734	107	63.6566	1.03773	957.224	5.27021e-08	0.242733	2.09441	0.0235976	0.0225095
dmr20422	chr1	51128045	51128044	+	10079	-979945	rs4926844	chr1	50148100	50148100	107	94.5132	0.938416	3754.56	2.21715e-07	0.222704	296.341	0.0105989	0.00609014
dmr204237	chr13	22317104	22317103	+	18059	947235	rs145913788	chr13	23264338	23264338	107	70.2814	0.900966	1704.46	4.51551e-09	0.275914	-0.742201	0.00629937	0.0063906
dmr204250	chr13	22347710	22347709	+	17852	309699	rs1970136	chr13	22657408	22657408	107	71.3577	1.10032	6115.63	3.07722e-08	0.250115	1.83056	0.0268973	0.0259589
dmr204278	chr13	22443187	22443186	+	17964	-141488	rs9506831	chr13	22301699	22301699	107	116.404	0.947904	3351.01	4.26053e-06	0.180054	0.361057	0.00709929	0.00721825
dmr204340	chr13	22713465	22713464	+	18227	-425338	rs4770267	chr13	22288127	22288127	107	111.263	0.96004	2443.1	9.09276e-06	0.16881	-0.389525	0.0190981	0.0175729
dmr204426	chr13	22891536	22891535	+	18195	-593266	rs9550836	chr13	22298270	22298270	107	107.982	0.960337	3151.82	5.78621e-06	0.175529	-0.485043	0.0194981	0.0195968
dmr20442	chr1	51266763	51266762	+	10186	255099	rs144711543	chr1	51521861	51521861	107	73.3013	0.983699	1363.24	1.71308e-07	0.226334	2.25159	0.0238976	0.0223049
dmr20443	chr1	51270386	51270410	+	10189	699456	rs59182549	chr1	51969866	51969866	107	76.3733	0.91535	1585.12	2.49345e-07	0.221046	2.98732	0.0371963	0.0300687
dmr20444	chr1	51274350	51274349	+	10194	247512	rs144711543	chr1	51521861	51521861	107	112.872	0.921753	1717.29	2.79403e-05	0.151941	2.35839	0.0428957	0.0387498
dmr204500	chr13	22986481	22986480	+	18307	-333206	rs9510275	chr13	22653275	22653275	107	98.7138	1.03338	10506.1	2.15103e-06	0.190086	0.306098	0.0561944	0.0489008
dmr204542	chr13	23051525	23051524	+	18385	49991	rs8002674	chr13	23101515	23101515	107	101.64	0.950067	2749.56	7.00423e-06	0.172694	0.958574	0.0428957	0.0390483
dmr204560	chr13	23086719	23086719	+	18449	948625	rs7985484	chr13	24035344	24035344	107	86.3105	0.975439	2006.54	1.84065e-06	0.192359	-0.409824	0.0413959	0.0399891
dmr204626	chr13	23214661	23214660	+	18907	-874743	rs2503333	chr13	22339918	22339918	107	100.072	1.01303	5094.36	4.38724e-06	0.179622	59.554	0.0455954	0.0427297
dmr204646	chr13	23264298	23264297	+	18859	-606890	rs1970136	chr13	22657408	22657408	107	99.9154	1.09925	11348.1	1.52898e-06	0.195059	1.83469	0.0323968	0.0262054
dmr204647	chr13	23265234	23265233	+	18858	-980564	rs9506818	chr13	22284670	22284670	107	99.8841	0.945672	5116.68	3.26414e-06	0.183976	-0.348923	0.0465953	0.0428115
dmr204684	chr13	23327686	23327685	+	18771	-669888	rs9550854	chr13	22657798	22657798	107	50.198	0.778032	1215.77	3.55307e-11	0.337428	1.72128	0.0143986	0.0236324
dmr204687	chr13	23348983	23348982	+	18788	-691185	rs9550854	chr13	22657798	22657798	107	53.9493	0.7197	2608.16	1.24396e-10	0.322008	1.57069	0.0563944	0.04903
dmr204719	chr13	23430605	23430604	+	19045	-773197	rs1970136	chr13	22657408	22657408	107	74.3148	1.01596	4896.05	1.20405e-07	0.231272	1.99164	0.0507949	0.0474636
dmr204803	chr13	23634983	23634982	+	19275	-977185	rs9550854	chr13	22657798	22657798	107	53.3119	0.868734	1468.34	1.39871e-09	0.291266	1.71628	0.0435956	0.0484178
dmr204892	chr13	23847660	23847659	+	19088	-746145	rs8002674	chr13	23101515	23101515	107	113.332	0.962999	3844.66	1.07809e-05	0.166267	-0.928757	0.0271973	0.026216
dmr204916	chr13	23905612	23905611	+	18848	127924	rs17428693	chr13	24033535	24033535	107	87.5122	0.922483	3018.41	1.03306e-06	0.200739	-0.436644	0.0428957	0.0404845
dmr20499	chr1	51553748	51553747	+	10161	-716748	rs189179824	chr1	50837000	50837000	107	35.0362	0.651639	303.258	1.23884e-14	0.42783	-4.50378	0.00639936	0.0272669
dmr205004	chr13	24111411	24111410	+	18335	321504	rs6490924	chr13	24432914	24432914	107	104.712	0.964569	2175.09	3.95439e-06	0.181153	-0.36491	0.0146985	0.0129338
dmr20504	chr1	51560921	51560920	+	10160	275101	rs75634003	chr1	51836021	51836021	107	78.7349	1.01414	1455.6	6.40559e-07	0.207617	-2.32545	0.0325967	0.0268515
dmr205070	chr13	24215215	24215214	+	17914	331354	rs113388448	chr13	24546568	24546568	107	82.7578	0.865291	4740.2	1.42982e-07	0.228868	2.15672	0.040396	0.0320232
dmr205071	chr13	24220248	24220247	+	17879	-188960	rs7318680	chr13	24031288	24031288	107	28.5786	1.56835	13516	2.79143e-21	0.569081	-0.984692	0.00119988	0.00102461
dmr205115	chr13	24318703	24318702	+	17382	22707	rs9507310	chr13	24341409	24341409	107	103.186	0.966918	3026.31	2.13388e-06	0.190203	-0.574775	0.0132987	0.0115446
dmr205166	chr13	24429780	24429779	+	17487	712474	rs9511660	chr13	25142253	25142253	107	31.6611	1.22266	10794.4	5.17402e-18	0.504542	0.671741	0.0250975	0.0125536
dmr20517	chr1	51655375	51655374	+	10307	-818375	rs189179824	chr1	50837000	50837000	107	39.707	0.767994	268.653	5.26936e-11	0.332614	-4.48832	0.0153985	0.0497255
dmr205231	chr13	24514284	24514283	+	17534	65607	rs3978675	chr13	24579890	24579890	107	113.499	0.974553	3061.17	1.35361e-05	0.16286	0.532413	0.0266973	0.0249065
dmr20524	chr1	51739108	51739107	+	10545	452924	rs34736381	chr1	52192031	52192031	107	111.41	1.07585	1724.11	1.88506e-05	0.157883	0.389048	0.0175982	0.0156216
dmr205332	chr13	24720166	24720165	+	17565	-686631	rs17428693	chr13	24033535	24033535	107	96.9583	0.938519	4676.79	2.40018e-06	0.188484	-0.393215	0.0459954	0.0416683
dmr205489	chr13	25152511	25152510	+	17013	-617335	rs5802288	chr13	24535176	24535176	107	110.208	0.965252	6957.07	2.76591e-06	0.186407	-0.553392	0.0175982	0.0159486
dmr205504	chr13	25205291	25205290	+	17047	-64541	rs2096090	chr13	25140750	25140750	107	103.217	0.965955	2204.53	9.2342e-06	0.16858	-0.311682	0.0353965	0.0330799
dmr20556	chr1	51892279	51892278	+	10926	-956532	rs112780433	chr1	50935747	50935747	107	100.104	0.898268	2129.05	4.0965e-07	0.214004	1.73571	0.00509949	0.00402437
dmr205639	chr13	25605169	25605168	+	16607	-151110	rs9553622	chr13	25454059	25454059	107	120.239	0.963771	6265.96	4.06268e-06	0.180755	-0.429237	0.00929907	0.0078261
dmr2056	chr1	3881289	3881335	+	19683	428218	rs78244570	chr1	4309553	4309555	107	115.631	0.945448	3297.81	8.50213e-06	0.169811	0.289245	0.0177982	0.0156667
dmr20576	chr1	51958702	51958701	+	10981	895901	rs480299	chr1	52854602	52854602	107	112.831	0.941893	1424.46	3.42787e-05	0.148841	-0.280406	0.040196	0.0368721
dmr205782	chr13	25975292	25975291	+	16987	113798	rs35789511	chr13	26089089	26089090	107	105.255	0.940421	3542.3	6.22653e-07	0.208023	-0.959245	0.00559944	0.00396198
dmr205784	chr13	25981034	25981033	+	16968	480694	rs9507719	chr13	26461727	26461727	107	100.71	0.848053	7588.61	4.34161e-07	0.213177	-1.0438	0.0169983	0.0160792
dmr205971	chr13	26470571	26470570	+	17095	-59638	rs10543104	chr13	26410931	26410933	107	117.742	0.958332	5031.11	2.04773e-05	0.156636	-0.382359	0.0461954	0.0450819
dmr206177	chr13	26952240	26952239	+	17176	570574	rs1028708	chr13	27522813	27522813	107	78.1706	0.828153	5524.05	2.00957e-08	0.255914	-0.714944	0.0249975	0.0216797
dmr206329	chr13	27330081	27330080	+	16610	-323050	rs7987818	chr13	27007031	27007031	107	116.289	0.95571	2953.35	4.9501e-06	0.177839	-0.51188	0.00829917	0.00723302
dmr206372	chr13	27424833	27424832	+	16614	-324	rs77187836	chr13	27424509	27424509	107	63.6148	0.526681	87036.9	4.46293e-17	0.484369	-41.3917	0.0146985	0.00243422
dmr206469	chr13	27658403	27658402	+	16482	-844683	rs4354789	chr13	26813720	26813720	107	68.0976	0.793919	7886.75	3.73293e-09	0.278428	1.12035	0.0613939	0.0492409
dmr206486	chr13	27691265	27691264	+	16590	627491	rs3794399	chr13	28318755	28318755	107	116.425	0.97442	3091.72	2.12082e-05	0.156107	-1.83882	0.0305969	0.0309471
dmr206541	chr13	27792134	27792133	+	16240	74419	rs554745475	chr13	27866552	27866552	107	93.928	0.974097	2065.21	7.42991e-08	0.237987	-2.38061	0.0019998	0.00116586
dmr206557	chr13	27838400	27838399	+	16104	715051	rs9551490	chr13	28553450	28553450	107	105.464	1.00394	4641.94	5.0467e-06	0.177553	0.303672	0.0314969	0.0266059
dmr206603	chr13	27950281	27950280	+	15697	-425551	rs9512736	chr13	27524730	27524730	107	97.5644	0.937354	2571.97	1.75855e-06	0.193024	0.501625	0.0224978	0.0173719
dmr206611	chr13	27971424	27971423	+	15687	118456	rs7326846	chr13	28089879	28089879	107	116.916	0.966268	2753.8	3.34518e-05	0.149212	0.280552	0.0471953	0.0440189
dmr206764	chr13	28421493	28421492	+	15714	-560834	rs9579118	chr13	27860659	27860659	107	108.578	0.95768	2837.22	1.03129e-05	0.166931	-0.586448	0.030497	0.0295549
dmr206778	chr13	28456055	28456054	+	15760	-939871	rs73444884	chr13	27516184	27516184	107	92.6637	0.929283	3655.44	1.13191e-06	0.199418	-0.873456	0.0316968	0.0290682
dmr206836	chr13	28601983	28601982	+	15856	43871	rs1161126	chr13	28645853	28645853	107	89.9991	0.900975	3566.43	1.57187e-08	0.259239	2.90832	0.00229977	0.00164572
dmr20685	chr1	52458963	52458962	+	12436	896033	rs61769655	chr1	53354995	53354995	107	95.3282	0.94428	1735.42	3.8811e-06	0.181429	-0.620899	0.0314969	0.0285316
dmr20690	chr1	52505594	52505593	+	12479	857386	rs11206151	chr1	53362979	53362979	107	102.193	0.89349	1805.05	2.92733e-06	0.185575	-0.713016	0.0182982	0.0151809
dmr206917	chr13	28788709	28788708	+	15558	-222487	rs9506013	chr13	28566222	28566222	107	88.2123	1.1283	3329.42	1.94325e-06	0.191568	0.469623	0.0354965	0.0327289
dmr206949	chr13	28885595	28885594	+	15323	418245	rs148065255	chr13	29303839	29303839	107	96.4149	0.955042	6131.41	7.09409e-07	0.206152	3.36333	0.0243976	0.0188906
dmr206956	chr13	28913447	28913446	+	15220	661277	rs11843711	chr13	29574723	29574723	107	72.643	1.25879	2179.55	7.35761e-07	0.205628	2.4697	0.0454955	0.0458207
dmr20697	chr1	52536579	52536578	+	12496	-317773	rs72665097	chr1	52218806	52218806	107	58.4843	0.617996	3598.42	9.73842e-12	0.353006	2.199	0.0355964	0.0225034
dmr207035	chr13	29161743	29161742	+	15538	111067	rs9634354	chr13	29272809	29272809	107	105.067	0.962906	1849.03	1.32884e-05	0.163137	0.367095	0.0344966	0.0335714
dmr207045	chr13	29185196	29185195	+	15570	912387	rs595249	chr13	30097582	30097582	107	110.605	0.970926	1948.32	1.20706e-05	0.164577	0.310918	0.0188981	0.0189355
dmr207046	chr13	29196739	29196738	+	15580	791074	rs116713688	chr13	29987812	29987812	107	70.6785	0.992578	1127.79	1.54522e-07	0.227781	3.09286	0.0248975	0.0235625
dmr207139	chr13	29426900	29426899	+	15828	-39373	rs3121749	chr13	29387527	29387527	107	115.547	0.972816	2808.28	3.01789e-05	0.150773	-0.306276	0.0425957	0.0440083
dmr207201	chr13	29557167	29557166	+	15714	-911314	rs1161126	chr13	28645853	28645853	107	88.6825	0.932399	2234.42	7.2481e-07	0.205843	2.75908	0.0214979	0.0198089
dmr207279	chr13	29724857	29724856	+	15360	660704	rs7325395	chr13	30385560	30385560	107	91.765	0.994333	1648.72	8.59481e-07	0.203392	-1.8158	0.0108989	0.00882177
dmr207344	chr13	29935040	29935039	+	15598	165996	rs7983659	chr13	30101035	30101035	107	102.235	0.961538	3082.4	4.8637e-06	0.178099	-0.912345	0.0305969	0.0282877
dmr207462	chr13	30135268	30135267	+	15505	821605	rs12857479	chr13	30956872	30956872	107	106.331	0.947079	2694.26	4.21354e-06	0.180218	0.511537	0.0183982	0.0156058
dmr207483	chr13	30171967	30171966	+	15474	528243	rs116067160	chr13	30700209	30700209	107	74.7433	0.87792	3453.2	5.89716e-08	0.241183	-2.71578	0.0384962	0.0344163
dmr207549	chr13	30371989	30371988	+	15116	19821	rs115900202	chr13	30391809	30391809	107	105.359	0.946166	2570.92	7.26484e-06	0.172151	-2.10835	0.029597	0.0272789
dmr207579	chr13	30445953	30445957	+	15141	-287366	rs4769815	chr13	30158587	30158587	107	75.0045	0.920932	6416.55	1.55732e-08	0.259365	-2.12462	0.0286971	0.0206324
dmr207673	chr13	30740727	30740934	+	14980	-50829	rs9315026	chr13	30689898	30689898	107	121.598	0.977791	5234.91	2.26926e-06	0.189304	-0.202802	0.00339966	0.00278766
dmr20772	chr1	52774345	52774344	+	12874	580651	rs61769655	chr1	53354995	53354995	107	89.7797	0.968264	1590.65	2.08856e-06	0.190516	-0.643904	0.0274973	0.0251424
dmr207759	chr13	30947819	30947818	+	14923	-960007	rs116713688	chr13	29987812	29987812	107	100.229	0.830061	6710.83	6.17819e-09	0.271756	3.48465	0.00089991	0.000613172
dmr207822	chr13	31091433	31091432	+	14487	-322765	rs9579652	chr13	30768668	30768668	107	125.474	0.925033	5963.78	2.75217e-05	0.152169	-1.9439	0.0450955	0.0434626
dmr207824	chr13	31094517	31094516	+	14483	-199744	rs1208501	chr13	30894773	30894773	107	107.042	0.941582	2701.37	1.25718e-05	0.163968	0.329682	0.0459954	0.0415271
dmr207858	chr13	31194627	31194626	+	14418	-495915	rs3000631	chr13	30698712	30698712	107	112.381	1.12238	11492.2	2.12263e-06	0.19028	-4.2314	0.0107989	0.00748749
dmr207913	chr13	31382420	31382419	+	14162	-523741	rs61095109	chr13	30858679	30858679	107	99.6542	0.938652	3769.66	2.93398e-06	0.185542	-0.61536	0.0348965	0.0309113
dmr207972	chr13	31572300	31572299	+	13757	434180	rs466816	chr13	32006479	32006479	107	75.4016	0.948446	1227	7.07237e-07	0.206196	0.657355	0.0448955	0.0464015
dmr208013	chr13	31670610	31670609	+	13828	-261830	rs9576045	chr13	31408780	31408780	107	102.329	0.963791	1977.11	7.47059e-07	0.205409	-0.518508	0.00379962	0.00324545
dmr2083	chr1	3916286	3916285	+	19557	917025	rs6688107	chr1	4833310	4833310	107	60.9921	1.04863	1648.05	2.3406e-08	0.253844	3.19325	0.0294971	0.0346918
dmr208466	chr13	33330730	33330729	+	14210	-333478	rs435657	chr13	32997252	32997252	107	105.631	0.923923	3284.62	5.64268e-06	0.175901	-0.720166	0.0318968	0.029105
dmr208526	chr13	33601002	33601001	+	14698	462680	rs692254	chr13	34063681	34063681	107	106.279	0.953019	1988.65	1.13936e-05	0.165441	0.302071	0.0309969	0.0291035
dmr20866	chr1	53070965	53070964	+	12936	292015	rs11206151	chr1	53362979	53362979	107	99.3303	0.875891	2749.87	3.03418e-07	0.218269	-0.690714	0.00659934	0.00496622
dmr2087	chr1	3918823	3918822	+	19543	-240631	rs2368542	chr1	3678192	3678192	107	116.53	0.982758	4304.84	1.83943e-06	0.192369	0.341869	0.00319968	0.00306139
dmr208934	chr13	35221142	35221141	+	13447	490978	rs80131715	chr13	35712119	35712119	107	96.0179	0.938657	2819.32	1.83174e-06	0.19243	2.362	0.0238976	0.0228681
dmr208940	chr13	35252545	35252544	+	13450	255600	rs75124288	chr13	35508144	35508144	107	61.9012	0.890692	15669.7	7.73454e-11	0.327895	-2.63587	0.0458954	0.020536
dmr208952	chr13	35322306	35322305	+	13362	274717	rs140442790	chr13	35597022	35597022	107	68.8708	0.856431	2071.01	1.7593e-08	0.257716	1.84553	0.0275972	0.0256818
dmr209002	chr13	35590848	35590847	+	13198	121272	rs80131715	chr13	35712119	35712119	107	99.2049	0.9419	1602.5	3.46423e-06	0.183102	2.69653	0.019698	0.0165857
dmr209064	chr13	35728064	35728063	+	13247	258155	rs6563274	chr13	35986218	35986218	107	109.8	0.959273	1737.52	1.95192e-05	0.157358	-0.290814	0.0341966	0.0306959
dmr209103	chr13	35804854	35804853	+	13215	796887	rs116332169	chr13	36601740	36601740	107	111.629	0.961497	3203.01	1.02538e-05	0.167016	2.95922	0.0306969	0.0246134
dmr20911	chr1	53127880	53127879	+	12929	235100	rs11206151	chr1	53362979	53362979	107	66.6974	1.23606	1911.37	1.98791e-07	0.224242	-0.595989	0.0365963	0.0369099
dmr209142	chr13	35914146	35914145	+	13180	309233	rs7327905	chr13	36223378	36223378	107	85.5687	0.971924	1115.91	2.41354e-06	0.188403	0.598913	0.0345965	0.0308478
dmr209330	chr13	36447925	36447924	+	14068	-720635	rs2245298	chr13	35727290	35727290	107	120.218	0.961796	3456.09	1.3986e-05	0.16237	0.35803	0.0175982	0.0168564
dmr209358	chr13	36545449	36545448	+	14460	-110629	rs12863970	chr13	36434820	36434820	107	111.065	0.947986	3051.64	1.76676e-05	0.158859	0.298742	0.0472953	0.0443803
dmr209606	chr13	37507012	37507011	+	14992	-316355	rs9315473	chr13	37190657	37190657	107	112.852	0.963202	1808.77	6.777e-06	0.173184	0.550809	0.0107989	0.00833321
dmr209612	chr13	37535197	37535196	+	14955	-799867	rs4054678	chr13	36735330	36735330	107	112.726	0.971085	1651.92	3.46646e-05	0.148672	0.353655	0.0416958	0.0386426
dmr20964	chr1	53225653	53225652	+	13114	138496	rs1999898	chr1	53364148	53364148	107	87.7734	0.919883	3876.7	1.47554e-10	0.31988	-0.761663	0.00039996	6.16088e-05
dmr209816	chr13	38256005	38256004	+	16162	-314070	rs67544987	chr13	37941931	37941935	107	114.701	0.95442	1818.24	6.37041e-06	0.174102	0.463736	0.00639936	0.00692413
dmr209901	chr13	38674247	38674246	+	16016	901143	rs17236046	chr13	39575389	39575389	107	91.6083	1.12725	2275.42	1.3469e-06	0.196899	2.44656	0.010099	0.00996081
dmr209915	chr13	38726099	38726098	+	15978	160287	rs1945506	chr13	38886385	38886385	107	106.666	0.963917	1744.44	3.34587e-07	0.216882	-0.517481	0.00089991	0.000807024
dmr210267	chr13	39915266	39915265	+	14945	418847	rs2875383	chr13	40334112	40334112	107	77.5019	1.00927	1224.22	5.97979e-08	0.240991	0.637354	0.00479952	0.00470168
dmr210297	chr13	40004281	40004280	+	14729	-94544	rs8001456	chr13	39909737	39909737	107	74.2939	0.960949	1161.83	5.48898e-07	0.209828	0.683407	0.0358964	0.0404175
dmr210304	chr13	40041457	40041456	+	14688	87064	rs9549067	chr13	40128520	40128520	107	117.899	0.944035	5463.56	1.40768e-05	0.162273	-0.761346	0.039896	0.0345423
dmr210379	chr13	40271789	40271788	+	13875	-159161	rs74463788	chr13	40112628	40112628	107	72.3608	0.755922	4717.44	5.94793e-09	0.272261	-210.387	0.039896	0.0289165
dmr210470	chr13	40493928	40493927	+	13661	-365408	rs9549067	chr13	40128520	40128520	107	92.8204	0.953417	3190.48	2.75095e-06	0.186487	-0.783288	0.0516948	0.0469825
dmr210488	chr13	40539137	40539136	+	13689	409066	rs9532679	chr13	40948202	40948202	107	93.9071	0.887923	3264.77	1.47668e-06	0.195564	-0.653327	0.0378962	0.0338805
dmr210651	chr13	41095597	41095596	+	13446	-842388	rs7323337	chr13	40253209	40253209	107	122.214	0.953479	3237.31	4.04536e-05	0.146325	-0.330095	0.0463954	0.043162
dmr210673	chr13	41180534	41180533	+	13308	358468	rs567033184	chr13	41539001	41539001	107	77.2302	0.917981	1244.78	7.99781e-07	0.204428	-2.32012	0.0477952	0.0466031
dmr210755	chr13	41456026	41456025	+	13127	-4311	rs9315842	chr13	41451715	41451715	107	40.1041	0.761475	14674.7	3.3366e-19	0.529087	-0.626866	0.0284972	0.00422237
dmr210917	chr13	42078196	42078195	+	14024	147641	rs415359	chr13	42225836	42225836	107	107.209	0.927387	2893.48	8.67149e-06	0.169517	0.546246	0.0366963	0.0327343
dmr211044	chr13	42423438	42423437	+	14196	-16696	rs2324878	chr13	42406742	42406742	107	99.602	0.949691	1885.01	1.73312e-06	0.193236	0.598313	0.0105989	0.00972339
dmr211076	chr13	42509800	42509799	+	14059	932063	rs9533487	chr13	43441862	43441862	107	117.397	0.965756	2624.23	2.00236e-05	0.156974	-0.442986	0.0244976	0.0237617
dmr211161	chr13	42727760	42727759	+	14010	854101	rs17064734	chr13	43581860	43581860	107	60.1457	0.881059	788.899	7.55681e-09	0.269073	-2.17586	0.0173983	0.0212387
dmr211358	chr13	43317898	43317897	+	13978	-22721	rs4941451	chr13	43295177	43295177	107	116.154	0.952435	2713.5	2.79662e-05	0.151927	0.341727	0.0443956	0.0404633
dmr211458	chr13	43686867	43686866	+	13365	-851753	rs148469958	chr13	42835114	42835114	107	118.254	0.97075	2533.56	1.3779e-05	0.162593	2.61008	0.0143986	0.0140543
dmr211632	chr13	44293369	44293368	+	12492	493135	rs138275675	chr13	44786503	44786503	107	37.8262	1.36317	427.499	3.22116e-12	0.366043	-5.85541	0.00169983	0.00286135
dmr211714	chr13	44515599	44515598	+	12438	-920397	rs6561132	chr13	43595202	43595202	107	87.6585	0.851642	2584.35	5.65293e-07	0.209407	-0.737513	0.0317968	0.0302698
dmr211920	chr13	45312117	45312116	+	12768	748688	rs12428399	chr13	46060804	46060804	107	106.446	0.96595	1445.46	7.2611e-06	0.172159	-0.441384	0.0139986	0.0130337
dmr21199	chr1	53852385	53852384	+	14672	47905	rs2284454	chr1	53900289	53900289	107	13.7303	1.95163	855.461	2.02911e-26	0.654143	0.656739	0.0110989	0.0114108
dmr212004	chr13	45537164	45537163	+	12877	-663322	rs6561188	chr13	44873842	44873842	107	77.8571	0.940731	2153.33	4.53236e-08	0.244809	-0.952987	0.010499	0.00930231
dmr212054	chr13	45737741	45737740	+	13174	880042	rs9534438	chr13	46617782	46617782	107	44.3256	1.32183	2861.23	3.09159e-12	0.366522	-1.64198	0.0132987	0.00536633
dmr212118	chr13	45883833	45883832	+	13191	823784	rs17281886	chr13	46707616	46707616	107	85.6522	0.993551	2647.9	8.03279e-07	0.204365	-0.604105	0.030297	0.0274063
dmr212191	chr13	46121952	46121951	+	13503	169197	rs55647725	chr13	46291148	46291148	107	105.025	0.937126	1550.64	2.58897e-06	0.187376	-0.657694	0.00849915	0.00709816
dmr212244	chr13	46324862	46324861	+	13728	950235	rs7326599	chr13	47275096	47275096	107	92.7473	0.911054	4257.47	6.71381e-07	0.206943	-0.855386	0.0288971	0.0236814
dmr212304	chr13	46521751	46521750	+	14059	62156	rs9534433	chr13	46583906	46583906	107	86.2374	0.859948	3244.4	3.20293e-07	0.217501	-0.248071	0.0337966	0.0277293
dmr212373	chr13	46700819	46700818	+	14260	-409671	rs55647725	chr13	46291148	46291148	107	107.585	0.998868	3616	2.89033e-06	0.185762	0.565214	0.0115988	0.00982462
dmr212542	chr13	47313107	47313106	+	14390	781822	rs3809330	chr13	48094928	48094928	107	119.361	0.958157	3150.13	1.00879e-05	0.16726	-0.574583	0.0124988	0.0119782
dmr21260	chr1	54086202	54086201	+	14904	-2181	rs34774545	chr1	54084020	54084021	107	117.919	0.945163	2182.29	1.10273e-05	0.16593	-0.510232	0.0129987	0.0112964
dmr212876	chr13	48438129	48438128	+	13562	-139391	rs9526470	chr13	48298738	48298738	107	115.109	0.930321	2012.02	2.44748e-05	0.153944	-0.283525	0.0353965	0.0318529
dmr213013	chr13	48886666	48886665	+	13396	-660230	rs74440962	chr13	48226436	48226436	107	76.342	1.1665	2723.34	5.82851e-07	0.208969	25.8867	0.0413959	0.038391
dmr213349	chr13	49866548	49866547	+	12250	968702	rs56397918	chr13	50835249	50835249	107	126.456	0.942727	9832.17	2.09595e-05	0.156285	0.741294	0.0479952	0.0443943
dmr21336	chr1	54236738	54236737	+	14578	-875564	rs12118622	chr1	53361174	53361174	107	85.5478	1.04519	5198.12	3.83459e-08	0.247104	-0.709068	0.00679932	0.00356807
dmr213391	chr13	49987985	49987984	+	12000	751288	rs2812251	chr13	50739272	50739272	107	69.8426	0.840166	1909.87	1.33742e-08	0.261418	-0.749407	0.0210979	0.0196135
dmr213414	chr13	50142799	50142798	+	12324	-742320	rs9596095	chr13	49400479	49400479	107	105.213	0.994812	3703.9	7.10401e-06	0.172484	-0.485163	0.0347965	0.0315472
dmr21345	chr1	54259732	54259731	+	14686	-896753	rs11206151	chr1	53362979	53362979	107	86.2165	1.11119	4263.64	3.27272e-07	0.217196	-0.648553	0.0131987	0.0119464
dmr213528	chr13	50531650	50531649	+	12427	-38552	rs7991128	chr13	50493098	50493098	107	110.699	1.00003	3119.91	2.11459e-05	0.156151	-0.562763	0.0480952	0.0463368
dmr213656	chr13	50984567	50984566	+	11589	-268678	rs2796881	chr13	50715889	50715889	107	95.4118	0.93735	1815.65	1.79701e-06	0.192709	-0.57293	0.0185981	0.0160092
dmr213896	chr13	51838175	51838174	+	10985	-37822	rs512948	chr13	51800353	51800353	107	94.7953	0.854337	2335.36	9.98933e-07	0.201224	-0.715505	0.0193981	0.0200736
dmr213921	chr13	51913595	51913594	+	10927	885762	rs7993382	chr13	52799356	52799356	107	84.1371	0.826218	3910.47	1.40797e-07	0.229084	5.25635	0.0384962	0.0275369
dmr213990	chr13	52135606	52135605	+	11139	967983	rs2806985	chr13	53103588	53103588	107	117.7	0.947238	1282.09	3.67141e-05	0.147799	-0.31007	0.0264974	0.0238839
dmr214103	chr13	52759643	52759642	+	11726	310120	rs1936382	chr13	53069762	53069762	107	76.3524	0.641436	4197.4	6.44815e-09	0.271187	-0.75595	0.0479952	0.0324006
dmr21410	chr1	54413522	54413521	+	14870	-233933	rs7520966	chr1	54179589	54179589	107	116.091	0.972237	2611.42	3.0629e-05	0.150549	0.287734	0.0417958	0.0399678
dmr214239	chr13	53143925	53143924	+	12015	-415322	rs12429430	chr13	52728603	52728603	107	119.435	0.959346	2484.39	4.72462e-05	0.143961	1.00762	0.0509949	0.048094
dmr214258	chr13	53222727	53222726	+	12015	-211942	rs73192464	chr13	53010785	53010785	107	103.28	0.905873	1846.12	1.24186e-05	0.164151	-0.424314	0.0479952	0.0458756
dmr214323	chr13	53490846	53490845	+	12602	-97762	rs2408859	chr13	53393084	53393084	107	103.019	0.931196	2001.7	9.87343e-06	0.167581	1.84536	0.0371963	0.037474
dmr214382	chr13	53729466	53729465	+	13065	525404	rs9536655	chr13	54254869	54254869	107	67.5646	0.719068	99456.9	1.00324e-11	0.352652	1.44088	0.0567943	0.0295071
dmr2143	chr1	4002090	4002089	+	19436	-5686	rs28609919	chr1	3996404	3996404	107	84.8163	0.966112	2026.33	1.56418e-06	0.194728	1.0278	0.050195	0.0432948
dmr214413	chr13	53953436	53953436	+	12625	68299	rs9536598	chr13	54021735	54021735	107	118.672	0.946066	2207.31	3.66757e-06	0.182262	0.593536	0.00279972	0.00337121
dmr214512	chr13	54392630	54392629	+	12526	401576	rs117345815	chr13	54794205	54794205	107	101.378	1.02027	3286.98	4.40264e-06	0.17957	5.37148	0.0267973	0.0235149
dmr214779	chr13	55686448	55686447	+	11917	4241	rs12866371	chr13	55690688	55690688	107	98.7347	0.936537	955.902	2.50025e-06	0.187886	2.5449	0.0105989	0.00830964
dmr214847	chr13	56101472	56101471	+	11440	265705	rs9537365	chr13	56367176	56367176	107	121.441	0.95496	1125.77	5.18255e-05	0.142551	-0.332356	0.0249975	0.0219385
dmr214925	chr13	56604999	56604998	+	10221	-340898	rs148049716	chr13	56264101	56264101	107	119.644	0.94346	1416.93	1.7409e-05	0.159081	-0.254305	0.0124988	0.0105061
dmr215074	chr13	57665879	57665878	+	10356	-717474	rs9537514	chr13	56948405	56948405	107	106.363	0.950169	1027.31	3.36672e-05	0.149115	0.448335	0.0461954	0.0431689
dmr215098	chr13	57840011	57840010	+	10947	582297	rs4886078	chr13	58422307	58422307	107	115.109	0.957582	1052.64	3.31929e-05	0.14933	-0.379066	0.0221978	0.0210059
dmr215310	chr13	58842475	58842474	+	12628	-641934	rs4456396	chr13	58200541	58200541	107	104.085	0.938931	1286.28	4.97673e-06	0.177759	-0.38021	0.0136986	0.0117667
dmr215404	chr13	59224464	59224464	+	12043	452726	rs17057010	chr13	59677190	59677190	107	83.3639	0.774487	2707.82	3.52831e-07	0.216128	-0.940286	0.0551945	0.0499543
dmr215474	chr13	59449092	59449091	+	12303	-645006	rs9597856	chr13	58804086	58804086	107	102.57	0.956524	1344.8	5.13928e-06	0.177284	2.67223	0.0154985	0.013384
dmr215576	chr13	59882804	59882803	+	12526	27238	rs2151502	chr13	59910041	59910041	107	116.592	0.945659	1289.47	2.64555e-06	0.187059	-0.374955	0.00189981	0.0017862
dmr215577	chr13	59885713	59885712	+	12519	138253	rs111396263	chr13	60023965	60023965	107	98.9646	0.764631	6252.28	7.29955e-07	0.205742	-0.917949	0.049795	0.0365151
dmr215594	chr13	60067830	60067829	+	12822	564747	rs9538801	chr13	60632576	60632576	107	111.817	0.937506	1321.33	2.03333e-05	0.156742	-0.614822	0.0256974	0.0228679
dmr21559	chr1	54685930	54685929	+	15271	70864	rs1925659	chr1	54756793	54756793	107	92.0785	0.904407	7028.67	7.79428e-07	0.204799	-0.262134	0.0494951	0.0460656
dmr21580	chr1	54734463	54734462	+	15205	32123	rs1180941	chr1	54766585	54766585	107	86.2792	1.14719	3892.38	7.4998e-07	0.205353	-0.304513	0.0232977	0.0195172
dmr215945	chr13	61403920	61403919	+	15808	52583	rs4284533	chr13	61456502	61456502	107	117.021	0.939234	1716.74	9.88598e-06	0.167562	-0.445983	0.0107989	0.00901307
dmr216102	chr13	62208073	62208072	+	14890	-930176	rs7981358	chr13	61277897	61277897	107	122.914	0.947889	2648.96	3.36384e-05	0.149128	0.41347	0.030097	0.0284301
dmr216141	chr13	62393525	62393524	+	14663	232439	rs11841657	chr13	62625963	62625963	107	83.8027	1.14895	1360.73	9.10374e-07	0.202563	-0.700978	0.00659934	0.00981234
dmr216144	chr13	62401702	62401701	+	14661	-221657	rs76044389	chr13	62180045	62180045	107	104.806	0.943527	1189.79	1.48051e-05	0.161516	3.1609	0.029597	0.0271273
dmr216252	chr13	63106817	63106816	+	15293	-947286	rs308578	chr13	62159531	62159531	107	118.16	0.938457	1231.84	7.00709e-05	0.13794	0.344718	0.0476952	0.044549
dmr216323	chr13	63408608	63408607	+	15168	185490	rs9539825	chr13	63594097	63594097	107	117.596	0.935022	1841.56	3.44082e-05	0.148784	0.287476	0.0370963	0.0332294
dmr216367	chr13	63529343	63529342	+	15276	955549	rs200093318	chr13	64484891	64484895	107	109.591	0.743869	5755.27	1.33143e-06	0.197067	0.764316	0.0331967	0.0232821
dmr216377	chr13	63560788	63560787	+	15332	-473219	rs3095589	chr13	63087569	63087569	107	62.3296	0.5528	20713.1	1.94333e-13	0.398008	0.84576	0.0444956	0.0156254
dmr216395	chr13	63615403	63615403	+	15428	-31500	rs2166003	chr13	63583903	63583903	107	121.159	0.926479	1893.79	1.13485e-05	0.1655	0.326631	0.00949905	0.00847179
dmr216460	chr13	63990874	63990873	+	15294	-973331	rs117494584	chr13	63017543	63017543	107	88.2541	1.11492	1975.82	1.74959e-06	0.193098	13.728	0.010199	0.0175132
dmr216558	chr13	64406137	64406137	+	14868	-224570	rs1508938	chr13	64181567	64181567	107	117.387	0.942381	1646.51	8.55719e-06	0.169715	-0.329895	0.00569943	0.00710786
dmr216681	chr13	65065114	65065113	+	13181	330324	rs67791227	chr13	65395437	65395438	107	120.344	0.980685	2211.24	4.95877e-05	0.143224	0.439035	0.0407959	0.0390854
dmr216756	chr13	65588141	65588140	+	13070	-95598	rs2483121	chr13	65492543	65492543	107	82.0055	0.661012	8136.39	1.70119e-09	0.288723	-0.776203	0.0223978	0.0123448
dmr216757	chr13	65603714	65603713	+	13059	447281	rs57122859	chr13	66050994	66050994	107	115.934	0.957303	2270.89	1.79031e-05	0.15866	-0.759344	0.0233977	0.0216809
dmr216784	chr13	65792719	65792718	+	13047	-794109	rs115708881	chr13	64998610	64998610	107	105.255	1.02796	3517.29	4.02037e-06	0.18091	50.2286	0.0127987	0.0148225
dmr216879	chr13	66219380	66219379	+	13000	-608999	rs9317526	chr13	65610381	65610381	107	120.135	0.957498	2345.25	5.1535e-05	0.142636	-0.358021	0.049895	0.0476184
dmr216971	chr13	66665219	66665218	+	14166	152328	rs9571676	chr13	66817546	66817546	107	114.973	0.993494	1607.29	4.13032e-05	0.146008	-0.394927	0.0353965	0.0345079
dmr217057	chr13	67161025	67161024	+	13475	423062	rs9529266	chr13	67584086	67584086	107	101.075	0.948059	2040.5	1.01822e-06	0.200948	0.371311	0.00759924	0.00561985
dmr217118	chr13	67411306	67411305	+	13489	-449022	rs7327516	chr13	66962284	66962284	107	61.6817	0.694304	7826.25	5.31955e-11	0.332498	-0.775049	0.0568943	0.0283073
dmr217158	chr13	67574666	67574665	+	13556	820357	rs115195923	chr13	68395022	68395022	107	119.017	0.955306	2323.81	2.19844e-05	0.155565	2.2351	0.0240976	0.0213038
dmr217238	chr13	68202597	68202596	+	14975	738239	rs9564508	chr13	68940835	68940835	107	120.783	0.930543	2495.15	4.51896e-05	0.144639	0.361604	0.049595	0.046236
dmr217353	chr13	68745330	68745329	+	15121	995461	rs7331630	chr13	69740790	69740790	107	115.338	0.98188	1593.4	1.16212e-05	0.165145	-0.446193	0.00809919	0.009221
dmr21739	chr1	55024026	55024025	+	15461	710363	rs112073006	chr1	55734388	55734388	107	54.9838	0.68379	8361.81	6.66069e-12	0.357511	-0.760965	0.0669933	0.039125
dmr2173	chr1	4044137	4044136	+	19283	-101431	rs12073174	chr1	3942706	3942706	107	98.1391	0.986643	8301.89	1.91284e-06	0.191798	-0.314523	0.050195	0.0436151
dmr217412	chr13	68983194	68983193	+	15942	909413	rs150154794	chr13	69892606	69892606	107	86.1538	0.898329	1581.18	1.89618e-06	0.191926	2.18624	0.0457954	0.0446625
dmr217442	chr13	69069979	69069978	+	16349	853699	rs17085652	chr13	69923677	69923677	107	107.481	0.927525	3539.61	1.0491e-05	0.166675	2.34988	0.0471953	0.0457208
dmr217602	chr13	69876867	69876866	+	17347	15740	rs150154794	chr13	69892606	69892606	107	73.9909	0.896017	3294.63	7.30783e-08	0.238217	2.16394	0.0461954	0.0384396
dmr217647	chr13	70046598	70046597	+	17071	873490	rs112857822	chr13	70920087	70920087	107	85.4746	1.05333	7170.78	5.59203e-08	0.241916	2.34366	0.00929907	0.0066332
dmr217746	chr13	70395092	70395091	+	16788	-502486	rs150154794	chr13	69892606	69892606	107	108.567	0.97132	2499.62	1.89261e-05	0.157823	2.42329	0.0453955	0.0446409
dmr217885	chr13	71030689	71030688	+	15127	-211362	rs67950867	chr13	70819325	70819327	107	100.814	0.961026	1849.89	2.4364e-06	0.188265	-0.434465	0.0112989	0.0107443
dmr217886	chr13	71033650	71033649	+	15109	-453717	rs9529781	chr13	70579933	70579933	107	84.2207	0.883427	3125.29	3.90688e-07	0.214679	65.9562	0.0378962	0.0346919
dmr218018	chr13	71964602	71964601	+	14267	175832	rs2026575	chr13	72140433	72140433	107	84.2312	0.878947	3084.15	3.27186e-07	0.217199	-0.879092	0.0330967	0.0308847
dmr218054	chr13	72064652	72064651	+	14156	-273828	rs2147810	chr13	71790824	71790824	107	91.1903	0.984986	1441.85	3.67458e-06	0.182234	-0.669035	0.0284972	0.0292972
dmr218125	chr13	72297041	72297040	+	14322	791623	rs9543229	chr13	73088663	73088663	107	110.009	0.952572	2458.47	8.47979e-06	0.16985	0.370649	0.0221978	0.0191735
dmr218207	chr13	72656100	72656099	+	14660	-26427	rs9599996	chr13	72629673	72629673	107	101.054	0.992582	3797.52	3.15637e-06	0.184469	-0.469852	0.0261974	0.0230226
dmr218220	chr13	72679562	72679561	+	14654	-901011	rs150263828	chr13	71778551	71778551	107	111.911	0.962057	3311.66	1.85709e-05	0.158108	2.09564	0.0456954	0.0444667
dmr218283	chr13	72905309	72905308	+	15051	-199168	rs34926674	chr13	72706141	72706141	107	106.906	0.924684	6770.67	5.3225e-07	0.210269	-0.737828	0.00719928	0.0057233
dmr218409	chr13	73249076	73249075	+	14468	-150932	rs9543231	chr13	73098144	73098144	107	118.839	0.964271	2953.6	1.37863e-05	0.162586	-0.336918	0.0153985	0.015953
dmr21847	chr1	55368969	55368968	+	15582	573817	rs4345838	chr1	55942785	55942785	107	107.825	0.972163	1888.24	1.64784e-06	0.19397	0.344168	0.00359964	0.00337336
dmr218482	chr13	73506811	73506810	+	14714	514333	rs78396746	chr13	74021143	74021143	107	85.4224	1.16495	2901.54	1.71841e-06	0.19336	-0.661343	0.0311969	0.0313701
dmr218519	chr13	73634293	73634292	+	14882	521509	rs7336752	chr13	74155801	74155801	107	113.311	0.954875	1639.46	3.97402e-05	0.146595	0.37078	0.0436956	0.0445676
dmr218532	chr13	73715240	73715552	+	14980	5673	rs9573281	chr13	73721225	73721225	107	112.695	1.03604	4905.52	1.09593e-06	0.199885	0.167778	0.00289971	0.00221138
dmr218655	chr13	74138199	74138198	+	14860	413967	rs34025545	chr13	74552165	74552165	107	86.0598	1.10776	2508.95	1.86986e-07	0.225103	2.54931	0.00249975	0.00419874
dmr218726	chr13	74371630	74371629	+	14815	213814	rs112713155	chr13	74585443	74585443	107	100.542	1.10921	5378.16	1.82572e-06	0.192478	3.21699	0.0130987	0.0123866
dmr218934	chr13	75062752	75062751	+	14866	381959	rs7989090	chr13	75444710	75444710	107	91.5352	0.927101	4790.26	2.09963e-07	0.223471	2.79043	0.0118988	0.0111921
dmr218941	chr13	75099064	75099063	+	14994	-489415	rs73541345	chr13	74609649	74609649	107	100.124	0.914557	6338.38	2.52871e-06	0.187721	-0.611484	0.0530947	0.0459238
dmr219188	chr13	75975136	75975135	+	14664	281273	rs4414358	chr13	76256408	76256408	107	105.621	0.965838	2237.61	1.27618e-05	0.163743	-0.325622	0.0375962	0.0364647
dmr219212	chr13	76062454	76062453	+	14690	-381512	rs7993248	chr13	75680942	75680942	107	118.317	0.957447	2971.68	1.69179e-05	0.159511	-0.50044	0.0229977	0.0214916
dmr219326	chr13	76497673	76497672	+	14033	-966972	rs9543960	chr13	75530701	75530701	107	110.009	0.93591	2026.38	4.91657e-06	0.177939	0.536682	0.0118988	0.0102624
dmr219389	chr13	76732255	76732254	+	13760	-63195	rs3853298	chr13	76669060	76669060	107	94.1579	0.964491	1432.65	3.80079e-06	0.181737	0.940101	0.0274973	0.0241247
dmr219543	chr13	77462787	77462787	+	13443	-482480	rs73537762	chr13	76980307	76980307	107	118.452	0.955317	1963.66	2.56564e-05	0.153231	-0.776284	0.0238976	0.0223736
dmr219616	chr13	77789236	77789235	+	13549	278206	rs17068814	chr13	78067441	78067441	107	124.816	0.9514	2968.04	5.9037e-05	0.140561	2.46427	0.0513949	0.0493674
dmr219623	chr13	77803464	77803463	+	13562	659513	rs35695967	chr13	78462976	78462977	107	115.892	0.956013	1931.43	1.74631e-06	0.193125	0.45564	0.00249975	0.00170872
dmr219650	chr13	77927478	77927477	+	13703	720349	rs34642870	chr13	78647826	78647826	107	101.096	1.0188	3348.18	3.04976e-06	0.184974	-0.429429	0.0154985	0.0174876
dmr21975	chr1	55759925	55759924	+	15131	645182	rs3005918	chr1	56405106	56405106	107	97.4599	0.965632	2293.31	3.05284e-07	0.218182	-0.824212	0.00449955	0.0029508
dmr219802	chr13	78432839	78432838	+	14341	544040	rs7319850	chr13	78976878	78976878	107	89.2468	1.18374	2493.82	5.34703e-07	0.210203	-0.36122	0.00529947	0.00474238
dmr219810	chr13	78446833	78446832	+	14302	412303	rs9544899	chr13	78859135	78859135	107	111.963	0.944183	2337.38	3.93913e-07	0.214562	0.474725	0.00089991	0.000774068
dmr219858	chr13	78664694	78664693	+	14313	211448	rs9565452	chr13	78876141	78876141	107	85.9971	1.04738	2390.25	1.7315e-06	0.193249	0.453441	0.0369963	0.0360582
dmr219883	chr13	78794841	78794840	+	14398	999880	rs4319636	chr13	79794720	79794720	107	120.5	0.96669	2777.58	3.46593e-06	0.183094	0.322436	0.00309969	0.00288262
dmr219890	chr13	78810137	78810136	+	14359	-72601	rs35533489	chr13	78737536	78737536	107	84.8477	1.09223	3350.32	3.43472e-07	0.21651	-1.02768	0.0145985	0.0126103
dmr219969	chr13	79183809	79183808	+	13577	-446273	rs35533489	chr13	78737536	78737536	107	81.3263	1.02676	2778.76	9.67515e-07	0.201685	-1.01428	0.0517948	0.048942
dmr220030	chr13	79397026	79397025	+	13478	-515105	rs76184435	chr13	78881921	78881921	107	53.3433	0.817025	841.811	1.14006e-09	0.293913	2.22045	0.0325967	0.0345138
dmr220033	chr13	79413632	79413631	+	13460	-551110	rs9544904	chr13	78862522	78862522	107	60.3233	0.938272	651.22	6.34665e-09	0.271398	0.365579	0.0108989	0.0119725
dmr22009	chr1	55883038	55883037	+	14933	464362	rs368363981	chr1	56347399	56347400	107	109.874	0.934761	4089.3	6.89169e-06	0.172935	-0.279623	0.0293971	0.0276893
dmr220110	chr13	79831952	79831951	+	13290	-955811	rs9565452	chr13	78876141	78876141	107	105.255	0.96809	1562.35	1.77956e-05	0.15875	0.501929	0.0361964	0.0362324
dmr220215	chr13	80235938	80235937	+	13036	-617864	rs76774372	chr13	79618074	79618074	107	109.644	0.973178	1630.37	1.10131e-06	0.199814	2.40324	0.00159984	0.00159599
dmr220386	chr13	80841960	80841959	+	13694	-76194	rs1322619	chr13	80765766	80765766	107	87.251	0.812142	2096.53	1.00583e-08	0.265248	-0.257412	0.00259974	0.00218375
dmr220451	chr13	81083233	81083232	+	14066	-895635	rs12871653	chr13	80187598	80187598	107	99.602	0.890138	4713.54	1.41918e-06	0.196141	-0.429391	0.0365963	0.0253894
dmr220468	chr13	81173509	81173508	+	14096	314196	rs1806595	chr13	81487704	81487704	107	119.372	0.929608	2376.92	2.21027e-05	0.155484	-0.428877	0.0252975	0.023809
dmr220496	chr13	81294030	81294029	+	13932	481786	rs261464	chr13	81775815	81775815	107	117.637	0.937292	2568.27	3.83352e-05	0.147143	0.392481	0.0524948	0.0497318
dmr220570	chr13	81629167	81629166	+	13734	126163	rs149826500	chr13	81755329	81755334	107	110.709	1.04683	3145.32	9.93756e-06	0.167484	0.744362	0.0184982	0.0177422
dmr220846	chr13	83039444	83039443	+	14795	-697945	rs12583341	chr13	82341499	82341499	107	111.107	0.947704	1056.07	4.10083e-05	0.146117	0.526387	0.0410959	0.0371564
dmr220913	chr13	83336174	83336173	+	14831	563778	rs9602289	chr13	83899951	83899951	107	89.0691	0.989419	1164.11	5.71596e-06	0.17571	-0.7177	0.0415958	0.0416728
dmr220953	chr13	83546045	83546044	+	15172	856469	rs1330507	chr13	84402513	84402513	107	111.66	0.954142	1784.65	2.8182e-05	0.15181	-0.285759	0.0407959	0.0393571
dmr220980	chr13	83648864	83648863	+	15238	28982	rs9602258	chr13	83677845	83677845	107	114.847	0.976496	2590.21	2.74055e-05	0.152233	-0.716689	0.0421958	0.038563
dmr221029	chr13	83930972	83930971	+	15427	-781506	rs79562597	chr13	83149466	83149466	107	116.592	0.950832	2175.37	3.00946e-05	0.150816	1.95898	0.0352965	0.0344224
dmr22103	chr1	56238752	56238751	+	14793	-465164	rs753978	chr1	55773588	55773588	107	113.51	0.950695	2444.33	2.0416e-05	0.156681	-0.356692	0.0357964	0.0334912
dmr22106	chr1	56250420	56250419	+	14774	-708390	rs72667832	chr1	55542030	55542030	107	113.656	0.93619	1379.35	3.49835e-05	0.148532	0.523764	0.0355964	0.035005
dmr221122	chr13	84429256	84429255	+	16419	547821	rs9575702	chr13	84977076	84977076	107	119.215	0.956726	3354.88	3.22559e-05	0.149764	-0.344805	0.0464954	0.043992
dmr221233	chr13	84847932	84847931	+	16055	481668	rs114479301	chr13	85329599	85329599	107	60.2606	1.27226	1101.25	9.88972e-08	0.234015	-6.89746	0.0256974	0.02954
dmr221240	chr13	84857761	84857760	+	16071	-79594	rs17071782	chr13	84778167	84778167	107	62.3296	1.29093	781.79	1.73914e-07	0.226122	3.67081	0.0123988	0.0191051
dmr221265	chr13	84925250	84925249	+	16066	-329767	rs2084231	chr13	84595483	84595483	107	118.943	0.97294	2940.45	2.43793e-05	0.154003	0.765648	0.029797	0.0277572
dmr221276	chr13	84960983	84960982	+	16054	-792749	rs13378893	chr13	84168234	84168234	107	106.791	0.962742	1940.43	1.82779e-05	0.158348	-0.451662	0.0419958	0.0408066
dmr221331	chr13	85154342	85154341	+	16582	-987063	rs61961346	chr13	84167279	84167279	107	95.1192	0.959087	1729.92	1.17119e-06	0.198924	-0.924772	0.0128987	0.00986314
dmr221355	chr13	85266825	85266824	+	16172	-685348	rs10678890	chr13	84581477	84581477	107	99.2258	0.950564	1981.15	9.3206e-06	0.168441	0.326548	0.0489951	0.046008
dmr221426	chr13	85603077	85603076	+	16223	26326	rs1928139	chr13	85629402	85629402	107	101.159	0.94731	1531.5	1.21078e-05	0.164531	-0.560482	0.0417958	0.0387727
dmr221504	chr13	85852570	85852569	+	15919	-944831	rs4400944	chr13	84907739	84907739	107	117.658	0.951517	4152.4	3.507e-06	0.182921	0.282951	0.00789921	0.00626202
dmr221561	chr13	86018746	86018745	+	15400	-276028	rs1337278	chr13	85742718	85742718	107	107.167	1.10979	3156.66	2.71085e-06	0.186702	0.314349	0.0039996	0.00470895
dmr221575	chr13	86084167	86084166	+	15104	427295	rs71865512	chr13	86511461	86511463	107	114.158	0.976253	1771.33	2.05889e-05	0.156554	0.373462	0.0211979	0.0211492
dmr221600	chr13	86187250	86187249	+	15113	84777	rs7489562	chr13	86272026	86272026	107	98.975	0.959919	1358.42	8.78797e-08	0.235658	-0.700402	0.00079992	0.000508227
dmr221636	chr13	86376346	86376345	+	14318	186508	rs66770087	chr13	86562853	86562854	107	119.341	0.962692	1713.76	1.20627e-06	0.198497	-0.371999	0.00079992	0.000675968
dmr221654	chr13	86436454	86436453	+	14419	146690	rs9588622	chr13	86583143	86583143	107	127.042	0.930252	5364.97	2.09092e-05	0.156321	-0.31256	0.0272973	0.0253642
dmr221780	chr13	87142363	87142362	+	13319	-836690	rs61965784	chr13	86305673	86305673	107	79.3932	0.562834	7863.33	3.32308e-09	0.27996	1.96915	0.0543946	0.0410752
dmr221822	chr13	87381831	87381830	+	13457	-904021	rs5002239	chr13	86477810	86477810	107	124.858	0.910701	1772.58	3.99862e-05	0.146501	0.565811	0.0269973	0.0238625
dmr221867	chr13	87676011	87676317	+	13424	934464	rs79001378	chr13	88610781	88610781	107	87.1256	1.19449	3658.46	2.06399e-06	0.190689	-0.456309	0.0384962	0.0353531
dmr222050	chr13	88511677	88511676	+	13065	-57716	rs371478550	chr13	88453961	88453961	107	118.933	0.965508	2003.09	2.27815e-05	0.155027	7.56283	0.0213979	0.0184714
dmr22208	chr1	56491794	56491793	+	14578	-15566	rs11206823	chr1	56476228	56476228	107	110.668	0.96662	1901.68	2.37114e-05	0.154423	-0.486936	0.0368963	0.0365119
dmr222154	chr13	89049414	89049413	+	14338	-178839	rs11619625	chr13	88870575	88870575	107	117.021	0.950401	2360.18	2.98313e-05	0.150949	0.299756	0.0378962	0.0356381
dmr222161	chr13	89125565	89125564	+	14460	-622169	rs9520973	chr13	88503396	88503396	107	89.4453	0.96432	1428.48	1.03248e-07	0.233416	0.689447	0.00249975	0.00210764
dmr222188	chr13	89248004	89248003	+	14839	-66443	rs1854759	chr13	89181561	89181561	107	107.481	0.957753	2574.56	4.3612e-06	0.179709	-0.801438	0.0135986	0.0130993
dmr222210	chr13	89304211	89304210	+	14957	391547	rs1571191	chr13	89695757	89695757	107	76.0494	0.974586	1184.21	3.76519e-07	0.215204	-112.477	0.0212979	0.0244664
dmr222269	chr13	89589071	89589070	+	14967	851029	rs374165685	chr13	90440099	90440100	107	110.626	1.03672	3277.19	1.35216e-05	0.162876	-1.24979	0.0277972	0.0269724
dmr22246	chr1	56614552	56614551	+	14361	-640023	rs11206700	chr1	55974529	55974529	107	94.2624	0.953884	1936.97	1.59132e-06	0.194478	-0.523066	0.0168983	0.0160343
dmr222576	chr13	90813819	90813818	+	15321	964253	rs75843874	chr13	91778071	91778071	107	45.3496	1.28215	485.38	1.30628e-08	0.261736	2.92236	0.0230977	0.0475374
dmr222596	chr13	90859713	90859712	+	15227	709043	rs115717777	chr13	91568755	91568755	107	116.906	0.954163	2086.35	4.57595e-05	0.144449	-1.69804	0.0492951	0.0488499
dmr222611	chr13	90916828	90916827	+	15096	705605	rs75953869	chr13	91622432	91622432	107	102.34	0.970113	2960.07	9.02578e-06	0.16892	2.80088	0.0488951	0.0457623
dmr22269	chr1	56682948	56682947	+	14196	-130725	rs60245862	chr1	56552222	56552223	107	115.798	0.951304	4241.09	1.75421e-05	0.158966	0.603163	0.0431957	0.0396628
dmr222777	chr13	91608431	91608430	+	14771	278786	rs2352190	chr13	91887216	91887216	107	109.863	0.936346	2389.54	1.2964e-05	0.163507	0.309962	0.0323968	0.0305052
dmr222787	chr13	91643066	91643065	+	14868	-670550	rs9515867	chr13	90972516	90972516	107	65.0777	0.881596	844.627	2.83624e-09	0.282042	0.813899	0.00759924	0.00649925
dmr222808	chr13	91750450	91750449	+	14949	171719	rs9523451	chr13	91922168	91922168	107	109.644	0.964092	1913.3	2.00299e-05	0.156969	0.341377	0.0356964	0.0342863
dmr222873	chr13	92051496	92051495	+	14818	558725	rs11840882	chr13	92610220	92610220	107	79.7171	1.06923	3978.53	2.19621e-09	0.285392	3.38833	0.00089991	0.00059013
dmr22291	chr1	56764144	56764143	+	14306	-362293	rs3005916	chr1	56401851	56401851	107	67.3452	1.1569	1295.7	8.89796e-09	0.26689	-0.770314	0.0029997	0.00285365
dmr222978	chr13	92463311	92463310	+	14877	-691735	rs577247088	chr13	91771576	91771576	107	105.046	0.934765	2020.14	9.02558e-06	0.16892	2.73389	0.030197	0.0287011
dmr223090	chr13	92978350	92978349	+	14623	-705710	rs7321645	chr13	92272640	92272640	107	93.1025	0.903542	4923.05	1.84388e-07	0.2253	-0.850238	0.0147985	0.00973326
dmr223103	chr13	93031319	93031318	+	14615	-119661	rs17188711	chr13	92911658	92911658	107	112.852	0.826391	6400.26	5.16145e-06	0.17722	2.4027	0.0451955	0.0385764
dmr223146	chr13	93120568	93120567	+	14715	-504581	rs113088025	chr13	92615987	92615987	107	105.077	0.881923	4375.44	1.18357e-06	0.198772	3.52315	0.0158984	0.0122267
dmr223164	chr13	93174394	93174393	+	14669	-505789	rs61975935	chr13	92668605	92668605	107	100.114	0.884311	2322.64	2.18813e-06	0.189836	-0.809965	0.0229977	0.0190007
dmr223858	chr13	95352561	95352560	+	14060	12243	rs2050709	chr13	95364803	95364803	107	114.482	0.969937	1834.8	4.44385e-05	0.144895	-0.325512	0.050095	0.0479132
dmr22392	chr1	57053247	57053246	+	14210	397021	rs76681244	chr1	57450267	57450267	107	92.4129	1.1235	2978.52	2.39775e-06	0.188499	3.58099	0.0157984	0.0214956
dmr224083	chr13	96242588	96242587	+	12473	408835	rs506849	chr13	96651422	96651422	107	70.8248	1.27202	1104.96	2.6068e-07	0.220418	672.099	0.00789921	0.0105392
dmr224117	chr13	96394008	96394007	+	11840	-589546	rs7994795	chr13	95804462	95804462	107	95.5581	1.04954	2315.63	6.86302e-07	0.206627	0.692432	0.00529947	0.0047786
dmr224133	chr13	96436467	96436466	+	11661	-632005	rs7994795	chr13	95804462	95804462	107	105.767	0.950036	1397.12	1.62622e-05	0.160106	0.593906	0.0332967	0.0308004
dmr224167	chr13	96581566	96581565	+	11243	-134773	rs732123	chr13	96446793	96446793	107	77.9407	0.815762	1768.45	3.39602e-08	0.248767	-0.728013	0.0152985	0.0128657
dmr224377	chr13	97662163	97662162	+	13892	604385	rs1048034	chr13	98266547	98266547	107	116.059	0.934643	1988.1	6.65322e-06	0.173458	-0.414895	0.00909909	0.0077438
dmr224405	chr13	97726511	97726510	+	14059	681958	rs56137635	chr13	98408468	98408468	107	90.4902	0.900492	2087.5	2.61264e-06	0.187243	3.3258	0.0482952	0.0469517
dmr224566	chr13	98115752	98115751	+	14590	837232	rs7320485	chr13	98952983	98952983	107	62.1415	0.962573	732.212	9.53182e-08	0.234528	-0.883	0.0374963	0.0407186
dmr224643	chr13	98288617	98288616	+	14595	572585	rs6491459	chr13	98861201	98861201	107	110.177	0.96036	2163.8	1.1645e-05	0.165114	0.44272	0.0241976	0.0220118
dmr224649	chr13	98304610	98304609	+	14558	128659	rs9584845	chr13	98433268	98433268	107	72.5803	0.841061	2203.74	1.00772e-07	0.233754	-0.511712	0.049795	0.0486855
dmr225042	chr13	99088354	99088353	+	15435	666735	rs7983978	chr13	99755088	99755088	107	115.453	0.941659	2371.97	2.38047e-05	0.154363	0.310078	0.0336966	0.0335043
dmr22526	chr1	57440643	57440642	+	14055	-103679	rs55863020	chr1	57336964	57336964	107	114.941	0.976808	2195.53	7.85039e-06	0.170998	-0.558788	0.010399	0.00891005
dmr225499	chr13	100283152	100283151	+	14198	-747313	rs76973598	chr13	99535839	99535839	107	32.1	1.12672	2427.65	2.15655e-14	0.421942	4.81693	0.0725927	0.0497583
dmr225521	chr13	100401305	100401304	+	14426	386009	rs912369	chr13	100787313	100787313	107	95.9447	0.994774	3190.66	9.2883e-07	0.202274	-0.756726	0.0129987	0.0110981
dmr225557	chr13	100493358	100493357	+	14376	-588525	rs9582352	chr13	99904833	99904833	107	97.5853	0.903486	2854.16	8.04028e-07	0.204352	-0.587737	0.0133987	0.0117353
dmr225577	chr13	100540185	100540184	+	14377	-709819	rs1028710	chr13	99830366	99830366	107	118.191	0.948723	3047.15	1.73405e-05	0.15914	-0.42996	0.0241976	0.0237119
dmr225774	chr13	101014521	101014520	+	14450	-227208	rs912369	chr13	100787313	100787313	107	103.5	0.942693	1634.47	3.52174e-06	0.182859	-0.801431	0.0137986	0.0111636
[truncated: 10,741 more rows]
