# Supplementary material for: Genetics and environment distinctively shape the human immune cell epigenome
Source: Nat Genet. 2026 Jan 27;58(2):392–403. doi: 10.1038/s41588-025-02479-6 (PMC12900638; doi:10.1038/s41588-025-02479-6)
Supplement: Supplementary file 10 — meQTL results in CD8 memory T cells. [file 41588_2025_2479_MOESM10_ESM.xlsx]

## Sheet: Sheet 1 - Tc-Mem.permutation.fi
Tc-Mem.permutation.filtered
phe_id	phe_chr	phe_from	phe_to	phe_strd	n_var_in_cis	dist_phe_var	var_id	var_chr	var_from	var_to	dof1	dof2	bml1	bml2	nom_pval	r_squared	slope	adj_emp_pval	adj_beta_pval
dmr1000042	chr16	79229908	79229907	+	25868	-105107	rs8045079	chr16	79124801	79124801	106	109.613	0.98821	3190.01	1.05194e-05	0.168073	0.339235	0.0252975	0.0245995
dmr100004	chr1	90918075	90918074	+	13050	-65686	rs1677597	chr1	90852389	90852389	106	73.4754	0.995091	971.788	8.68482e-07	0.204955	3.43813	0.0445955	0.0415324
dmr1000063	chr16	79241694	79241694	+	25860	5962	rs73569356	chr16	79247656	79247656	106	98.8264	0.935186	11670.3	5.36027e-07	0.211932	2.7873	0.0268973	0.0202996
dmr1000122	chr16	79293163	79293162	+	25933	216309	rs77060560	chr16	79509471	79509471	106	34.4189	1.61638	66380.7	1.18833e-18	0.521187	15.7701	0.0143986	0.0034119
dmr1000148	chr16	79318064	79318063	+	25959	-268359	rs62040108	chr16	79049705	79049705	106	83.5578	1.0284	18015	2.99137e-08	0.252546	-0.547555	0.0264974	0.0137631
dmr100017	chr1	90938368	90938367	+	13142	214387	rs115273618	chr1	91152754	91152754	106	27.1832	1.55692	3283.88	4.64484e-17	0.487212	5.24935	0.00169983	0.0131741
dmr1000189	chr16	79342989	79342988	+	25826	-396485	rs7499860	chr16	78946504	78946504	106	109.871	0.985625	4116.28	4.54931e-06	0.18062	-0.681169	0.0138986	0.0133357
dmr1000200	chr16	79352422	79352421	+	25772	-383502	rs11285228	chr16	78968919	78968920	106	107.366	0.938944	5237.01	8.88169e-06	0.170618	0.287276	0.049895	0.0497231
dmr1000243	chr16	79392876	79392875	+	25420	-377493	rs9921664	chr16	79015383	79015383	106	104.126	0.954938	2436.84	1.44726e-05	0.163258	-0.545736	0.0514949	0.0483705
dmr1000363	chr16	79482053	79482052	+	24820	-350270	rs34394761	chr16	79131783	79131783	106	73.4754	0.892497	2579.98	3.81697e-08	0.24919	0.683437	0.0207979	0.0205471
dmr1000372	chr16	79490300	79490299	+	24751	-271690	rs16949979	chr16	79218610	79218610	106	101.456	1.20586	36068.1	4.45573e-07	0.21459	-2.65105	0.0121988	0.0121533
dmr1000377	chr16	79493990	79493989	+	24707	-553247	rs12596852	chr16	78940743	78940743	106	111.962	0.969656	5478.79	5.1476e-06	0.17878	-0.272871	0.0166983	0.0174395
dmr100039	chr1	90991560	90991559	+	13192	161195	rs115273618	chr1	91152754	91152754	106	31.2928	1.65567	4131.74	4.37632e-14	0.417302	5.52878	0.0172983	0.0369664
dmr1000400	chr16	79512026	79512025	+	24555	-617237	rs62036258	chr16	78894789	78894789	106	77.7506	1.38498	109219	6.88247e-09	0.272495	0.649565	0.0207979	0.0226347
dmr1000487	chr16	79573713	79573712	+	24306	38380	rs889472	chr16	79612092	79612092	106	115.762	0.914772	12656.4	1.0663e-07	0.234892	0.276052	0.00059994	0.000713873
dmr100048	chr1	91011994	91011993	+	13252	318845	rs148527148	chr1	91330838	91330838	106	116.02	0.984222	4074.93	5.56397e-06	0.17762	1.90597	0.010099	0.00882806
dmr1000490	chr16	79575100	79575150	+	24297	-290974	rs7201035	chr16	79284126	79284126	106	108.308	1.01701	20989.3	3.81719e-07	0.216808	-0.528103	0.00669933	0.0054272
dmr1000491	chr16	79575963	79575962	+	24293	-873381	rs7199674	chr16	78702582	78702582	106	112.356	0.974187	4077.84	8.98305e-06	0.170447	-0.265937	0.0221978	0.0218138
dmr1000559	chr16	79642665	79642664	+	24264	-438030	rs59879442	chr16	79204635	79204635	106	99.1887	0.978047	3379.9	4.64058e-06	0.180324	-0.722686	0.0347965	0.0341127
dmr1000560	chr16	79642785	79642784	+	24268	-647108	rs17637675	chr16	78995677	78995677	106	102.294	1.08062	21723.2	1.04338e-06	0.202289	0.319236	0.030397	0.025324
dmr100060	chr1	91034055	91034054	+	13319	516580	rs77687738	chr1	91550634	91550634	106	106.455	0.998848	1973.6	1.61831e-05	0.161567	0.608058	0.029597	0.0302948
dmr1000615	chr16	79687529	79687528	+	24137	810470	rs62048420	chr16	80497998	80497998	106	108.909	0.956947	5147.75	4.56041e-06	0.180584	-0.482624	0.0214979	0.0208516
dmr100067	chr1	91039169	91039168	+	13307	979090	rs10783084	chr1	92018258	92018258	106	114.581	0.974419	2188.52	2.59684e-06	0.188927	0.358642	0.00319968	0.00263391
dmr1000711	chr16	79763899	79763898	+	23673	704508	rs34664313	chr16	80468406	80468406	106	80.8975	0.988266	1943.42	1.21356e-08	0.264853	-0.720724	0.00179982	0.00138362
dmr1000753	chr16	79797714	79797713	+	23533	-916557	rs4888871	chr16	78881157	78881157	106	111.393	0.992188	3681.09	9.15967e-06	0.170155	-0.292577	0.0211979	0.020412
dmr100079	chr1	91049808	91049807	+	13296	555395	rs72712451	chr1	91605202	91605202	106	108.785	0.954357	2807.4	9.65838e-06	0.169358	0.417141	0.0259974	0.0249112
dmr1000836	chr16	79862411	79862410	+	23107	631394	rs5000304	chr16	80493804	80493804	106	111.755	1.07436	6783.63	1.15593e-05	0.166652	-0.239002	0.0330967	0.0339982
dmr1000856	chr16	79876313	79876312	+	23048	-405486	rs1077055	chr16	79470827	79470827	106	113.101	0.99911	7357.59	1.05707e-05	0.167999	-2.3839	0.0407959	0.0386506
dmr1000860	chr16	79878299	79878298	+	23041	599454	rs12449236	chr16	80477752	80477752	106	109.292	0.95765	2961.24	1.61166e-05	0.16163	-0.560872	0.0424958	0.0405737
dmr1000891	chr16	79898360	79898359	+	22996	575365	rs12444636	chr16	80473724	80473724	106	110.958	0.989072	3222.16	1.45441e-05	0.163184	-0.596027	0.0319968	0.0303559
dmr1000938	chr16	79935877	79935876	+	22823	557928	rs5000304	chr16	80493804	80493804	106	104.799	0.980529	3055.81	1.21889e-05	0.165852	-0.274918	0.0437956	0.0438616
dmr1000959	chr16	79956418	79956417	+	22724	-233000	rs78759500	chr16	79723418	79723418	106	113.774	1.03113	7127.18	1.33022e-05	0.164533	-1.80773	0.0418958	0.039959
dmr1000991	chr16	79977568	79977568	+	22628	-8327	rs4243194	chr16	79969241	79969241	106	75.6078	0.875865	2427.58	2.64035e-11	0.343632	-0.2254	0.00029997	0.000164261
dmr1001011	chr16	79993604	79993603	+	22591	479210	rs9934883	chr16	80472813	80472813	106	108.35	0.89183	10056	2.73235e-07	0.221585	0.486029	0.00539946	0.00412833
dmr1001086	chr16	80048558	80048557	+	22309	-297115	rs7187139	chr16	79751443	79751443	106	95.8658	0.732909	7901.77	3.96138e-07	0.216277	0.650896	0.0538946	0.0406312
dmr1001090	chr16	80052435	80052434	+	22297	271681	rs1829386	chr16	80324115	80324115	106	83.9926	0.996116	10570.8	4.76401e-10	0.307499	-0.768456	0.00089991	0.000331463
dmr1001098	chr16	80059643	80059642	+	22260	-620686	rs7190849	chr16	79438957	79438957	106	100.431	0.929616	3294.99	1.79759e-06	0.19434	1.75848	0.0134987	0.0155697
dmr100111	chr1	91073311	91073310	+	13233	-371012	rs34972315	chr1	90702298	90702299	106	112.304	0.978433	1573.79	4.04767e-05	0.147595	-0.428171	0.040296	0.0398765
dmr1001121	chr16	80075138	80075137	+	22239	-809768	rs8047621	chr16	79265370	79265370	106	101.3	0.97818	3100.72	8.71123e-06	0.170909	1.68148	0.0449955	0.045342
dmr1001182	chr16	80130471	80130470	+	22375	389375	rs11866620	chr16	80519845	80519845	106	112.811	0.988194	6123.52	5.68554e-06	0.177297	0.492191	0.020298	0.0181868
dmr100118	chr1	91080886	91080885	+	13212	531175	rs1192416	chr1	91612060	91612060	106	115.016	0.976979	2898.28	1.32064e-05	0.164642	2.19917	0.0183982	0.0180354
dmr100121	chr1	91084771	91084770	+	13201	1712	rs346972	chr1	91086482	91086482	106	115.327	0.959426	2831.93	2.20654e-05	0.156861	-0.524484	0.0320968	0.0315096
dmr1001278	chr16	80203062	80203061	+	22595	-456541	rs116817707	chr16	79746521	79746521	106	114.333	0.959269	3725.03	5.78363e-06	0.177042	0.307061	0.0123988	0.0113153
dmr1001307	chr16	80228789	80228788	+	22669	-657103	rs3784925	chr16	79571686	79571686	106	110.068	0.957092	4342.76	1.43518e-05	0.163385	0.574705	0.050495	0.048637
dmr1001323	chr16	80247788	80247787	+	22582	240122	rs74651905	chr16	80487909	80487909	106	103.899	0.951242	3853.08	3.37785e-06	0.18504	-3.68115	0.0216978	0.0201467
dmr100136	chr1	91100334	91100333	+	13181	500962	rs11578483	chr1	91601295	91601295	106	98.7436	0.923468	7732.89	4.88829e-08	0.245769	0.524064	0.00489951	0.00188918
dmr1001554	chr16	80406103	80406157	+	22476	-799952	rs1045394	chr16	79606151	79606151	106	107.812	1.06379	8426	3.30603e-06	0.185358	0.223605	0.0182982	0.017334
dmr1001556	chr16	80407272	80407271	+	22473	851854	rs4889293	chr16	81259125	81259125	106	110.731	0.986087	3041.05	1.05074e-05	0.16809	0.387208	0.020498	0.0213038
dmr1001581	chr16	80426730	80426729	+	22496	464823	rs4888113	chr16	80891552	80891552	106	107.511	0.923536	4189.66	8.04304e-06	0.172107	-0.202508	0.0405959	0.0386802
dmr1001605	chr16	80447403	80447402	+	22450	650520	rs78876143	chr16	81097922	81097922	106	69.1795	0.955035	24807.1	1.31231e-09	0.294406	-1.76797	0.050095	0.0290875
dmr1001726	chr16	80564457	80564458	+	22104	411165	rs34844332	chr16	80975623	80975623	106	119.612	0.932002	8345.45	4.91642e-06	0.179465	0.277454	0.0148985	0.0141089
dmr1001737	chr16	80579182	80579181	+	22085	-167331	rs77790870	chr16	80411851	80411851	106	42.5553	1.84818	16871.7	2.22686e-12	0.373091	10.4342	0.00969903	0.0169056
dmr1001827	chr16	80662570	80662569	+	22017	545758	rs7498954	chr16	81208327	81208327	106	82.6779	0.942585	2006.22	1.82606e-07	0.227309	-0.547232	0.0127987	0.011169
dmr1001981	chr16	80850051	80850050	+	22137	928565	rs564890749	chr16	81778615	81778615	106	43.4455	1.66545	38113.2	3.97778e-14	0.418338	1.40014	0.00449955	0.00486855
dmr1002006	chr16	80871658	80871657	+	22131	-420088	rs78845388	chr16	80451570	80451570	106	93.5988	0.702522	46420.3	2.20548e-09	0.287608	2.55954	0.0256974	0.00790565
dmr1002110	chr16	80937783	80937782	+	22158	-542970	rs147604678	chr16	80394813	80394813	106	109.178	0.945998	6962.98	3.84157e-06	0.183133	-0.727314	0.0263974	0.0239895
dmr1002232	chr16	81050204	81050203	+	22046	-152907	rs889518	chr16	80897297	80897297	106	63.4033	0.694512	7749.03	6.87065e-13	0.38665	0.508077	0.00459954	0.00323903
dmr1002275	chr16	81082096	81082096	+	22001	-780740	rs11150269	chr16	80301356	80301356	106	82.0879	0.67067	50797	3.43899e-10	0.311662	-0.356197	0.0392961	0.0154542
dmr1002281	chr16	81090219	81090218	+	22027	307812	rs62043865	chr16	81398030	81398030	106	88.1539	0.962285	24689.3	4.77312e-08	0.246099	-0.556505	0.0329967	0.0188278
dmr1002309	chr16	81110033	81110032	+	22043	-584271	rs8048886	chr16	80525762	80525762	106	102.76	0.944198	2513.93	6.88006e-06	0.174447	-0.319041	0.0310969	0.0298028
dmr1002338	chr16	81126686	81126685	+	22082	300187	rs2447470	chr16	81426872	81426872	106	111.538	0.96922	5239.5	1.15395e-05	0.166678	-0.299175	0.039996	0.0393098
dmr1002378	chr16	81148170	81148169	+	22166	241220	rs551238189	chr16	81389389	81389389	106	97.7084	0.90406	16617.6	7.46776e-07	0.207144	-1.21688	0.0615938	0.0477255
dmr1002477	chr16	81205202	81205201	+	22410	763310	rs7187795	chr16	81968511	81968511	106	100.897	0.955259	2968.36	6.80284e-06	0.174616	-0.369471	0.0427957	0.0393025
dmr100253	chr1	91193855	91193854	+	12999	-96328	rs2603282	chr1	91097527	91097527	106	90.0379	0.719215	10291.9	3.04816e-09	0.283341	-12.2839	0.010099	0.00452368
dmr1002552	chr16	81249215	81249214	+	22275	420047	rs62652194	chr16	81669261	81669261	106	105.513	0.975611	2157.41	4.17088e-06	0.181911	-0.670873	0.00979902	0.0106664
dmr1002604	chr16	81282700	81282699	+	22220	564092	rs62045704	chr16	81846791	81846791	106	108.785	0.967194	3256.16	1.21408e-05	0.165912	-0.517596	0.0353965	0.0339846
dmr1002621	chr16	81294485	81294495	+	22159	-382844	rs7205092	chr16	80911641	80911641	106	114.592	0.959869	5749.62	5.14352e-06	0.178792	0.475341	0.0160984	0.0147565
dmr1002622	chr16	81295153	81295243	+	22160	-158681	rs150319888	chr16	81136471	81136472	106	110.151	0.950697	4522.39	1.26963e-05	0.165237	0.589691	0.0492951	0.0455709
dmr1002651	chr16	81326603	81326841	+	22217	1	rs13337370	chr16	81326842	81326842	106	75.0592	1.06553	27106.2	1.27377e-08	0.264197	-0.185537	0.0515948	0.0362894
dmr1002755	chr16	81421283	81421282	+	22273	899978	rs2967362	chr16	82321260	82321260	106	109.23	0.951443	4446.86	7.12605e-07	0.207822	-0.392219	0.00309969	0.00294523
dmr1002761	chr16	81426326	81426325	+	22262	359890	rs4294811	chr16	81786215	81786215	106	108.992	0.975904	3671.14	4.1863e-06	0.181856	-0.44187	0.0125987	0.012576
dmr1002773	chr16	81435143	81435142	+	22289	105488	rs10871417	chr16	81540630	81540630	106	98.9299	0.927797	4790.81	1.84084e-06	0.193991	1.54201	0.0270973	0.0264435
dmr100278	chr1	91211967	91211967	+	12976	354691	rs10782963	chr1	91566658	91566658	106	107.843	0.96331	1362.4	2.50462e-05	0.154932	-0.444955	0.0341966	0.0330424
dmr1002797	chr16	81452792	81452791	+	22299	-445295	rs58799815	chr16	81007497	81007497	106	84.4998	0.972784	2047.67	1.83529e-06	0.194035	2.2637	0.0481952	0.0457888
dmr1002863	chr16	81502586	81502585	+	22272	16450	rs56042952	chr16	81519035	81519035	106	85.9801	0.987047	1844.86	7.76473e-08	0.239332	-0.529241	0.00349965	0.00265258
dmr100291	chr1	91229276	91229275	+	12985	766125	rs12758999	chr1	91995400	91995400	106	118.805	0.973297	2855.05	1.98484e-05	0.15847	0.412402	0.0222978	0.0198847
dmr1002942	chr16	81563383	81563382	+	22292	-724032	rs9934511	chr16	80839351	80839351	106	60.6187	0.50917	126060	2.93654e-14	0.421618	1.82691	0.0749925	0.0367909
dmr100298	chr1	91234104	91234103	+	12975	474600	rs284878	chr1	91708703	91708703	106	117.407	0.961557	2912.45	1.71428e-05	0.160694	-0.377012	0.0231977	0.0206348
dmr1003014	chr16	81618213	81618213	+	22542	9749	rs3935802	chr16	81627962	81627962	106	106.942	0.982561	2509.03	2.76576e-08	0.253623	-0.403115	9.999e-05	7.18463e-05
dmr100305	chr1	91241073	91241072	+	12964	138707	rs282034	chr1	91379779	91379779	106	80.0797	0.734397	34421.1	4.5844e-10	0.307992	-15.2119	0.0376962	0.0119068
dmr1003081	chr16	81672926	81672926	+	22451	1258	rs4889362	chr16	81674184	81674184	106	111.29	0.96955	3269.56	6.91954e-07	0.208247	0.469845	0.00159984	0.00148139
dmr1003123	chr16	81710797	81710796	+	22553	-495467	rs8044334	chr16	81215330	81215330	106	107.511	0.988083	2124.93	9.84801e-06	0.169065	0.551934	0.020098	0.0188853
dmr1003140	chr16	81724315	81724314	+	22594	365376	rs2911418	chr16	82089690	82089690	106	80.2764	1.25711	9816.43	3.53007e-07	0.217928	0.370987	0.0335966	0.0422178
dmr1003233	chr16	81801901	81801900	+	22824	50116	rs10686622	chr16	81852016	81852016	106	107.315	0.968443	5407.56	3.06221e-06	0.186492	-0.250399	0.0173983	0.0165331
dmr1003238	chr16	81806625	81806624	+	22884	569150	rs77011692	chr16	82375774	82375774	106	67.3266	0.87457	1562.56	2.38067e-08	0.255679	-0.467318	0.0188981	0.0247461
dmr1003380	chr16	81911867	81911866	+	22924	-6951	rs12933078	chr16	81904916	81904916	106	97.0666	0.94226	2485	1.83968e-06	0.194	-0.468538	0.019598	0.0163537
dmr1003429	chr16	81956701	81956806	+	22958	54170	rs9926028	chr16	82010976	82010976	106	40.5057	1.62605	162206	7.31911e-16	0.460109	-0.412624	0.00419958	0.0176972
dmr1003436	chr16	81963941	81963940	+	22958	628320	rs74699949	chr16	82592260	82592260	106	89.4375	0.982539	22761	1.03813e-08	0.266964	1.66438	0.00609939	0.00372352
dmr100344	chr1	91285942	91285941	+	12992	-133188	rs115273618	chr1	91152754	91152754	106	38.3732	1.7409	3212.95	1.30926e-11	0.35212	5.44851	0.00659934	0.0234682
dmr1003529	chr16	82038507	82038506	+	22959	502715	rs11644021	chr16	82541221	82541221	106	110.876	0.99081	3688.89	9.32292e-06	0.169889	0.487981	0.0230977	0.0220147
dmr1003553	chr16	82054887	82054886	+	22978	658979	rs11643784	chr16	82713865	82713865	106	107.097	0.920547	6811.35	5.43378e-07	0.211736	-0.445707	0.00569943	0.00525336
dmr1003625	chr16	82106932	82106931	+	23153	699451	rs62036827	chr16	82806382	82806382	106	92.191	0.827986	4614.61	7.6244e-08	0.239587	-0.666672	0.00649935	0.0074274
dmr1003639	chr16	82116481	82116480	+	23190	432455	rs7202873	chr16	82548935	82548935	106	102.211	0.95411	2663.18	2.04e-06	0.192482	-0.563233	0.0110989	0.0104752
dmr1003659	chr16	82131454	82131453	+	23175	560952	rs12925373	chr16	82692405	82692405	106	99.9547	0.971171	2077.63	4.81887e-07	0.213464	0.671935	0.00329967	0.00256691
dmr1003723	chr16	82188135	82188134	+	22887	682799	rs146933941	chr16	82870933	82870933	106	55.1738	1.1023	1921.76	7.85116e-09	0.270727	-0.74941	0.0443956	0.0434509
dmr1003736	chr16	82199729	82199728	+	22831	331741	rs36039495	chr16	82531469	82531469	106	103.236	0.964236	4069.52	6.36646e-06	0.175608	0.438778	0.0382962	0.038561
dmr1003856	chr16	82302630	82302629	+	23124	-458296	rs72832063	chr16	81844334	81844334	106	98.1742	0.999238	3085.62	3.57852e-06	0.184185	0.440201	0.0244976	0.025133
dmr1003858	chr16	82304520	82304519	+	23129	26734	rs1873433	chr16	82331253	82331253	106	83.5992	0.89509	3804.54	1.313e-07	0.231966	-0.475302	0.0188981	0.017894
dmr1003891	chr16	82331094	82331093	+	23151	451633	rs28706808	chr16	82782726	82782726	106	98.5055	0.863627	13012.6	4.63221e-07	0.214032	1.62963	0.0371963	0.0284121
dmr1003967	chr16	82395803	82395802	+	23192	422534	rs1462053	chr16	82818336	82818336	106	96.2178	0.980963	3086.51	4.31997e-06	0.181389	0.256688	0.0407959	0.0391047
dmr1003981	chr16	82404949	82404948	+	23219	292474	rs67968380	chr16	82697422	82697423	106	112.377	0.971192	4625.68	1.06847e-05	0.167838	-0.22749	0.0279972	0.0296883
dmr1004121	chr16	82519332	82519331	+	23637	-805315	rs57332515	chr16	81714017	81714017	106	109.085	0.969194	5539.81	6.42396e-06	0.175473	-0.31217	0.030097	0.029177
dmr1004145	chr16	82538294	82538293	+	23687	908843	rs76969975	chr16	83447136	83447136	106	111.859	0.963655	4160.21	4.09958e-06	0.182167	-0.397054	0.0124988	0.0110571
dmr1004220	chr16	82591936	82591935	+	23771	16599	rs13329960	chr16	82608534	82608534	106	90.5244	0.993018	2983.34	1.14224e-06	0.200971	-0.314439	0.0252975	0.0212209
dmr1004278	chr16	82632175	82632174	+	23874	430356	rs72796229	chr16	83062530	83062530	106	111.621	1.00706	10257.5	4.12206e-06	0.182086	-0.550867	0.0258974	0.022517
dmr1004327	chr16	82669365	82669364	+	23901	-738431	rs7499232	chr16	81930934	81930934	106	103.64	0.982001	2616.36	1.39795e-05	0.163782	0.494251	0.0489951	0.0475288
dmr1004364	chr16	82696045	82696044	+	23908	522981	rs12716965	chr16	83219025	83219025	106	109.457	0.976031	16296.6	3.87571e-06	0.183001	0.666773	0.049795	0.0467438
dmr1004366	chr16	82697240	82697239	+	23914	544926	rs77052323	chr16	83242165	83242165	106	112.159	0.937343	12059.9	1.85809e-06	0.193854	7.86398	0.0172983	0.0151875
dmr1004538	chr16	82833852	82833852	+	23898	-690	rs10492861	chr16	82833162	82833162	106	98.1949	0.966248	3692.48	1.34476e-10	0.323524	-0.593069	9.999e-05	3.71746e-06
dmr1004566	chr16	82855688	82855688	+	23938	-20301	rs2615128	chr16	82835387	82835387	106	107.004	0.988861	3647.44	7.14591e-17	0.483067	-0.712974	9.999e-05	2.5942e-13
dmr1004590	chr16	82871514	82871513	+	23974	-932851	rs16956020	chr16	81938663	81938663	106	109.644	0.911428	9354.62	3.84659e-06	0.183113	1.95782	0.0385961	0.0348343
dmr1004659	chr16	82932572	82932571	+	23935	494676	rs1586592	chr16	83427247	83427247	106	109.675	0.960221	3786.45	1.57741e-05	0.161955	-0.461218	0.050095	0.0479758
dmr1004660	chr16	82933433	82933432	+	23938	-384595	rs7195658	chr16	82548838	82548838	106	110.606	0.997153	3143.01	5.05718e-06	0.179044	-0.391492	0.0111989	0.00998713
dmr1004694	chr16	82969160	82969159	+	24033	756325	rs419382	chr16	83725484	83725484	106	116.683	0.970801	5726.69	4.48075e-06	0.180846	-0.286997	0.010099	0.00979704
dmr1004729	chr16	82992954	82992953	+	24125	-215895	rs2126371	chr16	82777059	82777059	106	111.383	0.972594	5895.89	7.32302e-06	0.173513	-0.435907	0.0305969	0.0279159
dmr1004737	chr16	82999047	82999046	+	24216	302923	rs35275432	chr16	83301969	83301969	106	111.952	0.971941	3348.51	2.08605e-05	0.157715	0.442447	0.0461954	0.0443339
dmr1004808	chr16	83052651	83052650	+	24682	-145843	rs55750100	chr16	82906808	82906808	106	59.9252	0.631869	6847.23	1.37835e-11	0.351501	-0.691994	0.0311969	0.0263101
dmr1004853	chr16	83081238	83081237	+	24699	666535	rs9935391	chr16	83747772	83747772	106	115.606	0.937878	8780.96	1.83632e-06	0.194027	-0.23638	0.00939906	0.00776342
dmr1004953	chr16	83146886	83146885	+	24511	429897	rs6563939	chr16	83576782	83576782	106	112.967	0.980524	4423.52	1.59933e-05	0.161746	-0.261739	0.0385961	0.0392188
dmr1005002	chr16	83183139	83183138	+	24320	-122810	rs7191342	chr16	83060329	83060329	106	113.422	1.00017	5093.06	1.24144e-06	0.199757	-0.315657	0.00219978	0.00267288
dmr1005015	chr16	83190926	83190934	+	24303	7488	rs6565151	chr16	83198422	83198422	106	93.2779	0.934992	4393.78	1.34162e-06	0.198624	-0.492724	0.0322968	0.0329176
dmr1005027	chr16	83199211	83199210	+	24325	990545	rs4993306	chr16	84189755	84189755	106	111.6	0.986608	3619.7	8.91278e-06	0.170565	0.325953	0.020098	0.0196118
dmr1005036	chr16	83204595	83204628	+	24353	87528	rs146286559	chr16	83292156	83292156	106	85.2969	0.921557	4283.34	4.9741e-07	0.213008	-1.53038	0.0123988	0.0378982
dmr1005049	chr16	83215554	83215553	+	24394	-836642	rs35686052	chr16	82378912	82378912	106	112.729	0.985132	4630.25	1.0649e-06	0.201992	-0.427376	0.00259974	0.002468
dmr1005052	chr16	83219878	83219877	+	24405	2476	rs7185989	chr16	83222353	83222353	106	41.5408	0.615517	48167.9	1.77329e-27	0.672923	-0.350841	0.00159984	0.000164176
dmr1005062	chr16	83227104	83227103	+	24403	2712	rs34471159	chr16	83229815	83229815	106	93.8369	0.829365	16726.2	1.0873e-07	0.234619	-0.678272	0.0324968	0.0228473
dmr1005087	chr16	83244803	83244802	+	24398	-450991	rs12931912	chr16	82793812	82793812	106	108.226	0.964061	5203.73	5.58904e-06	0.177553	0.380937	0.0268973	0.0266229
dmr1005104	chr16	83259741	83259740	+	24495	571113	rs40004	chr16	83830853	83830853	106	111.341	0.979234	5884.86	7.24655e-06	0.17367	-0.367603	0.0274973	0.0269384
dmr1005132	chr16	83282367	83282366	+	24589	78837	rs9708471	chr16	83361203	83361203	106	62.5441	0.939161	1525.64	4.59673e-09	0.277889	-0.529612	0.0136986	0.0142678
dmr1005167	chr16	83307306	83307305	+	24598	-68104	rs1895536	chr16	83239202	83239202	106	103.019	0.932259	10925	8.00023e-08	0.238915	-0.429135	0.00259974	0.00214008
dmr1005261	chr16	83380458	83380457	+	24698	64021	rs9932767	chr16	83444478	83444478	106	111.466	0.958343	5760.1	8.02024e-06	0.172149	-0.311179	0.0313969	0.0314332
dmr100526	chr1	91482273	91482272	+	12915	-229432	rs658399	chr1	91252841	91252841	106	73.3822	0.95556	1724.24	3.83802e-07	0.21673	61.1561	0.0538946	0.0484221
dmr1005288	chr16	83399414	83399413	+	24814	-901282	rs1862800	chr16	82498132	82498132	106	104.727	0.927932	7296.24	8.88882e-07	0.204619	0.443419	0.0128987	0.0110042
dmr1005294	chr16	83402871	83402870	+	24832	-842093	rs4783227	chr16	82560778	82560778	106	111.59	0.983907	5333.57	3.19038e-06	0.185885	-0.360344	0.0111989	0.0101023
dmr1005367	chr16	83454641	83454640	+	25089	863869	rs6564012	chr16	84318509	84318509	106	88.8061	0.841485	9292.12	2.0804e-07	0.225461	-0.735628	0.0411959	0.0372484
dmr100536	chr1	91491464	91491463	+	12905	182625	rs12750240	chr1	91674088	91674088	106	110.751	0.957978	2273.85	6.79851e-06	0.174625	0.237909	0.0135986	0.0118187
dmr1005424	chr16	83489940	83489939	+	25317	-930776	rs7201898	chr16	82559164	82559164	106	104.644	0.976468	2906.32	2.83457e-06	0.187634	-0.58106	0.0118988	0.0106993
dmr1005525	chr16	83553971	83553970	+	25651	-304697	rs7189242	chr16	83249274	83249274	106	104.509	0.920904	9781.67	2.11847e-06	0.191927	-13.3765	0.0322968	0.033443
dmr1005586	chr16	83591036	83591035	+	25559	-189930	rs12600128	chr16	83401106	83401106	106	110.803	0.976176	4796.82	1.21213e-05	0.165936	-0.254893	0.0411959	0.0395333
dmr1005632	chr16	83618733	83618732	+	25517	896108	rs62048601	chr16	84514840	84514840	106	110.648	0.956871	3442.58	9.83366e-06	0.169087	-0.520435	0.0287971	0.0256441
dmr1005730	chr16	83692069	83692068	+	25408	-647222	rs58409508	chr16	83044847	83044847	106	18.5604	1.12394	3755.47	5.87756e-25	0.635267	0.222725	0.0175982	0.0474
dmr1005741	chr16	83699163	83699162	+	25377	-607790	rs4782746	chr16	83091373	83091373	106	104.571	0.984964	4337.64	7.68104e-06	0.172797	-0.315758	0.0410959	0.0398115
dmr1005781	chr16	83727633	83727633	+	25308	736606	rs429313	chr16	84464239	84464239	106	121.248	0.948214	19724.8	9.16939e-06	0.170139	-0.466402	0.0553945	0.0484359
dmr1005798	chr16	83735180	83735179	+	25304	-373977	rs9708471	chr16	83361203	83361203	106	99.4268	0.978248	3497.96	2.04501e-07	0.225704	-0.602437	0.00349965	0.00197898
dmr1005863	chr16	83783780	83783779	+	25264	884631	rs12933137	chr16	84668410	84668410	106	91.5596	1.09221	42996.8	8.57883e-08	0.237939	1.15354	0.0238976	0.0191136
dmr1005866	chr16	83785172	83785171	+	25253	-66068	rs1423843	chr16	83719104	83719104	106	108.816	1.02954	7987.39	4.37718e-06	0.181194	0.434273	0.0237976	0.0228052
dmr1005901	chr16	83814236	83814235	+	25177	895531	rs35705630	chr16	84709766	84709766	106	108.081	0.992748	3387.03	2.97472e-06	0.186921	-0.58169	0.00889911	0.00832957
dmr1005931	chr16	83834640	83834639	+	25129	861467	rs13313545	chr16	84696106	84696106	106	119.923	0.96603	11907	1.17653e-05	0.166386	-0.652735	0.0411959	0.0415076
dmr1005936	chr16	83839866	83839865	+	25119	1468	rs558787	chr16	83841333	83841333	106	112.76	0.992568	5571.78	4.3794e-07	0.214838	0.400799	0.00089991	0.00110424
dmr1005943	chr16	83843882	83843881	+	25088	-366167	rs2220474	chr16	83477715	83477715	106	57.7721	0.406434	271959	7.46383e-20	0.545361	-12.2595	0.0345965	0.00783946
dmr1005951	chr16	83847441	83847504	+	25073	2751	rs34272065	chr16	83850255	83850255	106	119.85	0.962772	11348.8	1.1111e-05	0.167249	0.161335	0.040196	0.0380203
dmr1006037	chr16	83894970	83894969	+	25137	624799	rs438655	chr16	84519768	84519768	106	110.317	0.95548	8486.09	6.45764e-06	0.175395	-0.235353	0.0430957	0.0412039
dmr1006073	chr16	83923188	83923187	+	25185	248898	rs60530305	chr16	84172085	84172085	106	82.8643	1.02741	2577.22	2.85201e-07	0.220974	0.450736	0.0140986	0.0129466
dmr1006120	chr16	83951117	83951116	+	25317	744990	rs13313545	chr16	84696106	84696106	106	55.5982	1.06302	1056.92	1.23194e-08	0.264649	-0.689973	0.0313969	0.0317032
dmr1006172	chr16	83982586	83982612	+	25264	13990	rs72197264	chr16	83996602	83996604	106	103.743	0.94592	12838.7	2.41925e-06	0.189972	0.255716	0.0515948	0.0474954
dmr1006325	chr16	84081878	84081878	+	25159	-355503	rs149183871	chr16	83726375	83726375	106	110.876	0.976085	3877.23	5.21568e-07	0.212325	-0.374274	0.0019998	0.00131448
dmr1006346	chr16	84095501	84095500	+	25048	600606	rs13313545	chr16	84696106	84696106	106	55.9295	0.870459	1595.77	1.21681e-09	0.29539	-0.704161	0.0261974	0.0297392
dmr1006413	chr16	84158951	84158950	+	24954	748773	rs4783099	chr16	84907723	84907723	106	113.65	0.952411	6103.24	7.93102e-06	0.172317	-0.446672	0.0282972	0.0274502
dmr1006426	chr16	84165909	84165908	+	24928	948475	rs11642034	chr16	85114383	85114383	106	105.658	0.977961	2869.25	1.0807e-05	0.167666	-0.38377	0.0355964	0.0343385
dmr1006439	chr16	84174540	84174539	+	24864	505775	rs12597630	chr16	84680314	84680314	106	96.6215	0.966028	2990.81	2.87898e-06	0.187404	0.327696	0.0284972	0.0270672
dmr1006462	chr16	84191138	84191137	+	24851	-124141	rs12921209	chr16	84066997	84066997	106	45.7229	0.979299	700.18	1.59933e-10	0.321348	-0.860489	0.0179982	0.0213658
dmr1006557	chr16	84249586	84249585	+	24622	634689	rs35124045	chr16	84884274	84884274	106	104.427	0.981701	3645.48	3.83976e-06	0.18314	0.571435	0.0188981	0.0178053
dmr1006577	chr16	84259334	84259333	+	24566	203983	rs2326273	chr16	84463316	84463316	106	100.213	1.09841	63260.2	4.18548e-07	0.215488	-0.130577	0.0454955	0.0383138
dmr1006589	chr16	84266780	84266779	+	24542	-25952	rs734710	chr16	84240828	84240828	106	110.027	0.983005	3947.32	8.48555e-06	0.171303	-0.32471	0.0244976	0.0239568
dmr1006639	chr16	84297244	84297296	+	24482	-422156	rs8048924	chr16	83875088	83875088	106	91.7148	0.935864	4655.9	7.45042e-07	0.207177	1.11998	0.0253975	0.0254922
dmr100665	chr1	91618572	91618571	+	12955	-147327	rs12029118	chr1	91471245	91471245	106	103.774	0.969713	1540.75	9.84482e-07	0.203135	0.730724	0.0029997	0.00240942
dmr1006673	chr16	84316113	84316112	+	24457	-707911	rs12921684	chr16	83608202	83608202	106	85.3279	1.12777	59396.8	3.25385e-08	0.251389	0.366175	0.0348965	0.0262862
dmr100667	chr1	91621106	91621105	+	12939	118809	rs12123737	chr1	91739914	91739914	106	116.072	0.969937	2372.36	2.08599e-05	0.157715	-0.345989	0.0238976	0.0225524
dmr100668	chr1	91621529	91621529	+	12941	-14527	rs1192412	chr1	91607002	91607002	106	65.2355	0.885635	5910.61	1.55365e-10	0.321713	0.743198	0.0192981	0.00636468
dmr1006702	chr16	84331811	84331810	+	24410	-276448	rs8053890	chr16	84055363	84055363	106	114.395	0.98904	6957.88	2.15616e-06	0.191668	0.31068	0.00639936	0.00627995
dmr1006751	chr16	84358122	84358121	+	24420	337985	rs13313545	chr16	84696106	84696106	106	46.6545	0.934392	921.849	2.30328e-11	0.345293	-0.707741	0.010199	0.0125259
dmr1006791	chr16	84377606	84377605	+	24408	391016	rs11649591	chr16	84768621	84768621	106	110.213	0.941988	7907.27	2.35913e-06	0.190343	-0.357938	0.0181982	0.0154673
dmr1006797	chr16	84381526	84381525	+	24397	-621977	rs2326024	chr16	83759549	83759549	106	111.6	0.993902	4892.7	9.31089e-06	0.169909	0.466901	0.0259974	0.0267177
dmr100680	chr1	91643351	91643350	+	12905	945513	rs79600425	chr1	92588863	92588863	106	110.058	0.924129	2980.63	1.68681e-05	0.160939	5.68233	0.0470953	0.04529
dmr1006823	chr16	84396421	84396420	+	24359	820544	rs74031733	chr16	85216964	85216964	106	76.8604	1.21435	71063.4	8.98837e-09	0.268907	-0.520133	0.0373963	0.0350608
dmr1006838	chr16	84402390	84402532	+	24350	855991	rs10163460	chr16	85258523	85258523	106	113.391	1.02715	12657.4	3.5816e-06	0.184172	-0.566332	0.0210979	0.01823
dmr1006841	chr16	84403911	84403910	+	24351	-335829	rs17849036	chr16	84068082	84068082	106	72.6783	0.892103	2579.78	6.8943e-08	0.240991	-0.785721	0.030397	0.0328687
dmr1006937	chr16	84460844	84460844	+	24231	774	rs369750	chr16	84461618	84461618	106	108.495	0.985175	3452.68	8.85315e-08	0.237499	-0.416879	0.00029997	0.000245807
dmr100693	chr1	91662971	91662970	+	12885	3500	rs144639101	chr1	91666470	91666470	106	72.4816	0.7707	1759.89	9.60757e-10	0.29846	-0.705928	0.00329967	0.00431066
dmr1006960	chr16	84474896	84474895	+	24124	-405199	rs17725875	chr16	84069697	84069697	106	46.3129	0.772149	1596.5	2.40464e-11	0.344769	-0.895542	0.0420958	0.0464675
dmr1007078	chr16	84558977	84558977	+	24078	670	rs28664096	chr16	84559647	84559647	106	110.741	0.98328	3540.89	6.33541e-12	0.360793	-0.513798	9.999e-05	1.04654e-08
dmr1007093	chr16	84565787	84565786	+	24033	562951	rs11648087	chr16	85128737	85128737	106	110.41	0.977834	6114.47	5.71606e-06	0.177217	-0.319504	0.0252975	0.0242271
dmr1007140	chr16	84601091	84601196	+	23867	816887	rs28497196	chr16	85418083	85418083	106	98.1742	0.906386	17520.4	1.04085e-07	0.235231	0.235895	0.0111989	0.00910855
dmr1007181	chr16	84636451	84636450	+	23776	816460	rs149407577	chr16	85452910	85452910	106	85.918	0.758494	12162.3	7.01477e-08	0.240749	2.00029	0.0622938	0.044527
dmr1007288	chr16	84720231	84720298	+	23800	-403605	rs11287529	chr16	84316625	84316626	106	52.2133	1.08864	332362	1.0009e-14	0.433107	0.260253	0.0344966	0.0133802
dmr1007328	chr16	84754053	84754052	+	23717	-975640	rs61012546	chr16	83778413	83778413	106	74.3863	0.683192	4079.56	2.42864e-09	0.28634	-0.548414	0.0133987	0.0180228
dmr1007443	chr16	84830426	84830425	+	23635	-763429	rs12921209	chr16	84066997	84066997	106	75.2662	0.810909	5032.2	1.10594e-08	0.266109	-0.750447	0.0194981	0.0203798
dmr1007471	chr16	84847890	84847889	+	23504	-480383	rs4782935	chr16	84367507	84367507	106	109.934	1.01075	4706.81	4.32271e-06	0.18138	0.532667	0.0126987	0.0127397
dmr1007490	chr16	84858571	84858571	+	23424	-549514	rs34441891	chr16	84309057	84309057	106	115.192	1.03973	13175.3	7.44196e-06	0.173271	0.708511	0.0335966	0.033335
dmr1007515	chr16	84871354	84871353	+	23396	-104053	rs2291649	chr16	84767301	84767301	106	113.225	0.989143	6385.59	1.08142e-05	0.167656	0.409039	0.0358964	0.0353573
dmr1007724	chr16	84985721	84985720	+	23033	-916024	rs17725875	chr16	84069697	84069697	106	38.6838	0.750892	965.068	1.92748e-13	0.400987	-0.914283	0.0232977	0.0323279
dmr1007740	chr16	84996757	84996756	+	22949	-300651	rs13313545	chr16	84696106	84696106	106	56.1986	0.944093	1294.44	4.61322e-09	0.277841	-0.715048	0.0311969	0.0329309
dmr1007762	chr16	85013274	85013273	+	22700	-317168	rs13313545	chr16	84696106	84696106	106	36.2305	1.03174	423.26	3.82265e-12	0.366764	-0.722636	0.0147985	0.0194115
dmr1007865	chr16	85080988	85080987	+	22482	386041	rs7204674	chr16	85467028	85467028	106	104.157	0.98216	3961.93	9.34091e-06	0.16986	-0.246422	0.0478952	0.0461503
dmr1007870	chr16	85085132	85085131	+	22506	49223	rs34406385	chr16	85134354	85134354	106	78.0301	0.707231	6155.67	1.60596e-09	0.291769	-0.554014	0.0089991	0.0106535
dmr1007982	chr16	85149338	85149337	+	22966	-270672	rs903188	chr16	84878666	84878666	106	83.5785	0.928172	2632.71	7.04188e-07	0.207994	0.450538	0.0350965	0.0370799
dmr1008007	chr16	85165810	85165809	+	22981	-648980	rs8055359	chr16	84516830	84516830	106	117.521	0.97228	7851.08	1.11456e-06	0.201329	-0.292813	0.00379962	0.00273113
dmr100804	chr1	91779168	91779177	+	12875	-626414	rs115273618	chr1	91152754	91152754	106	27.5869	1.68872	2145.79	1.09272e-14	0.432179	5.37334	0.0139986	0.0357584
dmr1008090	chr16	85216548	85216568	+	22876	886498	rs904205	chr16	86103066	86103066	106	94.0129	1.21641	6813.45	2.23085e-06	0.191166	0.319385	0.0219978	0.0269086
dmr1008098	chr16	85221433	85221432	+	22883	161080	rs76883098	chr16	85382512	85382512	106	110.503	0.98679	4596.13	2.39773e-06	0.190104	0.748267	0.00859914	0.00719885
dmr1008139	chr16	85246013	85246012	+	22868	-779032	rs450353	chr16	84466981	84466981	106	103.112	0.971032	3673.01	5.95578e-06	0.176604	-0.315043	0.0305969	0.0324118
dmr1008149	chr16	85253123	85253122	+	22815	-557017	rs13313545	chr16	84696106	84696106	106	64.5834	1.05549	1422.72	4.76544e-08	0.246121	-0.718127	0.0271973	0.0234689
dmr1008153	chr16	85256038	85256038	+	22820	-490863	rs7186685	chr16	84765175	84765175	106	100.348	1.01891	12345.7	1.99402e-07	0.226062	-0.342045	0.00569943	0.00466776
dmr100818	chr1	91791824	91791880	+	12860	-426284	rs12129878	chr1	91365540	91365540	106	69.9041	1.27518	3613.4	3.79735e-08	0.249261	-1.8545	0.010499	0.00955509
dmr100821	chr1	91792719	91792726	+	12852	-182987	rs10518499	chr1	91609732	91609732	106	112.128	0.975044	2200.9	1.20662e-05	0.166005	-0.244299	0.0175982	0.0165317
dmr1008356	chr16	85371558	85371557	+	22612	-882868	rs28451286	chr16	84488690	84488690	106	90.8039	0.685075	27879.7	9.28987e-09	0.268462	-2.91014	0.0431957	0.020593
dmr100849	chr1	91818724	91818723	+	12777	210030	rs34042557	chr1	92028753	92028753	106	104.478	1.00855	3071.2	3.47585e-06	0.184616	0.42192	0.0137986	0.0119716
dmr1008693	chr16	85576002	85576001	+	22088	-73228	rs78096384	chr16	85502774	85502774	106	83.651	0.9285	2854.9	1.21178e-07	0.233095	-0.686915	0.010199	0.0109116
dmr1008749	chr16	85618297	85618296	+	21999	-713852	rs59296050	chr16	84904445	84904445	106	99.4475	0.993952	3307.83	3.72713e-06	0.183581	-0.247132	0.0252975	0.0249938
dmr1008750	chr16	85619274	85619273	+	22001	-116500	rs78096384	chr16	85502774	85502774	106	69.9559	1.03331	1242.95	4.53311e-07	0.214342	-0.700822	0.0431957	0.0459255
dmr1008762	chr16	85627256	85627255	+	21972	-853601	rs244562	chr16	84773655	84773655	106	111.083	0.972984	3687.63	7.9074e-06	0.172362	-0.322345	0.0227977	0.0197263
dmr1009006	chr16	85810512	85810511	+	22198	295181	rs11645829	chr16	86105692	86105692	106	60.1529	1.00871	1021.47	2.4003e-09	0.286494	-0.826656	0.0069993	0.00698412
dmr1009021	chr16	85818194	85818193	+	22175	18082	rs896257	chr16	85836275	85836275	106	72.0055	0.807796	3652.77	6.86177e-10	0.302811	0.481853	0.00429957	0.00525314
dmr1009234	chr16	85966293	85966292	+	22064	457701	rs4843949	chr16	86423993	86423993	106	104.768	0.945318	4546.64	4.82892e-06	0.179732	-0.226587	0.0310969	0.0308255
dmr1009406	chr16	86075664	86075663	+	22251	904409	rs12925467	chr16	86980072	86980072	106	105.586	0.978798	3643.62	1.10866e-05	0.167282	-0.517107	0.0460954	0.0444212
dmr1009471	chr16	86114015	86114015	+	22193	-7497	rs9924060	chr16	86106518	86106518	106	121.465	0.955781	9888.62	4.97007e-09	0.276848	-0.350105	0.00019998	6.64453e-06
dmr1009590	chr16	86195506	86195505	+	22144	-293901	rs1519978	chr16	85901605	85901605	106	100.038	1.11935	7354.08	4.43524e-07	0.214656	0.49281	0.00369963	0.00358585
dmr1009649	chr16	86231581	86231580	+	22188	831081	rs28742230	chr16	87062661	87062661	106	110.161	0.968304	6786.61	7.75846e-06	0.172647	-0.298208	0.0388961	0.0386273
dmr1009656	chr16	86236928	86236927	+	22188	95038	rs2696835	chr16	86331965	86331965	106	77.7609	0.93352	1830.46	1.72055e-07	0.228151	-0.787485	0.0212979	0.0190839
dmr1009677	chr16	86255253	86255252	+	22217	477195	rs1663536	chr16	86732447	86732447	106	102.946	0.969131	3099.41	2.7162e-06	0.188264	0.421425	0.0139986	0.0135539
dmr1009692	chr16	86273298	86273297	+	22164	478181	rs4843453	chr16	86751478	86751478	106	117.459	0.965905	6983.71	7.89638e-07	0.206336	-0.39264	0.00209979	0.00177292
dmr1009740	chr16	86305043	86305042	+	22161	-572447	rs112006792	chr16	85732596	85732596	106	70.4527	0.953549	1528.2	1.6661e-07	0.228606	0.675872	0.0313969	0.0366118
dmr1009762	chr16	86318204	86318203	+	22168	-30190	rs1510209	chr16	86288014	86288014	106	108.391	1.0043	3039.08	1.47716e-05	0.162949	-0.32021	0.0336966	0.0347184
dmr1009763	chr16	86318527	86318526	+	22170	-815753	rs78096384	chr16	85502774	85502774	106	55.7742	0.638858	4401.39	7.04223e-12	0.359536	-0.645858	0.0329967	0.0274402
dmr1009961	chr16	86445020	86445019	+	21940	-114572	rs2665324	chr16	86330448	86330448	106	113.588	0.955538	3770.08	1.14741e-05	0.166764	0.378588	0.0278972	0.025101
dmr101007	chr1	92003415	92003414	+	12705	-391461	rs4658102	chr1	91611954	91611954	106	79.8623	0.826101	2914.92	1.77134e-07	0.22774	-0.448705	0.0475952	0.0369685
dmr1010122	chr16	86547585	86547584	+	21722	841880	rs2288483	chr16	87389464	87389464	106	63.6518	1.0452	1300.68	1.07197e-07	0.234818	-0.781388	0.050395	0.0426764
dmr1010218	chr16	86623289	86623288	+	21866	645025	rs73243433	chr16	87268313	87268313	106	112.273	0.939565	5189.2	8.12794e-06	0.171949	-0.691059	0.0313969	0.0289504
dmr101021	chr1	92021966	92021965	+	12768	-861673	rs405157	chr1	91160293	91160293	106	110.989	0.934447	2470.06	5.49805e-06	0.177798	0.53741	0.0125987	0.0114334
dmr1010294	chr16	86669098	86669097	+	22153	-139128	rs8052458	chr16	86529970	86529970	106	113.246	0.985568	4826.59	1.37206e-06	0.198296	-0.410611	0.00349965	0.00315133
dmr1010300	chr16	86673249	86673248	+	22172	-564271	rs11859482	chr16	86108978	86108978	106	97.1805	1.02366	11935.2	3.59217e-07	0.217678	-0.172247	0.0141986	0.0117002
dmr1010334	chr16	86696714	86696713	+	22212	-957603	rs74034068	chr16	85739111	85739111	106	100.648	0.989421	3879.96	4.71334e-06	0.180093	-1.06039	0.0330967	0.0326742
dmr1010350	chr16	86705746	86705745	+	22190	423102	rs34250289	chr16	87128847	87128847	106	109.633	0.990181	3752.76	1.01703e-05	0.168581	-0.40076	0.0257974	0.0275863
dmr1010519	chr16	86814856	86814918	+	22232	-731085	rs4078427	chr16	86083771	86083771	106	99.7373	1.10005	10054.2	1.21175e-06	0.20011	-0.233981	0.0151985	0.0164566
dmr101072	chr1	92092752	92092751	+	12653	-896969	rs4658095	chr1	91195783	91195783	106	111.983	0.95669	2362.43	2.14806e-05	0.157269	-0.41272	0.0377962	0.0346524
dmr1010769	chr16	86980925	86980924	+	22766	-857495	rs7205132	chr16	86123430	86123430	106	96.9113	0.985675	2771.5	3.63624e-06	0.183947	0.285741	0.0285971	0.0276728
dmr1010941	chr16	87086300	87086299	+	22800	624586	rs3794668	chr16	87710885	87710885	106	115.896	0.959344	6220.36	1.40942e-05	0.163659	0.234855	0.0413959	0.0398226
dmr1011016	chr16	87134970	87134969	+	22760	-459662	rs16941856	chr16	86675308	86675308	106	110.037	0.96406	4438.78	5.79899e-06	0.177002	-0.457178	0.0215978	0.0198904
dmr101108	chr1	92139013	92139012	+	12478	855237	rs4240963	chr1	92994249	92994249	106	113.422	0.965515	1992.74	2.94896e-05	0.152441	-0.256201	0.0356964	0.0347384
dmr1011091	chr16	87175349	87175348	+	22692	-460797	rs8055194	chr16	86714552	86714552	106	81.2494	1.4135	54379.4	3.66013e-08	0.249768	-0.609725	0.0166983	0.0210813
dmr1011173	chr16	87226767	87226786	+	22697	843767	rs74729706	chr16	88070553	88070553	106	110.803	0.900198	11122.9	3.45044e-06	0.184725	-0.372222	0.0379962	0.0344967
dmr1011192	chr16	87236866	87236865	+	22686	-600409	rs2161685	chr16	86636457	86636457	106	101.187	0.903863	6000.88	2.67201e-06	0.188506	0.701068	0.0412959	0.0392798
dmr1011193	chr16	87237300	87237299	+	22685	282736	rs3860277	chr16	87520035	87520035	106	111.859	0.95701	3841.75	1.72909e-05	0.160564	0.365023	0.0455954	0.0445671
dmr1011395	chr16	87401651	87401650	+	22189	-30660	rs74038756	chr16	87370991	87370991	106	42.3586	1.48736	100975	3.48389e-15	0.444157	1.72395	0.0119988	0.0143189
dmr1011418	chr16	87420926	87420925	+	22087	932387	rs28476513	chr16	88353312	88353312	106	102.211	0.859575	9093.84	9.23883e-07	0.204058	5.41495	0.0277972	0.0253436
dmr1011426	chr16	87427307	87427306	+	22053	768124	rs28683559	chr16	88195430	88195430	106	111.9	0.981838	4822.95	5.15633e-07	0.21249	-0.47461	0.00109989	0.00136345
dmr1011457	chr16	87453298	87453297	+	21971	-511700	rs12920171	chr16	86941598	86941598	106	113.526	0.965281	5572.39	6.49041e-06	0.175319	-0.603538	0.0207979	0.01966
dmr1011494	chr16	87479884	87479883	+	21843	-52551	rs9938881	chr16	87427333	87427333	106	109.799	1.00248	3543.14	8.90875e-06	0.170572	-0.291533	0.0217978	0.0213096
dmr1011540	chr16	87515383	87515382	+	21824	85847	rs74324249	chr16	87601229	87601234	106	94.0854	0.914204	3604.61	5.10424e-07	0.212636	0.657955	0.0139986	0.0125903
dmr101157	chr1	92218242	92218241	+	12081	-568640	rs111309609	chr1	91649602	91649602	106	118.039	0.986401	3723.33	2.73443e-05	0.153593	-2.06205	0.0379962	0.0367271
dmr1011599	chr16	87550808	87550837	+	21786	536129	rs11863591	chr16	88086966	88086966	106	72.9682	1.1966	8214.15	9.98553e-08	0.235813	-0.509476	0.0456954	0.0441883
dmr1011602	chr16	87551518	87551517	+	21793	-344413	rs60586550	chr16	87207105	87207105	106	106.487	0.988235	3484.27	2.56167e-06	0.189129	0.38726	0.00969903	0.00895904
dmr1011610	chr16	87556185	87556184	+	21808	693494	rs56124600	chr16	88249678	88249678	106	109.178	0.980433	2563.8	1.60534e-05	0.161689	-0.473901	0.0326967	0.0326151
dmr1011856	chr16	87696368	87696367	+	21562	592792	rs111501348	chr16	88289159	88289159	106	71.1256	0.813829	3830.51	7.56839e-09	0.27122	2.54707	0.0225977	0.0224276
dmr1012000	chr16	87799186	87799185	+	21561	797688	rs12444298	chr16	88596873	88596873	106	111.787	0.977837	3339.08	1.15723e-05	0.166635	-0.345807	0.0239976	0.024167
dmr1012058	chr16	87835342	87835342	+	21766	-117	rs13329882	chr16	87835225	87835225	106	89.3236	0.966083	2239.32	1.15276e-10	0.325452	-0.569425	9.999e-05	1.13009e-05
dmr1012201	chr16	87928611	87928610	+	21842	357205	rs12711488	chr16	88285815	88285815	106	109.302	0.979207	3532.95	6.7711e-06	0.174686	-0.285233	0.020198	0.0186957
dmr1012213	chr16	87932774	87932773	+	21838	960159	rs2608605	chr16	88892932	88892932	106	77.9059	0.770104	20585.8	2.78092e-13	0.396886	-0.689201	0.00039996	0.000129505
dmr1012289	chr16	87982809	87982809	+	21685	-30775	rs149856346	chr16	87952034	87952034	106	108.381	0.988765	2178.72	1.48271e-06	0.197162	-0.403051	0.0029997	0.0026427
dmr101230	chr1	92347447	92347447	+	11844	-977399	rs146630801	chr1	91370048	91370048	106	92.9156	1.04876	2057.14	4.95928e-06	0.179335	-0.894791	0.0255974	0.0323686
dmr1012322	chr16	88008071	88008070	+	21530	293363	rs7404712	chr16	88301433	88301433	106	92.6051	0.943187	2710.96	1.32005e-06	0.19886	0.821277	0.0214979	0.0215324
dmr101233	chr1	92351691	92351690	+	11851	-997713	rs72970328	chr1	91353978	91353978	106	96.518	0.817958	3832.88	8.4457e-07	0.205361	788.746	0.0350965	0.0246997
dmr1012341	chr16	88022576	88022575	+	21430	227103	rs56124600	chr16	88249678	88249678	106	103.857	0.97455	2336.19	1.22605e-05	0.165764	-0.463702	0.0365963	0.037977
dmr1012343	chr16	88023989	88023988	+	21427	-16167	rs7405403	chr16	88007822	88007822	106	46.0023	0.6135	4851.2	6.29628e-16	0.461624	23.5032	0.0150985	0.0109588
dmr1012350	chr16	88027545	88027545	+	21413	20912	rs11646420	chr16	88048457	88048457	106	101.363	0.944007	3103.46	4.12324e-09	0.279335	0.381348	9.999e-05	5.1407e-05
dmr1012396	chr16	88061088	88061087	+	21393	188591	rs56124600	chr16	88249678	88249678	106	108.578	0.966918	2240.16	1.44604e-05	0.163271	-0.484489	0.0319968	0.0287824
dmr1012417	chr16	88074274	88074273	+	21396	175405	rs56124600	chr16	88249678	88249678	106	96.9631	0.965249	2239.06	6.16605e-06	0.176086	-0.445625	0.039596	0.0386954
dmr1012441	chr16	88091077	88091076	+	21450	879259	rs56361264	chr16	88970335	88970335	106	61.6125	0.933951	1256.17	4.54201e-08	0.246786	-0.679173	0.040396	0.0493798
dmr1012565	chr16	88158678	88158677	+	21502	555955	rs8059048	chr16	88714632	88714632	106	116.227	0.960381	4133.7	6.95454e-06	0.174286	0.429559	0.0122988	0.0125396
dmr1012566	chr16	88159026	88159025	+	21509	38475	rs55906924	chr16	88197500	88197500	106	112.635	0.960644	4447.1	5.97582e-06	0.176554	-0.42619	0.0173983	0.0162179
dmr1012581	chr16	88170166	88170165	+	21553	-57111	rs71392336	chr16	88113055	88113055	106	117.356	0.962323	6146.65	1.78841e-05	0.160052	0.567988	0.0461954	0.0438764
dmr1012583	chr16	88171316	88171315	+	21552	-49061	rs182096505	chr16	88122255	88122255	106	110.203	0.944659	5607.81	2.74141e-06	0.188128	0.922518	0.0138986	0.0128143
dmr1012645	chr16	88210067	88210066	+	21445	-566169	rs55964505	chr16	87643898	87643898	106	84.1893	0.896446	3493.36	1.88356e-07	0.22687	-0.575277	0.0217978	0.0198188
dmr1012754	chr16	88276727	88276726	+	21459	-536415	rs12448121	chr16	87740312	87740312	106	108.774	0.943496	7492.01	2.66644e-06	0.188537	-0.408056	0.0227977	0.0190416
dmr1012791	chr16	88293961	88293960	+	21344	-179764	rs7499787	chr16	88114197	88114197	106	82.7193	0.88531	16084.9	8.88968e-09	0.269056	0.882411	0.0242976	0.0115331
dmr1012894	chr16	88363695	88363832	+	21297	-138260	rs142588608	chr16	88225435	88225435	106	81.8912	0.600202	80028.3	3.97867e-10	0.309803	2.03948	0.0693931	0.0351848
dmr101290	chr1	92431451	92431450	+	11796	483959	rs4847224	chr1	92915409	92915409	106	105.389	0.956193	1163.44	1.69006e-05	0.16091	0.325025	0.0253975	0.0248374
dmr1012919	chr16	88379337	88379336	+	21321	727341	rs11648364	chr16	89106677	89106677	106	90.3691	1.00105	2155.3	8.69598e-07	0.204937	-0.566175	0.0137986	0.0119841
dmr1012928	chr16	88387252	88387280	+	21319	506580	rs2968469	chr16	88893860	88893860	106	78.351	1.14843	6348.47	1.06635e-07	0.234892	-0.557135	0.0168983	0.0173438
dmr1012997	chr16	88425074	88425073	+	21248	-24196	rs12448553	chr16	88400878	88400878	106	82.1293	0.938054	2511.46	2.66482e-08	0.254133	0.325732	0.00429957	0.00370773
dmr1013115	chr16	88511303	88511302	+	21078	-261625	rs56124600	chr16	88249678	88249678	106	113.991	0.939856	3095.94	7.01711e-06	0.174152	-0.447159	0.0138986	0.0131717
dmr1013130	chr16	88525668	88525667	+	21070	-631189	rs60557731	chr16	87894479	87894479	106	57.9998	0.944724	8437.16	5.71104e-10	0.305173	-3.82788	0.0691931	0.0478783
dmr1013144	chr16	88532516	88532527	+	21073	358486	rs11076734	chr16	88891013	88891013	106	51.4576	0.926696	20692.3	1.58142e-14	0.428252	-0.555956	0.0190981	0.00314874
dmr1013182	chr16	88557049	88557048	+	21076	-282092	rs67497368	chr16	88274957	88274957	106	67.016	1.18365	6910.9	7.25889e-10	0.302085	-0.269374	0.00259974	0.00252707
dmr1013230	chr16	88593433	88593432	+	21098	637806	rs74035758	chr16	89231238	89231238	106	13.8711	1.90622	6082.78	3.44469e-30	0.709132	2.69923	0.0079992	0.0408237
dmr1013352	chr16	88684645	88684742	+	20906	144365	rs72491942	chr16	88829107	88829107	106	25.2164	1.16862	7433.33	4.7025e-24	0.620752	3.37898	0.0225977	0.00284936
dmr1013372	chr16	88696137	88696136	+	20888	-153769	rs56409840	chr16	88542368	88542368	106	62.451	0.883316	10872.7	8.69889e-14	0.409796	-0.593141	0.00109989	0.000355122
dmr1013531	chr16	88809380	88809379	+	20895	904885	rs34133162	chr16	89714264	89714264	106	110.555	0.967838	6286.73	7.71764e-06	0.172726	-0.582023	0.0378962	0.0344882
dmr1013659	chr16	88887029	88887028	+	20490	-879207	rs7405403	chr16	88007822	88007822	106	32.918	1.01376	6146.79	4.23544e-19	0.530343	22.4435	0.0276972	0.00414855
dmr1013707	chr16	88914026	88914025	+	20394	-474648	rs78600508	chr16	88439378	88439378	106	86.4873	0.948626	2281.45	3.98281e-07	0.2162	-0.73178	0.0153985	0.0137931
dmr1013768	chr16	88950477	88950477	+	20325	-38035	rs555191	chr16	88912442	88912442	106	110.244	0.967199	2481.38	7.63393e-08	0.239569	-0.52016	0.00039996	0.000142388
dmr1013782	chr16	88960788	88960787	+	20328	-67856	rs2608605	chr16	88892932	88892932	106	110.689	0.947345	5413.43	9.10316e-06	0.170248	-0.595745	0.0388961	0.0376667
dmr1013880	chr16	89021647	89021646	+	20219	193103	rs7204839	chr16	89214749	89214749	106	80.2246	0.896646	10209.6	4.49708e-08	0.246924	2.26236	0.0416958	0.031218
dmr101397	chr1	92565225	92565224	+	11280	-941468	rs7553775	chr1	91623757	91623757	106	85.9283	0.680835	2725.68	4.1433e-08	0.248057	4.17331	0.0185981	0.0170104
dmr1014015	chr16	89102643	89102675	+	19942	-279251	rs79314133	chr16	88823392	88823392	106	35.568	1.84927	26549.6	1.40387e-14	0.42952	3.50436	0.020098	0.0352218
dmr101405	chr1	92574520	92574519	+	11286	-815379	rs284177	chr1	91759141	91759141	106	113.07	0.960288	1897.1	2.48898e-05	0.155027	-0.329966	0.0310969	0.0293617
dmr1014072	chr16	89146606	89146605	+	19241	-896928	rs56124600	chr16	88249678	88249678	106	108.267	0.958057	2151.7	2.32732e-05	0.15605	-0.449351	0.0471953	0.0466573
dmr1014121	chr16	89182413	89182412	+	18900	-932735	rs56124600	chr16	88249678	88249678	106	112.501	0.963995	2154.92	3.67722e-06	0.183781	-0.508718	0.00569943	0.00492333
dmr1014123	chr16	89183719	89183718	+	18883	114039	rs2279350	chr16	89297757	89297757	106	114.209	0.970374	4022.23	2.36655e-05	0.155795	-0.445484	0.0522948	0.0497758
dmr1014159	chr16	89206229	89206264	+	18613	-323757	rs377122971	chr16	88882472	88882472	106	91.0213	1.25696	12042.2	1.48443e-06	0.197145	-0.843968	0.0370963	0.0456706
dmr1014185	chr16	89225139	89225138	+	18474	-975913	rs757777750	chr16	88249226	88249226	106	78.5891	0.932739	1923.77	1.99897e-07	0.226027	0.444126	0.0228977	0.0200574
dmr1014235	chr16	89254069	89254068	+	18187	-806659	rs11646169	chr16	88447410	88447410	106	71.3223	0.865866	1574	5.08068e-08	0.245234	-0.949848	0.019898	0.0237722
dmr1014433	chr16	89410086	89410085	+	16698	221585	rs11649482	chr16	89631670	89631670	106	76.0426	0.945927	1622.56	5.19063e-07	0.212395	-0.688258	0.039696	0.0422903
dmr1014436	chr16	89418688	89418687	+	16624	-38571	rs753853	chr16	89380117	89380117	106	114.022	0.965208	1977.5	2.73107e-08	0.253797	-0.401981	9.999e-05	2.40085e-05
dmr1014453	chr16	89430112	89430539	+	16516	-19469	rs2965932	chr16	89410643	89410643	106	116.031	1.03466	4266.92	1.30456e-07	0.232057	-0.0679625	0.00019998	0.0001028
dmr1014516	chr16	89483551	89483550	+	15991	-668480	rs116692101	chr16	88815071	88815071	106	110.337	0.899672	6058.17	1.95552e-06	0.193104	1.75769	0.0161984	0.012395
dmr1014605	chr16	89555333	89555332	+	15200	-684658	rs79233876	chr16	88870675	88870675	106	64.6766	0.854699	18726	1.15616e-12	0.380684	2.16648	0.0121988	0.00171923
dmr1014632	chr16	89577268	89577268	+	14980	-100488	rs12935033	chr16	89476780	89476780	106	105.617	0.956751	2105.37	8.32766e-07	0.205565	-0.493917	0.00289971	0.00245102
dmr1014673	chr16	89602309	89602308	+	14802	374931	rs8062542	chr16	89977239	89977239	106	48.7248	1.542	13991.8	1.06793e-11	0.354565	-3.93825	0.0129987	0.00925287
dmr1014711	chr16	89626634	89626633	+	14619	-950836	rs78971841	chr16	88675798	88675798	106	61.0846	0.704953	20486	2.92867e-12	0.369891	-0.693779	0.039896	0.0160661
dmr1014756	chr16	89646589	89646588	+	14429	-905135	rs4040061	chr16	88741454	88741454	106	45.0604	1.59565	8281.48	1.07428e-11	0.354494	-0.593275	0.00469953	0.0125001
dmr1014764	chr16	89651683	89651682	+	14375	198146	rs72813413	chr16	89849828	89849828	106	64.8629	0.765128	1268.6	1.79951e-08	0.259502	-1.04812	0.0326967	0.0408135
dmr1014802	chr16	89682023	89682023	+	14040	2896	rs457708	chr16	89684919	89684919	106	105.327	1.00056	3908.52	1.35875e-09	0.293953	0.267386	9.999e-05	5.94717e-06
dmr1014824	chr16	89700061	89700065	+	13866	-801912	rs61734177	chr16	88898149	88898149	106	99.9133	1.13091	3979.25	3.58116e-06	0.184174	-1.54177	0.0134987	0.015748
dmr1014862	chr16	89731496	89731496	+	13436	177	rs11643713	chr16	89731673	89731673	106	92.1807	0.923089	3164.02	2.27272e-06	0.190893	-0.602766	0.0492951	0.0437204
dmr1014953	chr16	89803709	89803708	+	12481	-906209	rs8061271	chr16	88897500	88897500	106	27.0383	1.58861	1023.51	7.5163e-14	0.411401	-0.560735	0.0324968	0.0412849
dmr1015052	chr16	89862712	89862711	+	11680	-978208	rs28532120	chr16	88884504	88884504	106	39.0875	1.72501	1757.87	9.3153e-13	0.383167	9.40243	0.00369963	0.00126993
dmr1015116	chr16	89920819	89920818	+	11010	-211805	rs59660050	chr16	89709014	89709014	106	115.182	1.01495	2227.98	1.73186e-05	0.160539	-0.277164	0.0177982	0.0154139
dmr1015188	chr16	89973504	89973549	+	10446	67904	rs117711828	chr16	90041453	90041453	106	96.5076	1.18507	2412.35	6.06047e-08	0.242785	1.3109	0.00019998	0.000131398
dmr1015293	chr16	90056181	90056180	+	9713	-758424	rs2279350	chr16	89297757	89297757	106	111.704	0.943238	5353.86	9.04084e-06	0.170351	-0.421155	0.0440956	0.034322
dmr10152	chr1	7686405	7686404	+	14172	655124	rs12402088	chr1	8341528	8341528	106	111.259	0.964152	1645.89	3.08145e-05	0.151769	0.377766	0.0374963	0.0363616
dmr1015396	chr17	141947	142478	+	8675	563940	rs330999	chr17	706418	706418	106	98.2674	1.14874	3559.69	4.12462e-06	0.182077	-0.0196768	0.0186981	0.0182519
dmr1015415	chr17	154047	154046	+	8801	196282	rs3934710	chr17	350328	350328	106	114.954	0.954952	6872.6	8.6394e-06	0.171033	-0.29193	0.0343966	0.0293614
dmr1015416	chr17	155011	155010	+	8810	864114	rs76901084	chr17	1019124	1019124	106	115.586	0.960997	6601.96	5.25707e-08	0.24476	-0.395398	0.00029997	0.000126951
dmr101553	chr1	92733632	92733631	+	10858	-953735	rs4658114	chr1	91779897	91779897	106	114.716	0.95214	1341.29	1.13642e-05	0.166909	-0.504437	0.00949905	0.00856875
dmr1015583	chr17	256021	256020	+	9936	460622	rs1227030	chr17	716642	716642	106	110.834	0.954466	1866.03	1.61026e-05	0.161643	0.414694	0.0253975	0.023226
dmr1015937	chr17	520557	520556	+	12425	445717	rs139491282	chr17	966273	966273	106	44.3875	0.730814	25698.4	1.42617e-16	0.47635	3.88345	0.0469953	0.0137778
dmr101614	chr1	92786203	92786202	+	10957	189362	rs140292040	chr1	92975564	92975568	106	115.617	0.96081	1550.59	5.64947e-05	0.142472	0.535536	0.049895	0.0454479
dmr1016151	chr17	719258	719258	+	13925	-585	rs458746	chr17	718673	718673	106	112.118	0.958796	2611.59	6.66776e-13	0.386992	-0.592738	9.999e-05	9.42904e-10
dmr1016240	chr17	798966	798965	+	14516	97592	rs2115	chr17	896557	896557	106	104.375	0.943388	3832.41	3.94868e-06	0.182724	-0.679752	0.0248975	0.0228682
dmr1016275	chr17	818057	818056	+	14688	-431913	rs187741064	chr17	386144	386144	106	116.445	0.970157	8250.45	5.83953e-06	0.176898	-2.06773	0.0210979	0.0189338
dmr1016283	chr17	822492	822491	+	14714	326965	rs201303193	chr17	1149456	1149458	106	100.897	0.949551	10497.3	1.55632e-06	0.196453	9.41177	0.0436956	0.0351299
dmr1016352	chr17	862020	862032	+	15011	-668642	rs34217865	chr17	193378	193378	106	99.6648	1.15344	5333.17	2.15281e-06	0.19169	-0.465972	0.0110989	0.0119558
dmr101637	chr1	92807701	92807700	+	10938	434867	rs532024	chr1	93242567	93242567	106	116.528	0.91865	821.559	9.71836e-05	0.134093	0.506623	0.0506949	0.0477106
dmr1016390	chr17	880267	880266	+	15126	-658085	rs62059580	chr17	222182	222182	106	111.052	0.970215	2415.14	1.53726e-05	0.162345	-0.559932	0.0268973	0.0260091
dmr1016493	chr17	939833	939832	+	15587	-310213	rs186681	chr17	629620	629620	106	113.008	0.9127	6005.32	8.38497e-06	0.171482	0.318707	0.039596	0.0356497
dmr1016559	chr17	979105	979104	+	15975	169340	rs75155200	chr17	1148444	1148444	106	36.2926	0.942211	25917.4	2.48796e-19	0.534996	-6.01606	0.0277972	0.00590423
dmr1016661	chr17	1054553	1054553	+	16558	-246704	rs78772269	chr17	807849	807849	106	75.9598	0.895255	2336.3	1.26319e-07	0.232511	-2.39046	0.0321968	0.02881
dmr1016683	chr17	1073625	1073624	+	16666	-107352	rs139491282	chr17	966273	966273	106	74.3656	0.705261	14155.9	2.83079e-10	0.314137	4.30901	0.0218978	0.0129678
dmr1016734	chr17	1117576	1117575	+	16912	-708005	rs7214038	chr17	409571	409571	106	90.8557	0.946429	2458.09	2.46486e-06	0.189697	1.08557	0.0430957	0.0387129
dmr101673	chr1	92852767	92852766	+	10967	183582	rs138492772	chr1	93036348	93036348	106	45.7746	1.23021	974.986	2.6155e-09	0.285363	-2.4897	0.040096	0.0459229
dmr1016839	chr17	1183143	1183142	+	17006	31667	rs62088684	chr17	1214809	1214809	106	107.677	0.932158	2401.63	1.0887e-05	0.167555	0.481213	0.0319968	0.029292
dmr1016892	chr17	1216676	1216675	+	16873	825652	rs2015866	chr17	2042327	2042327	106	110.575	0.97208	3219.75	7.38526e-06	0.173386	0.317809	0.0181982	0.0170282
dmr1016897	chr17	1218393	1218392	+	16882	14809	rs28688152	chr17	1233201	1233201	106	73.1959	0.671172	8029.7	2.0934e-09	0.288294	-0.830161	0.0472953	0.0327879
dmr10168	chr1	7696046	7696046	+	14178	-21243	rs34119207	chr1	7674803	7674803	106	108.588	1.04651	6569.4	8.93541e-06	0.170527	-0.561383	0.0355964	0.0377953
dmr1016976	chr17	1264736	1264736	+	16641	1896	rs8072776	chr17	1266632	1266632	106	114.043	0.966651	2857.68	2.91304e-06	0.18723	-0.363897	0.00529947	0.00427216
dmr1016992	chr17	1275676	1275675	+	16615	-510854	rs4968109	chr17	764822	764822	106	48.0416	0.670802	2110.62	4.61912e-12	0.364533	0.570265	0.0439956	0.0403933
dmr1016	chr1	1421893	1421892	+	13505	-448200	rs3892467	chr1	973693	973693	106	110.462	0.954029	1106.28	2.30444e-05	0.1562	-0.478865	0.0215978	0.0208639
dmr1017137	chr17	1390769	1390768	+	16045	507082	rs17734	chr17	1897850	1897850	106	111.807	0.958895	3067.75	1.38344e-05	0.16394	-0.302355	0.0306969	0.0288096
dmr1017142	chr17	1396115	1396114	+	16045	153840	rs56142514	chr17	1549954	1549954	106	72.7611	0.896871	1731.95	1.1855e-07	0.233404	-0.81172	0.0311969	0.0312545
dmr1017183	chr17	1427320	1427319	+	15988	122635	rs56142514	chr17	1549954	1549954	106	74.5002	0.963692	1519.21	6.13156e-09	0.274042	-0.991574	0.00369963	0.00218126
dmr101718	chr1	92953516	92953515	+	11056	67854	rs57478994	chr1	93021369	93021369	106	120.078	0.932681	1585.13	3.22089e-05	0.151093	-0.288703	0.0228977	0.020575
dmr101724	chr1	92960023	92960022	+	11036	-257211	rs34944068	chr1	92702812	92702812	106	111.517	0.904727	3383.97	8.84291e-06	0.170684	0.37696	0.0345965	0.0264086
dmr1017291	chr17	1516336	1516335	+	16093	-421028	rs112176901	chr17	1095308	1095308	106	46.8098	0.761802	23757.7	3.45871e-15	0.444232	-2.2488	0.0514949	0.0171016
dmr1017462	chr17	1643193	1643408	+	16168	87402	rs12150338	chr17	1730810	1730810	106	85.7627	1.25802	15347.7	5.45215e-07	0.211687	0.197536	0.0435956	0.0472698
dmr1017693	chr17	1816838	1816837	+	16081	-690270	rs7207452	chr17	1126568	1126568	106	115.544	0.968524	4143.8	2.14192e-05	0.157313	-0.265729	0.0415958	0.041563
dmr1017826	chr17	1935289	1935288	+	15759	-902643	rs4968149	chr17	1032646	1032646	106	114.416	0.972025	3239.81	2.20914e-05	0.156843	0.258669	0.0372963	0.0368776
dmr101783	chr1	93019839	93019838	+	11214	-15891	rs2785607	chr1	93003948	93003948	106	17.1008	1.6348	432.006	2.51577e-19	0.5349	-0.779629	0.0212979	0.0293744
dmr1017883	chr17	1967743	1967742	+	15751	19230	rs149332553	chr17	1986972	1986973	106	115.875	0.917528	7774.02	1.33831e-06	0.19866	-0.910375	0.00789921	0.00551895
dmr1017898	chr17	1975544	1975575	+	15765	11397	rs149332553	chr17	1986972	1986973	106	89.4271	0.977353	17046.5	7.11586e-09	0.272048	-0.719215	0.00689931	0.00212443
dmr1017937	chr17	2000193	2000193	+	15798	657111	rs7207614	chr17	2657304	2657304	106	118.142	1.01538	7791.57	1.35871e-06	0.198439	-0.198569	0.00279972	0.00237892
dmr1018040	chr17	2080000	2079999	+	15547	-530046	rs56142514	chr17	1549954	1549954	106	63.5689	0.991834	1032.09	1.76955e-09	0.290499	-0.968658	0.00529947	0.00354312
dmr1018115	chr17	2164465	2164464	+	15326	-450282	rs112649732	chr17	1714183	1714183	106	31.3963	1.77092	6344.91	2.41992e-14	0.4237	1.72869	0.0183982	0.0396794
dmr1018160	chr17	2217449	2217448	+	15262	-667495	rs56142514	chr17	1549954	1549954	106	56.3953	0.811072	1121.23	1.05768e-09	0.297213	-0.80369	0.0205979	0.0255362
dmr1018226	chr17	2282754	2282753	+	14862	-78958	rs17761723	chr17	2203796	2203796	106	116.693	0.967672	3891.03	4.09334e-06	0.18219	-0.454679	0.00669933	0.00622669
dmr1018333	chr17	2376236	2376235	+	14892	112838	rs4790339	chr17	2489073	2489073	106	113.339	0.967597	4348.77	9.79963e-06	0.169139	0.51047	0.0259974	0.0238013
dmr1018381	chr17	2420544	2420633	+	14842	-891408	rs200166176	chr17	1529136	1529136	106	88.4645	1.11452	2983.85	2.36263e-06	0.190321	3.13937	0.0255974	0.031931
dmr1018390	chr17	2432091	2432090	+	14814	-395842	rs3752962	chr17	2036249	2036249	106	109.023	0.958324	1646.53	1.53279e-05	0.162389	-0.645507	0.0216978	0.0226554
dmr101852	chr1	93097710	93097709	+	11338	-388830	rs115821655	chr1	92708880	92708880	106	28.6842	1.42181	690.082	8.57019e-13	0.384123	-2.87668	0.0224978	0.049091
dmr1018689	chr17	2713935	2713934	+	15041	-375580	rs145407084	chr17	2338355	2338355	106	92.5844	0.884434	3606.48	8.4764e-07	0.205308	1.79496	0.0267973	0.0256086
dmr1018777	chr17	2776134	2776133	+	15160	809384	rs3826501	chr17	3585517	3585517	106	104.758	0.945581	3232.27	1.72141e-07	0.228144	0.438926	0.00079992	0.0010006
dmr1018891	chr17	2850643	2850643	+	15151	-358615	rs376630666	chr17	2492028	2492028	106	86.5598	0.813151	6868.46	1.46776e-07	0.230396	5.30015	0.0470953	0.03329
dmr1018936	chr17	2885943	2885942	+	15211	-870059	rs8076626	chr17	2015884	2015884	106	58.0412	1.20814	21617	4.7069e-10	0.307654	-449.482	0.0468953	0.0476442
dmr1018978	chr17	2915902	2915901	+	15279	-268781	rs113821951	chr17	2647121	2647121	106	100.276	0.847591	8206.2	1.13134e-06	0.201111	22.4596	0.0434957	0.0350406
dmr1019057	chr17	2976067	2976066	+	15190	473604	rs9896939	chr17	3449670	3449670	106	76.2186	0.651306	155004	9.49033e-14	0.408838	2.18839	0.0168983	0.00159756
dmr1019104	chr17	3011769	3011768	+	15125	601541	rs60177225	chr17	3613309	3613309	106	77.4607	0.687565	32651	1.51879e-09	0.292499	10.4172	0.0643936	0.0398467
dmr1019172	chr17	3056699	3056698	+	15151	-200328	rs8075015	chr17	2856371	2856371	106	122.542	0.994544	12528.8	1.48995e-05	0.162818	0.730575	0.0452955	0.0401441
dmr1019215	chr17	3107563	3107562	+	15230	-116633	rs6502663	chr17	2990930	2990930	106	104.044	0.919277	4916.31	2.11702e-06	0.191937	0.27501	0.0223978	0.0188496
dmr1019271	chr17	3160229	3160229	+	15484	-172020	rs34528475	chr17	2988208	2988209	106	111.621	1.03455	10216.9	7.56993e-08	0.239687	-0.316439	0.00069993	0.000261411
dmr1019273	chr17	3161021	3161020	+	15490	39187	rs8069461	chr17	3200207	3200207	106	91.8598	1.20229	10081.8	9.78631e-07	0.203221	-0.588649	0.0230977	0.0255132
dmr1019308	chr17	3191807	3191806	+	15581	257864	rs9896939	chr17	3449670	3449670	106	74.1793	0.924959	7386.64	2.64606e-08	0.25423	2.15125	0.0464954	0.0330635
dmr1019334	chr17	3212724	3212759	+	15651	312330	rs111246186	chr17	3525089	3525089	106	107.76	1.01905	6799.04	6.78801e-06	0.174649	1.46482	0.0365963	0.0353703
dmr1019358	chr17	3234005	3234004	+	15670	552031	rs60779679	chr17	3786035	3786035	106	111.269	0.968733	5531.06	1.05646e-05	0.168008	-0.681676	0.0450955	0.0389094
dmr101935	chr1	93278285	93278284	+	11582	345867	rs236313	chr1	93624151	93624151	106	91.0109	0.903645	1261.44	1.95251e-06	0.193126	2.71015	0.0229977	0.0206678
dmr1019415	chr17	3292210	3292210	+	15696	-4387	rs804238	chr17	3287823	3287823	106	111.9	0.973584	2183.22	1.28152e-06	0.199293	-0.339731	0.00259974	0.00170123
dmr1019535	chr17	3402106	3402105	+	15761	503099	rs12449599	chr17	3905204	3905204	106	101.321	0.925276	4025.57	2.33615e-07	0.223815	0.283167	0.00289971	0.00287578
dmr1019569	chr17	3433054	3433053	+	16007	485722	rs9904166	chr17	3918775	3918775	106	86.0008	0.918287	1908.72	1.25681e-06	0.199577	0.543508	0.0312969	0.0338431
dmr1019577	chr17	3437930	3437929	+	16040	101919	rs74429545	chr17	3539848	3539848	106	66.6537	0.804968	29932.3	4.53446e-11	0.337016	-2.41424	0.0443956	0.0162256
dmr1019585	chr17	3446980	3447070	+	16098	483107	rs2240805	chr17	3930177	3930177	106	104.292	0.906201	5909.67	1.03201e-06	0.202449	0.232878	0.0145985	0.0122018
dmr101960	chr1	93318646	93318645	+	11587	-279343	rs140605952	chr1	93039303	93039303	106	82.5641	1.0257	1814.92	1.47186e-06	0.197269	2.11839	0.0376962	0.0351233
dmr1019628	chr17	3479355	3479356	+	16305	-5967	rs7220982	chr17	3473388	3473388	106	104.799	0.937075	3703.58	3.4991e-06	0.184517	-0.296976	0.019998	0.0195538
dmr1019663	chr17	3500220	3500219	+	16346	-561376	rs62091962	chr17	2938844	2938844	106	104.406	0.920937	6325.76	3.91995e-06	0.182833	-0.707874	0.0435956	0.03945
dmr1019754	chr17	3557971	3557985	+	16389	-825121	rs3968348	chr17	2732850	2732850	106	101.777	1.07668	9991.98	2.02752e-06	0.192572	0.292948	0.0338966	0.023694
dmr1019779	chr17	3574407	3574441	+	16376	109320	rs12945799	chr17	3683761	3683761	106	109.758	1.08089	9064.09	3.54887e-06	0.184308	2.25745	0.0191981	0.0150937
dmr1019910	chr17	3671875	3671874	+	16682	-733031	rs62091962	chr17	2938844	2938844	106	58.0619	0.688741	37596.7	8.14937e-16	0.459025	-0.761978	0.0174983	0.00196423
dmr1019997	chr17	3737541	3737540	+	16828	428889	rs566304310	chr17	4166429	4166429	106	60.8465	0.813255	982.377	1.28514e-08	0.264077	-2.51695	0.030097	0.0379124
dmr1020056	chr17	3775867	3775866	+	16858	146469	rs56710883	chr17	3922335	3922335	106	84.7068	0.687326	7261.67	2.44623e-08	0.255307	-4.92687	0.0362964	0.027071
dmr1020058	chr17	3777969	3778069	+	16848	-89062	rs560990953	chr17	3688907	3688907	106	70.4941	1.31614	21208.7	2.15331e-08	0.257052	2.52586	0.0325967	0.0426987
dmr1020131	chr17	3850895	3850894	+	16611	-938304	rs12601261	chr17	2912591	2912591	106	82.9471	0.858225	2497.78	2.17754e-07	0.224813	-0.517389	0.0213979	0.0226918
dmr1020198	chr17	3893616	3893728	+	16485	-914566	rs7224684	chr17	2979050	2979050	106	111.259	0.992475	5006.86	1.32446e-05	0.164598	0.287624	0.0423958	0.0407111
dmr1020226	chr17	3909704	3909703	+	16492	601029	rs7213707	chr17	4510732	4510732	106	100.659	0.982764	2304.07	6.48393e-06	0.175334	-0.257963	0.0292971	0.0271233
dmr1020346	chr17	4000646	4000645	+	16090	727256	rs62065006	chr17	4727901	4727901	106	115.565	0.982864	4200.7	1.23781e-06	0.199799	-0.522297	0.00249975	0.00193014
dmr1020454	chr17	4119263	4119263	+	16157	22883	rs1377807	chr17	4142146	4142146	106	103.112	0.959637	2970.4	4.99758e-07	0.21294	-0.57462	0.00409959	0.00276671
dmr1020493	chr17	4147300	4147299	+	16098	250196	rs143768311	chr17	4397495	4397495	106	114.53	0.963393	4091.03	1.81139e-05	0.159859	98.2114	0.0390961	0.0384432
dmr1020540	chr17	4181761	4181760	+	16066	59470	rs112124206	chr17	4241230	4241230	106	38.3939	1.53733	10921.3	6.71654e-13	0.386908	1122.92	0.0333967	0.0473569
dmr1020560	chr17	4198428	4198463	+	16057	42767	rs112124206	chr17	4241230	4241230	106	22.5871	1.37661	3765.19	3.37403e-20	0.552071	1073.81	0.0175982	0.0298208
dmr1020631	chr17	4273117	4273209	+	16078	235001	rs4790637	chr17	4508210	4508210	106	74.6244	1.39241	19540.5	1.41295e-09	0.293442	-0.186193	0.0009999	0.000899368
dmr1020639	chr17	4283361	4283361	+	16073	-19852	rs2325881	chr17	4263509	4263509	106	109.406	0.934559	5531.54	4.10956e-08	0.24817	-0.338647	0.00059994	0.000253059
dmr1020647	chr17	4296387	4296386	+	16044	412020	rs59185737	chr17	4708406	4708406	106	61.9437	0.741883	2069.17	8.14112e-10	0.300604	6.53652	0.0219978	0.0235787
dmr102073	chr1	93454622	93454621	+	11611	-529465	rs6698179	chr1	92925157	92925157	106	99.5096	0.966132	2859.17	7.39499e-06	0.173366	0.293381	0.0509949	0.0447535
dmr1020758	chr17	4421781	4421780	+	15752	-957232	rs148500229	chr17	3464549	3464549	106	98.5572	0.946544	3108.89	4.86434e-06	0.179623	-0.591424	0.0421958	0.0394609
dmr102077	chr1	93458949	93458948	+	11592	1357	rs7543847	chr1	93460305	93460305	106	99.965	0.956941	1488.49	3.49365e-06	0.18454	0.292219	0.0133987	0.0122185
dmr1020791	chr17	4438000	4437999	+	15752	-162000	rs4790603	chr17	4276000	4276000	106	112.201	0.974498	3113.52	5.27636e-06	0.178412	0.314809	0.0105989	0.00988145
dmr102080	chr1	93460759	93460758	+	11590	-413402	rs71094219	chr1	93047354	93047357	106	114.716	1.07154	2913.94	2.22549e-05	0.156731	-0.385425	0.0215978	0.0220702
dmr1020972	chr17	4554030	4554048	+	15669	-843039	rs35750614	chr17	3710991	3710991	106	84.7689	1.06529	9901.4	1.97574e-07	0.226193	3.04094	0.0316968	0.0252563
dmr1021025	chr17	4586140	4586139	+	15688	332877	rs539073828	chr17	4919016	4919016	106	118.908	0.997293	6537.04	1.91004e-05	0.159054	0.452179	0.0410959	0.0383576
dmr1021038	chr17	4595151	4595175	+	15699	-919163	rs62069957	chr17	3675988	3675988	106	67.0264	1.50434	14313.2	1.37187e-08	0.263191	-3.56763	0.00879912	0.0201015
dmr102107	chr1	93484951	93484950	+	11524	-638800	rs11164826	chr1	92846151	92846151	106	117.79	0.938573	3335.79	9.6552e-06	0.169363	0.393137	0.0168983	0.0138809
dmr1021084	chr17	4629847	4629846	+	15618	-368669	rs77539311	chr17	4261178	4261178	106	73.5168	1.12754	8819.04	3.82521e-08	0.24916	42.4856	0.0341966	0.0258867
dmr1021293	chr17	4776178	4776177	+	15543	297470	rs11655446	chr17	5073647	5073647	106	114.457	0.972457	2982.29	1.39004e-05	0.163868	-0.30714	0.0223978	0.0209914
dmr1021313	chr17	4789543	4789624	+	15587	-919053	rs28368749	chr17	3870490	3870490	106	101.414	1.03896	6369.03	4.09417e-06	0.182187	0.222919	0.0336966	0.035906
dmr1021443	chr17	4908406	4908574	+	15693	-333528	rs59129438	chr17	4574878	4574878	106	103.961	1.00883	6968.05	1.35994e-06	0.198426	0.26719	0.0138986	0.0114103
dmr102151	chr1	93529035	93529078	+	11472	977229	rs2296382	chr1	94506307	94506307	106	116.579	0.924845	1997.31	1.51835e-05	0.162533	-0.285254	0.0170983	0.0162963
dmr1021552	chr17	5009661	5009660	+	15880	-762171	rs79520609	chr17	4247490	4247490	106	42.9176	1.44434	18099	2.22754e-12	0.373087	1072.06	0.039696	0.0479994
dmr1021560	chr17	5014723	5014722	+	15884	-13642	rs72838327	chr17	5001081	5001081	106	108.526	0.872382	12614.3	1.57882e-07	0.229366	2.22345	0.00519948	0.00343399
dmr1021578	chr17	5031158	5031235	+	15911	-576957	rs56158347	chr17	4454201	4454201	106	93.2158	1.12029	3998.94	1.35079e-06	0.198524	57.4445	0.00829917	0.0140472
dmr1021592	chr17	5039692	5039691	+	15916	650788	rs74512742	chr17	5690479	5690479	106	104.872	0.738295	15367.1	4.13766e-07	0.215653	4.1978	0.0409959	0.0288607
dmr1021629	chr17	5062281	5062280	+	15952	222198	rs116772993	chr17	5284478	5284478	106	41.9342	0.854911	3428.87	8.43999e-13	0.384298	3.94833	0.0227977	0.0447376
dmr1021698	chr17	5125862	5125861	+	16022	661806	rs17645618	chr17	5787667	5787667	106	54.6562	0.787786	1232.91	8.52185e-10	0.300013	-0.924799	0.0279972	0.0362657
dmr1021732	chr17	5143728	5143727	+	16013	487365	rs4790793	chr17	5631092	5631092	106	103.246	0.957492	2601.45	3.51529e-06	0.184449	-0.688109	0.0154985	0.0149482
dmr1021737	chr17	5150644	5150752	+	16025	-528571	rs115566301	chr17	4622073	4622073	106	118.536	0.955708	6532.94	1.80438e-05	0.159917	5.23555	0.0453955	0.0434302
dmr1021741	chr17	5155462	5155513	+	16038	-20732	rs59862535	chr17	5134730	5134730	106	118.298	0.979377	4406.46	1.21087e-05	0.165952	-0.155745	0.0191981	0.0180908
dmr1021771	chr17	5186537	5186537	+	16068	45524	rs397698150	chr17	5232061	5232061	106	115.089	0.950553	2660.68	3.87651e-09	0.280155	-0.422393	9.999e-05	4.32362e-06
dmr1021786	chr17	5199917	5199916	+	16079	603757	rs199571555	chr17	5803673	5803674	106	103.391	0.955511	2224.22	1.43599e-05	0.163376	-0.836695	0.0507949	0.0469277
dmr1021787	chr17	5200635	5200634	+	16078	-719632	rs6502791	chr17	4481003	4481003	106	97.5221	0.96854	2296.31	6.6307e-06	0.174999	-0.313578	0.0429957	0.039531
dmr10217	chr1	7728358	7728514	+	14106	-397849	rs79929460	chr1	7330509	7330509	106	108.847	1.10605	4843.29	1.74837e-05	0.160396	1.02589	0.0452955	0.0449657
dmr1021815	chr17	5223956	5223955	+	16101	-625312	rs12603989	chr17	4598644	4598644	106	113.774	0.941134	4092.73	7.80803e-06	0.172552	-0.412064	0.019998	0.019297
dmr1021820	chr17	5229247	5229246	+	16088	-981757	rs79520609	chr17	4247490	4247490	106	37.4002	1.75652	21172.3	6.65398e-15	0.437407	1126.76	0.00209979	0.00783444
dmr1021856	chr17	5254408	5254407	+	16153	817316	rs916625	chr17	6071723	6071723	106	112.532	0.961422	2023.56	2.00378e-05	0.158326	-0.39067	0.0283972	0.0261375
dmr1021882	chr17	5277243	5277242	+	16296	-753	rs4790765	chr17	5276490	5276490	106	104.261	0.970298	2809.12	6.77612e-09	0.272704	0.32864	0.00019998	3.5081e-05
dmr1021886	chr17	5281875	5281874	+	16308	-523934	rs8073536	chr17	4757941	4757941	106	42.6381	0.804403	18876.4	9.45815e-25	0.631996	-4.19	0.00019998	2.31178e-05
dmr1021902	chr17	5297019	5297018	+	16363	774705	rs916625	chr17	6071723	6071723	106	110.027	0.975582	1942.54	1.28362e-05	0.165071	-0.384978	0.020298	0.0188595
dmr1021938	chr17	5357434	5357433	+	16498	710886	rs4264439	chr17	6068319	6068319	106	107.915	0.945088	2448.14	1.82615e-06	0.194109	-0.767989	0.0049995	0.00501245
dmr1021978	chr17	5403216	5403215	+	16615	410575	rs60637028	chr17	5813790	5813790	106	113.753	0.967885	2736.76	1.0997e-05	0.167404	-0.613977	0.0162984	0.0165134
dmr1022215	chr17	5633407	5633406	+	16133	-777854	rs12942499	chr17	4855553	4855553	106	114.198	0.954467	5577.44	1.36091e-05	0.164188	0.603529	0.0430957	0.0410109
dmr1022237	chr17	5645946	5645945	+	16111	812523	rs867870	chr17	6458468	6458468	106	113.391	0.958864	2854.99	9.8837e-06	0.169011	-0.381503	0.0180982	0.0166256
dmr1022254	chr17	5659812	5659811	+	15994	410731	rs189358855	chr17	6070542	6070542	106	100.069	0.681988	9588.43	2.37701e-07	0.223568	-0.764532	0.0425957	0.0295546
dmr10224	chr1	7733063	7733062	+	14103	-469470	rs12031086	chr1	7263593	7263593	106	110.596	0.93637	2838.62	1.8474e-05	0.15956	0.364291	0.0446955	0.043117
dmr1022524	chr17	5830957	5830956	+	16184	-185029	rs7215168	chr17	5645928	5645928	106	119.964	0.953675	5231.41	4.08098e-06	0.182235	-0.738434	0.00749925	0.00643141
dmr1022621	chr17	5897558	5897557	+	16200	-243463	rs6502871	chr17	5654095	5654095	106	93.1641	0.832946	8752.23	7.29587e-08	0.240201	0.90563	0.0158984	0.0105799
dmr1022706	chr17	5954995	5954994	+	16220	5303	rs8081579	chr17	5960297	5960297	106	77.4814	1.10569	2974.39	2.06626e-09	0.288465	-0.341171	0.00039996	0.000415246
dmr1022804	chr17	6019700	6019699	+	16335	-227315	rs34440541	chr17	5792385	5792385	106	79.2826	0.944673	1566.61	5.55667e-07	0.211413	-0.699643	0.0258974	0.029568
dmr1022878	chr17	6064019	6064018	+	16328	91148	rs8069703	chr17	6155166	6155166	106	115.886	0.98415	3863.96	1.7781e-05	0.16014	0.253905	0.030297	0.0292476
dmr102289	chr1	93640208	93640207	+	11753	-267183	rs74456899	chr1	93373025	93373025	106	110.948	0.912964	5097.87	2.47757e-06	0.189621	2.7883	0.0150985	0.0116245
dmr1022932	chr17	6098813	6098812	+	16374	-27090	rs916625	chr17	6071723	6071723	106	109.499	0.986458	1628.43	2.86892e-05	0.152861	-0.372131	0.0328967	0.0356346
dmr1023000	chr17	6146070	6146069	+	16556	310713	rs2137796	chr17	6456782	6456782	106	112.936	0.967015	4030.18	1.91164e-05	0.159041	-0.370237	0.0457954	0.0453043
dmr1023260	chr17	6333967	6333966	+	16402	-508787	rs7218600	chr17	5825180	5825180	106	114.54	0.964862	3403.47	2.16185e-05	0.157172	0.275515	0.0411959	0.0384336
dmr1023291	chr17	6353982	6353981	+	16390	778170	rs35135505	chr17	7132151	7132151	106	94.4891	0.929641	8091.77	2.1106e-07	0.225257	0.883318	0.0137986	0.0112868
dmr1023325	chr17	6379074	6379073	+	16415	-218913	rs16955549	chr17	6160161	6160161	106	93.2572	0.904885	17729.9	9.31124e-08	0.236793	-4.75218	0.0319968	0.0157319
dmr1023342	chr17	6386963	6386962	+	16402	-760680	rs55993337	chr17	5626282	5626283	106	119.136	0.927964	6051.48	9.5825e-06	0.169476	-0.287501	0.0242976	0.0222949
dmr1023350	chr17	6392682	6392681	+	16393	-114287	rs73339328	chr17	6278395	6278395	106	115.699	0.947317	9410.22	5.15072e-06	0.178771	1.72806	0.0261974	0.0224152
dmr1023441	chr17	6453794	6453869	+	16304	-626895	rs1362764	chr17	5826899	5826899	106	112.76	0.953741	5375.23	1.52652e-06	0.196736	-0.238297	0.00549945	0.00500426
dmr1023471	chr17	6473465	6473464	+	16309	-765503	rs28602465	chr17	5707962	5707962	106	94.251	0.697112	11583.4	5.01642e-08	0.24541	0.5638	0.030197	0.0200985
dmr102349	chr1	93688473	93688472	+	11956	829175	rs698951	chr1	94517647	94517647	106	111.445	0.981335	3072.68	7.5458e-06	0.173064	0.374468	0.0171983	0.0146507
dmr1023550	chr17	6525366	6525398	+	16301	292029	rs117094755	chr17	6817427	6817427	106	84.21	1.14788	7531.38	2.24071e-07	0.224407	38.7174	0.0169983	0.0163689
dmr1023590	chr17	6548871	6548872	+	16263	567687	rs3760352	chr17	7116559	7116559	106	106.549	1.09326	4840.11	8.08072e-07	0.206001	0.246343	0.00239976	0.00207697
dmr1023649	chr17	6606456	6606455	+	16084	46420	rs144808411	chr17	6652875	6652875	106	86.7771	0.952105	1967.39	6.56071e-07	0.209017	-0.552615	0.0163984	0.0167954
dmr1023666	chr17	6630298	6630297	+	16034	638903	rs9911250	chr17	7269200	7269200	106	66.3639	0.996504	12214.9	5.09191e-09	0.276525	2.78164	0.0626937	0.0468276
dmr1023697	chr17	6668511	6668519	+	15981	-1568	rs78450367	chr17	6666943	6666943	106	40.8887	1.19413	5716.07	1.8796e-12	0.375063	-0.803489	0.0187981	0.0395465
dmr1023861	chr17	6788698	6788697	+	15737	488258	rs2428362	chr17	7276955	7276955	106	84.2307	0.8613	3551.18	8.17442e-08	0.238614	0.168665	0.0160984	0.0133398
dmr1023927	chr17	6832221	6832227	+	15603	-515183	rs147496301	chr17	6317038	6317038	106	89.8102	0.963061	6494.31	5.0882e-07	0.212682	-1.55774	0.0358964	0.0284441
dmr1024021	chr17	6912614	6912613	+	15264	-559957	rs17730540	chr17	6352657	6352657	106	91.7977	0.853322	8757.12	6.73244e-08	0.241322	-0.4406	0.0152985	0.0104482
dmr1024156	chr17	7028107	7028106	+	14868	496850	rs4796434	chr17	7524956	7524956	106	113.919	0.963997	2698.02	8.94436e-06	0.170512	1.30642	0.0157984	0.0132144
dmr10241	chr1	7745858	7745857	+	14069	532438	rs438895	chr1	8278295	8278295	106	105.855	0.960551	2147.16	1.33324e-07	0.231751	-0.365748	0.00069993	0.00040902
dmr1024217	chr17	7072092	7072091	+	14919	-514212	rs73975615	chr17	6557880	6557880	106	116.59	0.958354	4279.31	5.44929e-06	0.177931	-0.642197	0.010399	0.00980046
dmr1024313	chr17	7137366	7137408	+	14901	944515	rs139759705	chr17	8081923	8081923	106	57.6582	1.55364	15737.1	1.95253e-09	0.289209	16.9505	0.0237976	0.0370323
dmr1024320	chr17	7140815	7140814	+	14885	-897907	rs6502940	chr17	6242908	6242908	106	111.683	0.970219	2677.89	1.75126e-05	0.160371	-0.305957	0.0317968	0.0309547
dmr1024336	chr17	7151425	7151645	+	14838	430390	rs75582548	chr17	7582035	7582035	106	92.3359	1.11846	12171.4	2.48435e-07	0.22294	-2.2558	0.0146985	0.0105377
dmr1024424	chr17	7213259	7213258	+	14717	-546316	rs78450367	chr17	6666943	6666943	106	40.2986	1.64745	16114.2	5.67614e-13	0.388825	-0.896555	0.0129987	0.0279252
dmr1024435	chr17	7222753	7222825	+	14703	-684697	rs28493751	chr17	6538056	6538056	106	90.9385	0.909992	5775.07	5.17928e-07	0.212426	0.899988	0.0349965	0.0284013
dmr1024559	chr17	7322096	7322095	+	14446	-655153	rs78450367	chr17	6666943	6666943	106	37.9902	1.52095	12878.9	1.20216e-13	0.40623	-0.881641	0.0123988	0.0293897
dmr1024574	chr17	7335758	7335757	+	14415	-224303	rs2309665	chr17	7111455	7111455	106	86.3424	0.923742	1932.49	1.35167e-06	0.198515	-0.30792	0.0353965	0.0340837
dmr1024693	chr17	7418019	7418018	+	14288	-32826	rs7209048	chr17	7385193	7385193	106	58.7451	0.911471	902.019	7.55691e-09	0.27124	0.681762	0.0206979	0.0235266
dmr1024883	chr17	7575914	7575913	+	14001	-535967	rs4796576	chr17	7039947	7039947	106	112.521	0.941363	1845.85	3.01911e-05	0.152082	-0.325544	0.0414959	0.0390968
dmr1024901	chr17	7593521	7593520	+	13991	-926578	rs78450367	chr17	6666943	6666943	106	37.3691	1.81942	12884	4.11568e-13	0.39247	-0.887418	0.0208979	0.0355671
dmr1024947	chr17	7632862	7632861	+	13984	284004	rs11078716	chr17	7916865	7916865	106	112.998	0.942813	3586.64	1.68558e-05	0.16095	-0.241886	0.0416958	0.0389979
dmr1025028	chr17	7703405	7703405	+	13866	-6872	rs12950295	chr17	7696533	7696533	106	85.39	1.07643	3248.05	5.62448e-09	0.275197	-0.429855	0.00089991	0.00030408
dmr1025161	chr17	7783630	7783629	+	13843	-51133	rs16956939	chr17	7732497	7732497	106	80.1211	0.783943	2609.3	2.22572e-07	0.224503	0.516992	0.0477952	0.0454044
dmr1025224	chr17	7824930	7824961	+	13846	-636704	rs146122326	chr17	7188226	7188226	106	105.658	1.04918	8595.16	5.54902e-06	0.17766	-2.12009	0.0458954	0.0406513
dmr1025279	chr17	7881167	7881166	+	13881	958913	rs28407649	chr17	8840079	8840079	106	26.6035	1.79549	3541.83	4.85411e-16	0.464233	2.4198	0.00859914	0.0270382
dmr1025287	chr17	7890886	7890885	+	13925	-103491	rs16956950	chr17	7787395	7787395	106	107.615	0.948758	1793.42	1.66449e-05	0.161141	0.625843	0.0338966	0.0312896
dmr1025322	chr17	7928093	7928092	+	13875	-950492	rs9896054	chr17	6977601	6977601	106	118.95	0.879194	9355.27	1.15065e-05	0.166721	-0.900682	0.0584942	0.0491396
dmr1025337	chr17	7943395	7943394	+	13900	896685	rs28407649	chr17	8840079	8840079	106	33.0836	1.86248	4140.22	7.60563e-13	0.385489	2.36206	0.0191981	0.0440725
dmr1025344	chr17	7948475	7948474	+	13926	-359815	rs56319762	chr17	7588660	7588660	106	31.9553	1.10204	5646.79	4.98168e-24	0.620341	-0.713484	0.0039996	7.4737e-05
dmr1025374	chr17	7966462	7966461	+	13912	-980693	rs377096	chr17	6985769	6985769	106	81.5807	0.738908	39740.6	5.04003e-10	0.306778	0.830392	0.029597	0.0110018
dmr102549	chr1	93850421	93850420	+	12337	-11125	rs6667986	chr1	93839296	93839296	106	114.923	0.960312	1525.6	2.29428e-08	0.256185	-0.415854	9.999e-05	1.44968e-05
dmr1025579	chr17	8097352	8097374	+	13870	-508692	rs56319762	chr17	7588660	7588660	106	120.026	0.971229	15453.3	8.96692e-07	0.204492	-0.583497	0.00669933	0.00315068
dmr1025759	chr17	8276285	8276284	+	14118	719858	rs12947428	chr17	8996142	8996142	106	109.633	0.943761	1928.48	1.18639e-05	0.16626	-0.428656	0.0247975	0.0207212
dmr1025780	chr17	8292346	8292346	+	14134	-1345	rs6503098	chr17	8291001	8291001	106	112.459	0.956894	2417.2	2.40444e-09	0.286472	0.344567	9.999e-05	3.41108e-06
dmr102584	chr1	93901541	93901541	+	12578	-34062	rs7526082	chr1	93867479	93867479	106	111.517	0.96688	1544.35	2.57248e-05	0.154524	-0.290258	0.0275972	0.0276703
dmr1025861	chr17	8346148	8346202	+	14285	-816832	rs142700974	chr17	7529316	7529316	106	95.7727	1.08593	6027.01	2.95088e-06	0.18704	-2.17595	0.0389961	0.0391137
dmr1025901	chr17	8380392	8380391	+	14300	790393	rs12603806	chr17	9170784	9170784	106	70.6184	1.55846	12705.7	6.55561e-08	0.241692	0.522696	0.019898	0.0291655
dmr1025955	chr17	8417524	8417523	+	14383	252961	rs144644442	chr17	8670484	8670484	106	117.263	0.999857	7018.46	1.34238e-05	0.164395	1.1511	0.0355964	0.0321974
dmr102600	chr1	93921348	93921348	+	12653	3972	rs79173146	chr1	93925320	93925320	106	42.4	1.14357	2060.3	5.49052e-15	0.43942	-0.570636	0.00169983	0.00064777
dmr1026104	chr17	8549278	8549277	+	14648	-627742	rs75019467	chr17	7921536	7921536	106	71.6742	1.52464	15129	8.71079e-08	0.237726	10.8508	0.0315968	0.043653
dmr1026132	chr17	8574163	8574162	+	14696	421980	rs12947428	chr17	8996142	8996142	106	108.143	0.94828	2590.62	4.29518e-06	0.181475	-0.353272	0.0141986	0.0115474
dmr1026165	chr17	8608904	8608903	+	14741	-568174	rs4297769	chr17	8040730	8040730	106	77.7402	0.849019	2407.46	2.42473e-07	0.223285	-0.357339	0.0436956	0.0440397
dmr1026183	chr17	8622115	8622147	+	14729	463085	rs8074523	chr17	9085232	9085232	106	118.619	1.00035	7347.94	3.68307e-06	0.183758	0.181442	0.0109989	0.00709477
dmr1026259	chr17	8678282	8678281	+	14846	-890887	rs16956950	chr17	7787395	7787395	106	115.782	0.969736	3019.38	3.00071e-05	0.152175	0.471137	0.0426957	0.0425388
dmr102626	chr1	93945297	93945296	+	12646	645601	rs841681	chr1	94590897	94590897	106	81.7566	1.13214	2773.53	3.58201e-07	0.217719	-0.470482	0.0163984	0.0123469
dmr102649	chr1	93964884	93964883	+	12674	675695	rs6541357	chr1	94640578	94640578	106	114.468	0.961193	2491.69	2.26742e-05	0.156447	0.255005	0.0320968	0.0306428
dmr1026507	chr17	8843182	8843181	+	15310	837648	rs4791858	chr17	9680829	9680829	106	113.846	0.918444	4580.45	1.65621e-05	0.161216	-0.278086	0.0540946	0.0489267
dmr1026648	chr17	8967213	8967266	+	15876	-428108	rs115085042	chr17	8539105	8539105	106	94.7893	0.849727	4127.15	1.33447e-06	0.198702	1.45484	0.0382962	0.0378577
dmr1026679	chr17	8995328	8995327	+	15895	-954104	rs4247362	chr17	8041224	8041224	106	114.913	0.937799	4008.48	3.39612e-06	0.18496	-0.414498	0.0079992	0.00746976
dmr1026744	chr17	9037436	9037435	+	15989	825731	rs1521461	chr17	9863166	9863166	106	106.549	0.954687	2448.48	1.8302e-05	0.159702	-0.385732	0.0516948	0.0490632
dmr1026749	chr17	9041329	9041328	+	15995	424038	rs9893164	chr17	9465366	9465366	106	111.248	1.00534	2543.55	1.01125e-05	0.168667	0.46055	0.0154985	0.0149994
dmr1026755	chr17	9047003	9047002	+	16007	386051	rs10521157	chr17	9433053	9433053	106	107.905	0.980619	2359.44	1.82807e-08	0.259287	0.712422	0.00019998	3.95886e-05
dmr1026877	chr17	9118469	9118468	+	15963	-279574	rs3216919	chr17	8838893	8838895	106	115.12	0.958977	2920.49	6.17834e-06	0.176056	-0.477556	0.00969903	0.00891118
dmr1026896	chr17	9132284	9132283	+	15953	-740643	rs3930740	chr17	8391641	8391641	106	116.817	0.960823	3710.44	2.45306e-05	0.155249	0.571271	0.040096	0.0398189
dmr1026940	chr17	9158038	9158037	+	16034	349850	rs2100673	chr17	9507887	9507887	106	110.979	0.969994	2871.22	1.73248e-05	0.160534	-0.256638	0.0371963	0.0348419
dmr1026941	chr17	9158831	9158830	+	16031	16382	rs3785976	chr17	9175212	9175212	106	110.751	0.957805	2697.89	3.87482e-07	0.216593	-0.652036	0.00089991	0.000799142
dmr1026964	chr17	9174980	9174979	+	16073	-759826	rs551776696	chr17	8415142	8415154	106	115.306	0.9293	7082.83	9.43486e-06	0.16971	-1.36976	0.0408959	0.0354566
dmr1027148	chr17	9291035	9291034	+	16420	-36861	rs117150385	chr17	9254174	9254174	106	36.0855	0.855728	9610.33	6.1799e-16	0.461812	-1.95627	0.070293	0.0449127
dmr1027348	chr17	9471443	9471442	+	16127	768920	rs59536153	chr17	10240362	10240362	106	36.748	1.33053	13511.8	2.23415e-14	0.424557	1.34869	0.039596	0.038163
dmr1027370	chr17	9493645	9493644	+	16041	-269020	rs58570251	chr17	9224625	9224625	106	93.8059	1.00523	1890.42	9.76233e-08	0.23613	-0.486092	0.00139986	0.00097155
dmr1027475	chr17	9603119	9603118	+	15898	165700	rs8064293	chr17	9768818	9768818	106	102.201	0.959135	2818.92	2.83504e-06	0.187632	0.324771	0.0161984	0.0146058
dmr1027478	chr17	9604896	9604895	+	15900	617525	rs16943110	chr17	10222420	10222420	106	111.579	0.954995	4627.45	8.1517e-06	0.171905	-0.501825	0.0266973	0.0260579
dmr1027495	chr17	9616142	9616152	+	15893	-777879	rs12952302	chr17	8838263	8838263	106	47.6896	1.59087	13841.7	6.87265e-11	0.331885	2.08484	0.0232977	0.0403258
dmr1027552	chr17	9663693	9663871	+	15943	-292771	rs11435753	chr17	9370922	9370922	106	96.932	1.12139	8349.54	1.61116e-06	0.195945	-0.124851	0.0267973	0.0234702
dmr1027597	chr17	9689674	9689673	+	15986	549080	rs2108569	chr17	10238753	10238753	106	100.638	1.0369	6331.41	3.96936e-06	0.182647	-0.408686	0.0413959	0.0379148
dmr1027655	chr17	9725655	9725654	+	16021	-740614	rs2106340	chr17	8985041	8985041	106	85.2141	0.968543	9281.37	4.97491e-09	0.276835	-2.40102	0.00409959	0.00184726
dmr1027743	chr17	9779130	9779211	+	15941	-762822	rs112871852	chr17	9016308	9016308	106	97.7809	1.13642	4676.46	5.86814e-06	0.176825	1.34089	0.0275972	0.0394699
dmr1027793	chr17	9810333	9810332	+	15916	-15260	rs12937573	chr17	9795073	9795073	106	83.8477	0.827526	5195.24	5.55076e-08	0.244006	0.764593	0.0242976	0.0177632
dmr1027816	chr17	9823158	9823157	+	15887	-4824	rs35859443	chr17	9818334	9818334	106	68.0822	0.939885	1108.85	1.33323e-07	0.231751	3.20776	0.0286971	0.0338228
dmr1027858	chr17	9850451	9850450	+	15896	-945272	rs17740182	chr17	8905179	8905179	106	119.25	0.940985	10926.1	1.21684e-06	0.200049	0.369449	0.00629937	0.00414315
dmr1027859	chr17	9850913	9850912	+	15897	120537	rs9913255	chr17	9971449	9971449	106	115.679	0.963318	3139.56	3.2279e-05	0.15106	0.285305	0.0521948	0.0491081
dmr1027965	chr17	9914108	9914107	+	15970	701368	rs7226112	chr17	10615475	10615475	106	121.507	0.94371	5900.79	9.89255e-06	0.168997	-0.585899	0.020298	0.0169299
dmr1028004	chr17	9938048	9938047	+	16025	279231	rs11331706	chr17	10217278	10217279	106	70.8771	0.784131	21434.9	3.54305e-12	0.367657	-0.966349	0.00939906	0.00180645
dmr1028108	chr17	10002153	10002152	+	16141	-231937	rs16942853	chr17	9770216	9770216	106	116.051	0.962767	3507.47	1.61255e-06	0.195933	-0.300128	0.00209979	0.0023254
dmr1028138	chr17	10027052	10027051	+	16246	728397	rs7211233	chr17	10755448	10755448	106	69.0035	0.937613	6592.65	2.09117e-09	0.288308	1.93214	0.0250975	0.012478
dmr1028367	chr17	10202805	10202804	+	16056	-384471	rs35859443	chr17	9818334	9818334	106	99.0127	1.00967	4343.46	4.00576e-06	0.182511	3.01174	0.0362964	0.0343849
dmr1028496	chr17	10298896	10298895	+	15973	-944794	rs12952153	chr17	9354102	9354102	106	93.692	0.949279	5149.08	1.76048e-06	0.194646	0.517457	0.049795	0.0431575
dmr1028509	chr17	10308154	10308153	+	15968	-127060	rs112833563	chr17	10181094	10181094	106	96.3834	0.754252	8994.62	1.82315e-07	0.227332	-0.843818	0.0349965	0.0226559
dmr1028658	chr17	10412727	10412726	+	16034	593846	rs8078750	chr17	11006572	11006572	106	112.221	0.973204	3003.6	5.09439e-06	0.178935	0.265172	0.00989901	0.00924888
dmr1028667	chr17	10425798	10425797	+	15993	-400136	rs12601976	chr17	10025662	10025662	106	105.338	0.97123	2057.97	7.49739e-06	0.17316	0.525465	0.020198	0.0186166
dmr1028779	chr17	10530759	10530758	+	15930	-360683	rs72810923	chr17	10170076	10170076	106	75.1937	0.764733	6305.08	1.237e-09	0.295176	-1.52088	0.0157984	0.00937621
dmr1028804	chr17	10548749	10548749	+	15869	-749347	rs4791359	chr17	9799402	9799402	106	121.279	1.00646	11577	1.06419e-05	0.167898	0.212704	0.0312969	0.0273159
dmr102884	chr1	94135645	94135644	+	12774	-65134	rs3789412	chr1	94070511	94070511	106	116	0.952878	1569.98	4.45196e-05	0.146134	0.693086	0.0393961	0.0360492
dmr1028858	chr17	10591757	10591756	+	15826	-620687	rs16959128	chr17	9971070	9971070	106	97.6049	0.935141	3159.19	2.42526e-06	0.189935	-0.607219	0.0266973	0.0253189
dmr1028924	chr17	10634829	10634828	+	15921	-417862	rs8082702	chr17	10216967	10216967	106	86.1871	1.0525	7905.97	3.10758e-08	0.252022	-0.99484	0.00779922	0.00354193
dmr1028927	chr17	10636178	10636178	+	15915	683511	rs9899695	chr17	11319689	11319689	106	74.4898	0.886094	9653.43	1.89526e-08	0.258795	-0.482894	0.0578942	0.0381737
dmr1029083	chr17	10761834	10761833	+	15739	177406	rs77210791	chr17	10939239	10939239	106	93.0605	0.774723	45356.5	4.53513e-08	0.246807	-1.80904	0.0659934	0.0386751
dmr1029133	chr17	10800756	10800755	+	15705	649623	rs9898836	chr17	11450378	11450378	106	109.985	0.94395	3849.34	1.06451e-05	0.167894	-0.427687	0.0353965	0.0344472
dmr1029142	chr17	10806192	10806225	+	15698	452760	rs12940551	chr17	11258985	11258985	106	124.25	0.944283	8540.9	2.41734e-05	0.155472	-0.330639	0.0523948	0.0491907
dmr1029174	chr17	10824648	10824647	+	15592	-603942	rs115780947	chr17	10220706	10220706	106	113.929	0.946337	7995.44	9.15991e-06	0.170154	2.22802	0.0458954	0.0407729
dmr1029189	chr17	10834005	10834004	+	15606	-220036	rs4792006	chr17	10613969	10613969	106	119.467	1.00638	8249.33	1.52194e-05	0.162497	-0.629788	0.0378962	0.0345206
dmr1029207	chr17	10845393	10845392	+	15600	853302	rs11650039	chr17	11698694	11698694	106	80.5352	0.777999	13004.4	3.11256e-10	0.312931	-7.92935	0.00819918	0.00313849
dmr1029210	chr17	10848197	10848197	+	15579	-175250	rs17811318	chr17	10672947	10672947	106	123.142	0.944884	6195.99	1.62216e-05	0.161531	-0.218145	0.029697	0.0259714
dmr1029229	chr17	10861231	10861230	+	15570	-646391	rs7219872	chr17	10214840	10214840	106	118.908	0.988463	5728.97	2.54455e-05	0.154691	-0.21726	0.0488951	0.0475467
dmr1029265	chr17	10888952	10888951	+	15471	-17066	rs7216578	chr17	10871886	10871886	106	119.447	0.954641	5854.13	1.62072e-05	0.161545	0.509236	0.0364964	0.0324969
dmr1029267	chr17	10890893	10890892	+	15460	497425	rs562163108	chr17	11388317	11388317	106	109.012	0.959979	2677.96	1.35662e-05	0.164236	1.68415	0.0335966	0.0317075
dmr1029417	chr17	11001938	11001937	+	15181	-110182	rs202588	chr17	10891756	10891756	106	104.934	1.04349	9265.57	2.87805e-07	0.220845	0.462544	0.00379962	0.00233102
dmr1029438	chr17	11016014	11016013	+	15093	971135	rs4450439	chr17	11987148	11987148	106	118.091	0.956146	4006.09	2.51771e-05	0.154852	0.418914	0.0429957	0.0402642
dmr1029451	chr17	11026745	11026744	+	15064	-904260	rs11652852	chr17	10122485	10122485	106	115.886	1.00133	3937.98	2.8383e-05	0.153024	0.41765	0.0471953	0.0459028
dmr1029531	chr17	11091943	11091942	+	14827	862844	rs552998778	chr17	11954786	11954791	106	107.335	0.935348	2333.12	4.05467e-06	0.182331	-0.66542	0.0128987	0.0114644
dmr1029645	chr17	11177534	11177533	+	14572	-305602	rs12452154	chr17	10871932	10871932	106	111.517	0.924702	2832.11	7.00977e-06	0.174167	0.327838	0.0185981	0.0164129
dmr102994	chr1	94246510	94246509	+	12917	-760063	rs200220219	chr1	93486447	93486447	106	114.292	0.95757	1767.61	1.97816e-05	0.158522	0.480883	0.0233977	0.0198387
dmr1029952	chr17	11406845	11406844	+	14704	-471461	rs852324	chr17	10935384	10935384	106	99.3232	0.630381	19014.2	1.46533e-07	0.230419	6.43298	0.0779922	0.0481991
dmr1030012	chr17	11448024	11448023	+	14907	130555	rs55787420	chr17	11578578	11578578	106	58.8797	1.04757	6310.91	2.04781e-09	0.288583	-0.77664	0.0570943	0.043038
dmr1030068	chr17	11488516	11488532	+	15020	630717	rs12952796	chr17	12119249	12119249	106	117.925	1.01042	7706.49	1.75115e-05	0.160371	-0.203883	0.0442956	0.0427029
dmr1030080	chr17	11500500	11500499	+	15096	-461347	rs79713860	chr17	11039153	11039153	106	70.4631	0.677249	47581.7	7.10354e-15	0.436721	-0.53754	0.00469953	0.000486513
dmr1030217	chr17	11612711	11612710	+	15332	623914	rs111837978	chr17	12236624	12236624	106	113.174	0.968995	1927.09	3.81323e-05	0.148509	-0.491651	0.0450955	0.0439666
dmr1030338	chr17	11708480	11708479	+	15336	-502241	rs6503361	chr17	11206239	11206239	106	93.5057	0.939879	1844.82	2.33552e-06	0.190491	-0.637733	0.0216978	0.0221859
dmr1030386	chr17	11743474	11743700	+	15220	16155	rs199684149	chr17	11759855	11759856	106	120.461	1.04038	8258.93	1.3189e-05	0.164662	1.33489	0.0269973	0.0234407
dmr1030463	chr17	11799566	11799575	+	15233	1	rs11650055	chr17	11799576	11799576	106	115.534	0.944334	3523.31	4.5043e-08	0.246902	-0.308332	0.00019998	7.09164e-05
dmr1030479	chr17	11809777	11809777	+	15235	-490	rs4792182	chr17	11809287	11809287	106	104.075	0.94897	1915.07	4.20282e-10	0.309103	-0.330475	9.999e-05	2.37705e-06
dmr1030484	chr17	11813416	11813415	+	15245	-225427	rs11078021	chr17	11587989	11587989	106	104.892	0.8631	10782.1	3.60842e-08	0.249965	-0.548203	0.0019998	0.0013828
dmr1030574	chr17	11882460	11882459	+	15287	661759	rs12051552	chr17	12544218	12544218	106	76.1771	0.753094	15111.3	8.01586e-09	0.270448	-0.580485	0.0776922	0.0470492
dmr1030630	chr17	11926848	11926847	+	15261	289417	rs11078061	chr17	12216264	12216264	106	115.969	0.949649	2959.33	1.93002e-05	0.158896	-0.27103	0.0288971	0.0282233
dmr1030645	chr17	11937566	11937565	+	15228	-376627	rs2277655	chr17	11560939	11560939	106	114.685	0.941739	3013.58	4.01246e-06	0.182486	-0.291969	0.0089991	0.00676997
dmr1030664	chr17	11948802	11948801	+	15234	-850196	rs8073971	chr17	11098606	11098606	106	112.635	0.918138	3978.77	1.66617e-05	0.161126	1.53184	0.049995	0.0479742
dmr1030720	chr17	12017420	12017419	+	15268	930699	rs7225631	chr17	12948118	12948118	106	104.706	0.925276	2690.01	2.45108e-06	0.189779	-0.432297	0.0128987	0.011231
dmr1030724	chr17	12019946	12019945	+	15267	956654	rs3785714	chr17	12976599	12976599	106	111.538	0.977497	2016.05	2.43559e-05	0.155358	-0.390613	0.0332967	0.0323446
dmr1030729	chr17	12031444	12031443	+	15286	-932838	rs8073971	chr17	11098606	11098606	106	59.066	0.776306	18007.9	3.78926e-11	0.339219	1.61479	0.0653935	0.041308
dmr1030803	chr17	12176375	12176374	+	15633	349734	rs7218182	chr17	12526108	12526108	106	25.1336	1.50014	9086.3	3.18556e-23	0.606893	2.72638	0.00579942	0.00128965
dmr1030807	chr17	12178366	12178365	+	15633	713250	rs7208286	chr17	12891615	12891615	106	105.731	0.961243	2393.5	1.42709e-05	0.16347	0.272589	0.0409959	0.0398389
dmr1030917	chr17	12258696	12258773	+	15851	177164	rs7226041	chr17	12435937	12435937	106	120.151	0.922222	6380.09	4.96819e-06	0.179309	0.161879	0.0134987	0.0111224
dmr1030926	chr17	12266446	12266445	+	15848	840203	rs2215080	chr17	13106648	13106648	106	104.499	0.921966	3062.56	1.05383e-06	0.202144	-0.37455	0.00709929	0.00611546
dmr1031003	chr17	12335254	12335253	+	15811	103641	rs74885908	chr17	12438894	12438894	106	109.168	0.944493	4530.13	1.17785e-05	0.166369	-1.35616	0.0491951	0.0473736
dmr1031027	chr17	12357180	12357179	+	15801	529055	rs2215056	chr17	12886234	12886234	106	115.958	0.960545	4522.28	1.95345e-06	0.193119	-0.250554	0.00509949	0.00371897
dmr1031070	chr17	12396041	12396040	+	15813	507208	rs3785724	chr17	12903248	12903248	106	96.4559	0.954627	2972.67	1.77478e-06	0.194527	-1.48297	0.0210979	0.0189036
dmr1031133	chr17	12445409	12445408	+	15882	-399065	rs114041739	chr17	12046344	12046344	106	105.948	0.964443	2382.9	1.82065e-05	0.159781	-1.76054	0.0469953	0.0484012
dmr1031152	chr17	12468382	12468381	+	15859	519574	rs3744345	chr17	12987955	12987955	106	85.9594	1.0346	11533	4.51012e-08	0.246884	0.42518	0.0173983	0.00821679
dmr1031177	chr17	12492426	12492425	+	15884	-771876	rs79914527	chr17	11720550	11720550	106	107.48	0.921171	4022.24	7.48445e-06	0.173186	-7.46252	0.0371963	0.035308
dmr1031239	chr17	12553954	12553953	+	15969	-280758	rs7212432	chr17	12273196	12273196	106	111.931	0.883404	9803.75	1.04625e-06	0.202249	0.441258	0.0131987	0.00987361
dmr1031290	chr17	12602571	12602570	+	16047	-560665	rs62060970	chr17	12041906	12041906	106	111.341	0.962813	2860.43	6.90925e-06	0.174384	0.460703	0.0144986	0.0138007
dmr1031323	chr17	12627631	12627630	+	16102	-813549	rs11078033	chr17	11814082	11814082	106	119.654	0.975962	5398.27	1.00132e-05	0.168815	-0.275305	0.0173983	0.0160597
dmr1031339	chr17	12638434	12638433	+	16145	-705603	rs11413797	chr17	11932831	11932831	106	103.681	0.956281	2422.48	1.17547e-05	0.1664	-0.287659	0.0447955	0.0411275
dmr1031409	chr17	12697967	12697966	+	16359	-268334	rs237329	chr17	12429633	12429633	106	117.977	1.04233	8197.3	1.86434e-05	0.159421	-0.38317	0.0454955	0.043374
dmr1031537	chr17	12791393	12791392	+	16583	932978	rs72810665	chr17	13724370	13724370	106	73.1234	1.54573	21711.7	3.27197e-08	0.251313	118.157	0.0146985	0.0190734
dmr1031597	chr17	12837777	12837776	+	16652	-128031	rs1233855	chr17	12709746	12709746	106	118.722	0.956918	4109.49	2.90712e-05	0.152659	-0.218821	0.0463954	0.0453709
dmr1031618	chr17	12849467	12849466	+	16673	-354963	rs111892039	chr17	12494504	12494504	106	113.784	0.857159	18848.7	6.614e-07	0.2089	-1.98208	0.019598	0.0109186
dmr1031661	chr17	12877252	12877251	+	16766	-536248	rs1859933	chr17	12341004	12341004	106	118.039	0.935437	4599.07	3.70105e-07	0.217251	0.242026	0.00039996	0.000632989
dmr103171	chr1	94373887	94373938	+	13174	246039	rs114714202	chr1	94619977	94619977	106	110.813	1.08885	4568.14	2.01668e-05	0.158229	-0.824633	0.0417958	0.0432376
dmr103174	chr1	94375218	94375217	+	13176	76212	rs77746791	chr1	94451429	94451429	106	84.448	0.947188	7174.11	2.30287e-07	0.224018	-1.46913	0.0488951	0.034376
dmr1031757	chr17	12939611	12939610	+	17006	93614	rs16947012	chr17	13033224	13033224	106	88.7543	1.07254	10846.1	2.88406e-07	0.220815	1.55367	0.0258974	0.0215673
dmr1031765	chr17	12943704	12943703	+	17004	828598	rs9915627	chr17	13772301	13772301	106	114.726	0.963986	3314.12	2.89885e-05	0.152702	-0.504465	0.0508949	0.0499189
dmr1031767	chr17	12944292	12944300	+	17003	-655390	rs80019927	chr17	12288902	12288902	106	122.863	0.97306	13492.5	1.38687e-05	0.163903	0.370378	0.0437956	0.0418508
dmr1031812	chr17	12972823	12972822	+	17018	959169	rs62053877	chr17	13931991	13931991	106	104.499	0.930959	4033.5	3.32977e-06	0.185252	-0.385557	0.0223978	0.0214227
dmr1031880	chr17	13029579	13029578	+	17063	402113	rs72820956	chr17	13431691	13431691	106	113.08	0.97962	4699.16	1.8007e-05	0.159948	0.503208	0.0484952	0.0465973
dmr1031929	chr17	13063645	13063644	+	17207	-686021	rs145484688	chr17	12377624	12377624	106	102.729	0.943582	3032.45	2.38344e-06	0.190192	0.927287	0.0142986	0.0136417
dmr1031952	chr17	13080551	13080550	+	17253	526906	rs4513137	chr17	13607456	13607456	106	99.0852	0.922944	6523.5	1.40169e-06	0.197984	-119.999	0.0336966	0.0279037
dmr1032015	chr17	13122942	13122941	+	17339	-860598	rs111064147	chr17	12262344	12262344	106	113.743	0.986256	3182.09	1.41197e-05	0.163631	0.335382	0.0217978	0.0228378
dmr1032031	chr17	13136507	13136506	+	17342	188174	rs9912853	chr17	13324680	13324680	106	113.018	0.952976	2651.81	2.09017e-05	0.157685	0.417365	0.0369963	0.0349533
dmr1032223	chr17	13302755	13302754	+	17127	361446	rs199968436	chr17	13664200	13664200	106	104.064	0.89415	5315.14	4.19062e-06	0.181841	26.2012	0.0437956	0.041084
dmr1032262	chr17	13333190	13333189	+	17193	-668733	rs1233850	chr17	12664457	12664457	106	110.027	0.957795	5740.86	8.51846e-06	0.171245	-0.264032	0.0410959	0.038081
dmr1032305	chr17	13363901	13363900	+	17157	859411	rs8066913	chr17	14223311	14223311	106	113.132	0.972846	4614.93	4.97025e-06	0.179302	0.384038	0.0128987	0.0125057
dmr1032308	chr17	13367475	13367474	+	17166	-10794	rs12051823	chr17	13356681	13356681	106	116.476	0.95459	3607.1	6.45255e-06	0.175407	0.297162	0.0114989	0.0102439
dmr1032425	chr17	13443839	13443838	+	17343	505768	rs1005629	chr17	13949606	13949606	106	111.962	0.953671	3854.5	1.88267e-05	0.159273	-0.268506	0.0493951	0.0487743
dmr1032461	chr17	13475182	13475181	+	17481	84536	rs7223801	chr17	13559717	13559717	106	99.8822	0.981032	2399.28	7.0476e-06	0.174087	0.395445	0.0359964	0.0330681
dmr1032489	chr17	13495189	13495188	+	17542	61162	rs8076936	chr17	13556350	13556350	106	114.644	0.970931	3091.57	4.0494e-06	0.18235	0.419164	0.00609939	0.00595351
dmr1032519	chr17	13518837	13518836	+	17588	824255	rs9889431	chr17	14343091	14343091	106	89.51	0.947025	5555.18	6.10876e-07	0.210047	-3.00212	0.0351965	0.0314291
dmr1032645	chr17	13610289	13610436	+	17908	-6915	rs6502283	chr17	13603374	13603374	106	103.329	0.966847	6484.39	2.88805e-07	0.220795	0.338439	0.00379962	0.00325974
dmr1032653	chr17	13615446	13615445	+	17920	-533066	rs2051976	chr17	13082380	13082380	106	115.855	0.957653	3791.35	2.50624e-05	0.154922	0.247848	0.0479952	0.0455291
dmr1032747	chr17	13709120	13709119	+	18239	-73677	rs56199331	chr17	13635443	13635443	106	110.379	0.969345	2829.71	8.7904e-07	0.20478	-0.520415	0.00259974	0.00182641
dmr1032831	chr17	13773821	13773820	+	18411	-500326	rs2214260	chr17	13273495	13273495	106	117.656	0.956802	5048.59	2.05074e-05	0.157974	-0.234789	0.0424958	0.0418119
dmr1032982	chr17	13903069	13903068	+	18693	68303	rs2323064	chr17	13971371	13971371	106	113.08	0.960083	5431.04	1.74434e-07	0.227957	-0.408113	0.00029997	0.000512406
dmr1033069	chr17	13982030	13982030	+	18649	-1871	rs12603144	chr17	13980159	13980159	106	106.124	0.976717	3068.46	2.46443e-06	0.189699	-0.48055	0.00829917	0.0084111
dmr1033236	chr17	14192612	14192611	+	18723	219177	rs9906816	chr17	14411788	14411788	106	72.1711	1.23486	32723.9	1.07932e-08	0.266438	0.616224	0.0452955	0.0376154
dmr1033260	chr17	14208759	14208758	+	18634	961512	rs78407655	chr17	15170270	15170270	106	99.168	0.872898	24824.9	6.45166e-08	0.241915	-0.573112	0.0211979	0.00892464
dmr1033267	chr17	14213497	14213496	+	18632	1	rs11650808	chr17	14213497	14213497	106	113.774	0.974176	2562.34	1.10346e-06	0.201474	-0.372757	0.00129987	0.0013728
dmr103326	chr1	94579238	94579237	+	13375	40740	rs114714202	chr1	94619977	94619977	106	118.412	0.950167	3574.11	4.52572e-06	0.180697	-1.41594	0.00759924	0.00594787
dmr1033327	chr17	14273922	14273921	+	18493	629875	rs12950155	chr17	14903796	14903796	106	97.9051	0.963409	3399.14	9.12746e-07	0.204234	1.97176	0.00989901	0.0097873
dmr1033355	chr17	14299645	14299644	+	18473	371019	rs9789041	chr17	14670663	14670663	106	13.9021	1.84586	6086.72	1.69057e-30	0.712998	-569.633	0.0136986	0.038385
dmr1033381	chr17	14323128	14323127	+	18447	985178	rs78912849	chr17	15308305	15308305	106	59.9148	1.42501	8754.94	1.60004e-11	0.349704	-0.551928	0.00019998	0.000273002
dmr1033442	chr17	14375512	14375511	+	18379	495281	rs9904851	chr17	14870792	14870792	106	105.265	0.965801	2297.35	1.54915e-05	0.162229	0.660876	0.0433957	0.042413
dmr1033498	chr17	14421049	14421048	+	18461	-752957	rs62056886	chr17	13668092	13668092	106	113.795	0.995154	3127.86	6.45353e-06	0.175404	0.331476	0.009999	0.00939931
dmr1033528	chr17	14449953	14449952	+	18484	-873650	rs59397373	chr17	13576303	13576303	106	72.4713	0.923579	1565.25	1.7834e-07	0.227644	-0.55461	0.0292971	0.0341427
dmr1033594	chr17	14496922	14496921	+	18430	-432623	rs62054142	chr17	14064299	14064299	106	91.4664	0.926456	2858.97	1.06533e-06	0.201986	15.1241	0.0249975	0.0231874
dmr103374	chr1	94611242	94611241	+	13375	253948	rs12037733	chr1	94865189	94865189	106	120.482	0.955542	5596.95	1.04436e-05	0.168182	0.402764	0.0184982	0.017723
dmr1033769	chr17	14626552	14626551	+	17953	-738846	rs7225829	chr17	13887706	13887706	106	101.28	0.794306	25723.3	4.48723e-07	0.214489	-2.15404	0.0664934	0.0492449
dmr1033770	chr17	14626825	14626824	+	17951	-882620	rs141565857	chr17	13744205	13744205	106	116.072	0.978219	4288.52	5.05261e-06	0.179058	3.00973	0.00859914	0.00859669
dmr1033787	chr17	14635347	14635346	+	17883	-719531	rs9910785	chr17	13915816	13915816	106	90.5969	0.874599	3252.38	9.88379e-07	0.203077	9.32708	0.0339966	0.0337465
dmr1033949	chr17	14757481	14757480	+	17191	483859	rs2531951	chr17	15241339	15241339	106	113.557	0.989923	2766.21	2.37385e-05	0.155749	0.27849	0.0376962	0.0342985
dmr1033980	chr17	14775646	14775694	+	17104	614787	rs55803875	chr17	15390481	15390481	106	104.271	1.09614	6734.79	2.83841e-06	0.187614	-48.9807	0.0156984	0.015176
dmr103400	chr1	94626993	94626992	+	13380	532786	rs142550634	chr1	95159778	95159778	106	115.534	0.962638	3168.12	4.50656e-06	0.18076	2.55815	0.0059994	0.00653235
dmr1034092	chr17	14847634	14847633	+	16805	577017	rs2954744	chr17	15424650	15424650	106	64.0865	1.30065	18287.1	3.27887e-10	0.312269	-0.674436	0.00649935	0.00503752
dmr1034133	chr17	14881314	14881313	+	16641	-949650	rs112166634	chr17	13931664	13931664	106	99.2508	0.776114	6063.88	1.796e-07	0.227544	0.602873	0.0107989	0.0109075
dmr1034182	chr17	14927243	14927242	+	16484	873647	rs138560765	chr17	15800889	15800889	106	62.9582	1.48894	16569	9.44822e-09	0.268235	0.910279	0.0361964	0.0473269
dmr1034194	chr17	14933597	14933683	+	16499	-491712	rs489561	chr17	14441885	14441885	106	117.066	1.01753	6308.63	8.84029e-06	0.170688	0.171585	0.0190981	0.0173429
dmr1034228	chr17	14955956	14955955	+	16481	313735	rs77030966	chr17	15269690	15269690	106	100.006	1.15555	7660.04	5.43237e-06	0.177977	1.84834	0.040496	0.0460288
dmr1034242	chr17	14964080	14964079	+	16485	872197	rs62071028	chr17	15836276	15836276	106	103.236	0.986246	4302.47	1.95804e-06	0.193085	-0.640849	0.0134987	0.0121997
dmr103443	chr1	94659735	94659734	+	13360	-552410	rs75117387	chr1	94107325	94107325	106	114.405	0.968275	1982.51	9.73115e-06	0.169245	1.59618	0.0113989	0.0100257
dmr1034572	chr17	15208780	15208779	+	16364	829667	rs199601051	chr17	16038446	16038446	106	114.975	0.949375	2955.63	2.70901e-05	0.153736	-0.361669	0.0461954	0.0432531
dmr1034574	chr17	15209601	15209600	+	16354	-769732	rs12602237	chr17	14439869	14439869	106	117.231	0.953289	2832.75	2.40928e-05	0.155523	-0.417227	0.0311969	0.0301541
dmr1034592	chr17	15226251	15226250	+	16315	-209940	rs2875095	chr17	15016311	15016311	106	113.588	0.9701	2955.34	7.49133e-06	0.173172	0.338069	0.0122988	0.0120327
dmr1034617	chr17	15247954	15247989	+	16315	475106	rs148487165	chr17	15723095	15723095	106	103.278	1.14761	4538.34	9.71008e-06	0.169277	2.00859	0.0288971	0.0340756
dmr1034651	chr17	15267332	15267331	+	16204	235012	rs117089340	chr17	15502343	15502343	106	106.549	0.98068	2136.63	4.07604e-06	0.182253	2.62143	0.0118988	0.00905672
dmr1034704	chr17	15305020	15305098	+	16066	-776161	rs11868156	chr17	14528859	14528859	106	97.9361	1.11329	6164.96	2.2004e-06	0.191369	-0.30663	0.0213979	0.0210165
dmr1034766	chr17	15349651	15349650	+	15980	927892	rs36030857	chr17	16277542	16277543	106	121.683	0.951378	4173.9	1.72863e-06	0.194914	-0.353569	0.00219978	0.00174435
dmr1034784	chr17	15365852	15365851	+	15903	-172889	rs28658548	chr17	15192963	15192963	106	58.2896	1.12162	5399.85	1.81062e-11	0.34821	2.97566	0.00509949	0.00167893
dmr1034785	chr17	15366142	15366141	+	15902	185534	rs55753180	chr17	15551675	15551675	106	115.43	0.961698	3154.86	1.00094e-05	0.168821	-0.354979	0.0151985	0.0151496
dmr1035005	chr17	15570303	15570302	+	15054	-400033	rs78407655	chr17	15170270	15170270	106	70.049	0.754773	40432.1	2.9454e-13	0.396241	-0.632339	0.0159984	0.0012407
dmr1035079	chr17	15665366	15665365	+	14662	-645803	rs9906341	chr17	15019563	15019563	106	116.538	0.968996	1750.63	1.71505e-05	0.160687	0.379441	0.0142986	0.0132137
dmr1035095	chr17	15683741	15683740	+	14582	911850	rs9910519	chr17	16595590	16595590	106	71.3844	1.41723	2911.5	3.02496e-07	0.220134	2.323	0.0163984	0.0205506
dmr1035162	chr17	15754023	15754022	+	14043	558230	rs142298795	chr17	16312252	16312252	106	115.441	0.95107	1470.07	1.08628e-05	0.167589	-0.52189	0.00919908	0.00840561
dmr1035172	chr17	15766539	15766538	+	13930	542798	rs9944524	chr17	16309336	16309336	106	117.263	0.941496	1626.95	2.77923e-05	0.153345	-0.437603	0.0230977	0.0217995
dmr1035227	chr17	15829123	15829169	+	13454	-823275	rs150334511	chr17	15005844	15005848	106	93.0916	0.945877	10333.9	6.05608e-07	0.210172	1.51008	0.0574943	0.0370894
dmr1035228	chr17	15830463	15830462	+	13445	648635	rs16959744	chr17	16479097	16479097	106	111.331	0.927467	2789.78	6.68123e-06	0.174886	-0.497664	0.0167983	0.0155106
dmr1035243	chr17	15843236	15843244	+	13271	824161	rs116402605	chr17	16667405	16667405	106	100.245	1.12258	4086.8	1.00653e-05	0.168737	-0.492099	0.0453955	0.0473343
dmr1035269	chr17	15874553	15874553	+	13142	-560173	rs16951335	chr17	15314380	15314380	106	84.6344	1.0857	3564.32	4.30329e-07	0.215089	-0.729312	0.0223978	0.015563
dmr1035341	chr17	15938649	15938648	+	13204	394426	rs4792735	chr17	16333074	16333074	106	116.652	0.968513	2212.06	6.26258e-06	0.175853	-0.276786	0.00659934	0.00565931
dmr103544	chr1	94719274	94719273	+	13419	857403	rs617275	chr1	95576676	95576676	106	48.259	1.43709	4036.17	5.957e-10	0.304631	0.811262	0.0378962	0.0367633
dmr1035675	chr17	16371587	16371586	+	12386	222929	rs8065930	chr17	16594515	16594515	106	103.692	0.920432	4889.89	2.18505e-06	0.191472	2.59861	0.0289971	0.0198882
dmr1035685	chr17	16378390	16378600	+	12388	563488	rs11651187	chr17	16942088	16942088	106	98.3502	1.05939	2969.88	4.37141e-06	0.181213	0.157222	0.0170983	0.0224517
dmr1035700	chr17	16391785	16391784	+	12382	-806242	rs236787	chr17	15585543	15585543	106	115.12	0.939115	3029.49	2.21793e-05	0.156783	-0.254131	0.0383962	0.0371993
dmr1035735	chr17	16420238	16420237	+	12304	569132	rs9907708	chr17	16989369	16989369	106	120.347	0.94414	2235.39	3.15524e-05	0.151408	-0.320555	0.0275972	0.025789
dmr1035745	chr17	16430108	16430107	+	12324	843713	rs117518213	chr17	17273820	17273820	106	113.671	0.971137	1903.54	4.00918e-05	0.147741	2.79696	0.0461954	0.0435988
dmr1035750	chr17	16433679	16433679	+	12322	572	rs8075005	chr17	16434251	16434251	106	103.019	0.969574	1767.74	3.69447e-08	0.24964	-0.567096	0.00039996	0.000136046
dmr1035784	chr17	16457796	16457795	+	12295	144570	rs62072783	chr17	16602365	16602365	106	82.6676	0.962632	1010.38	5.05796e-07	0.212767	-0.733306	0.0130987	0.0112525
dmr1035837	chr17	16500515	16500518	+	12201	-19995	rs2109085	chr17	16480520	16480520	106	96.8285	0.910329	1912.59	5.44144e-06	0.177952	-0.451699	0.040196	0.0377303
dmr1035850	chr17	16510548	16510726	+	12180	402381	rs55810902	chr17	16913107	16913107	106	64.7801	1.22661	1893.57	5.7979e-08	0.243401	-0.359456	0.0208979	0.0185822
dmr1035989	chr17	16628629	16628628	+	12471	-316377	rs142298795	chr17	16312252	16312252	106	113.329	0.953185	1267.67	1.42118e-05	0.163533	-0.477488	0.0130987	0.011483
dmr1035994	chr17	16637314	16637313	+	12539	-954478	rs163384	chr17	15682836	15682836	106	121.093	0.949956	1762.73	5.68294e-05	0.142381	-0.557296	0.0393961	0.0354909
dmr1036003	chr17	16654723	16654722	+	12565	-947870	rs9915827	chr17	15706853	15706853	106	86.3424	1.11734	2576.32	1.57891e-07	0.229365	0.761212	0.00449955	0.00299235
dmr1036072	chr17	16751731	16751730	+	12546	579137	rs7222555	chr17	17330867	17330867	106	100.348	0.959477	1529.84	2.83135e-06	0.187651	-0.378614	0.0115988	0.00984521
dmr1036076	chr17	16761144	16761143	+	12565	686992	rs73290420	chr17	17448135	17448135	106	51.0643	1.4535	1251.57	1.97803e-09	0.289039	2.71298	0.00459954	0.00728065
dmr1036085	chr17	16779586	16779585	+	12568	-502043	rs36030857	chr17	16277542	16277543	106	116.704	0.93868	1249.49	1.71654e-05	0.160674	-0.409432	0.0131987	0.0110293
dmr1036115	chr17	16810146	16810145	+	12585	-335975	rs397715628	chr17	16474171	16474171	106	117.356	0.948658	1437.93	5.47813e-06	0.177852	0.332396	0.00429957	0.00343035
dmr1036182	chr17	16865446	16865445	+	12643	14382	rs115867340	chr17	16879827	16879827	106	82.8332	0.762643	4019.46	1.26781e-07	0.232459	-2.55241	0.0560944	0.0375831
dmr1036189	chr17	16869341	16869387	+	12647	68021	rs34547339	chr17	16937408	16937408	106	105.006	1.07043	3025.71	1.2936e-05	0.164954	2.38188	0.0249975	0.0326535
dmr1036231	chr17	16895450	16895576	+	12593	425449	rs113551827	chr17	17321025	17321026	106	90.2656	1.05413	4646.73	8.42628e-07	0.205394	-0.469085	0.0241976	0.0203547
dmr1036273	chr17	16922122	16922121	+	12516	-415866	rs554066	chr17	16506256	16506256	106	111.455	0.996759	2763.61	1.39648e-05	0.163798	0.363133	0.0247975	0.0231986
dmr1036331	chr17	16956433	16956432	+	12388	-954645	rs73276085	chr17	16001788	16001788	106	83.6096	0.863007	4311.57	1.56106e-07	0.229526	-37.3051	0.039696	0.0261774
dmr1036360	chr17	16982353	16982352	+	12316	101591	rs9907109	chr17	17083943	17083943	106	106.673	0.985666	1666.71	2.99293e-05	0.152215	0.322617	0.0482952	0.0483179
dmr1036390	chr17	17007490	17007489	+	12235	-698154	rs9944524	chr17	16309336	16309336	106	118.795	0.948183	1788.05	7.72643e-06	0.172709	-0.417267	0.00709929	0.00529452
dmr1036406	chr17	17018803	17018802	+	12199	-734525	rs11651578	chr17	16284278	16284278	106	118.277	0.929292	1314.75	4.96505e-05	0.144459	-0.415803	0.0356964	0.0315612
dmr1036497	chr17	17095429	17095428	+	12096	-535160	rs116340891	chr17	16560269	16560269	106	37.4727	1.66119	2001.61	1.86971e-11	0.347821	3.06385	0.0171983	0.0233562
dmr1036545	chr17	17139705	17139704	+	12074	93597	rs2349865	chr17	17233301	17233301	106	120.751	0.963687	2546.54	1.67827e-05	0.161016	0.2378	0.0147985	0.01311
dmr1036546	chr17	17140359	17140358	+	12073	-225246	rs4325607	chr17	16915113	16915113	106	118.039	0.949655	2654.47	3.08552e-05	0.151749	0.219363	0.0366963	0.0348241
dmr1036553	chr17	17144811	17144810	+	12060	372070	rs70963024	chr17	17516880	17516880	106	15.3514	1.82861	1055.24	2.12279e-22	0.592659	27.9396	0.0123988	0.0443488
dmr1036588	chr17	17174006	17174006	+	12044	533426	rs78236662	chr17	17707432	17707432	106	15.2686	1.99257	1064	2.75473e-24	0.624538	-1.15236	0.00019998	0.0101452
dmr1036636	chr17	17209038	17209037	+	12017	149495	rs242253	chr17	17358532	17358532	106	115.244	0.965028	1475.18	3.91913e-05	0.14809	-0.340135	0.0322968	0.0301617
dmr1036708	chr17	17275130	17275129	+	12019	297588	rs7210045	chr17	17572717	17572717	106	87.3258	0.728322	2946.3	1.99035e-07	0.226089	12.6524	0.0358964	0.0294745
dmr1036740	chr17	17298341	17298340	+	12020	460167	rs4925110	chr17	17758507	17758507	106	77.9473	0.784111	4242.69	4.95287e-08	0.245587	-0.333741	0.0524948	0.034833
dmr1036766	chr17	17321462	17321462	+	12014	-631276	rs3114294	chr17	16690186	16690186	106	110.399	0.954669	2231.07	2.06287e-05	0.157885	-0.707875	0.0378962	0.0363601
dmr1036801	chr17	17344100	17344099	+	11996	752908	rs741783	chr17	18097007	18097007	106	96.4455	0.97597	1278.43	6.8157e-06	0.174588	3.36234	0.0259974	0.0248936
dmr1036952	chr17	17443802	17443801	+	11777	-964705	rs16959744	chr17	16479097	16479097	106	118.111	0.97228	3567.6	1.12622e-05	0.167045	-0.439209	0.0191981	0.0143388
dmr1036969	chr17	17453981	17453980	+	11695	-241240	rs7223831	chr17	17212741	17212741	106	116.776	0.960448	2418.48	3.55473e-05	0.149584	-2.68842	0.039796	0.0392309
dmr1037137	chr17	17577499	17577498	+	11091	-213443	rs55782653	chr17	17364056	17364056	106	116.528	1.02816	2608.6	3.64806e-05	0.149188	0.560174	0.0348965	0.0344197
dmr1037165	chr17	17600274	17600275	+	10968	-966506	rs17791901	chr17	16633768	16633768	106	44.1287	1.27034	1728.22	2.91173e-10	0.313779	12.1116	0.039796	0.0373613
dmr103717	chr1	94849697	94849696	+	13260	758982	rs11165451	chr1	95608678	95608678	106	72.9371	1.11706	3647.13	2.75705e-08	0.253667	-0.44859	0.0131987	0.00869368
dmr1037182	chr17	17609213	17609212	+	10909	163899	rs115173716	chr17	17773111	17773111	106	99.5303	0.849371	2138.6	3.46889e-06	0.184646	-2.48487	0.0316968	0.0292999
dmr1037247	chr17	17649480	17649479	+	10744	-651593	rs9908636	chr17	16997887	16997887	106	118.701	0.938598	1542	1.57283e-05	0.161999	0.762989	0.0112989	0.0103354
dmr1037277	chr17	17670421	17670420	+	10681	-736461	rs62065429	chr17	16933960	16933960	106	74.6037	1.10222	2749.95	4.72331e-07	0.213752	-0.613873	0.0518948	0.0465898
dmr1037441	chr17	17811945	17811944	+	10875	-818738	rs55984928	chr17	16993207	16993207	106	86.3941	1.03772	3190.86	1.35251e-07	0.231549	0.717136	0.00659934	0.00508611
dmr1037450	chr17	17819905	17819913	+	10865	-323584	rs2232839	chr17	17496321	17496321	106	111.776	0.999161	2655.4	1.71586e-05	0.16068	-0.432366	0.0288971	0.0265453
dmr1037590	chr17	17958956	17958956	+	10633	125329	rs10714357	chr17	18084285	18084286	106	116.776	0.933495	2098.39	4.15555e-05	0.147192	0.170747	0.0471953	0.0446105
dmr1037733	chr17	18081272	18081271	+	10197	-861453	rs2018781	chr17	17219819	17219819	106	121.569	0.958363	2111.19	2.97275e-05	0.152318	-0.218901	0.0207979	0.0195037
dmr1037782	chr17	18121649	18121648	+	9974	637915	rs28626269	chr17	18759563	18759563	106	100.596	0.915767	2490.04	4.99122e-06	0.17924	-0.327457	0.0341966	0.0306713
dmr1037818	chr17	18148533	18148532	+	9827	235993	rs664957	chr17	18384525	18384525	106	124.26	0.956812	2700.02	1.37633e-05	0.164018	0.334811	0.0111989	0.00847036
dmr1037954	chr17	18265023	18265022	+	9160	449568	rs62073734	chr17	18714590	18714590	106	117.697	0.9776	3024.64	1.57938e-05	0.161936	-0.687487	0.0184982	0.0177899
dmr103799	chr1	94906631	94906630	+	13205	-37675	rs6702146	chr1	94868956	94868956	106	111.88	0.966219	1932.33	3.00582e-06	0.186767	-0.508156	0.00349965	0.00379653
dmr1038018	chr17	18323198	18323197	+	8974	-970872	rs12602578	chr17	17352326	17352326	106	114.633	0.938833	1970.71	3.77996e-05	0.148644	-0.220834	0.0464954	0.0443059
dmr1038058	chr17	18358267	18358266	+	8839	566827	rs117607818	chr17	18925093	18925093	106	61.6021	0.69819	3493.88	1.06177e-10	0.326478	25.8579	0.0352965	0.019495
dmr1038073	chr17	18371034	18371169	+	8812	-391142	rs73303850	chr17	17979892	17979892	106	71.3844	1.37293	705.153	3.44592e-06	0.184744	1.16715	0.0162984	0.0327284
dmr1038094	chr17	18384342	18384341	+	8732	292419	rs57644550	chr17	18676760	18676761	106	103.05	1.0836	1831.16	1.99851e-06	0.192784	-0.610664	0.00349965	0.00314154
dmr1038131	chr17	18447176	18447175	+	8480	304817	rs142382185	chr17	18751992	18752004	106	118.298	0.921022	1592.2	3.35113e-05	0.150487	-0.364365	0.0294971	0.0260748
dmr1038186	chr17	18564228	18564227	+	8298	-285482	rs9916721	chr17	18278746	18278746	106	117.418	0.90941	2911.77	5.66586e-06	0.177349	-96.2735	0.0120988	0.00859758
dmr1038188	chr17	18567370	18567369	+	8296	-307466	rs10598135	chr17	18259902	18259904	106	101.994	1.1487	1263.6	1.32718e-05	0.164567	0.398714	0.010499	0.0129742
dmr1038190	chr17	18569401	18569400	+	8290	710714	rs4924779	chr17	19280114	19280114	106	98.0396	0.944488	2346.68	1.569e-08	0.261368	2.51556	0.00059994	0.000214644
dmr1038201	chr17	18588715	18588715	+	8296	-258312	rs59627826	chr17	18330403	18330403	106	85.7316	1.24509	1007.75	9.40041e-06	0.169765	91.708	0.0165983	0.0304168
dmr1038231	chr17	18636437	18636572	+	8175	-127825	rs536036455	chr17	18508612	18508612	106	53.2588	0.921031	370.913	3.51036e-08	0.250344	1.4138	0.0786921	0.0471755
dmr1038257	chr17	18663167	18663199	+	8205	-885736	rs8066177	chr17	17777431	17777431	106	107.822	0.956417	3790.11	6.68442e-06	0.174879	-2.45192	0.0351965	0.0251503
dmr1038260	chr17	18667874	18667873	+	8190	-506247	rs73288220	chr17	18161627	18161627	106	79.3551	0.863	2156.51	2.83681e-07	0.22105	-0.798717	0.0458954	0.0349318
dmr1038328	chr17	18747741	18747740	+	8361	1555	rs4924769	chr17	18749295	18749295	106	119.333	0.960918	1938.61	2.87441e-05	0.152832	-0.262168	0.0232977	0.0206158
dmr1038331	chr17	18749757	18749757	+	8368	2235	rs142382185	chr17	18751992	18752004	106	122.707	0.927824	1653.24	1.12789e-06	0.201155	-0.369654	0.00079992	0.000497065
dmr1038371	chr17	18783035	18783035	+	8417	685963	rs72838831	chr17	19468998	19468998	106	114.664	0.939253	729.74	2.2585e-05	0.156507	0.396746	0.0129987	0.0104433
dmr1038408	chr17	18853408	18853407	+	8425	150309	rs2074283	chr17	19003716	19003716	106	121.61	0.941329	1946.63	8.49658e-06	0.171284	0.539914	0.00859914	0.00509421
dmr103843	chr1	94942583	94942582	+	13135	-928414	rs12083701	chr1	94014169	94014169	106	110.161	0.928091	2758.72	1.92432e-05	0.158941	0.463688	0.0511949	0.0466948
dmr1038465	chr17	18913427	18913427	+	8520	-8856	rs8072860	chr17	18904571	18904571	106	114.985	0.954286	882.497	2.70943e-08	0.253906	-0.403181	0.00019998	1.08786e-05
dmr1038539	chr17	18973503	18973502	+	8553	318448	rs3785785	chr17	19291950	19291950	106	26.1791	1.74352	412.554	1.62302e-13	0.402902	1.35024	0.0111989	0.012853
dmr1038756	chr17	19358565	19358564	+	8627	-997430	rs681998	chr17	18361135	18361135	106	125.72	0.91652	2043.1	3.48753e-05	0.149876	0.299761	0.0233977	0.0195766
dmr1038879	chr17	19457511	19457510	+	8475	237971	rs78650311	chr17	19695481	19695482	106	117.604	0.93668	1128.35	1.97924e-06	0.192926	0.549124	0.0019998	0.00100486
dmr1038920	chr17	19487750	19487763	+	8461	264724	rs111751055	chr17	19752487	19752487	106	118.888	0.894735	2939.81	6.01872e-06	0.176447	-0.404782	0.0112989	0.00875486
dmr103893	chr1	94979007	94979006	+	13073	-57701	rs11165275	chr1	94921306	94921306	106	83.7959	0.788301	3596.53	2.60198e-07	0.222281	-0.546639	0.0514949	0.0430996
dmr103896	chr1	94985822	94985821	+	13057	225326	rs12408516	chr1	95211147	95211147	106	105.772	0.969446	1713.93	1.74055e-05	0.160464	0.450872	0.0354965	0.0338119
dmr103903	chr1	94995479	94995478	+	13067	383402	rs11581872	chr1	95378880	95378880	106	80.1936	0.789003	2437.83	8.51126e-08	0.23805	-0.887761	0.0213979	0.0235307
dmr1039116	chr17	19625665	19625664	+	8576	-710750	rs35341640	chr17	18914915	18914915	106	119.871	0.945427	2430.35	2.79477e-05	0.15326	0.404722	0.0305969	0.0253611
dmr103918	chr1	95014933	95014932	+	12988	-111291	rs11165268	chr1	94903642	94903642	106	114.664	0.970799	2772.26	1.57877e-05	0.161942	1.08046	0.0221978	0.0220778
dmr1039232	chr17	19730926	19730925	+	8664	-84698	rs3035630	chr17	19646228	19646228	106	119.892	1.02942	2085.2	3.71704e-05	0.148901	-0.302678	0.0217978	0.0208951
dmr1039267	chr17	19752771	19752770	+	8743	-871595	rs35446593	chr17	18881175	18881176	106	128.297	0.929962	4078.35	2.44256e-05	0.155314	-0.252556	0.0206979	0.0191527
dmr1039290	chr17	19773024	19773023	+	8842	895267	rs3865279	chr17	20668290	20668290	106	84.0443	0.912797	2543.39	1.81935e-07	0.227361	0.782219	0.0238976	0.013639
dmr1039374	chr17	19886054	19886053	+	9264	900677	rs57144221	chr17	20786730	20786730	106	76.1979	0.586091	2603.1	1.26536e-08	0.264287	-0.642267	0.050295	0.0422318
dmr1039595	chr17	20112560	20112559	+	10314	-358131	rs10628266	chr17	19754429	19754429	106	96.1764	1.00924	2727.37	4.78178e-06	0.179878	-0.34589	0.040296	0.0342723
dmr1039753	chr17	20271988	20271987	+	11190	832896	rs34786180	chr17	21104883	21104883	106	119.757	0.976491	1695.73	7.96017e-05	0.137182	-0.304346	0.0524948	0.0491063
dmr1039836	chr17	20364603	20364603	+	11083	-36755	rs58540723	chr17	20327848	20327848	106	123.96	0.909389	1821.48	3.84405e-11	0.339043	-0.383126	9.999e-05	1.02475e-08
dmr1039856	chr17	20416790	20416789	+	11111	-535277	rs75015026	chr17	19881513	19881513	106	64.2521	1.09334	2486.23	4.41023e-08	0.247194	2.30906	0.0490951	0.0367781
dmr1039879	chr17	20451435	20451434	+	11022	-724729	rs9890879	chr17	19726706	19726706	106	111.331	0.935814	1546.64	4.02398e-05	0.147685	0.270211	0.049695	0.0492179
dmr1039910	chr17	20492154	20492153	+	11103	-859547	rs28672254	chr17	19632607	19632607	106	111.755	0.910531	1783.01	1.52824e-05	0.162434	0.446335	0.0271973	0.0237676
dmr1039938	chr17	20542414	20542413	+	11172	463983	rs36086904	chr17	21006396	21006396	106	115.513	0.957532	1770.21	9.0357e-06	0.17036	-0.53918	0.00989901	0.00795274
dmr1040013	chr17	20621620	20621619	+	11099	-559050	rs10083830	chr17	20062570	20062570	106	124.995	0.920935	2901.18	4.14925e-05	0.147215	-0.480124	0.0347965	0.0336233
dmr1040023	chr17	20632960	20632959	+	11052	-983554	rs11204407	chr17	19649406	19649406	106	124.136	0.913571	2205.6	8.45368e-06	0.17136	-0.451659	0.00719928	0.00535637
dmr104014	chr1	95110547	95110579	+	12835	474927	rs7533702	chr1	95585506	95585506	106	122.355	0.957226	4395.81	7.37753e-06	0.173402	0.264638	0.00859914	0.00805017
dmr1040196	chr17	20792048	20792047	+	9954	-607942	rs199957687	chr17	20184105	20184106	106	88.4127	1.19648	1581.53	7.47713e-06	0.173201	-8.87336	0.0328967	0.0354081
dmr1040244	chr17	20829663	20829662	+	9747	-50870	rs2993371	chr17	20778793	20778793	106	108.785	0.893466	3292.19	1.03126e-06	0.202459	-0.283973	0.00559944	0.00483517
dmr1040400	chr17	20971786	20971786	+	8951	341061	rs12602050	chr17	21312847	21312847	106	117.48	1.04471	2672.09	1.05449e-06	0.202135	0.429656	0.00109989	0.000521537
dmr1040508	chr17	21058811	21058810	+	8435	434458	rs9901619	chr17	21493268	21493268	106	121.683	0.93042	1698.18	4.36523e-05	0.146436	-0.43243	0.0277972	0.0268731
dmr1040716	chr17	21225038	21225101	+	7992	-980002	rs7214322	chr17	20245036	20245036	106	88.0193	1.03697	3610	5.53946e-07	0.211458	0.404222	0.029897	0.0155236
dmr1040779	chr17	21267910	21267949	+	8106	-66477	rs1109514	chr17	21201433	21201433	106	126.134	0.915208	2264.07	7.89279e-06	0.17239	-0.195919	0.00449955	0.00421882
dmr104078	chr1	95166693	95166692	+	12716	202894	rs12027631	chr1	95369586	95369586	106	114.519	1.05338	3834.74	3.06584e-05	0.151847	0.342283	0.0471953	0.0457991
dmr1040829	chr17	21307357	21307426	+	8137	-2753	rs7209761	chr17	21304604	21304604	106	129.902	0.91656	3021.88	4.97575e-10	0.306942	-0.259413	9.999e-05	7.8387e-08
dmr1040832	chr17	21308975	21308974	+	8138	-381426	rs4465653	chr17	20927549	20927549	106	38.9633	1.81439	663.297	5.99352e-10	0.304553	-0.469434	0.00309969	0.0121341
dmr1040848	chr17	21324731	21324731	+	8142	-20127	rs7209761	chr17	21304604	21304604	106	106.828	1.06514	1929.37	1.72764e-05	0.160576	-0.221168	0.0256974	0.0235521
dmr1040850	chr17	21328803	21328803	+	8153	-39966	rs1379592	chr17	21288837	21288837	106	87.9365	1.19801	1127.24	4.13263e-06	0.182048	-0.153316	0.00659934	0.0140157
dmr1040871	chr17	21345603	21345810	+	8221	-758910	rs74967326	chr17	20586693	20586693	106	124.095	0.984277	2918.73	8.36545e-07	0.205499	0.294209	0.00089991	0.000323783
dmr1040876	chr17	21350606	21350874	+	8239	-96642	rs8072545	chr17	21253964	21253964	106	106.166	1.08986	3057.01	9.60147e-06	0.169447	-0.0816421	0.020098	0.0198693
dmr104088	chr1	95174837	95174836	+	12699	964594	rs10874979	chr1	96139430	96139430	106	103.122	0.95299	1864.08	2.26537e-06	0.19094	-0.607482	0.00849915	0.00751242
dmr1040958	chr17	21405436	21405457	+	8318	142522	rs116003692	chr17	21547979	21547979	106	54.0766	1.4405	615.256	1.52677e-07	0.22984	13.9289	0.0122988	0.0316458
dmr1040990	chr17	21433584	21433583	+	8415	-506035	rs4465653	chr17	20927549	20927549	106	101.58	0.8489	1961.93	2.53162e-07	0.222672	-0.742884	0.00379962	0.00270499
dmr1041005	chr17	21446366	21446459	+	8477	-438705	rs8079097	chr17	21007661	21007661	106	100.752	1.05942	1628.36	5.34492e-06	0.178219	-0.785833	0.00669933	0.0112283
dmr1041088	chr17	21508568	21508567	+	8811	810730	rs71371078	chr17	22319297	22319297	106	87.5328	0.912003	4465.65	2.65589e-07	0.221989	-0.811926	0.0322968	0.0198308
dmr1041157	chr17	21565476	21565475	+	9029	-637927	rs4465653	chr17	20927549	20927549	106	57.3891	1.30306	1064.54	5.03511e-10	0.30679	-0.677456	0.00109989	0.000919893
dmr1041224	chr17	21645779	21645865	+	9222	-23859	rs7224802	chr17	21621920	21621920	106	111.352	1.07973	2026.09	1.09696e-08	0.266219	-0.21124	9.999e-05	3.63872e-06
dmr1041231	chr17	21652207	21652206	+	9228	866668	rs151037679	chr17	22518874	22518874	106	82.0775	0.819396	5388.78	2.08539e-08	0.25749	-2.95569	0.0329967	0.012636
dmr1041233	chr17	21653517	21653516	+	9237	874802	rs55967341	chr17	22528318	22528318	106	123.556	0.937149	2013.45	2.27878e-05	0.156371	-0.453967	0.0146985	0.0131375
dmr1041235	chr17	21656803	21657278	+	9257	-373350	rs79478705	chr17	21283453	21283453	106	95.0584	1.21375	1663.86	2.07463e-05	0.157798	-0.280391	0.040396	0.0478316
dmr1041328	chr17	21725451	21725451	+	9457	-605758	rs1478791	chr17	21119693	21119693	106	111.869	1.00377	2405.08	3.19844e-05	0.1512	0.165858	0.0476952	0.0447374
dmr1041336	chr17	21734595	21734594	+	9458	472567	rs58796614	chr17	22207161	22207161	106	103.474	0.915956	3691.6	7.37521e-06	0.173406	0.419914	0.059994	0.0471833
dmr1041337	chr17	21734654	21734654	+	9459	-111967	rs7224069	chr17	21622687	21622687	106	120.42	0.942957	1518.71	3.92238e-06	0.182824	0.240624	0.00229977	0.00195542
dmr1041356	chr17	21750041	21750056	+	9508	-649739	rs11655017	chr17	21100302	21100302	106	113.867	0.940802	2694.81	8.54168e-06	0.171204	0.255936	0.0188981	0.0141854
dmr1041358	chr17	21755410	21755410	+	9469	-134479	rs62051977	chr17	21620931	21620931	106	124.602	0.925145	2337.19	2.07752e-10	0.318053	-0.344185	9.999e-05	5.12879e-08
dmr1041365	chr17	21761510	21762207	+	9417	-137639	rs1898410	chr17	21623871	21623871	106	90.0482	1.13991	1403.65	2.38415e-11	0.344873	-0.221817	9.999e-05	1.44231e-07
dmr1041377	chr17	21769836	21769836	+	9348	-509282	rs9910385	chr17	21260554	21260554	106	91.0213	0.987281	1751.32	8.75586e-07	0.204837	1.72528	0.00969903	0.00973231
dmr1041388	chr17	21779640	21779647	+	9253	-157720	rs7224802	chr17	21621920	21621920	106	128.38	0.947553	2923.59	1.20997e-05	0.165963	-0.178104	0.00749925	0.00576734
dmr1041393	chr17	21782272	21782382	+	9239	-158401	rs1898410	chr17	21623871	21623871	106	110.896	1.08338	1924.97	1.95106e-11	0.347306	-0.281183	9.999e-05	2.73915e-09
dmr1041618	chr17	22081287	22081287	+	6754	96525	rs1478999	chr17	22177812	22177812	106	122.614	0.927141	1250.18	1.30383e-06	0.199041	0.285413	0.00079992	0.00045502
dmr1041657	chr17	22136707	22136914	+	6380	-632904	rs7220512	chr17	21503803	21503803	106	124.219	0.967375	2219.22	1.60362e-06	0.196014	-0.0397368	0.00129987	0.000589898
dmr1041670	chr17	22157945	22157944	+	6259	-659019	rs8067949	chr17	21498926	21498926	106	117.407	1.04982	2040.12	3.4345e-05	0.150111	0.307215	0.0214979	0.0212984
dmr1041686	chr17	22178752	22178758	+	6147	-708431	rs7218337	chr17	21470321	21470321	106	133.701	0.89245	1854.11	2.54754e-05	0.154673	-0.472856	0.0107989	0.0077726
dmr1041701	chr17	22193368	22193368	+	6068	487629	rs3964488	chr17	22680997	22680997	106	120.523	0.968108	2090.59	6.7709e-05	0.139681	0.219033	0.0552945	0.0490067
dmr1041742	chr17	22222516	22222515	+	5873	-661710	rs111692476	chr17	21560806	21560806	106	34.0566	1.4043	985.578	1.39204e-18	0.519767	62.9606	0.00339966	2.87042e-05
dmr1041766	chr17	22246198	22246197	+	5689	-709334	rs112652483	chr17	21536864	21536864	106	88.0607	1.00935	4573.48	1.05903e-07	0.234988	2.21162	0.0221978	0.00552714
dmr1041770	chr17	22251323	22251322	+	5650	-760326	rs7215605	chr17	21490997	21490997	106	128.597	0.924245	1557.79	0.000111768	0.131924	-0.252621	0.0480952	0.042449
dmr1041983	chr17	22461122	22461121	+	4859	223196	rs1850006	chr17	22684317	22684317	106	88.4334	0.895251	1949.18	6.40279e-08	0.242021	-0.429141	0.00789921	0.00317603
dmr1042046	chr17	22516807	22516806	+	4437	-238201	rs112238128	chr17	22278606	22278606	106	136.703	0.922195	968.786	0.000145804	0.127792	-2.96165	0.0271973	0.0218504
dmr1042075	chr17	22545238	22545237	+	4284	121691	rs189779784	chr17	22666928	22666928	106	78.1439	1.22689	356.638	1.91789e-05	0.158991	-17.4186	0.0282972	0.0429781
dmr1042087	chr17	22566398	22566397	+	4153	-493958	rs71373623	chr17	22072440	22072440	106	126.33	0.886785	2376.41	5.05901e-05	0.144171	-0.478807	0.049995	0.0361454
dmr1042098	chr17	22576990	22576989	+	4101	-295708	rs34148280	chr17	22281282	22281282	106	117.294	0.995034	788.397	5.98132e-05	0.141593	-0.440272	0.019798	0.0192508
dmr1042152	chr17	22669065	22669064	+	3836	-337065	rs201927913	chr17	22331993	22332000	106	140.367	0.879667	751.775	0.000108984	0.132315	-0.405723	0.0157984	0.0120865
dmr104220	chr1	95315776	95315775	+	12881	522641	rs75294919	chr1	95838416	95838416	106	113.526	0.98691	6088.42	6.60461e-06	0.175058	-1.7441	0.0213979	0.0198134
dmr1042215	chr17	22735859	22735858	+	3836	-273673	rs527873822	chr17	22462186	22462186	106	104.551	1.08826	625.375	9.54651e-05	0.134369	1.755	0.0428957	0.0487603
dmr104232	chr1	95322661	95322660	+	12889	291001	rs517003	chr1	95613661	95613661	106	112.449	0.97166	2042.64	1.96423e-05	0.158629	-0.390217	0.0255974	0.024935
dmr104243	chr1	95330400	95330399	+	12893	-452140	rs859087	chr1	94878260	94878260	106	112.635	0.978352	3286.96	1.15803e-06	0.200771	0.367152	0.00259974	0.00203445
dmr1042514	chr17	26633024	26633190	+	4283	374187	rs7213823	chr17	27007377	27007377	106	72.2021	1.33718	276.28	6.73671e-07	0.208634	-0.128232	0.00039996	0.00214848
dmr1042541	chr17	26659913	26660140	+	4443	385184	rs146347908	chr17	27045324	27045324	106	89.2719	1.18838	496.233	3.30525e-05	0.150698	5.65477	0.0250975	0.0370079
dmr1042556	chr17	26683073	26683540	+	4581	585035	rs114997820	chr17	27268575	27268575	106	83.7648	1.04421	605.398	6.12458e-06	0.176187	-2.16366	0.0436956	0.0296125
dmr1042560	chr17	26689244	26689244	+	4648	564761	rs141607423	chr17	27254005	27254005	106	53.2795	1.46343	973.822	3.75324e-11	0.339336	-0.739693	0.0019998	0.000142885
dmr1042564	chr17	26695922	26695922	+	4731	393182	rs11870130	chr17	27089104	27089104	106	57.6893	1.34909	332.911	1.20228e-06	0.200224	8.42482	0.0215978	0.0429073
dmr1042570	chr17	26704321	26704321	+	4813	567460	rs73264294	chr17	27271781	27271781	106	48.1762	1.32137	370.621	9.13424e-08	0.237061	-0.651564	0.0246975	0.0488045
dmr1042572	chr17	26709096	26709095	+	4857	940675	rs4794979	chr17	27649770	27649770	106	132.407	0.91114	1357.09	8.04952e-05	0.137009	-0.376701	0.0251975	0.0211878
dmr1042575	chr17	26710817	26710996	+	4869	639373	rs115300884	chr17	27350369	27350369	106	94.1682	1.2068	732.726	4.01313e-05	0.147726	-0.364645	0.0351965	0.0410143
dmr1042578	chr17	26712251	26712250	+	4888	983207	rs141884482	chr17	27695457	27695457	106	95.2551	1.17622	786.673	5.81502e-07	0.210758	2.16612	0.00029997	0.000512813
dmr1042591	chr17	26737046	26737046	+	5110	270331	rs7213823	chr17	27007377	27007377	106	128.815	0.896642	842.399	1.08018e-07	0.234711	0.369447	0.00019998	1.47861e-05
dmr1042800	chr17	26997616	26997615	+	6426	763406	rs3730234	chr17	27761021	27761021	106	129.426	0.877999	2263.78	5.31399e-05	0.143414	-0.73749	0.0357964	0.0304004
dmr1042823	chr17	27028669	27028668	+	6594	120700	rs4795493	chr17	27149368	27149368	106	127.272	0.935789	3302.81	7.01201e-08	0.240755	-0.315089	9.999e-05	2.41821e-05
dmr1042870	chr17	27076011	27076010	+	6756	167807	rs78516326	chr17	27243817	27243817	106	60.1219	1.31393	1989.79	5.37365e-10	0.305955	-2.03519	0.0049995	0.00103782
dmr1042953	chr17	27179926	27179926	+	7171	-172549	rs7213823	chr17	27007377	27007377	106	126.745	0.910798	1436.18	1.21768e-07	0.233027	-0.357811	9.999e-05	2.95911e-05
dmr1042973	chr17	27215708	27215707	+	7328	545314	rs3730234	chr17	27761021	27761021	106	26.707	1.66018	540.023	3.18578e-13	0.395358	-0.635205	0.00489951	0.026492
dmr1043019	chr17	27263518	27263517	+	7530	497504	rs3730234	chr17	27761021	27761021	106	95.1309	1.1774	3762.73	7.55551e-06	0.173044	-0.643186	0.0413959	0.0474786
dmr1043143	chr17	27393588	27393587	+	8189	837164	rs9892733	chr17	28230751	28230751	106	132.448	0.920564	3122.99	7.12196e-05	0.138901	-0.213046	0.0426957	0.0376382
dmr1043182	chr17	27420118	27420117	+	8315	397596	rs1014025	chr17	27817713	27817713	106	128.339	0.892423	2311.92	3.26481e-05	0.150886	-0.337433	0.0223978	0.0187182
dmr10431	chr1	7903480	7903511	+	14163	-19415	rs228704	chr1	7884065	7884065	106	111.89	0.962561	2089.78	2.47881e-05	0.15509	-0.227191	0.0375962	0.0350581
dmr1043202	chr17	27432115	27432114	+	8379	-214356	rs116361268	chr17	27217759	27217759	106	93.8162	0.856447	7834.44	2.73212e-07	0.221586	-4.20431	0.0380962	0.0210802
dmr104334	chr1	95406207	95406206	+	12954	178226	rs78323923	chr1	95584432	95584432	106	39.4705	1.37749	2655.15	2.75937e-11	0.343095	20.8606	0.030297	0.0489768
dmr1043361	chr17	27578421	27578477	+	9206	887616	rs74391587	chr17	28466093	28466093	106	86.0318	1.26931	1910.45	2.91453e-06	0.187223	1.88882	0.0133987	0.0182715
dmr1043387	chr17	27599912	27599911	+	9260	684132	rs73271156	chr17	28284043	28284043	106	115.482	1.135	5341.57	1.52875e-05	0.162429	-2.22502	0.0221978	0.0197875
dmr1043475	chr17	27681297	27681318	+	9520	10310	rs4561523	chr17	27691628	27691628	106	103.526	1.12582	1806.12	8.54369e-07	0.205193	-0.215357	0.0009999	0.000897874
dmr1043558	chr17	27747032	27747031	+	9693	-394768	rs35119402	chr17	27352263	27352264	106	122.687	0.885266	2854.23	4.34124e-05	0.146521	-0.530198	0.0513949	0.0474367
dmr1043561	chr17	27748572	27748571	+	9698	-483284	rs73264284	chr17	27265288	27265288	106	118.422	0.947819	6922.65	2.06049e-06	0.192335	0.795326	0.0109989	0.00491569
dmr104358	chr1	95425423	95425422	+	13008	277048	rs1931248	chr1	95702470	95702470	106	114.002	0.93713	1953.38	3.73051e-05	0.148845	-0.378232	0.0473953	0.0458508
dmr1043678	chr17	27839971	27839970	+	10074	-800529	rs138225605	chr17	27039442	27039442	106	78.1646	1.11602	9755.28	2.5608e-09	0.285641	-106.786	0.00879912	0.00150926
dmr1043701	chr17	27860713	27860712	+	10149	634794	rs2072334	chr17	28495506	28495506	106	112.428	1.02882	3616.51	1.51668e-05	0.162549	-0.645892	0.0305969	0.0265431
dmr1043731	chr17	27884365	27884447	+	10252	-13010	rs4796172	chr17	27871355	27871355	106	126.962	0.931132	2704.04	5.84011e-06	0.176897	0.13138	0.00279972	0.00298575
dmr1043859	chr17	27977985	27977984	+	10496	-440497	rs2948536	chr17	27537488	27537488	106	123.525	0.999415	3328.49	1.4606e-05	0.163119	0.22143	0.0112989	0.00949866
dmr1043896	chr17	28005643	28005642	+	10487	-724948	rs6505182	chr17	27280695	27280695	106	119.436	0.951501	1148.15	7.49279e-06	0.173169	-0.316531	0.00389961	0.0031056
dmr1043907	chr17	28012544	28012543	+	10481	-431317	rs1961109	chr17	27581227	27581227	106	105.41	0.758349	17896.1	4.50531e-07	0.214431	-0.576135	0.0548945	0.0295675
dmr1044022	chr17	28213288	28213287	+	10000	816219	rs73266463	chr17	29029506	29029506	106	123.991	0.927021	5307.62	7.46234e-06	0.17323	0.493028	0.0125987	0.00984353
dmr1044105	chr17	28274678	28274677	+	9897	-889733	rs144358619	chr17	27384945	27384945	106	127.728	0.917242	3273.85	5.28151e-05	0.143509	1.75236	0.0440956	0.0402362
dmr1044128	chr17	28296778	28296820	+	9902	-353196	rs8065748	chr17	27943582	27943582	106	67.8545	1.49689	1868.7	9.64119e-07	0.203438	-0.30984	0.0330967	0.0477972
dmr104416	chr1	95481659	95481658	+	13144	978130	rs72646193	chr1	96459788	96459788	106	94.5926	0.860773	3709.61	1.93289e-07	0.226504	0.599475	0.00789921	0.00763877
dmr1044399	chr17	28545908	28545907	+	9744	783404	rs7219250	chr17	29329311	29329311	106	120.844	0.93309	1139.06	1.16109e-05	0.166585	0.579071	0.00579942	0.00484686
dmr1044460	chr17	28642012	28642011	+	9624	759928	rs74851675	chr17	29401939	29401939	106	22.2455	1.80227	1700.15	4.5362e-18	0.509037	2.11673	0.00429957	0.0158795
dmr1044542	chr17	28750894	28750894	+	9197	-235189	rs28497461	chr17	28515705	28515705	106	112.78	0.962424	5259.22	8.86164e-06	0.170652	-1.57128	0.0342966	0.0277303
dmr1044588	chr17	28807715	28807714	+	9082	223570	rs61398649	chr17	29031284	29031285	106	124.923	0.924386	1592.88	3.3333e-05	0.150568	0.259019	0.0174983	0.0152139
dmr1044606	chr17	28837596	28837595	+	9052	564344	rs74851675	chr17	29401939	29401939	106	54.708	1.52845	1229.78	1.11789e-07	0.234229	1.91829	0.0281972	0.0463136
dmr1044638	chr17	28867871	28867870	+	9024	-376213	rs9890678	chr17	28491658	28491658	106	103.888	0.868582	3114.15	2.18638e-06	0.191463	0.526779	0.0219978	0.0168234
dmr1044654	chr17	28881173	28881172	+	8997	335959	rs72819421	chr17	29217131	29217131	106	63.807	0.719451	13796.5	1.31167e-10	0.323836	2.04162	0.0723928	0.0364401
dmr1044664	chr17	28890179	28890178	+	8988	-419640	rs138747340	chr17	28470538	28470539	106	128.515	0.920406	2536.5	1.42722e-05	0.163469	0.306271	0.0079992	0.00703792
dmr1044781	chr17	29010740	29010768	+	8874	416554	rs73274680	chr17	29427322	29427322	106	75.8148	1.30527	1143.55	4.06774e-06	0.182283	1.54063	0.0375962	0.0466056
dmr1044840	chr17	29047531	29047530	+	8865	587649	rs55797987	chr17	29635179	29635179	106	108.598	1.0481	3900.16	1.45734e-07	0.230496	0.324836	0.00119988	0.000268649
dmr104492	chr1	95550952	95550951	+	13262	499448	rs180754728	chr1	96050399	96050399	106	27.2867	0.696683	275.187	2.79279e-17	0.492065	-0.317141	0.029797	0.0295233
dmr1045063	chr17	29235473	29235472	+	9174	773809	rs56134689	chr17	30009281	30009281	106	121.517	0.933104	1888.96	5.56472e-05	0.142705	9.483	0.0418958	0.038295
dmr1045094	chr17	29256018	29256017	+	9194	-307415	rs12948391	chr17	28948603	28948603	106	99.4682	0.922049	2555.48	1.90543e-06	0.193485	-0.680531	0.0177982	0.0148633
dmr104514	chr1	95578073	95578072	+	13165	234906	rs114705206	chr1	95812978	95812978	106	71.0117	0.924261	9824.59	6.32655e-12	0.36081	-3.11008	0.00169983	0.00037341
dmr1045252	chr17	29421159	29421158	+	9212	-53770	rs8081584	chr17	29367389	29367389	106	122.5	0.944426	982.585	4.61466e-07	0.214086	-0.370172	0.00019998	0.000102077
dmr1045268	chr17	29441893	29441892	+	9173	-993170	rs4555192	chr17	28448723	28448723	106	120.026	1.0568	2457.16	4.7681e-05	0.145081	0.235387	0.0323968	0.0292563
dmr1045337	chr17	29558197	29558196	+	9045	-347333	rs118181359	chr17	29210864	29210864	106	92.7396	1.14646	1431.72	8.52239e-06	0.171238	1.97884	0.0255974	0.0260927
dmr1045497	chr17	29758349	29758348	+	9714	-360618	rs114006099	chr17	29397731	29397731	106	123.38	0.941805	1192.02	3.28951e-05	0.150771	5.07291	0.0149985	0.0118641
dmr1045507	chr17	29778727	29778726	+	9790	-519148	rs12952681	chr17	29259579	29259579	106	80.0279	0.958968	2982.05	5.96351e-07	0.210395	29.1292	0.0680932	0.0492977
dmr1045587	chr17	29919415	29919414	+	10178	-275911	rs3098948	chr17	29643504	29643504	106	125.316	0.938245	2758.76	5.34076e-05	0.143337	-0.239484	0.0452955	0.0383736
dmr1045719	chr17	30082634	30082633	+	10181	578553	rs375794858	chr17	30661186	30661186	106	118.981	1.00874	2171.78	3.47829e-05	0.149917	-68.2857	0.0270973	0.0237862
dmr104575	chr1	95637177	95637176	+	12963	996410	rs11165686	chr1	96633586	96633586	106	110.927	0.965991	3629.96	1.08983e-05	0.16754	0.401359	0.0318968	0.0280211
dmr1045786	chr17	30162549	30162548	+	10148	307629	rs28642125	chr17	30470177	30470177	106	108.464	1.05271	2102.56	2.9992e-05	0.152183	0.317502	0.0374963	0.0414354
dmr104579	chr1	95641103	95641103	+	12943	54829	rs12025472	chr1	95695932	95695932	106	112.118	0.955771	2403.94	8.41792e-06	0.171423	-0.737769	0.0146985	0.0137093
dmr1045848	chr17	30229199	30229198	+	10101	-915442	rs115955871	chr17	29313757	29313757	106	50.3189	1.26836	1058.41	1.48493e-08	0.262116	3.786	0.0311969	0.0473692
dmr1045850	chr17	30230613	30230612	+	10103	-501356	rs74929921	chr17	29729257	29729257	106	84.1789	0.773472	2422.74	4.20887e-07	0.215408	1.9534	0.0655934	0.0438828
dmr1045969	chr17	30382037	30382036	+	10069	4735	rs4794871	chr17	30386771	30386771	106	126.134	0.934895	958.062	7.19116e-12	0.359287	-0.426116	9.999e-05	3.36629e-10
dmr1046043	chr17	30528862	30528861	+	10398	-333043	rs11367656	chr17	30195818	30195819	106	126.921	0.982495	2775.09	4.90493e-05	0.144646	0.21878	0.030297	0.0259704
dmr1046217	chr17	30697729	30697728	+	11069	794148	rs4795613	chr17	31491876	31491876	106	120.968	0.941172	2102.91	7.47875e-06	0.173197	0.261408	0.00639936	0.00507521
dmr1046221	chr17	30700407	30700406	+	11085	31107	rs7224174	chr17	30731513	30731513	106	99.8822	0.939359	1021.28	2.24501e-05	0.156598	0.708889	0.0519948	0.0484943
dmr1046333	chr17	30821080	30821232	+	11675	-375006	rs200654089	chr17	30446074	30446074	106	97.7705	1.10915	2299.67	2.75467e-06	0.188056	-2.2744	0.00749925	0.00927975
dmr1046388	chr17	30903352	30903352	+	11848	-13230	rs7208225	chr17	30890122	30890122	106	57.2648	1.58564	1341.86	1.20897e-07	0.233128	-0.60435	0.0142986	0.0284277
dmr1046527	chr17	31049671	31049743	+	12040	770549	rs115528500	chr17	31820292	31820292	106	76.0426	0.908103	1211.68	3.16292e-07	0.219498	-1017.53	0.0766923	0.0271745
dmr1046598	chr17	31130323	31130322	+	11968	364862	rs112305964	chr17	31495184	31495184	106	99.7373	0.965728	6414.98	1.36366e-06	0.198386	-2.46201	0.0357964	0.0207506
dmr104669	chr1	95713952	95713951	+	12672	-810310	rs11165268	chr1	94903642	94903642	106	121.972	0.934889	5212.48	9.08392e-06	0.17028	1.01446	0.0148985	0.0137773
dmr1046707	chr17	31345744	31345743	+	12100	-147735	rs2905872	chr17	31198009	31198009	106	124.55	0.974951	2942.34	2.77233e-07	0.221378	-0.338921	9.999e-05	9.51656e-05
dmr1046786	chr17	31423211	31423210	+	12166	-8967	rs35279347	chr17	31414243	31414244	106	93.0916	0.77947	2411.36	1.92388e-07	0.22657	2.02668	0.00929907	0.0103842
dmr1046856	chr17	31470122	31470137	+	12208	23	rs178891	chr17	31470160	31470160	106	92.9467	1.2499	2811.2	8.80021e-06	0.170756	0.16925	0.0356964	0.0409656
dmr1046868	chr17	31477765	31477764	+	12197	176156	rs73270889	chr17	31653920	31653920	106	111.062	0.945829	2037.96	1.15871e-05	0.166616	-0.622461	0.0177982	0.0185968
dmr1046961	chr17	31543231	31543230	+	12276	121145	rs4795631	chr17	31664375	31664375	106	114.612	0.85141	3106.43	3.2923e-06	0.18542	0.614286	0.0107989	0.00974484
dmr1047161	chr17	31681342	31681341	+	12475	188500	rs62062388	chr17	31869841	31869841	106	116.31	0.984177	3014.98	3.01902e-05	0.152082	-2.40579	0.0419958	0.0387989
dmr1047177	chr17	31692153	31692203	+	12479	65927	rs4794905	chr17	31758130	31758130	106	121.631	0.968297	3730.12	1.87551e-05	0.159331	-0.225657	0.0208979	0.0193413
dmr1047274	chr17	31758877	31758876	+	12376	911939	rs7222072	chr17	32670815	32670815	106	118.805	1.02852	3855.64	2.79842e-05	0.15324	0.515436	0.0306969	0.0311362
dmr1047362	chr17	31818211	31818210	+	12235	-282161	rs201726011	chr17	31536050	31536050	106	100.172	0.925443	1568.09	1.31231e-05	0.164737	-0.565242	0.0438956	0.0463305
dmr1047388	chr17	31834763	31834785	+	12231	417881	rs12937962	chr17	32252666	32252666	106	110.389	1.07452	3214.17	2.59668e-05	0.154382	0.215082	0.0408959	0.0430116
dmr1047435	chr17	31884743	31884743	+	12225	4186	rs8065309	chr17	31888929	31888929	106	105.068	0.963285	2533.86	9.14958e-34	0.750852	-0.426825	9.999e-05	5.40026e-29
dmr1047461	chr17	31905984	31905983	+	12198	195637	rs62062438	chr17	32101620	32101620	106	61.3744	0.659052	1287.74	1.58102e-09	0.291974	-0.891728	0.0314969	0.0373218
dmr1047516	chr17	31962665	31962669	+	12308	635231	rs112565762	chr17	32597900	32597900	106	25.3717	1.75418	3686.81	2.92884e-17	0.491613	1.94088	0.00089991	0.020056
dmr1047546	chr17	32004157	32004156	+	12472	-947535	rs56175935	chr17	31056622	31056622	106	76.7258	0.80596	2512.01	5.28976e-09	0.276016	-0.911188	0.00749925	0.00642247
dmr1047569	chr17	32034476	32034475	+	12549	-447510	rs223129	chr17	31586966	31586966	106	117.904	0.933105	1250.86	6.34953e-05	0.140672	0.365957	0.0443956	0.0392149
dmr1047597	chr17	32074932	32074944	+	12641	447362	rs56292471	chr17	32522306	32522306	106	46.7684	1.71283	4325.58	2.35033e-11	0.345047	0.999942	0.00149985	0.00268521
dmr1047630	chr17	32118932	32118932	+	12744	915127	rs189178743	chr17	33034059	33034059	106	109.54	1.13158	5373.48	1.75263e-05	0.160359	-9.37043	0.0436956	0.0433864
dmr1047700	chr17	32200580	32200579	+	13028	-546660	rs73270889	chr17	31653920	31653920	106	56.1262	1.0921	1890.67	1.84324e-09	0.289964	-0.483485	0.00789921	0.0161421
dmr1047707	chr17	32213924	32213923	+	13074	-112304	rs62062438	chr17	32101620	32101620	106	71.0014	0.67805	2602.56	1.14348e-08	0.265658	-0.864063	0.0461954	0.0416544
dmr1047776	chr17	32275848	32275847	+	13117	670003	rs11296447	chr17	32945850	32945851	106	116.362	0.963046	2293.21	1.61083e-05	0.161637	-0.354714	0.0174983	0.0167497
dmr1047802	chr17	32294358	32294357	+	13151	661265	rs2726130	chr17	32955622	32955622	106	125.844	0.931407	4958.08	2.29354e-05	0.156272	0.659974	0.0272973	0.0259711
dmr104784	chr1	95831205	95831204	+	12539	153120	rs1458631	chr1	95984324	95984324	106	106.859	0.940819	3579.39	7.0084e-06	0.17417	0.280631	0.0308969	0.0291454
dmr1047864	chr17	32346159	32346158	+	13240	995734	rs72625908	chr17	33341892	33341892	106	73.1855	0.603902	5045.43	1.90142e-09	0.289557	-0.833264	0.0451955	0.0342657
dmr1047880	chr17	32369714	32369751	+	13326	238202	rs111458950	chr17	32607953	32607953	106	13.5502	2.00467	2155.37	1.13555e-27	0.67565	2.19167	0.00129987	0.0289226
dmr1047882	chr17	32374546	32374545	+	13337	967347	rs72625908	chr17	33341892	33341892	106	61.1674	0.755837	4117.32	1.3917e-11	0.351385	-0.872081	0.00959904	0.00681908
dmr1047887	chr17	32392146	32392162	+	13330	212427	rs112117374	chr17	32604589	32604589	106	11.718	1.84471	1990.53	1.43045e-31	0.726019	2.09213	0.00219978	0.041491
dmr1047892	chr17	32404373	32404372	+	13339	-624189	rs55740267	chr17	31780184	31780184	106	118.029	0.917247	4002.95	1.79366e-05	0.160008	2.39878	0.0369963	0.0333108
dmr1047901	chr17	32415745	32415744	+	13361	180066	rs73278254	chr17	32595810	32595810	106	79.4482	0.946899	5901.08	1.27004e-07	0.232435	4.43863	0.0514949	0.034965
dmr1047907	chr17	32423989	32423988	+	13372	917904	rs72625908	chr17	33341892	33341892	106	85.8869	0.79727	2847.11	5.35607e-07	0.211943	-0.82647	0.0465953	0.04418
dmr1048028	chr17	32555148	32555171	+	13348	-799113	rs529380452	chr17	31756035	31756035	106	111.88	0.953776	7456	1.54326e-06	0.196576	-1.69624	0.0108989	0.00759527
dmr1048059	chr17	32580631	32580630	+	13388	497433	rs12451625	chr17	33078063	33078063	106	68.2375	1.16882	14295.8	2.11112e-10	0.317851	2.2166	0.0130987	0.00192342
dmr1048060	chr17	32581004	32581003	+	13390	729914	rs8078963	chr17	33310917	33310917	106	92.8432	0.86891	2203.06	3.20027e-06	0.18584	-0.54701	0.0519948	0.0478108
dmr1048086	chr17	32609086	32609130	+	13397	256602	rs114270951	chr17	32865732	32865732	106	87.3672	1.09204	2638.81	2.42496e-07	0.223284	2.63078	0.00369963	0.00448491
dmr1048158	chr17	32674178	32674177	+	13389	914417	rs12944517	chr17	33588594	33588594	106	117.325	1.0318	5900.35	1.82606e-05	0.159736	0.461206	0.0367963	0.0334731
dmr1048207	chr17	32735124	32735123	+	13239	-103822	rs1689825	chr17	32631302	32631302	106	113.008	0.957493	1320.69	5.51983e-05	0.142829	0.586568	0.0492951	0.0471202
dmr1048248	chr17	32785393	32785392	+	13193	525525	rs8078963	chr17	33310917	33310917	106	86.8082	0.745428	5182.23	2.65859e-08	0.254166	-0.511389	0.0169983	0.0125945
dmr104824	chr1	95857860	95857859	+	12445	113730	rs191017693	chr1	95971589	95971589	106	86.1664	1.24484	4579.4	5.21738e-08	0.244866	-2.08388	0.00149985	0.000990784
dmr1048262	chr17	32798454	32798453	+	13163	-205097	rs9899549	chr17	32593357	32593357	106	58.2793	1.46656	7625.75	1.6701e-09	0.291257	2.49521	0.0118988	0.0126698
dmr1048266	chr17	32802283	32802284	+	13152	-508487	rs72026637	chr17	32293794	32293796	106	123.898	0.940587	3728.52	3.98635e-05	0.147829	0.482217	0.0424958	0.0408136
dmr1048273	chr17	32814923	32814972	+	13163	-111483	rs80212824	chr17	32703440	32703440	106	104.333	0.992533	7410.33	2.59244e-07	0.222334	-0.353844	0.00409959	0.00250154
dmr1048359	chr17	32907767	32907766	+	13390	434126	rs72625908	chr17	33341892	33341892	106	82.4709	0.871012	1575.45	1.08482e-06	0.201722	-0.836903	0.0446955	0.0448845
dmr1048416	chr17	32953971	32953970	+	13445	845083	rs2002324	chr17	33799053	33799053	106	118.898	0.950809	3851.78	2.30051e-05	0.156226	0.210963	0.0361964	0.0337181
dmr104845	chr1	95879009	95879008	+	12382	298029	rs112128570	chr1	96177037	96177037	106	118.349	0.942759	5407.88	1.37011e-05	0.164086	1.28811	0.0311969	0.029221
dmr1048504	chr17	33013130	33013129	+	13531	573596	rs8082150	chr17	33586725	33586725	106	116.528	0.975932	2701.83	2.72234e-05	0.153661	-0.270746	0.0345965	0.0317209
dmr1048537	chr17	33038069	33038068	+	13721	-473544	rs392191	chr17	32564525	32564525	106	110.689	0.911761	3007.91	1.68456e-06	0.195293	0.501003	0.00619938	0.00515271
dmr104854	chr1	95889405	95889404	+	12328	-834830	rs6695561	chr1	95054575	95054575	106	115.41	0.960053	2077.62	2.31123e-05	0.156155	-0.502806	0.0243976	0.0244032
dmr1048570	chr17	33057699	33057698	+	13810	8580	rs112700000	chr17	33066278	33066278	106	99.3646	1.11175	5328.12	2.20609e-06	0.191331	3.04603	0.0192981	0.0151839
dmr1048592	chr17	33074078	33074077	+	13891	539791	rs751862	chr17	33613868	33613868	106	118.122	0.927525	4841.5	5.26955e-06	0.178431	0.232986	0.0121988	0.0107935
dmr104861	chr1	95895622	95895621	+	12328	-209963	rs144190796	chr1	95685651	95685659	106	120.44	0.938505	3806.96	1.38704e-05	0.163901	-0.271835	0.0233977	0.0181252
dmr1048721	chr17	33167502	33167501	+	14108	-98657	rs223034	chr17	33068845	33068845	106	113.163	0.923972	3087.48	8.41957e-06	0.17142	-0.256146	0.0185981	0.0183432
dmr1048781	chr17	33206603	33206602	+	14144	332550	rs34437372	chr17	33539152	33539152	106	86.7979	0.890636	10884.5	4.499e-09	0.278175	3.12661	0.00669933	0.00267067
dmr1048917	chr17	33303348	33303347	+	14101	860492	rs76103505	chr17	34163839	34163839	106	117.853	0.99442	4077.68	3.36057e-05	0.150444	0.441855	0.0525947	0.0493981
dmr104895	chr1	95927745	95927744	+	12304	260487	rs321563	chr1	96188231	96188231	106	120.865	0.955232	3193.34	1.94465e-05	0.158781	-0.265706	0.019698	0.0196538
dmr1048983	chr17	33349564	33349590	+	14185	235100	rs67893924	chr17	33584690	33584695	106	122.656	0.938512	5294.05	2.15318e-05	0.157233	-0.206323	0.0316968	0.032524
dmr1048989	chr17	33352191	33352191	+	14198	135963	rs11654862	chr17	33488154	33488154	106	117.2	0.928055	4683.13	5.88679e-06	0.176778	0.523749	0.0161984	0.0127463
dmr1049036	chr17	33385174	33385173	+	14296	13904	rs11657729	chr17	33399077	33399077	106	118.277	0.953733	3404.46	1.72626e-05	0.160589	-0.431812	0.0242976	0.0231351
dmr1049040	chr17	33388243	33388309	+	14305	-764984	rs11657307	chr17	32623259	32623259	106	120.13	1.01127	7804.01	1.29788e-05	0.164904	-0.982872	0.0285971	0.0252287
dmr1049134	chr17	33460510	33460509	+	14591	-356929	rs112694373	chr17	33103581	33103581	106	88.8578	0.923297	5614.64	3.05397e-07	0.219998	1.82023	0.0326967	0.0220436
dmr1049167	chr17	33488313	33488312	+	14711	-146421	rs72625908	chr17	33341892	33341892	106	83.4232	0.791848	2286.69	1.34289e-07	0.231649	-0.830573	0.0177982	0.0204408
dmr1049173	chr17	33491686	33491685	+	14729	984326	rs9901060	chr17	34476011	34476011	106	116.962	0.952934	4381.45	5.39766e-06	0.178073	-0.332378	0.0112989	0.0098473
dmr1049195	chr17	33506868	33506867	+	14763	367353	rs80157200	chr17	33874220	33874220	106	111.766	0.93828	4420.5	1.22224e-05	0.165811	-16.0967	0.0432957	0.0390991
dmr1049211	chr17	33518966	33518966	+	14744	-732724	rs8076522	chr17	32786242	32786242	106	102.232	0.962551	1757.01	1.13363e-06	0.201081	0.314968	0.00489951	0.00389278
dmr1049361	chr17	33620948	33620947	+	14781	231293	rs317412	chr17	33852240	33852240	106	100.265	0.97341	1832.39	4.92943e-06	0.179425	-0.571641	0.020298	0.018282
dmr1049425	chr17	33669636	33669635	+	14833	-695892	rs148195835	chr17	32973744	32973744	106	115.203	0.968717	3743.21	1.03814e-06	0.202363	-2.06863	0.00209979	0.00164496
dmr1049460	chr17	33696152	33696151	+	14923	933785	rs56187143	chr17	34629936	34629936	106	108.909	0.955051	5153.39	7.13968e-06	0.173892	-0.520334	0.0357964	0.0325053
dmr1049508	chr17	33735360	33735359	+	14981	654611	rs55944942	chr17	34389970	34389970	106	106.279	0.920953	7283.91	1.0852e-06	0.201717	0.682476	0.0144986	0.0115607
dmr1049509	chr17	33735887	33735886	+	14983	-239113	rs12449597	chr17	33496774	33496774	106	110.71	0.907704	5014.89	1.6584e-06	0.195522	0.560906	0.00889911	0.00825431
dmr1049549	chr17	33767263	33767262	+	14970	-29732	rs17783274	chr17	33737531	33737531	106	97.5014	0.920581	2551.22	4.07444e-06	0.182259	-1.96597	0.0330967	0.034673
dmr1049556	chr17	33771177	33771176	+	14974	355025	rs1548507	chr17	34126201	34126201	106	64.6248	1.50967	12444.6	1.23628e-08	0.264602	0.60545	0.0209979	0.0256414
dmr1049580	chr17	33789102	33789101	+	14986	-443760	rs57870648	chr17	33345342	33345342	106	109.271	0.975686	2654.97	1.4053e-06	0.197946	-0.601801	0.00339966	0.00299101
dmr1049582	chr17	33791091	33791144	+	14987	598941	rs159256	chr17	34390085	34390085	106	109.551	1.10218	5607.38	5.97575e-06	0.176554	0.899274	0.0147985	0.015017
dmr1049590	chr17	33797711	33797710	+	14986	459400	rs536851983	chr17	34257110	34257111	106	87.5328	0.918037	3877.49	4.5312e-07	0.214348	3.12908	0.029997	0.0253904
dmr1049654	chr17	33844963	33844962	+	15022	78394	rs11868042	chr17	33923356	33923356	106	106	0.896513	5333.3	3.23397e-08	0.251474	-0.654268	0.00039996	0.000440161
dmr1049666	chr17	33852578	33852609	+	15022	862614	rs2190976	chr17	34715223	34715223	106	103.029	1.15483	9859	3.68976e-06	0.183731	-1.52155	0.0247975	0.0283547
dmr1049702	chr17	33874561	33874560	+	14995	21947	rs10708243	chr17	33896507	33896508	106	113.815	0.965599	3127.91	4.92363e-06	0.179443	-0.676387	0.00959904	0.0082536
dmr1049736	chr17	33901978	33901977	+	14999	715094	rs933390	chr17	34617071	34617071	106	98.1121	1.19903	9226.4	1.29071e-06	0.199189	-0.171533	0.0120988	0.0131509
dmr1049771	chr17	33926332	33926331	+	14963	61774	rs4794985	chr17	33988105	33988105	106	106.6	0.938168	2680.51	8.37253e-06	0.171504	0.693238	0.0291971	0.0272474
dmr1049811	chr17	33955665	33955665	+	14893	-375816	rs35385156	chr17	33579849	33579849	106	115.171	0.967484	3118.29	1.96277e-05	0.15864	0.474699	0.030197	0.0300277
dmr1049881	chr17	34010104	34010103	+	14640	-155935	rs73288648	chr17	33854169	33854169	106	111.445	0.950157	6528.57	9.54549e-06	0.169535	-3.5513	0.0487951	0.0434027
dmr1049883	chr17	34012422	34012421	+	14630	372869	rs150526	chr17	34385290	34385290	106	91.8908	0.81708	4217.88	8.35477e-08	0.238309	0.32298	0.010399	0.00816826
dmr105004	chr1	96028223	96028222	+	12369	-248832	rs4494188	chr1	95779391	95779391	106	116.528	0.972263	2173.32	3.65558e-05	0.149156	-2.85563	0.0347965	0.0355908
dmr1050100	chr17	34176869	34176868	+	14247	-220367	rs12951759	chr17	33956502	33956502	106	112.604	0.984386	2286.15	3.5718e-06	0.184213	0.313466	0.00569943	0.00443733
dmr1050107	chr17	34183115	34183114	+	14246	-701393	rs34159029	chr17	33481722	33481722	106	79.9762	1.00747	1168.65	6.44623e-07	0.209271	-0.74052	0.019898	0.017469
dmr1050117	chr17	34193039	34193038	+	14245	-851147	rs72625908	chr17	33341892	33341892	106	73.8377	0.807483	1643.3	1.76729e-07	0.227772	-0.837049	0.0447955	0.0485653
dmr1050169	chr17	34235406	34235405	+	14308	-893514	rs72625908	chr17	33341892	33341892	106	71.8088	0.842277	2086.33	8.01251e-08	0.238894	-0.826086	0.0421958	0.0410752
dmr1050261	chr17	34301158	34301160	+	14397	-524057	rs61207770	chr17	33777101	33777101	106	95.8658	0.86039	17789.3	1.32115e-07	0.231879	1.7844	0.0357964	0.0188887
dmr105029	chr1	96051652	96051651	+	12340	87779	rs10874979	chr1	96139430	96139430	106	105.524	0.937514	1517.79	1.31969e-05	0.164653	-0.736926	0.030397	0.0270773
dmr1050325	chr17	34353380	34353379	+	14520	-366172	rs167595	chr17	33987208	33987208	106	121.424	0.946622	4293.12	6.49348e-06	0.175312	-0.238477	0.010399	0.00793168
dmr1050367	chr17	34387658	34387657	+	14525	117495	rs72829262	chr17	34505152	34505152	106	60.4945	0.93364	6504.89	5.00403e-10	0.30687	-3.24246	0.049595	0.0236382
dmr1050376	chr17	34394974	34394973	+	14557	5895	rs212482	chr17	34400868	34400868	106	110.379	0.950528	3634.58	1.43681e-06	0.197622	-0.235092	0.00509949	0.00428578
dmr105040	chr1	96059831	96059830	+	12324	-448676	rs71654449	chr1	95611155	95611155	106	69.5107	1.03321	4660.47	2.31724e-09	0.286958	0.499773	0.0111989	0.00523777
dmr1050578	chr17	34531321	34531378	+	14421	-582764	rs12603073	chr17	33948557	33948557	106	124.84	0.93366	6071.63	5.40025e-06	0.178066	-0.319674	0.00809919	0.00699664
dmr1050645	chr17	34579349	34579348	+	14368	44063	rs80163583	chr17	34623411	34623411	106	90.3898	0.898125	7377.55	3.10569e-07	0.219758	0.785108	0.039996	0.0267441
dmr1050696	chr17	34611655	34611654	+	14308	-625256	rs317368	chr17	33986399	33986399	106	95.5242	1.06701	4473.18	2.45347e-07	0.223118	0.6107	0.0039996	0.00290784
dmr1050720	chr17	34629121	34629120	+	14271	826152	rs57878430	chr17	35455272	35455272	106	98.9816	0.834969	9243.7	4.25154e-08	0.2477	2.36775	0.00659934	0.00360137
dmr1050730	chr17	34634319	34634360	+	14245	730405	rs7211398	chr17	35364765	35364765	106	104.665	1.01228	5275.45	3.00089e-06	0.186791	-0.348193	0.019998	0.0171561
dmr105078	chr1	96097762	96097761	+	12229	-19323	rs150859	chr1	96078439	96078439	106	109.271	0.940002	4078.4	8.32709e-06	0.171586	-0.376749	0.0355964	0.0311201
dmr1050816	chr17	34699388	34699387	+	14104	55399	rs4796001	chr17	34754786	34754786	106	122.242	0.955536	5352.18	1.04806e-06	0.202224	0.289829	0.00179982	0.00116843
dmr1050841	chr17	34713975	34713975	+	14083	-438513	rs115459420	chr17	34275462	34275462	106	85.9076	0.858207	7936.12	2.59622e-07	0.222313	3.08546	0.0634937	0.0490113
dmr1050912	chr17	34762379	34762378	+	14051	-183025	rs56322375	chr17	34579354	34579354	106	86.4977	0.986865	1473.88	2.88333e-06	0.187382	-0.464763	0.0351965	0.0364468
dmr1050915	chr17	34763963	34763962	+	14051	-529817	rs16969376	chr17	34234146	34234146	106	101.145	0.949786	3863.83	5.62064e-06	0.177469	-1.13783	0.0428957	0.0422872
dmr1050944	chr17	34779392	34779391	+	14000	-440219	rs77786372	chr17	34339173	34339173	106	93.7334	1.05463	6319.81	2.01636e-06	0.192653	0.483103	0.0442956	0.0405005
dmr1050968	chr17	34795046	34795045	+	13978	-414117	rs73290238	chr17	34380929	34380929	106	119.209	0.988551	4817.43	1.98809e-05	0.158445	8.64516	0.0332967	0.029953
dmr1051030	chr17	34840037	34840036	+	13919	-462602	rs9906348	chr17	34377435	34377435	106	59.6043	1.35846	15587.9	1.20938e-09	0.29547	2.06207	0.0254975	0.0270207
dmr1051064	chr17	34860968	34860967	+	13830	-848226	rs9900656	chr17	34012742	34012742	106	103.567	0.906504	6970.23	2.04581e-06	0.19244	-0.666808	0.0356964	0.0278841
dmr1051152	chr17	34931502	34931501	+	13729	-782355	rs111916570	chr17	34149147	34149147	106	85.7523	0.868578	4858.88	4.40687e-08	0.247204	-2.8591	0.0115988	0.0090309
dmr1051163	chr17	34946268	34946267	+	13752	499668	rs7216096	chr17	35445935	35445935	106	99.3957	0.829901	4124.37	1.49656e-06	0.197026	0.499666	0.0328967	0.0290187
dmr105118	chr1	96131280	96131279	+	12195	841650	rs397710966	chr1	96972929	96972929	106	110.317	1.04986	2650.2	2.43784e-06	0.189859	-0.453009	0.00479952	0.00298574
dmr1051254	chr17	35083021	35083020	+	13752	-422010	rs4347673	chr17	34661011	34661011	106	119.291	0.942046	2769.06	3.72266e-05	0.148878	0.346865	0.0443956	0.0410304
dmr1051282	chr17	35120420	35120419	+	13843	956498	rs1719220	chr17	36076917	36076917	106	117.294	0.960994	4149.45	2.72816e-05	0.153628	0.489456	0.0466953	0.0474582
dmr10512	chr1	7983977	7983976	+	14427	-400881	rs11120979	chr1	7583096	7583096	106	45.6504	0.946144	3127.3	1.85375e-11	0.347925	425.101	0.0527947	0.0417519
dmr1051324	chr17	35166657	35166656	+	13767	957982	rs4796161	chr17	36124638	36124638	106	115.803	0.966267	2520.71	2.62555e-05	0.154213	0.325528	0.0335966	0.0315561
dmr1051344	chr17	35181925	35181924	+	13663	-602571	rs56322375	chr17	34579354	34579354	106	55.7742	0.748084	1380.63	1.12314e-09	0.296432	-0.492327	0.0463954	0.045182
dmr1051354	chr17	35193946	35193945	+	13576	951385	rs991478	chr17	36145330	36145330	106	30.7752	1.78323	23845	1.57185e-17	0.497493	1.85078	0.00189981	0.0124261
dmr1051367	chr17	35209799	35209798	+	13437	840910	rs114814268	chr17	36050708	36050708	106	31.3549	1.51027	10283.5	1.20033e-15	0.4551	3.06064	0.0240976	0.0400703
dmr1051399	chr17	35237437	35237437	+	13248	36403	rs772115	chr17	35273840	35273840	106	114.892	0.958212	4818.08	1.68254e-05	0.160977	0.20404	0.0440956	0.0411263
dmr1051404	chr17	35240772	35240771	+	13228	809937	rs114814268	chr17	36050708	36050708	106	53.2277	1.26262	5910.84	5.034e-10	0.306793	2.89417	0.010499	0.026844
dmr1051407	chr17	35243887	35243887	+	13215	-447162	rs75548013	chr17	34796725	34796725	106	96.4559	0.925606	5192.66	2.49688e-06	0.189506	-1.53121	0.0509949	0.0477533
dmr1051520	chr17	35396442	35396648	+	12167	-37814	rs8064546	chr17	35358628	35358628	106	69.2105	1.00355	10302.6	9.92691e-10	0.298036	-0.685157	0.0240976	0.00821437
dmr1051563	chr17	35464788	35464787	+	11608	6349	rs113417131	chr17	35471136	35471138	106	118.598	0.969159	1892.68	3.79653e-09	0.280432	-0.44665	9.999e-05	1.33509e-06
dmr1051632	chr17	35538255	35538254	+	11344	-449880	rs7211949	chr17	35088375	35088375	106	104.571	0.86037	4282.45	4.8193e-06	0.179762	-1.8657	0.0533947	0.0420004
dmr1051655	chr17	35562827	35562826	+	11266	-970764	rs55665641	chr17	34592063	34592063	106	113.112	0.976275	4052.96	6.11276e-06	0.176215	-0.478908	0.0143986	0.0134526
dmr1051677	chr17	35585921	35585920	+	11162	966617	rs10584099	chr17	36552537	36552541	106	105.462	0.961272	1622.61	2.32637e-05	0.156056	-0.523885	0.0465953	0.044724
dmr1051709	chr17	35632173	35632172	+	11098	418536	rs114814268	chr17	36050708	36050708	106	20.61	1.52883	3094.06	1.03104e-20	0.561909	3.05499	0.0159984	0.0337234
dmr1051923	chr17	35874503	35874502	+	11308	-338360	rs72828026	chr17	35536143	35536143	106	118.443	0.948136	2918.76	2.54417e-05	0.154693	-0.588991	0.0325967	0.0303201
dmr1051953	chr17	35902434	35902433	+	11438	148275	rs114814268	chr17	36050708	36050708	106	32.2555	1.53965	3464.73	2.61003e-14	0.422887	2.86249	0.00919908	0.0201886
dmr1051974	chr17	35921234	35921233	+	11513	811541	rs116950740	chr17	36732774	36732774	106	112.925	1.10525	4264.64	2.98152e-05	0.152273	2.18847	0.0469953	0.0484106
dmr105197	chr1	96208444	96208443	+	12268	994222	rs4112180	chr1	97202665	97202665	106	81.2908	0.962943	950.981	3.27415e-06	0.185502	0.613954	0.0468953	0.0494873
dmr1051985	chr17	35939346	35939345	+	11528	111363	rs114814268	chr17	36050708	36050708	106	21.3553	1.52054	2975.85	4.96292e-20	0.548822	3.01237	0.0150985	0.0326334
dmr1052011	chr17	35969978	35969983	+	11576	925033	rs68093876	chr17	36895016	36895016	106	104.872	0.899984	8420.21	2.52138e-06	0.189362	0.53257	0.0472953	0.0358532
dmr105202	chr1	96211752	96211751	+	12258	-946766	rs61771783	chr1	95264986	95264986	106	116.486	0.942193	2260.86	1.67674e-05	0.16103	-1.37045	0.0219978	0.0187731
dmr1052073	chr17	36033337	36033336	+	11622	17376	rs140233983	chr17	36050712	36050712	106	43.5283	1.50008	3713.63	1.96029e-11	0.347248	3.22326	0.00509949	0.0127515
dmr1052104	chr17	36065454	36065453	+	11677	-608016	rs146250775	chr17	35457438	35457438	106	35.6818	1.27684	3901.66	4.35915e-13	0.39182	3.37906	0.0415958	0.0497027
dmr105210	chr1	96217048	96217047	+	12257	841463	rs56351620	chr1	97058510	97058510	106	107.78	0.91161	2174.85	6.91385e-06	0.174374	-0.65789	0.0208979	0.0190631
dmr1052150	chr17	36109620	36109619	+	11685	-28896	rs1719215	chr17	36080724	36080724	106	71.1463	0.694592	11779.6	1.96351e-09	0.289135	-0.732946	0.0764924	0.0468935
dmr1052222	chr17	36155947	36155946	+	11565	-724289	rs1081735	chr17	35431658	35431658	106	111.548	0.96751	2197.94	1.66289e-05	0.161155	-0.263636	0.0262974	0.0248896
dmr1052254	chr17	36189370	36189369	+	11476	567372	rs72820296	chr17	36756741	36756741	106	85.0588	0.858344	2317.78	2.9295e-07	0.220592	0.749042	0.0211979	0.0205467
dmr1052278	chr17	36207378	36207398	+	11378	-51409	rs8072092	chr17	36155969	36155969	106	109.934	1.00438	2852.57	6.06692e-06	0.176328	-0.259306	0.0129987	0.0113076
dmr1052292	chr17	36219484	36219483	+	11328	-189327	rs117759380	chr17	36030157	36030157	106	70.7012	0.786833	4732.14	3.40102e-09	0.281891	2.19616	0.0335966	0.0209927
dmr1052395	chr17	36495288	36495287	+	10632	-390278	rs1634517	chr17	36105010	36105010	106	77.057	0.990505	4928.87	4.44166e-08	0.247095	-0.496062	0.0290971	0.0160179
dmr1052545	chr17	36653911	36653910	+	10395	208123	rs9914285	chr17	36862033	36862033	106	120.575	0.913101	2738.48	8.54956e-06	0.17119	0.25856	0.0123988	0.00909038
dmr1052602	chr17	36693960	36693959	+	10420	218862	rs9941386	chr17	36912821	36912821	106	118.06	0.941192	1274.55	3.61037e-05	0.149347	-0.29418	0.0254975	0.0213575
dmr1052613	chr17	36702618	36702617	+	10451	-141487	rs117010890	chr17	36561131	36561131	106	43.0521	1.41706	4003.92	6.15355e-11	0.333252	-8.53813	0.0505949	0.0413069
dmr1052662	chr17	36742423	36742468	+	10487	-608109	rs2376466	chr17	36134314	36134314	106	85.4729	1.19739	1455.15	9.92088e-07	0.203023	0.173193	0.00249975	0.00655438
dmr1052755	chr17	36802140	36802139	+	10597	224119	rs58614146	chr17	37026258	37026258	106	78.2682	1.31036	3090.68	1.59582e-06	0.196086	0.552741	0.0392961	0.047939
dmr1052788	chr17	36823434	36823460	+	10670	289530	rs2285655	chr17	37112990	37112990	106	66.3742	1.51476	3395.63	1.88935e-07	0.226827	-0.698789	0.0186981	0.0314515
dmr1052863	chr17	36868796	36868795	+	10721	22350	rs17571920	chr17	36891145	36891145	106	105.741	0.935806	2696.13	3.81114e-06	0.183251	-0.34624	0.0159984	0.0144383
dmr1052908	chr17	36898572	36898571	+	10715	-868415	rs117759380	chr17	36030157	36030157	106	115.099	0.949011	2336.34	1.61389e-05	0.161609	2.06548	0.0214979	0.0203427
dmr1053002	chr17	36980429	36980428	+	10047	853327	rs73301303	chr17	37833755	37833755	106	78.0404	1.27016	2535.47	7.46906e-07	0.207141	2.87676	0.0242976	0.0217335
dmr1053059	chr17	37051520	37051519	+	9470	689646	rs7501939	chr17	37741165	37741165	106	96.1143	0.931521	1257.28	3.43239e-07	0.218329	-0.411119	0.00369963	0.00244417
dmr1053071	chr17	37062394	37062393	+	9399	-480225	rs12949679	chr17	36582169	36582169	106	103.454	0.942489	2777.77	8.85558e-06	0.170662	-0.417944	0.0453955	0.0388164
dmr1053083	chr17	37068255	37068254	+	9349	775983	rs73301317	chr17	37844237	37844237	106	99.3336	1.1229	2182.13	1.51008e-05	0.162615	2.64568	0.0349965	0.0398186
dmr1053107	chr17	37087808	37087807	+	9190	96579	rs34820331	chr17	37184386	37184386	106	55.9502	1.18998	2373.57	1.43959e-09	0.293198	-0.762609	0.0224978	0.0123623
dmr1053225	chr17	37323115	37323114	+	8801	-259232	rs146817954	chr17	37063870	37063883	106	72.8543	0.928551	4066.9	1.03158e-08	0.267049	-0.897967	0.0247975	0.012406
dmr1053250	chr17	37351004	37351003	+	8936	483382	rs111897030	chr17	37834385	37834389	106	29.8125	1.73545	1043.94	3.76422e-15	0.443354	2.65985	0.00209979	0.00186087
dmr1053287	chr17	37385381	37385381	+	9116	48826	rs141700568	chr17	37434207	37434209	106	104.044	0.901567	1729.21	6.06197e-10	0.304407	-0.623038	9.999e-05	5.86469e-06
dmr105332	chr1	96340004	96340130	+	12358	-311662	rs148640215	chr1	96028333	96028342	106	95.7209	1.15837	2536.55	1.18248e-05	0.16631	-0.933555	0.0362964	0.047715
dmr1053332	chr17	37444798	37444797	+	9490	415284	rs111735404	chr17	37860081	37860081	106	29.9781	0.624777	377.174	8.35092e-19	0.524337	-1.4503	0.0334967	0.0154997
dmr1053418	chr17	37544290	37544289	+	9682	69697	rs73293865	chr17	37613986	37613986	106	111.414	0.898211	7776.72	5.45199e-06	0.177923	-12.0961	0.0517948	0.0365929
dmr105358	chr1	96363663	96363662	+	12340	46231	rs61677847	chr1	96409893	96409893	106	83.2576	1.12643	3475.8	3.28083e-07	0.218975	-2.35764	0.0168983	0.0121509
dmr1053597	chr17	37740249	37740248	+	9633	-55557	rs116104603	chr17	37684692	37684692	106	64.7904	1.19397	1388.86	2.7203e-07	0.221648	-3.13957	0.0345965	0.0445239
dmr1053613	chr17	37754196	37754195	+	9628	3454	rs6607290	chr17	37757649	37757649	106	116.942	0.968117	2294.27	1.20757e-05	0.165993	0.301027	0.0142986	0.0114618
dmr1053623	chr17	37760087	37760086	+	9634	923701	rs75251991	chr17	38683787	38683787	106	88.8475	0.856961	2911.48	3.51355e-07	0.217995	36.6893	0.0208979	0.0188177
dmr1053697	chr17	37820723	37820722	+	9502	-76842	rs11658063	chr17	37743881	37743881	106	104.313	0.827678	3334.05	3.27684e-06	0.18549	-0.298056	0.0333967	0.0292475
dmr1053721	chr17	37839565	37839564	+	9472	-5810	rs73301303	chr17	37833755	37833755	106	81.4461	0.976046	4009.54	2.89364e-07	0.220768	2.4939	0.0453955	0.0304346
dmr1053724	chr17	37841193	37841192	+	9461	-6804	rs111897030	chr17	37834385	37834389	106	28.9223	2.12527	779.469	5.92414e-12	0.361589	2.28548	0.00319968	0.0238192
dmr1053743	chr17	37857828	37857827	+	9474	-343245	rs55809575	chr17	37514583	37514583	106	114.561	0.984296	3047.83	2.51643e-05	0.15486	18.3745	0.0391961	0.037525
dmr1053812	chr17	38134981	38134980	+	9685	-266404	rs306856	chr17	37868577	37868577	106	92.2945	0.987114	1225.13	8.7626e-06	0.170821	0.32794	0.0422958	0.0423818
dmr1053904	chr17	38335323	38335322	+	10123	499352	rs139927246	chr17	38834674	38834674	106	99.4164	0.864879	3876.29	1.18337e-06	0.200455	2.14101	0.0243976	0.0192984
dmr1053906	chr17	38337176	38337175	+	10115	168009	rs117098015	chr17	38505184	38505184	106	96.2385	0.954292	1482.31	5.40058e-06	0.178065	-0.683048	0.0275972	0.0261701
dmr1054073	chr17	38469505	38469505	+	10012	365169	rs139927246	chr17	38834674	38834674	106	96.1557	0.851805	2560.07	3.46588e-06	0.184659	2.17644	0.0492951	0.0456585
dmr1054088	chr17	38477565	38477564	+	10004	364925	rs67489313	chr17	38842489	38842489	106	122.635	0.935278	2504.05	4.4914e-05	0.145999	0.285133	0.0377962	0.0361018
dmr1054155	chr17	38525745	38525744	+	9968	-134939	rs4566225	chr17	38390806	38390806	106	112.087	0.94308	4142.09	1.56565e-05	0.162068	0.462382	0.0529947	0.0447568
dmr1054210	chr17	38560193	38560553	+	9942	-752754	rs1807884	chr17	37807439	37807439	106	118.95	1.01687	4479.77	2.47233e-05	0.155129	0.104354	0.0348965	0.0325094
dmr1054228	chr17	38571038	38571037	+	9943	-159744	rs66934382	chr17	38411294	38411294	106	112.18	0.93418	2863.97	8.96097e-06	0.170484	0.412405	0.0214979	0.0189503
dmr1054250	chr17	38587454	38587453	+	9958	-741295	rs112956111	chr17	37846159	37846159	106	105.638	0.868674	4515.75	3.71822e-06	0.183617	-1.17213	0.040096	0.0309551
dmr1054310	chr17	38626752	38626751	+	9959	-165786	rs9898977	chr17	38460966	38460966	106	121.527	0.973797	2672.8	8.50562e-06	0.171268	0.286757	0.00749925	0.00575176
dmr1054388	chr17	38682333	38682332	+	10000	152342	rs139927246	chr17	38834674	38834674	106	100.607	0.855448	2658.98	3.60585e-06	0.184072	2.08472	0.0345965	0.0320896
dmr1054414	chr17	38703636	38703635	+	9916	902953	rs114810359	chr17	39606588	39606588	106	65.1424	1.11452	1968.89	1.05929e-07	0.234985	-1.9923	0.040196	0.041584
dmr1054465	chr17	38749268	38749267	+	9824	21536	rs663404	chr17	38770803	38770803	106	91.9736	1.04306	4388.28	7.48794e-08	0.239839	0.701492	0.00349965	0.00181723
dmr1054468	chr17	38750508	38750507	+	9828	534441	rs5820282	chr17	39284948	39284949	106	91.5182	1.26779	2517.59	3.58736e-06	0.184148	-0.531518	0.0123988	0.0154236
dmr1054476	chr17	38757957	38757957	+	9825	25538	rs73985007	chr17	38783495	38783495	106	83.4439	1.0979	1704.73	1.54834e-06	0.196528	-4.5379	0.0162984	0.0235148
dmr1054540	chr17	38826360	38826359	+	9646	-181749	rs78019625	chr17	38644611	38644611	106	73.8377	1.10539	1831.02	2.45219e-08	0.255273	-0.61977	0.00339966	0.00337811
dmr1054573	chr17	38853221	38853220	+	9596	713818	rs8081144	chr17	39567038	39567038	106	9.94785	1.9216	566.032	7.93495e-32	0.729038	-6.50085	0.0049995	0.0296413
dmr1054576	chr17	38856365	38856365	+	9601	-158111	rs61458301	chr17	38698254	38698254	106	114.964	0.931209	6628.42	1.25032e-05	0.165468	-0.615279	0.0558944	0.0451188
dmr1054580	chr17	38859248	38859247	+	9613	877984	rs4795393	chr17	39737231	39737231	106	119.592	0.945373	1603.22	2.58614e-05	0.154444	-0.286679	0.0174983	0.0161919
dmr1054581	chr17	38860179	38860178	+	9611	145957	rs114429075	chr17	39006135	39006135	106	81.4357	1.04853	2752.88	9.44455e-08	0.236594	-0.797762	0.00789921	0.00625274
dmr1054590	chr17	38866075	38866074	+	9612	240473	rs67229461	chr17	39106547	39106547	106	113.163	1.01077	2665.74	8.69677e-06	0.170934	-0.526108	0.0118988	0.0108411
dmr1054617	chr17	38886932	38886931	+	9639	218875	rs3744352	chr17	39105806	39105806	106	74.9039	0.933308	11208.7	1.37917e-08	0.263119	-0.703816	0.0469953	0.0276065
dmr1054635	chr17	38898109	38898108	+	9663	208439	rs67229461	chr17	39106547	39106547	106	105.969	1.13783	2680.17	2.39509e-05	0.155613	-0.457749	0.0372963	0.0399761
dmr1054655	chr17	38912842	38912841	+	9754	192965	rs3744352	chr17	39105806	39105806	106	37.3277	1.45144	1099.81	3.75169e-11	0.339341	-0.637597	0.00979902	0.0267643
dmr1054670	chr17	38926054	38926282	+	9841	985838	rs870830	chr17	39912120	39912120	106	112.677	1.00365	3696.05	1.59834e-05	0.161755	-0.185477	0.0365963	0.030927
dmr1054680	chr17	38941529	38941528	+	9930	-480563	rs9898977	chr17	38460966	38460966	106	114.602	0.935672	1368.36	1.71021e-05	0.16073	0.401913	0.0191981	0.0145315
dmr1054685	chr17	38947493	38947492	+	9980	-112819	rs139927246	chr17	38834674	38834674	106	86.5701	0.687135	5567.18	6.86821e-08	0.241044	2.1625	0.0485951	0.0332166
dmr1054705	chr17	38973688	38973687	+	10210	-152087	rs2075062	chr17	38821601	38821601	106	73.9102	0.719419	2374.74	4.21245e-08	0.247828	2.17987	0.0510949	0.0437113
dmr1054736	chr17	38997869	38997869	+	10384	355	rs9908757	chr17	38998224	38998224	106	119.498	0.938735	1629.54	6.94812e-08	0.240882	-0.37064	9.999e-05	3.34896e-05
dmr1054798	chr17	39038201	39038200	+	10686	64211	rs56272412	chr17	39102411	39102411	106	121.186	0.957127	2696.91	1.30551e-05	0.164816	0.337516	0.0108989	0.0104868
dmr1054856	chr17	39083515	39083514	+	10965	8626	rs183064641	chr17	39092140	39092140	106	90.69	0.743495	3384	4.87046e-07	0.213311	11.1456	0.0487951	0.0382522
dmr1054891	chr17	39109348	39109363	+	11081	-656104	rs78720968	chr17	38453244	38453244	106	74.0344	1.16696	2638.92	6.57515e-08	0.241651	-0.61957	0.0118988	0.00792009
dmr1054903	chr17	39114212	39114211	+	11104	-279538	rs139927246	chr17	38834674	38834674	106	56.1676	0.874032	2185.61	2.19865e-11	0.345857	2.23195	0.00679932	0.00565911
dmr1054950	chr17	39146475	39146475	+	11271	843426	rs9916279	chr17	39989901	39989901	106	120.606	0.95159	3535.31	2.01552e-05	0.158237	-0.439938	0.0257974	0.0233577
dmr1054963	chr17	39157023	39157022	+	11336	-495284	rs35240969	chr17	38661738	38661739	106	99.8201	1.11057	2768.36	1.25661e-05	0.165392	-0.369925	0.0385961	0.0423354
dmr1054987	chr17	39171952	39171951	+	11400	-121519	rs9912405	chr17	39050433	39050433	106	118.329	0.952561	1623.99	1.65837e-05	0.161197	-0.46141	0.0121988	0.0110169
dmr1055058	chr17	39225567	39225566	+	11658	445851	rs3152	chr17	39671417	39671417	106	49.2217	1.47654	2154.34	9.54416e-10	0.298546	0.583296	0.0190981	0.0142813
dmr1055091	chr17	39255925	39255924	+	11779	-802681	rs78720968	chr17	38453244	38453244	106	70.8461	0.567835	5391.81	1.39565e-10	0.323058	-0.874263	0.0250975	0.0204992
dmr1055114	chr17	39291867	39291866	+	11774	-470266	rs2075062	chr17	38821601	38821601	106	68.4031	0.830978	1107.49	1.28693e-07	0.232249	2.28171	0.0434957	0.0492512
dmr1055122	chr17	39312060	39312059	+	11773	156755	rs35855410	chr17	39468814	39468814	106	109.126	0.956863	1573.37	4.58802e-06	0.180494	0.468342	0.00809919	0.00664487
dmr1055170	chr17	39360381	39360380	+	11677	-538780	rs2075062	chr17	38821601	38821601	106	87.5535	0.853319	1649.73	2.04989e-06	0.192411	2.30846	0.0467953	0.0471292
dmr1055186	chr17	39380189	39380188	+	11743	-328708	rs11868463	chr17	39051481	39051481	106	110.027	0.957485	1516.23	9.74074e-06	0.16923	0.606864	0.0131987	0.0123095
dmr1055190	chr17	39388510	39388509	+	11747	-566909	rs2075062	chr17	38821601	38821601	106	80.2971	0.709556	3289.82	5.76122e-08	0.243489	2.27577	0.0452955	0.0349409
dmr1055193	chr17	39392086	39392085	+	11748	-557412	rs139927246	chr17	38834674	38834674	106	68.0512	0.618226	3829.16	2.24947e-10	0.317049	2.25098	0.0245975	0.0198327
dmr1055205	chr17	39413965	39413964	+	11712	537749	rs56946324	chr17	39951713	39951713	106	101.611	0.9511	1405.24	1.26505e-05	0.165291	-0.71472	0.0344966	0.0323724
dmr1055207	chr17	39414694	39414709	+	11705	-580020	rs139927246	chr17	38834674	38834674	106	59.8424	0.862319	2453.37	6.32623e-10	0.303858	2.20639	0.029997	0.0175045
dmr1055215	chr17	39421499	39421498	+	11682	-586825	rs139927246	chr17	38834674	38834674	106	67.6371	0.787879	1709.41	6.21463e-09	0.273862	2.33252	0.0190981	0.0192836
dmr1055227	chr17	39433294	39433293	+	11669	-598620	rs139927246	chr17	38834674	38834674	106	75.4215	0.854736	2410.5	2.61727e-08	0.25438	2.39545	0.0168983	0.0143778
dmr1055232	chr17	39438960	39438959	+	11676	-604286	rs139927246	chr17	38834674	38834674	106	74.5934	0.656401	3609.03	4.57364e-09	0.277956	2.20743	0.0335966	0.0257464
dmr1055235	chr17	39443159	39443159	+	11666	-337353	rs3744352	chr17	39105806	39105806	106	26.6035	1.54026	1688.89	3.61042e-17	0.489621	-0.627892	0.0149985	0.00630864
dmr1055241	chr17	39448319	39448318	+	11657	-613645	rs139927246	chr17	38834674	38834674	106	65.2873	0.676913	1600.96	6.11797e-09	0.274072	2.2513	0.0418958	0.0431776
dmr1055269	chr17	39473918	39473917	+	11591	-652317	rs2075062	chr17	38821601	38821601	106	69.8316	0.709767	1743.43	8.51976e-10	0.300016	2.35284	0.00839916	0.00897794
dmr105532	chr1	96516060	96516059	+	12561	-340895	rs11485400	chr1	96175165	96175165	106	114.095	0.868731	3328.59	8.22593e-06	0.171769	-0.669803	0.0260974	0.0229645
dmr1055371	chr17	39592179	39592354	+	11612	379977	rs5820314	chr17	39972331	39972331	106	125.244	0.971462	3909.43	1.66059e-05	0.161176	0.071743	0.0139986	0.0126789
dmr10553	chr1	8035830	8035829	+	14400	-190616	rs4908699	chr1	7845214	7845214	106	112.335	0.982598	2293.9	2.97071e-05	0.152328	-2.65399	0.0411959	0.0410899
dmr1055409	chr17	39619599	39619598	+	11614	-671863	rs112695808	chr17	38947736	38947736	106	73.4754	0.988395	1177.83	5.06199e-08	0.245285	-2.5011	0.0039996	0.00729749
dmr1055491	chr17	39694941	39694940	+	11471	-858819	rs12452193	chr17	38836122	38836122	106	123.38	0.9325	2616.08	1.34829e-06	0.198551	0.316516	0.00079992	0.000825799
dmr1055517	chr17	39713517	39713516	+	11527	921713	rs1474454	chr17	40635229	40635229	106	111.631	0.965556	1483.23	8.05857e-06	0.172078	-0.313688	0.00939906	0.00822986
dmr1055548	chr17	39735529	39735528	+	11616	-685096	rs9912405	chr17	39050433	39050433	106	113.287	0.949492	1251.09	3.89211e-05	0.148196	-0.471966	0.0335966	0.0318858
dmr1055565	chr17	39748639	39748678	+	11628	-642833	rs3744352	chr17	39105806	39105806	106	73.1752	1.05314	10110.9	4.03987e-08	0.248406	-0.653222	0.0551945	0.0428764
dmr1055584	chr17	39764493	39764492	+	11599	679348	rs598892	chr17	40443840	40443840	106	117.542	0.947502	1545.68	5.01693e-05	0.144299	-0.351182	0.0377962	0.036416
dmr1055585	chr17	39764757	39764756	+	11598	-930083	rs139927246	chr17	38834674	38834674	106	55.1635	0.79899	2056.06	2.04115e-12	0.374104	2.38634	0.00509949	0.00379019
dmr1055650	chr17	39827091	39827090	+	11613	-698995	rs12450795	chr17	39128096	39128096	106	63.2895	0.749188	6891.47	4.65917e-10	0.307784	-0.707342	0.0681932	0.0358622
dmr1055653	chr17	39829526	39829525	+	11607	142936	rs3859191	chr17	39972461	39972461	106	102.191	0.903436	3990.13	4.62273e-07	0.214061	-0.345331	0.00989901	0.00540033
dmr1055673	chr17	39861850	39861849	+	11567	927025	rs7217482	chr17	40788874	40788874	106	86.2906	1.14281	3482.41	8.33956e-07	0.205544	-2.19066	0.0245975	0.0172759
dmr1055799	chr17	39966056	39966055	+	11672	614055	rs9908562	chr17	40580110	40580110	106	111.921	0.983806	4109.83	2.99423e-07	0.22028	-0.595825	0.00069993	0.000652203
dmr105587	chr1	96556293	96556344	+	12631	-332483	rs57335639	chr1	96223810	96223810	106	101.528	1.10194	4339.56	3.97249e-06	0.182635	0.210719	0.0194981	0.0180166
dmr1055949	chr17	40079279	40079339	+	12113	973478	rs112074224	chr17	41052817	41052817	106	48.4039	1.50898	1545.42	1.41323e-09	0.29344	0.948615	0.0208979	0.0128689
dmr1055980	chr17	40104712	40104711	+	12232	-893238	rs11657506	chr17	39211474	39211474	106	123.701	0.992078	2776.12	3.81787e-05	0.148491	-0.291098	0.0275972	0.0243129
dmr1055988	chr17	40110631	40110630	+	12254	65144	rs9903293	chr17	40175774	40175774	106	94.2096	0.850879	4895.88	6.76706e-07	0.208569	1.99795	0.0365963	0.0276244
dmr1056109	chr17	40245595	40245594	+	12329	749578	rs17647586	chr17	40995172	40995172	106	112.066	0.951546	4092.2	1.42017e-05	0.163544	-0.201402	0.0458954	0.0390266
dmr1056148	chr17	40296948	40297081	+	12416	445554	rs9904777	chr17	40742635	40742635	106	28.4771	1.6149	1103.49	1.13968e-15	0.455627	-0.354024	0.00889911	0.00381597
dmr1056318	chr17	40464773	40464772	+	12687	555057	rs8074340	chr17	41019829	41019829	106	96.0936	0.944756	1214.88	4.84175e-06	0.179693	-0.30486	0.0212979	0.0208989
dmr1056326	chr17	40471477	40471476	+	12715	466155	rs3760338	chr17	40937631	40937631	106	127.459	0.956551	6408.17	2.96303e-05	0.152368	-0.278285	0.0393961	0.0346129
dmr1056460	chr17	40615848	40615847	+	13042	389589	rs17648762	chr17	41005436	41005436	106	88.7439	0.807569	3026.63	3.11558e-07	0.219713	2.32641	0.0254975	0.0231621
dmr1056470	chr17	40624989	40625081	+	13044	35781	rs7210983	chr17	40660862	40660862	106	122.324	1.01497	5368.28	9.78269e-07	0.203227	-0.209696	0.00189981	0.000685848
dmr1056484	chr17	40647004	40647003	+	13056	802518	rs7220137	chr17	41449521	41449521	106	104.841	0.760405	3570.39	2.79306e-06	0.187852	0.798019	0.040496	0.0357422
dmr1056505	chr17	40671497	40671496	+	13083	49242	rs4890123	chr17	40720738	40720738	106	120.492	0.93274	4874.16	3.05147e-06	0.186544	0.529308	0.00709929	0.0047442
dmr1056598	chr17	40742655	40742654	+	13357	194385	rs66994824	chr17	40937039	40937039	106	121.134	0.923426	2760.8	3.19994e-05	0.151193	0.276643	0.0357964	0.0325913
dmr1056634	chr17	40772652	40772651	+	13428	110122	rs2524303	chr17	40882773	40882773	106	115.027	0.95342	2323.65	2.77077e-05	0.153392	-0.357362	0.0348965	0.034644
dmr1056691	chr17	40820999	40821073	+	13464	115966	rs66994824	chr17	40937039	40937039	106	107.108	1.07236	4123.35	1.21366e-06	0.200087	0.201	0.00289971	0.0028711
dmr1056705	chr17	40841393	40841392	+	13476	164044	rs17648762	chr17	41005436	41005436	106	75.4111	0.876145	9940.24	2.21682e-08	0.256655	2.04773	0.0652935	0.0396876
dmr105670	chr1	96645568	96645567	+	12688	711646	rs6685859	chr1	97357213	97357213	106	114.405	0.956734	4819.94	2.51112e-06	0.189423	0.337027	0.00779922	0.0061803
dmr1056764	chr17	40891576	40891575	+	13412	-167614	rs7502428	chr17	40723962	40723962	106	116.61	0.950271	2249.63	2.1256e-05	0.157429	0.296879	0.0253975	0.0227513
dmr105680	chr1	96656729	96656729	+	12680	-654168	rs167677	chr1	96002561	96002561	106	118.236	0.952987	1829	4.22191e-05	0.146949	-0.303948	0.0326967	0.0330653
dmr105682	chr1	96662442	96662441	+	12677	626942	rs545400694	chr1	97289383	97289383	106	102.48	0.892788	1970.84	7.59216e-06	0.172972	2.21982	0.0382962	0.0331119
dmr1056853	chr17	40959072	40959071	+	13229	-109869	rs2469824	chr17	40849203	40849203	106	110.43	0.838618	5703.16	7.45229e-08	0.239906	0.690867	0.00189981	0.000933168
dmr1056880	chr17	40979071	40979070	+	13183	509023	rs112440684	chr17	41488093	41488093	106	106.559	0.870139	5436.15	7.25567e-07	0.207561	-2.52558	0.00969903	0.00800432
dmr105691	chr1	96670095	96670094	+	12678	-488712	rs148408492	chr1	96181383	96181383	106	109.085	0.920024	3429.56	1.85036e-06	0.193915	-2.01132	0.00889911	0.00712671
dmr1056922	chr17	41011504	41011503	+	13044	-229199	rs67771170	chr17	40782305	40782305	106	116.983	0.927254	2599.83	3.075e-05	0.151801	-1.70749	0.0423958	0.0404095
dmr1056946	chr17	41029968	41029968	+	12952	2633	rs75160564	chr17	41032601	41032601	106	105.762	0.949682	1560.9	1.29845e-09	0.294544	-0.557838	9.999e-05	4.16598e-06
dmr1057098	chr17	41174360	41174394	+	12926	2074	rs429057	chr17	41176468	41176468	106	118.111	0.986211	4651.23	1.61394e-06	0.19592	-0.207711	0.00249975	0.00208747
dmr1057116	chr17	41189707	41189706	+	12932	-588170	rs1358175	chr17	40601537	40601537	106	125.057	0.934463	4109.4	3.17387e-05	0.151318	0.218051	0.0336966	0.032674
dmr1057126	chr17	41197137	41197136	+	12933	420789	rs897427	chr17	41617925	41617925	106	115.668	0.946371	3016.1	7.40154e-06	0.173353	-0.377122	0.0126987	0.0112227
dmr1057152	chr17	41219513	41219512	+	12923	847414	rs35694322	chr17	42066926	42066926	106	114.499	0.972855	5016.51	1.41992e-05	0.163546	-0.230089	0.0409959	0.0351712
dmr1057226	chr17	41299108	41299107	+	13012	66816	rs201817251	chr17	41365923	41365925	106	42.2137	1.72011	1378.83	2.3122e-09	0.286987	-123.516	0.020498	0.0462027
dmr1057230	chr17	41301658	41301657	+	13021	-903622	rs34667733	chr17	40398036	40398036	106	122.107	1.00156	4313.22	3.89475e-05	0.148185	-0.580695	0.0440956	0.0421122
dmr1057311	chr17	41379983	41380119	+	13074	-102723	rs12602938	chr17	41277260	41277260	106	122.273	0.957842	3934.67	2.29197e-05	0.156283	0.104748	0.0284972	0.0250998
dmr1057322	chr17	41388235	41388234	+	13064	-845821	rs9675320	chr17	40542414	40542414	106	71.7053	1.07782	2282.94	3.014e-07	0.220186	0.377725	0.049695	0.0440933
dmr1057397	chr17	41439623	41439622	+	13089	-934961	rs76880573	chr17	40504662	40504662	106	90.9902	0.945017	1440.08	5.73022e-06	0.177181	0.968533	0.0472953	0.0459436
dmr1057428	chr17	41455913	41455912	+	13097	-450477	rs17648762	chr17	41005436	41005436	106	83.9719	0.805698	6219.3	1.77049e-07	0.227747	2.18461	0.0707929	0.0475128
dmr1057459	chr17	41473726	41473725	+	13096	362682	rs11651225	chr17	41836407	41836407	106	102.48	0.890717	2677.09	2.38287e-06	0.190195	0.259336	0.0170983	0.0162468
dmr1057530	chr17	41515909	41515927	+	12986	176621	rs10573930	chr17	41692548	41692551	106	122.583	0.956481	4104.69	4.20791e-05	0.146999	-0.11702	0.0512949	0.0494151
dmr1057554	chr17	41533705	41533704	+	12959	479228	rs11654626	chr17	42012932	42012932	106	107.956	0.946392	6311.11	2.81192e-06	0.187753	0.638569	0.0234977	0.0182926
dmr1057575	chr17	41547458	41547457	+	12955	76431	rs8073131	chr17	41623888	41623888	106	99.6441	0.971604	1316.67	1.23196e-05	0.165691	-0.365356	0.0335966	0.0327003
dmr1057603	chr17	41571093	41571092	+	12945	-29775	rs34298417	chr17	41541318	41541318	106	121.776	0.92379	2228.91	2.60055e-05	0.154359	-0.352266	0.0228977	0.020484
dmr1057642	chr17	41599898	41599897	+	12960	-149932	rs111290296	chr17	41449966	41449966	106	114.954	0.958262	2785.73	6.11626e-06	0.176207	-0.492402	0.00929907	0.00859806
dmr1057711	chr17	41643470	41643469	+	12941	-25773	rs58814537	chr17	41617697	41617697	106	109.385	0.873644	3938.05	4.48465e-06	0.180833	-0.363898	0.0246975	0.0225568
dmr1057714	chr17	41645763	41645762	+	12946	78531	rs5001709	chr17	41724293	41724293	106	110.234	0.941879	1772.72	2.83204e-05	0.153058	-0.291527	0.0464954	0.04246
dmr1057762	chr17	41690667	41690666	+	12983	506348	rs79451087	chr17	42197014	42197014	106	57.0682	0.934281	3292.43	5.23019e-10	0.306303	87.0255	0.0492951	0.023534
dmr1057765	chr17	41696530	41696531	+	12969	-811084	rs11308793	chr17	40885445	40885446	106	113.225	0.928963	3733.9	1.72386e-06	0.194954	0.284015	0.00519948	0.00444194
dmr1057771	chr17	41701110	41701109	+	12951	-884302	rs4243256	chr17	40816808	40816808	106	117.697	0.950873	3199.09	6.73728e-08	0.241312	0.487791	0.00019998	6.83629e-05
dmr1057783	chr17	41710895	41710894	+	12914	-192607	rs3744784	chr17	41518288	41518288	106	109.903	0.965394	2235.11	1.03166e-05	0.168366	0.528307	0.0177982	0.018386
dmr1057803	chr17	41725037	41725036	+	12848	-175150	rs10512487	chr17	41549887	41549887	106	65.6807	0.982359	3518.29	1.35556e-10	0.323424	-0.433575	0.00589941	0.00177952
dmr1057821	chr17	41735170	41735169	+	12810	429793	rs73313604	chr17	42164962	42164962	106	61.5918	0.989583	4278.6	9.13893e-11	0.328347	0.78793	0.0144986	0.00370718
dmr105786	chr1	96825511	96825510	+	12586	-592484	rs9660321	chr1	96233027	96233027	106	55.3602	0.917284	3584.28	2.64281e-10	0.315008	2.41151	0.030297	0.0265231
dmr1057905	chr17	41786296	41786320	+	12737	-954694	rs77484885	chr17	40831602	40831602	106	80.2453	1.11993	2265.23	9.07854e-07	0.204312	-0.702535	0.0318968	0.028244
dmr1058019	chr17	41863790	41863804	+	12616	628852	rs56143576	chr17	42492656	42492656	106	96.2799	1.00909	2324.29	6.47109e-06	0.175364	-0.629518	0.0250975	0.0380513
dmr1058084	chr17	41939162	41939452	+	12517	-959716	rs11078971	chr17	40979446	40979446	106	120.461	0.997421	2926.34	5.40266e-05	0.14316	0.145087	0.0512949	0.0480551
dmr1058151	chr17	41994952	41994952	+	12208	-18491	rs71705091	chr17	41976461	41976461	106	97.7084	0.937858	1390.48	4.8644e-10	0.307232	-0.366228	9.999e-05	7.24662e-06
dmr1058179	chr17	42027446	42027445	+	12065	-661521	rs201817251	chr17	41365923	41365925	106	60.0908	1.15837	941.851	3.17239e-08	0.251738	-95.5793	0.00939906	0.0158977
dmr1058180	chr17	42028128	42028127	+	12063	-685559	rs115879231	chr17	41342569	41342569	106	106.756	0.971888	3829.79	1.19976e-05	0.166091	-298.791	0.0478952	0.0462872
dmr10581	chr1	8054342	8054341	+	14365	-596857	rs74055731	chr1	7457485	7457485	106	114.095	0.973805	2868.1	3.21366e-05	0.151127	0.756488	0.0511949	0.0491961
dmr1058259	chr17	42080256	42080255	+	11820	-475120	rs6503642	chr17	41605136	41605136	106	114.944	0.963846	1386.49	5.01725e-05	0.144298	-0.24759	0.039696	0.0377081
dmr1058358	chr17	42168153	42168153	+	11324	887292	rs62076408	chr17	43055445	43055445	106	37.69	1.11636	4814.62	5.34957e-14	0.415118	1.73425	0.050195	0.02418
dmr1058399	chr17	42204001	42204000	+	11184	-356894	rs4796720	chr17	41847107	41847107	106	70.6908	0.730884	2072.37	1.12871e-08	0.265834	0.313465	0.0346965	0.027856
dmr1058492	chr17	42305427	42305564	+	10605	-577958	rs7211623	chr17	41727469	41727469	106	105.969	1.01143	3207.25	1.41006e-05	0.163652	0.124748	0.0448955	0.0425893
dmr1058658	chr17	42453243	42453259	+	10788	-978601	rs75610311	chr17	41474642	41474642	106	104.623	1.12168	2471.67	1.80083e-05	0.159947	2.49568	0.029997	0.0323204
dmr105880	chr1	96928603	96928602	+	12545	993350	rs151330058	chr1	97921952	97921952	106	119.55	0.946941	2426.53	1.78339e-05	0.160095	-1.97618	0.0176982	0.016084
dmr1058830	chr17	42599047	42599046	+	10455	327064	rs397814835	chr17	42926110	42926110	106	92.5533	1.00928	3308.99	2.68269e-06	0.188447	-0.331255	0.0428957	0.0364745
dmr1058838	chr17	42610232	42610320	+	10451	-82623	rs743592	chr17	42527609	42527609	106	121.91	0.963217	2158.26	1.97336e-05	0.158558	-0.334463	0.0140986	0.0120975
dmr1058926	chr17	42675999	42675998	+	10416	289796	rs71377298	chr17	42965794	42965794	106	91.0834	0.959145	2816.21	5.23048e-07	0.212285	0.302034	0.0180982	0.0114807
dmr1058933	chr17	42681259	42681258	+	10409	239686	rs8079497	chr17	42920944	42920944	106	106.973	0.713986	5856.05	9.20763e-07	0.204107	1.46177	0.0345965	0.0242198
dmr1058934	chr17	42682494	42682493	+	10407	-384342	rs9916125	chr17	42298152	42298152	106	80.4627	0.766891	1371.65	2.08873e-07	0.225404	0.64753	0.0284972	0.027874
dmr1058938	chr17	42684962	42685116	+	10408	-1058	rs2271029	chr17	42683904	42683904	106	111.952	0.9888	2345.74	7.21517e-10	0.302163	0.106864	9.999e-05	6.67077e-07
dmr105893	chr1	96940233	96940232	+	12554	-334518	rs11580962	chr1	96605715	96605715	106	122.086	0.965298	3771.84	1.26159e-05	0.165333	0.561942	0.0138986	0.01232
dmr105900	chr1	96944660	96944659	+	12560	855728	rs13376217	chr1	97800387	97800387	106	112.47	0.860188	8360	5.45229e-06	0.177922	-92.0879	0.0563944	0.0414399
dmr1059030	chr17	42778249	42778248	+	10222	224072	rs570810201	chr17	43002320	43002322	106	73.817	1.04082	1601.01	1.27301e-07	0.232402	-2.88246	0.0159984	0.0140341
dmr105905	chr1	96955889	96955888	+	12542	104871	rs141355957	chr1	97060759	97060759	106	114.157	1.03074	7196.29	1.17834e-05	0.166363	5.20586	0.0372963	0.0341647
dmr1059120	chr17	42867551	42867550	+	10159	-453653	rs72823055	chr17	42413898	42413898	106	116.797	0.923665	1438.73	3.94391e-05	0.147993	-0.757354	0.0347965	0.0311055
dmr1059164	chr17	42895574	42895587	+	10238	-11312	rs16968112	chr17	42884262	42884262	106	100.193	1.02791	1878.7	8.03244e-06	0.172127	-0.361537	0.0208979	0.0236148
dmr1059203	chr17	42920678	42920678	+	10282	-750971	rs116859349	chr17	42169707	42169707	106	88.5369	1.18301	1572.9	8.82343e-06	0.170717	-1.01131	0.0290971	0.0424922
dmr1059311	chr17	43017851	43017850	+	10536	-594181	rs1032072	chr17	42423670	42423670	106	118.08	1.01457	2781.83	2.59963e-06	0.188912	1.12541	0.00289971	0.00176003
dmr1059339	chr17	43037655	43037654	+	10558	647319	rs74896799	chr17	43684973	43684973	106	56.7783	1.01357	4240.09	2.15774e-09	0.287896	47.6051	0.0610939	0.0485875
dmr1059451	chr17	43195182	43195181	+	10515	254663	rs28597956	chr17	43449844	43449844	106	86.7771	0.797226	4767.48	3.22878e-10	0.312465	-0.723642	0.00139986	0.000475317
dmr1059589	chr17	43384354	43384353	+	10635	231674	rs11079736	chr17	43616027	43616027	106	116.652	0.946235	1248.71	7.56679e-05	0.137965	-0.551705	0.0513949	0.0488084
dmr1059622	chr17	43409884	43409883	+	10602	-779513	rs11654144	chr17	42630371	42630371	106	102.946	0.87971	1755.04	1.81171e-06	0.194225	-0.879839	0.009999	0.00897567
dmr1059658	chr17	43431751	43431820	+	10606	-792591	rs12952407	chr17	42639160	42639160	106	101.011	1.13463	2319.08	4.32882e-06	0.181359	0.190786	0.0079992	0.00908975
dmr105965	chr1	97001021	97001020	+	12477	-914552	rs223245	chr1	96086469	96086469	106	116	0.956903	1914.32	8.19334e-06	0.171829	-0.401155	0.00949905	0.00742297
dmr1059684	chr17	43449538	43449537	+	10606	125876	rs4792998	chr17	43575413	43575413	106	113.639	0.922903	1885.06	3.39838e-05	0.150273	-0.229446	0.0463954	0.0439469
dmr1059722	chr17	43475007	43475006	+	10588	272320	rs7342930	chr17	43747326	43747326	106	119.012	0.975149	1458.14	2.67357e-05	0.153937	-0.409893	0.0152985	0.013952
dmr1059804	chr17	43562617	43562616	+	10653	692824	rs45520231	chr17	44255440	44255440	106	116.186	0.985353	1838.17	2.3046e-05	0.156199	-2.19653	0.019698	0.0181088
dmr1059810	chr17	43565796	43565795	+	10654	987161	rs189320557	chr17	44552956	44552956	106	60.7947	1.41785	1209.09	3.8728e-07	0.216601	2.438	0.0355964	0.0498134
dmr1059974	chr17	43685114	43685201	+	10833	284587	rs7208900	chr17	43969788	43969788	106	115.637	0.996253	2924.7	3.38892e-05	0.150315	0.174758	0.0442956	0.0430904
dmr1059976	chr17	43685740	43685753	+	10835	-90000	rs1728172	chr17	43595740	43595740	106	121.589	0.961818	2015.33	1.71155e-05	0.160718	0.182744	0.0106989	0.0100398
dmr1060001	chr17	43701718	43701717	+	10859	-687318	rs10840	chr17	43014400	43014400	106	35.3506	1.46456	1716.98	3.0206e-13	0.395957	0.593249	0.0140986	0.00858822
dmr1060003	chr17	43703116	43703116	+	10860	7074	rs9897313	chr17	43710190	43710190	106	114.53	0.949123	1091.87	9.82793e-09	0.267703	-0.476699	9.999e-05	5.36419e-06
dmr1060027	chr17	43720290	43720289	+	10899	577497	rs143528328	chr17	44297786	44297786	106	85.1105	1.07528	3975.3	2.87845e-07	0.220843	-13.7077	0.0229977	0.0121235
dmr1060059	chr17	43742947	43743087	+	10941	600336	rs17193431	chr17	44343423	44343423	106	69.5107	1.25318	2479.49	1.26262e-07	0.232517	13.0525	0.0178982	0.0189069
dmr1060159	chr17	43812769	43812828	+	10990	82793	rs115435222	chr17	43895621	43895621	106	114.644	1.02742	2797.3	6.26201e-07	0.20969	-1.34276	0.00069993	0.000492475
dmr1060259	chr17	43879365	43879401	+	11026	-194392	rs74896799	chr17	43684973	43684973	106	106.559	1.1384	2873.24	2.37441e-05	0.155745	28.9199	0.0325967	0.0402734
dmr1060429	chr17	43995256	43995255	+	11123	326179	rs34365655	chr17	44321434	44321434	106	87.6881	1.00432	2910.84	1.42936e-06	0.197698	-2.312	0.0388961	0.0330107
dmr1060446	chr17	44005141	44005140	+	11153	-621970	rs111231260	chr17	43383169	43383171	106	67.9787	0.95669	1900.62	5.28006e-08	0.2447	-41.0765	0.0182982	0.0301879
dmr1060543	chr17	44101129	44101187	+	11419	722715	rs35271426	chr17	44823902	44823902	106	125.088	0.943861	4336.45	2.93396e-05	0.152518	0.361967	0.0339966	0.0302689
dmr106066	chr1	97123013	97123012	+	12551	789855	rs76262725	chr1	97912867	97912867	106	117.583	0.962864	1536.26	1.38049e-05	0.163972	1.65028	0.0107989	0.0087096
dmr1060677	chr17	44227349	44227348	+	11569	250769	rs9891016	chr17	44478117	44478117	106	120.358	0.950421	2733.78	3.13354e-05	0.151513	0.230594	0.0310969	0.0300837
dmr1060851	chr17	44339137	44339136	+	11906	654044	rs12453575	chr17	44993180	44993180	106	110.669	0.974932	2149.69	2.83627e-05	0.153035	-0.522674	0.0431957	0.0435431
dmr106090	chr1	97149876	97149970	+	12576	324642	rs201003495	chr1	97474612	97474614	106	54.6355	1.55227	3758.45	1.22156e-08	0.264764	-2.09266	0.0227977	0.0412697
dmr1060932	chr17	44396122	44396121	+	11781	-354083	rs9889226	chr17	44042039	44042039	106	86.7254	0.998002	2674.88	1.73062e-06	0.194897	0.274625	0.0448955	0.040498
dmr1060944	chr17	44417671	44417670	+	11763	-215774	rs59592125	chr17	44201897	44201897	106	76.9121	1.18878	5272.04	2.58766e-09	0.285504	-2.0351	0.0019998	0.000601442
dmr1060983	chr17	44482431	44482442	+	11676	170494	rs151256532	chr17	44652936	44652936	106	72.1504	0.995287	2942.6	9.11356e-09	0.268721	0.800286	0.010299	0.00656539
dmr1061057	chr17	44546488	44546487	+	11475	-558538	rs72838312	chr17	43987950	43987950	106	103.454	0.786204	8501.73	2.62574e-08	0.254336	-0.597475	0.00279972	0.00196508
dmr1061207	chr17	44637257	44637256	+	10971	-695131	rs231471	chr17	43942126	43942126	106	119.374	0.990496	2919.36	2.21784e-05	0.156783	-0.313913	0.0222978	0.0202293
dmr1061221	chr17	44645138	44645137	+	10929	-775433	rs231530	chr17	43869705	43869705	106	117.345	0.933658	2967.79	1.27721e-05	0.165147	-0.241651	0.0192981	0.0176857
dmr106125	chr1	97184098	97184097	+	12540	770049	rs9729190	chr1	97954146	97954146	106	118.919	0.95591	1779.15	2.95935e-05	0.152387	-0.212434	0.0222978	0.020736
dmr106132	chr1	97193565	97193564	+	12522	-947142	rs557712256	chr1	96246423	96246423	106	119.592	1.04587	3808.38	9.67774e-06	0.169328	1.75707	0.0108989	0.00779571
dmr1061454	chr17	44843844	44843843	+	9901	341809	rs8068816	chr17	45185652	45185652	106	96.9734	0.777029	10620.6	6.677e-08	0.241437	-0.738461	0.0251975	0.0104975
dmr1061492	chr17	44883642	44883642	+	9678	-37578	rs6503404	chr17	44846064	44846064	106	114.54	0.958126	1222.98	2.47728e-10	0.315828	-0.396438	9.999e-05	1.18012e-07
dmr1061563	chr17	44945212	44945211	+	9282	-689772	rs45520231	chr17	44255440	44255440	106	117.035	0.927385	1094.72	6.00874e-05	0.141522	-2.77664	0.0388961	0.0357755
dmr1061718	chr17	45077611	45077724	+	8649	-902816	rs7213436	chr17	44174795	44174795	106	80.8664	1.12199	2562.89	1.41752e-07	0.230887	-0.242412	0.00849915	0.00606519
dmr1061814	chr17	45169089	45169088	+	8242	-243753	rs111305569	chr17	44925336	44925336	106	74.4898	0.675228	3197.03	5.76593e-09	0.274865	-0.775058	0.0339966	0.0239923
dmr1061838	chr17	45183672	45183671	+	8185	18345	rs145491172	chr17	45202016	45202016	106	101.166	1.10328	2182.5	1.64019e-05	0.161364	-2.3155	0.0310969	0.0384982
dmr1061855	chr17	45194414	45194413	+	8123	-631283	rs397729212	chr17	44563131	44563131	106	116.113	0.926989	2073.82	1.03778e-05	0.168277	0.280133	0.0139986	0.0118439
dmr1061953	chr17	45271407	45271406	+	7740	-39308	rs9907333	chr17	45232099	45232099	106	28.3529	1.6982	2077.97	2.66543e-16	0.470197	2.72375	0.00139986	0.00432602
dmr1062011	chr17	45321639	45321639	+	7408	-139287	rs62066678	chr17	45182352	45182352	106	102.77	0.941449	2603.57	4.57738e-06	0.180528	-0.599971	0.0260974	0.0215222
dmr1062040	chr17	45349139	45349173	+	7241	-84365	rs1047833	chr17	45264774	45264774	106	122.293	0.922359	1658.35	1.50745e-05	0.162642	0.0956926	0.0107989	0.00848917
dmr1062063	chr17	45367199	45367198	+	7171	-286858	rs7214267	chr17	45080341	45080341	106	126.061	0.950526	2275.91	1.85408e-05	0.159505	-0.248243	0.010099	0.00887318
dmr1062100	chr17	45396208	45396207	+	7042	-169230	rs4316799	chr17	45226978	45226978	106	44.1598	0.932985	5470.15	7.14348e-16	0.460354	185.267	0.0141986	0.00184747
dmr1062125	chr17	45422153	45422284	+	6909	-101827	rs191143491	chr17	45320326	45320326	106	58.2586	0.788641	1006	1.24395e-10	0.3245	7.25622	0.0119988	0.00781134
dmr1062174	chr17	45469487	45469487	+	6689	32776	rs2139892	chr17	45502263	45502263	106	121.993	0.928342	1314.2	4.06596e-07	0.215903	-0.343879	9.999e-05	0.00014584
dmr1062309	chr17	45645823	45645823	+	5518	-149958	rs2903705	chr17	45495865	45495865	106	95.7934	0.906701	933.749	1.09059e-10	0.326144	-0.624388	9.999e-05	3.07954e-06
dmr1062314	chr17	45648626	45648626	+	5502	242423	rs7210728	chr17	45891049	45891049	106	124.032	0.950096	1473.22	2.16889e-05	0.157123	-0.364324	0.00869913	0.00833359
dmr106232	chr1	97336985	97336984	+	12514	898269	rs34427515	chr1	98235253	98235254	106	121.558	0.941583	2487.98	6.1672e-07	0.20991	-0.267225	0.00059994	0.000384328
dmr1062342	chr17	45667160	45667160	+	5410	-183825	rs115310713	chr17	45483335	45483335	106	89.0131	1.25987	1157.63	6.58633e-06	0.1751	-1.97983	0.0141986	0.0159746
dmr1062348	chr17	45670745	45670744	+	5400	-836356	rs392407	chr17	44834389	44834389	106	96.9527	0.789681	3340.22	8.31015e-07	0.205595	0.521492	0.0363964	0.0241533
dmr1062357	chr17	45676530	45676741	+	5379	215790	rs9910173	chr17	45892531	45892531	106	100.876	1.0049	1615.95	4.45631e-07	0.214588	-0.272895	0.00209979	0.00132134
dmr1062362	chr17	45679092	45679345	+	5375	25036	rs1724425	chr17	45704381	45704381	106	85.7006	1.21203	828.413	5.89253e-06	0.176763	-0.146366	0.00979902	0.0171746
dmr1062364	chr17	45680085	45680093	+	5374	-191611	rs62065445	chr17	45488474	45488474	106	111.424	1.03221	2228.87	4.63283e-06	0.180349	-0.361677	0.00509949	0.00490275
dmr1062375	chr17	45687621	45687621	+	5355	204910	rs9910173	chr17	45892531	45892531	106	107.408	0.931101	1162.31	1.00969e-07	0.235657	-0.554149	0.00039996	0.000187607
dmr1062384	chr17	45693347	45693347	+	5332	-20771	rs1631850	chr17	45672576	45672576	106	118.639	0.945305	1050.89	2.30289e-06	0.190698	0.308194	0.00189981	0.000924444
dmr1062386	chr17	45694243	45694243	+	5329	-208015	rs4792864	chr17	45486228	45486228	106	126.33	0.944642	1992.4	2.01709e-05	0.158225	0.234548	0.009999	0.00867482
dmr1062387	chr17	45694886	45695131	+	5324	195918	rs7210728	chr17	45891049	45891049	106	118.908	1.02348	1839.71	7.32975e-05	0.138457	-0.186242	0.0431957	0.0440104
dmr1062419	chr17	45716208	45716208	+	5218	-296179	rs1230078	chr17	45420029	45420029	106	125.254	0.962962	2034.53	2.09029e-05	0.157684	0.209287	0.00939906	0.0091502
dmr1062431	chr17	45724227	45724227	+	5183	201347	rs34683530	chr17	45925574	45925575	106	123.049	0.937117	1173.36	2.13063e-05	0.157393	-0.293197	0.00959904	0.00769909
dmr1062433	chr17	45725606	45725606	+	5181	-291374	rs2959950	chr17	45434232	45434232	106	113.205	0.975652	1027.37	2.25405e-07	0.224323	-0.299196	0.00039996	0.000113949
dmr1062435	chr17	45727105	45727254	+	5175	165277	rs9910173	chr17	45892531	45892531	106	118.163	1.00224	2223.27	8.33606e-06	0.17157	-0.360931	0.00649935	0.00552475
dmr1062438	chr17	45728649	45729086	+	5161	992764	rs199455	chr17	46721850	46721850	106	120.679	0.992877	1960.23	1.36979e-08	0.263212	0.18112	9.999e-05	2.94792e-06
dmr1062453	chr17	45738940	45738940	+	5129	982910	rs199455	chr17	46721850	46721850	106	125.399	0.953306	1746.63	2.6663e-06	0.188538	0.296754	0.00109989	0.000819776
dmr1062455	chr17	45740532	45740542	+	5130	981308	rs199455	chr17	46721850	46721850	106	121.724	0.924287	2166.23	1.61609e-06	0.195901	0.246318	0.00119988	0.00106906
dmr1062492	chr17	45766328	45766503	+	5104	955347	rs199455	chr17	46721850	46721850	106	121.941	0.971539	1739.66	6.30086e-06	0.175762	-0.191598	0.00389961	0.00264714
dmr1062494	chr17	45767615	45767675	+	5102	146530	rs141801658	chr17	45914205	45914205	106	113.256	1.01015	1909.24	6.2718e-07	0.209667	-0.324242	0.00039996	0.000455485
dmr1062504	chr17	45772134	45772133	+	5091	-768813	rs73311332	chr17	45003321	45003321	106	89.5721	0.785312	8448.06	9.69489e-08	0.236227	1.77376	0.0552945	0.0244903
dmr1062517	chr17	45779543	45779542	+	5091	-991452	rs12449543	chr17	44788091	44788091	106	123.805	0.936303	1031.03	0.000117028	0.13121	0.357356	0.0419958	0.0404267
dmr1062532	chr17	45790583	45790617	+	5093	-390987	rs68102896	chr17	45399591	45399596	106	117.728	0.97682	2386.79	4.19913e-05	0.147032	-0.182728	0.0427957	0.0402066
dmr1062552	chr17	45802681	45802681	+	5093	-90652	rs67075558	chr17	45712022	45712029	106	125.616	0.956395	1298.5	4.53938e-05	0.145836	-0.273276	0.0164984	0.0142847
dmr1062555	chr17	45804425	45804643	+	5093	977706	rs70602	chr17	46782349	46782349	106	122.956	0.942953	2347.53	7.84613e-06	0.172479	0.0869359	0.00539946	0.00487578
dmr1062564	chr17	45811152	45811401	+	5088	-428821	rs4792855	chr17	45382331	45382331	106	90.9281	1.07168	1094.55	8.40762e-06	0.171442	0.118022	0.0184982	0.030715
dmr1062576	chr17	45816759	45817204	+	5085	931486	rs9896243	chr17	46748690	46748690	106	90.4934	1.09927	1673.74	1.79571e-07	0.227546	-0.228282	0.00109989	0.00125669
dmr1062587	chr17	45824631	45825156	+	5083	-328766	rs2903705	chr17	45495865	45495865	106	99.8926	1.14242	2114.57	1.92516e-07	0.226561	-0.181742	0.00059994	0.000316811
dmr1062591	chr17	45827768	45827771	+	5073	920919	rs9896243	chr17	46748690	46748690	106	119.84	0.904963	2107.01	8.98641e-07	0.20446	-0.368572	0.00129987	0.000807951
dmr1062606	chr17	45837773	45838249	+	5084	944100	rs70602	chr17	46782349	46782349	106	99.023	1.08751	1456.5	4.83824e-06	0.179703	0.0796135	0.00889911	0.00956126
dmr1062609	chr17	45839566	45839570	+	5085	-343701	rs2903705	chr17	45495865	45495865	106	110.7	0.931513	1161.52	1.20875e-06	0.200146	-0.447711	0.00169983	0.00136132
dmr1062623	chr17	45848239	45848239	+	5071	931036	rs199515	chr17	46779275	46779275	106	126.682	0.943953	1653.05	3.46325e-07	0.218201	0.249657	0.00039996	7.43517e-05
dmr1062624	chr17	45848568	45848600	+	5070	900090	rs9896243	chr17	46748690	46748690	106	120.72	0.97622	2194.71	4.97705e-06	0.179282	-0.22245	0.00419958	0.00279665
dmr1062627	chr17	45849924	45850012	+	5083	938225	rs199498	chr17	46788237	46788237	106	97.9154	1.15533	1181.64	8.50817e-06	0.171263	-0.31423	0.0069993	0.0113343
dmr1062640	chr17	45860094	45860140	+	5096	-364229	rs2903705	chr17	45495865	45495865	106	103.826	0.903553	1367.17	1.33211e-09	0.294211	-0.504331	9.999e-05	9.61161e-06
dmr1062644	chr17	45862570	45862570	+	5097	886120	rs9896243	chr17	46748690	46748690	106	125.471	0.948491	1505.91	1.87889e-05	0.159303	-0.412066	0.00689931	0.00648017
dmr1062645	chr17	45862863	45862863	+	5096	5497	rs7220421	chr17	45868360	45868360	106	108.909	0.907511	1615.32	1.70175e-07	0.228307	-0.24971	0.00129987	0.000427187
dmr1062646	chr17	45863132	45863319	+	5098	916247	rs199513	chr17	46779566	46779566	106	112.635	0.9292	1818.09	1.58773e-10	0.32144	0.212587	9.999e-05	2.53935e-07
dmr1062657	chr17	45871226	45872527	+	5137	909822	rs70602	chr17	46782349	46782349	106	114.519	1.0927	2052.8	4.03919e-05	0.147627	0.0710576	0.0310969	0.028276
dmr1062664	chr17	45877320	45877517	+	5118	844333	rs199455	chr17	46721850	46721850	106	107.553	1.08385	1683.26	1.7988e-06	0.19433	0.223355	0.00189981	0.00148197
dmr1062670	chr17	45881258	45881370	+	5106	986959	rs4968242	chr17	46868329	46868329	106	120.585	0.948667	1739.92	6.20605e-05	0.141024	0.74786	0.0438956	0.040178
dmr1062673	chr17	45882975	45882975	+	5101	-387110	rs2903705	chr17	45495865	45495865	106	102.201	0.879219	1464.23	4.12363e-12	0.365871	-0.620243	9.999e-05	1.35138e-07
dmr1062695	chr17	45900856	45901168	+	5093	-404991	rs2903705	chr17	45495865	45495865	106	57.5754	1.29382	837.713	3.05138e-11	0.341868	-0.245096	0.00019998	9.24614e-05
dmr1062700	chr17	45905031	45905030	+	5095	-424593	rs10401017	chr17	45480438	45480438	106	121.424	0.948623	2074.47	4.90333e-05	0.144651	-0.530908	0.0380962	0.034628
dmr1062709	chr17	45911257	45911257	+	5105	871092	rs70602	chr17	46782349	46782349	106	105.793	0.944114	960.294	8.64627e-12	0.357091	0.412488	9.999e-05	2.51061e-08
dmr1062714	chr17	45914868	45915303	+	5096	833387	rs9896243	chr17	46748690	46748690	106	71.1152	1.18278	1017.96	9.3579e-09	0.268364	-0.218325	0.00179982	0.000829226
dmr1062717	chr17	45916963	45917283	+	5093	-24432	rs9910173	chr17	45892531	45892531	106	74.6865	1.20551	1888.22	1.13819e-08	0.265721	-0.235203	0.00269973	0.000885099
dmr1062723	chr17	45921529	45922238	+	5094	799612	rs199455	chr17	46721850	46721850	106	111.186	1.07041	1697.83	3.6772e-05	0.149066	0.0665583	0.0280972	0.0304289
dmr1062724	chr17	45923017	45923243	+	5091	860394	rs199504	chr17	46783637	46783637	106	108.578	1.07223	1529.41	1.59169e-05	0.161818	0.149912	0.0115988	0.0138192
dmr1062725	chr17	45923630	45924014	+	5096	857764	rs415430	chr17	46781778	46781778	106	92.2738	1.08586	1149.16	6.01918e-08	0.24288	0.153673	9.999e-05	0.000249554
dmr1062731	chr17	45930128	45930361	+	5107	851988	rs70602	chr17	46782349	46782349	106	101.311	1.11236	1719.23	1.54573e-09	0.292269	0.167017	0.00019998	1.50533e-06
dmr1062736	chr17	45933355	45933709	+	5096	848069	rs415430	chr17	46781778	46781778	106	87.6156	1.14674	1674.84	1.59226e-06	0.196118	0.0958194	0.0161984	0.0113947
dmr1062742	chr17	45937018	45937066	+	5091	845283	rs70602	chr17	46782349	46782349	106	119.354	0.97792	1952.16	2.04517e-08	0.257756	0.130893	9.999e-05	6.80991e-06
dmr1062743	chr17	45938593	45938592	+	5084	982605	rs11654971	chr17	46921197	46921197	106	125.699	0.932997	1712.08	3.52069e-07	0.217966	-0.296069	0.00029997	9.85748e-05
dmr1062744	chr17	45938971	45939253	+	5082	843096	rs70602	chr17	46782349	46782349	106	119.291	1.03376	2327.93	1.75077e-05	0.160375	0.113548	0.0110989	0.0101929
dmr1062757	chr17	45947680	45947680	+	5073	831439	rs199516	chr17	46779119	46779119	106	103.93	0.913604	1073.46	5.57565e-09	0.275313	0.345898	9.999e-05	2.39381e-05
dmr1062779	chr17	45962525	45962755	+	5051	819023	rs415430	chr17	46781778	46781778	106	94.4684	1.12024	1636.46	2.03818e-10	0.318295	0.113226	9.999e-05	6.63735e-07
dmr106277	chr1	97395605	97395604	+	12494	376468	rs376464357	chr1	97772072	97772072	106	121.548	0.996001	4072.36	7.93213e-06	0.172315	1.56108	0.00859914	0.00709612
dmr106278	chr1	97396473	97396472	+	12491	-956419	rs111703554	chr1	96440054	96440054	106	80.1625	0.735009	5241.53	9.80372e-10	0.298198	17.399	0.00659934	0.00449967
dmr1062790	chr17	45968837	45968980	+	5042	814657	rs199504	chr17	46783637	46783637	106	117.552	1.01968	2293.61	4.2726e-07	0.215192	0.184585	0.00039996	0.000193609
dmr1062797	chr17	45974558	45974786	+	5050	807563	rs70602	chr17	46782349	46782349	106	76.1979	1.24579	852.504	1.57832e-08	0.261287	0.131444	9.999e-05	0.000253408
dmr1062802	chr17	45976871	45976871	+	5044	805478	rs70602	chr17	46782349	46782349	106	108.929	0.90854	1163.3	9.99317e-10	0.297949	0.361841	9.999e-05	2.59514e-06
dmr1062808	chr17	45980229	45980329	+	5047	802020	rs70602	chr17	46782349	46782349	106	110.192	0.991908	2086.92	1.77101e-08	0.259719	0.266287	0.00019998	2.11627e-05
dmr1062813	chr17	45985102	45985101	+	5057	-724968	rs7225083	chr17	45260134	45260134	106	123.618	0.961389	1854.64	7.72351e-05	0.137648	-0.210758	0.0435956	0.0411094
dmr1062815	chr17	45986179	45986178	+	5058	-907412	rs56360935	chr17	45078767	45078767	106	93.8576	1.05079	2279.68	9.12242e-07	0.204242	-0.774735	0.0124988	0.00674455
dmr1062822	chr17	45989888	45990475	+	5073	791874	rs70602	chr17	46782349	46782349	106	79.8209	1.27916	886.07	1.07785e-06	0.201816	0.0787403	0.00379962	0.00605964
dmr1062824	chr17	45991558	45991561	+	5067	730289	rs199455	chr17	46721850	46721850	106	113.639	0.886551	1868.26	2.75012e-09	0.2847	0.252205	0.00019998	6.67206e-06
dmr1062825	chr17	45991833	45992177	+	5064	-512392	rs55925547	chr17	45479441	45479441	106	105.068	1.00387	1938.88	1.28106e-07	0.232313	-0.20943	0.00079992	0.000272824
dmr1062827	chr17	45993179	45993179	+	5063	728671	rs199455	chr17	46721850	46721850	106	111.579	0.925616	1490.22	5.35995e-12	0.362775	0.424422	9.999e-05	1.00526e-08
dmr1062842	chr17	46004131	46004197	+	5055	-821779	rs62066678	chr17	45182352	45182352	106	61.7264	1.38983	606.157	5.85116e-07	0.210669	-0.517141	0.0164984	0.0253131
dmr1062845	chr17	46005958	46005968	+	5053	775810	rs415430	chr17	46781778	46781778	106	97.7809	0.859152	2540.44	3.91561e-08	0.248838	0.260919	0.00229977	0.00108973
dmr1062851	chr17	46011561	46011582	+	5042	-515696	rs2903705	chr17	45495865	45495865	106	101.166	0.923981	1479.51	3.38113e-09	0.281968	-0.484502	0.00019998	2.78911e-05
dmr1062854	chr17	46013044	46013170	+	5040	-120513	rs9910173	chr17	45892531	45892531	106	109.965	1.00048	2283.41	7.14134e-06	0.173889	-0.280562	0.0148985	0.0108924
dmr1062855	chr17	46013489	46013742	+	5042	768607	rs70602	chr17	46782349	46782349	106	102.739	1.02469	1579.86	2.66435e-09	0.285118	0.0979213	9.999e-05	5.45756e-06
dmr1062867	chr17	46021601	46021869	+	5006	-525736	rs2903705	chr17	45495865	45495865	106	104.499	0.895627	1860.74	4.37576e-09	0.278545	-0.147287	0.00029997	3.6096e-05
dmr1062873	chr17	46030735	46030735	+	4980	-130255	rs28646281	chr17	45900480	45900480	106	104.333	0.903285	1193	9.50398e-10	0.2986	-0.494064	9.999e-05	5.81944e-06
dmr1062885	chr17	46044104	46044104	+	4912	744133	rs199498	chr17	46788237	46788237	106	103.153	0.878454	1162.31	1.00391e-08	0.267416	-0.588612	9.999e-05	7.25566e-05
dmr1062889	chr17	46046352	46046352	+	4881	737285	rs199504	chr17	46783637	46783637	106	107.397	0.919409	1026.86	1.08634e-08	0.266351	0.342967	9.999e-05	2.35267e-05
dmr1062895	chr17	46049611	46049610	+	4866	-553746	rs2903705	chr17	45495865	45495865	106	87.9055	0.8513	786.423	4.23614e-11	0.337852	-0.63379	9.999e-05	1.17695e-05
dmr1062899	chr17	46052434	46052584	+	4852	729194	rs415430	chr17	46781778	46781778	106	111.134	1.07779	1775.18	6.08695e-07	0.210099	0.160953	0.00049995	0.000311786
dmr1062900	chr17	46053279	46053279	+	4849	-967305	rs149259770	chr17	45085974	45085974	106	56.3436	0.926727	638.139	6.29071e-09	0.273699	-10.186	0.0168983	0.0210459
dmr1062902	chr17	46054256	46054256	+	4846	-558391	rs2903705	chr17	45495865	45495865	106	100.772	0.830429	1446.29	1.0893e-12	0.38137	-0.652063	9.999e-05	1.50845e-07
dmr1062903	chr17	46055092	46055357	+	4850	110589	rs116957266	chr17	46165946	46165946	106	106.062	1.07605	1676.64	3.41802e-05	0.150184	-0.060011	0.0410959	0.0430307
dmr1062912	chr17	46063383	46063383	+	4853	44730	rs8070420	chr17	46108113	46108113	106	119.529	0.941101	944.467	2.66021e-06	0.188572	-0.451405	0.00159984	0.000917892
dmr1062914	chr17	46065978	46066118	+	4839	716231	rs70602	chr17	46782349	46782349	106	101.062	1.06393	1429.72	9.72009e-08	0.236191	0.193092	0.00039996	0.000159118
dmr1062917	chr17	46072173	46072375	+	4829	715862	rs199498	chr17	46788237	46788237	106	112.128	0.904063	1122.2	1.70038e-05	0.160818	-0.420016	0.0188981	0.0173199
dmr1062923	chr17	46076233	46076261	+	4817	706088	rs70602	chr17	46782349	46782349	106	82.0258	1.19912	1059.43	5.0254e-08	0.245385	0.212713	0.00079992	0.000450061
dmr1062924	chr17	46077581	46077581	+	4821	704768	rs70602	chr17	46782349	46782349	106	96.6732	0.951409	705.318	7.87746e-11	0.330193	0.386664	9.999e-05	7.87719e-07
dmr1062928	chr17	46084495	46084511	+	4800	697838	rs70602	chr17	46782349	46782349	106	101.777	1.10485	1485.16	9.11093e-06	0.170235	0.196552	0.0121988	0.0128258
dmr1062933	chr17	46089090	46089134	+	4790	692910	rs199505	chr17	46782044	46782044	106	76.5395	1.1149	1242.28	5.14429e-07	0.212524	0.215673	0.0218978	0.0153847
dmr1062934	chr17	46091143	46091143	+	4793	697094	rs199498	chr17	46788237	46788237	106	93.4021	0.964139	633.776	5.24514e-08	0.244792	-0.589601	0.00089991	0.000284519
dmr1062945	chr17	46102163	46102162	+	4805	-906986	rs58040186	chr17	45195177	45195177	106	73.6721	1.17675	726.238	3.30549e-06	0.185361	-0.682161	0.0278972	0.0437684
dmr1062956	chr17	46111280	46111279	+	4813	785265	rs197931	chr17	46896544	46896544	106	98.6504	1.06408	1610.2	4.55976e-06	0.180586	0.848041	0.0149985	0.0116619
dmr1062970	chr17	46128325	46128325	+	4760	654024	rs70602	chr17	46782349	46782349	106	118.08	0.937024	1289.48	1.17395e-08	0.265302	0.320882	9.999e-05	5.19854e-06
dmr1062972	chr17	46129995	46130457	+	4759	-238946	rs7210728	chr17	45891049	45891049	106	108.412	0.911499	2400.91	3.78798e-06	0.183341	-0.146053	0.0165983	0.0112793
dmr1062973	chr17	46131998	46131998	+	4751	-636133	rs2903705	chr17	45495865	45495865	106	95.4	0.873003	820.902	1.34066e-09	0.294127	-0.597534	0.00019998	3.45344e-05
dmr1062975	chr17	46134136	46134136	+	4760	647642	rs415430	chr17	46781778	46781778	106	102.874	0.940076	856.297	1.99632e-11	0.347028	0.411746	9.999e-05	9.69732e-08
dmr1062978	chr17	46137448	46137594	+	4753	641972	rs199513	chr17	46779566	46779566	106	85.8766	1.28563	880.581	4.29678e-12	0.365387	0.175246	9.999e-05	5.25273e-09
dmr1062980	chr17	46139631	46139792	+	4756	-248582	rs7210728	chr17	45891049	45891049	106	93.7852	1.07781	1421.73	1.45751e-06	0.197412	-0.180868	0.00649935	0.0055708
dmr1062986	chr17	46145877	46145877	+	4741	575973	rs199455	chr17	46721850	46721850	106	117.097	0.920947	1296.37	5.34973e-10	0.306013	0.419237	9.999e-05	3.24929e-07
dmr1062987	chr17	46146020	46146261	+	4740	635783	rs199505	chr17	46782044	46782044	106	114.395	1.01246	1482.49	1.60398e-05	0.161702	-0.0904845	0.0121988	0.01024
dmr1062989	chr17	46148242	46148625	+	4752	630890	rs199514	chr17	46779515	46779515	106	101.642	1.16541	1678.79	2.49963e-06	0.18949	0.135679	0.00269973	0.00272644
dmr1062998	chr17	46155251	46155355	+	4740	626994	rs70602	chr17	46782349	46782349	106	114.644	0.960327	1236.4	3.43009e-13	0.394526	0.0874408	9.999e-05	1.21934e-10
dmr1063000	chr17	46156698	46156698	+	4739	625651	rs70602	chr17	46782349	46782349	106	121.869	0.96336	1847.08	2.05444e-05	0.157947	0.198868	0.0121988	0.0109216
dmr1063004	chr17	46160424	46160424	+	4735	621925	rs70602	chr17	46782349	46782349	106	114.281	0.933255	1186.23	2.50949e-11	0.34425	0.382962	9.999e-05	1.84005e-08
dmr1063005	chr17	46161124	46161124	+	4736	618442	rs199513	chr17	46779566	46779566	106	94.6133	1.08906	1552.65	1.53166e-08	0.261695	0.232458	0.00019998	6.15765e-05
dmr1063006	chr17	46163137	46163137	+	4732	-44910	rs35018866	chr17	46118227	46118227	106	77.1916	0.873698	2656.9	1.42513e-13	0.404345	-0.262366	9.999e-05	4.77384e-06
dmr1063011	chr17	46165272	46165423	+	4737	614143	rs199513	chr17	46779566	46779566	106	111.538	0.897934	1159.29	1.8128e-15	0.450891	0.127673	9.999e-05	7.49289e-12
dmr1063012	chr17	46166041	46166041	+	4739	582649	rs9896243	chr17	46748690	46748690	106	52.6998	1.51802	597.105	5.91023e-09	0.274534	-0.341974	0.00109989	0.00276554
dmr1063013	chr17	46166373	46166373	+	4738	614989	rs199509	chr17	46781362	46781362	106	111.911	0.895634	1402.44	3.20657e-10	0.312553	0.224792	9.999e-05	7.79809e-07
dmr1063016	chr17	46169040	46169259	+	4731	612785	rs199505	chr17	46782044	46782044	106	109.903	0.952301	1396.84	5.87611e-11	0.333822	0.152954	9.999e-05	8.42651e-08
dmr1063021	chr17	46174332	46174733	+	4730	607616	rs70602	chr17	46782349	46782349	106	120.565	0.907533	2044.85	6.99865e-14	0.412182	0.182559	9.999e-05	3.40373e-11
dmr1063024	chr17	46176926	46177014	+	4724	602261	rs199515	chr17	46779275	46779275	106	113.412	0.924512	1945.76	1.61364e-12	0.376833	0.337052	9.999e-05	2.72252e-09
dmr1063029	chr17	46180543	46180542	+	4725	-998191	rs62066678	chr17	45182352	45182352	106	44.6773	1.21782	2215.87	3.01981e-14	0.421316	-0.684495	0.00769923	0.000448398
dmr1063036	chr17	46183772	46183772	+	4732	598006	rs415430	chr17	46781778	46781778	106	112.936	0.920215	796.088	8.72678e-06	0.170882	0.327488	0.0059994	0.0056963
dmr1063038	chr17	46188212	46188211	+	4718	-243848	rs145825507	chr17	45944364	45944364	106	108.536	1.06927	1797.94	4.25129e-05	0.146842	-4.34664	0.0471953	0.0478907
dmr1063039	chr17	46188924	46189216	+	4719	594421	rs199504	chr17	46783637	46783637	106	105.037	1.04336	1126.31	1.65785e-07	0.228676	0.0838658	0.00049995	0.00014449
dmr1063044	chr17	46197109	46197109	+	4713	782453	rs8079694	chr17	46979562	46979562	106	121.517	0.927104	952.735	2.85738e-05	0.152922	0.392189	0.0143986	0.0103868
dmr1063045	chr17	46197472	46197621	+	4710	-701607	rs2903705	chr17	45495865	45495865	106	83.3611	1.1953	1783.78	4.0322e-08	0.248432	-0.147828	0.00259974	0.000553484
dmr1063046	chr17	46198647	46198647	+	4709	580919	rs199513	chr17	46779566	46779566	106	112.542	0.949013	811.706	9.84525e-17	0.479963	0.526601	9.999e-05	4.85094e-14
dmr1063048	chr17	46200557	46200674	+	4720	581370	rs199505	chr17	46782044	46782044	106	113.06	0.934736	1826.49	2.75512e-08	0.253676	0.0818079	0.00029997	3.64707e-05
dmr1063052	chr17	46205613	46205613	+	4738	576165	rs415430	chr17	46781778	46781778	106	110.254	0.930579	1085.34	4.50411e-13	0.391449	0.342123	9.999e-05	8.1824e-10
dmr1063053	chr17	46206692	46206692	+	4739	576945	rs199504	chr17	46783637	46783637	106	109.126	0.932122	940.411	1.20266e-11	0.35314	0.406134	9.999e-05	2.10536e-08
dmr1063055	chr17	46208165	46208165	+	4743	574184	rs70602	chr17	46782349	46782349	106	117.035	0.918622	1107.86	1.17042e-07	0.233584	0.315996	0.00019998	6.90052e-05
dmr1063058	chr17	46210918	46210918	+	4741	570554	rs199508	chr17	46781472	46781472	106	96.4973	0.956674	1919.51	2.6591e-09	0.285144	0.308721	0.00019998	4.22786e-05
dmr1063064	chr17	46216181	46216181	+	4749	563385	rs199513	chr17	46779566	46779566	106	95.017	0.98621	1853.22	7.51955e-10	0.30163	0.213902	9.999e-05	1.24205e-05
dmr1063065	chr17	46216740	46216740	+	4753	565609	rs70602	chr17	46782349	46782349	106	91.8908	1.05572	1655.98	7.71286e-10	0.301302	0.237727	9.999e-05	9.08139e-06
dmr1063068	chr17	46218732	46218989	+	4746	563360	rs70602	chr17	46782349	46782349	106	113.536	0.946711	2035.82	1.17325e-08	0.26531	0.0666845	9.999e-05	1.38909e-05
dmr1063069	chr17	46219782	46219782	+	4756	562262	rs199505	chr17	46782044	46782044	106	113.381	0.948365	726.514	1.86836e-13	0.401335	0.50001	9.999e-05	7.21161e-11
dmr1063070	chr17	46219870	46219964	+	4756	562385	rs70602	chr17	46782349	46782349	106	124.095	0.942105	2058	3.56237e-07	0.217797	0.0383954	0.00019998	0.000130957
dmr1063082	chr17	46235820	46235911	+	4784	-954933	rs9906671	chr17	45280887	45280887	106	109.778	1.05327	1523.45	5.42586e-05	0.143094	-0.308621	0.0453955	0.0495753
dmr1063085	chr17	46238311	46238311	+	4789	545326	rs199504	chr17	46783637	46783637	106	84.7896	1.17844	917.804	4.95788e-12	0.363697	0.265791	9.999e-05	4.37728e-08
dmr1063092	chr17	46243674	46243755	+	4834	627979	rs11079740	chr17	46871734	46871734	106	95.6691	0.755238	2036.28	2.07312e-06	0.192245	-0.804333	0.0521948	0.0414521
dmr1063093	chr17	46246060	46246059	+	4843	542178	rs199498	chr17	46788237	46788237	106	117.283	0.931522	711.417	6.64257e-05	0.139976	-0.503372	0.0273973	0.0257226
dmr1063098	chr17	46250593	46250654	+	4855	531695	rs70602	chr17	46782349	46782349	106	96.1971	1.22238	993.216	5.65291e-08	0.243753	0.237326	9.999e-05	3.22016e-05
dmr1063101	chr17	46252900	46252899	+	4858	-86954	rs116957266	chr17	46165946	46165946	106	120.917	0.980831	1107.35	5.32906e-05	0.143371	0.709015	0.0219978	0.0189219
dmr1063105	chr17	46254781	46255063	+	4873	527286	rs70602	chr17	46782349	46782349	106	119.654	1.00749	2054.28	1.58696e-05	0.161863	0.068821	0.0107989	0.00884776
dmr1063109	chr17	46257319	46257341	+	4869	523891	rs376907784	chr17	46781232	46781233	106	113.36	1.02092	1587.41	2.79423e-09	0.28449	0.195979	9.999e-05	9.3467e-07
dmr1063111	chr17	46258872	46258872	+	4867	523477	rs70602	chr17	46782349	46782349	106	114.892	0.923617	892.324	2.06082e-18	0.516229	0.538436	9.999e-05	1.23723e-15
dmr1063113	chr17	46260105	46260300	+	4859	522049	rs70602	chr17	46782349	46782349	106	96.3627	1.10475	1279.9	1.32061e-09	0.294324	-0.110231	9.999e-05	2.69388e-06
dmr1063114	chr17	46260727	46260919	+	4861	520859	rs415430	chr17	46781778	46781778	106	72.4816	1.19637	618.636	1.70707e-11	0.348922	0.088572	9.999e-05	1.76756e-06
dmr1063118	chr17	46263141	46263141	+	4862	522906	rs199500	chr17	46786047	46786047	106	104.913	0.923623	729.719	4.39574e-05	0.146329	0.281837	0.0465953	0.0459759
dmr1063120	chr17	46264389	46264567	+	4859	517477	rs199505	chr17	46782044	46782044	106	69.1795	1.36326	567.653	3.061e-08	0.25223	-0.178829	9.999e-05	0.000515731
dmr1063121	chr17	46264971	46265011	+	4856	-781636	rs115310713	chr17	45483335	45483335	106	95.1516	1.06223	1856.32	7.39491e-06	0.173366	-1.13153	0.0371963	0.0316242
dmr1063124	chr17	46265760	46265926	+	4857	516423	rs70602	chr17	46782349	46782349	106	110.524	0.954665	1640.08	2.38054e-14	0.423876	0.111604	9.999e-05	3.51476e-11
dmr1063127	chr17	46267715	46267714	+	4862	518053	rs916888	chr17	46785767	46785767	106	99.9133	0.874627	1639.95	5.23502e-07	0.212272	0.179018	0.00819918	0.00421579
dmr1063129	chr17	46269301	46269325	+	4866	-773436	rs2903705	chr17	45495865	45495865	106	56.24	1.37114	606.094	5.11392e-08	0.245143	-0.326439	0.00879912	0.0115441
dmr1063130	chr17	46270221	46270273	+	4865	512076	rs70602	chr17	46782349	46782349	106	115.13	0.97915	1275.84	1.61313e-11	0.349605	0.259306	9.999e-05	4.22148e-09
dmr1063132	chr17	46271461	46271482	+	4864	507793	rs199515	chr17	46779275	46779275	106	100.948	1.08621	1390.15	1.23165e-07	0.232867	0.147657	0.00029997	0.000165437
dmr1063134	chr17	46272501	46272667	+	4871	509682	rs70602	chr17	46782349	46782349	106	94.075	1.18598	1048.92	1.9692e-10	0.318729	0.258339	9.999e-05	1.74225e-07
dmr1063138	chr17	46274864	46275134	+	4880	506355	rs199507	chr17	46781489	46781489	106	125.451	0.960498	2084.93	3.33067e-09	0.282168	0.107169	9.999e-05	4.71938e-07
dmr1063140	chr17	46276341	46276519	+	4883	505525	rs199505	chr17	46782044	46782044	106	114.55	0.968866	1605.67	4.56911e-11	0.336922	0.172417	9.999e-05	2.17954e-08
dmr1063144	chr17	46279272	46279315	+	4890	503034	rs70602	chr17	46782349	46782349	106	115.668	0.949086	2260.48	1.4789e-09	0.292847	0.196835	9.999e-05	1.27133e-06
dmr1063148	chr17	46281445	46281445	+	4892	544941	rs1221268	chr17	46826386	46826386	106	51.2195	1.43341	527.902	3.87273e-09	0.280168	0.419971	0.00149985	0.00356623
dmr1063149	chr17	46282134	46282346	+	4895	466344	rs9896243	chr17	46748690	46748690	106	104.779	1.01074	1572.02	3.99016e-06	0.182569	-0.0854521	0.0079992	0.00670905
dmr1063154	chr17	46286103	46286103	+	4894	496246	rs70602	chr17	46782349	46782349	106	118.018	0.922481	1359.12	3.11916e-09	0.283036	0.164887	9.999e-05	1.72015e-06
dmr1063163	chr17	46304938	46304937	+	4931	-138992	rs116957266	chr17	46165946	46165946	106	120.761	0.917746	775.405	0.000135854	0.128892	0.722974	0.049695	0.0478941
dmr1063176	chr17	46492217	46492265	+	5107	290084	rs70602	chr17	46782349	46782349	106	107.48	1.02876	1497.42	3.5977e-08	0.250006	0.0410762	0.00019998	3.20002e-05
dmr106317	chr1	97493991	97493990	+	12381	433711	rs189238642	chr1	97927701	97927701	106	126.527	0.940305	3686.88	1.1512e-05	0.166714	3.24338	0.010299	0.00833774
dmr1063184	chr17	46534974	46534974	+	5194	241116	rs199521	chr17	46776090	46776090	106	120.213	0.977214	1181.91	6.26378e-05	0.140882	-0.290809	0.030497	0.0258174
dmr1063194	chr17	46666020	46666019	+	5584	217154	rs55821904	chr17	46883173	46883173	106	118.236	0.950389	795.063	0.00010839	0.1324	-0.537341	0.0432957	0.0408007
dmr1063207	chr17	46718233	46718232	+	5746	519888	rs11655536	chr17	47238120	47238120	106	119.871	0.914369	726.061	7.06931e-05	0.139015	-0.686874	0.030297	0.0249706
dmr1063227	chr17	46746985	46746985	+	5870	554117	rs11867192	chr17	47301102	47301102	106	79.293	1.2237	1900.36	1.21532e-07	0.233054	35.2132	0.00759924	0.00285291
dmr1063265	chr17	46781380	46781379	+	6082	999448	rs67588739	chr17	47780827	47780828	106	109.623	0.941175	924.903	3.54595e-05	0.149622	0.557192	0.0313969	0.0303459
dmr106326	chr1	97506622	97506621	+	12407	-509501	rs544746	chr1	96997121	96997121	106	110.813	1.12378	3097.3	1.60091e-05	0.161731	-0.293174	0.0181982	0.0192573
dmr1063358	chr17	46840703	46840702	+	6450	939477	rs56254413	chr17	47780179	47780179	106	120.637	0.949458	2416.25	1.33682e-05	0.164458	0.656108	0.0123988	0.0105905
dmr1063489	chr17	46931376	46931375	+	6901	-989030	rs242557	chr17	45942346	45942346	106	113.846	0.942525	952.223	9.22798e-07	0.204075	-0.463363	0.0009999	0.000561386
dmr1063496	chr17	46941838	46941837	+	6947	298214	rs57626867	chr17	47240051	47240051	106	73.5064	0.661048	6192.19	6.14636e-09	0.27401	-0.713962	0.080392	0.0462476
dmr1063534	chr17	46972784	46972783	+	7140	328319	rs11867192	chr17	47301102	47301102	106	114.768	0.922306	3609.93	3.08253e-06	0.186394	36.446	0.0109989	0.00681795
dmr1063549	chr17	46981922	46981922	+	7183	219502	rs16941650	chr17	47201424	47201424	106	103.909	1.17407	2450.36	1.9695e-05	0.158588	0.337526	0.029897	0.0317307
dmr1063741	chr17	47205158	47205157	+	8181	-100093	rs57212805	chr17	47105065	47105065	106	106.569	0.886721	5503.55	1.44335e-06	0.197555	-2.38055	0.0247975	0.0134972
dmr1063766	chr17	47231517	47231516	+	8297	-300313	rs197922	chr17	46931204	46931204	106	120.741	0.947746	1385.12	1.03977e-06	0.20234	0.493332	0.00049995	0.000402827
dmr1063770	chr17	47234286	47234285	+	8305	626454	rs72833461	chr17	47860739	47860739	106	116.859	0.952171	1003.97	1.84737e-06	0.193939	0.64241	0.00109989	0.000802387
dmr1063795	chr17	47256264	47256263	+	8375	740298	rs2905848	chr17	47996561	47996561	106	125.771	0.948032	2922.71	2.64945e-05	0.154075	0.213767	0.0183982	0.017359
dmr1063805	chr17	47263785	47263784	+	8397	-180332	rs34774205	chr17	47083453	47083453	106	104.716	1.05582	2198.97	2.15386e-05	0.157228	0.333707	0.040196	0.0428467
dmr1063807	chr17	47265541	47265540	+	8410	-18312	rs10438762	chr17	47247229	47247229	106	113.774	0.96018	3401.88	1.61926e-05	0.161558	2.70659	0.0363964	0.0311426
dmr1063890	chr17	47338407	47338406	+	8734	-57750	rs16941807	chr17	47280657	47280657	106	87.1084	1.12813	1597.05	5.13734e-06	0.17881	999.223	0.0293971	0.036618
dmr1063891	chr17	47339579	47339578	+	8741	656983	rs2905848	chr17	47996561	47996561	106	122.49	0.951156	2353.15	6.70875e-05	0.139823	0.205158	0.0515948	0.04976
dmr106389	chr1	97669950	97669949	+	12352	-143001	rs10430076	chr1	97526949	97526949	106	104.24	0.749672	15188.3	5.00524e-07	0.212918	-0.70978	0.0622938	0.0329205
dmr1063935	chr17	47406683	47406682	+	9091	-489194	rs1662597	chr17	46917489	46917489	106	118.701	0.954097	1370.64	6.92194e-06	0.174356	-0.418339	0.00479952	0.00356179
dmr1063944	chr17	47432130	47432130	+	9225	102208	rs8079821	chr17	47534338	47534338	106	119.074	0.938448	1714.65	5.84507e-07	0.210684	0.348296	0.00039996	0.000349688
dmr1063956	chr17	47460944	47460943	+	9374	53860	rs7222851	chr17	47514803	47514803	106	112.811	0.938473	1328.29	4.79104e-05	0.145007	-0.326653	0.0479952	0.0448186
dmr1063	chr1	1453273	1453421	+	13796	-488704	rs144694530	chr1	964569	964569	106	114.509	1.02781	3478.84	2.95101e-05	0.15243	-0.2586	0.0439956	0.0434616
dmr1064048	chr17	47608328	47608327	+	10330	-98029	rs149200826	chr17	47510299	47510299	106	62.8547	0.754313	3993.52	8.32652e-10	0.300313	0.91719	0.0554945	0.0321273
dmr1064090	chr17	47657865	47657864	+	10638	-353408	rs11869835	chr17	47304457	47304457	106	76.1875	1.35932	2185.89	1.54779e-06	0.196533	1.96329	0.0336966	0.0353724
dmr1064182	chr17	47763627	47763626	+	11096	-462525	rs11867192	chr17	47301102	47301102	106	82.9574	0.745141	7842.63	3.96572e-09	0.279853	37.0902	0.020198	0.00870953
dmr1064188	chr17	47768547	47768546	+	11109	-529794	rs58097871	chr17	47238753	47238753	106	113.95	0.865412	3234.73	2.63705e-06	0.188701	-0.849535	0.00859914	0.0080486
dmr1064197	chr17	47777721	47777725	+	11107	299856	rs12946143	chr17	48077581	48077581	106	42.5656	1.45198	1092.12	4.39942e-11	0.337387	-0.439913	0.00229977	0.00573555
dmr1064233	chr17	47808391	47808391	+	11094	56419	rs3803856	chr17	47864810	47864810	106	117.138	0.954127	1439.03	7.32971e-07	0.207414	-0.384031	0.00069993	0.000409184
dmr1064363	chr17	47918937	47918936	+	11045	-678049	rs796175624	chr17	47240879	47240888	106	85.0277	0.977575	996.535	3.54526e-06	0.184323	-1.00499	0.0362964	0.0354961
dmr1064389	chr17	47949131	47949267	+	11069	53600	rs8071778	chr17	48002867	48002867	106	110.399	1.06977	3709.03	4.18282e-06	0.181869	-0.33312	0.00879912	0.00683769
dmr1064399	chr17	47955415	47955414	+	11093	-714700	rs138805377	chr17	47240715	47240715	106	103.93	0.901326	2166.32	1.0636e-05	0.167907	-0.449244	0.0413959	0.0410256
dmr1064452	chr17	47993066	47993066	+	11059	1797	rs885634	chr17	47994863	47994863	106	111.714	0.947935	1431	1.18587e-10	0.325098	-0.348837	9.999e-05	1.31367e-07
dmr106450	chr1	97798005	97798004	+	12448	-451160	rs78987067	chr1	97346845	97346845	106	86.9014	0.932	1186.18	9.10448e-08	0.237107	2.34835	0.0039996	0.00250285
dmr1064510	chr17	48034039	48034038	+	11035	716343	rs3107296	chr17	48750381	48750381	106	64.5109	1.21467	2737.14	1.66093e-08	0.260593	-0.768108	0.0248975	0.0125687
dmr1064567	chr17	48097273	48097272	+	11057	669239	rs11657371	chr17	48766511	48766511	106	115.617	0.955991	2011.57	3.70507e-05	0.14895	0.436234	0.039596	0.0383996
dmr1064660	chr17	48205968	48205967	+	11241	566539	rs35857899	chr17	48772506	48772506	106	116.445	0.968883	1367.67	3.89733e-05	0.148175	-0.533225	0.0265973	0.0249311
dmr1064768	chr17	48417511	48417510	+	11097	-565708	rs9903904	chr17	47851803	47851803	106	118.846	0.960144	1908.86	1.46729e-05	0.16305	0.461153	0.0109989	0.0103693
dmr1064788	chr17	48442922	48442931	+	11160	-208155	rs12946208	chr17	48234767	48234767	106	64.0348	1.00793	10189.7	3.96902e-11	0.338651	1.46941	0.0153985	0.00286317
dmr106503	chr1	97933188	97933187	+	12578	118549	rs199579850	chr1	98051736	98051737	106	91.6941	0.844391	25231	2.1864e-09	0.287723	-916.549	0.0142986	0.00221058
dmr1065084	chr17	48700335	48700334	+	11596	122735	rs71369221	chr17	48823069	48823069	106	118.619	0.942667	1696.56	3.06075e-05	0.151872	0.447968	0.0252975	0.0223281
dmr1065150	chr17	48756098	48756097	+	11521	-872516	rs58695897	chr17	47883582	47883582	106	119.664	0.991008	4800.52	2.5859e-05	0.154445	-1.42955	0.0420958	0.0378788
dmr1065205	chr17	48789320	48789319	+	11415	606171	rs34137550	chr17	49395490	49395490	106	112.459	0.971133	1932.41	2.01798e-05	0.158219	-0.322844	0.0253975	0.0243312
dmr1065418	chr17	48976692	48976692	+	11458	463988	rs144767484	chr17	49440680	49440680	106	112.873	1.08637	4159.68	2.84942e-05	0.152965	7.00128	0.0484952	0.0478133
dmr1065462	chr17	49014938	49014937	+	11550	-285166	rs1320283	chr17	48729772	48729772	106	113.091	0.963269	2189.83	8.2618e-06	0.171704	-0.394615	0.0115988	0.0108192
dmr1065475	chr17	49023883	49023882	+	11577	427318	rs2671661	chr17	49451200	49451200	106	115.948	0.937109	2976.16	2.19804e-05	0.15692	0.257843	0.0367963	0.0341375
dmr1065544	chr17	49073554	49073692	+	11741	-150399	rs538494899	chr17	48923155	48923155	106	103.629	1.1851	4116.02	1.38687e-05	0.163902	0.843721	0.0332967	0.0385114
dmr106556	chr1	98000636	98000635	+	12559	-966593	rs67530	chr1	97034043	97034043	106	119.064	0.972008	2139.26	5.16094e-05	0.143864	0.433607	0.0436956	0.0413089
dmr1065628	chr17	49135954	49135953	+	11830	-363448	rs35857899	chr17	48772506	48772506	106	92.8121	0.870917	2099.28	2.09367e-06	0.1921	-0.383495	0.0337966	0.0331109
dmr1065693	chr17	49188791	49188790	+	11890	-502798	rs9900995	chr17	48685993	48685993	106	84.8828	0.821654	14449.3	6.77263e-08	0.241239	2.11366	0.0611939	0.0425496
dmr1065730	chr17	49217803	49217802	+	11952	931644	rs74676292	chr17	50149446	50149446	106	118.763	0.964537	3829.77	2.96462e-05	0.15236	0.576834	0.0432957	0.0420035
dmr1065739	chr17	49221982	49221988	+	11957	-1243	rs12103669	chr17	49220739	49220739	106	96.7975	0.859486	3872.02	1.76594e-07	0.227783	-0.23426	0.00909909	0.00578098
dmr106579	chr1	98042640	98042639	+	12543	-895553	rs150927589	chr1	97147087	97147087	106	113.329	1.01583	4878.56	1.28842e-05	0.165015	-3.45238	0.0317968	0.0291323
dmr1065807	chr17	49267824	49267823	+	12162	283178	rs8077984	chr17	49551001	49551001	106	114.923	0.98206	2681.57	1.13869e-05	0.166879	-0.495166	0.0152985	0.0140964
dmr1066056	chr17	49480174	49480173	+	12726	805441	rs8071940	chr17	50285614	50285614	106	121.672	0.943421	4785.68	1.45009e-05	0.163228	-0.402471	0.0223978	0.0206642
dmr106621	chr1	98102049	98102048	+	12681	174856	rs1352255	chr1	98276904	98276904	106	79.7484	1.19001	7360.21	4.54756e-08	0.246769	0.63017	0.0114989	0.00649031
dmr1066379	chr17	49791396	49791395	+	12710	-197025	rs57076073	chr17	49594371	49594371	106	105.855	0.894198	8274.85	1.86816e-07	0.226986	3.08329	0.00459954	0.00324756
dmr1066394	chr17	49817687	49817686	+	12824	414132	rs2696302	chr17	50231818	50231818	106	82.2949	0.870905	14425.5	2.19221e-08	0.256807	24.9354	0.0431957	0.0222013
dmr106651	chr1	98137073	98137072	+	12767	716380	rs2062106	chr1	98853452	98853452	106	121.579	0.937725	2383.52	8.95141e-07	0.204517	-0.350795	0.00079992	0.000567827
dmr1066526	chr17	49915499	49915498	+	12886	834247	rs11867565	chr17	50749745	50749745	106	55.1738	0.677683	66486.1	3.79572e-14	0.418845	0.680042	0.0638936	0.0233327
dmr1066605	chr17	49967647	49967767	+	12901	-505784	rs34380698	chr17	49461863	49461863	106	89.8619	1.13627	7118.51	1.17163e-07	0.233569	1.14775	0.00529947	0.00371354
dmr1066610	chr17	49970996	49970995	+	12896	530832	rs114963922	chr17	50501827	50501827	106	59.066	0.814718	6602.01	6.13806e-11	0.333284	8.46808	0.0425957	0.0192323
dmr1066617	chr17	49976685	49976684	+	12886	815713	rs11079928	chr17	50792397	50792397	106	93.0191	0.872857	2512.39	3.52418e-07	0.217952	-0.730844	0.010199	0.00962441
dmr1066737	chr17	50051495	50051494	+	12857	482526	rs60124448	chr17	50534020	50534020	106	110.42	1.11935	6194.94	7.7327e-06	0.172697	0.857961	0.0185981	0.0190144
dmr106674	chr1	98160443	98160442	+	12808	-60964	rs1198586	chr1	98099479	98099479	106	122.097	0.956035	3080.3	5.2305e-05	0.143658	-0.272205	0.0524948	0.0496109
dmr1066810	chr17	50106273	50106272	+	12880	-585908	rs2671641	chr17	49520365	49520365	106	107.077	1.01036	4900.33	1.01453e-05	0.168618	0.47144	0.0473953	0.0422351
dmr1066844	chr17	50126541	50126540	+	12818	-911843	rs73338398	chr17	49214698	49214698	106	115.41	0.959719	2221.96	2.13343e-05	0.157373	1.47296	0.0278972	0.0239849
dmr1066918	chr17	50186700	50186699	+	12759	611017	rs9807043	chr17	50797716	50797716	106	60.3393	0.67951	1738.28	6.37543e-10	0.303758	-0.876448	0.0333967	0.0326238
dmr1066950	chr17	50211411	50211410	+	12732	-748712	rs9904491	chr17	49462699	49462699	106	80.7008	0.607766	14742.3	1.73561e-09	0.290753	0.598882	0.0532947	0.0274455
dmr1066953	chr17	50213028	50213027	+	12732	683852	rs55942912	chr17	50896879	50896879	106	69.3865	1.3262	7738.62	7.79405e-08	0.23928	-3.66474	0.0421958	0.0423513
dmr1066967	chr17	50221441	50221488	+	12718	-759578	rs34380698	chr17	49461863	49461863	106	66.043	1.4268	10622.9	3.14811e-08	0.251844	1.00838	0.0232977	0.0429743
dmr1066977	chr17	50229418	50229418	+	12749	836689	rs2058254	chr17	51066107	51066107	106	124.726	0.935646	8074	1.9585e-05	0.158673	0.195871	0.0412959	0.0369736
dmr1067019	chr17	50256062	50256095	+	12749	664825	rs7221903	chr17	50920920	50920920	106	112.097	1.07245	5286.61	1.55408e-05	0.16218	0.396881	0.0329967	0.0353435
dmr1067039	chr17	50268394	50268393	+	12762	5093	rs12952062	chr17	50273486	50273486	106	105.213	0.911794	3144.14	4.62449e-06	0.180376	-1.11577	0.0264974	0.0233778
dmr1067060	chr17	50284290	50284289	+	12758	-60494	rs73987459	chr17	50223796	50223796	106	112.811	0.930932	11989.7	5.44896e-06	0.177932	-1.53381	0.0522948	0.0417557
dmr1067084	chr17	50300239	50300238	+	12762	296946	rs4794167	chr17	50597184	50597184	106	112.811	0.961453	1596.51	7.28015e-06	0.173601	0.425211	0.00869913	0.00728313
dmr1067085	chr17	50300720	50300719	+	12761	-404069	rs271667	chr17	49896651	49896651	106	111.517	0.955714	2410.52	1.14652e-05	0.166776	-0.542868	0.020298	0.0197827
dmr1067091	chr17	50304667	50304666	+	12766	-834602	rs1000787	chr17	49470065	49470065	106	120.616	1.00017	8437.91	1.03075e-05	0.168379	0.38964	0.0270973	0.0210526
dmr1067100	chr17	50309848	50309847	+	12761	774548	rs35326727	chr17	51084395	51084395	106	112.242	0.929923	3565.22	1.71636e-06	0.195018	-0.524747	0.00569943	0.00466782
dmr1067128	chr17	50327513	50327512	+	12757	470204	rs9807043	chr17	50797716	50797716	106	82.6779	0.721853	11989.1	2.75616e-10	0.314476	-0.819439	0.00489951	0.00316613
dmr106713	chr1	98208109	98208108	+	12832	-786531	rs11165869	chr1	97421578	97421578	106	110.389	0.947114	2178.29	1.14888e-05	0.166745	0.791411	0.0224978	0.0207292
dmr1067159	chr17	50352932	50352959	+	12746	11143	rs8066766	chr17	50364102	50364102	106	118.598	1.00516	6035.74	1.80137e-07	0.227502	-0.302844	0.00029997	0.000193712
dmr1067163	chr17	50358339	50358385	+	12746	-277222	rs55770451	chr17	50081117	50081117	106	80.8146	1.20853	7012	1.67666e-07	0.228517	7.85411	0.020498	0.0154235
dmr1067167	chr17	50362422	50362426	+	12752	558494	rs7221903	chr17	50920920	50920920	106	107.791	1.05621	4394.13	3.04463e-06	0.186577	-0.410144	0.00689931	0.00830806
dmr1067318	chr17	50489898	50489897	+	12869	778117	rs4794217	chr17	51268014	51268014	106	77.6264	0.994307	1399.18	8.01539e-07	0.206119	-0.318044	0.0342966	0.034401
dmr1067360	chr17	50518458	50518457	+	12843	-628461	rs66517465	chr17	49889997	49889997	106	103.64	0.93147	2701.5	8.10896e-07	0.205951	-0.363413	0.00549945	0.00445109
dmr1067373	chr17	50526494	50526493	+	12846	-886125	rs6504620	chr17	49640369	49640369	106	92.3359	0.930714	4838.07	5.23323e-07	0.212277	-0.403375	0.0264974	0.0189432
dmr1067389	chr17	50533089	50533088	+	12858	-283704	rs2244523	chr17	50249385	50249385	106	99.6959	0.829217	7483.17	2.47651e-07	0.222985	-0.568848	0.0187981	0.011417
dmr1067407	chr17	50547828	50547827	+	12855	-616436	rs73338993	chr17	49931392	49931392	106	117.832	0.964042	5228.46	2.88773e-06	0.187359	-0.629406	0.00659934	0.00519314
dmr1067409	chr17	50549646	50549645	+	12859	248071	rs9807043	chr17	50797716	50797716	106	78.2268	0.899829	8241.8	3.51321e-08	0.250333	-0.734197	0.0438956	0.0281015
dmr1067419	chr17	50555785	50555784	+	12861	881229	rs7223849	chr17	51437013	51437013	106	113.215	0.963896	2479.05	2.50121e-06	0.189481	-0.58317	0.00419958	0.00353093
dmr1067427	chr17	50561070	50561069	+	12869	662018	rs144685244	chr17	51223087	51223087	106	20.8791	0.949308	2088.08	4.01337e-31	0.720653	0.988908	0.0175982	0.00101794
dmr1067450	chr17	50574473	50574472	+	12875	223244	rs9807043	chr17	50797716	50797716	106	69.283	0.799748	44216.9	2.94079e-15	0.445912	-0.793545	0.00229977	9.13979e-05
dmr1067455	chr17	50577747	50577791	+	12881	-145779	rs112828746	chr17	50431968	50431968	106	79.1066	1.19425	4203.37	7.33175e-07	0.20741	2.53998	0.0347965	0.0429399
dmr106745	chr1	98252540	98252539	+	12865	633066	rs1433651805	chr1	98885605	98885607	106	80.473	0.733637	1910.5	1.05702e-07	0.235015	-0.467584	0.0269973	0.0286398
dmr1067577	chr17	50647896	50647895	+	13045	150078	rs9807062	chr17	50797973	50797973	106	80.5973	0.741016	7900.97	1.99653e-10	0.318555	-0.840096	0.0029997	0.00222823
dmr1067629	chr17	50682781	50682780	+	13179	-76389	rs577518369	chr17	50606392	50606392	106	116.496	0.960863	2916.28	1.40326e-05	0.163725	0.24717	0.0192981	0.0182079
dmr1067663	chr17	50717707	50717706	+	13274	78480	rs34445019	chr17	50796186	50796186	106	83.9926	0.621597	12940.6	2.10889e-10	0.317864	-0.852332	0.00769923	0.00569288
dmr1067690	chr17	50751313	50751312	+	13380	44874	rs34445019	chr17	50796186	50796186	106	49.232	0.712958	2156.58	8.525e-12	0.35726	-0.868376	0.0478952	0.0332202
dmr1067770	chr17	50810642	50810641	+	13504	-477855	rs57432200	chr17	50332787	50332787	106	105.193	0.95207	5763.96	3.21962e-06	0.18575	2.0472	0.0288971	0.0246308
dmr1067779	chr17	50816821	50816820	+	13516	-756520	rs59351594	chr17	50060301	50060301	106	82.3156	0.919024	3169.47	2.12556e-08	0.257229	0.713899	0.00569943	0.00429273
dmr1067847	chr17	50873515	50873514	+	13622	-570975	rs62060107	chr17	50302540	50302540	106	49.0768	0.742116	745.701	7.81158e-11	0.330298	-0.604408	0.0178982	0.0289732
dmr1067903	chr17	50917735	50917734	+	13587	-120019	rs9807043	chr17	50797716	50797716	106	72.2539	0.745332	2377.66	1.60388e-08	0.261069	-0.9101	0.0283972	0.0283859
dmr106790	chr1	98309855	98309855	+	12858	3076	rs1075033	chr1	98312931	98312931	106	121.786	0.984886	3389.43	1.51378e-06	0.196858	0.31724	0.00119988	0.000953776
dmr1067966	chr17	50966641	50966640	+	13482	-170455	rs34445019	chr17	50796186	50796186	106	69.9766	0.829183	20623.1	2.0143e-13	0.400496	-0.846181	0.00519948	0.000293764
dmr1067990	chr17	51036910	51036909	+	13347	115560	rs112556296	chr17	51152469	51152469	106	17.3182	1.63439	1056.72	1.43319e-20	0.559197	3.90516	0.0321968	0.0480089
dmr1068009	chr17	51064513	51064512	+	13320	-270021	rs62061890	chr17	50794492	50794492	106	64.2107	0.788166	2157.81	7.90311e-09	0.270638	-0.857477	0.0576942	0.04063
dmr1068026	chr17	51100032	51100031	+	13288	-302059	rs9807062	chr17	50797973	50797973	106	62.8857	0.694919	4942.94	8.30172e-11	0.329542	-0.821456	0.0361964	0.0190168
dmr106804	chr1	98326938	98326937	+	12884	767539	rs74391778	chr1	99094476	99094476	106	116.486	0.931474	5173.33	8.2779e-06	0.171675	2.63999	0.0272973	0.0207507
dmr1068054	chr17	51140819	51140818	+	13270	-343103	rs9807043	chr17	50797716	50797716	106	84.0857	0.662523	5683.32	7.59827e-10	0.301496	-0.910618	0.00449955	0.00450235
dmr1068075	chr17	51158720	51158719	+	13276	-362534	rs34445019	chr17	50796186	50796186	106	72.14	0.748986	7580.2	7.98314e-11	0.330028	-0.837248	0.00859914	0.00441261
dmr1068099	chr17	51179028	51179027	+	13275	-382842	rs34445019	chr17	50796186	50796186	106	67.575	0.788972	5902.39	1.85901e-11	0.347891	-0.886808	0.0059994	0.00268755
dmr1068114	chr17	51203476	51203475	+	13212	-405760	rs9807043	chr17	50797716	50797716	106	56.4471	0.687063	1110.82	6.25784e-10	0.303998	-0.948787	0.0322968	0.0378811
dmr1068117	chr17	51210474	51210473	+	13199	-412758	rs9807043	chr17	50797716	50797716	106	59.5422	0.831346	8986.08	2.96229e-10	0.31356	-0.762465	0.0629937	0.0438437
dmr1068142	chr17	51237016	51237015	+	13176	48909	rs9893889	chr17	51285924	51285924	106	83.7131	0.699293	4232.1	2.90789e-11	0.342456	-0.615274	0.00079992	0.000460078
dmr1068149	chr17	51246783	51246782	+	13172	669184	rs397781239	chr17	51915966	51915966	106	83.9408	0.821426	6140.47	4.23327e-10	0.309011	-0.572843	0.00149985	0.000859842
dmr1068167	chr17	51270246	51270245	+	13239	-474060	rs34445019	chr17	50796186	50796186	106	74.0344	0.668798	9574.6	4.38827e-10	0.308551	-0.901924	0.029797	0.0162367
dmr1068183	chr17	51299650	51299649	+	13204	-35042	rs77409176	chr17	51264608	51264608	106	112.418	0.949477	1334.73	3.32254e-05	0.150618	-0.377235	0.0330967	0.0310207
dmr1068184	chr17	51300418	51300417	+	13205	994887	rs75054888	chr17	52295304	52295304	106	79.5932	0.655975	8456.39	4.70155e-09	0.277588	4.33624	0.0493951	0.0262854
dmr1068246	chr17	51351392	51351391	+	13033	-553676	rs9807043	chr17	50797716	50797716	106	82.1086	0.628099	17197.6	3.13785e-11	0.341527	-0.837623	0.0089991	0.00320065
dmr1068283	chr17	51378419	51378418	+	12957	-230942	rs62063026	chr17	51147477	51147477	106	114.902	0.94986	1867.53	2.5233e-06	0.189351	0.693366	0.0029997	0.002497
dmr106830	chr1	98358604	98358603	+	12859	102862	rs201862585	chr1	98461465	98461466	106	102.315	1.068	3056.78	8.38324e-06	0.171485	-5.62434	0.0207979	0.0280186
dmr1068320	chr17	51401122	51401229	+	12943	-695735	rs16949221	chr17	50705387	50705387	106	98.433	1.07344	3181.14	3.58366e-06	0.184163	-0.264557	0.0116988	0.018589
dmr1068401	chr17	51464660	51464659	+	12858	-668685	rs11446371	chr17	50795975	50795975	106	94.5719	0.765519	5130.83	1.15699e-07	0.233746	-0.625168	0.0180982	0.0122482
dmr1068426	chr17	51486277	51486276	+	12878	288470	rs55722705	chr17	51774746	51774746	106	101.932	1.10388	4040.27	2.18511e-06	0.191471	0.431433	0.00989901	0.00840956
dmr1068447	chr17	51502705	51502704	+	12879	246678	rs57024212	chr17	51749382	51749382	106	116.372	0.967705	1981.3	3.69658e-05	0.148985	0.621602	0.0332967	0.0339751
dmr1068452	chr17	51510403	51510402	+	12890	256913	rs369895723	chr17	51767315	51767315	106	104.706	0.970761	5389.3	2.55041e-06	0.189194	-12.0666	0.0265973	0.0179497
dmr1068510	chr17	51558253	51558252	+	12737	-760537	rs9807043	chr17	50797716	50797716	106	72.109	0.658206	3684.59	3.35981e-10	0.311959	-0.874743	0.0113989	0.0104774
dmr1068539	chr17	51582850	51582849	+	12780	-261444	rs534969504	chr17	51321406	51321406	106	104.188	0.914565	3633.43	2.18324e-06	0.191484	-3.05382	0.0179982	0.0148308
dmr1068553	chr17	51592251	51592250	+	12750	-178157	rs28418272	chr17	51414094	51414094	106	81.5082	0.915966	1100.35	2.73165e-07	0.221589	-0.791997	0.0120988	0.011372
dmr1068571	chr17	51603266	51603265	+	12762	-805550	rs9807043	chr17	50797716	50797716	106	90.3484	0.757834	4102.81	2.08562e-07	0.225425	-0.760454	0.0314969	0.0246759
dmr1068575	chr17	51606498	51606497	+	12763	-384084	rs386386248	chr17	51222414	51222414	106	103.029	0.937878	3247.35	1.93097e-06	0.193289	0.717548	0.0145985	0.0119812
dmr1068650	chr17	51654373	51654372	+	12796	791264	rs1593181	chr17	52445636	52445636	106	69.3762	1.10895	3473.34	5.61267e-08	0.243852	-1.74143	0.0373963	0.0260342
dmr1068660	chr17	51661780	51661966	+	12802	661071	rs7225960	chr17	52323037	52323037	106	118.753	1.00685	5550	2.49659e-05	0.154981	0.342555	0.0459954	0.0428951
dmr1068743	chr17	51723396	51723406	+	12969	-955538	rs181376000	chr17	50767858	50767858	106	110.648	1.04297	4370.93	2.9954e-06	0.186818	-1.67754	0.00849915	0.00630235
dmr106874	chr1	98399266	98399265	+	12685	366331	rs6674890	chr1	98765596	98765596	106	122.293	0.949674	1842.39	7.39502e-05	0.13832	-0.63258	0.0473953	0.0448454
dmr1068766	chr17	51743044	51743043	+	12989	-574060	rs41456547	chr17	51168984	51168984	106	114.923	1.01822	2489	3.06116e-05	0.15187	0.673033	0.0330967	0.032293
dmr1068770	chr17	51745231	51745230	+	12985	256399	rs203049	chr17	52001629	52001629	106	115.078	0.972966	1457.15	9.68343e-07	0.203375	-0.410659	0.00069993	0.000601151
dmr1068786	chr17	51759948	51759948	+	13021	-625411	rs62063022	chr17	51134537	51134537	106	81.1355	1.33379	2503.09	1.94537e-06	0.19318	0.379341	0.0168983	0.0273745
dmr1068792	chr17	51764863	51764862	+	13038	-295721	rs9899606	chr17	51469142	51469142	106	39.6982	1.04405	5782.3	1.44502e-15	0.45321	-2.42574	0.0247975	0.00515242
dmr1068795	chr17	51767723	51767722	+	13044	-123548	rs72830540	chr17	51644175	51644175	106	109.012	0.943384	1788.01	1.72769e-05	0.160576	-0.304809	0.0278972	0.0293131
dmr1068837	chr17	51795785	51795784	+	13019	-547547	rs542394336	chr17	51248232	51248238	106	114.24	0.993604	9941.05	4.47095e-06	0.180878	-12.5348	0.0278972	0.0192249
dmr1068954	chr17	51901523	51901522	+	13266	-373351	rs114105496	chr17	51528172	51528172	106	114.333	1.01874	3735.6	8.94914e-06	0.170504	-1.98816	0.0145985	0.0134797
dmr1068964	chr17	51910035	51910034	+	13277	1	rs202125	chr17	51910035	51910035	106	115.948	0.916882	2414.03	4.67184e-15	0.441106	-0.341293	9.999e-05	6.40835e-12
dmr1068980	chr17	51924451	51924450	+	13314	-507901	rs9891257	chr17	51416550	51416550	106	118.556	0.946444	2507.01	4.21794e-06	0.181744	-0.524928	0.00409959	0.00398004
dmr1069019	chr17	51955469	51955468	+	13367	-577458	rs9889667	chr17	51378011	51378011	106	107.304	0.922212	2733.15	1.25992e-05	0.165353	0.813811	0.0435956	0.0405921
dmr1069030	chr17	51967781	51967874	+	13404	891562	rs531816239	chr17	52859436	52859436	106	67.0057	1.1466	1344.35	4.82165e-08	0.245959	-28.8792	0.00249975	0.0102534
dmr1069075	chr17	52021065	52021064	+	13655	-7178	rs11871203	chr17	52013887	52013887	106	118.432	0.932677	1882.55	2.61927e-05	0.15425	0.969621	0.0212979	0.0222196
dmr1069107	chr17	52051968	52051967	+	13755	-789783	rs56302947	chr17	51262185	51262185	106	115.306	0.966293	1580.11	1.44632e-05	0.163268	-0.413013	0.0124988	0.0113218
dmr1069126	chr17	52075723	52075722	+	13797	-324377	rs62061828	chr17	51751346	51751346	106	93.7334	0.861246	2725.36	2.55668e-06	0.189157	-0.465297	0.0549945	0.0459227
dmr1069186	chr17	52137855	52137854	+	13883	826567	rs28575669	chr17	52964421	52964421	106	114.581	0.933632	2100.01	5.17323e-07	0.212443	-0.228166	0.00119988	0.000651423
dmr1069249	chr17	52203174	52203173	+	13874	-568809	rs4794284	chr17	51634365	51634365	106	121.248	0.936305	3063.01	1.02403e-05	0.168478	0.300829	0.0120988	0.0101062
dmr1069279	chr17	52234191	52234190	+	13876	734877	rs6504807	chr17	52969067	52969067	106	99.375	0.833331	3347.45	2.01736e-06	0.192646	-0.744917	0.0379962	0.0303678
dmr1069321	chr17	52270668	52270667	+	13939	313792	rs71976854	chr17	52584459	52584464	106	111.01	0.965911	2974.79	3.79248e-06	0.183323	-0.644536	0.010399	0.00797342
dmr1069366	chr17	52308238	52308237	+	14034	-925215	rs62062060	chr17	51383023	51383023	106	112.791	0.906536	6329.91	3.36114e-07	0.218629	0.515299	0.0039996	0.00178681
dmr1069421	chr17	52366691	52366690	+	13988	566245	rs35026225	chr17	52932935	52932935	106	116.227	1.00102	2895.19	1.26647e-05	0.165274	0.271046	0.0149985	0.0137885
dmr1069480	chr17	52416831	52416830	+	13847	70719	rs113383694	chr17	52487549	52487549	106	118.349	0.993551	3542.09	3.45514e-05	0.150019	-0.202196	0.0417958	0.0427322
dmr1069539	chr17	52479134	52479133	+	13825	-8761	rs72841053	chr17	52470373	52470373	106	119.664	0.937759	3521.9	7.35715e-06	0.173443	-0.405955	0.0107989	0.00930704
dmr106953	chr1	98498895	98498894	+	12781	226406	rs9729114	chr1	98725300	98725300	106	116.362	0.970846	1536.62	5.66895e-05	0.142419	0.434967	0.0450955	0.0411759
dmr1069574	chr17	52520509	52520508	+	13849	-135091	rs73989309	chr17	52385418	52385418	106	73.3512	1.23658	3897.99	3.73644e-07	0.217114	7.48052	0.0460954	0.0453391
dmr1069739	chr17	52687708	52687707	+	13864	-18799	rs79089786	chr17	52668909	52668909	106	121.993	0.925594	2858.13	1.09564e-05	0.16746	-5.23105	0.0119988	0.0100898
dmr1069770	chr17	52724410	52724409	+	13852	523111	rs114642995	chr17	53247520	53247520	106	117.19	0.947562	1222.64	8.18405e-05	0.136753	-3.08541	0.0517948	0.0496314
dmr1069775	chr17	52727560	52727559	+	13843	611740	rs529143625	chr17	53339299	53339299	106	117.956	0.989741	2767.14	3.26424e-05	0.150889	3.14711	0.0365963	0.0331203
dmr1069817	chr17	52770407	52770406	+	13874	783233	rs5820997	chr17	53553639	53553639	106	98.7953	0.924317	1648.83	2.86764e-06	0.187463	0.543019	0.0166983	0.0149587
dmr106984	chr1	98528329	98528328	+	12881	-279773	rs12404420	chr1	98248556	98248556	106	90.1311	0.818047	2726.23	7.81385e-08	0.239244	-0.605808	0.00809919	0.00664598
dmr1069931	chr17	52878891	52878890	+	14044	-177226	rs146394396	chr17	52701665	52701665	106	83.3818	0.875958	11848.1	4.94006e-10	0.307035	-1.99817	0.00749925	0.0011439
dmr1069953	chr17	52902742	52902741	+	13986	878354	rs111232296	chr17	53781095	53781095	106	117.47	0.950959	2147.97	4.40412e-05	0.1463	0.622465	0.0440956	0.0429615
dmr1069985	chr17	52934456	52934455	+	13960	-867158	rs76085158	chr17	52067298	52067298	106	113.215	0.977008	4276.45	1.15445e-05	0.166672	-2.17431	0.029897	0.0269378
dmr1070002	chr17	52957793	52957792	+	13980	-517094	rs138313766	chr17	52440699	52440699	106	93.6816	0.68211	14875.2	7.13393e-08	0.240515	3.53281	0.0676932	0.0340841
dmr1070009	chr17	52962099	52962098	+	13977	-266911	rs16951916	chr17	52695188	52695188	106	43.3627	1.12328	3075.74	3.7812e-14	0.418887	0.769267	0.010299	0.00207421
dmr1070029	chr17	52986984	52986983	+	13993	464630	rs11652714	chr17	53451613	53451613	106	116.869	0.930605	1693.52	3.45211e-05	0.150033	-0.334329	0.0325967	0.0305193
dmr1070033	chr17	52990617	52990616	+	13980	-133347	rs7211617	chr17	52857270	52857270	106	109.271	1.09678	3539.26	8.02324e-06	0.172144	0.195721	0.0111989	0.0133657
dmr1070043	chr17	52999900	52999940	+	13990	-147390	rs4502266	chr17	52852510	52852510	106	106.735	0.921255	3918.48	4.88237e-06	0.179568	0.236781	0.0305969	0.0249205
dmr1070108	chr17	53076126	53076125	+	14107	-658342	rs9709173	chr17	52417784	52417784	106	105.907	0.937072	2177.1	1.53287e-05	0.162389	-0.408451	0.0425957	0.0420499
dmr1070122	chr17	53102249	53102248	+	14126	-521176	rs349981	chr17	52581073	52581073	106	110.834	0.944029	2609.27	7.73452e-08	0.239387	-0.844474	0.00019998	0.00017449
dmr1070216	chr17	53205902	53205901	+	14142	-770028	rs10153283	chr17	52435874	52435874	106	119.933	0.936518	1959.52	4.30195e-05	0.14666	0.437771	0.0340966	0.0336676
dmr1070253	chr17	53257757	53257756	+	14016	-545726	rs5011585	chr17	52712031	52712031	106	119.933	0.936746	1800.51	2.74914e-05	0.153512	-0.599864	0.0224978	0.0194866
dmr1070265	chr17	53273317	53273316	+	13989	-539618	rs11653986	chr17	52733699	52733699	106	123.432	0.936299	3443.21	4.18438e-05	0.147086	-0.207519	0.0444956	0.0420799
dmr1070301	chr17	53320403	53320402	+	14010	763244	rs1379395	chr17	54083646	54083646	106	119.664	0.946631	1897.7	2.81223e-05	0.153165	-0.524236	0.0226977	0.020481
dmr1070335	chr17	53354216	53354238	+	14058	-526328	rs35206267	chr17	52827888	52827888	106	111.217	1.04506	2802.21	1.9758e-05	0.15854	0.163157	0.0262974	0.0285789
dmr1070345	chr17	53364244	53364243	+	14063	-96706	rs6504816	chr17	53267538	53267538	106	111.818	0.923726	2323.25	1.49895e-05	0.162727	-0.222431	0.0290971	0.0278576
dmr1070350	chr17	53370760	53370759	+	14057	479934	rs9303342	chr17	53850693	53850693	106	118.173	0.946963	1541.17	7.08007e-06	0.174018	-0.363953	0.00659934	0.00448036
dmr1070360	chr17	53383092	53383091	+	14050	-551071	rs12952352	chr17	52832021	52832021	106	122.469	0.945593	2739.65	4.39792e-05	0.146322	0.261656	0.039696	0.0373204
dmr1070505	chr17	53547986	53547985	+	14046	669232	rs77577986	chr17	54217217	54217217	106	119.933	1.01172	2941	1.50499e-05	0.162666	-2.38239	0.0122988	0.0113997
dmr1070722	chr17	53779511	53779510	+	14302	-849805	rs75902714	chr17	52929706	52929706	106	75.173	0.577518	7025.48	2.9822e-09	0.28363	0.925711	0.0732927	0.0475939
dmr107072	chr1	98635604	98635603	+	12916	280686	rs79681916	chr1	98916289	98916289	106	123.215	0.947908	4535.41	1.28848e-05	0.165014	-86.0281	0.0166983	0.0147925
dmr1070782	chr17	53841517	53841516	+	14413	-287900	rs4533327	chr17	53553617	53553617	106	108.246	0.927189	1930.86	2.31615e-06	0.190614	0.737776	0.0069993	0.00541867
dmr1070887	chr17	53964581	53964596	+	14236	927444	rs35644986	chr17	54892040	54892040	106	119.457	0.936804	3289.3	3.20986e-05	0.151145	-0.326429	0.0447955	0.0415443
dmr1070910	chr17	53990090	53990089	+	14182	-415848	rs9900968	chr17	53574242	53574242	106	115.523	0.936302	3147.99	1.84624e-05	0.159569	0.908857	0.0329967	0.0313579
dmr1070921	chr17	54000316	54000315	+	14139	473878	rs140388470	chr17	54474193	54474197	106	121.258	0.958454	2511.75	6.43682e-06	0.175443	0.618943	0.00519948	0.00447849
dmr1070926	chr17	54003066	54003065	+	14131	999580	rs60286236	chr17	55002645	55002645	106	116.476	0.939161	1238.23	5.67941e-05	0.142391	-0.61526	0.0374963	0.0376613
dmr1070930	chr17	54008367	54008366	+	14121	735242	rs114997110	chr17	54743608	54743608	106	96.2799	0.811151	5742.8	1.24133e-06	0.199758	-10.8684	0.0645935	0.047967
dmr107094	chr1	98659753	98659752	+	12960	272181	rs12749650	chr1	98931933	98931933	106	113.784	0.945767	2326.16	7.67205e-06	0.172815	-0.715969	0.0133987	0.0108993
dmr1071074	chr17	54177816	54177815	+	13815	348129	rs112218227	chr17	54525944	54525947	106	71.7674	1.39953	3273.31	4.90839e-07	0.213199	-1.09513	0.0278972	0.0371997
dmr1071075	chr17	54180927	54180926	+	13815	697746	rs8072453	chr17	54878672	54878672	106	104.975	0.907978	2247.3	1.09308e-05	0.167495	0.287826	0.0388961	0.0386665
dmr1071091	chr17	54199044	54199043	+	13849	291415	rs10515069	chr17	54490458	54490458	106	115.73	0.935835	1680.88	3.89068e-06	0.182944	-0.488663	0.00449955	0.00355068
dmr1071097	chr17	54210109	54210108	+	13860	829631	rs5821081	chr17	55039739	55039740	106	112.159	0.927311	1361.01	9.05371e-07	0.204352	-0.784521	0.00159984	0.00104824
dmr1071098	chr17	54211606	54211605	+	13862	828134	rs5821081	chr17	55039739	55039740	106	121.124	0.911226	1983.56	6.49956e-06	0.175298	-0.718831	0.00559944	0.00491387
dmr1071099	chr17	54213600	54213599	+	13870	285668	rs11383753	chr17	54499267	54499267	106	114.095	0.952289	1825.84	3.88723e-05	0.148215	-0.617819	0.0423958	0.0421066
dmr1071113	chr17	54228974	54228973	+	13881	810766	rs5821081	chr17	55039739	55039740	106	108.764	0.934453	1387.11	2.59726e-06	0.188925	-0.760597	0.00549945	0.00403038
dmr1071131	chr17	54248847	54248846	+	13866	971483	rs72259474	chr17	55220329	55220332	106	115.886	0.928088	2085.16	5.36698e-06	0.178158	0.565923	0.00739926	0.00621184
dmr1071278	chr17	54401903	54401902	+	13822	-407886	rs4794478	chr17	53994017	53994017	106	114.095	0.936097	1295.97	1.83042e-05	0.1597	-0.817382	0.0165983	0.015406
dmr1071297	chr17	54415092	54415091	+	13808	450592	rs17683089	chr17	54865683	54865683	106	115.834	0.924501	2760.96	3.69458e-07	0.217276	-0.696643	0.00089991	0.00055856
dmr1071299	chr17	54419147	54419146	+	13786	478751	rs34671904	chr17	54897897	54897897	106	117.066	0.947202	2291	1.0998e-05	0.167403	-0.459987	0.0130987	0.0114118
dmr1071312	chr17	54436002	54436001	+	13785	84159	rs9891155	chr17	54520160	54520160	106	64.8732	1.27367	3561.66	8.52559e-08	0.238026	-23.8017	0.0363964	0.0450141
dmr1071405	chr17	54530734	54530733	+	13851	-473088	rs982755	chr17	54057646	54057646	106	114.188	0.95515	2575.03	4.98123e-06	0.17927	0.279534	0.00769923	0.00707811
dmr1071416	chr17	54541418	54541417	+	13846	324266	rs17683089	chr17	54865683	54865683	106	117.666	0.958262	2328.17	4.38345e-05	0.146372	-0.595672	0.0463954	0.0441976
dmr1071424	chr17	54546888	54546887	+	13855	492852	rs5821081	chr17	55039739	55039740	106	117.438	0.941889	1665.49	1.86898e-05	0.159384	-0.631829	0.0178982	0.0145585
dmr1071433	chr17	54557886	54558002	+	13887	-311687	rs139463886	chr17	54246199	54246199	106	89.8102	1.21046	3239.04	3.88769e-06	0.182955	-1.53503	0.0240976	0.034609
dmr1071463	chr17	54594067	54594066	+	13898	289324	rs11079139	chr17	54883390	54883390	106	82.5848	1.07384	4560.49	2.62446e-07	0.222159	0.351402	0.0226977	0.0185486
dmr1071470	chr17	54601246	54601245	+	13904	-956470	rs76652860	chr17	53644776	53644776	106	109.23	0.946213	2108.8	1.3654e-05	0.164138	-0.747839	0.0279972	0.0264544
dmr1071507	chr17	54637315	54637314	+	13859	82673	rs11869288	chr17	54719987	54719987	106	114.374	0.948899	3074.91	6.67255e-06	0.174905	0.455614	0.0137986	0.011462
dmr1071519	chr17	54652103	54652102	+	13843	475855	rs71361757	chr17	55127957	55127962	106	121.413	0.965063	3970.24	1.50031e-05	0.162713	-0.388638	0.0185981	0.0166393
dmr1071535	chr17	54671922	54671921	+	13830	-94785	rs12948078	chr17	54577137	54577137	106	115.254	1.04489	2858.45	1.08247e-05	0.167642	0.262108	0.0119988	0.0102007
dmr1071537	chr17	54672869	54672868	+	13828	408132	rs2628302	chr17	55081000	55081000	106	114.468	0.939436	1564.85	2.64157e-05	0.15412	-0.3676	0.0262974	0.0252995
dmr1071580	chr17	54711946	54711945	+	13791	724515	rs7226279	chr17	55436460	55436460	106	99.2508	0.951047	1567.38	1.12839e-05	0.167016	0.348708	0.0406959	0.0400053
dmr1071674	chr17	54812046	54812045	+	13669	356327	rs11651211	chr17	55168372	55168372	106	91.9012	0.765948	6385.78	1.28626e-07	0.232256	-0.390515	0.0308969	0.0205395
dmr1071693	chr17	54832124	54832123	+	13623	-835852	rs12450129	chr17	53996272	53996272	106	112.211	0.945097	1240.85	2.90097e-05	0.152691	-0.545919	0.0272973	0.0262344
dmr1071700	chr17	54838978	54838977	+	13619	-158154	rs77347192	chr17	54680824	54680824	106	123.442	0.936988	3578.42	4.63889e-05	0.145503	2.35232	0.0523948	0.048489
dmr1071802	chr17	54915714	54915871	+	13688	-43541	rs16955290	chr17	54872173	54872173	106	119.892	1.0492	4467.86	2.20581e-05	0.156866	-0.122024	0.0251975	0.0230484
dmr107181	chr1	98743219	98743218	+	13143	467432	rs637507	chr1	99210650	99210650	106	116.652	1.01519	3537.96	6.62392e-06	0.175015	-1.41875	0.00819918	0.00739963
dmr1071837	chr17	54941898	54941897	+	13770	97842	rs5821081	chr17	55039739	55039740	106	110.855	0.922792	1706.86	6.83873e-07	0.208417	-0.763427	0.00169983	0.00117765
dmr1071903	chr17	55064852	55064851	+	13815	-15307	rs12450558	chr17	55049545	55049545	106	122.397	0.958083	3970.1	1.59773e-05	0.161761	-0.765482	0.0186981	0.0168835
dmr1071974	chr17	55176607	55176606	+	13951	-650660	rs112218227	chr17	54525944	54525947	106	77.1709	0.813023	69426.8	1.43796e-11	0.350991	-1.45291	0.0213979	0.00253752
dmr1071983	chr17	55189566	55189565	+	13964	-149826	rs5821081	chr17	55039739	55039740	106	110.368	0.932878	1681.57	3.06767e-07	0.219934	-0.786844	0.00109989	0.000521573
dmr1072052	chr17	55241166	55241165	+	13921	-401770	rs1106602	chr17	54839396	54839396	106	118.101	0.946321	2456.66	3.85886e-05	0.148327	0.272028	0.0436956	0.0411556
dmr1072103	chr17	55281312	55281311	+	13891	-264708	rs2787501	chr17	55016604	55016604	106	117.118	0.962123	1959.75	2.96291e-05	0.152369	-0.258533	0.0259974	0.0256876
dmr1072115	chr17	55289358	55289357	+	13883	-251866	rs113577882	chr17	55037491	55037492	106	112.677	0.940607	1395.85	6.21009e-06	0.175979	-0.711179	0.0069993	0.00622819
dmr1072126	chr17	55299641	55299640	+	13893	-131426	rs2529514	chr17	55168215	55168215	106	122.117	0.927302	2198.38	1.48055e-05	0.162914	-0.352995	0.0126987	0.0106734
dmr1072156	chr17	55317608	55317607	+	13909	-277868	rs5821081	chr17	55039739	55039740	106	114.323	0.943411	1599.19	2.98826e-05	0.152238	-0.66163	0.0306969	0.0290629
dmr1072158	chr17	55318643	55318665	+	13908	-39061	rs73990631	chr17	55279582	55279582	106	106.694	1.1138	2867.21	1.02222e-05	0.168504	2.29956	0.0166983	0.0170306
dmr1072209	chr17	55359047	55359046	+	13899	-182216	rs2529521	chr17	55176831	55176831	106	87.3568	0.807097	1725.16	1.11868e-06	0.201275	-0.337388	0.0359964	0.0399547
dmr107222	chr1	98791673	98791672	+	13151	152477	rs12025366	chr1	98944149	98944149	106	79.3861	1.02226	6489.66	2.53173e-07	0.222671	2.38392	0.0637936	0.0484951
dmr1072250	chr17	55388781	55388780	+	13895	-349041	rs5821081	chr17	55039739	55039740	106	115.617	0.931977	1828.38	1.17812e-05	0.166366	-0.68498	0.0129987	0.0121987
dmr1072270	chr17	55426980	55426979	+	13864	-640642	rs2907627	chr17	54786338	54786338	106	119.944	0.945658	2649.57	4.43332e-05	0.146199	-0.242927	0.0461954	0.0443091
dmr1072281	chr17	55439491	55439491	+	13849	228621	rs57653437	chr17	55668112	55668112	106	121.413	0.984249	8061.58	4.60269e-06	0.180446	-2.19587	0.0107989	0.00814098
dmr1072292	chr17	55448509	55448509	+	13829	-513794	rs140660058	chr17	54934713	54934715	106	120.471	0.950125	2576.03	3.09497e-05	0.151702	0.154125	0.0317968	0.0278567
dmr1072295	chr17	55449644	55449643	+	13828	396109	rs9892859	chr17	55845752	55845752	106	98.8885	0.673146	11239.5	2.90274e-09	0.283987	-0.476902	0.00259974	0.00240316
dmr1072346	chr17	55491136	55491135	+	13765	-451396	rs5821081	chr17	55039739	55039740	106	108.226	0.945742	1287.34	2.73881e-06	0.188142	-0.75217	0.00529947	0.00389096
dmr1072365	chr17	55509246	55509245	+	13744	-550579	rs2111096	chr17	54958667	54958667	106	122.066	0.955667	2992.51	2.0502e-05	0.157978	-0.303904	0.0178982	0.0176255
dmr107237	chr1	98813890	98813889	+	13174	-542621	rs60916193	chr1	98271269	98271269	106	99.2611	0.918614	14562.5	3.05781e-07	0.21998	-1.54987	0.0309969	0.0157779
dmr1072422	chr17	55550882	55550881	+	13717	-106537	rs12150680	chr17	55444345	55444345	106	121.476	0.930747	2841.03	1.53792e-05	0.162339	0.69154	0.0167983	0.0146202
dmr1072424	chr17	55552533	55552532	+	13721	-36623	rs9901573	chr17	55515910	55515910	106	117.397	0.927224	1405.72	5.60237e-05	0.142601	0.360954	0.0438956	0.0408221
dmr1072454	chr17	55574156	55574155	+	13664	-534416	rs5821081	chr17	55039739	55039740	106	115.534	0.92756	1520.33	4.0907e-06	0.1822	-0.76211	0.00539946	0.00365824
dmr107250	chr1	98833651	98833683	+	13186	897820	rs12118621	chr1	99731503	99731503	106	125.709	0.921824	5013.65	3.15643e-05	0.151402	0.463174	0.0433957	0.0389363
dmr1072559	chr17	55658483	55658482	+	13363	-618743	rs5821081	chr17	55039739	55039740	106	110.348	0.932785	1431.26	1.70565e-06	0.19511	-0.789108	0.00249975	0.002376
dmr1072561	chr17	55659124	55659123	+	13365	-961936	rs10468544	chr17	54697188	54697188	106	119.426	0.946316	4265.54	2.10351e-05	0.157588	0.349806	0.0352965	0.0329054
dmr1072613	chr17	55693792	55693791	+	13357	-933464	rs4794530	chr17	54760328	54760328	106	123.97	0.914157	3527.53	1.13828e-06	0.201022	0.340996	0.00159984	0.000987001
dmr1072633	chr17	55710770	55710769	+	13372	-981061	rs8077145	chr17	54729709	54729709	106	101.435	0.901044	2236.14	1.18824e-06	0.200396	0.59679	0.00779922	0.00799614
dmr1072640	chr17	55716985	55716984	+	13365	-259372	rs35686442	chr17	55457613	55457613	106	123.049	0.930589	3257.18	1.48895e-07	0.230194	-0.29318	0.00039996	9.95404e-05
dmr1072648	chr17	55720627	55720656	+	13371	-234819	rs115925629	chr17	55485808	55485808	106	102.253	1.09949	3611.97	6.88582e-06	0.174434	1.65896	0.0205979	0.0244163
dmr1072665	chr17	55731321	55731392	+	13373	793723	rs62072936	chr17	56525115	56525115	106	101	1.09428	3676.71	7.18648e-06	0.173795	-2.12733	0.029997	0.0303542
dmr1072675	chr17	55738080	55738079	+	13384	927932	rs2190985	chr17	56666011	56666011	106	121.672	0.942199	3086.71	3.03697e-05	0.151991	0.208377	0.0338966	0.0303314
dmr1072706	chr17	55763634	55763633	+	13411	63459	rs11079195	chr17	55827092	55827092	106	121.61	0.940546	2774	8.01693e-06	0.172156	-0.453393	0.00879912	0.00670578
dmr1072806	chr17	55844944	55844943	+	13196	997454	rs77123844	chr17	56842397	56842397	106	97.6152	0.968197	10475.7	1.55122e-06	0.196501	13.0529	0.0626937	0.0463693
dmr1072822	chr17	55863293	55863292	+	13153	-386717	rs112606419	chr17	55476576	55476576	106	83.2162	1.32002	3742.92	2.33549e-06	0.190491	0.628357	0.0343966	0.0424738
dmr1072841	chr17	55878863	55878862	+	13134	-955104	rs9912796	chr17	54923759	54923759	106	81.6945	1.14098	3153.88	4.8311e-07	0.213427	0.827788	0.0248975	0.0180098
dmr1072854	chr17	55888442	55888441	+	13114	-577369	rs28671017	chr17	55311073	55311073	106	112.584	0.924125	4775.84	1.47476e-05	0.162973	-4.10433	0.0554945	0.0494562
dmr107291	chr1	98898518	98898517	+	13245	-151763	rs11811184	chr1	98746755	98746755	106	113.225	0.947904	1611.05	2.05839e-06	0.19235	-0.52301	0.00339966	0.00212958
dmr1072939	chr17	55957558	55957557	+	12997	194434	rs5821122	chr17	56151991	56151992	106	118.184	0.940831	2095.7	5.0075e-05	0.144328	-0.468857	0.0518948	0.0470848
dmr1072956	chr17	55970107	55970106	+	12954	786750	rs1568371	chr17	56756856	56756856	106	112.252	0.885251	3021.84	7.29958e-06	0.173561	-0.365932	0.0229977	0.0204692
dmr1072993	chr17	56004122	56004121	+	12943	-693606	rs17817923	chr17	55310516	55310516	106	122.573	0.934289	3292.83	3.39012e-05	0.15031	0.393228	0.0364964	0.0347902
dmr107300	chr1	98908788	98908787	+	13251	-703199	rs72719817	chr1	98205589	98205589	106	73.5582	0.915066	1010.8	6.35305e-07	0.209481	-1.06749	0.039896	0.0466336
dmr1073037	chr17	56042014	56042013	+	12993	-827758	rs7210162	chr17	55214256	55214256	106	115.503	0.955381	1996.77	2.30963e-06	0.190655	0.273567	0.00259974	0.00219811
dmr1073050	chr17	56057584	56057583	+	13064	-816158	rs34052987	chr17	55241425	55241426	106	121.683	0.941329	2756.23	3.41755e-05	0.150187	0.219142	0.0335966	0.0310305
dmr1073203	chr17	56166263	56166262	+	13239	583369	rs16957770	chr17	56749631	56749631	106	115.399	0.936486	2920.26	1.71872e-05	0.160655	0.55811	0.030397	0.0274889
dmr107331	chr1	98940029	98940028	+	13210	145327	rs78374601	chr1	99085355	99085355	106	121.434	0.973717	4033.76	3.56265e-05	0.14955	-2.5719	0.0439956	0.041795
dmr1073382	chr17	56312069	56312068	+	13291	704860	rs11651374	chr17	57016928	57016928	106	109.727	0.933273	2218.53	2.61198e-08	0.254408	0.481131	9.999e-05	6.74535e-05
dmr1073403	chr17	56325261	56325260	+	13332	-858198	rs60927625	chr17	55467063	55467063	106	99.0748	0.883569	3301.63	1.66389e-06	0.195474	-0.626387	0.0237976	0.0209423
dmr1073405	chr17	56326552	56326551	+	13327	-181606	rs57791149	chr17	56144946	56144946	106	117.687	0.96362	2804.45	4.11666e-05	0.147336	-0.364828	0.049995	0.0483067
dmr1073456	chr17	56370718	56370717	+	13278	802296	rs4794708	chr17	57173013	57173013	106	119.064	0.950825	2966.3	2.39227e-05	0.155631	-1.63635	0.029597	0.0271132
dmr1073581	chr17	56473603	56473602	+	13318	81966	rs11653307	chr17	56555568	56555568	106	119.602	0.964223	2388.98	4.67854e-05	0.145372	-0.29679	0.0417958	0.0407909
dmr1073636	chr17	56518685	56518684	+	13292	764108	rs9912288	chr17	57282792	57282792	106	50.2051	1.30934	3641.71	5.01348e-10	0.306845	1.81357	0.0362964	0.0258986
dmr1073730	chr17	56588407	56588406	+	13268	834335	rs7224156	chr17	57422741	57422741	106	113.619	0.959301	1836.22	1.48245e-05	0.162895	-0.496406	0.0175982	0.0161249
dmr1073742	chr17	56599751	56599750	+	13273	182077	rs17202	chr17	56781827	56781827	106	98.0189	0.842693	2757.48	6.35426e-07	0.209478	-0.639343	0.00929907	0.0114346
dmr1073747	chr17	56603296	56603295	+	13276	763782	rs792370	chr17	57367077	57367077	106	121.175	0.956594	8128.03	5.28333e-06	0.178392	0.672101	0.0151985	0.0112926
dmr1073757	chr17	56610614	56610644	+	13266	921088	rs114144675	chr17	57531732	57531732	106	64.2314	0.905436	10400.1	1.3146e-10	0.323808	56.0441	0.0287971	0.0102813
dmr1073968	chr17	56760470	56760470	+	13456	-1647	rs3986368	chr17	56758823	56758823	106	107.915	0.927839	2948.28	1.7163e-09	0.290899	-0.318154	9.999e-05	9.17773e-06
dmr1074041	chr17	56833290	56833289	+	13655	-453521	rs8065259	chr17	56379769	56379769	106	19.6059	1.36717	2344.26	1.77116e-37	0.787876	-0.216098	0.00029997	3.43301e-06
dmr1074075	chr17	56885689	56885688	+	13657	-110891	rs73994903	chr17	56774798	56774798	106	117.749	0.970802	3078.86	3.226e-06	0.185721	-1.83332	0.00469953	0.00339375
dmr1074077	chr17	56890738	56890737	+	13652	864447	rs7221330	chr17	57755184	57755184	106	42.2137	0.752415	27004.3	2.03229e-15	0.449719	1.6913	0.0717928	0.0481629
dmr1074100	chr17	56914792	56914821	+	13632	97438	rs2332853	chr17	57012259	57012259	106	118.939	1.02424	6157.69	9.21247e-06	0.170068	-0.257086	0.0149985	0.0143007
dmr1074101	chr17	56915529	56915528	+	13631	350480	rs7223919	chr17	57266008	57266008	106	117.573	0.941827	4469.9	1.17426e-05	0.166415	0.352799	0.0250975	0.0224218
dmr1074131	chr17	56950241	56950240	+	13521	2715	rs78909625	chr17	56952955	56952955	106	37.4934	1.50854	10220.9	1.23937e-13	0.405892	7.79271	0.0177982	0.0269494
dmr107420	chr1	99041282	99041281	+	13249	543893	rs72721724	chr1	99585174	99585174	106	99.0955	1.14102	5017.37	7.43045e-06	0.173294	-1.76606	0.0465953	0.0462702
dmr107425	chr1	99045884	99045884	+	13250	-41171	rs12057990	chr1	99004713	99004713	106	122.376	0.930871	3967.3	7.07638e-06	0.174026	-0.425763	0.0105989	0.00806511
dmr1074318	chr17	57116881	57116880	+	13143	771319	rs7216723	chr17	57888199	57888199	106	54.4285	1.02889	2913.26	1.22798e-09	0.295271	-118.055	0.010199	0.0358102
dmr1074531	chr17	57277260	57277259	+	13134	-573713	rs116945875	chr17	56703547	56703547	106	53.5279	1.47174	17723.2	2.13481e-10	0.31771	2.51858	0.0240976	0.0310232
dmr1074552	chr17	57294426	57294425	+	13113	-443716	rs116601921	chr17	56850710	56850710	106	104.054	0.829239	4942.67	4.02794e-06	0.182429	14.5689	0.0558944	0.0484716
dmr1074571	chr17	57309737	57309736	+	13099	499894	rs55785732	chr17	57809630	57809631	106	112.056	1.07246	4923.38	1.7518e-05	0.160366	-0.235273	0.0347965	0.0375961
dmr1074674	chr17	57417992	57417991	+	12934	-783883	rs74445384	chr17	56634109	56634109	106	80.1625	0.830774	2502.73	3.86576e-08	0.249014	1.61117	0.010499	0.0118347
dmr1074795	chr17	57523903	57524078	+	12801	312792	rs11655267	chr17	57836870	57836870	106	102.988	1.00646	7403.86	3.6003e-08	0.249996	-0.176161	0.00079992	0.000395158
dmr1074877	chr17	57596617	57596616	+	12673	158568	rs7221330	chr17	57755184	57755184	106	55.3602	0.836328	17191.7	4.41016e-12	0.36508	1.78481	0.0510949	0.0228761
dmr1074878	chr17	57596970	57596969	+	12674	-273928	rs74564136	chr17	57323042	57323042	106	42.9279	1.27318	3651.33	2.16317e-11	0.346055	-836.079	0.0250975	0.0331311
dmr1075016	chr17	57718920	57718919	+	12377	-934532	rs4239205	chr17	56784388	56784388	106	116.02	0.931776	1594.22	3.09373e-05	0.151709	-0.384156	0.0313969	0.0275047
dmr1075070	chr17	57752642	57752641	+	12293	-599546	rs9900645	chr17	57153096	57153096	106	113.774	1.09519	6506.76	1.759e-05	0.160304	1.62463	0.0380962	0.0397302
dmr1075162	chr17	57819133	57819132	+	12151	-784510	rs6503784	chr17	57034623	57034623	106	121.393	0.989489	4038.65	2.69834e-05	0.153796	-0.454864	0.0312969	0.0291203
dmr1075210	chr17	57857279	57857278	+	12078	256369	rs181224	chr17	58113647	58113647	106	117.728	0.942969	1643.4	2.88873e-05	0.152756	-0.346993	0.0212979	0.0219051
dmr1075253	chr17	57883976	57883976	+	11971	977949	rs71143292	chr17	58861925	58861926	106	127.397	0.960809	6943.64	4.04169e-06	0.182379	0.245821	0.00429957	0.00380783
dmr1075308	chr17	57918311	57918447	+	11923	-717147	rs60499846	chr17	57201164	57201164	106	100.907	1.06007	4779.13	3.08734e-06	0.186371	-0.492276	0.020498	0.0196804
dmr1075430	chr17	58046859	58046858	+	11621	-628127	rs4583310	chr17	57418732	57418732	106	101.207	1.04468	3568.92	9.79911e-06	0.16914	-0.186761	0.0473953	0.0466649
dmr1075471	chr17	58081920	58081919	+	11512	-434014	rs35455641	chr17	57647905	57647906	106	109.126	0.923208	3648.17	7.62385e-06	0.172909	-0.685304	0.0317968	0.0280785
dmr1075487	chr17	58109147	58109146	+	11405	-786105	rs74564136	chr17	57323042	57323042	106	73.7238	0.985879	3171.63	1.27482e-07	0.232382	-686.222	0.0370963	0.0354599
dmr1075498	chr17	58117590	58117589	+	11356	-542968	rs8075658	chr17	57574622	57574622	106	60.7016	1.01501	3595.79	1.72245e-09	0.290853	-4.71562	0.0268973	0.0179469
dmr1075705	chr17	58315311	58315311	+	10988	-578374	rs57368163	chr17	57736937	57736937	106	32.1416	1.4007	5142.04	3.42788e-15	0.444325	0.914914	0.0239976	0.0233024
dmr1075789	chr17	58400616	58400615	+	10942	-645432	rs7221330	chr17	57755184	57755184	106	73.5375	0.879567	20516.8	3.83576e-09	0.280295	1.81981	0.0520948	0.0324804
dmr1075846	chr17	58493140	58493140	+	10705	10496	rs1860262	chr17	58503636	58503636	106	108.174	0.759293	8843.2	3.2715e-13	0.395059	-0.31832	9.999e-05	2.33838e-07
dmr1075858	chr17	58509576	58509575	+	10670	-754392	rs7221330	chr17	57755184	57755184	106	78.734	0.942584	6607.71	4.0922e-09	0.279436	2.05109	0.0120988	0.0038934
dmr1075939	chr17	58579563	58579726	+	10452	292090	rs58989677	chr17	58871816	58871818	106	115.13	1.06813	2893.17	6.68743e-06	0.174872	0.27472	0.00509949	0.0053731
dmr1075962	chr17	58600154	58600153	+	10357	-678908	rs137856853	chr17	57921245	57921246	106	113.96	0.945923	2396.3	2.69189e-05	0.153833	-0.634964	0.0416958	0.0389025
dmr1076094	chr17	58712955	58712954	+	10112	-423652	rs115013689	chr17	58289303	58289303	106	34.2947	1.48035	1377.36	2.60238e-12	0.371272	1.36684	0.029997	0.0246679
dmr1076161	chr17	58793579	58793578	+	9733	-856269	rs2586087	chr17	57937310	57937310	106	120.161	0.908624	966.071	3.90704e-05	0.148137	0.391084	0.019798	0.0177622
dmr1076285	chr17	58899721	58899740	+	9382	792097	rs7212825	chr17	59691837	59691837	106	132.2	0.923103	4241	2.94719e-05	0.15245	0.356828	0.0240976	0.0185136
dmr1076311	chr17	58930337	58930336	+	9339	622499	rs1292109	chr17	59552835	59552835	106	122.987	0.943299	1287.22	1.87797e-05	0.159311	2.27308	0.009999	0.00711213
dmr1076327	chr17	58945962	58945961	+	9323	-657332	rs59377187	chr17	58288630	58288630	106	80.7629	1.08943	2100.58	6.86933e-08	0.241041	1.5207	0.0049995	0.00319177
dmr1076342	chr17	58958020	58958019	+	9300	539562	rs76848035	chr17	59497581	59497581	106	117.656	0.913517	1721.78	5.21914e-06	0.178574	-0.790558	0.00709929	0.00468548
dmr107639	chr1	99258860	99258859	+	12912	-481567	rs1982703	chr1	98777293	98777293	106	111.248	0.933611	1145.17	3.37832e-05	0.150363	-0.649342	0.0341966	0.0320192
dmr1076420	chr17	59097163	59097163	+	8944	-462031	rs71143260	chr17	58635132	58635132	106	111.517	1.01111	2446.12	2.79509e-05	0.153259	0.192625	0.0428957	0.0397163
dmr1076580	chr17	59294712	59294711	+	8681	348423	rs7207419	chr17	59643134	59643134	106	116.352	0.874871	1673.97	1.72547e-05	0.160596	-0.290878	0.0244976	0.0204719
dmr1076587	chr17	59298255	59298386	+	8679	-3452	rs74855211	chr17	59294803	59294803	106	116.559	1.01733	1881.1	3.41165e-05	0.150213	-0.289017	0.0292971	0.0239304
dmr1076698	chr17	59395239	59395239	+	8569	7143	rs7207830	chr17	59402382	59402382	106	125.461	0.911343	844.313	1.93158e-11	0.347427	-0.463069	9.999e-05	1.74546e-09
dmr1076743	chr17	59426434	59426433	+	8587	-674184	rs16943200	chr17	58752250	58752250	106	126.537	0.92916	1053.92	0.000129571	0.129628	-0.820529	0.0428957	0.039343
dmr1076747	chr17	59428731	59428731	+	8591	-10635	rs4968328	chr17	59418096	59418096	106	123.815	0.904779	1849.79	9.5552e-06	0.169519	0.260217	0.00769923	0.0056411
dmr1076763	chr17	59439633	59439632	+	8616	602785	rs8071824	chr17	60042417	60042417	106	112.687	0.803158	1377.04	1.27607e-05	0.16516	-0.655581	0.0272973	0.0250384
dmr1076786	chr17	59457354	59457353	+	8626	-375875	rs7214335	chr17	59081479	59081479	106	122.407	0.980378	2076.21	1.41545e-06	0.197841	0.247858	0.0009999	0.000527976
dmr1076794	chr17	59462224	59462224	+	8659	-735987	rs17175543	chr17	58726237	58726237	106	50.6709	1.51874	357.303	1.84237e-07	0.227183	0.701532	0.00639936	0.0260962
dmr1076821	chr17	59490445	59490444	+	8772	708702	rs1348651947	chr17	60199146	60199147	106	125.844	0.976479	2447.58	3.56128e-05	0.149556	0.5567	0.019698	0.0178251
dmr1076837	chr17	59503276	59503275	+	8811	-675362	rs34019240	chr17	58827914	58827914	106	127.573	0.916905	1164.47	1.09075e-05	0.167527	-0.284533	0.00429957	0.00284207
dmr1076867	chr17	59523220	59523219	+	8909	32535	rs73993966	chr17	59555754	59555754	106	79.4586	1.0775	1690.48	4.97791e-07	0.212997	13.2944	0.0277972	0.0164664
dmr1076880	chr17	59531144	59531143	+	8928	-167981	rs8082454	chr17	59363163	59363163	106	126.279	0.923538	1285.91	6.80713e-05	0.139599	0.457987	0.0274973	0.0244967
dmr1076918	chr17	59570557	59570723	+	8974	-902357	rs2116450	chr17	58668200	58668200	106	97.4393	0.9102	3189.04	1.53579e-06	0.196647	-0.382966	0.030497	0.0197711
dmr107696	chr1	99315010	99315009	+	12901	185397	rs141049016	chr1	99500406	99500406	106	50.526	1.48041	2946.73	2.37425e-09	0.286638	-64.6623	0.0178982	0.0293235
dmr1076985	chr17	59708183	59708203	+	8947	-539024	rs145872243	chr17	59169159	59169159	106	111.9	1.05075	2070.24	4.59484e-05	0.145649	-62.7941	0.0519948	0.0479369
dmr1077000	chr17	59749149	59749148	+	9042	-196314	rs1292109	chr17	59552835	59552835	106	123.525	0.913363	704.458	0.000174973	0.12495	2.3643	0.0515948	0.0484983
dmr1077172	chr17	59984337	59984336	+	9376	-431502	rs1292109	chr17	59552835	59552835	106	123.774	0.905283	692.258	0.000125885	0.130077	2.37114	0.0357964	0.0344653
dmr107739	chr1	99366225	99366224	+	12912	-856755	rs76951280	chr1	98509470	98509470	106	77.1916	1.25353	4297.73	4.34841e-07	0.21494	1.15067	0.0325967	0.0305886
dmr1077475	chr17	60435051	60435051	+	9442	325525	rs8078216	chr17	60760576	60760576	106	116.082	1.02394	2791.31	2.27534e-05	0.156394	0.33077	0.0241976	0.0231343
dmr1077507	chr17	60486581	60486580	+	9506	-423322	rs7212702	chr17	60063259	60063259	106	92.8432	0.782127	1646.42	2.46183e-06	0.189715	-0.920471	0.050395	0.0446309
dmr1077662	chr17	60703001	60703000	+	9872	910251	rs78110792	chr17	61613251	61613251	106	63.6104	0.710486	10046.9	5.17792e-12	0.363184	2.20945	0.0354965	0.00779924
dmr1077665	chr17	60704709	60704708	+	9875	488973	rs141503611	chr17	61193681	61193681	106	51.2092	1.1495	1213.2	7.93144e-09	0.27059	-1.48401	0.0423958	0.0467363
dmr107773	chr1	99408356	99408355	+	12923	-779936	rs10783098	chr1	98628420	98628420	106	117.335	0.930522	3423.03	1.78098e-06	0.194476	0.312595	0.00389961	0.00273011
dmr1077803	chr17	60865770	60865769	+	9910	624857	rs16945329	chr17	61490626	61490626	106	69.6764	0.72758	2599.2	2.30288e-09	0.28704	-0.806389	0.0292971	0.0174799
dmr1077813	chr17	60886496	60886496	+	9879	-113318	rs7224766	chr17	60773178	60773178	106	77.5539	1.11789	2187.92	1.00184e-09	0.297917	-0.335611	0.00039996	0.000146042
dmr1077830	chr17	60915571	60915570	+	9893	144737	rs7502733	chr17	61060307	61060307	106	120.658	1.00791	2195.6	2.60402e-05	0.154339	0.252742	0.0184982	0.0150888
dmr107784	chr1	99425045	99425044	+	12886	-231570	rs682494	chr1	99193475	99193475	106	107.998	0.92697	2246.49	1.80402e-05	0.15992	0.423298	0.0442956	0.0438039
dmr1077869	chr17	60996251	60996250	+	10031	617001	rs78110792	chr17	61613251	61613251	106	117.749	0.902405	1729.54	1.83654e-05	0.159649	2.29649	0.0193981	0.0175
dmr1077879	chr17	61019174	61019173	+	10136	411245	rs145595243	chr17	61430418	61430418	106	39.3152	1.50925	1124.87	4.35487e-10	0.308649	116.19	0.0229977	0.0474439
dmr1077920	chr17	61089688	61089687	+	10348	216146	rs4513160	chr17	61305833	61305833	106	32.8559	0.962637	3130.91	1.62611e-15	0.452004	1.00213	0.0455954	0.0362143
dmr1077926	chr17	61103331	61103330	+	10405	508300	rs398039402	chr17	61611630	61611630	106	120.026	0.983186	2664.34	1.0216e-05	0.168513	-0.497076	0.00819918	0.00768355
dmr1077981	chr17	61184781	61184780	+	10579	907440	rs113251228	chr17	62092220	62092220	106	25.4027	1.4718	764.743	1.67419e-14	0.427644	-8.09399	0.0150985	0.0416963
dmr1078006	chr17	61220632	61220631	+	10724	-63716	rs116837839	chr17	61156916	61156916	106	76.6947	1.11229	4384.65	3.58937e-07	0.217689	2.06291	0.0506949	0.0451867
dmr1078059	chr17	61272532	61272531	+	10728	180173	rs188527039	chr17	61452704	61452704	106	108.816	1.07917	2917.85	2.89673e-05	0.152713	-3.34486	0.0481952	0.0497562
dmr1078086	chr17	61295122	61295121	+	10718	258462	rs7217738	chr17	61553583	61553583	106	105.089	1.03662	2955.04	1.67679e-06	0.19536	1.72021	0.00569943	0.00445547
dmr1078149	chr17	61352419	61352418	+	10910	258756	rs17610705	chr17	61611174	61611174	106	124.229	0.942133	2913.08	4.21505e-05	0.146973	-0.317874	0.0367963	0.0334054
dmr1078208	chr17	61387260	61387259	+	11067	952321	rs56062756	chr17	62339580	62339580	106	116.993	0.980058	3126.18	2.75047e-05	0.153504	0.526652	0.0381962	0.0349206
dmr1078232	chr17	61402526	61402525	+	11119	964735	rs13380813	chr17	62367260	62367260	106	104.013	0.895084	3604.21	7.67031e-06	0.172818	0.388764	0.0611939	0.0492725
dmr1078237	chr17	61406535	61406534	+	11118	13592	rs10853031	chr17	61420126	61420126	106	108.805	0.91963	4181.49	5.05652e-06	0.179046	0.22685	0.0284972	0.0226454
dmr1078252	chr17	61418875	61418874	+	11119	-138432	rs35280536	chr17	61280443	61280443	106	95.1102	0.977327	4157.13	1.86375e-06	0.19381	-0.587955	0.0351965	0.0284919
dmr1078269	chr17	61429953	61429984	+	11149	912950	rs7208585	chr17	62342934	62342934	106	121.196	1.00552	3431.45	1.09642e-05	0.167449	-0.179872	0.00979902	0.00850259
dmr1078273	chr17	61432086	61432085	+	11152	930341	rs184688257	chr17	62362426	62362426	106	78.2061	1.07436	1450.26	1.30524e-06	0.199025	-5.37902	0.0294971	0.0358197
dmr1078299	chr17	61451679	61451678	+	11185	283278	rs56808894	chr17	61734956	61734956	106	78.2061	0.938506	10110.1	1.46804e-09	0.292943	-2.48294	0.0172983	0.00316965
dmr1078372	chr17	61503416	61503415	+	11061	797117	rs116580483	chr17	62300532	62300532	106	95.0273	0.711119	5661.13	1.79024e-07	0.227589	1.91644	0.0364964	0.0231178
dmr1078393	chr17	61518535	61518534	+	10978	149818	rs34945067	chr17	61668352	61668353	106	117.097	0.956106	1843.91	2.16859e-05	0.157125	-0.324713	0.0182982	0.0179937
dmr1078409	chr17	61530738	61530737	+	10939	-509968	rs7222329	chr17	61020770	61020770	106	97.8844	0.851266	3265.21	2.73846e-06	0.188144	-594.325	0.0533947	0.0400158
dmr1078427	chr17	61553585	61553584	+	10906	679847	rs11658307	chr17	62233431	62233431	106	121.206	0.93646	1849.38	2.92261e-05	0.152578	0.520121	0.0220978	0.0192496
dmr1078438	chr17	61560119	61560160	+	10905	-8337	rs397717714	chr17	61551782	61551782	106	113.639	1.02312	4306.28	2.19231e-05	0.156959	0.156754	0.0434957	0.0429143
dmr1078517	chr17	61647534	61647533	+	10879	34500	rs73991940	chr17	61682033	61682033	106	57.917	1.3217	1462.3	6.89113e-08	0.240997	4.11031	0.0289971	0.0385941
dmr1078540	chr17	61673689	61673688	+	10912	418136	rs116727413	chr17	62091824	62091824	106	35.0918	1.55372	1302.15	1.16252e-11	0.353548	-7.55563	0.00689931	0.0290018
dmr1078547	chr17	61689339	61689338	+	10950	-302857	rs4968558	chr17	61386482	61386482	106	117.625	0.959334	2026.66	1.64357e-05	0.161333	0.242503	0.0165983	0.0138492
dmr1078563	chr17	61721825	61721846	+	10984	-680584	rs60664735	chr17	61041241	61041241	106	91.9736	0.771091	4976.53	4.71717e-09	0.277544	2.4485	0.00319968	0.00178102
dmr1078631	chr17	61888886	61888885	+	11051	202939	rs116727413	chr17	62091824	62091824	106	20.0406	1.76433	580.114	1.07357e-16	0.479121	-7.01724	0.00869913	0.0329144
dmr1078650	chr17	61916217	61916216	+	11140	-302966	rs78110792	chr17	61613251	61613251	106	58.5898	0.718524	6978.01	4.75507e-11	0.336431	2.13291	0.0663934	0.0319748
dmr1078660	chr17	61935370	61935431	+	11148	426995	rs184688257	chr17	62362426	62362426	106	18.4154	1.83299	709.173	8.0804e-18	0.503707	-5.66322	0.0144986	0.0462708
dmr1078668	chr17	61948722	61948721	+	11123	156551	rs4246418	chr17	62105272	62105272	106	99.0334	0.897938	1673.66	2.18488e-06	0.191473	0.708595	0.0147985	0.0134412
dmr1078676	chr17	61964629	61964628	+	11137	-807713	rs116837839	chr17	61156916	61156916	106	108.443	0.790052	8201.67	3.00061e-06	0.186793	2.25156	0.0657934	0.0464587
dmr1078677	chr17	61970419	61970418	+	11127	121802	rs113251228	chr17	62092220	62092220	106	19.8439	1.70554	671.308	4.24631e-17	0.488071	-8.09714	0.0133987	0.0400927
dmr1078862	chr17	62186927	62186927	+	11259	-756509	rs145595243	chr17	61430418	61430418	106	39.4602	1.83985	1281.22	2.38904e-10	0.316287	115.905	0.00379962	0.0162518
dmr1078885	chr17	62201333	62201332	+	11268	-726784	rs58582622	chr17	61474549	61474549	106	66.2086	1.12093	2995.64	4.78931e-08	0.246052	3.0612	0.0409959	0.0315485
dmr1078908	chr17	62218446	62218445	+	11257	-605195	rs78110792	chr17	61613251	61613251	106	66.1361	0.782329	6567.66	2.71348e-09	0.284877	2.14142	0.0753925	0.0457686
dmr1078924	chr17	62233540	62233539	+	11267	-620289	rs78110792	chr17	61613251	61613251	106	83.6924	0.711881	3985.63	9.02208e-08	0.237234	2.31311	0.0461954	0.0359122
dmr1078932	chr17	62241052	62241051	+	11239	38718	rs7224855	chr17	62279769	62279769	106	116.952	0.960357	2297.19	3.23888e-05	0.151008	0.462851	0.0336966	0.0334626
dmr107895	chr1	99522497	99522496	+	12861	840862	rs7556246	chr1	100363358	100363358	106	114.126	0.926856	3667.74	1.01066e-05	0.168675	-0.309682	0.0260974	0.0232787
dmr107897	chr1	99523924	99523923	+	12852	-624324	rs17392465	chr1	98899600	98899600	106	78.2061	0.902908	2663.81	2.40286e-08	0.255552	-0.911488	0.00909909	0.00782052
dmr107898	chr1	99524974	99524973	+	12851	921675	rs57522935	chr1	100446648	100446649	106	102.025	0.862959	2427.27	5.98948e-06	0.17652	-0.319059	0.0410959	0.0383417
dmr1079009	chr17	62315714	62315713	+	11007	-345083	rs4968465	chr17	61970631	61970631	106	113.981	0.920328	2595.31	1.1683e-05	0.166492	-13.984	0.0249975	0.0204001
dmr1079022	chr17	62325291	62325290	+	10986	-846036	rs3785824	chr17	61479255	61479255	106	124.923	0.93375	3427.11	4.31314e-05	0.146621	-0.370821	0.0417958	0.0389987
dmr1079027	chr17	62331928	62331927	+	10977	-718677	rs78110792	chr17	61613251	61613251	106	84.976	0.806795	4477.68	4.71458e-08	0.24627	2.26712	0.0248975	0.0138521
dmr1079154	chr17	62452699	62452698	+	10672	419465	rs8070903	chr17	62872163	62872163	106	95.5242	1.04546	1765.68	1.00654e-05	0.168737	0.369244	0.0350965	0.0409152
dmr1079193	chr17	62503563	62503562	+	10732	-890312	rs78110792	chr17	61613251	61613251	106	100.213	0.975945	4481.36	3.25482e-07	0.219088	2.27827	0.00629937	0.00355014
dmr1079216	chr17	62542445	62542444	+	10746	-184664	rs553793693	chr17	62357781	62357781	106	114.644	0.912471	2111.67	3.04299e-05	0.151961	-5.31683	0.0455954	0.0421158
dmr1079218	chr17	62545130	62545129	+	10748	-182704	rs184688257	chr17	62362426	62362426	106	16.9559	1.8624	344.678	4.38161e-18	0.509355	-5.92835	0.0029997	0.0271741
dmr1079241	chr17	62587215	62587214	+	10659	-489799	rs4325631	chr17	62097416	62097416	106	100.907	1.12528	1715.11	1.29343e-05	0.164956	0.416154	0.019698	0.0219209
dmr1079250	chr17	62608798	62608855	+	10595	22361	rs2465412	chr17	62631216	62631216	106	123.825	0.971166	2651.97	7.17856e-06	0.173811	-0.158753	0.00489951	0.00385075
dmr1079294	chr17	62646681	62646680	+	10580	-542306	rs4968479	chr17	62104375	62104375	106	34.1705	1.22878	1539.67	8.63095e-16	0.458445	0.884647	0.0137986	0.00250583
dmr107929	chr1	99551570	99551569	+	12906	627349	rs36071256	chr1	100178918	100178918	106	119.643	0.924202	1716.75	3.53117e-06	0.184382	0.523464	0.00289971	0.00241451
dmr1079337	chr17	62674473	62674519	+	10567	-569201	rs4246418	chr17	62105272	62105272	106	99.7787	0.997461	3352.58	7.05766e-06	0.174065	0.545832	0.0492951	0.0435384
dmr1079397	chr17	62715204	62715203	+	10589	805554	rs4968591	chr17	63520757	63520757	106	121.517	0.923652	1233.1	7.53968e-05	0.13802	0.484445	0.0415958	0.0369307
dmr1079399	chr17	62716143	62716142	+	10588	798149	rs4611524	chr17	63514291	63514291	106	112.77	0.944829	985.79	1.58279e-05	0.161903	0.388098	0.0129987	0.0110615
dmr107946	chr1	99571082	99571082	+	12983	982790	rs12033672	chr1	100553872	100553872	106	119.209	0.917099	3501.84	3.33216e-06	0.185242	-0.366689	0.00719928	0.00478912
dmr1079483	chr17	62779868	62779868	+	10696	-429410	rs142316445	chr17	62350458	62350458	106	64.573	1.15266	1216.05	6.6337e-09	0.272988	1.79354	0.00479952	0.00330087
dmr1079588	chr17	62856912	62856911	+	10796	-214215	rs12452590	chr17	62642697	62642697	106	120.73	0.959259	2005.08	5.45622e-05	0.143008	-0.422763	0.039696	0.0380321
dmr1079591	chr17	62859034	62859033	+	10801	-496608	rs184688257	chr17	62362426	62362426	106	53.1346	1.3963	676.464	1.22697e-07	0.23292	-5.3935	0.0246975	0.0417509
dmr1079605	chr17	62867855	62867854	+	10821	-774357	rs9303455	chr17	62093498	62093498	106	129.374	0.904127	3475.02	1.48054e-05	0.162914	-0.214634	0.0113989	0.00994897
dmr1079618	chr17	62875229	62875228	+	10857	-737204	rs3803868	chr17	62138025	62138025	106	125.709	0.943738	3135.86	1.05615e-05	0.168013	1.39815	0.00789921	0.00686874
dmr1079641	chr17	62889705	62889704	+	10925	-643856	rs147108203	chr17	62245849	62245849	106	47.0893	1.33114	1073.06	1.98196e-10	0.318648	-2.23692	0.0112989	0.00618129
dmr1079674	chr17	62913476	62913475	+	11068	-550933	rs113834501	chr17	62362543	62362543	106	70.9082	0.664624	3835.78	4.89676e-09	0.277046	-0.689179	0.0662934	0.0398062
dmr107968	chr1	99587398	99587397	+	13089	-222965	rs12082357	chr1	99364433	99364433	106	104.841	0.925466	7488.09	1.10137e-06	0.201502	1.26199	0.0214979	0.0137096
dmr1079706	chr17	62934501	62934500	+	11135	96339	rs59083662	chr17	63030839	63030840	106	82.6158	0.742895	4116.2	7.94295e-09	0.270571	0.39917	0.0151985	0.00857044
dmr1079753	chr17	62980859	62980858	+	11189	-870350	rs6504082	chr17	62110509	62110509	106	90.8557	0.842399	2990.01	1.42409e-06	0.197752	0.740963	0.0626937	0.0457013
dmr1079759	chr17	62987348	62987347	+	11210	-637292	rs151149680	chr17	62350056	62350056	106	116.9	0.923166	2351.59	2.28269e-05	0.156345	-0.33113	0.0294971	0.0279852
dmr1079790	chr17	63032263	63032262	+	11222	-197645	rs35596881	chr17	62834618	62834618	106	100.638	0.821996	2119.74	2.77313e-08	0.253587	-0.462319	0.00159984	0.000690361
dmr1079843	chr17	63106579	63106578	+	11214	372359	rs4295	chr17	63478937	63478937	106	120.554	0.932798	1279.2	2.37335e-05	0.155752	-0.312091	0.0142986	0.0117801
dmr1079932	chr17	63238060	63238273	+	11021	-887602	rs142316445	chr17	62350458	62350458	106	80.8871	1.19536	1517.52	2.98131e-09	0.283634	1.73194	0.00019998	6.4756e-05
dmr1079991	chr17	63316388	63316387	+	11047	-952826	rs56033122	chr17	62363561	62363562	106	121.289	0.937782	1708.38	3.68277e-05	0.149043	-0.306831	0.0252975	0.0225493
dmr1080318	chr17	63597519	63597518	+	10325	730752	rs12941029	chr17	64328270	64328270	106	51.1367	1.3777	1071.76	1.30572e-08	0.263861	-1.41218	0.0282972	0.0271481
dmr1080332	chr17	63613261	63613260	+	10335	-784643	rs60614490	chr17	62828618	62828618	106	125.099	0.92906	1911.37	2.32617e-05	0.156057	0.358885	0.0129987	0.0117488
dmr1080372	chr17	63660112	63660261	+	10337	-860118	rs111596948	chr17	62799994	62799994	106	28.6738	1.93896	295.298	4.25691e-11	0.337792	0.969466	0.00169983	0.0191669
dmr1080414	chr17	63710138	63710137	+	10327	-272335	rs78347261	chr17	63437803	63437803	106	30.7441	1.56338	294.298	8.11414e-11	0.329826	-26.5622	0.0166983	0.0330107
dmr1080449	chr17	63754792	63754791	+	10322	208917	rs6504191	chr17	63963708	63963708	106	115.989	1.02162	1117.85	6.13383e-05	0.141205	-0.467592	0.0280972	0.0278408
dmr108049	chr1	99665484	99665483	+	13277	331991	rs114775204	chr1	99997474	99997474	106	93.7127	0.929192	4406.62	1.88515e-06	0.193642	-2.65609	0.0520948	0.0425422
dmr1080557	chr17	63875313	63875313	+	9943	-961369	rs16946625	chr17	62913944	62913944	106	122.832	0.937045	1234.14	4.37392e-05	0.146406	0.397404	0.0194981	0.0178097
dmr1080569	chr17	63883631	63883630	+	9908	397103	rs4968714	chr17	64280733	64280733	106	114.706	1.03082	2357.43	1.45622e-05	0.163165	-0.201597	0.0146985	0.0131222
dmr1080607	chr17	63910654	63910654	+	9716	-21190	rs10459943	chr17	63889464	63889464	106	120.13	0.926879	1222.92	3.76044e-05	0.148723	0.22155	0.0224978	0.0194627
dmr1080631	chr17	63930417	63930416	+	9624	774012	rs111935570	chr17	64704428	64704428	106	35.392	1.42622	295.519	1.19314e-09	0.295646	66.0241	0.0166983	0.0436232
dmr108067	chr1	99679547	99679547	+	13304	-896552	rs68034243	chr1	98782995	98782995	106	119.571	0.957027	3733.15	7.22425e-06	0.173716	-0.564137	0.010199	0.00877178
dmr1080718	chr17	63991839	63991838	+	9652	-491370	rs140952724	chr17	63500469	63500469	106	119.788	1.00659	1698.87	7.79465e-05	0.137507	-7.70245	0.0447955	0.0431556
dmr1080777	chr17	64050461	64050460	+	9795	927635	rs113952220	chr17	64978095	64978095	106	73.8687	1.00127	2138.47	6.99404e-09	0.272279	2.0649	0.00769923	0.0028996
dmr1080804	chr17	64069422	64069421	+	9827	-209495	rs78679940	chr17	63859927	63859927	106	62.3061	0.900991	2858.3	4.2069e-11	0.337937	3.15463	0.00879912	0.00254736
dmr1080836	chr17	64109157	64109156	+	9964	-200490	rs2854152	chr17	63908667	63908667	106	108.195	0.898028	1180.21	8.19246e-07	0.205802	0.287296	0.00349965	0.0016125
dmr1080954	chr17	64232227	64232226	+	10521	770845	rs115080937	chr17	65003071	65003071	106	91.7562	1.14554	1241.14	8.16727e-06	0.171877	-7.07027	0.0151985	0.02386
dmr1080968	chr17	64250007	64250006	+	10701	46074	rs11868536	chr17	64296080	64296080	106	71.726	1.19607	1174.15	1.18013e-06	0.200495	-0.264635	0.0452955	0.0404921
dmr1080977	chr17	64266058	64266057	+	10794	866798	rs299818	chr17	65132855	65132855	106	102.336	1.06836	2572.49	5.2538e-06	0.178476	0.509644	0.0183982	0.0144585
dmr1081007	chr17	64288309	64288308	+	10900	-575313	rs141501976	chr17	63712996	63712996	106	80.3385	1.05623	2005.79	8.54754e-07	0.205187	2.79062	0.0364964	0.0295214
dmr1081011	chr17	64289473	64289472	+	10908	-345521	rs8079073	chr17	63943952	63943952	106	82.5123	0.972581	2036.84	7.56272e-07	0.206961	-0.891894	0.0368963	0.0290656
dmr1081027	chr17	64303240	64303239	+	10968	802926	rs5821630	chr17	65106165	65106166	106	94.3234	0.889339	2325.39	1.32933e-06	0.198758	0.775472	0.0282972	0.0201661
dmr1081054	chr17	64322203	64322202	+	11024	-813015	rs10853044	chr17	63509188	63509188	106	117.49	0.951458	1072.26	3.99833e-05	0.147783	0.337894	0.0233977	0.0201665
dmr1081072	chr17	64334226	64334665	+	11088	-35015	rs8075618	chr17	64299211	64299211	106	109.716	1.06306	2111.18	1.073e-08	0.266518	0.086137	9.999e-05	5.97944e-06
dmr1081077	chr17	64336656	64336656	+	11109	-20666	rs7214769	chr17	64315990	64315990	106	116.631	1.04963	1793.1	7.07548e-10	0.302416	-0.338299	9.999e-05	8.08591e-08
dmr1081133	chr17	64380785	64380816	+	11287	655139	rs6504269	chr17	65035955	65035955	106	39.7914	1.71691	861.43	3.45779e-10	0.311593	0.420471	0.00259974	0.0134597
dmr1081152	chr17	64389980	64389996	+	11326	-451198	rs77615646	chr17	63938782	63938782	106	35.7336	1.20664	556.246	4.55599e-11	0.336957	5.71312	0.0774923	0.0402314
dmr1081165	chr17	64400279	64400278	+	11346	576627	rs7212449	chr17	64976905	64976905	106	78.9928	0.816579	2032.92	7.46371e-10	0.301726	0.438987	0.00349965	0.00111323
dmr1081167	chr17	64401846	64401846	+	11348	-440972	rs77136990	chr17	63960874	63960874	106	42.5242	1.09223	1065.09	1.18867e-10	0.325068	0.403287	0.0485951	0.0362256
dmr1081185	chr17	64413199	64413199	+	11390	927741	rs9915977	chr17	65340940	65340940	106	53.1967	1.31402	1139.12	5.87512e-09	0.274614	-0.352823	0.019898	0.0138144
dmr1081199	chr17	64422031	64422031	+	11439	913969	rs8070333	chr17	65336000	65336000	106	99.0852	0.993634	1602.16	7.71489e-06	0.172731	0.543047	0.0261974	0.0249091
dmr1081246	chr17	64460129	64460128	+	11584	646037	rs5821630	chr17	65106165	65106166	106	59.4904	0.833055	3536.26	5.10591e-15	0.440179	0.849758	0.00069993	0.000114423
dmr1081262	chr17	64472219	64472218	+	11616	-533437	rs77615646	chr17	63938782	63938782	106	37.4623	1.13764	624.09	4.48814e-11	0.337142	5.67839	0.0714929	0.0371011
dmr1081291	chr17	64504685	64504684	+	11590	311232	rs550118455	chr17	64815916	64815916	106	98.9713	0.991499	2419.56	5.10629e-06	0.1789	0.570316	0.0326967	0.0260637
dmr108129	chr1	99746520	99746519	+	13284	923544	rs182560244	chr1	100670063	100670063	106	97.5221	1.00638	3008.57	6.86643e-06	0.174477	-14.1371	0.0515948	0.0462043
dmr1081420	chr17	64698063	64698062	+	11957	327598	rs12936670	chr17	65025660	65025660	106	78.2268	1.2219	2007.08	2.16206e-06	0.191627	0.597261	0.0481952	0.0484196
dmr1081422	chr17	64700079	64700078	+	11967	103994	rs7210473	chr17	64804072	64804072	106	116.921	0.956934	1284.79	5.54059e-05	0.142772	0.330522	0.0366963	0.0342829
dmr1081460	chr17	64739095	64739094	+	11990	816172	rs4790930	chr17	65555266	65555266	106	118.412	0.942338	1870.57	3.31302e-06	0.185327	-0.299474	0.00309969	0.00244123
dmr1081502	chr17	64787027	64787026	+	12063	209538	rs7503878	chr17	64996564	64996564	106	109.82	1.12761	3257.37	2.75447e-06	0.188057	0.411025	0.0029997	0.00289576
dmr108151	chr1	99778096	99778095	+	13284	969598	rs6660837	chr1	100747693	100747693	106	112.987	0.955461	1811.87	1.03403e-05	0.168331	0.411817	0.0135986	0.0119132
dmr1081571	chr17	64896139	64896138	+	11890	81313	rs11868185	chr17	64977451	64977451	106	118.256	0.928848	3160.11	1.52055e-06	0.196793	0.41317	0.00179982	0.0019787
dmr1081578	chr17	64919450	64919449	+	11739	777527	rs115241984	chr17	65696976	65696976	106	14.4715	1.85952	465.277	1.2293e-21	0.579024	-2.37998	0.0135986	0.032171
dmr1081608	chr17	64944081	64944080	+	11772	785283	rs8064869	chr17	65729363	65729363	106	110.927	0.964111	1567.25	2.9846e-06	0.186872	-0.281298	0.00459954	0.00344528
dmr1081623	chr17	64967805	64967804	+	11852	76075	rs2011307	chr17	65043879	65043879	106	97.5738	0.853222	1694.6	1.98291e-06	0.192899	0.331042	0.020298	0.0182118
dmr1081775	chr17	65111868	65111921	+	12220	164337	rs62063096	chr17	65276258	65276258	106	88.2057	1.00774	5511.96	2.23942e-07	0.224415	-0.403749	0.0233977	0.0123568
dmr1081888	chr17	65208452	65208451	+	12373	964613	rs75395715	chr17	66173064	66173064	106	40.8162	1.4631	1620.15	1.23233e-10	0.324617	9.67808	0.0247975	0.0294456
dmr108191	chr1	99819221	99819220	+	13359	759590	rs11166484	chr1	100578810	100578810	106	73.8584	1.14015	2633.47	3.80793e-07	0.216843	-0.632759	0.0339966	0.0368713
dmr1082146	chr17	65388905	65388904	+	13165	519790	rs397770762	chr17	65908694	65908694	106	81.0527	1.14515	3625.83	7.02174e-07	0.208035	-0.562064	0.0348965	0.0313621
dmr1082172	chr17	65406251	65406250	+	13292	572512	rs28622372	chr17	65978762	65978762	106	61.0018	1.14245	2105.79	1.09542e-08	0.266238	0.722896	0.0238976	0.0178
dmr1082191	chr17	65420334	65420333	+	13400	662628	rs79710192	chr17	66082961	66082961	106	83.5578	0.920445	1206.92	1.04733e-06	0.202234	2.01006	0.0263974	0.0251109
dmr1082250	chr17	65460518	65460517	+	13722	-352662	rs376381	chr17	65107856	65107856	106	80.8664	1.04479	1821.98	4.50539e-07	0.214431	0.568652	0.0134987	0.0157244
dmr1082338	chr17	65523221	65523220	+	13905	181815	rs2023945	chr17	65705035	65705035	106	87.0773	0.762515	3257.1	1.56157e-07	0.229521	2.202	0.0280972	0.0234459
dmr1082376	chr17	65554680	65554680	+	13996	-252612	rs1108349	chr17	65302068	65302068	106	68.4859	0.959388	2800.14	6.01638e-08	0.242887	-0.581436	0.060094	0.0434905
dmr1082406	chr17	65578098	65578097	+	14059	-725616	rs6416941	chr17	64852482	64852482	106	94.7168	0.843132	5854.57	4.74481e-07	0.213687	0.592637	0.039896	0.0241855
dmr1082503	chr17	65638367	65638390	+	14229	-994	rs1859454	chr17	65637373	65637373	106	112.635	0.969121	4879.77	8.18492e-08	0.238596	-0.206742	0.00039996	0.000208518
dmr1082516	chr17	65653721	65653720	+	14277	759480	rs77879454	chr17	66413200	66413200	106	116.331	0.945241	4766.58	1.38588e-05	0.163913	-1.96563	0.0366963	0.0310232
dmr1082521	chr17	65659492	65659491	+	14294	90618	rs17621950	chr17	65750109	65750109	106	105.079	0.952375	1268.2	7.33225e-06	0.173494	-0.749678	0.0136986	0.012865
dmr1082658	chr17	65774627	65774636	+	14495	20793	rs9909246	chr17	65795429	65795429	106	118.857	0.975087	3931.92	8.29229e-07	0.205626	-0.205478	0.00089991	0.00085147
dmr1082782	chr17	65879196	65879195	+	15010	-406198	rs6504315	chr17	65472998	65472998	106	86.6115	0.845943	2861.09	9.16549e-07	0.204173	-0.723847	0.0539946	0.0482823
dmr1082793	chr17	65886605	65886604	+	15063	-359120	rs11868547	chr17	65527485	65527485	106	104.044	0.958978	1960.71	1.6134e-05	0.161613	-0.323478	0.0455954	0.0432828
dmr1082842	chr17	65941639	65941638	+	15397	-490970	rs7207157	chr17	65450669	65450669	106	117.739	0.973105	3227.62	9.77225e-06	0.169181	0.289512	0.0130987	0.0115256
dmr1082858	chr17	65960732	65960731	+	15493	-210623	rs17621950	chr17	65750109	65750109	106	113.919	0.970217	1713.84	1.00725e-05	0.168726	-0.753406	0.00939906	0.0093522
dmr1082877	chr17	65979453	65979452	+	15533	307578	rs4424941	chr17	66287030	66287030	106	117.77	0.973375	3189.46	1.1541e-05	0.166676	0.45125	0.0158984	0.0135588
dmr1082890	chr17	65988100	65988099	+	15559	-435090	rs147589261	chr17	65553010	65553010	106	115.855	0.979976	3990.49	1.83021e-05	0.159702	-1.20393	0.0364964	0.0317134
dmr1082910	chr17	66005807	66005807	+	15540	-57412	rs16958694	chr17	65948395	65948395	106	115.617	0.954789	2441.29	1.74376e-06	0.194786	-0.357571	0.00229977	0.00197349
dmr1082924	chr17	66016069	66016068	+	15570	134430	rs8069758	chr17	66150498	66150498	106	110.203	0.964789	1460.03	3.34556e-05	0.150512	-0.415946	0.0386961	0.0382809
dmr1082971	chr17	66053298	66053297	+	15667	-420028	rs16962555	chr17	65633270	65633270	106	116.072	0.970815	3258.4	2.31054e-05	0.15616	-0.5453	0.0362964	0.0338924
dmr1083037	chr17	66124794	66124793	+	15512	321272	rs228886	chr17	66446065	66446065	106	85.3693	0.833114	5117.3	3.30163e-07	0.218884	-0.650192	0.060394	0.0468624
dmr1083070	chr17	66157395	66157445	+	15392	184985	rs151166086	chr17	66342430	66342430	106	119.944	0.952049	4529.47	1.87125e-05	0.159365	1.53126	0.0322968	0.0287786
dmr1083073	chr17	66163723	66163722	+	15371	356589	rs8068989	chr17	66520311	66520311	106	115.13	0.951989	1505.51	4.63792e-06	0.180333	-0.429405	0.0049995	0.0036665
dmr1083158	chr17	66239924	66239924	+	14947	-38097	rs34335379	chr17	66201827	66201827	106	111.207	0.954047	2772.56	1.53101e-05	0.162407	-0.620742	0.0315968	0.0311321
dmr1083160	chr17	66240849	66240848	+	14939	-839354	rs7225869	chr17	65401495	65401495	106	116.931	0.963778	2229.63	1.8631e-05	0.159431	-0.558871	0.019798	0.0180089
dmr1083162	chr17	66242655	66242654	+	14930	-495593	rs561125360	chr17	65747062	65747062	106	106.031	0.983131	1537.77	3.02723e-05	0.152041	-0.645805	0.050495	0.0481239
dmr1083163	chr17	66243364	66243363	+	14927	-177310	rs73992230	chr17	66066054	66066054	106	90.4727	0.890375	4201.93	9.15125e-07	0.204196	2.20111	0.0452955	0.0377806
dmr1083185	chr17	66257690	66257689	+	14825	-182830	rs34251281	chr17	66074860	66074860	106	70.4838	0.719829	13992.5	6.28733e-10	0.303937	0.553572	0.0542946	0.0295968
dmr1083208	chr17	66275123	66275122	+	14807	-528061	rs561125360	chr17	65747062	65747062	106	112.573	0.961948	1547.89	1.41647e-05	0.163583	-0.680687	0.0146985	0.0141743
dmr1083234	chr17	66294949	66294985	+	14732	8810	rs4536509	chr17	66303795	66303795	106	93.3297	1.16013	4895.34	1.33085e-06	0.198741	-0.25061	0.0172983	0.0145028
dmr1083308	chr17	66360625	66360624	+	14689	-153886	rs17690171	chr17	66206739	66206739	106	101.155	0.960433	2036.95	1.11085e-05	0.167252	-0.637369	0.0424958	0.0410227
dmr1083352	chr17	66397501	66397500	+	14647	180738	rs36065582	chr17	66578238	66578239	106	108.898	0.935817	4184.41	3.97311e-06	0.182633	0.508673	0.0176982	0.0165853
dmr1083482	chr17	66502100	66502099	+	14542	-777333	rs62063589	chr17	65724767	65724767	106	115.648	0.95989	2188.22	2.67934e-05	0.153904	-0.645476	0.0313969	0.0292826
dmr1083515	chr17	66524976	66524975	+	14508	-920534	rs113482830	chr17	65604442	65604442	106	108.795	0.919285	4465.36	9.00915e-06	0.170404	7.88443	0.0416958	0.0412756
dmr108351	chr1	100081534	100081533	+	13005	-575813	rs79815623	chr1	99505721	99505721	106	48.1969	1.09324	2828.99	7.53195e-12	0.358736	112.966	0.0207979	0.0073601
dmr1083520	chr17	66530494	66530493	+	14505	-791176	rs4239080	chr17	65739318	65739318	106	114.55	0.947606	2029.74	1.52288e-05	0.162487	-0.412742	0.0205979	0.0177345
dmr1083636	chr17	66637316	66637315	+	14467	-606975	rs115379268	chr17	66030341	66030341	106	95.8451	0.932097	2695.75	5.12748e-06	0.178838	22.1726	0.0524948	0.0494547
dmr1083808	chr17	66782998	66782997	+	14633	683056	rs9905013	chr17	67466053	67466053	106	74.79	1.00641	1005.18	4.55244e-07	0.214281	-0.731545	0.0218978	0.0223044
dmr108382	chr1	100137721	100137720	+	12827	692449	rs72985224	chr1	100830169	100830169	106	33.6115	1.49542	1381.56	3.38043e-13	0.394691	1.63204	0.0163984	0.0115352
dmr1083880	chr17	66827774	66827773	+	14630	-990486	rs562102656	chr17	65837288	65837288	106	67.8752	0.876599	1447.2	7.68035e-09	0.271023	-2.29395	0.0105989	0.0112314
dmr1083907	chr17	66843959	66843958	+	14639	-319432	rs9897534	chr17	66524527	66524527	106	113.971	0.956104	1589.04	5.69839e-06	0.177264	-0.380314	0.00629937	0.00520782
dmr1083922	chr17	66854491	66854490	+	14641	623982	rs2949922	chr17	67478472	67478472	106	115.865	0.98318	2297.87	4.22311e-05	0.146944	-0.344002	0.0467953	0.0442429
dmr1083932	chr17	66860819	66860819	+	14633	-12736	rs1990340	chr17	66848083	66848083	106	108.308	0.970089	2207.16	1.91288e-09	0.289478	-0.594492	9.999e-05	4.17942e-06
dmr1084104	chr17	66963133	66963132	+	14462	-242139	rs7503369	chr17	66720994	66720994	106	113.909	0.978727	2813.27	2.9799e-05	0.152281	0.514468	0.0456954	0.0446115
dmr1084186	chr17	67014450	67014449	+	14263	25707	rs1963315	chr17	67040156	67040156	106	105.162	0.905197	11390.3	1.24763e-06	0.199684	0.608853	0.0349965	0.0239232
dmr1084220	chr17	67033577	67033576	+	14193	-598101	rs7405806	chr17	66435476	66435476	106	118.525	0.973489	3736.71	3.31012e-05	0.150675	0.32585	0.0451955	0.04551
dmr1084250	chr17	67056439	67056438	+	14100	624162	rs35867808	chr17	67680600	67680601	106	94.5719	1.19056	6191.44	2.52754e-06	0.189326	-0.215655	0.0280972	0.0278686
dmr108425	chr1	100231889	100231888	+	12843	598281	rs72985224	chr1	100830169	100830169	106	70.1836	0.657461	10723.4	7.74139e-11	0.33041	2.0443	0.0388961	0.0142569
dmr1084310	chr17	67167483	67167482	+	14386	-218327	rs4791003	chr17	66949156	66949156	106	58.3518	0.951734	673.506	4.18262e-08	0.247926	-0.93073	0.0285971	0.0390335
dmr1084317	chr17	67184522	67184521	+	14499	409450	rs2099375	chr17	67593971	67593971	106	112.159	0.93848	1773.83	7.32151e-06	0.173516	-0.626887	0.0122988	0.00974985
dmr1084365	chr17	67257335	67257355	+	14554	-528422	rs11079667	chr17	66728913	66728913	106	112.097	0.950822	2845.07	1.53698e-05	0.162348	-0.204653	0.0318968	0.0300205
dmr1084454	chr17	67330821	67330820	+	14427	135416	rs72845144	chr17	67466236	67466236	106	61.2191	1.1046	8328.99	1.61096e-10	0.321257	-0.566361	0.0212979	0.0059933
dmr1084541	chr17	67414684	67414683	+	14381	844155	rs73998063	chr17	68258838	68258838	106	62.1715	0.540463	13288.7	1.23691e-11	0.352803	1.92211	0.0882912	0.0481119
dmr1084548	chr17	67420680	67420711	+	14382	-420264	rs59967918	chr17	67000416	67000416	106	51.4059	1.17224	6076.69	9.03332e-14	0.409382	-0.728073	0.00339966	0.000400869
dmr1084596	chr17	67463455	67463454	+	14321	87872	rs8079845	chr17	67551326	67551326	106	116.538	0.975521	3683.93	6.62772e-06	0.175006	-2.2906	0.00919908	0.00958725
dmr1084609	chr17	67475922	67475921	+	14307	16024	rs2916138	chr17	67491945	67491945	106	119.913	0.965771	3278.03	3.80157e-06	0.183288	-0.269219	0.00489951	0.00356012
dmr1084625	chr17	67490690	67490689	+	14307	768149	rs73998063	chr17	68258838	68258838	106	63.5689	0.496201	21931.6	7.32747e-14	0.411679	2.08495	0.029597	0.0146982
dmr1084646	chr17	67508223	67508223	+	14281	805460	rs11651513	chr17	68313683	68313683	106	112.325	1.06749	5446.8	9.43428e-06	0.169711	-0.174224	0.0236976	0.0208706
dmr1084651	chr17	67511480	67511479	+	14268	747359	rs73998063	chr17	68258838	68258838	106	63.7863	0.722094	3406.74	1.73087e-10	0.320354	2.08906	0.0159984	0.0148815
dmr1084652	chr17	67512016	67512015	+	14264	746823	rs73998063	chr17	68258838	68258838	106	66.84	0.611673	8992.95	5.64957e-11	0.334308	2.04148	0.0366963	0.023602
dmr1084660	chr17	67518093	67518092	+	14248	740746	rs73998063	chr17	68258838	68258838	106	73.6307	0.49806	25465.1	4.24409e-11	0.337829	2.02822	0.0710929	0.0364401
dmr1084668	chr17	67525652	67525651	+	14243	733187	rs73998063	chr17	68258838	68258838	106	64.6352	0.670379	5441.11	9.12351e-10	0.29913	1.91619	0.070193	0.0495426
dmr10846	chr1	8242233	8242232	+	14464	-856634	rs80258050	chr1	7385599	7385599	106	114.261	0.971484	2663.03	1.1183e-05	0.167151	2.47111	0.0165983	0.0153585
dmr1084731	chr17	67596628	67596627	+	14085	662211	rs73998063	chr17	68258838	68258838	106	60.391	0.60292	13509.1	2.08456e-15	0.449458	2.23606	0.00419958	0.00210288
dmr1084732	chr17	67597055	67597054	+	14087	-130376	rs7210716	chr17	67466679	67466679	106	69.3658	1.10534	4274.95	1.86433e-09	0.289815	-0.463508	0.00369963	0.0028042
dmr1084740	chr17	67607878	67607877	+	14102	-601887	rs73997312	chr17	67005991	67005991	106	37.9281	1.12831	2965.34	7.4795e-13	0.38568	-0.792416	0.0448955	0.0364432
dmr1084763	chr17	67632081	67632148	+	14045	-390968	rs9894305	chr17	67241113	67241113	106	111.962	1.06411	4925.82	1.26508e-05	0.165291	-0.223299	0.0275972	0.0273208
dmr1084911	chr17	67777793	67777792	+	14021	-300989	rs8074480	chr17	67476804	67476804	106	114.395	0.978477	2560.12	2.69421e-06	0.188384	-0.409963	0.00279972	0.00317033
dmr1084978	chr17	67834864	67834863	+	14078	72027	rs12947658	chr17	67906890	67906890	106	113.495	1.09236	6303.98	1.22608e-05	0.165764	-0.269031	0.0308969	0.0263998
dmr1084984	chr17	67841366	67841365	+	14086	417473	rs73998063	chr17	68258838	68258838	106	60.36	0.650692	7959.98	7.80392e-13	0.385195	2.07766	0.0159984	0.00829329
dmr1084998	chr17	67856989	67856988	+	14100	401850	rs73998063	chr17	68258838	68258838	106	61.3537	0.814409	4870.28	2.65509e-10	0.31495	1.96204	0.0385961	0.0204271
dmr1085010	chr17	67870993	67871013	+	14056	387825	rs73998063	chr17	68258838	68258838	106	63.7035	0.754792	5641.14	1.02095e-10	0.326967	2.01584	0.0257974	0.0141328
dmr1085019	chr17	67884547	67884546	+	14029	374292	rs73998063	chr17	68258838	68258838	106	66.7572	0.64279	12782.1	4.06321e-12	0.366045	2.08201	0.0180982	0.00835705
dmr1085043	chr17	67926604	67926603	+	13965	996603	rs9903909	chr17	68923206	68923206	106	81.0527	0.962364	1279.68	4.47869e-07	0.214516	-0.684489	0.0180982	0.015671
dmr1085063	chr17	67958126	67958125	+	13946	300713	rs73998063	chr17	68258838	68258838	106	64.7387	0.52051	21724.8	8.01063e-14	0.410702	2.11919	0.0210979	0.0102944
dmr1085067	chr17	67964394	67964393	+	13945	294445	rs73998063	chr17	68258838	68258838	106	70.1215	0.576758	19260.2	2.47605e-12	0.371853	2.03223	0.0188981	0.00925321
dmr1085099	chr17	68004627	68004626	+	13860	803686	rs12453422	chr17	68808312	68808312	106	87.4293	0.768752	4881.03	1.19858e-07	0.233249	3.50351	0.0358964	0.0252013
dmr1085150	chr17	68052218	68052218	+	13751	-10153	rs62084696	chr17	68042065	68042065	106	116.269	0.951837	1989.88	1.11956e-06	0.201263	-0.363089	0.00149985	0.000975267
dmr1085161	chr17	68064042	68064041	+	13759	194797	rs73998063	chr17	68258838	68258838	106	65.8256	0.613938	3926.9	4.33245e-11	0.337576	2.19095	0.0117988	0.0144016
dmr108518	chr1	100359223	100359222	+	12878	624184	rs7545301	chr1	100983406	100983406	106	118.308	0.953615	1424.14	8.31226e-06	0.171613	0.428499	0.00589941	0.0046687
dmr1085241	chr17	68141879	68141878	+	13734	116960	rs73998063	chr17	68258838	68258838	106	71.1152	0.819313	2173.05	4.74471e-08	0.246182	2.08407	0.0392961	0.0379384
dmr1085282	chr17	68178001	68178000	+	13770	80838	rs73998063	chr17	68258838	68258838	106	50.174	0.853121	7501.29	3.03717e-16	0.468904	2.09906	0.00389961	0.000588367
dmr1085308	chr17	68203017	68203016	+	13810	55822	rs73998063	chr17	68258838	68258838	106	71.2395	0.588863	11599.9	1.97532e-11	0.347156	2.09741	0.0189981	0.012116
dmr108535	chr1	100374492	100374491	+	12934	184376	rs10875308	chr1	100558867	100558867	106	100.907	0.978749	2322.49	2.79132e-06	0.187861	-0.496315	0.00479952	0.0124344
dmr1085373	chr17	68272333	68272332	+	13826	-61424	rs35108673	chr17	68210908	68210909	106	68.0926	0.878768	20314.8	1.02504e-09	0.29762	3.50751	0.0548945	0.0344707
dmr1085398	chr17	68299554	68299553	+	13833	929153	rs9302891	chr17	69228706	69228706	106	109.809	0.962798	1646.41	1.43469e-06	0.197643	0.56252	0.00219978	0.00197269
dmr1085406	chr17	68305289	68305288	+	13821	-46451	rs73998063	chr17	68258838	68258838	106	99.2197	0.982582	4361.21	2.03215e-06	0.192539	1.96135	0.0268973	0.0201787
dmr1085407	chr17	68306246	68306245	+	13822	917074	rs12709242	chr17	69223319	69223319	106	106.352	0.97244	1607.91	3.84614e-06	0.183115	0.624312	0.00879912	0.00692078
dmr1085431	chr17	68324787	68324786	+	13796	903920	rs9302891	chr17	69228706	69228706	106	108.308	0.971501	1496.34	3.50825e-06	0.184479	0.561053	0.00539946	0.00485072
dmr1085436	chr17	68328138	68328137	+	13793	900569	rs9302891	chr17	69228706	69228706	106	115.213	0.937669	1732.99	4.75912e-05	0.14511	0.509142	0.0525947	0.0475451
dmr1085505	chr17	68384563	68384562	+	13832	-917884	rs7210716	chr17	67466679	67466679	106	77.8748	0.748881	2595.81	2.02922e-08	0.257863	-0.596457	0.0141986	0.0175045
dmr1085508	chr17	68389060	68389059	+	13834	28765	rs8064738	chr17	68417824	68417824	106	103.278	0.970451	1837.83	4.03709e-10	0.309617	-0.413214	9.999e-05	1.88196e-06
dmr1085539	chr17	68426619	68426619	+	13834	-113405	rs57872330	chr17	68313214	68313214	106	43.8596	0.942177	7014.97	6.18142e-15	0.43818	3.19858	0.0260974	0.00560994
dmr1085583	chr17	68459323	68459322	+	13813	120282	rs11654873	chr17	68579604	68579604	106	99.7063	1.07006	4668.24	5.05234e-06	0.179058	0.283377	0.0360964	0.0344093
dmr1085627	chr17	68495090	68495089	+	13800	-49101	rs883620	chr17	68445989	68445989	106	91.3939	0.985876	3329.53	1.45943e-06	0.197393	-0.491778	0.030397	0.0271171
dmr1085641	chr17	68506061	68506060	+	13806	-247223	rs73998063	chr17	68258838	68258838	106	72.4816	0.558975	18286.2	3.16327e-10	0.312726	1.91296	0.0855914	0.0492172
dmr1085654	chr17	68526725	68526724	+	13793	877581	rs11656130	chr17	69404305	69404305	106	117.739	0.954583	2447.01	8.64038e-06	0.171032	0.353553	0.009999	0.00853697
dmr1085704	chr17	68572377	68572376	+	13800	-352501	rs8075259	chr17	68219876	68219876	106	115.441	0.981315	2313.91	2.48216e-05	0.155069	-0.249066	0.0268973	0.0265916
dmr1085745	chr17	68597845	68597844	+	13760	225802	rs149181032	chr17	68823646	68823646	106	119.54	0.936712	7736.94	1.20741e-06	0.200162	-3.31378	0.00439956	0.00296147
dmr1085753	chr17	68604420	68604431	+	13764	618888	rs12709242	chr17	69223319	69223319	106	111.642	0.944374	1487.18	1.6575e-05	0.161205	0.601034	0.0215978	0.0188282
dmr1085757	chr17	68612116	68612115	+	13744	-567837	rs113946613	chr17	68044279	68044279	106	55.9916	1.51141	4069.55	1.2881e-08	0.264046	-20.7509	0.0322968	0.0390592
dmr1085875	chr17	68699719	68699718	+	13567	-438596	rs115983431	chr17	68261123	68261123	106	82.8332	0.986593	1147.64	3.15678e-06	0.186042	2.212	0.0422958	0.0451875
dmr1085893	chr17	68710365	68710364	+	13549	822217	rs2715834	chr17	69532581	69532581	106	117.925	0.961098	3821.45	2.6644e-05	0.153989	-0.332393	0.0389961	0.0406607
dmr1085958	chr17	68758617	68758616	+	13392	-435663	rs111755598	chr17	68322954	68322954	106	110.368	1.00835	3830.23	1.25327e-06	0.199618	-2.29193	0.00319968	0.00274475
dmr1085967	chr17	68767495	68767495	+	13359	-505748	rs113980400	chr17	68261747	68261747	106	101.073	0.928655	3197.73	7.81367e-07	0.206488	2.79706	0.0079992	0.0068165
dmr1085972	chr17	68771487	68771486	+	13344	-53918	rs59272365	chr17	68717569	68717569	106	71.1566	0.764781	5825.3	9.74202e-09	0.267822	32.9908	0.0640936	0.0447625
dmr1086007	chr17	68792217	68792246	+	13336	118491	rs73998577	chr17	68910737	68910737	106	96.8803	1.09443	5444.62	3.44178e-06	0.184762	-0.868971	0.0345965	0.0348644
dmr108601	chr1	100453009	100453008	+	13127	85460	rs6675102	chr1	100538468	100538468	106	74.8625	1.32628	3175.65	8.12444e-07	0.205923	-2.55765	0.0350965	0.0423196
dmr1086032	chr17	68807114	68807219	+	13357	-722891	rs35407087	chr17	68084223	68084223	106	114.281	1.06386	4180.55	2.57985e-05	0.154481	-0.75253	0.0388961	0.0407604
dmr1086102	chr17	68855555	68855554	+	13292	367765	rs12709242	chr17	69223319	69223319	106	116.031	0.947388	1748	3.68375e-05	0.149038	0.484114	0.0343966	0.0334912
dmr1086111	chr17	68864048	68864047	+	13283	359272	rs12709242	chr17	69223319	69223319	106	115.606	0.960706	1849.85	3.15519e-05	0.151408	0.567109	0.0314969	0.0295561
dmr1086139	chr17	68884189	68884188	+	13317	258549	rs12453914	chr17	69142737	69142737	106	118.08	0.944407	2494.78	2.65562e-05	0.154039	0.279627	0.0316968	0.0286377
dmr1086143	chr17	68887084	68887083	+	13327	341623	rs9302891	chr17	69228706	69228706	106	113.515	0.95722	1386	5.32402e-05	0.143385	0.496989	0.0462954	0.0457971
dmr1086176	chr17	68913372	68913371	+	13362	-401270	rs8080306	chr17	68512102	68512102	106	116.724	0.966029	2016.16	2.26776e-05	0.156444	0.277518	0.0214979	0.0202617
dmr1086192	chr17	68929185	68929184	+	13360	299522	rs9302891	chr17	69228706	69228706	106	107.377	0.973927	1215.32	1.17789e-05	0.166368	0.548313	0.0147985	0.0141379
dmr1086207	chr17	68941800	68941799	+	13385	-971960	rs138387052	chr17	67969840	67969840	106	118.536	0.954895	3575.63	8.0264e-06	0.172138	1.69862	0.010499	0.0104993
dmr1086211	chr17	68944857	68944871	+	13395	551210	rs565321417	chr17	69496081	69496081	106	116.569	1.01988	5286.56	8.76708e-07	0.204819	-1.29218	0.00119988	0.00114678
dmr1086220	chr17	68951383	68951382	+	13410	-731687	rs8074719	chr17	68219696	68219696	106	110.42	0.986269	1340.09	2.18298e-05	0.157024	0.349328	0.0218978	0.0206909
dmr1086229	chr17	68956883	68956882	+	13399	271824	rs9302891	chr17	69228706	69228706	106	115.803	0.956801	1623.99	3.28758e-05	0.15078	0.485028	0.029697	0.02726
dmr1086265	chr17	68983621	68983642	+	13400	-3256	rs568286059	chr17	68980365	68980365	106	111.424	0.997062	5054.34	8.6207e-06	0.171066	-389.176	0.029697	0.0255796
dmr1086267	chr17	68984684	68984683	+	13397	-393338	rs2952300	chr17	68591346	68591346	106	113.308	0.969442	2273.97	7.84204e-06	0.172486	0.430839	0.0109989	0.0100932
dmr1086289	chr17	69000449	69000448	+	13407	222871	rs12709242	chr17	69223319	69223319	106	112.967	0.961135	1478.69	1.04889e-06	0.202213	0.652938	0.00149985	0.000923986
dmr1086318	chr17	69028971	69028970	+	13325	-798652	rs7214717	chr17	68230319	68230319	106	100.162	0.979783	1520.4	1.54713e-05	0.162248	0.264594	0.0464954	0.0426912
dmr1086352	chr17	69056186	69056185	+	13248	-295283	rs6501729	chr17	68760903	68760903	106	110.182	0.931864	3263.58	1.21789e-05	0.165865	0.222073	0.0359964	0.0346991
dmr108636	chr1	100502615	100502614	+	13234	367748	rs59772709	chr1	100870362	100870362	106	72.8646	0.720877	3960.2	1.49076e-08	0.262063	1.07002	0.0561944	0.0417473
dmr1086408	chr17	69112342	69112341	+	13314	-799128	rs57872330	chr17	68313214	68313214	106	91.5389	0.940291	4627.1	1.42854e-06	0.197706	-4.12632	0.0555944	0.0428274
dmr1086456	chr17	69155915	69155914	+	13233	-534181	rs11294748	chr17	68621733	68621734	106	111.724	0.967884	2243.65	1.64098e-05	0.161356	0.683687	0.0257974	0.0246239
dmr1086466	chr17	69165627	69165626	+	13193	-409866	rs6501724	chr17	68755761	68755761	106	103.36	0.970673	1748.14	1.54946e-05	0.162226	0.373306	0.0385961	0.0380153
dmr1086506	chr17	69206423	69206422	+	12976	792395	rs1978147	chr17	69998817	69998817	106	113.008	0.962867	2358.03	3.35829e-05	0.150454	0.402169	0.0491951	0.0485084
dmr1086538	chr17	69240259	69240258	+	12875	-168959	rs7207609	chr17	69071300	69071300	106	90.8557	1.10771	4806.6	3.2795e-07	0.21898	-0.327823	0.00989901	0.00641096
dmr1086546	chr17	69255466	69255465	+	12880	190343	rs12946388	chr17	69445808	69445808	106	113.795	0.968248	1846.36	4.5616e-05	0.145761	0.411649	0.050195	0.0483117
dmr108656	chr1	100533022	100533021	+	13306	67023	rs148008226	chr1	100600044	100600044	106	57.0992	1.26563	2250.55	1.9758e-08	0.258227	1.64586	0.0449955	0.03852
dmr1086649	chr17	69395748	69395747	+	12911	76683	rs2715812	chr17	69472430	69472430	106	118.815	0.95783	3043.03	1.52246e-05	0.162492	-0.37	0.0177982	0.017064
dmr1086661	chr17	69404513	69404512	+	12903	-338756	rs11868097	chr17	69065757	69065757	106	94.4684	0.890465	1970.36	2.436e-06	0.18987	-0.432067	0.0289971	0.0275574
[truncated: 60,592 more rows]
