# Supplementary material for: Genetics and environment distinctively shape the human immune cell epigenome
Source: Nat Genet. 2026 Jan 27;58(2):392–403. doi: 10.1038/s41588-025-02479-6 (PMC12900638; doi:10.1038/s41588-025-02479-6)
Supplement: Supplementary file 11 — meQTL results in CD8 naive T cells. [file 41588_2025_2479_MOESM11_ESM.xlsx]

## Sheet: Sheet 1 - Tc-Naive.permutation.
Tc-Naive.permutation.filtered
phe_id	phe_chr	phe_from	phe_to	phe_strd	n_var_in_cis	dist_phe_var	var_id	var_chr	var_from	var_to	dof1	dof2	bml1	bml2	nom_pval	r_squared	slope	adj_emp_pval	adj_beta_pval
dmr1000031	chr4	161786930	161786929	+	18183	343552	rs114870166	chr4	162130481	162130481	108	72.7313	0.592005	17216.8	2.31375e-10	0.311836	2.02357	0.0669933	0.0393434
dmr1000082	chr4	161920501	161920500	+	17711	-48130	rs1440611	chr4	161872371	161872371	108	83.4258	0.824248	6010.39	1.46438e-07	0.22667	0.381642	0.060294	0.0477051
dmr1000143	chr4	162116750	162116749	+	17145	984833	rs149157173	chr4	163101582	163101592	108	122.006	0.948278	4425.88	2.87073e-05	0.150233	-0.613863	0.0493951	0.0455839
dmr1000204	chr4	162283303	162283302	+	16659	27398	rs149347048	chr4	162310700	162310700	108	103.496	0.970215	2139.58	1.29321e-05	0.162154	0.302941	0.0454955	0.0458025
dmr1000245	chr4	162349849	162349848	+	16247	586060	rs6824466	chr4	162935908	162935908	108	122.312	0.971042	4540.35	1.81516e-05	0.157101	0.27379	0.0254975	0.0255721
dmr1000354	chr4	162578390	162578390	+	15819	6336	rs1460288	chr4	162584726	162584726	108	68.291	0.802345	5543.64	8.21027e-13	0.379032	-0.220216	0.00139986	0.000513638
dmr1000433	chr4	162763802	162763801	+	15721	-969785	rs4579074	chr4	161794017	161794017	108	86.959	1.06019	5192.66	9.40629e-08	0.232807	0.702293	0.00889911	0.00640521
dmr100052	chr1	223067830	223067829	+	12046	-5514	rs17774979	chr1	223062316	223062316	108	110.109	0.951478	1837.66	1.66634e-07	0.224871	-0.568523	0.00049995	0.000355041
dmr1000558	chr4	163102180	163102179	+	15765	-971699	rs114870166	chr4	162130481	162130481	108	74.2816	0.711508	4436.07	5.15751e-09	0.271988	2.17339	0.0367963	0.0279239
dmr1000712	chr4	163518938	163518937	+	14734	-721146	rs78377021	chr4	162797792	162797792	108	119.665	0.954917	2274.87	1.43702e-05	0.160585	-1.97458	0.0144986	0.0139312
dmr1000911	chr4	163967692	163967800	+	15439	-317466	rs28526833	chr4	163650226	163650226	108	109.086	1.02413	5423.21	5.65526e-07	0.207672	-0.555306	0.00269973	0.00230487
dmr1001006	chr4	164201697	164201696	+	15897	178282	rs200933737	chr4	164379978	164379978	108	51.4477	0.89034	644.211	1.00654e-09	0.293223	-0.901045	0.0188981	0.0271873
dmr1001062	chr4	164335287	164335286	+	15851	-2668	rs5863677	chr4	164332619	164332619	108	112.24	0.982971	1932.6	2.66147e-07	0.218319	-0.457687	0.00069993	0.000346454
dmr1001355	chr4	164858979	164858979	+	16325	672999	rs11729570	chr4	165531978	165531978	108	80.3461	0.808726	2021.69	3.07953e-07	0.216268	-0.455872	0.0430957	0.0462292
dmr1001372	chr4	164902986	164902985	+	16366	-533235	rs17044913	chr4	164369751	164369751	108	85.6195	0.832749	2180.83	5.67598e-07	0.20762	-0.818859	0.0339966	0.0382588
dmr1001523	chr4	165119222	165119221	+	16490	936899	rs9993891	chr4	166056120	166056120	108	112.672	0.929046	3528.53	9.6946e-06	0.16643	-0.573008	0.0319968	0.0292684
dmr1001577	chr4	165216008	165216007	+	16440	-491845	rs77241855	chr4	164724162	164724163	108	114.349	0.948861	2218.78	9.76858e-06	0.166318	0.858602	0.0146985	0.0150913
dmr1001872	chr4	165782162	165782161	+	16540	307851	rs7687057	chr4	166090012	166090012	108	104.33	0.933435	2772.7	1.9516e-07	0.222665	-1.01285	0.00179982	0.00143259
dmr1001	chr1	1763942	1763941	+	15092	381886	rs9442616	chr1	2145827	2145827	108	58.9887	0.631211	3889.63	6.64489e-12	0.35489	2.00924	0.0210979	0.019101
dmr1002067	chr4	166302666	166302665	+	15615	-947187	rs11732637	chr4	165355479	165355479	108	96.4934	0.927591	2931.29	2.27496e-06	0.187684	0.412738	0.0325967	0.0310519
dmr1002080	chr4	166342985	166342984	+	15662	-152018	rs2201815	chr4	166190967	166190967	108	62.2793	1.04161	4178.85	4.94863e-10	0.302269	56.6364	0.0136986	0.00810419
dmr1002104	chr4	166386202	166386201	+	15782	-195235	rs2201815	chr4	166190967	166190967	108	57.2379	1.08603	4339.33	2.06094e-09	0.283981	57.3536	0.0630937	0.0423575
dmr1002151	chr4	166502037	166502083	+	15523	-14405	rs12503120	chr4	166487632	166487632	108	115.952	1.08351	5013.36	4.61322e-06	0.177374	0.226925	0.00729927	0.00673076
dmr1002158	chr4	166508503	166508502	+	15521	-329	rs145236503	chr4	166508174	166508174	108	73.6066	0.878614	3715.56	2.98815e-10	0.308631	-0.432338	0.00189981	0.00190398
dmr1002181	chr4	166546912	166546911	+	15384	971346	rs35462047	chr4	167518257	167518257	108	62.659	0.68726	23194.1	1.05552e-12	0.376178	-2.35465	0.0360964	0.012094
dmr1002269	chr4	166753221	166753220	+	15304	907161	rs10005982	chr4	167660381	167660381	108	123.915	0.939341	3193.73	4.08571e-05	0.144918	0.47659	0.0477952	0.0435053
dmr1002443	chr4	167260020	167260019	+	14941	12282	rs150498073	chr4	167272301	167272301	108	107.831	0.955687	1670.06	1.56505e-06	0.193096	-0.55326	0.00489951	0.00352221
dmr1002511	chr4	167423132	167423131	+	14502	913043	rs17611747	chr4	168336174	168336174	108	51.6691	0.627178	4637.5	7.99442e-13	0.379334	921.616	0.0522948	0.0326549
dmr1002582	chr4	167594985	167594984	+	14434	52343	rs1518208	chr4	167647327	167647327	108	71.7188	0.877568	1203.16	1.06618e-09	0.292485	-0.429114	0.00309969	0.00206865
dmr1002612	chr4	167652554	167652553	+	14392	237347	rs420230	chr4	167889900	167889900	108	122.006	0.948121	2574.6	8.2618e-06	0.168796	-0.484492	0.00739926	0.00734748
dmr1002615	chr4	167659089	167659088	+	14397	1	rs4860036	chr4	167659089	167659089	108	95.7234	0.927379	2478.9	2.98578e-14	0.415521	-0.374418	9.999e-05	9.30765e-09
dmr1002633	chr4	167694406	167694405	+	14452	641769	rs17611747	chr4	168336174	168336174	108	65.0004	0.879113	44404.3	8.29419e-14	0.404499	846.529	0.0160984	0.000899437
dmr100264	chr1	223427449	223427448	+	12347	-325793	rs111593393	chr1	223101655	223101656	108	116.648	0.978243	3128.5	3.37236e-06	0.181956	0.891733	0.00539946	0.0048429
dmr1002665	chr4	167793436	167793435	+	14395	-629872	rs10029441	chr4	167163564	167163564	108	89.2793	0.834006	4605.18	2.68803e-07	0.218179	-0.713053	0.0378962	0.0292258
dmr1002677	chr4	167821771	167821770	+	14462	-658207	rs10029441	chr4	167163564	167163564	108	101.345	0.946809	2439.21	8.8576e-06	0.167767	-0.713114	0.0505949	0.0486615
dmr1002738	chr4	167929357	167929356	+	14365	876854	rs13118222	chr4	168806210	168806210	108	117.366	0.956406	2331.52	3.9825e-06	0.179526	0.379343	0.00429957	0.00459667
dmr1002759	chr4	168018606	168018605	+	14171	317569	rs17611747	chr4	168336174	168336174	108	46.1109	0.916882	14706.2	1.62126e-16	0.468765	869.807	0.019598	0.00206565
dmr1002768	chr4	168047060	168047059	+	14167	208450	rs17611381	chr4	168255509	168255509	108	105.332	0.883797	6801.47	6.85307e-07	0.204938	-0.380472	0.0173983	0.0120071
dmr1002827	chr4	168227079	168227078	+	14273	109096	rs17611747	chr4	168336174	168336174	108	43.4004	0.694649	7865.98	1.33229e-18	0.513565	907.633	0.0127987	0.00306439
dmr1002861	chr4	168279386	168279385	+	14222	56789	rs17611747	chr4	168336174	168336174	108	47.9461	0.92868	5360.15	2.81604e-13	0.391048	878.238	0.0274973	0.00960075
dmr1002899	chr4	168369671	168369670	+	13862	129659	rs11356014	chr4	168499329	168499330	108	95.8289	0.974768	1482.01	9.27055e-06	0.167093	0.901075	0.0517948	0.0472384
dmr1002914	chr4	168388178	168388177	+	13824	-52004	rs17611747	chr4	168336174	168336174	108	48.157	0.758562	68135.6	1.02501e-20	0.555182	858.097	0.0159984	0.000450522
dmr1002984	chr4	168509057	168509056	+	13636	258358	rs74662269	chr4	168767414	168767414	108	115.689	0.942413	2252.5	2.65442e-06	0.185443	2.02534	0.00589941	0.0037878
dmr1002985	chr4	168509521	168509521	+	13635	-9126	rs67026610	chr4	168500393	168500395	108	112.293	0.958732	1720.12	2.06681e-07	0.221863	-0.330422	0.00069993	0.000294219
dmr1003055	chr4	168629704	168629703	+	13394	434261	rs13117584	chr4	169063964	169063964	108	106.196	0.950987	3914.96	1.48043e-06	0.193898	-0.3416	0.0111989	0.00919229
dmr100313	chr1	223489714	223489714	+	12339	-6768	rs10907383	chr1	223482946	223482946	108	118.937	0.966773	2075.16	4.47506e-06	0.177819	-0.339559	0.00389961	0.00373509
dmr1003161	chr4	168823399	168823398	+	13197	-487225	rs17611747	chr4	168336174	168336174	108	47.1129	1.02604	8658.1	1.07478e-15	0.450027	892.483	0.00749925	0.000922505
dmr1003188	chr4	168860778	168860777	+	13195	-281967	rs149159855	chr4	168578811	168578811	108	67.3945	0.552609	29059.2	4.31072e-13	0.386294	8.33674	0.0391961	0.013109
dmr1003194	chr4	168871130	168871129	+	13208	-534956	rs17611747	chr4	168336174	168336174	108	48.4629	1.09198	8911.26	1.4966e-13	0.398041	853.54	0.0214979	0.00432783
dmr1003198	chr4	168875705	168875704	+	13202	-539531	rs17611747	chr4	168336174	168336174	108	53.5043	0.603443	14975.9	2.729e-14	0.416482	920.285	0.0531947	0.0207994
dmr1003216	chr4	168936952	168936951	+	13138	-600778	rs17611747	chr4	168336174	168336174	108	52.0066	0.958414	4944.99	1.51511e-11	0.345129	892.91	0.0376962	0.0178868
dmr1003225	chr4	168950955	168950955	+	13141	-614781	rs17611747	chr4	168336174	168336174	108	50.2453	0.649844	13862.6	2.57241e-14	0.417112	914.013	0.0605939	0.0255948
dmr1003450	chr4	169462496	169462495	+	13575	-49215	rs7440486	chr4	169413281	169413281	108	83.1094	1.09155	2821.73	1.10675e-09	0.292005	0.324039	0.00039996	0.00011718
dmr1003549	chr4	169714169	169714168	+	13896	-599643	rs112115531	chr4	169114526	169114526	108	57.1113	1.30423	1086.26	2.47729e-08	0.251042	-0.949884	0.0134987	0.0195816
dmr1003662	chr4	169927354	169927382	+	14185	348785	rs1717084	chr4	170276167	170276167	108	85.8727	0.809024	3992.5	4.36964e-08	0.243333	0.67746	0.0183982	0.0128862
dmr100371	chr1	223557838	223557838	+	12432	-10286	rs36046438	chr1	223547552	223547552	108	120.551	0.966795	2126.4	6.4868e-06	0.172365	0.406688	0.00509949	0.0048603
dmr100372	chr1	223609492	223609492	+	12516	773049	rs397743409	chr1	224382541	224382541	108	113.685	0.968658	2374.21	5.76372e-07	0.207402	0.67744	0.00159984	0.000877788
dmr1003795	chr4	170161462	170161462	+	14674	338	rs531210	chr4	170161800	170161800	108	108.78	0.937759	1957.09	4.33521e-08	0.243441	-0.310407	0.00049995	0.000140332
dmr100381	chr1	223618103	223618103	+	12526	-73981	rs34158997	chr1	223544122	223544122	108	108.949	0.960986	1850.58	4.17541e-07	0.211972	-0.449023	0.00209979	0.000927505
dmr1003915	chr4	170395922	170395921	+	15089	-6062	rs1919504	chr4	170389860	170389860	108	47.1762	1.79544	2198.8	1.25379e-09	0.290402	0.327198	0.00319968	0.0156502
dmr1003953	chr4	170475998	170475998	+	15262	970918	rs982237	chr4	171446916	171446916	108	109.582	0.955238	2114.81	1.31225e-05	0.161937	13.0387	0.029597	0.0285154
dmr1004000	chr4	170581360	170581359	+	15528	273656	rs62344272	chr4	170855015	170855015	108	94.7953	0.901053	1689.43	4.06726e-06	0.179218	-0.854313	0.0373963	0.0394548
dmr1004009	chr4	170600927	170600926	+	15656	-422315	rs548317	chr4	170178612	170178612	108	73.6699	0.78365	3992.47	7.88676e-09	0.266372	0.988261	0.0380962	0.0236791
dmr1004174	chr4	170979101	170979100	+	15805	-715994	rs4343687	chr4	170263107	170263107	108	36.5871	1.10846	1394.05	1.45815e-12	0.372489	2.16629	0.0572943	0.0386498
dmr1004332	chr4	171424188	171424187	+	15834	36127	rs6837679	chr4	171460314	171460314	108	106.249	0.950664	1342.86	5.12458e-07	0.209071	-0.533539	0.00159984	0.00123073
dmr1004379	chr4	171568553	171568552	+	15631	14203	rs28771712	chr4	171582755	171582755	108	87.7711	0.977112	1940.87	1.34457e-06	0.195285	-0.674991	0.0287971	0.0280281
dmr1004386	chr4	171578295	171578294	+	15600	2502	rs7689150	chr4	171580796	171580796	108	119.57	0.954158	1543.96	1.52603e-07	0.226096	-0.348832	0.00039996	8.17102e-05
dmr1004427	chr4	171676292	171676291	+	15370	17735	rs113321218	chr4	171694026	171694026	108	84.4805	0.864088	3772.46	1.22981e-07	0.229095	95.6263	0.0284972	0.0214273
dmr1004439	chr4	171733081	171733081	+	15235	3856	rs149321565	chr4	171736937	171736941	108	107.314	0.90972	2041.48	3.3728e-06	0.181954	0.256969	0.0113989	0.0118951
dmr100446	chr1	223704500	223704499	+	12732	45570	rs28370070	chr1	223750069	223750069	108	35.0684	0.678668	17710.5	1.83318e-28	0.679742	0.395274	0.0146985	0.000318025
dmr1004480	chr4	171872894	171872893	+	15102	128213	rs12508979	chr4	172001106	172001106	108	115.182	0.932285	1549.94	3.67703e-05	0.146507	0.280028	0.0428957	0.0400905
dmr100478	chr1	223745970	223745969	+	12741	-2261	rs1222138	chr1	223743709	223743709	108	102.769	1.06767	3471.77	1.45094e-09	0.288521	0.331693	9.999e-05	5.68163e-06
dmr1004801	chr4	172713380	172713379	+	13967	2732	rs5864160	chr4	172716111	172716112	108	107.715	0.956228	1675.88	1.41795e-05	0.160784	0.299912	0.030297	0.0288707
dmr1004857	chr4	172827681	172827680	+	14071	327968	rs28617596	chr4	173155648	173155648	108	92.4961	0.924866	2629.97	1.23546e-06	0.196502	-0.345895	0.030297	0.0261732
dmr1004963	chr4	173123902	173123901	+	13955	-59359	rs6832060	chr4	173064543	173064543	108	84.6281	0.729691	4932.36	9.81799e-09	0.263461	0.240743	0.0134987	0.0114499
dmr1005224	chr4	173707169	173707169	+	14268	3499	rs4434222	chr4	173710668	173710668	108	116.258	0.969244	2036.34	1.90313e-05	0.156394	-0.317216	0.0238976	0.0210592
dmr1005292	chr4	173876192	173876191	+	14473	-857003	rs17059089	chr4	173019189	173019189	108	60.5602	0.700812	4251.53	2.02139e-10	0.313523	-0.704633	0.0558944	0.0387447
dmr1005294	chr4	173880347	173880346	+	14487	-629350	rs57410315	chr4	173250997	173250997	108	75.5684	0.867629	1728.9	3.49232e-09	0.277108	-0.855621	0.00429957	0.00346393
dmr1005304	chr4	173910201	173910200	+	14587	900916	rs1385841	chr4	174811116	174811116	108	111.945	0.961149	1988.33	3.26389e-06	0.182433	-0.383945	0.00629937	0.00537586
dmr1005418	chr4	174187249	174187248	+	14995	-180106	rs4420958	chr4	174007143	174007143	108	72.6258	0.927255	1380.32	3.07474e-07	0.21629	5.82969	0.0432957	0.048731
dmr1005472	chr4	174355125	174355124	+	15256	211431	rs10005908	chr4	174566555	174566555	108	99.3938	0.782436	8686.38	4.6334e-07	0.210499	-0.753525	0.0461954	0.032768
dmr100548	chr1	223868487	223868486	+	12692	-203558	rs7556396	chr1	223664929	223664929	108	104.973	0.916531	3506.15	2.69046e-06	0.185247	0.244577	0.020098	0.0192312
dmr1005491	chr4	174398911	174398911	+	15341	16183	rs7442111	chr4	174415094	174415094	108	109.666	0.952613	2000.22	5.12324e-06	0.175835	-0.513692	0.0121988	0.0110115
dmr1005543	chr4	174511804	174511803	+	15371	621208	rs146011639	chr4	175133011	175133011	108	81.4219	0.914399	1688.81	3.32062e-09	0.277767	-0.423728	0.00129987	0.000962248
dmr1005668	chr4	174771832	174771831	+	15274	-243052	rs7670646	chr4	174528780	174528780	108	108.58	0.966156	1857.5	7.38673e-06	0.17045	0.384449	0.0177982	0.0151331
dmr1005682	chr4	174812975	174812974	+	15260	-724507	rs17332714	chr4	174088468	174088468	108	118.041	0.977998	2386.55	5.65608e-06	0.174382	-0.343135	0.00669933	0.00560045
dmr1005820	chr4	175111829	175111828	+	15422	52205	rs11133082	chr4	175164033	175164033	108	118.452	0.960146	2253.48	2.78318e-05	0.150698	-0.313923	0.0311969	0.0297428
dmr100584	chr1	223965984	223965984	+	12765	207971	rs4653994	chr1	224173955	224173955	108	123.304	0.94176	2352.64	5.42718e-05	0.140625	-0.417681	0.0471953	0.0458637
dmr1005900	chr4	175310692	175310691	+	15530	-678761	rs139594179	chr4	174631931	174631931	108	106.629	0.917134	5830.6	3.68617e-06	0.180657	1.84108	0.040396	0.0343833
dmr1005922	chr4	175373990	175373989	+	15645	-869204	rs7665165	chr4	174504786	174504786	108	101.229	0.877617	4097.06	1.52948e-06	0.193428	-0.621041	0.0250975	0.0236093
dmr1005946	chr4	175432702	175432701	+	15566	578421	rs192807524	chr4	176011122	176011122	108	94.7637	1.04179	5307.24	1.73909e-06	0.191573	2.42929	0.0427957	0.0336987
dmr1005980	chr4	175529447	175529446	+	15692	249769	rs10012556	chr4	175779215	175779215	108	64.2516	0.887938	3978.34	9.98745e-11	0.322264	-1.92802	0.010399	0.00514236
dmr1005999	chr4	175581512	175581511	+	15654	1	rs80248702	chr4	175581512	175581512	108	66.5613	0.848193	2787.14	6.41901e-11	0.327691	-2.45406	0.0039996	0.00260893
dmr1006017	chr4	175623038	175623037	+	15689	-493717	rs5864309	chr4	175129321	175129321	108	120.034	0.960087	3674	1.22178e-06	0.196662	-0.367112	0.00239976	0.001523
dmr100605	chr1	224026572	224026571	+	12809	724106	rs61825975	chr1	224750677	224750677	108	86.8957	0.947609	1041.71	2.26359e-06	0.187757	-0.643797	0.029697	0.0287649
dmr1006068	chr4	175731342	175731341	+	15620	-880158	rs10033360	chr4	174851184	174851184	108	80.093	0.862422	2101.26	3.93931e-07	0.212795	2.32582	0.0448955	0.045875
dmr1006086	chr4	175765560	175765559	+	15483	-163457	rs138295788	chr4	175602103	175602103	108	113.073	1.04602	4738.19	5.01363e-06	0.176153	2.85585	0.0150985	0.0113808
dmr1006185	chr4	176011744	176011743	+	15351	-539622	rs139729528	chr4	175472122	175472122	108	104.224	1.02584	3437.18	1.03235e-06	0.199081	-1.002	0.00559944	0.00472922
dmr1006285	chr4	176236378	176236378	+	15394	-25290	rs10026173	chr4	176211088	176211088	108	95.3965	0.881153	2063.23	1.95635e-07	0.222631	-0.483152	0.00509949	0.00455311
dmr1006394	chr4	176436510	176436509	+	15356	511221	rs116433595	chr4	176947730	176947730	108	92.7281	0.90129	2659.42	1.28296e-06	0.19596	-0.82585	0.0306969	0.0294344
dmr1006411	chr4	176471509	176471508	+	15308	-2956	rs10034533	chr4	176468553	176468553	108	89.2898	0.919984	1708.91	3.3476e-08	0.246961	-0.28773	0.00179982	0.0016088
dmr1006425	chr4	176485324	176485324	+	15320	1	rs10866385	chr4	176485325	176485325	108	114.497	0.93151	5153.56	3.43525e-06	0.181686	0.218603	0.0137986	0.0126941
dmr1006457	chr4	176531320	176531319	+	15460	-320321	rs72706375	chr4	176210999	176210999	108	109.297	1.04024	4217.24	1.16457e-05	0.163711	-0.606884	0.0389961	0.036851
dmr1006466	chr4	176545900	176545899	+	15515	-295968	rs1971215	chr4	176249932	176249932	108	119.844	0.951061	2643.19	1.89728e-05	0.15644	-0.356929	0.0229977	0.0215239
dmr1006521	chr4	176655516	176655515	+	15485	-876017	rs17062006	chr4	175779499	175779499	108	53.2828	1.20721	6417.43	5.87118e-11	0.328781	1.27412	0.0206979	0.012247
dmr1006540	chr4	176681548	176681548	+	15478	-3268	rs6816221	chr4	176678280	176678280	108	121.331	1.01724	5659.6	2.46939e-14	0.417548	-0.467014	9.999e-05	2.26784e-12
dmr1006546	chr4	176694571	176694595	+	15459	-3416	rs3775201	chr4	176691155	176691155	108	120.941	0.996738	5069.38	1.06676e-08	0.262355	-0.187455	9.999e-05	7.44547e-06
dmr1006576	chr4	176782198	176782197	+	15564	-258300	rs73007353	chr4	176523898	176523898	108	62.2371	0.649289	3876.46	8.9865e-15	0.428221	3.4661	0.00129987	0.000865432
dmr1006579	chr4	176787184	176787183	+	15587	464588	rs67573307	chr4	177251771	177251771	108	68.5125	0.669582	3498.06	3.50899e-09	0.277045	-0.864717	0.0631937	0.0477778
dmr1006581	chr4	176793168	176793167	+	15610	-635419	rs34429304	chr4	176157749	176157749	108	93.4348	0.957518	1838.57	4.49153e-07	0.21094	0.728329	0.00819918	0.00630863
dmr1006611	chr4	176861460	176861459	+	15771	895688	rs17694913	chr4	177757147	177757147	108	80.3355	0.917901	1426.51	1.07713e-08	0.262226	-0.844059	0.00289971	0.00212889
dmr1006660	chr4	176967558	176967557	+	15887	50869	rs114594410	chr4	177018426	177018426	108	72.2883	1.39145	1980.79	8.3859e-07	0.202057	-204.649	0.0276972	0.0362959
dmr1006784	chr4	177222586	177222585	+	16000	-992334	rs2046263	chr4	176230252	176230252	108	115.066	0.983661	2646.18	2.43531e-05	0.152702	0.395574	0.0377962	0.036441
dmr1006949	chr4	177518763	177518762	+	16124	218497	rs71615254	chr4	177737259	177737259	108	51.5637	0.851762	3638.31	3.27116e-11	0.335887	-0.744011	0.0576942	0.0334667
dmr1006997	chr4	177589992	177589991	+	16363	1871	rs7672842	chr4	177591862	177591862	108	111.786	0.982868	1952.66	7.90964e-09	0.266334	-0.373393	9.999e-05	1.04001e-05
dmr1007004	chr4	177610887	177610887	+	16456	-169919	rs13106192	chr4	177440968	177440968	108	97.4637	0.915308	2909.55	2.21653e-06	0.188061	-0.380865	0.0306969	0.0288755
dmr1007046	chr4	177696649	177696648	+	16654	517344	rs61555234	chr4	178213992	178213993	108	64.6313	0.678393	12641.1	9.90522e-11	0.322365	-295.66	0.0692931	0.0394557
dmr1007080	chr4	177748734	177748733	+	16808	1	rs9312212	chr4	177748734	177748734	108	114.971	0.972166	2106.58	3.14896e-06	0.182956	-0.381068	0.00449955	0.00377607
dmr1007106	chr4	177785343	177785342	+	16913	334741	rs12647298	chr4	178120083	178120083	108	106.745	0.955848	2122.63	2.32938e-06	0.187341	0.506995	0.00989901	0.0072251
dmr1007194	chr4	178005329	178005328	+	17059	-293	rs1599606	chr4	178005036	178005036	108	100.533	0.938566	2291.82	1.90742e-06	0.190237	-0.569866	0.0139986	0.0134561
dmr1007206	chr4	178029660	178029659	+	17167	814657	rs77710397	chr4	178844316	178844316	108	102.146	0.937585	2091.08	2.07666e-06	0.189006	1.8245	0.0139986	0.0113384
dmr1007245	chr4	178118543	178118542	+	17346	-684029	rs4690521	chr4	177434514	177434514	108	30.0586	1.6342	24886.8	3.59827e-18	0.50461	-234.558	0.00939906	0.0218464
dmr1007302	chr4	178236902	178236901	+	17260	723960	rs13111897	chr4	178960861	178960861	108	40.3418	1.46693	25591.7	3.28982e-14	0.414483	2.02349	0.0224978	0.0242261
dmr100746	chr1	224264405	224264404	+	12815	458922	rs12090331	chr1	224723326	224723326	108	85.5352	0.893897	1316.89	5.87137e-07	0.207139	-2.01894	0.020398	0.0194142
dmr1007532	chr4	178771612	178771611	+	18040	982129	rs147125366	chr4	179753740	179753740	108	81.6539	1.07777	17082.6	2.1488e-08	0.252963	57.0898	0.0252975	0.0137384
dmr1007568	chr4	178874822	178874821	+	18117	-725779	rs55847554	chr4	178149043	178149043	108	72.7102	1.15091	7374.54	1.73916e-09	0.28618	0.358496	0.00359964	0.00253804
dmr1007573	chr4	178893685	178893684	+	18132	987193	rs17068316	chr4	179880877	179880877	108	87.0117	0.94814	5488.56	2.56308e-07	0.218848	1.71071	0.0320968	0.0256859
dmr1007577	chr4	178907852	178907851	+	18160	-378076	rs78228180	chr4	178529776	178529776	108	81.5801	0.972065	1507.14	8.98835e-07	0.201065	-0.820053	0.0326967	0.0329056
dmr1007587	chr4	178924662	178924661	+	18169	957471	rs72700174	chr4	179882132	179882132	108	103.507	0.97173	6420.5	3.89661e-06	0.179845	2.52302	0.0474953	0.0432892
dmr1007642	chr4	179049295	179049295	+	18389	27706	rs6811872	chr4	179077001	179077001	108	98.0438	0.934392	3137.48	3.99508e-06	0.17948	-0.249925	0.0454955	0.0441288
dmr1007666	chr4	179087838	179087837	+	18318	668110	rs73005761	chr4	179755947	179755947	108	75.3785	0.65557	195481	6.75376e-15	0.431202	4.07842	0.0116988	0.000783441
dmr1007700	chr4	179169966	179169965	+	18169	-605794	rs33919920	chr4	178564171	178564172	108	100.301	0.965035	5391.67	5.40719e-07	0.208309	1.90809	0.010199	0.0088994
dmr1007827	chr4	179417307	179417346	+	18625	-867657	rs11939445	chr4	178549650	178549650	108	115.204	0.942299	5685.08	6.14709e-06	0.173157	-0.515149	0.0220978	0.0219524
dmr1007851	chr4	179479470	179479469	+	18319	-14816	rs2681338	chr4	179464654	179464654	108	100.586	0.986493	2258.18	5.20211e-07	0.208858	-0.685895	0.00469953	0.00314549
dmr100786	chr1	224358309	224358308	+	12940	-941483	rs11261271	chr1	223416826	223416826	108	113.484	0.937193	2613.85	7.24832e-06	0.170729	0.343318	0.0167983	0.0149996
dmr1007871	chr4	179511792	179511791	+	18206	-60123	rs1455677	chr4	179451669	179451669	108	99.5203	0.972018	2603.3	1.17917e-06	0.197172	-0.589196	0.0109989	0.00932927
dmr1007952	chr4	179674349	179674348	+	17741	298057	rs66551250	chr4	179972405	179972405	108	57.4594	0.895609	1134.29	9.44446e-09	0.263977	-0.999008	0.0378962	0.048619
dmr1007985	chr4	179720577	179720576	+	17668	522079	rs72713368	chr4	180242655	180242655	108	68.618	0.919125	1379.56	1.27673e-07	0.228576	-0.72157	0.0391961	0.0478527
dmr1008086	chr4	179912191	179912191	+	17699	-14185	rs1458663	chr4	179898006	179898006	108	113.579	0.963549	3122.83	8.23786e-07	0.202312	-0.340908	0.00239976	0.0017268
dmr1008088	chr4	179915732	179915731	+	17687	-693483	rs4007603	chr4	179222249	179222249	108	110.573	0.956567	2332.56	1.42327e-05	0.160728	-0.416711	0.0328967	0.0308564
dmr1008226	chr4	180218947	180218946	+	17531	-789548	rs10019456	chr4	179429399	179429399	108	107.357	0.9694	3288.4	1.03802e-05	0.165418	-0.335642	0.0405959	0.0399463
dmr1008331	chr4	180385494	180385493	+	17588	-11406	rs7700224	chr4	180374088	180374088	108	107.863	0.947248	2959.19	7.94255e-07	0.202833	-0.382995	0.00459954	0.00335144
dmr1008359	chr4	180427101	180427100	+	17581	44638	rs565229380	chr4	180471738	180471738	108	68.9449	1.46493	5309.59	6.13131e-08	0.238699	5.99924	0.0244976	0.018988
dmr1008474	chr4	180635863	180635862	+	17996	-550461	rs1689025	chr4	180085402	180085402	108	84.2695	0.940955	8431.21	1.93381e-09	0.284806	1.82284	0.00189981	0.00150861
dmr100854	chr1	224517401	224517400	+	12789	-10226	rs791504	chr1	224507175	224507175	108	109.55	0.953885	3013.6	6.4805e-08	0.237938	0.277716	0.00079992	0.000239788
dmr1008595	chr4	180875973	180875972	+	17689	-506132	rs62334843	chr4	180369841	180369841	108	59.2313	0.838449	7510.3	4.42389e-11	0.332228	-0.455575	0.0319968	0.0191299
dmr1008619	chr4	180908063	180908062	+	17667	-576452	rs62334792	chr4	180331611	180331611	108	84.5332	0.804604	11776.2	3.00848e-08	0.248411	2.67507	0.0460954	0.0290289
dmr1008634	chr4	180933336	180933336	+	17632	-13939	rs1533870	chr4	180919397	180919397	108	78.184	0.779827	13972.5	4.27166e-16	0.459247	-0.348349	9.999e-05	2.73919e-06
dmr1008638	chr4	180939157	180939156	+	17609	-242531	rs11938665	chr4	180696626	180696626	108	117.197	0.973392	5538.77	2.57762e-06	0.18587	1.90733	0.00769923	0.00618791
dmr1008654	chr4	180969485	180969484	+	17475	-878413	rs73866913	chr4	180091072	180091072	108	54.6434	0.805938	6973.02	3.93557e-11	0.333648	2.1762	0.0609939	0.0438396
dmr1008686	chr4	181050192	181050191	+	17406	-578454	rs565229380	chr4	180471738	180471738	108	76.8129	1.22767	7710.92	2.26849e-07	0.22056	6.35698	0.0573943	0.0499938
dmr1008710	chr4	181104398	181104397	+	17567	-337321	rs1421992	chr4	180767077	180767077	108	90.2918	0.925452	3331.96	2.21245e-07	0.22091	79.4335	0.0131987	0.010826
dmr1008743	chr4	181147978	181147977	+	17592	129688	rs6827638	chr4	181277665	181277665	108	69.5672	1.32716	2824.73	6.41843e-08	0.23807	7.14075	0.00829917	0.0120184
dmr1008756	chr4	181159283	181159282	+	17561	-840302	rs2309322	chr4	180318981	180318981	108	81.9176	0.997492	1878.39	6.64283e-07	0.205382	-0.893236	0.030097	0.0283185
dmr1008783	chr4	181214242	181214241	+	17535	-400377	rs4861446	chr4	180813865	180813865	108	92.1375	0.985736	2400.99	2.03631e-08	0.253688	-2.27562	0.0009999	0.000600962
dmr1008834	chr4	181309178	181309177	+	17374	52757	rs4283709	chr4	181361934	181361934	108	94.057	0.917734	3296.69	4.70845e-07	0.210272	0.290792	0.0118988	0.0130632
dmr1008835	chr4	181310880	181310879	+	17378	-569730	rs2612989	chr4	180741150	180741150	108	114.518	0.939947	3863.39	8.61222e-06	0.168182	-0.284985	0.0240976	0.0229928
dmr100886	chr1	224589118	224589117	+	12835	516469	rs6656178	chr1	225105586	225105586	108	65.0531	0.788213	1800.92	8.4472e-09	0.265461	-0.698945	0.0480952	0.0381318
dmr1009030	chr4	181599384	181599383	+	17276	-914664	rs11930049	chr4	180684720	180684720	108	86.073	1.06538	3606.99	1.29813e-06	0.19579	2.56358	0.0437956	0.0443454
dmr1009139	chr4	181780596	181780595	+	17481	147164	rs10008230	chr4	181927759	181927759	108	97.9594	0.997952	2683.64	1.89747e-06	0.190313	0.739881	0.0162984	0.0154026
dmr1009229	chr4	181941944	181941944	+	17670	12407	rs62351952	chr4	181954351	181954351	108	90.102	0.974456	2337.92	1.64736e-06	0.192356	-0.458848	0.0317968	0.0309326
dmr100934	chr1	224689990	224690014	+	12616	-50160	rs1603917	chr1	224639830	224639830	108	127.448	0.924608	4069.65	1.40955e-05	0.160872	0.207184	0.0161984	0.0140495
dmr100936	chr1	224692967	224692967	+	12609	-21442	rs4147293	chr1	224671525	224671525	108	110.647	0.919769	1692.67	4.09839e-09	0.27501	-0.449796	9.999e-05	1.24233e-05
dmr1009386	chr4	182206513	182206512	+	17011	368682	rs13126716	chr4	182575194	182575194	108	79.302	0.986373	1900.43	8.08316e-07	0.202583	-0.648531	0.0493951	0.0467932
dmr1009388	chr4	182211103	182211102	+	17010	-910569	rs17071008	chr4	181300534	181300534	108	112.293	0.968626	6165.89	6.93457e-06	0.171382	-0.544032	0.0321968	0.0313539
dmr1009392	chr4	182218051	182218050	+	17018	-985830	rs62338259	chr4	181232221	181232221	108	118.621	0.978397	4895.17	1.45514e-05	0.160398	0.581644	0.030397	0.0290224
dmr1009418	chr4	182255613	182255612	+	16979	575029	rs76044515	chr4	182830641	182830641	108	117.745	0.961854	6804.11	1.49976e-05	0.159948	0.697631	0.0484952	0.0471111
dmr100941	chr1	224696567	224696566	+	12608	-158504	rs150962108	chr1	224538063	224538063	108	67.9535	0.839559	3565.73	8.2485e-09	0.265777	4.22726	0.0587941	0.0357007
dmr100943	chr1	224698366	224698365	+	12612	617	rs143939876	chr1	224698982	224698982	108	122.07	0.947613	1492.46	1.40067e-06	0.194696	-0.427495	0.00119988	0.000659603
dmr1009457	chr4	182319739	182319738	+	16773	151230	rs115259824	chr4	182470968	182470968	108	102.695	0.969756	2542.59	5.88796e-06	0.173791	2.8361	0.0305969	0.028411
dmr1009516	chr4	182408880	182408879	+	16901	-582394	rs7434383	chr4	181826486	181826486	108	119.021	0.978631	5412.3	1.09889e-05	0.164573	0.396578	0.0238976	0.02289
dmr1009631	chr4	182624074	182624073	+	16861	-253482	rs17073165	chr4	182370592	182370592	108	65.0742	1.42813	3271.46	7.86192e-08	0.235281	1.58069	0.0308969	0.0289794
dmr1009703	chr4	182748509	182748508	+	16891	-902315	rs66663443	chr4	181846194	181846194	108	86.1996	0.909723	3085.16	9.92581e-08	0.232064	-0.550657	0.0113989	0.00991567
dmr1009710	chr4	182764797	182764796	+	16898	-9323	rs12512258	chr4	182755474	182755474	108	94.6371	0.968012	2231.92	2.17013e-08	0.25283	-0.402843	0.00049995	0.000471811
dmr100976	chr1	224747640	224747639	+	12522	-621292	rs72753952	chr1	224126348	224126348	108	111.407	1.08062	3000.16	2.5906e-05	0.151775	0.434779	0.039696	0.043068
dmr100990	chr1	224790834	224790833	+	12483	22289	rs1316884	chr1	224813122	224813122	108	27.0844	1.57982	943.641	2.7997e-16	0.463418	-0.562873	0.00979902	0.00502292
dmr1009930	chr4	183013508	183013592	+	17022	32620	rs4351061	chr4	183046212	183046212	108	112.229	1.01182	12429.2	1.54014e-06	0.193328	0.203255	0.0123988	0.0112046
dmr1010091	chr4	183360719	183360718	+	17077	-13364	rs13151258	chr4	183347355	183347355	108	26.1035	1.56616	16012.5	3.69459e-20	0.544573	-2.0753	0.0245975	0.0222092
dmr1010171	chr4	183431784	183431783	+	17124	-637533	rs72703973	chr4	182794251	182794251	108	86.8957	0.940812	2966.6	6.23457e-07	0.206285	-0.831335	0.029697	0.0296253
dmr1010316	chr4	183614971	183614970	+	17089	-601982	rs17334067	chr4	183012989	183012989	108	89.8277	0.938089	2731.6	1.5975e-06	0.1928	-0.615358	0.0462954	0.0414415
dmr101037	chr1	224880630	224880629	+	12737	629065	rs5781410	chr1	225509694	225509694	108	72.4465	0.750144	7704.19	5.10179e-09	0.272131	2.79946	0.0620938	0.0426792
dmr101045	chr1	224892649	224892648	+	12745	-16539	rs2802734	chr1	224876110	224876110	108	96.3141	0.971445	1215.12	7.54411e-06	0.170139	-0.812503	0.0368963	0.0317209
dmr1010504	chr4	183855463	183855462	+	17002	798946	rs28702958	chr4	184654408	184654408	108	114.107	0.995991	3171.55	6.85056e-06	0.171561	-0.729683	0.0111989	0.0120847
dmr101052	chr1	224900438	224900437	+	12784	-500249	rs68037178	chr1	224400189	224400189	108	74.6086	0.698449	4915.19	1.06852e-08	0.262333	223.37	0.0663934	0.0441087
dmr1010609	chr4	183989118	183989117	+	17282	523734	rs1077767	chr4	184512851	184512851	108	102.737	0.957056	2564.35	2.06851e-06	0.189063	-0.460702	0.0124988	0.0116634
dmr1010651	chr4	184040451	184040479	+	17384	-118011	rs187689954	chr4	183922440	183922440	108	111.364	0.975661	8824.89	4.77873e-06	0.176857	0.374833	0.0368963	0.0324871
dmr101072	chr1	224927122	224927137	+	12919	214151	rs1480102	chr1	225141288	225141288	108	100.617	0.937091	3499.73	5.75189e-07	0.207431	-0.156412	0.00879912	0.00701658
dmr1010733	chr4	184147319	184147318	+	17636	698380	rs76171276	chr4	184845698	184845698	108	58.3242	1.33059	28514.7	7.524e-11	0.325745	0.479391	0.0149985	0.0157017
dmr1010791	chr4	184246728	184246727	+	17743	-719710	rs151015686	chr4	183527018	183527018	108	93.9938	1.17792	6201	1.21211e-06	0.196776	7.10616	0.0191981	0.0186411
dmr1010837	chr4	184297814	184297814	+	17728	861360	rs59469886	chr4	185159174	185159174	108	35.7328	1.1739	22363.6	4.58747e-18	0.502397	1.58903	0.0245975	0.00694118
dmr1010959	chr4	184457728	184457767	+	17015	-519	rs12507400	chr4	184457209	184457209	108	103.961	0.863891	8237.01	8.97151e-08	0.23346	-0.12966	0.00519948	0.0033505
dmr1011049	chr4	184602141	184602299	+	16759	-615	rs6842182	chr4	184601526	184601526	108	113.864	0.935189	5484.31	9.54731e-10	0.2939	-0.240437	9.999e-05	4.4451e-06
dmr1011204	chr4	184805847	184805846	+	16703	583036	rs116481103	chr4	185388882	185388882	108	66.6668	0.610134	34183.1	1.44516e-12	0.372591	4.98968	0.0367963	0.0160113
dmr1011343	chr4	184952301	184952300	+	16763	-653555	rs3121383	chr4	184298746	184298746	108	85.5457	0.924906	3030.37	7.15883e-07	0.204316	0.45722	0.0417958	0.0413989
dmr1011377	chr4	184983807	184983806	+	16834	11857	rs7694312	chr4	184995663	184995663	108	118.905	0.96904	5379.66	3.94125e-06	0.179679	-0.256491	0.00719928	0.00810892
dmr1011391	chr4	184998073	184998072	+	16863	863234	rs12508389	chr4	185861306	185861306	108	87.3598	0.925722	7149.74	3.21392e-07	0.215666	3.46519	0.0508949	0.0408666
dmr1011491	chr4	185179685	185179684	+	17000	511941	rs11132334	chr4	185691625	185691625	108	75.4313	1.1585	10341	3.83124e-08	0.245126	-0.903653	0.0312969	0.02536
dmr1011516	chr4	185216362	185216361	+	17112	796651	rs2168162	chr4	186013012	186013012	108	80.7363	0.890287	3802.29	5.01597e-08	0.241449	2.6891	0.0182982	0.0163789
dmr1011848	chr4	185747664	185747663	+	16915	113643	rs12508389	chr4	185861306	185861306	108	77.5512	0.782073	6325.29	1.78058e-08	0.255494	2.91069	0.0464954	0.0332225
dmr1012027	chr4	185972196	185972195	+	16764	528894	rs4861717	chr4	186501089	186501089	108	113.864	0.969026	2914.02	1.14671e-06	0.197573	0.427579	0.00219978	0.00210775
dmr1012041	chr4	185993642	185993641	+	16661	-132336	rs12508389	chr4	185861306	185861306	108	70.0629	0.719107	8491.15	2.36904e-09	0.282171	2.99908	0.0712929	0.0487418
dmr1012052	chr4	186011330	186011329	+	16623	283171	rs74696278	chr4	186294500	186294500	108	71.5605	0.782457	2925.44	2.8472e-09	0.279776	0.884125	0.0152985	0.0143164
dmr1012190	chr4	186176631	186176630	+	16836	979418	rs140434721	chr4	187156048	187156048	108	83.8688	1.2115	7451.68	4.58161e-07	0.210658	-804.642	0.0356964	0.032701
dmr1012246	chr4	186261041	186261040	+	16950	-7222	rs143430694	chr4	186253814	186253819	108	43.1156	0.988182	472.687	5.64687e-10	0.300596	2.87673	0.0316968	0.0455756
dmr1012255	chr4	186282001	186282000	+	17022	-420695	rs12508389	chr4	185861306	185861306	108	55.4555	0.708305	5479.12	1.486e-11	0.34536	3.0233	0.0593941	0.0346389
dmr1012286	chr4	186321483	186321482	+	17160	-460177	rs12508389	chr4	185861306	185861306	108	67.0781	0.795141	4009.64	5.91008e-09	0.270191	3.13584	0.0589941	0.044974
dmr1012329	chr4	186382661	186382660	+	17236	773388	rs140434721	chr4	187156048	187156048	108	55.2656	1.36546	2782.58	8.68183e-10	0.295116	-836.189	0.00629937	0.00781044
dmr1012351	chr4	186427905	186428244	+	17219	399	rs57082661	chr4	186428643	186428643	108	108.401	0.971093	3105.29	8.59861e-09	0.265225	-0.168	0.00019998	3.44452e-05
dmr1012417	chr4	186504495	186504494	+	17106	-346265	rs13141433	chr4	186158230	186158230	108	96.3246	0.97773	2510.06	3.43797e-06	0.181675	-0.53595	0.0331967	0.031559
dmr1012454	chr4	186558400	186558399	+	17145	916891	rs11132457	chr4	187475290	187475290	108	91.7684	0.895583	3270.84	8.2818e-07	0.202236	0.45262	0.0274973	0.0286668
dmr1012487	chr4	186598845	186598910	+	17134	-519678	rs1879026	chr4	186079167	186079167	108	83.3836	1.17685	2894.15	1.87645e-07	0.223214	-0.363761	0.00329967	0.00586466
dmr1012528	chr4	186652604	186652603	+	16993	283435	rs1158815	chr4	186936038	186936038	108	104.583	0.966932	3254.13	3.34266e-06	0.182085	-0.264258	0.0167983	0.017969
dmr101252	chr1	225271509	225271508	+	12735	132283	rs61222848	chr1	225403791	225403791	108	78.8695	0.900171	3652.47	7.91761e-08	0.235183	1.9769	0.0374963	0.0258319
dmr1012535	chr4	186658964	186658963	+	16982	497085	rs140434721	chr4	187156048	187156048	108	54.4324	1.3195	1195.19	3.63567e-08	0.245839	-803.877	0.0361964	0.0454031
dmr1012723	chr4	186980082	186980081	+	16298	607103	rs545077310	chr4	187587184	187587184	108	67.1098	1.12629	1840.92	4.10147e-08	0.244197	-7.27839	0.0113989	0.0171403
dmr101273	chr1	225319078	225319077	+	12710	689469	rs113671874	chr1	226008546	226008546	108	116.638	0.966163	3818.16	1.71825e-06	0.191748	-2.36783	0.00449955	0.00312942
dmr1012961	chr4	187399777	187399776	+	17554	-172275	rs150981572	chr4	187227502	187227502	108	110.9	0.915209	7832.5	1.7383e-06	0.19158	3.44023	0.0173983	0.0150398
dmr1013030	chr4	187515487	187515486	+	17481	-59710	rs56147295	chr4	187455777	187455777	108	91.2832	0.988766	2025.36	4.00842e-06	0.179431	-0.846534	0.0488951	0.0465818
dmr101303	chr1	225377372	225377372	+	12706	5878	rs10753404	chr1	225383250	225383250	108	123.715	0.930106	2643.36	9.00983e-09	0.264604	-0.390542	9.999e-05	5.13417e-06
dmr1013065	chr4	187579618	187579618	+	17556	6450	rs10028336	chr4	187586068	187586068	108	112.672	0.97174	2421.12	1.30908e-09	0.289846	0.465707	9.999e-05	2.06758e-06
dmr1013077	chr4	187601254	187601253	+	17582	153483	rs11930776	chr4	187754736	187754736	108	115.467	0.962213	3368.95	1.77016e-05	0.157476	0.47491	0.0367963	0.0348216
dmr1013087	chr4	187635313	187635312	+	17710	920030	rs72715275	chr4	188555342	188555342	108	104.309	0.965556	5033.16	5.45441e-06	0.174915	-0.350594	0.0463954	0.0442196
dmr1013137	chr4	187724573	187724572	+	17933	-702165	rs68111347	chr4	187022408	187022408	108	114.602	0.964453	4003.65	1.74675e-05	0.157675	4.70117	0.0423958	0.0431736
dmr1013160	chr4	187766117	187766116	+	18056	-183105	rs11132469	chr4	187583012	187583012	108	85.7039	0.929912	2530.45	6.85469e-07	0.204935	-0.709294	0.0332967	0.0327738
dmr1013287	chr4	187979278	187979277	+	18665	453650	rs79045024	chr4	188432927	188432927	108	113.02	0.971312	4324.02	1.27504e-05	0.162364	2.55036	0.0381962	0.0379191
dmr10132	chr1	12662402	12662401	+	11150	-525780	rs72642607	chr1	12136622	12136622	108	105.026	0.939263	3326.33	1.16838e-06	0.197304	1.95942	0.0109989	0.00765707
dmr101332	chr1	225443478	225443477	+	12897	-575014	rs201990014	chr1	224868464	224868464	108	30.6492	1.94416	1715.59	2.32948e-13	0.393155	6.58805	0.00989901	0.0162772
dmr1013546	chr4	188244790	188244789	+	18918	-494068	rs149807510	chr4	187750722	187750722	108	76.5492	1.28518	5733.93	2.8533e-07	0.217341	3.46012	0.0382962	0.0375262
dmr1013566	chr4	188268731	188268730	+	18863	115352	rs151172749	chr4	188384082	188384082	108	73.7016	1.32192	2890.56	6.32598e-07	0.206078	-7.5975	0.0438956	0.0450262
dmr101360	chr1	225476077	225476077	+	12907	3665	rs7522622	chr1	225479742	225479742	108	97.9383	1.00558	2707.96	9.89995e-11	0.322372	-0.327811	0.00019998	1.84521e-06
dmr1013672	chr4	188390351	188390350	+	19057	-898076	rs62354153	chr4	187492275	187492275	108	86.4949	0.946581	2670.51	8.21387e-07	0.202353	-0.557439	0.0331967	0.0337684
dmr101375	chr1	225528313	225528538	+	12855	10411	rs10915847	chr1	225538949	225538949	108	119.011	0.982345	3973.6	3.4926e-10	0.306669	-0.154772	9.999e-05	2.3379e-07
dmr1013825	chr4	188604491	188604490	+	19068	268691	rs6813746	chr4	188873181	188873181	108	69.2191	1.02282	1305.99	3.96931e-08	0.244644	0.403509	0.0148985	0.0131331
dmr101403	chr1	225596244	225596243	+	12832	134332	rs76447954	chr1	225730575	225730575	108	81.4219	1.04273	3312.22	3.35509e-07	0.21506	-0.741942	0.0238976	0.0263803
dmr1014077	chr4	188974794	188974793	+	19035	-204260	rs62344170	chr4	188770534	188770534	108	113.252	0.956169	4551.17	1.41568e-06	0.194542	-0.643941	0.00589941	0.00464511
dmr1014123	chr4	189050889	189051176	+	18416	-1114	rs1532439	chr4	189049775	189049775	108	52.0383	1.70755	25515.4	1.20668e-11	0.347839	-0.351944	0.00089991	0.00628194
dmr101413	chr1	225625671	225625670	+	12809	-78593	rs397968121	chr1	225547078	225547078	108	56.4574	1.04205	5358.12	4.33564e-10	0.303942	-0.630962	0.0489951	0.0300279
dmr1014213	chr4	189165332	189165331	+	17176	321707	rs12642303	chr4	189487038	189487038	108	82.698	0.906233	2812.87	5.97929e-07	0.20688	2.45186	0.0528947	0.0498148
dmr1014277	chr4	189245858	189245858	+	16192	821	rs6839927	chr4	189246679	189246679	108	115.646	0.969632	2725.45	1.84401e-09	0.285422	-0.417287	9.999e-05	2.05458e-06
dmr1014291	chr4	189271171	189271170	+	15935	-403652	rs13140009	chr4	188867519	188867519	108	114.655	0.979454	2658.9	2.54786e-05	0.152025	-0.309587	0.0410959	0.0403083
dmr1014299	chr4	189280738	189280738	+	15853	206	rs6822956	chr4	189280944	189280944	108	101.071	0.95613	3002.07	3.26981e-08	0.247281	-0.483678	0.00059994	0.000395539
dmr1014410	chr4	189442076	189442075	+	13890	41181	rs7675715	chr4	189483256	189483256	108	109.118	0.983109	2113.8	7.90934e-06	0.169441	-0.331989	0.0177982	0.0160958
dmr1014513	chr4	189577320	189577319	+	12666	-411044	rs146696601	chr4	189166276	189166276	108	118.853	0.955862	3664.26	2.99753e-05	0.149583	-3.09575	0.0491951	0.0499452
dmr1014546	chr4	189621213	189621213	+	12170	12998	rs61476868	chr4	189634211	189634211	108	110.595	0.983931	1938.6	4.01975e-06	0.17939	-0.368919	0.00739926	0.0064997
dmr1014581	chr4	189662595	189662595	+	11798	-33445	rs35933868	chr4	189629150	189629150	108	114.708	0.955146	2804.49	2.61536e-06	0.185659	0.331232	0.00539946	0.00468768
dmr1014600	chr4	189722423	189722598	+	11143	-117972	rs3860648	chr4	189604451	189604451	108	115.815	0.955291	4375.74	1.50911e-05	0.159856	-0.0764922	0.039796	0.0378352
dmr1014620	chr4	189763055	189763055	+	10740	8779	rs74781795	chr4	189771834	189771834	108	59.959	0.711559	6157.02	4.70899e-12	0.358927	0.710485	0.0274973	0.0115845
dmr1014714	chr4	189876599	189876598	+	9557	-648	rs7700136	chr4	189875951	189875951	108	115.71	1.00411	2403.54	2.8414e-06	0.184453	-0.340942	0.00379962	0.00293309
dmr1014885	chr5	77858	77857	+	8761	905534	rs116171150	chr5	983391	983391	108	87.3492	0.856561	2676.04	9.00603e-07	0.201037	2.50243	0.0594941	0.0472315
dmr1015009	chr5	212091	212100	+	10047	29825	rs10060206	chr5	241925	241925	108	108.601	1.06431	4295.73	2.39522e-06	0.186936	-0.280737	0.0079992	0.00691944
dmr101511	chr1	225798500	225798500	+	12726	-13741	rs61849057	chr1	225784759	225784759	108	113.759	0.944122	1648.51	2.92873e-10	0.308883	-0.548846	9.999e-05	3.98227e-07
dmr1015226	chr5	437747	437746	+	12091	56203	rs56051594	chr5	493949	493949	108	113.126	0.958626	1678.2	3.80044e-05	0.14601	-0.357506	0.0507949	0.0473635
dmr1015231	chr5	442422	442421	+	12134	845076	rs11291391	chr5	1287497	1287498	108	109.139	0.970361	1985.46	1.74413e-05	0.157697	0.33963	0.0350965	0.0345273
dmr1015315	chr5	502153	502176	+	12649	258632	rs78272307	chr5	760808	760808	108	111.312	1.05322	4411.84	1.1431e-05	0.163987	-3.99357	0.0251975	0.0297352
dmr1015483	chr5	686227	686249	+	14272	-904	rs451280	chr5	685323	685323	108	103.57	1.05	4888.4	6.80538e-07	0.205038	-0.105989	0.00489951	0.00424644
dmr1015496	chr5	714449	714449	+	14594	665611	rs2113329	chr5	1380060	1380060	108	119.391	0.94431	3492.22	1.07191e-05	0.164941	-0.238512	0.0165983	0.016588
dmr1015561	chr5	778188	778188	+	15232	16202	rs2434632	chr5	794390	794390	108	111.987	0.96109	2056.01	1.36046e-05	0.1614	-0.283938	0.0231977	0.0227274
dmr1015624	chr5	846268	846287	+	15836	642846	rs75049635	chr5	1489133	1489133	108	27.4957	1.86179	8543.58	1.38797e-16	0.470276	2.39571	0.00469953	0.0473127
dmr1015630	chr5	853056	853055	+	15898	-46946	rs1651311	chr5	806110	806110	108	62.0578	1.17486	9119.54	3.84082e-12	0.361305	0.386558	0.00109989	0.000392626
dmr1015644	chr5	861352	861351	+	15981	-55242	rs1651311	chr5	806110	806110	108	77.7621	0.882441	1700.58	8.6812e-10	0.295117	0.4444	0.00119988	0.000912628
dmr1015762	chr5	995031	995030	+	17334	991700	rs55776401	chr5	1986730	1986730	108	60.075	0.716054	1953.86	6.57956e-10	0.298653	-0.520052	0.0341966	0.0354832
dmr1015825	chr5	1053513	1053512	+	17565	-40813	rs16870584	chr5	1012700	1012700	108	45.2461	1.43495	11451.4	3.73344e-12	0.361635	-0.627197	0.0223978	0.0215755
dmr1016058	chr5	1244959	1244959	+	17817	-178335	rs4975695	chr5	1066624	1066624	108	109.804	0.93991	2659.83	7.13091e-06	0.17097	-0.378552	0.0240976	0.0207259
dmr1016141	chr5	1324704	1324703	+	18031	501323	rs6875087	chr5	1826026	1826026	108	51.4793	0.814894	1145.27	5.15125e-10	0.301761	-0.938089	0.039696	0.0461816
dmr10161	chr1	12717358	12717357	+	11162	803943	rs396938	chr1	13521300	13521300	108	114.687	0.917748	3084.95	2.17781e-05	0.154377	-0.27622	0.0552945	0.0496255
dmr1016383	chr5	1574065	1574065	+	18449	-5717	rs13188792	chr5	1568348	1568348	108	106.766	0.9679	2092.72	1.81778e-11	0.342953	-0.428846	9.999e-05	8.61839e-08
dmr1016403	chr5	1591799	1591798	+	18543	546058	rs66497760	chr5	2137856	2137856	108	78.7324	0.858321	19118.3	1.50726e-09	0.288029	2.18851	0.029597	0.0108166
dmr1016428	chr5	1618577	1618576	+	18566	-614027	rs74397839	chr5	1004550	1004550	108	90.8086	0.96162	2013.65	1.43856e-06	0.194311	-0.786849	0.0261974	0.023499
dmr1016457	chr5	1649453	1649453	+	18635	14164	rs9312918	chr5	1663617	1663617	108	96.525	1.28873	18908.9	7.14148e-08	0.236604	-0.229359	0.00149985	0.00135776
dmr1016541	chr5	1746701	1746701	+	18932	11990	rs11738620	chr5	1758691	1758691	108	113.4	0.981617	2597.06	4.96797e-08	0.24158	-0.401344	0.00049995	7.20015e-05
dmr1016572	chr5	1774950	1774949	+	18987	-938525	rs116546712	chr5	836425	836425	108	92.0848	0.883365	5476.68	5.55337e-08	0.240056	1.75811	0.00659934	0.00601134
dmr1016624	chr5	1819723	1819722	+	19223	-663044	rs6892881	chr5	1156679	1156679	108	64.7684	0.932341	1144.99	1.13466e-09	0.291685	-0.820308	0.00409959	0.00435828
dmr1016789	chr5	1972600	1972599	+	19225	-590679	rs11133759	chr5	1381921	1381921	108	80.441	0.979276	1746.53	6.09095e-10	0.299634	-0.623972	0.00029997	0.000200044
dmr1016883	chr5	2086953	2086952	+	19373	809448	rs2974654	chr5	2896400	2896400	108	73.807	0.964411	1537.37	2.84972e-07	0.217359	0.691243	0.0373963	0.038823
dmr1016891	chr5	2096385	2096384	+	19421	-52854	rs7711582	chr5	2043531	2043531	108	65.1797	0.698293	3305.46	3.30357e-10	0.30737	-0.539241	0.0221978	0.0216376
dmr1016949	chr5	2142025	2142024	+	19494	-226040	rs1486940	chr5	1915985	1915985	108	85.0922	0.753848	9685.64	3.55576e-08	0.246141	2.25484	0.0428957	0.0331239
dmr1017041	chr5	2249514	2249514	+	19551	6461	rs35162317	chr5	2255975	2255975	108	108.812	0.982761	2798.08	1.97277e-07	0.222514	-0.461002	0.0009999	0.000570155
dmr1017044	chr5	2252600	2252599	+	19546	82636	rs35559486	chr5	2335235	2335235	108	45.9949	0.752325	5624.39	3.08437e-13	0.390035	-0.77882	0.0692931	0.0383535
dmr1017052	chr5	2260877	2260876	+	19565	790122	rs6880444	chr5	3050998	3050998	108	93.8988	0.916336	3597.1	1.00424e-06	0.199477	-0.799146	0.0281972	0.0264727
dmr101705	chr1	226106639	226106638	+	12795	-987666	rs12066443	chr1	225118973	225118973	108	34.4988	1.93313	2481.19	3.41555e-13	0.388898	-0.627822	0.0119988	0.00641329
dmr1017076	chr5	2286344	2286343	+	19642	439940	rs2935616	chr5	2726283	2726283	108	103.433	0.966997	2053.86	8.23392e-06	0.168846	-0.394513	0.0325967	0.0296929
dmr101710	chr1	226115822	226115822	+	12782	-9940	rs12724653	chr1	226105882	226105882	108	102.009	0.798652	11762.4	4.25487e-09	0.274518	-0.305657	0.00189981	0.000869242
dmr1017167	chr5	2384603	2384602	+	19802	512114	rs72711731	chr5	2896716	2896716	108	88.2668	0.949764	2707.78	2.15157e-07	0.221301	-2.33742	0.0110989	0.00981772
dmr101719	chr1	226130363	226130362	+	12790	-58260	rs60311516	chr1	226072103	226072103	108	84.9762	0.767157	3184.08	3.47545e-09	0.277171	-0.793492	0.00409959	0.00327649
dmr1017304	chr5	2541435	2541434	+	19636	-401107	rs149894743	chr5	2140328	2140328	108	30.0902	1.63787	13858.3	1.76095e-16	0.46796	6.18017	0.0292971	0.0473459
dmr1017332	chr5	2575829	2575828	+	19674	136364	rs2935639	chr5	2712192	2712192	108	114.94	0.982714	3495.25	1.25533e-05	0.162596	-0.294718	0.0275972	0.0244827
dmr1017333	chr5	2576463	2576462	+	19679	542910	rs6871954	chr5	3119372	3119372	108	108.179	0.959692	4348.9	7.99527e-06	0.169281	-0.828275	0.0408959	0.0391463
dmr1017496	chr5	2747896	2747895	+	19947	-152132	rs768713157	chr5	2595764	2595764	108	90.6715	0.838664	5561.88	2.81447e-07	0.217534	0.491864	0.0364964	0.0297954
dmr101755	chr1	226206260	226206259	+	12898	278279	rs1461918	chr1	226484538	226484538	108	90.4816	0.94038	1421.46	2.08147e-06	0.188973	-0.620376	0.0275972	0.0257505
dmr1017620	chr5	2898757	2898756	+	19687	-6345	rs7722979	chr5	2892412	2892412	108	118.853	0.964439	5058.17	1.22386e-05	0.162973	-0.33329	0.0243976	0.0259063
dmr1017658	chr5	2950406	2950405	+	19580	-282888	rs6555120	chr5	2667518	2667518	108	105.564	0.934773	4514.19	5.5459e-06	0.174671	-0.426398	0.0438956	0.0404491
dmr1017661	chr5	2956954	2956953	+	19561	-257329	rs140153703	chr5	2699625	2699625	108	71.3391	0.941822	1958.44	8.62879e-08	0.233998	2.07003	0.0337966	0.0338509
dmr1017696	chr5	3009932	3009932	+	19563	2987	rs2961787	chr5	3012919	3012919	108	116.037	0.957253	7729.58	5.3905e-06	0.175088	-0.246365	0.0235976	0.0222359
dmr1017877	chr5	3181087	3181086	+	19126	-177577	rs13165659	chr5	3003510	3003510	108	112.25	0.970403	2382.04	2.59811e-05	0.151731	0.440542	0.0467953	0.0466359
dmr1017907	chr5	3214880	3214880	+	19093	20	rs1691048	chr5	3214900	3214900	108	102.758	0.945036	2465.09	6.84164e-09	0.268256	-0.58756	0.00019998	6.99284e-05
dmr1017918	chr5	3221707	3221706	+	19152	-89627	rs467685	chr5	3132080	3132080	108	76.4121	0.987479	1420.8	7.37469e-07	0.203892	0.325248	0.0472953	0.0460544
dmr1017923	chr5	3229884	3229883	+	19166	717734	rs527262	chr5	3947617	3947617	108	110.384	1.00141	7081.19	2.97147e-06	0.183801	0.826956	0.0183982	0.0161152
dmr1017975	chr5	3282342	3282342	+	19202	3177	rs4509027	chr5	3285519	3285519	108	99.4254	0.939455	6063.59	4.65771e-08	0.242462	0.216699	0.00159984	0.00150602
dmr1018004	chr5	3315559	3315559	+	19201	1672	rs60667769	chr5	3317231	3317231	108	113.052	0.972359	2636.08	4.48915e-09	0.273814	-0.418915	9.999e-05	7.30764e-06
dmr1018025	chr5	3335153	3335152	+	19102	-438437	rs72711731	chr5	2896716	2896716	108	94.5527	0.998885	4841.45	1.15006e-06	0.197532	-2.19145	0.0286971	0.0257908
dmr1018046	chr5	3347074	3347073	+	19021	5612	rs4999629	chr5	3352685	3352685	108	106.439	0.952814	2421.43	3.80948e-06	0.180176	-0.543395	0.0124988	0.0136133
dmr1018096	chr5	3408385	3408384	+	18768	-489325	rs114576774	chr5	2919060	2919060	108	95.6813	1.06103	3774.57	5.59722e-07	0.207818	2.39241	0.00589941	0.00683915
dmr1018125	chr5	3450282	3450281	+	18771	-369516	rs3104064	chr5	3080766	3080766	108	116.311	0.965172	3314.78	2.37098e-05	0.153104	0.337998	0.0443956	0.042489
dmr1018171	chr5	3518898	3518897	+	18563	525467	rs369659704	chr5	4044364	4044364	108	64.3465	1.20021	3920.73	8.12261e-09	0.265981	-3.74323	0.00739926	0.0157433
dmr1018211	chr5	3568066	3568065	+	18399	146343	rs2398624	chr5	3714408	3714408	108	111.386	0.963067	2432.81	2.37831e-05	0.153057	0.482044	0.049595	0.0480846
dmr1018459	chr5	3875323	3875323	+	17784	3686	rs478794	chr5	3879009	3879009	108	115.668	0.979486	3273.47	2.41269e-09	0.281933	-0.406734	9.999e-05	2.83024e-06
dmr1018506	chr5	3957913	3957912	+	17856	290512	rs174726	chr5	4248424	4248424	108	113.948	0.995949	2694.86	6.6706e-06	0.171954	-1.79092	0.0107989	0.0101598
dmr101854	chr1	226422486	226422485	+	13287	-503501	rs360064	chr1	225918985	225918985	108	91.8738	0.917221	5394.7	5.1286e-07	0.20906	-0.770958	0.0330967	0.0280003
dmr1018580	chr5	4032153	4032152	+	17910	613696	rs4345281	chr5	4645848	4645848	108	110.5	0.970945	2695.62	1.73567e-05	0.15777	-0.581623	0.0421958	0.0408411
dmr1018597	chr5	4067585	4067585	+	17842	-13967	rs34089057	chr5	4053617	4053618	108	112.113	0.966276	2140.6	1.10079e-09	0.292075	-0.500317	9.999e-05	1.82993e-06
dmr1018656	chr5	4174187	4174187	+	17572	14471	rs10071293	chr5	4188658	4188658	108	71.9508	1.13567	8547.56	2.35854e-15	0.442053	0.366993	9.999e-05	1.28908e-07
dmr1018663	chr5	4196807	4196807	+	17589	85	rs11955439	chr5	4196892	4196892	108	60.9293	0.655258	2749.82	1.21497e-14	0.425057	-0.473597	0.00089991	0.000925193
dmr1018767	chr5	4356297	4356296	+	17378	864332	rs13170100	chr5	5220628	5220628	108	119.559	0.970708	3759.43	1.98091e-05	0.155795	-0.281962	0.0313969	0.0296636
dmr1018819	chr5	4465141	4465140	+	17203	59991	rs4407604	chr5	4525131	4525131	108	61.6465	0.976577	8483.03	3.268e-10	0.307506	0.410696	0.0327967	0.0198568
dmr1018898	chr5	4605620	4605619	+	17165	738635	rs17784335	chr5	5344254	5344254	108	77.2664	0.862331	2768.16	8.56943e-08	0.234093	2.16865	0.0331967	0.0306764
dmr1018932	chr5	4671885	4671885	+	16943	569	rs4543236	chr5	4672454	4672454	108	98.1387	0.929084	2156.71	1.09503e-17	0.494387	-0.349422	9.999e-05	5.34019e-12
dmr1019053	chr5	4886590	4886589	+	17105	-242286	rs59318140	chr5	4644304	4644304	108	46.016	0.625416	12194.8	1.26901e-15	0.448351	3.90548	0.0555944	0.0253943
dmr1019077	chr5	4922875	4922874	+	17148	683612	rs2448443	chr5	5606486	5606486	108	86.9484	0.793106	7303.82	7.65795e-09	0.266763	0.649995	0.0109989	0.00659376
dmr1019126	chr5	4985021	4985021	+	17039	7307	rs30450	chr5	4992328	4992328	108	108.675	0.964332	2053.92	1.38495e-08	0.258866	-0.545774	0.00039996	3.79267e-05
dmr1019149	chr5	5028452	5028452	+	17021	-1739	rs35972265	chr5	5026713	5026713	108	116.648	0.965818	2428.35	5.68249e-14	0.408602	-0.511525	9.999e-05	3.27018e-11
dmr1019244	chr5	5156881	5156880	+	17051	-224173	rs10475278	chr5	4932708	4932708	108	111.649	0.971708	2542.79	1.67169e-05	0.15833	-0.259621	0.0355964	0.0336252
dmr1019252	chr5	5181815	5181814	+	17088	548070	rs7712105	chr5	5729884	5729884	108	114.971	0.97098	2716	2.72303e-05	0.151026	0.290062	0.0434957	0.0442196
dmr1019282	chr5	5220580	5220580	+	17093	4339	rs2964444	chr5	5224919	5224919	108	97.5059	0.942647	2505.14	3.08832e-07	0.216227	0.266314	0.00509949	0.00416288
dmr1019424	chr5	5392362	5392361	+	16767	-441483	rs526025	chr5	4950879	4950879	108	117.693	0.955889	3018.14	1.59268e-05	0.159052	-0.312654	0.0276972	0.0239154
dmr1019426	chr5	5395644	5395644	+	16756	8542	rs2913339	chr5	5404186	5404186	108	98.5289	0.932595	2784.79	4.18565e-21	0.562448	0.442806	9.999e-05	6.65653e-15
dmr1019454	chr5	5436496	5436496	+	16764	37506	rs2578558	chr5	5474002	5474002	108	112.525	0.97333	2863.5	8.0793e-07	0.202589	0.31037	0.00209979	0.00163854
dmr1019505	chr5	5534270	5534269	+	16910	-972708	rs13158562	chr5	4561562	4561562	108	111.175	0.966995	1937.06	8.81354e-06	0.167841	0.661224	0.0171983	0.0146477
dmr1019541	chr5	5583675	5583674	+	17114	-504009	rs56147613	chr5	5079666	5079666	108	104.657	0.955029	6504.41	1.90083e-06	0.190287	-0.517969	0.0263974	0.0216048
dmr1019573	chr5	5625136	5625135	+	17273	416685	rs26646	chr5	6041820	6041820	108	103.634	0.87726	5727.89	4.50408e-07	0.2109	0.462703	0.0116988	0.0089774
dmr1019620	chr5	5688502	5688501	+	17212	120381	rs113780721	chr5	5808882	5808882	108	102.284	0.853791	27025.7	3.46195e-07	0.214619	-2.12436	0.0532947	0.0357404
dmr1019677	chr5	5788205	5788213	+	17142	-357107	rs115418964	chr5	5431098	5431098	108	64.7262	1.17941	10640	4.86711e-09	0.272751	1.96982	0.0432957	0.0351418
dmr1019692	chr5	5804453	5804452	+	17190	237368	rs26646	chr5	6041820	6041820	108	66.941	0.723204	2965.27	5.18798e-10	0.301671	0.433806	0.0162984	0.0166461
dmr1019751	chr5	5893243	5893243	+	17363	19165	rs1150464	chr5	5912408	5912408	108	113.738	0.926988	4423.46	7.74815e-07	0.203187	-0.327279	0.00359964	0.00285192
dmr1019863	chr5	6061083	6061082	+	16854	-19263	rs26646	chr5	6041820	6041820	108	99.8473	0.905752	5095.87	2.24333e-08	0.252382	0.43878	0.00109989	0.000844476
dmr1019874	chr5	6086205	6086204	+	16820	-360095	rs192787834	chr5	5726110	5726110	108	103.022	0.933212	3358.36	3.42335e-06	0.181737	0.837107	0.0273973	0.0256374
dmr101996	chr1	226635382	226635381	+	13468	325620	rs74563271	chr1	226961001	226961001	108	109.635	0.915071	4958.63	4.34401e-06	0.178255	-1.57179	0.029697	0.0262456
dmr1019974	chr5	6241679	6241678	+	16628	-3905	rs6876383	chr5	6237774	6237774	108	92.0531	0.880312	4432.41	4.25138e-07	0.211717	-0.300434	0.0282972	0.0235598
dmr1020002	chr5	6283059	6283059	+	16490	991	rs7715544	chr5	6284050	6284050	108	99.668	0.962648	2197.81	8.18774e-13	0.379064	-0.362217	9.999e-05	2.72046e-08
dmr1020097	chr5	6415690	6415689	+	16230	1	rs10462815	chr5	6415690	6415690	108	115.615	0.956228	4390.8	1.31081e-06	0.195651	-0.469148	0.0039996	0.00322034
dmr1020137	chr5	6472051	6472050	+	16340	793314	rs200005457	chr5	7265364	7265366	108	51.2051	0.985937	22120.9	4.85216e-12	0.358577	1.66547	0.0630937	0.0471017
dmr1020182	chr5	6527050	6527050	+	16409	6358	rs574912	chr5	6533408	6533408	108	117.039	0.973263	2689.25	4.39243e-08	0.243262	-0.367376	9.999e-05	4.30116e-05
dmr1020216	chr5	6557549	6557548	+	16339	-74959	rs74854567	chr5	6482590	6482590	108	90.5027	1.03321	4808.28	7.63854e-07	0.203391	2.85882	0.0309969	0.0251778
dmr1020371	chr5	6753720	6753719	+	16037	-973440	rs77405911	chr5	5780280	5780280	108	31.5879	1.4516	25135.9	4.75434e-18	0.50207	-0.690051	0.020198	0.0190116
dmr1020380	chr5	6763351	6763350	+	16057	85283	rs78724158	chr5	6848633	6848633	108	45.7734	1.08735	26882.9	3.33359e-13	0.389169	539.316	0.0544946	0.0451022
dmr1020398	chr5	6782473	6782472	+	16007	-524167	rs57139989	chr5	6258306	6258306	108	79.1543	0.74055	5855.95	5.06399e-10	0.301977	2.48379	0.00559944	0.00456024
dmr1020419	chr5	6811678	6811678	+	15934	-5575	rs275460	chr5	6806103	6806103	108	116.648	0.975725	2937.55	9.2995e-08	0.232964	-0.368781	0.00019998	0.00010614
dmr102047	chr1	226715842	226715849	+	13526	-954290	rs7413208	chr1	225761552	225761552	108	114.296	0.923819	3984.49	4.12972e-06	0.178995	2.58563	0.0134987	0.0127021
dmr1020503	chr5	6912201	6912200	+	15737	-239554	rs75494660	chr5	6672647	6672647	108	89.3953	0.860786	4909.71	7.75176e-08	0.235475	4.11286	0.0127987	0.0110962
dmr1020561	chr5	7000455	7000454	+	15850	516851	rs10038196	chr5	7517305	7517305	108	118.441	0.936065	4439.8	4.40152e-06	0.178062	-0.24422	0.0117988	0.00947065
dmr1020677	chr5	7208872	7208871	+	16152	994390	rs3857341	chr5	8203261	8203261	108	120.53	0.963625	4326.28	2.22053e-05	0.154086	0.266402	0.0351965	0.0362605
dmr1020820	chr5	7462057	7462056	+	16520	-251543	rs4572968	chr5	7210514	7210514	108	104.446	0.962107	2581.62	9.20677e-06	0.167195	-0.317177	0.039696	0.0379741
dmr1020829	chr5	7501975	7501974	+	16525	543336	rs35530734	chr5	8045310	8045310	108	74.0391	0.689606	7099.83	3.98723e-09	0.275371	835.896	0.0620938	0.0394579
dmr1020926	chr5	7678278	7678277	+	16618	963431	rs199170	chr5	8641708	8641708	108	96.525	0.92549	5461.25	4.89313e-07	0.209726	0.607939	0.0177982	0.0155995
dmr1020953	chr5	7721611	7721610	+	16697	351937	rs2968306	chr5	8073547	8073547	108	51.0996	0.683645	6039.74	3.34405e-16	0.461668	-0.862162	0.00579942	0.00243335
dmr102099	chr1	226801580	226801579	+	13575	732689	rs1495844	chr1	227534268	227534268	108	30.048	1.68234	3309.35	3.42562e-15	0.438227	12.9966	0.029697	0.0172416
dmr1021032	chr5	7845997	7845997	+	16728	2598	rs79745913	chr5	7848595	7848595	108	109.266	0.962901	1935.9	4.00823e-08	0.244511	-0.514922	0.00019998	9.38447e-05
dmr1021117	chr5	7987418	7987417	+	16853	921633	rs77203598	chr5	8909050	8909050	108	53.2195	0.863813	992.318	3.35724e-10	0.307167	2.3003	0.0191981	0.0209308
dmr1021119	chr5	7989662	7989745	+	16866	-3620	rs11134268	chr5	7986042	7986042	108	112.651	1.07551	5416.96	1.03988e-09	0.292805	-0.260363	9.999e-05	8.99366e-07
dmr1021171	chr5	8061810	8061809	+	16824	-947531	rs72719094	chr5	7114279	7114279	108	77.1293	1.12449	1899.15	8.64127e-07	0.201628	-2.46749	0.0181982	0.0400623
dmr1021199	chr5	8120925	8120924	+	16784	529295	rs200116	chr5	8650219	8650219	108	100.87	0.879281	3754.74	2.67113e-06	0.185352	-0.634596	0.0354965	0.0354336
dmr1021228	chr5	8174900	8174899	+	16772	-807053	rs10512917	chr5	7367847	7367847	108	62.4164	0.668938	63260.9	3.37338e-13	0.389036	2.35243	0.050195	0.0178456
dmr1021239	chr5	8196239	8196239	+	16799	-10511	rs1906572	chr5	8185728	8185728	108	115.024	0.987692	2721.99	1.85653e-11	0.342701	-0.363056	9.999e-05	1.41394e-08
dmr1021240	chr5	8197543	8197542	+	16815	812346	rs143613455	chr5	9009888	9009891	108	90.5977	1.16275	4724.97	1.93317e-06	0.190043	2.37618	0.0367963	0.0353229
dmr1021262	chr5	8229168	8229167	+	16863	392213	rs115500072	chr5	8621380	8621380	108	112.103	0.920683	4611.74	1.04426e-05	0.165329	-2.48567	0.0457954	0.0435452
dmr1021280	chr5	8260768	8260767	+	16813	-689709	rs11950167	chr5	7571059	7571059	108	88.4672	1.11067	4677.58	1.06304e-06	0.198661	0.565841	0.0292971	0.0313928
dmr1021311	chr5	8319113	8319113	+	16769	-839	rs4318750	chr5	8318274	8318274	108	114.128	0.957757	2011.24	3.91894e-10	0.305218	-0.445352	9.999e-05	4.86255e-07
dmr1021353	chr5	8388000	8387999	+	16759	-9313	rs10475429	chr5	8378687	8378687	108	113.516	0.968392	2277.33	3.11353e-05	0.149012	-0.446945	0.0532947	0.0485822
dmr1021415	chr5	8486164	8486163	+	16841	57383	rs402825	chr5	8543546	8543546	108	77.8359	0.967599	1426.18	2.04221e-07	0.222031	-0.479703	0.0216978	0.0172498
dmr1021445	chr5	8526584	8526583	+	16847	347810	rs17225494	chr5	8874393	8874393	108	89.7223	0.810942	3647.23	1.35306e-07	0.227769	3.81145	0.0165983	0.0161937
dmr1021471	chr5	8558527	8558526	+	16919	-552022	rs57060759	chr5	8006505	8006505	108	73.5328	0.885726	1694.29	1.14846e-07	0.230044	2.58276	0.0313969	0.0338789
dmr1021494	chr5	8589787	8589786	+	16865	331244	rs58276868	chr5	8921030	8921030	108	115.942	0.954176	3337.62	5.08479e-06	0.175946	-0.397609	0.010099	0.00966629
dmr1021694	chr5	8960806	8960806	+	16785	-45888	rs2963349	chr5	8914918	8914918	108	120.403	0.948518	6128.71	1.7247e-05	0.157864	0.26464	0.0450955	0.041358
dmr1021739	chr5	9028260	9028341	+	16701	-7062	rs1598826	chr5	9021198	9021198	108	118.062	0.98842	3624.42	4.45271e-06	0.177892	-0.260255	0.0059994	0.00614745
dmr1021815	chr5	9162794	9162793	+	16625	-359843	rs77245698	chr5	8802951	8802951	108	91.0406	0.972732	5085.81	4.18614e-07	0.211936	-0.893841	0.0240976	0.0194578
dmr1021934	chr5	9381988	9381987	+	16276	317659	rs12519432	chr5	9699646	9699646	108	103.486	0.942116	1905.38	1.35209e-05	0.161492	-0.679348	0.0534947	0.0473779
dmr1021951	chr5	9416343	9416342	+	16086	629002	rs71968499	chr5	10045344	10045365	108	117.587	0.945731	3882.41	1.8389e-06	0.190767	-0.520778	0.00429957	0.00351657
dmr1022145	chr5	9786139	9786138	+	15420	85655	rs77472980	chr5	9871793	9871793	108	98.9402	0.928076	4685.33	7.98085e-07	0.202765	-0.693365	0.0173983	0.0154086
dmr1022278	chr5	9999306	9999305	+	15326	-456889	rs3798097	chr5	9542417	9542417	108	114.898	0.912687	6400.19	3.17419e-06	0.182839	-0.510892	0.0185981	0.0151719
dmr1022359	chr5	10124637	10124636	+	15490	-255890	rs11744087	chr5	9868747	9868747	108	83.141	0.833326	3700.74	2.54704e-07	0.218936	2.60743	0.0505949	0.045326
dmr1022371	chr5	10135137	10135137	+	15495	-21316	rs906076	chr5	10113821	10113821	108	115.204	0.959635	2298.18	7.90198e-06	0.169454	0.31329	0.0125987	0.0110536
dmr1022412	chr5	10213914	10213914	+	15321	668158	rs10076966	chr5	10882072	10882072	108	39.2871	1.5704	26889.9	4.82714e-14	0.410364	-0.540283	0.0229977	0.0365561
dmr1022427	chr5	10235238	10235237	+	15297	-200324	rs314735	chr5	10034914	10034914	108	57.5016	0.635016	8286.23	1.32381e-14	0.424153	0.752686	0.00849915	0.00445571
dmr1022468	chr5	10275566	10275565	+	15243	-970554	rs12651974	chr5	9305012	9305012	108	111.069	0.981913	2721.26	4.23862e-06	0.178614	0.714369	0.00989901	0.00920898
dmr1022529	chr5	10409389	10409388	+	15320	210453	rs6882964	chr5	10619841	10619841	108	74.4293	0.831879	1694.59	5.87806e-08	0.239277	-0.714934	0.0214979	0.0261161
dmr1022572	chr5	10485777	10485776	+	15315	-662121	rs115360066	chr5	9823656	9823656	108	107.42	0.925652	3481.23	8.62909e-06	0.168153	-1.98349	0.0414959	0.0416478
dmr1022588	chr5	10502582	10502581	+	15364	36218	rs2047528	chr5	10538799	10538799	108	80.0297	0.851149	2475.86	1.34434e-07	0.227859	0.666256	0.0276972	0.0281669
dmr102261	chr1	227071157	227071156	+	13688	145225	rs2813969	chr1	227216381	227216381	108	114.94	0.962157	1231.02	2.56495e-05	0.151924	-0.341703	0.0227977	0.0203396
dmr1022714	chr5	10644265	10644265	+	15258	-4131	rs73040963	chr5	10640134	10640134	108	117.239	0.972918	2394.91	2.6349e-07	0.21846	-0.513694	0.00019998	0.00024779
dmr1022726	chr5	10655731	10655731	+	15262	10961	rs373171	chr5	10666692	10666692	108	113.769	0.968186	2926.27	2.94435e-06	0.183935	0.292906	0.0059994	0.00561019
dmr1022817	chr5	10776293	10776293	+	15386	-5253	rs370766	chr5	10771040	10771040	108	97.6324	0.971922	1803.94	2.66368e-07	0.218307	-0.55751	0.00329967	0.00217971
dmr1022823	chr5	10789085	10789085	+	15378	-24746	rs267925	chr5	10764339	10764339	108	95.8711	0.935693	2264.89	2.15031e-09	0.28343	-0.514324	0.00019998	7.66933e-05
dmr1022918	chr5	10942353	10942353	+	15168	-4072	rs7705840	chr5	10938281	10938281	108	106.545	0.964866	1665.32	2.59357e-06	0.18578	-0.482283	0.00829917	0.00615157
dmr102297	chr1	227144152	227144151	+	13668	-26990	rs12405878	chr1	227117162	227117162	108	81.7277	0.847993	1555.69	2.15053e-07	0.221308	0.943239	0.0205979	0.0215424
dmr1023090	chr5	11249315	11249314	+	14421	665956	rs79121807	chr5	11915270	11915270	108	118.083	0.940567	3647.9	1.34357e-05	0.161586	-0.954693	0.0289971	0.0248165
dmr1023136	chr5	11358081	11358080	+	14338	696	rs5865934	chr5	11358776	11358776	108	117.165	0.951643	1994.31	1.44276e-08	0.258319	-0.463738	9.999e-05	1.27386e-05
dmr1023152	chr5	11385365	11385364	+	14422	-714588	rs16898812	chr5	10670777	10670777	108	61.0664	1.36184	6991.26	3.6113e-10	0.306249	0.538462	0.00629937	0.00333536
dmr1023212	chr5	11507256	11507255	+	14464	-437884	rs1860243	chr5	11069372	11069372	108	91.9688	0.99325	1282.63	2.19835e-06	0.188181	0.774689	0.0178982	0.0165216
dmr1023216	chr5	11510702	11510702	+	14456	-2033	rs26166	chr5	11508669	11508669	108	116.1	0.972969	1947.16	1.20841e-07	0.229339	-0.375127	0.00019998	0.000103344
dmr1023285	chr5	11653307	11653306	+	14298	-772977	rs28506995	chr5	10880330	10880330	108	121.922	1.00348	3622.81	4.01141e-05	0.145195	1.06454	0.0454955	0.0445363
dmr1023331	chr5	11756033	11756032	+	14305	-449518	rs1015493	chr5	11306515	11306515	108	82.0758	0.860516	1657.93	4.5041e-07	0.2109	0.842519	0.0325967	0.033383
dmr1023411	chr5	11910430	11910429	+	14189	-961010	rs2907114	chr5	10949420	10949420	108	98.877	0.970544	1135.55	1.59692e-05	0.159013	0.416393	0.0486951	0.0453095
dmr1023482	chr5	12056628	12056628	+	14364	-4991	rs4400125	chr5	12051637	12051637	108	110.036	0.934367	1459.6	5.2688e-12	0.357613	-0.603235	9.999e-05	1.7518e-08
dmr1023532	chr5	12198463	12198462	+	14226	-663565	rs17818434	chr5	11534898	11534898	108	68.1961	0.728658	6715.13	2.38349e-09	0.282092	3.81851	0.0727927	0.0498499
dmr1023557	chr5	12268566	12268566	+	14429	42039	rs11133706	chr5	12310605	12310605	108	114.075	0.943766	1317.95	6.76919e-11	0.327041	-0.488532	9.999e-05	7.12577e-08
dmr1023559	chr5	12273511	12273511	+	14446	37094	rs11133706	chr5	12310605	12310605	108	115.045	0.96818	1392.77	1.22512e-10	0.319742	-0.451726	9.999e-05	7.40732e-08
dmr1023588	chr5	12347797	12347797	+	14392	2751	rs2400144	chr5	12350548	12350548	108	117.186	1.01941	2477.17	4.36842e-07	0.211333	-0.282177	0.00109989	0.000297359
dmr1023682	chr5	12598175	12598175	+	14434	-3157	rs7701739	chr5	12595018	12595018	108	89.6063	1.13653	1990.43	1.58195e-11	0.344614	-0.286648	9.999e-05	2.56244e-07
dmr1023732	chr5	12711388	12711387	+	14362	152615	rs4264942	chr5	12864002	12864002	108	117.439	0.935321	2574.01	2.80321e-05	0.150591	798.505	0.0434957	0.0405659
dmr1023739	chr5	12730707	12730707	+	14318	-98880	rs4702888	chr5	12631827	12631827	108	86.3473	0.922569	5121.84	1.66646e-11	0.343992	0.334626	0.00029997	2.31037e-05
dmr1023790	chr5	12858475	12858474	+	14388	481370	rs10059365	chr5	13339844	13339844	108	24.1523	1.67213	1311.41	3.80555e-19	0.524632	-0.351258	0.00279972	0.00243185
dmr1023801	chr5	12895017	12895017	+	14443	58946	rs62347399	chr5	12953963	12953963	108	111.502	0.943384	1596.25	2.39045e-10	0.311428	-0.570014	9.999e-05	4.79708e-07
dmr1023810	chr5	12919797	12919797	+	14461	52854	rs35375534	chr5	12972651	12972651	108	115.436	0.946931	2213.55	4.6607e-07	0.210416	-0.482559	0.00139986	0.000641533
dmr102382	chr1	227301463	227301462	+	13999	7275	rs6660043	chr1	227308737	227308737	108	94.2891	0.893109	3698.55	1.31332e-06	0.195623	-0.78784	0.0423958	0.0355038
dmr1023880	chr5	13084016	13084015	+	14751	306603	rs72743114	chr5	13390618	13390618	108	34.8574	1.80248	3800.95	1.08446e-12	0.37587	-0.447487	0.0113989	0.0327265
dmr1023936	chr5	13229168	13229168	+	14792	379	rs28186	chr5	13229547	13229547	108	114.634	0.972304	1537.96	1.41585e-10	0.31795	-0.366439	9.999e-05	9.53631e-08
dmr1024016	chr5	13408948	13408948	+	14847	558567	rs339415	chr5	13967515	13967515	108	88.0453	0.956325	1136	4.22527e-06	0.17866	0.780291	0.0417958	0.0433419
dmr1024158	chr5	13745667	13745666	+	14883	370161	rs10061605	chr5	14115827	14115827	108	44.666	0.802254	7590.43	1.96464e-14	0.419979	-29.3342	0.0442956	0.0200847
dmr102424	chr1	227383412	227383411	+	14038	-207072	rs150817866	chr1	227176340	227176340	108	60.3809	1.16971	4964.95	2.30914e-11	0.340084	-0.965471	0.00339966	0.00103183
dmr1024269	chr5	13925559	13925558	+	14911	-546668	rs882981	chr5	13378891	13378891	108	74.134	0.728568	4267.82	7.91845e-09	0.266319	-0.746982	0.0382962	0.0312786
dmr1024390	chr5	14093480	14093480	+	14631	-1713	rs10063292	chr5	14091767	14091767	108	113.442	0.967255	1713.31	1.60095e-06	0.192769	-0.40449	0.00249975	0.00187596
dmr102457	chr1	227416979	227416978	+	13948	764933	rs12039801	chr1	228181911	228181911	108	36.6398	1.24871	5361.83	4.81778e-17	0.480456	3.05581	0.0152985	0.00150608
dmr1024594	chr5	14419656	14419655	+	14504	25215	rs26082	chr5	14444870	14444870	108	66.5297	0.883017	2634.27	1.81743e-10	0.314848	-0.881534	0.00509949	0.00341607
dmr1024599	chr5	14423265	14423264	+	14529	992603	rs34623815	chr5	15415867	15415867	108	67.3418	0.866211	2171	6.05713e-09	0.269867	0.5978	0.0229977	0.0190951
dmr1024602	chr5	14427779	14427779	+	14511	-1188	rs358752	chr5	14426591	14426591	108	120.688	0.958258	2347.15	3.10304e-08	0.247991	-0.360605	9.999e-05	1.85372e-05
dmr1024901	chr5	14940488	14940487	+	13725	624937	rs56391943	chr5	15565424	15565424	108	71.4762	0.571008	23490.3	8.55971e-13	0.37856	-0.93898	0.0231977	0.00722792
dmr1024934	chr5	14983898	14983897	+	13678	193817	rs6862408	chr5	15177714	15177714	108	112.83	1.03512	4468.71	1.43269e-05	0.16063	-0.273454	0.0341966	0.0354467
dmr1025000	chr5	15161519	15161518	+	13335	-636761	rs115408975	chr5	14524758	14524758	108	98.3285	0.968415	2942.18	5.5959e-06	0.174539	-5.17071	0.0560944	0.0475958
dmr1025070	chr5	15391835	15391834	+	13311	-505306	rs73054672	chr5	14886529	14886529	108	25.65	1.80215	1190.57	2.35923e-14	0.418034	0.412735	0.0262974	0.04601
dmr1025243	chr5	15798268	15798267	+	13709	-462525	rs115339164	chr5	15335743	15335743	108	101.007	1.17437	2935.89	1.40345e-05	0.160937	-3.21131	0.0411959	0.0444179
dmr1025246	chr5	15801659	15801660	+	13713	14611	rs200665233	chr5	15816271	15816271	108	118.051	0.96258	1575.83	3.37126e-06	0.181961	-0.31684	0.00359964	0.00238469
dmr1025256	chr5	15826068	15826068	+	13762	-9797	rs200665233	chr5	15816271	15816271	108	119.665	0.941735	1548	2.55894e-05	0.151959	-0.32952	0.0234977	0.0188051
dmr1025278	chr5	15898341	15898340	+	13992	990726	rs12513932	chr5	16889066	16889066	108	120.804	0.990006	3479.44	2.4102e-05	0.152858	-0.22804	0.0340966	0.0282799
dmr1025302	chr5	15988506	15988509	+	14139	312655	rs831660	chr5	16301164	16301164	108	79.1648	0.950775	5559.15	3.45604e-08	0.246528	0.291963	0.0288971	0.0165126
dmr1025316	chr5	16029758	16029758	+	14294	-2440	rs974847	chr5	16027318	16027318	108	114.529	0.966782	1426.86	1.45261e-05	0.160424	-0.360863	0.0160984	0.0133343
dmr1025387	chr5	16194992	16194991	+	14767	559949	rs17429731	chr5	16754940	16754940	108	53.2828	0.851124	3787.33	9.21737e-15	0.427955	-0.862761	0.00159984	0.000790319
dmr1025418	chr5	16251030	16251030	+	14788	35624	rs860545	chr5	16286654	16286654	108	114.792	0.934266	2255.91	1.67232e-07	0.224821	-0.36151	0.00059994	0.000282169
dmr1025438	chr5	16278821	16278821	+	14772	7344	rs831656	chr5	16286165	16286165	108	117.207	0.951363	1990.95	1.82491e-12	0.369915	-0.46439	9.999e-05	1.21455e-09
dmr1025540	chr5	16458385	16458384	+	14750	-869969	rs9686800	chr5	15588416	15588416	108	93.8988	0.915647	3582.25	1.13478e-06	0.197724	-0.969485	0.0313969	0.02914
dmr1025553	chr5	16498570	16498570	+	14721	256370	rs17429731	chr5	16754940	16754940	108	41.9027	0.925615	9358.18	5.63761e-14	0.408688	-0.671982	0.060194	0.0381145
dmr1025556	chr5	16505891	16505891	+	14735	-18303	rs4702146	chr5	16487588	16487588	108	101.018	0.941301	1631.09	1.25872e-07	0.228773	-0.335022	0.00119988	0.000836792
dmr1025600	chr5	16575829	16575828	+	14437	-520273	rs147940702	chr5	16055556	16055556	108	57.7758	0.749036	3975.75	1.08663e-10	0.321224	7.94509	0.0518948	0.0338309
dmr1025647	chr5	16643249	16643248	+	14420	111692	rs17429731	chr5	16754940	16754940	108	64.4098	0.667361	3099.38	7.53785e-11	0.325723	-0.827592	0.0139986	0.0151116
dmr1025664	chr5	16658681	16658681	+	14396	-13628	rs2434732	chr5	16645053	16645053	108	112.029	0.870311	3351.77	1.74632e-11	0.343433	0.344838	9.999e-05	2.51041e-07
dmr1025695	chr5	16699403	16699403	+	14361	-3721	rs181942	chr5	16695682	16695682	108	111.238	0.939456	3331.89	5.26725e-07	0.208681	-0.327641	0.0029997	0.00182478
dmr1025712	chr5	16726174	16726173	+	14355	12428	rs59470029	chr5	16738601	16738601	108	85.3348	0.627876	10718.8	6.28733e-09	0.269374	-0.629895	0.0422958	0.0267878
dmr1025748	chr5	16784432	16784431	+	14350	580010	rs79302231	chr5	17364441	17364441	108	63.5766	1.22881	1505.2	1.6411e-07	0.225083	-3.03468	0.0414959	0.0447094
dmr1025768	chr5	16800730	16800729	+	14397	127186	rs7735036	chr5	16927915	16927915	108	41.3965	1.16339	8200.62	4.4259e-13	0.385999	-0.831671	0.0521948	0.037099
dmr1025798	chr5	16830097	16830106	+	14487	1693	rs253329	chr5	16831799	16831799	108	58.8938	1.0455	1290.71	1.00482e-10	0.322189	-0.407876	0.00069993	0.0018048
dmr10257	chr1	12926940	12926939	+	10644	900403	rs2697960	chr1	13827342	13827342	108	120.287	0.978984	2079.78	2.9395e-05	0.149877	-0.268054	0.0218978	0.0232203
dmr1025802	chr5	16837252	16837251	+	14514	-299957	rs16868758	chr5	16537295	16537295	108	50.9203	0.910864	630.863	5.43604e-10	0.301079	-1.04341	0.0172983	0.0203207
dmr1025850	chr5	16894279	16894278	+	14664	-142310	rs10223242	chr5	16751969	16751969	108	82.0969	0.836244	9286.94	1.43212e-09	0.288689	-0.755608	0.00689931	0.00396151
dmr1026000	chr5	17055996	17055996	+	14725	577692	rs1965386	chr5	17633688	17633688	108	113.843	0.943322	2253.83	2.80324e-05	0.15059	2.1414	0.0483952	0.0462641
dmr1026012	chr5	17069545	17069545	+	14759	3497	rs72736411	chr5	17073042	17073042	108	107.641	0.941375	2415.03	6.5892e-08	0.23771	-0.582343	0.00039996	0.000285235
dmr1026107	chr5	17190195	17190194	+	14945	-288552	rs10520846	chr5	16901643	16901643	108	95.966	0.917504	2203.53	3.18586e-06	0.182786	-0.522611	0.0369963	0.0345717
dmr1026186	chr5	17315886	17315885	+	15233	-186270	rs2896245	chr5	17129616	17129616	108	118.114	0.957128	2951.6	4.74664e-06	0.176956	-0.264666	0.00769923	0.00639434
dmr1026210	chr5	17361834	17361833	+	15349	-761642	rs139621988	chr5	16600192	16600192	108	83.0777	0.800461	2626.61	5.36268e-08	0.240534	-0.83217	0.0155984	0.0151987
dmr1026224	chr5	17375015	17375015	+	15363	528199	rs62349581	chr5	17903214	17903214	108	114.296	0.960242	1697.37	3.37213e-05	0.147812	-1.57623	0.0430957	0.038566
dmr1026234	chr5	17394707	17394706	+	15377	-639767	rs17429731	chr5	16754940	16754940	108	51.5004	1.43427	20212.5	1.10931e-12	0.375612	-0.564618	0.00529947	0.00267721
dmr1026246	chr5	17407059	17407058	+	15354	10572	rs10073076	chr5	17417630	17417630	108	70.0207	0.808812	1601.91	1.04095e-08	0.262681	0.331359	0.0159984	0.0185454
dmr1026298	chr5	17512203	17512203	+	15630	-19119	rs2459843	chr5	17493084	17493084	108	110.837	0.987217	6822.68	2.8725e-07	0.217247	0.26964	0.00229977	0.00149507
dmr1026314	chr5	17624606	17624605	+	15621	-810507	rs1119572	chr5	16814099	16814099	108	46.7332	0.807979	23796.8	8.30958e-16	0.452614	0.699247	0.0345965	0.00999291
dmr1026341	chr5	17682541	17682540	+	15501	999026	rs10079224	chr5	18681566	18681566	108	77.6566	0.799701	4912.94	1.55517e-08	0.257313	5.05244	0.029797	0.022828
dmr1026360	chr5	17737432	17737431	+	15482	944135	rs10079224	chr5	18681566	18681566	108	77.7938	0.761599	7965.13	2.00512e-09	0.284337	5.22409	0.0219978	0.0127152
dmr1026366	chr5	17747964	17747963	+	15440	-904	rs6868901	chr5	17747060	17747060	108	115.457	0.952601	1900.82	3.11435e-05	0.149008	-0.305808	0.0370963	0.0372154
dmr1026403	chr5	17861592	17861591	+	15125	819975	rs10079224	chr5	18681566	18681566	108	103.328	0.877393	5807.37	1.96981e-07	0.222535	5.25585	0.00609939	0.00468786
dmr1026414	chr5	17879304	17879303	+	15067	801003	rs7716991	chr5	18680306	18680306	108	80.7574	0.892447	2949.8	1.31087e-07	0.228209	5.99896	0.0282972	0.0245262
dmr1026436	chr5	17928975	17928974	+	14883	-984703	rs113298740	chr5	16944268	16944272	108	69.8625	0.849696	8697.13	1.2058e-09	0.290904	-2.4264	0.0347965	0.0193472
dmr1026488	chr5	18054216	18054215	+	14623	626091	rs7716991	chr5	18680306	18680306	108	70.8645	0.925883	3109.06	1.41306e-08	0.258597	5.82529	0.0262974	0.0194634
dmr1026514	chr5	18115946	18115946	+	14421	-1821	rs35699633	chr5	18114124	18114125	108	118.273	0.968162	2251.91	1.05593e-05	0.165164	-0.364945	0.0117988	0.0105721
dmr1026519	chr5	18123969	18123969	+	14401	-9844	rs35699633	chr5	18114124	18114125	108	119.338	1.04217	3497.12	3.35106e-06	0.182048	-0.46546	0.00259974	0.00276726
dmr1026524	chr5	18129433	18129432	+	14402	552134	rs10079224	chr5	18681566	18681566	108	69.6516	0.806847	6004.76	1.90691e-10	0.314249	5.19809	0.0129987	0.00697742
dmr1026525	chr5	18129696	18129696	+	14400	-919417	rs12658039	chr5	17210279	17210279	108	110.046	0.921751	3302.32	3.29781e-07	0.215303	-0.453196	0.0019998	0.00151142
dmr1026526	chr5	18130598	18130597	+	14398	550969	rs10079224	chr5	18681566	18681566	108	74.4609	0.740007	1550.39	9.7214e-08	0.232351	5.06486	0.0461954	0.0487064
dmr1026536	chr5	18155444	18155443	+	14433	526123	rs10079224	chr5	18681566	18681566	108	69.2297	0.70245	3701.63	7.11171e-10	0.297662	4.90856	0.0257974	0.0188486
dmr1026542	chr5	18175670	18175669	+	14428	504637	rs7716991	chr5	18680306	18680306	108	86.8957	0.925675	5608.69	3.31401e-07	0.215234	5.40676	0.050395	0.0353544
dmr1026679	chr5	18466420	18466420	+	14589	-595500	rs62349571	chr5	17870920	17870920	108	107.125	0.915254	2577.84	3.16959e-06	0.18286	-3.53843	0.0134987	0.0137561
dmr1026698	chr5	18520196	18520195	+	14707	161371	rs10079224	chr5	18681566	18681566	108	82.2867	0.782509	3485.11	7.01434e-08	0.236851	4.94796	0.029797	0.0268737
dmr1026722	chr5	18568873	18568872	+	15108	-719758	rs199705296	chr5	17849099	17849115	108	109.065	0.958536	2308.48	1.74964e-05	0.15765	0.324356	0.0439956	0.0420482
dmr1026736	chr5	18611776	18611775	+	15278	68531	rs7716991	chr5	18680306	18680306	108	94.8691	1.05218	5364.26	3.29449e-07	0.215317	5.60889	0.00709929	0.00702756
dmr1026791	chr5	18733712	18733711	+	15373	-52146	rs10079224	chr5	18681566	18681566	108	54.5906	0.61335	3076.01	1.02692e-12	0.376491	5.19241	0.0237976	0.0191117
dmr1026795	chr5	18751604	18751603	+	15388	-70038	rs10079224	chr5	18681566	18681566	108	55.5926	0.616897	4035.16	7.5845e-13	0.37993	5.10617	0.0227977	0.017203
dmr1026804	chr5	18786135	18786135	+	15361	-453	rs12153536	chr5	18785682	18785682	108	93.6668	0.859514	2865.96	1.29165e-06	0.195862	-0.6296	0.0365963	0.0344349
dmr1026816	chr5	18807112	18807111	+	15276	-635370	rs12514514	chr5	18171742	18171742	108	70.5586	1.1495	3756.38	9.18498e-09	0.264348	-0.30809	0.00719928	0.00640166
dmr1026828	chr5	18838013	18838012	+	15216	-157707	rs7716991	chr5	18680306	18680306	108	85.6512	0.727527	10295.9	2.9625e-08	0.24862	5.5399	0.0549945	0.0333761
dmr1026840	chr5	18875622	18875621	+	15243	-116070	rs10069953	chr5	18759552	18759552	108	46.5645	1.41301	5965.62	9.68433e-14	0.40281	10.6723	0.00579942	0.000647419
dmr1026857	chr5	18928854	18928853	+	15200	-248548	rs7716991	chr5	18680306	18680306	108	62.6063	0.858651	1462.29	1.31203e-08	0.25959	6.10058	0.0416958	0.0404782
dmr1026934	chr5	19102906	19102905	+	15112	-421340	rs10079224	chr5	18681566	18681566	108	71.993	0.6808	5154.48	6.39647e-10	0.299012	5.018	0.0263974	0.0181453
dmr1026977	chr5	19178532	19178531	+	14989	-496966	rs10079224	chr5	18681566	18681566	108	71.898	0.759209	3781.42	1.01667e-09	0.293094	5.54238	0.0139986	0.0112698
dmr1026998	chr5	19233475	19233474	+	14834	-551909	rs10079224	chr5	18681566	18681566	108	88.8996	0.81108	4514.29	1.62367e-07	0.225232	4.68636	0.0318968	0.0237465
dmr1027068	chr5	19393034	19393033	+	14639	-712728	rs7716991	chr5	18680306	18680306	108	81.4746	0.860878	3860.9	4.34658e-09	0.274238	6.2661	0.00529947	0.00355552
dmr1027150	chr5	19611587	19611586	+	14609	-930021	rs10079224	chr5	18681566	18681566	108	71.4973	0.767268	7354.2	3.07524e-10	0.30827	5.12481	0.0206979	0.0102192
dmr1027151	chr5	19611950	19611949	+	14609	-931644	rs7716991	chr5	18680306	18680306	108	93.0656	0.878374	1978.29	3.28536e-06	0.182337	5.84367	0.0490951	0.049246
dmr1027261	chr5	19913537	19913537	+	14118	-6956	rs17289251	chr5	19906581	19906581	108	121.511	0.935066	1861.93	2.55497e-05	0.151983	-0.309369	0.0228977	0.0198261
dmr1027281	chr5	19971890	19971889	+	14012	-321045	rs79451461	chr5	19650845	19650845	108	122.038	0.969113	2312.98	2.35749e-05	0.153189	3.46529	0.0194981	0.0183197
dmr1027344	chr5	20208259	20208259	+	13612	10618	rs4599543	chr5	20218877	20218877	108	116.965	0.938175	2281.72	7.86986e-13	0.379512	-0.375133	9.999e-05	8.28669e-10
dmr1027430	chr5	20461147	20461147	+	13098	-12720	rs1567301	chr5	20448427	20448427	108	111.618	0.937603	1875.04	6.2126e-13	0.382185	-0.41423	9.999e-05	1.87685e-09
dmr1027494	chr5	20605318	20605318	+	12523	-26165	rs4401574	chr5	20579153	20579153	108	110.964	0.972871	1414.16	1.466e-06	0.194039	-0.546763	0.00209979	0.00179303
dmr10274	chr1	13115357	13115357	+	11132	5542	rs28473219	chr1	13120899	13120899	108	118.631	0.94368	1687.98	1.08949e-05	0.1647	-0.323361	0.0106989	0.00914039
dmr1027533	chr5	20714130	20714130	+	12579	440857	rs33978062	chr5	21154987	21154988	108	116.111	0.963354	1153.09	5.58352e-05	0.140195	0.344605	0.0408959	0.0381703
dmr1027545	chr5	20761411	20761411	+	12685	-111841	rs78719798	chr5	20649570	20649570	108	84.027	0.703293	4880.26	1.17021e-12	0.375003	-0.663519	0.00029997	0.000100356
dmr1027567	chr5	20817093	20817092	+	12779	631226	rs116181283	chr5	21448318	21448318	108	68.4281	0.657956	2488.85	3.94477e-10	0.305135	-1.63764	0.0154985	0.0162877
dmr1027585	chr5	20861439	20861438	+	12759	945403	rs77284432	chr5	21806841	21806841	108	67.8164	0.675903	4237.79	1.8905e-09	0.2851	1.6848	0.0686931	0.0437987
dmr1027654	chr5	21067516	21067515	+	12675	-723999	rs75193768	chr5	20343517	20343517	108	67.1414	0.857432	2306.34	6.01461e-09	0.26996	2.7096	0.0292971	0.0215155
dmr1027665	chr5	21120642	21120641	+	12765	-16709	rs7444751	chr5	21103933	21103933	108	123.124	0.935553	1875.03	1.99724e-06	0.189571	-0.355625	0.00169983	0.00117548
dmr1027847	chr5	21632233	21632232	+	11938	9233	rs73743924	chr5	21641465	21641465	108	82.4449	0.698085	2962.3	3.7004e-10	0.305941	-0.651551	0.00319968	0.00216167
dmr1027917	chr5	21804890	21804889	+	12338	995810	rs4701202	chr5	22800699	22800699	108	31.0078	0.825537	214.032	4.55722e-13	0.385671	-1.12687	0.0112989	0.049425
dmr1027936	chr5	21852308	21852308	+	12309	-4045	rs7725275	chr5	21848263	21848263	108	119.454	1.01508	2539	6.68291e-12	0.354823	-0.393611	9.999e-05	9.58909e-10
dmr1027975	chr5	21953378	21953377	+	12408	847322	rs4701202	chr5	22800699	22800699	108	60.2648	0.86343	5043.33	4.52932e-10	0.30339	-0.911492	0.059694	0.030706
dmr1027987	chr5	21995763	21995763	+	12407	-73644	rs6452033	chr5	21922119	21922119	108	115.045	0.925887	1584.33	3.10107e-05	0.149073	0.251129	0.0394961	0.035913
dmr1028003	chr5	22046856	22046855	+	12442	-186970	rs35440116	chr5	21859886	21859886	108	114.328	0.947155	2235.4	1.09264e-05	0.164657	0.28384	0.0192981	0.0171605
dmr1028032	chr5	22190703	22190702	+	12907	609997	rs4701202	chr5	22800699	22800699	108	68.5969	1.2533	1394.66	5.37569e-07	0.208392	-1.14056	0.0372963	0.0422843
dmr1028058	chr5	22263322	22263321	+	12981	537378	rs4701202	chr5	22800699	22800699	108	46.3008	0.815731	5581.21	1.04575e-12	0.376284	-0.946628	0.0675932	0.040798
dmr1028127	chr5	22470667	22470666	+	13619	482893	rs13157973	chr5	22953559	22953559	108	127.86	0.954929	4184.85	1.09531e-05	0.164621	-0.32021	0.0105989	0.00901386
dmr1028144	chr5	22542812	22542811	+	13817	973095	rs72739519	chr5	23515906	23515906	108	86.727	0.845267	3098.5	2.9393e-07	0.216923	2.31766	0.0326967	0.027827
dmr1028151	chr5	22575596	22575596	+	13909	-200296	rs2920762	chr5	22375300	22375300	108	111.85	0.90571	3159.58	4.39656e-10	0.303766	0.330701	9.999e-05	2.69358e-06
dmr1028154	chr5	22579906	22579905	+	13913	671065	rs1346534	chr5	23250970	23250970	108	78.184	0.948368	1882.28	3.96102e-07	0.212717	39.7936	0.039896	0.0368931
dmr1028220	chr5	22794579	22794579	+	14337	974320	rs549002575	chr5	23768899	23768899	108	128.535	0.927119	3569.33	2.97767e-05	0.149683	-0.225593	0.0286971	0.0253303
dmr1028222	chr5	22801148	22801147	+	14339	-449	rs4701202	chr5	22800699	22800699	108	67.2258	0.982152	2888.59	3.06939e-08	0.248139	-1.02438	0.0521948	0.0389057
dmr1028228	chr5	22815627	22815626	+	14345	-14928	rs4701202	chr5	22800699	22800699	108	73.9125	0.974928	5975.91	1.67296e-08	0.256332	-0.893579	0.0361964	0.0205778
dmr1028240	chr5	22888783	22888782	+	14254	-88084	rs4701202	chr5	22800699	22800699	108	81.4852	1.02921	3829.05	2.10365e-07	0.221616	-1.12805	0.029697	0.0222835
dmr1028264	chr5	22948190	22948189	+	14257	-924611	rs117444863	chr5	22023579	22023579	108	91.1672	1.07457	4624.93	1.82816e-06	0.190851	3.41366	0.0470953	0.0411444
dmr1028275	chr5	22983628	22983627	+	14321	-238163	rs76468782	chr5	22745465	22745465	108	68.3438	0.73532	1738.19	1.11424e-08	0.261774	-0.886973	0.0366963	0.036414
dmr1028348	chr5	23113809	23113808	+	14492	-313110	rs4701202	chr5	22800699	22800699	108	69.0188	1.14243	3501.83	8.14651e-08	0.234791	-1.10083	0.0440956	0.0396213
dmr1028368	chr5	23171909	23171908	+	14804	-371210	rs4701202	chr5	22800699	22800699	108	58.7883	1.46287	977.618	2.90559e-07	0.217086	-1.0921	0.0339966	0.0460935
dmr1028399	chr5	23253595	23253594	+	14892	628255	rs55760009	chr5	23881849	23881849	108	122.418	0.914699	1310.67	7.94178e-05	0.134845	0.815548	0.0518948	0.0469104
dmr1028405	chr5	23273466	23273465	+	14905	-249763	rs80214088	chr5	23023703	23023703	108	76.4438	1.20411	2028.7	8.83683e-07	0.201308	-7.7718	0.0322968	0.0372234
dmr1028434	chr5	23326690	23326689	+	14968	-75065	rs12522251	chr5	23251625	23251625	108	87.5285	0.874437	2197.07	2.2869e-08	0.252122	-0.605122	0.00379962	0.00268136
dmr1028462	chr5	23396714	23396713	+	14952	-596015	rs4701202	chr5	22800699	22800699	108	83.4891	1.1125	1896.97	2.53569e-07	0.218999	-1.26933	0.00409959	0.00639125
dmr1028523	chr5	23575629	23575629	+	15450	767275	rs170726	chr5	24342904	24342904	108	113.421	0.935747	1398.96	2.6795e-05	0.151268	0.275847	0.0353965	0.0303389
dmr1028535	chr5	23612966	23612966	+	15503	-1708	rs2090795	chr5	23611258	23611258	108	122.702	0.947327	2097.11	2.92488e-08	0.248793	-0.511583	9.999e-05	1.34498e-05
dmr1028536	chr5	23615449	23615448	+	15494	-45692	rs7704207	chr5	23569757	23569757	108	86.1891	0.830797	5682.45	1.65359e-07	0.224978	-0.509769	0.0518948	0.0354532
dmr1028595	chr5	23713112	23713111	+	15472	6058	rs10462247	chr5	23719169	23719169	108	88.0031	0.975813	1146.71	5.35538e-08	0.240553	-0.294236	0.00219978	0.00126179
dmr1028620	chr5	23800124	23800123	+	15417	947909	rs6452225	chr5	24748032	24748032	108	120.023	0.94683	3897.06	1.297e-05	0.16211	-0.223786	0.0237976	0.0209513
dmr102863	chr1	228142791	228142790	+	13864	907418	rs12046973	chr1	229050208	229050208	108	124.464	0.93682	3034.47	3.62332e-05	0.146729	23.0836	0.039696	0.0354052
dmr1028655	chr5	23890091	23890090	+	15621	821932	rs75660893	chr5	24712022	24712022	108	25.6289	1.01163	2842.32	3.03306e-29	0.690193	-0.791814	0.0069993	0.000142209
dmr1028682	chr5	23952319	23952318	+	15731	938581	rs111570814	chr5	24890899	24890899	108	43.6852	1.14063	559.848	9.53626e-12	0.350629	7.06445	0.0009999	0.0042014
dmr1028736	chr5	24098388	24098388	+	15444	852507	rs2454872	chr5	24950895	24950895	108	118.157	0.941079	1215.4	1.10651e-05	0.16447	-0.41413	0.00769923	0.00721529
dmr1028812	chr5	24272585	24272584	+	14994	585037	rs62349797	chr5	24857621	24857621	108	113.231	0.937915	2760.65	3.80503e-06	0.180193	0.597588	0.009999	0.0085733
dmr1028845	chr5	24347657	24347656	+	14794	11527	rs35941892	chr5	24359183	24359184	108	122.766	0.922171	5671.03	5.28659e-06	0.175374	0.224639	0.0127987	0.0103138
dmr1028852	chr5	24367771	24367770	+	14716	-85143	rs7735645	chr5	24282628	24282628	108	61.6043	0.639556	7735.85	1.8629e-11	0.34266	0.507672	0.0477952	0.0280621
dmr1028864	chr5	24399638	24399637	+	14608	578526	rs147644629	chr5	24978163	24978163	108	65.5805	0.874552	2663.11	8.34617e-09	0.265621	-2.02206	0.0292971	0.033373
dmr1028945	chr5	24607229	24607228	+	14998	190	rs9293141	chr5	24607418	24607418	108	113.832	0.952524	1603.36	9.99059e-06	0.165985	-0.618158	0.0140986	0.0116763
dmr1028950	chr5	24620235	24620234	+	14950	270665	rs111570814	chr5	24890899	24890899	108	94.3523	0.926193	2135.68	2.88536e-06	0.184229	6.24056	0.0356964	0.0350087
dmr1028980	chr5	24702661	24702660	+	14772	226081	rs333533	chr5	24928741	24928741	108	88.6992	0.733293	12316.9	6.22006e-08	0.238501	0.539018	0.0669933	0.0415324
dmr1029007	chr5	24800296	24800295	+	14774	90604	rs111570814	chr5	24890899	24890899	108	94.1414	0.854898	3833.51	3.75669e-07	0.213466	6.46515	0.019898	0.0171504
dmr1029019	chr5	24835942	24835941	+	14976	549928	rs78472475	chr5	25385869	25385869	108	80.4516	0.867562	3065.23	8.6625e-08	0.233944	-0.807613	0.0258974	0.0224948
dmr1029025	chr5	24860484	24860483	+	15113	30416	rs111570814	chr5	24890899	24890899	108	40.7004	1.08941	336.224	1.66157e-11	0.344027	6.81335	0.00179982	0.00830393
dmr1029029	chr5	24867555	24867554	+	15160	-300996	rs72752004	chr5	24566559	24566559	108	117.313	0.943099	3087.03	1.52161e-05	0.159733	2.67718	0.0285971	0.0254482
dmr1029061	chr5	24955566	24955565	+	15414	148283	rs71607466	chr5	25103848	25103848	108	120.677	0.965168	2384.64	4.52238e-05	0.143384	-0.473196	0.0433957	0.0428628
dmr1029069	chr5	24990514	24990513	+	15569	-99615	rs111570814	chr5	24890899	24890899	108	80.4938	0.768586	6684.01	1.33396e-08	0.259369	6.20297	0.030197	0.0221504
dmr1029078	chr5	25026275	25026274	+	15626	297324	rs11958933	chr5	25323598	25323598	108	117.967	0.974125	2088.46	4.82479e-05	0.142406	-0.258218	0.0512949	0.0482209
dmr1029106	chr5	25122159	25122159	+	15586	32052	rs335584	chr5	25154211	25154211	108	116.522	0.966839	2085.56	2.95365e-11	0.33712	-0.499339	9.999e-05	1.92141e-08
dmr1029119	chr5	25168115	25168114	+	15550	199488	rs7707279	chr5	25367602	25367602	108	96.4406	0.925099	2950.45	4.0596e-07	0.21237	0.48182	0.009999	0.00766847
dmr1029133	chr5	25196072	25196071	+	15545	-305173	rs111570814	chr5	24890899	24890899	108	40.0676	1.27179	617.789	3.72346e-10	0.305863	6.64533	0.0174983	0.0381641
dmr1029158	chr5	25284737	25284737	+	15716	-7681	rs3913966	chr5	25277056	25277056	108	93.8145	0.801396	4275.34	7.23344e-09	0.267519	-0.794346	0.00189981	0.00161563
dmr1029177	chr5	25331884	25331883	+	15693	-440985	rs111570814	chr5	24890899	24890899	108	64.6629	1.25674	2164.38	7.98451e-09	0.266209	6.65527	0.00529947	0.00558139
dmr1029198	chr5	25387406	25387405	+	15815	-496507	rs111570814	chr5	24890899	24890899	108	22.1063	1.05084	119.789	2.64699e-16	0.46397	6.70176	0.00329967	0.0230894
dmr1029199	chr5	25389060	25389059	+	15818	28964	rs17464155	chr5	25418023	25418023	108	87.2016	0.883697	4290.09	1.5871e-07	0.22555	-0.8972	0.0229977	0.0189305
dmr102919	chr1	228220556	228220555	+	13943	692270	rs6666944	chr1	228912825	228912825	108	82.9617	0.88601	2376.7	3.52399e-07	0.214368	-0.317875	0.0374963	0.0315028
dmr1029218	chr5	25448479	25448478	+	15984	813140	rs79335189	chr5	26261618	26261618	108	95.0273	0.930868	3006.03	3.32039e-06	0.182183	2.82409	0.0523948	0.0492764
dmr1029230	chr5	25479914	25479913	+	15934	-693116	rs10042465	chr5	24786798	24786798	108	89.8277	0.897141	1874.77	8.51368e-07	0.201841	2.73874	0.0217978	0.0217185
dmr1029334	chr5	25759050	25759050	+	16054	-5514	rs10942137	chr5	25753536	25753536	108	108.295	0.939916	2207.72	1.49898e-08	0.257806	-0.337209	0.00029997	6.03866e-05
dmr1029368	chr5	25823653	25823652	+	16240	-42149	rs2928266	chr5	25781504	25781504	108	71.5078	1.03823	797.462	2.21657e-08	0.252544	-0.787809	0.00439956	0.00346318
dmr1029420	chr5	25928661	25928660	+	16171	26548	rs4475231	chr5	25955208	25955208	108	111.776	0.965489	1608.35	1.6733e-05	0.158316	0.617456	0.0232977	0.0220384
dmr1029425	chr5	25935601	25935600	+	16186	-162727	rs2928258	chr5	25772874	25772874	108	107.599	0.954151	2723.95	1.17843e-05	0.163535	-2.14968	0.0415958	0.0390472
dmr1029484	chr5	26073130	26073130	+	16191	-33310	rs10942152	chr5	26039820	26039820	108	111.987	0.96301	2427.31	6.5322e-06	0.172262	0.264861	0.0134987	0.0127777
dmr1029570	chr5	26269000	26268999	+	16365	-611200	rs116114482	chr5	25657800	25657800	108	66.2238	1.28399	2243.45	2.05968e-07	0.221911	7.83362	0.0513949	0.0475559
dmr1029637	chr5	26454217	26454216	+	16350	488019	rs35181531	chr5	26942235	26942235	108	109.308	0.993915	5102.26	1.2913e-06	0.195866	-0.760052	0.00749925	0.0058613
dmr1029728	chr5	26672804	26672803	+	16166	-703819	rs6864503	chr5	25968985	25968985	108	63.2602	0.634487	5136.63	6.06796e-11	0.328378	2.41253	0.0412959	0.0276638
dmr1029848	chr5	27013012	27013011	+	15520	-34086	rs1593972	chr5	26978926	26978926	108	119.317	0.955521	1773.97	4.71484e-10	0.302882	-0.501769	9.999e-05	2.15564e-07
dmr1029887	chr5	27172259	27172258	+	15248	-194276	rs7719204	chr5	26977983	26977983	108	110.457	0.988816	4399.78	4.76257e-07	0.21011	0.292505	0.00249975	0.00167475
dmr1029918	chr5	27299510	27299509	+	15156	-357275	rs35181531	chr5	26942235	26942235	108	72.5625	0.779249	2365.73	8.88585e-09	0.264788	-0.841126	0.0217978	0.0197361
dmr1029985	chr5	27487921	27487920	+	14891	66195	rs2329641	chr5	27554115	27554115	108	117.777	0.956665	1318.3	1.78653e-05	0.157338	0.30904	0.0137986	0.012132
dmr1029993	chr5	27512784	27512783	+	14879	426233	rs148498131	chr5	27939016	27939017	108	112.145	0.91977	2758.27	1.96439e-07	0.222574	-0.626812	0.00079992	0.000622505
dmr1029996	chr5	27517904	27517903	+	14867	-575669	rs35181531	chr5	26942235	26942235	108	74.2184	0.968895	3145.26	1.43995e-07	0.226904	-0.746083	0.0605939	0.0456429
dmr1030003	chr5	27543786	27543786	+	14831	88371	rs10940681	chr5	27632157	27632157	108	117.64	0.958189	2107.48	1.50903e-10	0.317159	0.339151	9.999e-05	9.98314e-08
dmr1030062	chr5	27683531	27683531	+	14361	889670	rs34560352	chr5	28573201	28573201	108	118.093	0.94297	1406.98	2.29741e-05	0.153576	-0.325242	0.0192981	0.017391
dmr1030139	chr5	27900129	27900128	+	13907	-18442	rs10073792	chr5	27881687	27881687	108	117.45	0.951009	1429.01	7.03914e-06	0.171161	-0.34325	0.00569943	0.00531893
dmr1030197	chr5	28048154	28048154	+	14330	36193	rs7711451	chr5	28084347	28084347	108	117.049	0.9554	1647.84	9.22195e-09	0.264294	-0.496175	9.999e-05	6.49262e-06
dmr1030295	chr5	28298504	28298503	+	14819	-524435	rs4460148	chr5	27774069	27774069	108	122.238	0.975638	2664.23	3.78202e-05	0.146083	-0.27819	0.0367963	0.0334942
dmr1030316	chr5	28341857	28341856	+	14918	116879	rs13173247	chr5	28458735	28458735	108	69.3141	0.837384	8171.74	2.74515e-09	0.280252	35.9686	0.0505949	0.0330515
dmr1030324	chr5	28371166	28371165	+	14959	-450796	rs10223267	chr5	27920370	27920370	108	120.698	0.933493	3029.44	1.7343e-05	0.157781	0.705294	0.0242976	0.0224337
dmr1030341	chr5	28404500	28404499	+	14987	54236	rs13173247	chr5	28458735	28458735	108	64.5574	0.566349	5982.95	5.57963e-11	0.329402	36.8508	0.0558944	0.0377781
dmr1030435	chr5	28668407	28668406	+	15662	-209672	rs13173247	chr5	28458735	28458735	108	62.6063	0.75255	1384.05	3.55772e-09	0.276865	37.728	0.029797	0.0337752
dmr1030509	chr5	28889703	28889702	+	16399	-509833	rs146778322	chr5	28379865	28379870	108	67.2363	0.82062	2131.52	2.18691e-08	0.252726	4.74405	0.0517948	0.0462002
dmr1030676	chr5	29233469	29233468	+	16804	247207	rs72749393	chr5	29480675	29480675	108	56.025	1.24849	597.269	3.77222e-08	0.245337	-5.0319	0.00939906	0.0183988
dmr1030716	chr5	29320073	29320072	+	16656	296575	rs6893347	chr5	29616647	29616647	108	121.078	0.927062	4764.83	6.2832e-06	0.172835	0.363321	0.0130987	0.0119504
dmr1030754	chr5	29410783	29410782	+	16650	139515	rs182778	chr5	29550297	29550297	108	115.646	0.970567	3272.36	7.2563e-06	0.170713	0.320855	0.0140986	0.0129201
dmr10307	chr1	13245389	13245497	+	11426	-412079	rs2743664	chr1	12833310	12833310	108	90.102	1.18704	3077.88	4.28874e-06	0.178442	-0.0792266	0.0421958	0.0457365
dmr1030810	chr5	29506480	29506479	+	16716	-27891	rs648254	chr5	29478589	29478589	108	117.745	0.961036	1837.34	1.5595e-05	0.159366	-0.493996	0.0143986	0.0141927
dmr1030833	chr5	29550851	29550851	+	16756	1582	rs13185814	chr5	29552433	29552433	108	88.4145	0.925754	1795.88	1.88466e-07	0.223153	-0.518026	0.0079992	0.00677526
dmr1030897	chr5	29661246	29661246	+	16708	-16562	rs4867188	chr5	29644684	29644684	108	105.427	0.928599	1923.38	1.00027e-05	0.165967	-0.521494	0.0358964	0.0325533
dmr1030974	chr5	29794724	29794723	+	16770	543074	rs11957564	chr5	30337797	30337797	108	105.69	0.956168	2994.72	1.63597e-06	0.192456	0.45891	0.0107989	0.00802601
dmr1031020	chr5	29882534	29882533	+	17067	-132053	rs16899335	chr5	29750481	29750481	108	60.866	0.784978	1007.77	2.51723e-09	0.281382	-0.71751	0.0167983	0.024282
dmr1031059	chr5	29983487	29983486	+	17064	-393392	rs6874400	chr5	29590095	29590095	108	119.507	0.945458	3876.52	1.44337e-08	0.258313	0.284535	9.999e-05	1.83488e-05
dmr1031118	chr5	30094613	30094612	+	16714	1236	rs13184936	chr5	30095848	30095848	108	106.903	0.965423	2130.5	6.58045e-06	0.172154	-0.584787	0.0182982	0.0181587
dmr1031152	chr5	30184711	30184711	+	16737	-615570	rs6885444	chr5	29569141	29569141	108	115.815	0.964813	1860.14	3.45259e-05	0.147456	0.388778	0.0408959	0.0375189
dmr1031194	chr5	30317984	30317984	+	16302	-71660	rs4072358	chr5	30246324	30246324	108	115.71	0.992461	2506.87	2.093e-06	0.188893	-0.452857	0.00269973	0.00237833
dmr103129	chr1	228511679	228511678	+	13630	552733	rs112851794	chr1	229064411	229064412	108	50.4773	0.756387	6365.53	9.55686e-14	0.402955	-0.693045	0.0313969	0.0114098
dmr1031301	chr5	30564714	30564714	+	16086	-953549	rs59150286	chr5	29611165	29611165	108	60.9188	1.36063	6451.42	1.28138e-10	0.319186	0.764456	0.0049995	0.00140233
dmr1031455	chr5	30955746	30955745	+	15195	691905	rs700904	chr5	31647650	31647650	108	73.4695	0.87843	1582.81	8.65005e-08	0.233964	16.7652	0.0237976	0.0279984
dmr1031522	chr5	31076518	31076517	+	15019	900695	rs78304213	chr5	31977212	31977212	108	102.632	0.888997	6856.88	7.38911e-08	0.236135	-0.703536	0.00409959	0.00238413
dmr1031545	chr5	31133754	31133753	+	14852	636951	rs919336	chr5	31770704	31770704	108	108.053	0.957208	3199.2	1.31042e-05	0.161957	0.265314	0.0460954	0.0476583
dmr103160	chr1	228544106	228544106	+	13604	-36380	rs10916334	chr1	228507726	228507726	108	93.6668	1.05485	3918.86	2.20381e-06	0.188145	3.45693	0.0366963	0.032964
dmr1031612	chr5	31282289	31282289	+	14908	859287	rs67157498	chr5	32141576	32141582	108	116.195	0.938074	2336.41	5.87844e-06	0.173815	-0.317135	0.00959904	0.00851413
dmr1031676	chr5	31397561	31397561	+	14874	90571	rs78047627	chr5	31488132	31488132	108	66.1289	0.777127	2000.4	1.43786e-08	0.258364	1.77163	0.0529947	0.0490331
dmr1031697	chr5	31444112	31444112	+	14792	-46829	rs13167203	chr5	31397283	31397283	108	118.252	0.960296	3269.95	9.71296e-08	0.232363	-0.365304	9.999e-05	0.000116052
dmr103172	chr1	228552775	228552774	+	13577	-915214	rs73094566	chr1	227637561	227637561	108	106.059	1.05496	5052.12	5.8269e-06	0.173944	-1.56696	0.0374963	0.028517
dmr1031731	chr5	31506049	31506049	+	14809	-45639	rs496493	chr5	31460410	31460410	108	119.981	0.969017	3808.55	2.45517e-07	0.219451	-0.310501	0.00019998	0.000265897
dmr1031800	chr5	31625243	31625242	+	14997	-390256	rs10077883	chr5	31234987	31234987	108	44.7398	1.34134	13908.2	2.32118e-14	0.418207	4.84966	0.00559944	0.00259283
dmr1031827	chr5	31665244	31665244	+	15024	-602228	rs56004228	chr5	31063016	31063016	108	90.6609	0.855284	4800.38	1.07862e-07	0.230913	-2.95309	0.0153985	0.0122489
dmr1031874	chr5	31710585	31710584	+	15079	-25069	rs62349126	chr5	31685516	31685516	108	115.488	0.95543	3763.78	2.16544e-05	0.154462	-0.755254	0.050195	0.0484461
dmr1031898	chr5	31745068	31745067	+	15074	-326960	rs16901121	chr5	31418108	31418108	108	92.0426	1.00613	4728.57	5.02508e-07	0.209349	-0.521038	0.0188981	0.0160895
dmr10318	chr1	13286697	13286696	+	11451	544386	rs2697983	chr1	13831082	13831082	108	122.291	0.928944	1773.8	6.35864e-05	0.138224	-0.290931	0.0505949	0.0470533
dmr103193	chr1	228635320	228635633	+	13560	-89273	rs1925722	chr1	228546047	228546047	108	121.996	0.939664	3323.05	5.77238e-06	0.174082	-0.16155	0.00719928	0.00671093
dmr103197	chr1	228635669	228635670	+	13554	310767	rs12029364	chr1	228946437	228946437	108	121.373	0.93215	2776.73	7.59773e-06	0.170034	0.3763	0.0110989	0.00835846
dmr1031980	chr5	31831338	31831338	+	14976	847710	rs72740610	chr5	32679048	32679048	108	90.2602	0.947836	2044.4	1.09206e-06	0.198274	2.35699	0.0242976	0.0215686
dmr1032133	chr5	32000672	32000671	+	14738	967317	rs113378420	chr5	32967988	32967988	108	47.7246	1.37945	9386.34	2.23103e-12	0.367601	2.58196	0.0149985	0.0065654
dmr1032200	chr5	32092046	32092045	+	14764	-855366	rs7716135	chr5	31236680	31236680	108	63.1125	1.0043	811.379	1.73741e-09	0.286193	3.05672	0.00439956	0.0034133
dmr1032240	chr5	32177776	32177775	+	14991	-463681	rs389870	chr5	31714095	31714095	108	53.7152	0.710703	1099.38	2.51025e-10	0.310816	-0.890055	0.0346965	0.0395873
dmr1032329	chr5	32320539	32320539	+	15210	876	rs2910900	chr5	32321415	32321415	108	117.081	0.966584	2927.01	8.73926e-10	0.295032	-0.373277	9.999e-05	8.28255e-07
dmr1032451	chr5	32533241	32533241	+	15192	-6803	rs1703321	chr5	32526438	32526438	108	113.885	0.97066	2117.9	2.07377e-06	0.189026	-0.374185	0.00309969	0.00279434
dmr1032553	chr5	32724647	32724646	+	15182	199251	rs28456385	chr5	32923897	32923897	108	65.3379	1.1661	3822.71	2.21017e-08	0.252583	2.18426	0.0323968	0.0293551
dmr1032576	chr5	32788079	32788262	+	15003	15758	rs13187101	chr5	32804020	32804020	108	120.403	0.932775	4298.17	1.09716e-06	0.198208	-0.256411	0.00179982	0.00184424
dmr1032830	chr5	33320362	33320361	+	13530	-206446	rs187354551	chr5	33113916	33113916	108	101.904	0.812961	5085.03	1.80442e-06	0.19104	-2.6239	0.0536946	0.0404687
dmr1032854	chr5	33372240	33372239	+	13503	-713508	rs4867461	chr5	32658732	32658732	108	114.729	0.956129	1642.12	1.5812e-05	0.15916	-0.424879	0.0173983	0.0171798
dmr1032900	chr5	33481955	33481954	+	13866	-67415	rs272737	chr5	33414540	33414540	108	116.564	0.944868	1750.86	3.08228e-05	0.149164	0.32838	0.0344966	0.0322145
dmr1032931	chr5	33549013	33549013	+	14069	-22677	rs27739	chr5	33526336	33526336	108	114.476	0.971187	1837.94	3.10466e-10	0.30815	-0.343894	9.999e-05	2.67012e-07
dmr1032940	chr5	33559501	33559500	+	14119	-635604	rs28456385	chr5	32923897	32923897	108	69.0188	0.982182	6215.69	4.7939e-11	0.331252	2.33246	0.00679932	0.00107051
dmr1033020	chr5	33678410	33678409	+	14297	-162	rs4340924	chr5	33678248	33678248	108	116.585	0.946465	2054.35	1.2282e-14	0.424943	-0.449953	9.999e-05	9.70938e-12
dmr1033101	chr5	33804312	33804312	+	14373	-8618	rs1549259	chr5	33795694	33795694	108	120.667	0.94692	2653.11	1.02559e-06	0.199175	0.354818	0.00169983	0.000955506
dmr1033103	chr5	33807475	33807475	+	14365	-11345	rs1012814	chr5	33796130	33796130	108	116.416	0.952644	3566.51	4.9397e-14	0.410115	0.412857	9.999e-05	6.05573e-11
dmr1033109	chr5	33811092	33811092	+	14375	20476	rs2548024	chr5	33831568	33831568	108	91.4414	0.856675	1764.06	1.37399e-09	0.289223	0.332803	0.00039996	0.000196675
dmr1033142	chr5	33865315	33865314	+	14411	-6016	rs114803348	chr5	33859299	33859299	108	80.2301	1.08023	2974.61	6.80092e-07	0.205047	-0.735553	0.0436956	0.0417871
dmr1033257	chr5	34135260	34135259	+	13982	478463	rs256305	chr5	34613722	34613722	108	113.959	0.956542	2701.51	9.09676e-06	0.167373	-0.584964	0.0159984	0.0169118
dmr1033288	chr5	34263869	34263868	+	13773	-990737	rs71598985	chr5	33273132	33273132	108	84.0375	0.958013	1407.79	6.73115e-08	0.237417	0.44634	0.00389961	0.0035689
dmr1033336	chr5	34386455	34386454	+	13736	-57141	rs11747776	chr5	34329314	34329314	108	113.78	0.941251	1449.57	1.80535e-07	0.223753	-0.444152	0.00029997	0.000213433
dmr1033372	chr5	34446817	34446816	+	13747	-687610	rs9790860	chr5	33759207	33759207	108	50.8887	1.10767	5355.87	4.27617e-11	0.332641	0.758428	0.0414959	0.0220171
dmr1033452	chr5	34536558	34536557	+	13727	-195902	rs148473439	chr5	34340656	34340656	108	101.514	0.940465	1745.93	1.1875e-05	0.163421	2.11271	0.0476952	0.0464827
dmr1033491	chr5	34596993	34596992	+	13811	1	rs13182889	chr5	34596993	34596993	108	115.741	0.96053	1720.58	9.53949e-06	0.166669	-0.338981	0.0115988	0.00962216
dmr1033492	chr5	34599596	34599595	+	13801	-289738	rs10069790	chr5	34309858	34309858	108	66.0867	0.720349	8892.67	1.25908e-12	0.374168	-0.798012	0.00809919	0.00287463
dmr1033497	chr5	34606910	34606909	+	13759	-4265	rs75160303	chr5	34602645	34602645	108	32.6742	1.33845	5808.44	4.98619e-15	0.434353	3.59961	0.0456954	0.0395089
dmr1033514	chr5	34633734	34633734	+	13673	7108	rs451076	chr5	34640842	34640842	108	113.411	0.965802	1659.05	1.99808e-12	0.368872	-0.411449	9.999e-05	1.92487e-09
dmr1033619	chr5	34787148	34787148	+	13625	6367	rs5867248	chr5	34793515	34793515	108	120.287	0.932046	2993.15	7.97173e-06	0.169325	-0.348673	0.0110989	0.0103918
dmr1033638	chr5	34827539	34827539	+	13624	-892163	rs35416	chr5	33935376	33935376	108	23.1082	1.55791	5551.07	3.63331e-21	0.563585	-0.632614	0.00309969	0.0138178
dmr1033696	chr5	34978824	34978823	+	13802	417073	rs421175	chr5	35395896	35395896	108	112.936	0.987283	1702.8	2.03557e-05	0.155388	0.385342	0.0222978	0.023357
dmr1033710	chr5	35002148	35002147	+	13825	229217	rs59140399	chr5	35231364	35231364	108	115.509	0.956071	1799.52	2.92739e-05	0.149939	0.369136	0.0338966	0.0326345
dmr1033775	chr5	35118959	35118958	+	14157	-324392	rs10045171	chr5	34794567	34794567	108	74.6613	0.840569	5754.97	1.1798e-09	0.291184	-0.735037	0.0150985	0.00690341
dmr103377	chr1	228932407	228932407	+	13375	-1892	rs10737438	chr1	228930515	228930515	108	113.189	0.955126	3223.73	1.25146e-06	0.196317	-0.292768	0.00239976	0.00299495
dmr1033810	chr5	35195005	35195004	+	14418	772811	rs1374014	chr5	35967815	35967815	108	117.524	1.02933	4067.6	7.39808e-06	0.170427	0.239549	0.0107989	0.0102443
dmr1033818	chr5	35204398	35204397	+	14486	41181	rs9986182	chr5	35245578	35245578	108	109.55	0.967268	1396.05	2.55571e-05	0.151978	-0.472237	0.0381962	0.034881
dmr1033910	chr5	35422335	35422335	+	15002	2745	rs284770	chr5	35425080	35425080	108	112.778	0.93576	2331.98	6.5119e-16	0.455053	-0.451577	9.999e-05	2.25904e-12
dmr1033925	chr5	35455637	35455637	+	14889	-55103	rs1181468	chr5	35400534	35400534	108	109.361	0.941827	2391.01	1.80681e-22	0.587027	0.458497	9.999e-05	2.92016e-18
dmr1034085	chr5	35815744	35815743	+	13989	65012	rs10058572	chr5	35880755	35880755	108	103.349	0.946866	1590.57	1.68114e-05	0.158246	0.289359	0.0549945	0.0483662
dmr1034106	chr5	35857029	35857028	+	13870	-147314	rs79920604	chr5	35709715	35709715	108	29.0777	0.684068	412.248	4.76398e-18	0.502052	-6.18329	0.0342966	0.0220221
dmr1034115	chr5	35877739	35877739	+	13825	-50176	rs903389	chr5	35827563	35827563	108	115.826	0.973328	3798.38	2.01827e-05	0.155515	0.267654	0.0454955	0.0414754
dmr103426	chr1	228982704	228982703	+	13371	289086	rs67413306	chr1	229271789	229271789	108	84.3645	0.776444	4864.43	3.7278e-08	0.245498	3.27926	0.0279972	0.0194659
dmr1034301	chr5	36290835	36290834	+	12929	-749322	rs116673161	chr5	35541513	35541513	108	65.8336	0.809131	1172.18	4.56304e-09	0.273599	2.55876	0.0140986	0.0163343
dmr1034320	chr5	36332548	36332547	+	12866	-395910	rs6868693	chr5	35936638	35936638	108	94.4051	0.882057	2076.74	9.34338e-07	0.20051	-0.592357	0.0211979	0.0170675
dmr1034445	chr5	36535030	36535029	+	12631	962917	rs73072296	chr5	37497946	37497946	108	74.0707	0.858069	5349.28	1.63137e-08	0.25667	2.4479	0.0478952	0.030072
dmr1034457	chr5	36554108	36554108	+	12552	9875	rs2886021	chr5	36563983	36563983	108	111.86	0.925293	2025.17	5.72931e-09	0.270601	-0.327831	9.999e-05	1.56581e-05
dmr1034468	chr5	36571942	36571941	+	12523	256476	rs2934797	chr5	36828417	36828417	108	46.132	1.38623	2390.94	6.31556e-10	0.299174	36.6805	0.0394961	0.0464829
dmr1034516	chr5	36689351	36689350	+	12384	-727977	rs73076127	chr5	35961374	35961374	108	70.7906	1.10368	897.486	1.84149e-09	0.28544	-0.68497	0.00069993	0.000490725
dmr1034549	chr5	36748913	36748912	+	12155	747128	rs60854599	chr5	37496040	37496040	108	58.5668	0.973478	2948.03	1.46076e-10	0.317563	2.63388	0.0175982	0.00834315
dmr1034567	chr5	36795848	36795847	+	12290	702099	rs73072296	chr5	37497946	37497946	108	62.5852	0.77183	3698.19	9.99361e-10	0.293314	2.49592	0.0557944	0.03697
dmr1034596	chr5	36916765	36916764	+	12277	-848593	rs267773	chr5	36068172	36068172	108	109.002	0.946852	1598.81	2.15233e-05	0.154553	3.1047	0.039896	0.0380954
dmr10345	chr1	13379578	13379780	+	11834	-2083	rs567797293	chr1	13377495	13377495	108	117.176	0.988205	3922.34	3.88178e-10	0.305338	-0.21211	9.999e-05	3.30506e-07
dmr1034628	chr5	37088337	37088336	+	12444	409610	rs73072296	chr5	37497946	37497946	108	74.9777	0.758277	4936.85	1.67901e-08	0.256284	2.47089	0.0576942	0.0402606
dmr1034682	chr5	37265695	37265694	+	12617	-424547	rs1691000	chr5	36841148	36841148	108	42.6832	1.60767	2772.05	9.43083e-11	0.32297	239.471	0.0141986	0.0263885
dmr1034690	chr5	37276605	37276604	+	12645	219436	rs60854599	chr5	37496040	37496040	108	57.8074	0.670632	2038.63	1.61477e-10	0.316318	2.59068	0.0453955	0.0364128
dmr1034700	chr5	37291350	37291349	+	12692	206597	rs73072296	chr5	37497946	37497946	108	60.9188	0.861455	3671.41	6.3161e-10	0.299173	2.60424	0.0393961	0.0250055
dmr1034719	chr5	37334044	37334044	+	12713	31391	rs34365665	chr5	37365435	37365435	108	82.0547	0.915293	3500.83	8.60563e-10	0.295229	-0.65424	0.00119988	0.000656527
dmr1034725	chr5	37343317	37343316	+	12698	154630	rs73072296	chr5	37497946	37497946	108	61.1191	0.753717	3793.4	4.44747e-10	0.30362	2.57196	0.0564944	0.0352995
dmr1034744	chr5	37370550	37370552	+	12671	-664322	rs13436060	chr5	36706228	36706228	108	67.7637	1.00202	4481.5	4.51855e-10	0.30342	0.361817	0.0125987	0.0035927
dmr1034760	chr5	37394975	37394974	+	12746	116477	rs73074115	chr5	37511451	37511451	108	69.2613	0.717596	2389.77	1.59937e-09	0.287263	2.65628	0.019798	0.0182496
dmr1034897	chr5	37664733	37664732	+	12465	-153282	rs73074115	chr5	37511451	37511451	108	61.9945	0.686987	2961.79	1.95436e-10	0.313943	2.56056	0.0386961	0.026385
dmr1034907	chr5	37684306	37684305	+	12503	748303	rs2561809	chr5	38432608	38432608	108	70.2105	0.93282	1996.37	1.37959e-08	0.258918	-0.612599	0.0174983	0.0135385
dmr1034940	chr5	37759206	37759205	+	12606	-260024	rs112497483	chr5	37499182	37499182	108	61.4777	0.635022	3876.5	1.72189e-10	0.31552	2.57271	0.0652935	0.0426321
dmr1034965	chr5	37805840	37805840	+	12759	-7208	rs11954529	chr5	37798632	37798632	108	117.629	0.956654	1458.47	9.93899e-09	0.263298	-0.528508	0.00019998	5.63019e-06
dmr1035040	chr5	37955486	37955485	+	13137	389570	rs10063620	chr5	38345055	38345055	108	55.2129	0.714292	2036.69	1.61465e-10	0.316319	-0.916468	0.0555944	0.0416393
dmr1035278	chr5	38374657	38374657	+	14448	265716	rs72218466	chr5	38640373	38640376	108	38.2641	1.45013	2732.3	2.18814e-13	0.393848	-0.516212	0.0167983	0.0064634
dmr1035290	chr5	38399235	38399234	+	14492	-388300	rs76076850	chr5	38010935	38010935	108	90.4711	1.04153	2488.57	2.82081e-06	0.184559	2.33208	0.0308969	0.0384405
dmr1035312	chr5	38436440	38436439	+	14516	218740	rs2914245	chr5	38655179	38655179	108	103.307	0.875061	2492.52	1.65927e-06	0.192252	-0.295264	0.0147985	0.013548
dmr1035316	chr5	38447813	38447813	+	14542	875335	rs263292	chr5	39323148	39323148	108	103.686	0.956055	1496.77	1.7575e-06	0.191421	-0.598901	0.00649935	0.00547602
dmr1035337	chr5	38517586	38517586	+	14624	69772	rs1444888	chr5	38587358	38587358	108	103.591	0.94266	1417.37	3.68153e-09	0.276417	-0.567683	0.00019998	2.14069e-05
dmr1035356	chr5	38568247	38568247	+	14746	-12470	rs35827855	chr5	38555777	38555777	108	110.299	0.966481	1909.5	1.59491e-08	0.256974	-0.50843	9.999e-05	3.11532e-05
dmr1035378	chr5	38608972	38608971	+	14857	-191609	rs572095821	chr5	38417363	38417363	108	57.3328	0.957617	7272.86	3.6593e-10	0.306082	4.12079	0.0627937	0.0431685
dmr1035447	chr5	38736303	38736303	+	15206	8046	rs11954915	chr5	38744349	38744349	108	120.793	0.942711	2457.96	2.23562e-05	0.153984	0.268894	0.0272973	0.0228801
dmr1035517	chr5	38846733	38846745	+	15100	477075	rs115508783	chr5	39323820	39323820	108	105.047	1.07778	3524.55	9.6202e-06	0.166544	93.2698	0.0229977	0.0333164
dmr1035565	chr5	38971248	38971247	+	15086	173904	rs6877536	chr5	39145151	39145151	108	20.4926	1.78764	5969.61	4.08772e-22	0.580776	-0.851183	0.00409959	0.0248717
dmr1035574	chr5	39008488	39008487	+	15057	941244	rs35467648	chr5	39949731	39949731	108	66.1078	0.663701	3914.05	5.37647e-10	0.301218	0.912089	0.0424958	0.032138
dmr1035787	chr5	39455636	39455636	+	15121	-969673	rs3110234	chr5	38485963	38485963	108	108.274	0.963691	1877.28	4.72501e-06	0.177022	-0.546248	0.0115988	0.0103612
dmr1035875	chr5	39652312	39652312	+	15064	-953242	rs2471159	chr5	38699070	38699070	108	62.427	1.24727	2920.95	3.71991e-09	0.276281	-0.821629	0.00829917	0.00759388
dmr1035889	chr5	39680619	39680618	+	15023	-686635	rs2432224	chr5	38993984	38993984	108	105.912	0.937833	2877.37	5.91109e-06	0.173733	0.607361	0.0310969	0.0270369
dmr1035985	chr5	39879691	39879691	+	14730	-541006	rs3776530	chr5	39338685	39338685	108	103.043	0.930429	1742.45	1.29988e-05	0.162077	-0.528847	0.0510949	0.0456993
dmr1036023	chr5	39972078	39972077	+	14969	832046	rs461612	chr5	40804123	40804123	108	76.3383	1.12336	1596.83	4.84473e-07	0.209867	2.73601	0.0249975	0.0233918
dmr1036076	chr5	40061581	40061581	+	15215	73815	rs1506175	chr5	40135396	40135396	108	109.371	0.944642	1328.98	6.27074e-09	0.269409	-0.443277	9.999e-05	1.32124e-05
dmr1036135	chr5	40162482	40162482	+	15300	-26880	rs1506176	chr5	40135602	40135602	108	103.243	0.952656	1649.61	2.2049e-07	0.220958	0.366887	0.00159984	0.000968874
dmr1036146	chr5	40180430	40180429	+	15298	159614	rs139990068	chr5	40340043	40340043	108	85.2715	0.881879	3009.5	4.32516e-07	0.211474	-0.743554	0.0371963	0.035225
dmr1036151	chr5	40186614	40186613	+	15284	13624	rs350038	chr5	40200237	40200237	108	16.1367	2.19126	921.141	9.75339e-23	0.591686	-0.612001	0.0107989	0.00711999
dmr1036247	chr5	40391003	40391003	+	15086	39949	rs5867512	chr5	40430952	40430952	108	117.893	0.951631	2327.79	4.74423e-06	0.176963	-0.315101	0.00619938	0.00537649
dmr1036265	chr5	40447055	40447055	+	15110	15269	rs10941510	chr5	40462324	40462324	108	114.202	0.945526	2591.37	2.83215e-10	0.309304	0.349923	9.999e-05	5.33573e-07
dmr1036425	chr5	40880104	40880103	+	14942	637842	rs142445652	chr5	41517945	41517945	108	100.427	0.794286	7094.17	1.63051e-07	0.225174	1.92252	0.0153985	0.0110488
dmr1036495	chr5	41002656	41002655	+	14608	163936	rs6451566	chr5	41166591	41166591	108	105.479	0.949703	1660.88	1.95696e-05	0.155977	0.268137	0.0507949	0.047827
dmr1036497	chr5	41004706	41004706	+	14601	-12454	rs7704504	chr5	40992252	40992252	108	123.493	0.944031	2179.75	2.22879e-10	0.312303	-0.392341	9.999e-05	6.825e-08
dmr1036608	chr5	41254874	41254874	+	14221	-133982	rs325814	chr5	41120892	41120892	108	110.31	0.910748	3371.86	2.78844e-07	0.217664	0.26309	0.00219978	0.00138808
dmr1036644	chr5	41340601	41340600	+	14299	587797	rs10057645	chr5	41928397	41928397	108	68.85	0.64522	3933.7	1.49155e-09	0.288164	909.298	0.059794	0.0392346
dmr1036648	chr5	41358144	41358143	+	14324	570254	rs10057645	chr5	41928397	41928397	108	67.2469	0.659916	2704.54	1.26947e-09	0.290242	937.977	0.0365963	0.0319474
dmr1036774	chr5	41795319	41795318	+	14102	133079	rs10057645	chr5	41928397	41928397	108	60.518	0.707765	5189.89	2.05163e-11	0.341504	941.368	0.0342966	0.0173357
dmr1036777	chr5	41803590	41803589	+	14091	-247452	rs113841073	chr5	41556138	41556138	108	108.464	0.864661	4322.5	3.06532e-06	0.183348	2.31334	0.0327967	0.0238572
dmr1036780	chr5	41836291	41836290	+	14034	92107	rs10057645	chr5	41928397	41928397	108	62.8172	0.675946	2695.48	4.33981e-10	0.30393	932.742	0.0422958	0.032444
dmr1036827	chr5	42020683	42020682	+	14073	-990890	rs56149606	chr5	41029793	41029793	108	98.2336	0.817497	1846.28	3.86429e-06	0.179967	4.87194	0.0419958	0.0426066
dmr1036846	chr5	42080632	42080632	+	13929	-5802	rs276270	chr5	42074830	42074830	108	127.09	0.913495	1621.33	3.53442e-05	0.147104	-0.309329	0.0213979	0.0176144
dmr1036848	chr5	42084319	42084318	+	13914	552188	rs76435264	chr5	42636506	42636506	108	129.505	0.939433	3393.05	7.35644e-06	0.17051	1.93983	0.00729927	0.00446452
dmr1036902	chr5	42215710	42215709	+	13820	93596	rs4320267	chr5	42309305	42309305	108	127.744	0.912158	1290.81	6.83435e-05	0.137128	-0.315737	0.0316968	0.0276793
dmr1036922	chr5	42283965	42283964	+	13719	-821973	rs114764301	chr5	41461992	41461992	108	80.4199	0.970464	835.125	1.8531e-06	0.190655	2.25845	0.0346965	0.036113
dmr1036923	chr5	42286398	42286397	+	13717	-358001	rs10057645	chr5	41928397	41928397	108	70.2633	0.645577	5142.47	5.99603e-10	0.299834	921.915	0.0478952	0.0269443
dmr1036937	chr5	42331167	42331166	+	13649	-402770	rs10057645	chr5	41928397	41928397	108	97.7906	0.81903	2853.14	1.88905e-06	0.190377	974.04	0.0415958	0.0369098
dmr103695	chr1	229410216	229410215	+	14031	-425691	rs116592385	chr1	228984525	228984525	108	113.453	0.966297	3806.72	5.17838e-06	0.175678	0.851561	0.0158984	0.0133413
dmr1036960	chr5	42400571	42400570	+	13610	-472174	rs10057645	chr5	41928397	41928397	108	61.8785	0.867965	2759.33	1.79294e-09	0.285786	900.55	0.0484952	0.0274305
dmr1036973	chr5	42444808	42444807	+	13563	69742	rs4130113	chr5	42514549	42514549	108	132.068	0.919205	2526.4	8.22105e-05	0.134319	-0.27458	0.0485951	0.0446711
dmr1036989	chr5	42500153	42500152	+	13542	-571756	rs10057645	chr5	41928397	41928397	108	118.209	0.865293	4761.98	8.62749e-06	0.168156	863.295	0.0350965	0.0282204
dmr1036	chr1	1829669	1829668	+	15334	316159	rs9442616	chr1	2145827	2145827	108	58.282	0.791323	4233.12	8.9289e-12	0.351407	1.9929	0.0140986	0.00907089
dmr1037010	chr5	42579385	42579384	+	13232	688234	rs77644744	chr5	43267618	43267618	108	101.524	0.985677	3275.48	6.25268e-06	0.172906	3.96075	0.0476952	0.0402796
dmr1037016	chr5	42613797	42613797	+	12976	899017	rs13175853	chr5	43512814	43512814	108	112.767	0.938416	1425.79	2.99731e-05	0.149584	0.449941	0.0370963	0.035847
dmr103701	chr1	229419178	229419249	+	14050	1934	rs598773	chr1	229421183	229421183	108	120.53	0.964176	2553.7	4.15619e-06	0.178902	-0.182439	0.00409959	0.00366354
dmr1037030	chr5	42654379	42654378	+	12780	-725982	rs10057645	chr5	41928397	41928397	108	81.4535	0.660756	6195.73	1.94281e-08	0.254321	901.735	0.059894	0.040719
dmr1037048	chr5	42706564	42706563	+	12597	-778167	rs10057645	chr5	41928397	41928397	108	82.8352	0.975031	3203.67	1.26153e-07	0.228742	940.866	0.0220978	0.0134775
dmr1037054	chr5	42734488	42734487	+	12590	-806091	rs10057645	chr5	41928397	41928397	108	72.4148	0.990469	3172.87	6.35864e-08	0.238199	890.058	0.0508949	0.0314615
dmr1037073	chr5	42798276	42798275	+	12687	-869879	rs10057645	chr5	41928397	41928397	108	89.2266	0.570627	10897	8.9838e-09	0.264642	871.349	0.0552945	0.0316034
dmr1037088	chr5	42849602	42849601	+	12727	-921205	rs10057645	chr5	41928397	41928397	108	64.2727	0.715229	7510.27	6.27808e-12	0.355557	953.628	0.0181982	0.00725804
dmr1037091	chr5	42860229	42860228	+	12743	-931832	rs10057645	chr5	41928397	41928397	108	80.1879	0.737385	4199.34	7.32453e-08	0.236255	898.629	0.0719928	0.0490247
dmr1037110	chr5	42912489	42912488	+	12809	625673	rs6451712	chr5	43538161	43538161	108	131.741	0.922096	2254.06	1.18334e-05	0.163473	0.312317	0.00659934	0.00474411
dmr1037148	chr5	42974492	42974491	+	13110	-14714	rs2603644	chr5	42959778	42959778	108	126.668	0.918817	1170.54	9.39283e-09	0.26405	-0.428359	9.999e-05	1.92939e-06
dmr1037156	chr5	42990873	42990872	+	13188	198100	rs71627587	chr5	43188972	43188972	108	99.0563	1.11565	2608.06	1.20508e-05	0.163203	-0.451999	0.050395	0.048892
dmr1037159	chr5	42999708	42999707	+	13171	266951	rs2086135	chr5	43266658	43266658	108	126.056	0.92892	1015.64	4.78189e-05	0.142541	-0.757727	0.020198	0.0158878
dmr1037212	chr5	43126716	43126715	+	13073	-448290	rs73097922	chr5	42678426	42678426	108	44.2758	0.823947	3162.46	4.6662e-15	0.435039	139.584	0.0246975	0.00584078
dmr1037239	chr5	43157783	43157782	+	13046	-368126	rs12658099	chr5	42789657	42789657	108	76.7391	1.02678	598.809	1.61033e-07	0.225347	-2.0878	0.00569943	0.00526097
dmr1037260	chr5	43195924	43195923	+	13068	-257491	rs2548378	chr5	42938433	42938433	108	127.206	0.903225	2052.79	2.55438e-05	0.151986	-0.320328	0.0192981	0.0161204
dmr1037304	chr5	43316846	43316845	+	12912	66451	rs779850	chr5	43383296	43383296	108	125.497	0.920959	983.565	3.46008e-06	0.181581	-0.370791	0.0019998	0.00102639
dmr1037358	chr5	43426920	43426919	+	12760	-662719	rs111779699	chr5	42764201	42764201	108	54.2109	0.879902	3663.62	4.76116e-12	0.358798	0.740076	0.0257974	0.00768143
dmr1037360	chr5	43431847	43431846	+	12757	426994	rs10065107	chr5	43858840	43858840	108	65.9285	0.59704	1668.96	1.57103e-09	0.287494	203.718	0.0459954	0.0422013
dmr1037470	chr5	43787276	43787276	+	12732	-297236	rs10036954	chr5	43490040	43490040	108	131.203	0.9315	2000.46	2.11522e-06	0.18874	0.466154	0.0009999	0.000605873
dmr1037543	chr5	44071133	44071133	+	11962	-8564	rs7732381	chr5	44062569	44062569	108	121.331	0.953887	1028.99	4.06401e-09	0.275121	-0.415573	9.999e-05	9.24798e-07
dmr1037550	chr5	44104324	44104323	+	11894	223900	rs13185276	chr5	44328223	44328223	108	126.046	0.997993	2088.32	6.60387e-05	0.137649	0.324146	0.0358964	0.0334743
dmr1037565	chr5	44151765	44151764	+	11752	-54886	rs12186355	chr5	44096879	44096879	108	130.286	0.966977	2073.15	5.31668e-06	0.175291	-0.289144	0.00219978	0.00149306
dmr103756	chr1	229512929	229512928	+	14003	-574568	rs4654635	chr1	228938361	228938361	108	70.9277	0.757297	2477.24	1.70671e-08	0.256064	5.86233	0.0476952	0.0388524
dmr1037613	chr5	44310147	44310146	+	11425	541304	rs9885503	chr5	44851450	44851450	108	56.4785	1.24037	1066.37	3.955e-09	0.275477	29.2901	0.0146985	0.00814966
dmr1037644	chr5	44420424	44420423	+	11218	-483393	rs4516857	chr5	43937031	43937031	108	87.4547	1.35593	1162.43	1.66111e-05	0.158425	-0.894688	0.039696	0.0459989
dmr1037743	chr5	44648820	44648819	+	10904	-795867	rs13168348	chr5	43852953	43852953	108	95.4387	0.845147	2973.72	1.1848e-06	0.197104	0.780658	0.0463954	0.0299218
dmr1037747	chr5	44662858	44662858	+	10870	-832	rs10805686	chr5	44662026	44662026	108	118.526	0.929435	1015.9	3.63754e-05	0.14667	-0.361834	0.0236976	0.0210694
dmr1037772	chr5	44782198	44782197	+	10856	-348881	rs78396799	chr5	44433317	44433317	108	48.9691	1.02125	2599.44	1.27604e-12	0.374015	2.15433	0.019598	0.00431248
dmr1037911	chr5	45483410	45483409	+	12884	264218	rs10059168	chr5	45747627	45747627	108	144.83	0.899327	2184.21	2.17667e-06	0.188325	-0.400414	0.00069993	0.000236308
dmr1037914	chr5	45488555	45488554	+	12865	-879265	rs73093976	chr5	44609290	44609290	108	109.835	1.15854	1995	1.08002e-05	0.16483	-0.800254	0.00959904	0.00881803
dmr1037954	chr5	45664315	45664315	+	11751	582616	rs8188100	chr5	46246931	46246931	108	107.536	1.10941	1180.93	5.99409e-06	0.173528	0.0539832	0.00439956	0.00410744
dmr1037965	chr5	45697893	45697892	+	11537	495412	rs8185384	chr5	46193304	46193304	108	94.7004	1.06926	1883.7	6.19773e-07	0.206369	-0.315121	0.00839916	0.00390528
dmr1037974	chr5	45722895	45722895	+	11412	-129251	rs71000644	chr5	45593644	45593644	108	72.9211	1.32095	1930.38	6.61335e-07	0.205445	0.882813	0.0363964	0.0317471
dmr1038007	chr5	45794029	45794028	+	11108	337552	rs13186255	chr5	46131580	46131580	108	90.7559	0.932616	1865.8	2.57899e-07	0.218761	-0.479497	0.0110989	0.00648267
dmr103800	chr1	229590933	229590932	+	14361	184	rs2064893	chr1	229591116	229591116	108	111.523	0.972691	1511.08	2.09672e-06	0.188867	-0.326417	0.00359964	0.00257906
dmr1038010	chr5	45801045	45801045	+	11078	92778	rs7705330	chr5	45893823	45893823	108	136.276	0.93748	1634.38	2.49173e-10	0.310909	0.335602	9.999e-05	6.77922e-09
dmr1038015	chr5	45811060	45811059	+	11029	-350900	rs76801900	chr5	45460160	45460160	108	72.5836	0.863575	1995.91	5.42105e-08	0.240386	2.0636	0.0462954	0.0308962
dmr1038077	chr5	45927461	45927460	+	10433	185754	rs201225930	chr5	46113214	46113214	108	144.977	0.91182	1838.99	0.000203573	0.120449	0.670274	0.0475952	0.0423862
dmr1038103	chr5	45963563	45963562	+	10245	-583874	rs77047272	chr5	45379689	45379689	108	56.0672	1.21893	748.743	4.3876e-08	0.243277	2.62445	0.030297	0.0292824
dmr1038114	chr5	45988075	45988074	+	10098	24366	rs7293300	chr5	46012440	46012440	108	132.775	0.922202	1609.26	0.000100415	0.131272	20.8402	0.039796	0.0348571
dmr1038194	chr5	46094350	46094349	+	9672	-313702	rs4388219	chr5	45780648	45780648	108	122.861	0.895306	1897.92	2.6024e-06	0.185731	0.272263	0.00389961	0.00216553
dmr1038202	chr5	46109665	46109665	+	9605	-301128	rs7720657	chr5	45808537	45808537	108	145.378	0.895604	1298.43	5.2918e-09	0.271649	0.322806	9.999e-05	1.08165e-07
dmr1038233	chr5	46154227	46154226	+	9415	-819948	rs79307850	chr5	45334279	45334279	108	141.465	0.983625	2011.27	1.0901e-05	0.164692	2.77823	0.00139986	0.00107408
dmr1038236	chr5	46155917	46155916	+	9409	-383697	rs4540184	chr5	45772220	45772220	108	125.371	0.987773	1307.12	0.000130719	0.127242	0.397732	0.0516948	0.0498551
dmr1038287	chr5	46231948	46231947	+	9069	-438259	rs7706959	chr5	45793689	45793689	108	138.691	0.901597	1001.57	4.92681e-08	0.241694	0.327486	9.999e-05	2.65886e-06
dmr1038296	chr5	46239029	46239029	+	9019	-445340	rs7706959	chr5	45793689	45793689	108	139.44	0.885895	1263.01	6.15648e-07	0.206464	0.308068	0.00049995	6.60043e-05
dmr10382	chr1	13425550	13425550	+	12085	-892661	rs12408667	chr1	12532889	12532889	108	112.883	0.936677	3730.22	9.12461e-06	0.167327	-0.362874	0.030497	0.0276261
dmr1038320	chr5	46281134	46281133	+	8798	-697592	rs532067480	chr5	45583542	45583542	108	55.9406	0.653932	423.186	8.1345e-10	0.295948	-44.6929	0.0679932	0.0316286
dmr103832	chr1	229661084	229661083	+	14821	878213	rs853437	chr1	230539296	230539296	108	67.8691	0.739274	1664.63	1.25284e-08	0.260208	-0.874886	0.0414959	0.0386329
dmr1038339	chr5	46302878	46302936	+	8703	-41524	rs8185043	chr5	46261354	46261354	108	111.048	1.11768	947.582	6.34006e-06	0.172702	-0.215918	0.00229977	0.0022199
dmr1038362	chr5	46332619	46332619	+	8567	38904	rs4975941	chr5	46371523	46371523	108	144.65	0.904178	865.99	4.86278e-08	0.241873	-0.400496	9.999e-05	1.02972e-06
dmr1038371	chr5	46341495	46341495	+	8526	-683815	rs149288314	chr5	45657680	45657680	108	69.2613	1.12306	1837.28	2.3514e-07	0.220057	2.87177	0.0536946	0.042688
dmr1038395	chr5	46365730	46365729	+	8415	-30678	rs4975995	chr5	46335052	46335052	108	135.664	0.929131	2288.48	0.000109541	0.129944	0.443133	0.0520948	0.0424959
dmr1038426	chr5	46410560	46410559	+	8203	-758793	rs2337954	chr5	45651767	45651767	108	126.267	0.915473	1184.28	3.09062e-05	0.149123	-0.594403	0.0158984	0.0121019
dmr1038433	chr5	46418553	46418553	+	8162	-76567	rs112437956	chr5	46341986	46341986	108	19.8914	1.52337	150.059	2.10401e-19	0.529779	0.779984	0.00219978	0.00179548
dmr1038435	chr5	46419622	46419622	+	8153	-155540	rs10066477	chr5	46264082	46264082	108	144.081	0.8958	1078.29	3.2998e-10	0.307384	-0.371434	9.999e-05	4.06418e-09
dmr1038438	chr5	46421344	46421344	+	8146	-579507	rs6898646	chr5	45841837	45841837	108	143.575	0.890913	845.786	1.12349e-09	0.291812	0.398012	9.999e-05	1.68045e-08
dmr1038439	chr5	46422405	46422405	+	8144	-171504	rs34575148	chr5	46250901	46250901	108	146.865	0.916477	1313.77	1.88481e-08	0.254729	-0.373417	9.999e-05	2.88656e-07
dmr1038446	chr5	46432889	46432889	+	8098	-639200	rs7706959	chr5	45793689	45793689	108	134.093	0.926989	1097.16	3.11283e-08	0.247948	0.310263	9.999e-05	2.15796e-06
dmr1038550	chr5	50173151	50173151	+	6992	131396	rs10940075	chr5	50304547	50304547	108	130.939	0.933209	1230.3	3.10008e-12	0.363795	-0.445243	9.999e-05	1.0357e-10
dmr103858	chr1	229697390	229697389	+	14860	-9958	rs4925508	chr1	229687432	229687432	108	117.819	0.964714	2195.21	1.90776e-07	0.222983	-0.454522	0.00039996	0.000162675
dmr1038590	chr5	50227304	50227304	+	7328	313326	rs386403723	chr5	50540630	50540630	108	77.2875	0.971787	1430.53	4.26474e-07	0.211673	-0.231355	0.0423958	0.0303574
dmr1038691	chr5	50413215	50413214	+	8360	703159	rs13158168	chr5	51116373	51116373	108	88.0137	1.1559	1799.92	1.97001e-06	0.18977	3.28434	0.0221978	0.0170438
dmr1038698	chr5	50433375	50433374	+	8470	682999	rs13158168	chr5	51116373	51116373	108	84.9023	0.717628	4746.73	9.82561e-08	0.232204	2.90211	0.0662934	0.0430084
dmr1038703	chr5	50444436	50444435	+	8539	91001	rs1423644	chr5	50535436	50535436	108	129.41	0.947169	1308.22	3.9068e-05	0.145593	0.334075	0.0134987	0.0114075
dmr1038850	chr5	50825790	50825790	+	10827	-75657	rs2442107	chr5	50750133	50750133	108	127.976	0.936033	1562.49	5.76128e-08	0.239552	0.374837	9.999e-05	1.20132e-05
dmr1038897	chr5	50938868	50938867	+	11710	624186	rs16879011	chr5	51563053	51563053	108	42.6832	0.831069	2091.2	4.31804e-14	0.411564	1.9805	0.030197	0.0122779
dmr1038921	chr5	50997623	50997623	+	12094	-5351	rs1374033	chr5	50992272	50992272	108	127.259	0.929806	1911.43	3.60151e-08	0.245967	-0.385035	9.999e-05	1.03019e-05
dmr1038934	chr5	51027014	51027013	+	12247	11180	rs77634425	chr5	51038193	51038193	108	73.8281	1.15334	968.929	1.32461e-06	0.1955	-2.3425	0.0205979	0.0370274
dmr1039044	chr5	51399815	51399814	+	12574	869588	rs7703314	chr5	52269402	52269402	108	115.288	0.888867	6981.15	6.27155e-06	0.172862	0.715074	0.050295	0.0337254
dmr1039084	chr5	51544266	51544266	+	12673	978914	rs4296761	chr5	52523180	52523180	108	115.151	0.965167	1381.34	2.5281e-06	0.186152	-0.634219	0.00279972	0.00205748
dmr1039090	chr5	51576253	51576253	+	12716	110067	rs4312833	chr5	51686320	51686320	108	105.195	0.931546	1721.61	1.03162e-06	0.199091	0.30453	0.00509949	0.0038026
dmr1039111	chr5	51655628	51655627	+	12755	157378	rs12188469	chr5	51813005	51813005	108	106.323	1.00212	3334.99	2.57052e-07	0.218807	1.18501	0.00229977	0.00104547
dmr1039124	chr5	51701793	51701793	+	12814	165957	rs4296746	chr5	51867750	51867750	108	117.018	0.946177	1536.8	2.56395e-05	0.15193	-0.609095	0.0259974	0.0227171
dmr103921	chr1	229805553	229805552	+	15076	366034	rs6541299	chr1	230171586	230171586	108	86.9273	0.929609	1742.44	2.09863e-07	0.221649	-0.760848	0.00979902	0.00837356
dmr1039254	chr5	52095681	52095680	+	13239	-11567	rs150609404	chr5	52084114	52084114	108	105.754	0.798128	4080.66	1.12715e-07	0.230304	-0.526641	0.00439956	0.00296989
dmr1039369	chr5	52457069	52457069	+	13517	84036	rs7704893	chr5	52541105	52541105	108	117.777	0.947817	1572.34	9.514e-07	0.200251	-0.41435	0.00109989	0.000732927
dmr1039418	chr5	52596021	52596021	+	13595	-2472	rs350429	chr5	52593549	52593549	108	109.614	0.920361	2242.53	1.04168e-07	0.231396	-0.477432	0.00049995	0.000383432
dmr1039426	chr5	52612702	52612702	+	13623	-18820	rs350430	chr5	52593882	52593882	108	103.212	0.893174	1816.48	2.7709e-13	0.391228	-0.353375	9.999e-05	1.52245e-08
dmr1039477	chr5	52757280	52757279	+	13932	504223	rs76229682	chr5	53261502	53261502	108	50.3824	0.931931	13490.5	1.90129e-12	0.369443	2.49058	0.049995	0.0286453
dmr1039519	chr5	52861985	52861984	+	13939	-75201	rs10471813	chr5	52786784	52786784	108	51.9328	0.804332	14862.8	1.93516e-14	0.420139	-0.589957	0.0292971	0.00653401
dmr1039526	chr5	52884901	52884901	+	13865	1860	rs2447866	chr5	52886761	52886761	108	93.3082	0.721854	3578.27	1.13494e-08	0.261528	-0.529717	0.00459954	0.00388537
dmr103955	chr1	229875048	229875047	+	14988	-98619	rs34715042	chr1	229776429	229776429	108	120.878	0.959763	5049.95	1.44817e-05	0.16047	2.37266	0.0286971	0.0263697
dmr1039618	chr5	53060603	53060602	+	13908	-49843	rs152089	chr5	53010760	53010760	108	56.7422	1.61826	3253.66	2.41456e-09	0.281923	2.9568	0.00389961	0.00551725
dmr1039652	chr5	53123495	53123494	+	13799	503527	rs113137803	chr5	53627021	53627022	108	113.01	0.942977	1557.16	3.50996e-05	0.147208	-0.332026	0.0474953	0.0436765
dmr1039727	chr5	53277463	53277463	+	13849	39954	rs11322203	chr5	53317417	53317418	108	119.696	0.96013	2080.6	3.99642e-08	0.244551	-0.361791	0.00039996	2.42883e-05
dmr1039747	chr5	53343275	53343274	+	13862	-939948	rs145107051	chr5	52403327	52403327	108	83.2781	0.784322	30331.2	1.31471e-08	0.259563	1.97139	0.0707929	0.0467957
dmr1039758	chr5	53355629	53355628	+	13872	-498912	rs10078154	chr5	52856717	52856717	108	109.255	0.941346	1523.05	2.23891e-05	0.153962	0.716407	0.039696	0.0378111
dmr1039770	chr5	53373681	53373680	+	13907	-242905	rs6867917	chr5	53130776	53130776	108	101.018	0.893077	7065.24	2.47085e-07	0.219362	0.413251	0.0126987	0.00797004
dmr1039812	chr5	53505828	53505828	+	14275	246552	rs271217	chr5	53752380	53752380	108	111.016	0.992315	1460.61	2.90108e-05	0.150075	-0.299037	0.0334967	0.0331797
dmr1039876	chr5	53610393	53610392	+	14288	-823609	rs10471813	chr5	52786784	52786784	108	61.3406	0.570005	60825.6	9.49193e-19	0.516584	-0.670741	0.00489951	0.000589316
dmr1039901	chr5	53666805	53666805	+	14425	69155	rs269409	chr5	53735960	53735960	108	115.088	0.964012	1784.8	7.58227e-10	0.296845	-0.466908	9.999e-05	6.51255e-07
dmr1039955	chr5	53792158	53792157	+	14427	-638713	rs254492	chr5	53153445	53153445	108	38.1691	1.20797	5462.63	2.42919e-19	0.528536	-0.728063	0.00169983	0.000105035
dmr104000	chr1	229956307	229956306	+	14827	904971	rs60462052	chr1	230861277	230861277	108	76.275	0.671341	5085.56	5.75655e-09	0.270539	2.12748	0.0426957	0.0320927
dmr1040130	chr5	54170834	54170833	+	14658	825444	rs62358902	chr5	54996277	54996277	108	80.5043	0.728756	8907.2	4.64811e-09	0.273357	-0.785246	0.0257974	0.0189416
dmr1040250	chr5	54403633	54403632	+	14324	-992209	rs74848764	chr5	53411424	53411424	108	95.2383	0.96522	6459.61	9.19101e-08	0.233126	6.36711	0.00639936	0.00422703
dmr1040254	chr5	54407233	54407232	+	14309	558164	rs142030323	chr5	54965396	54965403	108	46.6277	1.23318	621.423	3.62548e-09	0.276618	-1.64984	0.00929907	0.0316824
dmr1040297	chr5	54459441	54459440	+	14270	-681599	rs2221387	chr5	53777842	53777842	108	73.1531	0.808761	1902.45	1.01674e-08	0.262995	3.60873	0.0164984	0.0140828
dmr1040341	chr5	54520122	54520147	+	14196	466871	rs1508892	chr5	54987018	54987018	108	105.912	1.07163	6834.77	3.44745e-06	0.181634	-0.139038	0.0243976	0.0217175
dmr1040362	chr5	54542496	54542495	+	14169	426277	rs34635845	chr5	54968772	54968772	108	70.1789	0.695635	4845.85	1.45638e-09	0.288472	-0.906402	0.0389961	0.0290773
dmr1040416	chr5	54610126	54610125	+	14114	-203918	rs11956334	chr5	54406208	54406208	108	120.857	0.933372	3080.52	1.63739e-05	0.158639	0.389012	0.0238976	0.021203
dmr1040457	chr5	54664445	54664444	+	14256	-251410	rs6450195	chr5	54413035	54413035	108	97.1262	0.902269	4156.87	2.4584e-06	0.186558	-0.696529	0.0525947	0.0470886
dmr1040508	chr5	54777098	54777098	+	14124	23303	rs9292073	chr5	54800401	54800401	108	105.089	0.969296	3744.54	1.2841e-11	0.347099	0.349101	9.999e-05	1.50988e-07
dmr1040516	chr5	54789773	54789773	+	14124	63383	rs13164735	chr5	54853156	54853156	108	108.464	0.960596	1415.56	5.13895e-06	0.17579	-0.507824	0.009999	0.00855167
dmr1040552	chr5	54834749	54834749	+	14019	-194892	rs3919740	chr5	54639857	54639857	108	104.393	0.902157	2846.62	5.26393e-06	0.175437	-0.310392	0.0359964	0.0322669
dmr1040623	chr5	54971328	54971328	+	13932	2863	rs12653374	chr5	54974191	54974191	108	97.3266	0.976534	1243.32	5.12213e-07	0.209078	-0.635244	0.00329967	0.00271796
dmr1040638	chr5	55012587	55012587	+	13810	6438	rs4865907	chr5	55019025	55019025	108	114.117	0.942148	1458.52	9.18392e-06	0.167232	-0.392095	0.0116988	0.0101029
dmr1040710	chr5	55180728	55180728	+	13922	3020	rs163114	chr5	55183748	55183748	108	107.842	0.953109	1632.04	6.71416e-11	0.327141	-0.363814	9.999e-05	2.44149e-07
dmr1040753	chr5	55301606	55301605	+	14046	-404411	rs12652504	chr5	54897195	54897195	108	96.198	0.853478	2554.2	9.17806e-08	0.233146	-0.6137	0.00579942	0.00335921
dmr1040788	chr5	55402442	55402441	+	14083	-930614	rs6886038	chr5	54471828	54471828	108	88.1613	0.813659	2480.01	5.58269e-07	0.207855	-0.397521	0.0418958	0.0355032
dmr1040804	chr5	55445690	55445689	+	13927	48607	rs10062627	chr5	55494296	55494296	108	84.0164	0.787985	2039.44	2.74685e-13	0.391325	-0.448107	9.999e-05	6.6231e-06
dmr1040818	chr5	55475044	55475043	+	13908	828486	rs149446	chr5	56303529	56303529	108	81.791	1.02038	6650.92	2.41758e-07	0.219668	-64.0013	0.0573943	0.0429565
dmr1040955	chr5	55695426	55695425	+	13894	991427	rs1292151	chr5	56686852	56686852	108	117.798	0.950787	1771.95	4.89803e-05	0.142178	0.448958	0.0464954	0.0461876
dmr1040965	chr5	55711625	55711629	+	13887	653873	rs5868010	chr5	56365502	56365503	108	87.0223	1.14616	2456.29	8.877e-07	0.201243	0.401702	0.00949905	0.0137087
dmr1041006	chr5	55794281	55794280	+	13688	773862	rs113128367	chr5	56568142	56568142	108	60.4969	0.902644	5403.29	1.63771e-10	0.316143	1.95471	0.0313969	0.0157255
dmr1041086	chr5	55978144	55978143	+	13403	467487	rs285159	chr5	56445630	56445630	108	119.844	0.98949	3735.88	1.86255e-05	0.156716	0.761393	0.0255974	0.0249472
dmr1041177	chr5	56113188	56113188	+	13387	406	rs160919	chr5	56113594	56113594	108	80.5887	0.831468	1945.98	4.49775e-08	0.242939	-0.334949	0.0118988	0.0119935
dmr1041419	chr5	56496877	56496974	+	13620	-32989	rs157851	chr5	56463888	56463888	108	124.01	0.978093	4273.52	7.93967e-06	0.169384	-0.178523	0.00919908	0.00807061
dmr1041489	chr5	56589526	56589525	+	13722	-569342	rs535123434	chr5	56020184	56020184	108	108.011	1.15465	8102.96	3.14957e-06	0.182953	-4.96917	0.0157984	0.013256
dmr1041567	chr5	56695698	56695697	+	13478	526254	rs117481763	chr5	57221951	57221951	108	123.82	0.934338	5938.61	2.25241e-05	0.153872	2.10793	0.0462954	0.0422984
dmr1041712	chr5	56994110	56994109	+	13937	-406750	rs13155854	chr5	56587360	56587360	108	128.682	0.917691	6337.48	2.98253e-05	0.149659	-0.455898	0.0478952	0.0439739
dmr1041770	chr5	57077817	57077817	+	14034	-22778	rs10940524	chr5	57055039	57055039	108	119.043	0.955899	1968.97	1.22379e-07	0.229163	-0.406695	9.999e-05	8.58279e-05
dmr1041777	chr5	57093403	57093402	+	14059	985361	rs80298435	chr5	58078763	58078763	108	83.7211	0.866081	7428.04	6.44319e-08	0.238018	-1.02925	0.0386961	0.0269024
dmr1041797	chr5	57129480	57129528	+	14100	-685162	rs16885455	chr5	56444318	56444318	108	78.7535	0.968915	4578.07	1.09891e-07	0.230655	0.574032	0.040096	0.0301727
dmr1041813	chr5	57148733	57148733	+	14067	99787	rs2408687	chr5	57248520	57248520	108	119.728	0.944947	2106.28	3.03879e-09	0.278926	0.439468	9.999e-05	1.97077e-06
dmr1041818	chr5	57155209	57155209	+	14051	143476	rs7444446	chr5	57298685	57298685	108	105.574	1.00112	1989.04	7.19009e-11	0.326302	0.375911	9.999e-05	2.29368e-07
dmr1041895	chr5	57370869	57370868	+	14122	-309276	rs36116673	chr5	57061591	57061593	108	74.2605	0.893927	18936.6	3.32655e-09	0.277744	2.09528	0.0519948	0.0287545
dmr1041928	chr5	57437852	57437851	+	14066	311318	rs5868065	chr5	57749169	57749169	108	64.568	1.01599	4228.66	1.38083e-11	0.346235	-0.641204	0.00109989	0.00067337
dmr104196	chr1	230227914	230227913	+	14584	-531851	rs6688847	chr1	229696063	229696063	108	111.48	0.937131	2017.05	1.63461e-05	0.158665	0.409795	0.0335966	0.0308274
dmr104203	chr1	230234403	230234402	+	14559	31486	rs4846849	chr1	230265888	230265888	108	123.093	0.958842	3977.19	1.90467e-08	0.254588	-0.396377	9.999e-05	1.27964e-05
dmr1042041	chr5	57688798	57688798	+	13796	-2061	rs7719947	chr5	57686737	57686737	108	115.088	0.958651	2110.96	7.93956e-12	0.352794	-0.418505	9.999e-05	7.91457e-09
dmr1042089	chr5	57770872	57770871	+	13859	-20385	rs2408850	chr5	57750487	57750487	108	93.2344	0.967319	4491	2.01014e-11	0.341749	-0.319144	9.999e-05	3.29819e-06
dmr1042092	chr5	57775912	57775911	+	13861	119413	rs7717542	chr5	57895324	57895324	108	89.4164	0.96848	1331.72	9.12981e-07	0.200841	-0.320458	0.0135986	0.0123941
dmr1042118	chr5	57843665	57843664	+	13976	161581	rs1454913	chr5	58005245	58005245	108	101.387	0.919946	3942.36	3.30523e-06	0.182249	0.30922	0.0394961	0.0356203
dmr1042161	chr5	57912468	57912468	+	14077	127171	rs13160441	chr5	58039639	58039639	108	104.794	0.946504	2422.22	1.28124e-05	0.162292	0.243564	0.0508949	0.0496055
dmr10421	chr1	13460377	13460376	+	12273	-769016	rs56725525	chr1	12691361	12691361	108	35.1844	1.5793	3170.19	1.45619e-15	0.446959	-0.563405	0.00639936	0.00126759
dmr1042203	chr5	57990203	57990202	+	14021	49437	rs13160441	chr5	58039639	58039639	108	103.254	0.93025	2345.13	2.62795e-10	0.310242	0.341575	9.999e-05	3.97956e-06
dmr1042319	chr5	58229469	58229469	+	14046	53006	rs37520	chr5	58282475	58282475	108	116.174	0.955342	1426.9	3.00503e-09	0.279072	-0.458349	9.999e-05	2.04439e-06
dmr1042478	chr5	58589006	58589006	+	14275	-16023	rs10055902	chr5	58572983	58572983	108	118.252	0.953729	2146.83	8.30692e-11	0.32453	-0.40266	9.999e-05	5.25566e-08
dmr1042487	chr5	58622864	58622864	+	14304	11635	rs2545791	chr5	58634499	58634499	108	109.171	0.965481	1966.29	5.32645e-12	0.357486	0.394414	9.999e-05	1.55223e-08
dmr1042535	chr5	58712628	58712627	+	14243	-417088	rs146017635	chr5	58295540	58295540	108	13.4789	2.84726	1119.56	5.77542e-23	0.595606	4.25305	0.00329967	0.0390431
dmr1042579	chr5	58807560	58807560	+	14109	63365	rs159383	chr5	58870925	58870925	108	94.9957	0.880422	3571.76	1.16973e-08	0.261125	0.494556	0.00159984	0.000871077
dmr1042636	chr5	58896816	58896815	+	13980	849488	rs16877195	chr5	59746303	59746303	108	73.807	0.886716	4476.15	8.17229e-09	0.2659	-0.451091	0.0223978	0.0153897
dmr1042699	chr5	58997681	58997680	+	13748	11294	rs2936201	chr5	59008974	59008974	108	75.0727	0.799037	1467.81	1.8308e-07	0.223558	-0.320675	0.0482952	0.0476742
dmr1043071	chr5	59845362	59845362	+	12048	-219507	rs298047	chr5	59625855	59625855	108	105.912	0.952557	1945.91	3.73152e-06	0.180478	-0.273714	0.0128987	0.0114467
dmr1043081	chr5	59872985	59872985	+	11994	-323382	rs294484	chr5	59549603	59549603	108	107.304	0.968888	1284.68	3.85482e-09	0.275814	0.407679	0.00019998	8.20315e-06
dmr1043086	chr5	59906461	59906461	+	11970	14417	rs35227967	chr5	59920878	59920878	108	114.36	0.977067	1399.14	1.07644e-08	0.262234	-0.451316	9.999e-05	7.42409e-06
dmr1043120	chr5	60016309	60016308	+	11870	-57358	rs7712937	chr5	59958951	59958951	108	119.254	0.946405	1194.59	2.26576e-06	0.187743	0.381269	0.00119988	0.00120061
dmr1043138	chr5	60091240	60091240	+	11760	97088	rs2962972	chr5	60188328	60188328	108	106.312	0.96155	1388.15	1.85966e-10	0.314562	0.357931	9.999e-05	6.43086e-07
dmr1043143	chr5	60107306	60107306	+	11752	80878	rs2962971	chr5	60188184	60188184	108	117.703	0.943434	1441.92	9.47817e-06	0.166765	-0.283345	0.00839916	0.00742962
dmr1043155	chr5	60140831	60140830	+	11654	652137	rs10057395	chr5	60792967	60792967	108	115.826	0.962278	2602.74	4.11524e-07	0.212178	0.253851	0.00089991	0.000555631
dmr1043280	chr5	60501876	60501875	+	10776	4993	rs2067321	chr5	60506868	60506869	108	123.652	0.931523	1245.12	7.16222e-05	0.136416	-0.499711	0.0383962	0.0346124
dmr1043349	chr5	60710552	60710551	+	10864	24413	rs7381195	chr5	60734964	60734964	108	122.407	0.939003	1588.55	5.37348e-05	0.140775	-0.29173	0.0375962	0.0340752
dmr104340	chr1	230393719	230393718	+	14524	-255280	rs6675914	chr1	230138439	230138439	108	45.0668	1.16167	2343.34	4.50106e-12	0.359455	-0.735383	0.00869913	0.00946694
dmr1043421	chr5	60914713	60914712	+	11323	625283	rs141083807	chr5	61539995	61539996	108	81.6855	0.948508	1885.93	5.12351e-09	0.272075	-0.72243	0.00239976	0.00106606
dmr1043486	chr5	61104494	61104493	+	11176	-236476	rs6885989	chr5	60868018	60868018	108	89.0051	0.819336	4401.32	2.81062e-07	0.217553	-0.383762	0.0457954	0.0319613
dmr1043501	chr5	61160098	61160097	+	11165	694845	rs4699987	chr5	61854942	61854942	108	90.102	1.03984	2749.88	9.32268e-07	0.200542	-0.514495	0.0151985	0.0172213
dmr1043504	chr5	61164790	61164789	+	11176	644741	rs17352975	chr5	61809530	61809530	108	120.298	0.942203	994.351	6.49204e-05	0.137908	0.611015	0.0351965	0.0309172
dmr1043514	chr5	61186361	61186360	+	11189	194930	rs115173457	chr5	61381290	61381290	108	43.7168	1.21982	387.706	3.98592e-09	0.275375	-36.2213	0.0153985	0.0358654
dmr1043521	chr5	61201602	61201602	+	11186	27156	rs9291708	chr5	61228758	61228758	108	80.5887	1.00378	3317.83	3.58418e-11	0.334782	0.306745	0.00039996	3.5078e-05
dmr1043590	chr5	61418354	61418353	+	10971	436589	rs4699987	chr5	61854942	61854942	108	102.674	0.938483	1324.53	2.55104e-07	0.218914	-0.629808	0.00159984	0.00107342
dmr1043632	chr5	61564320	61564320	+	11039	304	rs1423326	chr5	61564624	61564624	108	121.479	0.938407	1471.67	2.49416e-08	0.25095	-0.433529	9.999e-05	1.07711e-05
dmr104364	chr1	230457618	230457618	+	14400	-463	rs17598763	chr1	230457155	230457155	108	92.9602	0.944879	1942.19	2.21053e-11	0.340609	-0.645228	9.999e-05	2.30773e-06
dmr1043664	chr5	61626868	61626867	+	11104	-29527	rs13356781	chr5	61597341	61597341	108	125.603	0.944428	2627.53	4.92655e-05	0.14209	0.288785	0.0408959	0.0382868
dmr1043701	chr5	61702419	61702418	+	11247	-690199	rs162232	chr5	61012220	61012220	108	80.1457	0.724807	9193.36	9.98494e-10	0.293326	-0.828588	0.0177982	0.0090091
dmr1043719	chr5	61750660	61750660	+	11284	1331	rs1446001	chr5	61751991	61751991	108	103.939	0.891842	1638.1	3.38884e-09	0.277501	-0.513567	9.999e-05	3.92344e-05
dmr104371	chr1	230468358	230468358	+	14399	-68556	rs270852	chr1	230399802	230399802	108	119.232	0.969832	4195.18	1.79582e-05	0.157261	0.225968	0.0331967	0.0306566
dmr104374	chr1	230475099	230475098	+	14379	943750	rs2790861	chr1	231418848	231418848	108	92.6859	0.775711	4691.26	4.06135e-07	0.212364	0.775452	0.0459954	0.0364115
dmr104382	chr1	230495203	230495202	+	14341	604429	rs7532082	chr1	231099631	231099631	108	70.9066	0.7095	7690.38	5.75104e-10	0.300364	-0.757114	0.0366963	0.0220755
dmr1043926	chr5	62249845	62249845	+	11856	845239	rs1813622	chr5	63095084	63095084	108	113.231	0.947386	1028.79	5.05371e-05	0.141704	-0.358776	0.0452955	0.0409517
dmr1043937	chr5	62291023	62291022	+	11894	-660552	rs41183	chr5	61630471	61630471	108	104.456	1.09727	3954.29	1.1371e-05	0.164065	-4.97206	0.0433957	0.0443722
dmr104396	chr1	230521339	230521338	+	14259	1	rs28874038	chr1	230521339	230521339	108	119.116	0.960887	1811.29	4.51608e-06	0.177685	-0.425883	0.00379962	0.00337313
dmr1043993	chr5	62420062	62420062	+	12364	141688	rs32163	chr5	62561750	62561750	108	114.413	0.966459	1230.53	8.94453e-08	0.233502	0.344293	0.00019998	6.47281e-05
dmr1044148	chr5	62818580	62818579	+	12733	757880	rs73761362	chr5	63576459	63576459	108	123.198	0.969825	2333.41	2.65212e-05	0.151423	-0.55582	0.0194981	0.0190065
dmr1044217	chr5	63034050	63034049	+	12564	-3454	rs78823409	chr5	63030596	63030596	108	37.7684	1.15562	2381.41	1.31028e-12	0.373712	-1.41468	0.050095	0.0415861
dmr1044308	chr5	63262655	63262654	+	12532	-111	rs401859	chr5	63262544	63262544	108	113.759	0.961774	1131.79	3.34163e-06	0.18209	-0.289027	0.0039996	0.00265991
dmr1044410	chr5	63546474	63546473	+	12318	-763978	rs6449611	chr5	62782496	62782496	108	100.543	0.972813	3836.46	2.23456e-06	0.187944	-0.719648	0.029897	0.0214799
dmr1044412	chr5	63554331	63554331	+	12315	98126	rs7714578	chr5	63652457	63652457	108	123.609	0.924639	1600.52	2.70487e-05	0.151127	0.326959	0.0180982	0.0162716
dmr1044452	chr5	63637219	63637218	+	12410	782653	rs10069732	chr5	64419871	64419871	108	98.9508	0.893083	2383.73	1.42371e-06	0.194461	0.773775	0.0175982	0.01607
dmr1044510	chr5	63786469	63786468	+	12187	-338801	rs2032829	chr5	63447668	63447668	108	101.672	0.968255	1253.03	1.8781e-05	0.156592	-0.944465	0.0446955	0.0455441
dmr1044557	chr5	63924649	63924649	+	12111	21005	rs6859392	chr5	63945654	63945654	108	115.752	0.970334	1016.39	1.59187e-05	0.15906	-0.302688	0.00969903	0.00931782
dmr1044590	chr5	64033273	64033272	+	12051	-664335	rs34488840	chr5	63368938	63368938	108	112.271	0.977037	2835.99	2.09521e-06	0.188877	0.595309	0.00659934	0.00427578
dmr1044606	chr5	64104495	64104494	+	12102	-418753	rs4700603	chr5	63685742	63685742	108	85.3137	1.21986	1265.27	2.1393e-06	0.188576	0.291967	0.0105989	0.013392
dmr1044786	chr5	64675870	64675870	+	11261	-1691	rs73759353	chr5	64674179	64674179	108	76.4438	1.05966	2638.43	5.66767e-11	0.329211	-0.549359	9.999e-05	5.38825e-05
dmr1044886	chr5	64977191	64977191	+	11356	-19955	rs28492766	chr5	64957236	64957236	108	120.762	0.930487	1124.96	1.27889e-09	0.290147	-0.497422	9.999e-05	4.68657e-07
dmr1044911	chr5	65043527	65043526	+	11500	128844	rs56330747	chr5	65172370	65172370	108	58.4719	1.12457	1896.8	1.01612e-08	0.263003	-0.34034	0.0283972	0.0310757
dmr1044924	chr5	65071831	65071830	+	11556	-769603	rs72752845	chr5	64302228	64302228	108	57.723	0.962853	22207.8	1.17163e-12	0.374989	1.82779	0.0285971	0.00586698
dmr1045034	chr5	65320290	65320289	+	11997	-37833	rs72760519	chr5	65282457	65282457	108	62.0051	1.20767	876.638	1.01545e-08	0.263012	-5.62904	0.00269973	0.00468922
dmr1045061	chr5	65440063	65440062	+	12300	-741685	rs7711517	chr5	64698378	64698378	108	45.2461	1.08211	3994.58	1.31964e-16	0.470766	-0.578205	0.00239976	0.000189574
dmr1045176	chr5	65732460	65732576	+	12800	106162	rs76895217	chr5	65838738	65838738	108	88.8363	1.04835	3077.89	1.79582e-07	0.223827	-0.556264	0.00559944	0.00526378
dmr1045194	chr5	65761448	65761447	+	12838	118747	rs113307383	chr5	65880194	65880194	108	78.1734	0.912598	5689.28	1.76919e-08	0.255581	-11.6166	0.0311969	0.0147908
dmr1045364	chr5	66173635	66173634	+	13099	66891	rs13158904	chr5	66240525	66240525	108	108.221	0.899665	4714.8	3.20062e-07	0.215725	-0.907317	0.00559944	0.00293467
dmr1045381	chr5	66233685	66233685	+	13156	-13861	rs154824	chr5	66219824	66219824	108	120.477	0.948011	1493.38	7.79061e-09	0.266535	-0.406587	9.999e-05	3.26434e-06
dmr1045431	chr5	66328662	66328662	+	13251	-7419	rs2801649	chr5	66321243	66321243	108	85.6617	0.875288	16081.8	1.0958e-10	0.32112	-0.660542	0.00379962	0.000468628
dmr1045514	chr5	66496206	66496206	+	13228	11334	rs4288086	chr5	66507540	66507540	108	118.378	0.926625	1467.01	1.00691e-06	0.199439	-0.337319	0.00129987	0.000808954
dmr1045633	chr5	66706960	66706959	+	13460	-386192	rs2968192	chr5	66320768	66320768	108	118.42	0.970076	1537.05	5.84815e-05	0.139493	0.333545	0.0447955	0.0431075
dmr104577	chr1	230795116	230795115	+	13966	-124497	rs12410564	chr1	230670619	230670619	108	104.393	0.898918	3657.42	3.04522e-06	0.183444	-0.592171	0.0267973	0.0255158
dmr1045789	chr5	67031601	67031600	+	13584	777441	rs11741812	chr5	67809041	67809041	108	75.6844	0.733218	3491.71	2.12172e-08	0.253134	-0.851198	0.0435956	0.0365704
dmr1045	chr1	1846234	1846233	+	15398	299594	rs9442616	chr1	2145827	2145827	108	73.0371	0.935134	5690.02	3.23712e-08	0.247417	1.9059	0.0529947	0.0402393
dmr1046009	chr5	67531877	67531876	+	13424	-968575	rs10060367	chr5	66563302	66563302	108	96.5566	0.940164	1921.65	1.44419e-06	0.194255	-0.674864	0.0161984	0.0135042
dmr1046024	chr5	67581103	67581102	+	13269	-594136	rs1508785	chr5	66986967	66986967	108	118.526	0.925797	2503.88	1.64516e-06	0.192375	0.337483	0.00249975	0.00216175
dmr1046025	chr5	67583728	67583727	+	13259	-310037	rs137928220	chr5	67273687	67273691	108	29.0988	1.30124	1328.95	3.21421e-15	0.438882	28.5445	0.0049995	0.0227643
dmr1046043	chr5	67607666	67607665	+	13226	-11718	rs4246765	chr5	67595948	67595948	108	97.3688	0.964013	1582.19	5.6983e-07	0.207564	0.596013	0.00549945	0.00405793
dmr1046054	chr5	67621280	67621279	+	13177	914715	rs11749692	chr5	68535994	68535994	108	112.504	0.969579	1761.02	1.41652e-05	0.160799	0.498374	0.0213979	0.0187738
dmr1046134	chr5	67783301	67783300	+	13018	-968361	rs11739093	chr5	66814940	66814940	108	120.097	0.958254	1911.45	5.79787e-05	0.139624	0.473596	0.0486951	0.0483337
dmr1046152	chr5	67815936	67815935	+	12987	-143777	rs79819432	chr5	67672159	67672159	108	72.9	1.16992	3340.11	3.51917e-08	0.246282	2.39786	0.0141986	0.00949173
dmr1046173	chr5	67846483	67846483	+	12991	594630	rs7704612	chr5	68441113	68441113	108	78.9645	0.858434	1316.24	4.03992e-07	0.212439	-0.278234	0.0286971	0.0359058
dmr1046187	chr5	67874808	67874807	+	12932	671458	rs12110138	chr5	68546265	68546265	108	122.101	0.948049	2386.3	1.63674e-05	0.158645	0.339999	0.0155984	0.0140273
dmr10462	chr1	13504681	13504680	+	12391	-14501	rs591723	chr1	13490180	13490180	108	101.851	0.97202	1832.93	1.94251e-06	0.189973	0.583958	0.00979902	0.00809989
dmr1046342	chr5	68163737	68163736	+	13064	611449	rs10515097	chr5	68775185	68775185	108	45.1406	0.790068	5087.52	3.38445e-13	0.389	-0.885506	0.0680932	0.0363791
dmr1046428	chr5	68371931	68371930	+	12756	-241098	rs183863030	chr5	68130833	68130833	108	68.2699	0.877874	4751.81	7.43272e-09	0.267158	2.81024	0.0543946	0.0349973
dmr1046487	chr5	68510921	68510920	+	12627	-927606	rs115479742	chr5	67583315	67583315	108	69.8625	0.515581	31225.5	2.06709e-14	0.419439	2.38198	0.0130987	0.00481635
dmr1046538	chr5	68631429	68631428	+	11928	-971501	rs549922889	chr5	67659928	67659928	108	84.1008	0.930964	8223.96	9.10854e-10	0.294502	2.82805	0.00439956	0.000941437
dmr1046739	chr5	69055259	69055258	+	8922	-663751	rs16897790	chr5	68391508	68391508	108	119.285	0.947663	2257.35	4.17885e-05	0.144578	2.3334	0.0473953	0.044498
dmr1046836	chr5	69236285	69236284	+	7528	-956161	rs77064062	chr5	68280124	68280124	108	86.8113	0.677843	4462.63	1.39835e-08	0.258738	-2.33897	0.0231977	0.0143607
dmr1046839	chr5	69245059	69245058	+	7476	-438354	rs113122688	chr5	68806705	68806705	108	22.8762	1.51475	343.353	8.46979e-15	0.42884	3.77432	0.00629937	0.0335158
dmr1046882	chr5	69305720	69305719	+	7120	-120265	rs350117	chr5	69185455	69185455	108	76.6547	0.967393	1596.5	2.81416e-07	0.217535	0.42408	0.0388961	0.0278269
dmr1046969	chr5	69485282	69485281	+	6158	-941885	rs33344	chr5	68543397	68543397	108	94.9008	0.850545	2814.83	1.80014e-06	0.191075	-0.768482	0.0577942	0.0400736
dmr1047058	chr5	71478840	71478840	+	6611	5922	rs6452796	chr5	71484762	71484762	108	96.0293	0.857264	1644.72	1.44991e-22	0.588696	-0.441462	9.999e-05	1.14822e-14
dmr1047297	chr5	71894833	71894832	+	9067	-219411	rs55910569	chr5	71675422	71675422	108	112.419	1.0108	5020.47	5.44203e-06	0.174949	-0.294452	0.0253975	0.0165618
dmr1047385	chr5	72062668	72062667	+	10022	8528	rs1217781	chr5	72071195	72071195	108	97.8223	0.916775	1058.87	5.69555e-06	0.174279	-0.670574	0.0256974	0.0241033
dmr1047408	chr5	72096754	72096753	+	10211	15015	rs10062889	chr5	72111768	72111768	108	89.9016	0.875567	997.979	7.23648e-10	0.297441	-0.620806	0.00019998	7.78815e-05
dmr1047414	chr5	72117801	72117801	+	10358	-6084	rs1979309	chr5	72111717	72111717	108	90.6926	1.03556	2524.68	3.29619e-06	0.182289	0.211563	0.0492951	0.0444311
dmr1047434	chr5	72157408	72157407	+	10667	-88853	rs1026509	chr5	72068555	72068555	108	119.412	1.01586	3087.11	4.99637e-06	0.176203	-0.33864	0.00539946	0.00443567
dmr1047444	chr5	72179601	72179600	+	10793	18450	rs2227917	chr5	72198050	72198050	108	39.4242	1.33986	1091.67	1.61332e-11	0.344379	-0.405159	0.0276972	0.0165523
dmr1047499	chr5	72384792	72384791	+	12237	-489343	rs6453284	chr5	71895449	71895449	108	93.2238	0.89624	6663.99	2.24609e-08	0.252365	-0.647759	0.00879912	0.00283578
dmr1047559	chr5	72514419	72514419	+	12597	-18407	rs7721377	chr5	72496012	72496012	108	108.496	0.95191	1296.5	1.34662e-06	0.195263	-0.544578	0.0029997	0.00228903
dmr1047580	chr5	72557284	72557283	+	12786	866369	rs60782066	chr5	73423652	73423652	108	122.027	0.867641	5490.01	1.15827e-05	0.163791	0.68547	0.0377962	0.0306261
dmr104760	chr1	231068135	231068134	+	14003	2048	rs12124156	chr1	231070182	231070182	108	111.702	0.940792	3507.34	1.42124e-05	0.160749	0.330782	0.0455954	0.0435328
dmr1047626	chr5	72681118	72681118	+	12828	-235079	rs76394411	chr5	72446039	72446039	108	65.2219	1.11946	3071.53	9.41685e-09	0.264016	-0.671235	0.0180982	0.0155614
dmr1047652	chr5	72761144	72761144	+	12689	238606	rs10942525	chr5	72999750	72999750	108	108.749	0.927494	2443.05	6.97756e-10	0.297905	-0.625228	0.00019998	4.05288e-06
dmr1047674	chr5	72852291	72852291	+	12653	49559	rs266441	chr5	72901850	72901850	108	101.936	1.01981	2759	2.00478e-15	0.443711	-0.439274	9.999e-05	2.07086e-11
dmr1047677	chr5	72860599	72860598	+	12640	-884934	rs73120080	chr5	71975665	71975665	108	50.9941	0.95552	1851.4	6.34151e-11	0.327839	49.4728	0.0311969	0.0169414
dmr1047712	chr5	72963180	72963179	+	12622	769812	rs35769808	chr5	73732991	73732991	108	80.8418	0.582241	41057.3	6.47244e-11	0.327589	-0.775495	0.0536946	0.0158922
dmr1047732	chr5	73023689	73023688	+	12796	-122268	rs115646713	chr5	72901421	72901421	108	47.7457	1.07528	449.825	6.02826e-09	0.26993	2.21304	0.0124988	0.0390575
dmr1047779	chr5	73146470	73146469	+	12829	586522	rs35769808	chr5	73732991	73732991	108	50.2137	0.858516	4661.01	1.72357e-11	0.34359	-0.734969	0.0665933	0.0396096
dmr1047820	chr5	73213636	73213635	+	12922	282557	rs347244	chr5	73496192	73496192	108	123.198	0.906188	3718.83	3.09877e-05	0.149084	-0.262305	0.0482952	0.0449238
dmr1047832	chr5	73251905	73251904	+	13055	481087	rs35769808	chr5	73732991	73732991	108	66.0762	0.596134	24405.9	2.46893e-13	0.39251	-0.799543	0.0333967	0.00822078
dmr1047879	chr5	73338292	73338291	+	13330	620639	rs10434643	chr5	73958930	73958930	108	118.958	0.959237	2440	4.1349e-05	0.144737	-0.756901	0.0479952	0.0465339
dmr1047948	chr5	73486714	73486713	+	13707	-33783	rs12655945	chr5	73452931	73452931	108	72.3516	1.01868	1225.66	1.22004e-08	0.260563	-0.416193	0.00169983	0.00349928
dmr1048030	chr5	73613337	73613337	+	13946	-7071	rs10077305	chr5	73606266	73606266	108	112.641	0.977394	1475.97	4.83051e-13	0.385017	-0.390019	9.999e-05	3.77081e-10
dmr1048032	chr5	73615811	73615894	+	13938	5720	rs888655	chr5	73621614	73621614	108	115.056	1.02541	3234.85	6.01367e-09	0.269962	-0.158137	9.999e-05	4.53678e-06
dmr1048060	chr5	73677670	73677669	+	14107	55322	rs35769808	chr5	73732991	73732991	108	68.1539	0.675756	4188.04	1.16459e-09	0.291351	-0.848372	0.0482952	0.0339421
dmr1048096	chr5	73748981	73748980	+	14031	217418	rs74630423	chr5	73966398	73966398	108	89.1105	0.831867	5500.39	1.50009e-07	0.226335	-0.829579	0.0324968	0.0233265
dmr1048136	chr5	73820102	73820102	+	13922	304139	rs10064733	chr5	74124241	74124241	108	103.085	0.943716	1548.5	2.3391e-06	0.18728	-0.406475	0.010499	0.00836853
dmr1048168	chr5	73870710	73870710	+	13847	-6420	rs2931435	chr5	73864290	73864290	108	119.76	0.958218	2495.71	3.88457e-06	0.17989	-0.39253	0.00379962	0.00373432
dmr1048170	chr5	73872754	73872753	+	13851	-741503	rs4704054	chr5	73131251	73131251	108	109.972	0.94893	1441.67	2.8311e-06	0.184506	0.536954	0.0069993	0.0045163
dmr1048177	chr5	73892246	73892245	+	13845	-159255	rs35769808	chr5	73732991	73732991	108	68.6285	0.612739	9372.93	1.29504e-10	0.319055	-0.789839	0.0561944	0.0311351
dmr1048190	chr5	73907338	73907337	+	13864	-174347	rs35769808	chr5	73732991	73732991	108	65.3063	0.569522	9251.72	5.29692e-11	0.330036	-0.818249	0.0689931	0.0426926
dmr104820	chr1	231155672	231155671	+	13977	-463031	rs1410143	chr1	230692641	230692641	108	121.806	0.965996	3485.87	3.04855e-05	0.14933	-0.297447	0.0388961	0.0369048
dmr1048292	chr5	74083506	74083506	+	13912	-1730	rs1354178	chr5	74081776	74081776	108	109.044	0.960526	2112.9	1.90496e-08	0.254586	-0.341292	0.00029997	5.24069e-05
dmr1048352	chr5	74202640	74202639	+	13799	-469649	rs35769808	chr5	73732991	73732991	108	62.9227	0.643364	10441.9	4.39062e-12	0.359745	-0.784615	0.0433957	0.0160189
dmr1048418	chr5	74308571	74308570	+	13744	121022	rs17558817	chr5	74429592	74429592	108	73.1109	0.808879	4132.6	4.59011e-09	0.273522	-0.702676	0.0287971	0.0170603
dmr1048564	chr5	74524297	74524296	+	13265	18092	rs60487662	chr5	74542388	74542388	108	99.1301	0.968516	1287.63	4.26265e-06	0.178531	-0.532534	0.0170983	0.0157351
dmr1048565	chr5	74525798	74525797	+	13249	-736186	rs13355955	chr5	73789612	73789612	108	69.8941	0.772662	2309.87	1.10587e-09	0.292015	-0.76123	0.0127987	0.00975873
dmr104856	chr1	231208537	231208536	+	14031	863240	rs2150551	chr1	232071776	232071776	108	74.8617	0.831994	7399.38	3.81793e-11	0.334016	-0.933002	0.00269973	0.00118819
dmr1048617	chr5	74604571	74604570	+	12968	-871580	rs35769808	chr5	73732991	73732991	108	60.6656	0.567894	9359.16	1.00579e-14	0.427041	-0.87093	0.0124988	0.00474344
dmr1048688	chr5	74771576	74771710	+	13007	-920999	rs2312935	chr5	73850577	73850577	108	91.3676	0.864096	2760.09	3.40035e-07	0.214872	-0.14227	0.0176982	0.0154501
dmr1048707	chr5	74829056	74829056	+	13139	82911	rs57754902	chr5	74911967	74911967	108	86.9695	0.825073	4218.73	7.33427e-09	0.267335	-0.99181	0.0059994	0.00327822
dmr1048760	chr5	74957723	74957722	+	13545	54298	rs79370441	chr5	75012020	75012020	108	37.009	1.67707	2296.34	1.97716e-12	0.368993	18.1922	0.00729927	0.0118623
dmr1048796	chr5	75021454	75021453	+	13453	660757	rs70979328	chr5	75682210	75682215	108	119.074	0.926255	1731.23	1.35203e-05	0.161492	0.321815	0.0141986	0.0123076
dmr1048832	chr5	75112237	75112236	+	13414	956677	rs30184	chr5	76068913	76068913	108	42.3563	1.28223	365.838	4.91507e-09	0.272622	-0.897786	0.0153985	0.0405183
dmr1048844	chr5	75139832	75139831	+	13400	929082	rs30184	chr5	76068913	76068913	108	73.1426	1.28022	1971.94	5.42373e-07	0.208266	-0.872858	0.0314969	0.0301922
dmr1048890	chr5	75267875	75267874	+	13516	801039	rs30184	chr5	76068913	76068913	108	70.9699	0.601258	3944.73	1.77872e-10	0.315116	-0.89591	0.0216978	0.0170102
dmr1048899	chr5	75292432	75292432	+	13492	389200	rs2546188	chr5	75681632	75681632	108	114.033	0.959657	1495.49	5.32958e-06	0.175255	0.306617	0.00569943	0.0054911
dmr1048914	chr5	75317905	75317904	+	13501	134745	rs4704218	chr5	75452649	75452649	108	68.2488	0.621165	3530.23	1.66695e-09	0.286728	-0.927967	0.0757924	0.0465572
dmr1048917	chr5	75321722	75321721	+	13500	747192	rs30184	chr5	76068913	76068913	108	36.6609	1.06729	272.334	1.41873e-10	0.317925	-0.906169	0.0114989	0.0419908
dmr1048923	chr5	75334081	75334080	+	13500	734833	rs30184	chr5	76068913	76068913	108	68.8184	0.901507	1804.97	2.28165e-09	0.28266	-0.925213	0.00649935	0.00620133
dmr1048940	chr5	75395765	75395764	+	13441	673149	rs30184	chr5	76068913	76068913	108	78.6902	0.772256	2759.9	2.82631e-08	0.249258	-0.867575	0.029997	0.0208781
dmr1048941	chr5	75396764	75396763	+	13442	672150	rs30184	chr5	76068913	76068913	108	64.4309	1.13415	2125.09	1.41738e-08	0.258556	-0.875114	0.0146985	0.0147382
dmr1048944	chr5	75406792	75406791	+	13450	662122	rs30184	chr5	76068913	76068913	108	76.2223	0.932809	2123.8	4.601e-08	0.242629	-0.878853	0.0149985	0.0133061
dmr1048947	chr5	75412416	75412415	+	13448	656498	rs30184	chr5	76068913	76068913	108	65.5805	1.1093	1722.82	5.50748e-08	0.24017	-0.942719	0.0244976	0.0266126
dmr1048949	chr5	75423562	75423562	+	13424	645351	rs30184	chr5	76068913	76068913	108	46.2691	0.702484	3881.52	1.25537e-18	0.514096	-0.889579	0.00219978	0.000810635
dmr1048956	chr5	75450482	75450481	+	13378	618432	rs30184	chr5	76068913	76068913	108	74.6613	0.671194	2284.64	3.80598e-09	0.275981	-0.935107	0.0163984	0.0184902
dmr1048958	chr5	75456589	75456588	+	13371	612325	rs30184	chr5	76068913	76068913	108	35.1105	1.1518	287.549	2.78391e-11	0.337834	-0.906176	0.00939906	0.0258036
dmr1048959	chr5	75462949	75462948	+	13377	605965	rs30184	chr5	76068913	76068913	108	65.7281	0.547637	18412.1	5.51526e-16	0.456709	-0.868537	0.00269973	0.00142901
dmr1048963	chr5	75478112	75478111	+	13347	590802	rs30184	chr5	76068913	76068913	108	46.4273	0.711307	13155.1	9.99857e-24	0.608453	-0.8927	0.00119988	4.51942e-05
dmr1048967	chr5	75481408	75481407	+	13345	587506	rs30184	chr5	76068913	76068913	108	47.6613	1.23281	686.632	2.0887e-09	0.283807	-0.876234	0.0135986	0.0214241
dmr1048998	chr5	75569762	75569761	+	13243	-262689	rs4703665	chr5	75307073	75307073	108	82.0547	0.979959	775.546	2.0682e-09	0.283935	0.364304	0.00019998	0.000167621
dmr1049000	chr5	75581871	75581870	+	13262	487043	rs30184	chr5	76068913	76068913	108	84.7652	1.0289	3669.02	5.08297e-07	0.209187	-0.92091	0.0351965	0.0280573
dmr1049023	chr5	75650136	75650135	+	13417	613144	rs148143800	chr5	76263279	76263284	108	75.6316	0.720054	6110.52	1.15917e-08	0.261246	-0.76018	0.0709929	0.0431026
dmr1049024	chr5	75650630	75650629	+	13426	418284	rs30184	chr5	76068913	76068913	108	87.7605	0.816433	4714.4	3.37504e-09	0.277555	-0.965682	0.00509949	0.0020544
dmr1049055	chr5	75697262	75697261	+	13346	360128	rs258617	chr5	76057389	76057389	108	78.5637	0.791769	1496.17	2.76103e-10	0.309623	-0.827078	0.00109989	0.000802652
dmr1049062	chr5	75714859	75714858	+	13381	354055	rs30184	chr5	76068913	76068913	108	77.3191	0.667647	4272.71	4.76288e-10	0.302754	-0.912907	0.00989901	0.00784317
dmr1049070	chr5	75732144	75732143	+	13416	336770	rs30184	chr5	76068913	76068913	108	68.7551	0.841172	4023.71	1.44903e-10	0.317663	-0.895231	0.00979902	0.00397708
dmr1049084	chr5	75753694	75753693	+	13468	303696	rs258617	chr5	76057389	76057389	108	64.568	0.486419	6502.21	8.23007e-14	0.404584	-0.749118	0.00669933	0.00941146
dmr1049092	chr5	75768128	75768127	+	13493	300786	rs30184	chr5	76068913	76068913	108	78.3633	0.735636	2475.9	1.7422e-08	0.255787	-0.954653	0.0237976	0.0187538
dmr1049105	chr5	75805561	75805560	+	13561	263353	rs30184	chr5	76068913	76068913	108	70.6852	0.748024	1798.71	5.64775e-09	0.27079	-0.838537	0.0164984	0.0190519
dmr1049137	chr5	75852081	75852080	+	13731	216833	rs30184	chr5	76068913	76068913	108	69.7465	0.682265	3625.18	5.77903e-11	0.328974	-0.895087	0.00859914	0.00644256
dmr1049146	chr5	75867850	75867849	+	13789	240511	rs187727	chr5	76108360	76108360	108	72.4254	0.724951	3129.63	5.66126e-10	0.300563	-0.760049	0.0120988	0.00853171
dmr1049168	chr5	75902559	75902558	+	13842	166355	rs30184	chr5	76068913	76068913	108	71.5395	0.548062	4248.56	1.12606e-10	0.320784	-0.871398	0.0246975	0.0205308
dmr1049183	chr5	75931290	75931289	+	13900	344134	rs2972837	chr5	76275423	76275423	108	77.4563	0.761685	1997.17	1.05459e-07	0.231225	-0.699003	0.0452955	0.0409508
dmr1049184	chr5	75931883	75931882	+	13899	137031	rs30184	chr5	76068913	76068913	108	59.727	0.543935	5469.97	6.82517e-13	0.381123	-0.876766	0.0306969	0.0186229
dmr1049206	chr5	75974771	75974770	+	13987	94143	rs30184	chr5	76068913	76068913	108	75.832	0.905034	2273.51	5.04107e-08	0.241381	-0.890951	0.0210979	0.0181451
dmr1049222	chr5	76001078	76001078	+	14002	3568	rs59557068	chr5	76004646	76004646	108	118.41	0.941464	1620.16	3.83554e-06	0.180076	-0.40795	0.00429957	0.00310703
dmr1049225	chr5	76008971	76008970	+	14004	59943	rs30184	chr5	76068913	76068913	108	42.3246	0.791509	942.528	8.39261e-15	0.428936	-0.880244	0.00259974	0.00528062
dmr1049236	chr5	76023463	76023462	+	14003	45451	rs30184	chr5	76068913	76068913	108	59.8852	0.633697	3927.26	2.28358e-12	0.367332	-0.89098	0.0144986	0.0113724
dmr1049251	chr5	76063314	76063313	+	13966	5600	rs30184	chr5	76068913	76068913	108	64.1566	1.00599	4114.27	3.36227e-10	0.307148	-0.892322	0.0128987	0.00531721
dmr1049257	chr5	76088131	76088130	+	14011	-19218	rs30184	chr5	76068913	76068913	108	69.6516	1.10353	2392.47	6.14848e-09	0.269669	-0.906597	0.00539946	0.00428478
dmr1049267	chr5	76107683	76107682	+	14066	-38770	rs30184	chr5	76068913	76068913	108	38.5805	1.08958	280.551	3.94142e-10	0.305146	-0.928238	0.009999	0.0395683
dmr1049274	chr5	76115171	76115170	+	14086	-46258	rs30184	chr5	76068913	76068913	108	87.7184	0.788657	2819.41	2.01692e-07	0.222205	-0.814863	0.0259974	0.0238523
dmr1049282	chr5	76136252	76136251	+	14097	-90474	rs2431871	chr5	76045778	76045778	108	86.168	1.21706	3871.41	1.47682e-06	0.193933	-0.644794	0.0365963	0.0321727
dmr1049355	chr5	76271763	76271762	+	14083	-213931	rs30203	chr5	76057832	76057832	108	100.913	0.951406	1851.39	6.24518e-06	0.172924	-0.789152	0.030097	0.0282968
dmr1049364	chr5	76295686	76295685	+	14065	-186474	rs30246	chr5	76109212	76109212	108	24.7535	0.867334	123.701	7.53996e-16	0.453588	-0.765928	0.00259974	0.0285615
dmr1049403	chr5	76368648	76368647	+	14058	-299735	rs30184	chr5	76068913	76068913	108	56.6156	0.666507	1598.74	3.33148e-10	0.307264	-0.881289	0.0523948	0.0478476
dmr1049404	chr5	76369419	76369418	+	14060	-300506	rs30184	chr5	76068913	76068913	108	25.4391	0.61317	174.673	4.81734e-19	0.522569	-0.926383	0.00249975	0.0318028
dmr1049414	chr5	76378789	76378788	+	14095	-309876	rs30184	chr5	76068913	76068913	108	72.225	1.01522	3918.8	3.62087e-09	0.276634	-0.893248	0.0079992	0.00515103
dmr1049419	chr5	76390024	76390023	+	14125	-321111	rs30184	chr5	76068913	76068913	108	70.4215	0.733918	3262.89	4.69804e-09	0.273216	-0.841839	0.0408959	0.030126
dmr1049425	chr5	76398806	76398805	+	14127	-329893	rs30184	chr5	76068913	76068913	108	78.7641	0.849375	3663.63	2.065e-08	0.253499	-0.895327	0.0208979	0.0142544
dmr1049457	chr5	76440761	76440760	+	14249	-371848	rs30184	chr5	76068913	76068913	108	59.168	0.665841	3064.89	3.9309e-12	0.361035	-0.919666	0.009999	0.0103979
dmr1049460	chr5	76444542	76444541	+	14281	-375629	rs30184	chr5	76068913	76068913	108	66.0023	0.651295	3546.67	5.37215e-11	0.329865	-0.892034	0.0116988	0.0129564
dmr1049462	chr5	76447015	76447014	+	14295	-378102	rs30184	chr5	76068913	76068913	108	32.4	1.02148	528.821	2.1722e-16	0.465909	-0.917953	0.00169983	0.00354877
dmr1049471	chr5	76460485	76460484	+	14322	-391572	rs30184	chr5	76068913	76068913	108	58.9465	0.806069	1295.52	6.32689e-10	0.299151	-0.927602	0.0152985	0.0188292
dmr1049478	chr5	76472018	76472018	+	14369	-7360	rs10050545	chr5	76464658	76464658	108	112.398	1.01518	3054.91	1.19092e-07	0.229541	-0.483966	0.00049995	0.000175674
dmr1049486	chr5	76491685	76491684	+	14435	-422772	rs30184	chr5	76068913	76068913	108	58.7672	1.23598	2563.21	5.7256e-10	0.30042	-0.909383	0.00579942	0.00408559
dmr1049498	chr5	76522539	76522538	+	14596	-453626	rs30184	chr5	76068913	76068913	108	60.2859	0.702362	2315.59	2.70801e-10	0.309866	-0.872262	0.0340966	0.029299
dmr1049512	chr5	76546753	76546753	+	14658	-1125	rs10706088	chr5	76545627	76545628	108	97.2844	0.982338	1477.87	2.32148e-10	0.311794	-0.630592	9.999e-05	3.37468e-06
dmr1049537	chr5	76602073	76602073	+	14873	-3619	rs62362018	chr5	76598454	76598454	108	117.366	0.966289	2225.44	1.98267e-06	0.189677	-0.328468	0.00169983	0.00199598
dmr1049564	chr5	76630542	76630541	+	14920	-561629	rs30184	chr5	76068913	76068913	108	59.0203	0.560074	5448.11	7.66067e-14	0.405364	-0.902587	0.0107989	0.00921627
dmr1049569	chr5	76633862	76633861	+	14918	-564949	rs30184	chr5	76068913	76068913	108	57.4805	0.605054	2799.68	1.00348e-11	0.350026	-0.870433	0.0305969	0.0261705
dmr1049584	chr5	76650301	76650300	+	14953	-581388	rs30184	chr5	76068913	76068913	108	62.891	0.546509	16879.5	1.56405e-16	0.469115	-0.893209	0.00239976	0.00149788
dmr1049595	chr5	76664389	76664388	+	14936	-618611	rs2431871	chr5	76045778	76045778	108	88.8574	0.892157	2047.28	4.52897e-07	0.210822	-0.671893	0.0158984	0.0167351
dmr1049597	chr5	76670189	76670188	+	14935	-601276	rs30184	chr5	76068913	76068913	108	65.9074	0.903989	3617.17	4.57915e-11	0.331809	-0.940898	0.00369963	0.0020418
dmr1049602	chr5	76680548	76680547	+	14918	-611635	rs30184	chr5	76068913	76068913	108	68.2066	0.665202	5248.29	3.77798e-10	0.30568	-0.829851	0.0362964	0.025731
dmr1049609	chr5	76695910	76695909	+	14936	-626997	rs30184	chr5	76068913	76068913	108	72.1195	1.12819	3631.25	9.62148e-09	0.26373	-0.903173	0.00789921	0.00534729
dmr1049620	chr5	76713342	76713341	+	14927	-644429	rs30184	chr5	76068913	76068913	108	55.9512	0.720965	3250.62	1.77382e-11	0.343246	-0.852893	0.0293971	0.0220581
dmr1049627	chr5	76726388	76726387	+	14892	-657475	rs30184	chr5	76068913	76068913	108	65.1902	0.843157	3815.57	2.1311e-10	0.312863	-0.910557	0.0127987	0.00829103
dmr1049653	chr5	76768553	76768552	+	14886	-699640	rs30184	chr5	76068913	76068913	108	64.3992	0.766745	4862.23	9.48576e-10	0.293983	-0.77442	0.0483952	0.0354514
dmr1049663	chr5	76784752	76784751	+	14871	-715839	rs30184	chr5	76068913	76068913	108	64.9793	0.710886	3295.48	6.89348e-11	0.326818	-0.847381	0.0134987	0.0104754
dmr1049676	chr5	76796520	76796519	+	14861	-727607	rs30184	chr5	76068913	76068913	108	64.2516	1.00003	129375	4.82986e-19	0.522546	-0.865554	0.00259974	8.48281e-07
dmr1049693	chr5	76821873	76821872	+	14717	-752960	rs30184	chr5	76068913	76068913	108	59.9906	0.617735	4783.61	1.52586e-12	0.371969	-0.90911	0.0160984	0.012374
dmr1049708	chr5	76841472	76841471	+	14741	-772559	rs30184	chr5	76068913	76068913	108	54.2426	0.887108	4969.82	1.01497e-13	0.402298	-0.798953	0.00519948	0.00169007
dmr1049709	chr5	76842415	76842414	+	14737	-773502	rs30184	chr5	76068913	76068913	108	90.7875	0.908727	4363.1	8.94547e-07	0.201133	-0.815471	0.0485951	0.0412422
dmr1049714	chr5	76849128	76849127	+	14742	-780215	rs30184	chr5	76068913	76068913	108	88.2668	0.943059	3028.68	1.69046e-07	0.22467	-0.934942	0.0131987	0.00937897
dmr1049732	chr5	76872232	76872231	+	14697	-803319	rs30184	chr5	76068913	76068913	108	88.2773	0.966139	4021.39	4.50482e-07	0.210898	-0.880992	0.0278972	0.0235531
dmr1049740	chr5	76882682	76882681	+	14620	-813769	rs30184	chr5	76068913	76068913	108	56.7633	0.834481	4472.32	4.47198e-11	0.332097	-0.826343	0.0352965	0.0196116
dmr1049759	chr5	76907595	76907594	+	14502	-838682	rs30184	chr5	76068913	76068913	108	65.9391	0.652617	6658.06	1.16988e-11	0.348206	-0.891178	0.0144986	0.0105763
dmr1049760	chr5	76908315	76908314	+	14498	536469	rs138213531	chr5	77444783	77444783	108	90.7031	1.03828	6053.29	8.03902e-07	0.202661	35.4222	0.0378962	0.0318396
dmr1049762	chr5	76910851	76910850	+	14496	-555259	rs2972866	chr5	76355592	76355592	108	52.7027	0.634198	1561.09	4.71124e-12	0.358922	-0.838707	0.0160984	0.0233351
dmr1049790	chr5	76956538	76956537	+	14419	-887625	rs30184	chr5	76068913	76068913	108	88.8996	1.14268	5054.67	1.09031e-06	0.198298	-0.798578	0.029897	0.0295671
dmr1049794	chr5	76957957	76957956	+	14417	-677469	rs4566770	chr5	76280488	76280488	108	85.7145	0.880539	4217.28	2.57897e-10	0.310478	-0.829616	0.00049995	0.000248336
dmr1049812	chr5	76985504	76985748	+	14401	1096	rs35801587	chr5	76986844	76986845	108	114.107	0.970313	3541.89	2.53944e-07	0.218978	-0.125899	0.00079992	0.000525684
dmr1049826	chr5	77020276	77020275	+	14277	-739788	rs4566770	chr5	76280488	76280488	108	77.8781	0.759628	3695.37	8.88588e-09	0.264788	-0.777095	0.0216978	0.0161499
dmr1049830	chr5	77025662	77025661	+	14274	-956749	rs30184	chr5	76068913	76068913	108	57.5121	0.731471	3034.57	2.12821e-10	0.31288	-0.843311	0.0578942	0.0409904
dmr1049831	chr5	77027396	77027395	+	14272	-671223	rs2972865	chr5	76356173	76356173	108	99.4887	0.909438	3704.3	1.78981e-06	0.191158	-0.683802	0.0275972	0.0252575
dmr1049861	chr5	77102818	77102817	+	14157	-747226	rs2972866	chr5	76355592	76355592	108	64.2832	0.78146	4460.37	1.51194e-09	0.287989	-0.787972	0.0527947	0.0390997
dmr1050042	chr5	77445710	77445710	+	13851	-2608	rs448293	chr5	77443102	77443102	108	112.714	0.985549	1555.2	9.85025e-10	0.2935	-0.426054	9.999e-05	8.17699e-07
dmr105007	chr1	231477348	231477347	+	13928	-938052	rs853437	chr1	230539296	230539296	108	56.2887	0.614933	17645	4.76029e-13	0.385181	-0.753467	0.0559944	0.0333863
dmr1050180	chr5	77756807	77756807	+	13379	48091	rs58046066	chr5	77804898	77804899	108	92.6965	0.880339	1841.94	1.74102e-07	0.224259	0.338829	0.00579942	0.00517419
dmr1050243	chr5	77841481	77841480	+	13349	970176	rs34902218	chr5	78811656	78811656	108	44.4762	0.745996	5789.45	1.13764e-14	0.425748	3.75335	0.0481952	0.0193443
dmr105025	chr1	231562544	231562543	+	13834	-462913	rs7532082	chr1	231099631	231099631	108	59.4949	0.628352	2941.26	1.7189e-11	0.343622	-0.901509	0.0219978	0.0211919
dmr1050271	chr5	77892641	77892640	+	13333	-804164	rs2972337	chr5	77088477	77088477	108	104.836	1.01276	4642.54	8.23079e-07	0.202324	-0.371887	0.00779922	0.00514241
dmr1050417	chr5	78216406	78216406	+	13132	16831	rs71613940	chr5	78233237	78233237	108	112.398	0.965018	1520.51	7.38521e-07	0.203872	-0.483227	0.00119988	0.000874348
dmr1050449	chr5	78285351	78285351	+	13091	-5521	rs754165930	chr5	78279830	78279830	108	105.564	0.967888	1537.64	2.64506e-06	0.185495	-0.547842	0.00689931	0.00631235
dmr1050455	chr5	78296044	78296043	+	13096	-140362	rs75778430	chr5	78155682	78155682	108	94.8797	0.55975	40875.7	3.6616e-09	0.276488	-9.57977	0.0587941	0.027587
dmr1050470	chr5	78324859	78324859	+	13082	-3784	rs5868912	chr5	78321073	78321075	108	122.175	0.97409	3520.71	3.29016e-07	0.215336	-0.410669	0.00049995	0.000247104
dmr1050507	chr5	78413111	78413110	+	13110	487871	rs7706760	chr5	78900981	78900981	108	73.6594	0.748491	3060.71	1.76478e-08	0.255614	1.89047	0.040396	0.0352201
dmr1050528	chr5	78474317	78474317	+	13018	-103969	rs12186969	chr5	78370348	78370348	108	116.121	0.953006	1972.08	4.42012e-15	0.435599	-0.536439	9.999e-05	3.10816e-12
dmr1050532	chr5	78485567	78485566	+	13009	-111798	rs4235707	chr5	78373769	78373769	108	62.0789	1.33008	3114.45	5.26337e-21	0.560601	0.319533	9.999e-05	4.59446e-12
dmr1050533	chr5	78486689	78486688	+	13012	834491	rs11958970	chr5	79321179	79321179	108	68.6602	0.982583	1874.25	2.21513e-08	0.252553	-0.73827	0.0183982	0.0169126
dmr1050648	chr5	78736854	78736853	+	12829	975544	rs13187108	chr5	79712397	79712397	108	79.9031	0.911951	1163.13	5.82745e-08	0.239396	-0.390644	0.00779922	0.00617933
dmr1050678	chr5	78772163	78772162	+	12852	-850714	rs837026	chr5	77921449	77921449	108	88.0137	0.901092	3018.14	5.65006e-07	0.207685	-2.41664	0.0354965	0.0292461
dmr1050715	chr5	78837898	78837897	+	12799	821119	rs72768824	chr5	79659016	79659016	108	66.593	0.696889	10949.5	1.57408e-11	0.344673	1.71472	0.0268973	0.0111226
dmr1050742	chr5	78880985	78880984	+	12735	-69329	rs34902218	chr5	78811656	78811656	108	85.0922	0.688692	4392.46	9.86873e-08	0.232143	4.07315	0.0586941	0.0460353
dmr1050836	chr5	79058623	79058622	+	12612	3162	rs571253	chr5	79061784	79061784	108	110.584	0.86632	3735.98	4.09288e-07	0.212255	-0.276889	0.00449955	0.00290008
dmr1050838	chr5	79060703	79060702	+	12619	648752	rs13163359	chr5	79709454	79709454	108	81.3902	0.750272	3080.4	9.63384e-10	0.293784	-0.73882	0.00239976	0.00276123
dmr1050873	chr5	79130827	79130827	+	12828	-5593	rs686764	chr5	79125234	79125234	108	113.21	0.938774	1454.22	1.36748e-14	0.423811	-0.46221	9.999e-05	2.34183e-11
dmr1050881	chr5	79152779	79152778	+	12885	825645	rs10035281	chr5	79978423	79978423	108	102.853	1.20511	4422.42	2.13384e-07	0.221417	-0.407442	0.00139986	0.000456761
dmr1050888	chr5	79182748	79182747	+	12974	-461322	rs114130101	chr5	78721426	78721426	108	51.2262	0.774682	3469.46	6.50412e-13	0.381668	11.0996	0.0192981	0.011119
dmr1050976	chr5	79387134	79387133	+	13441	322321	rs13163359	chr5	79709454	79709454	108	66.498	1.07057	737.252	1.15482e-08	0.261296	-0.892208	0.00539946	0.00384762
dmr1050	chr1	1854733	1854732	+	15398	-919307	rs113002845	chr1	935426	935426	108	87.4125	0.796589	6140.61	1.27237e-07	0.228623	-0.487265	0.0425957	0.0325406
dmr1051078	chr5	79640171	79640171	+	13477	-259549	rs116199944	chr5	79380622	79380622	108	87.5285	0.906504	2161.71	1.06668e-06	0.198612	5.49398	0.0345965	0.0355501
dmr1051156	chr5	79790805	79790805	+	13683	-1115	rs4704590	chr5	79789690	79789690	108	118.463	0.977393	3919.67	3.38813e-06	0.181888	-0.276358	0.00709929	0.00506659
dmr105120	chr1	231777927	231777926	+	13569	-20	rs2812392	chr1	231777907	231777907	108	116.079	0.968249	1634.79	5.03317e-07	0.209326	-0.37971	0.00039996	0.000403337
dmr105121	chr1	231783096	231783096	+	13585	10233	rs1322783	chr1	231793329	231793329	108	110.605	0.954654	1673.14	1.81371e-06	0.190966	-0.413152	0.00329967	0.00305339
dmr1051246	chr5	79950746	79950745	+	13647	-450112	rs200420964	chr5	79500633	79500634	108	99.2883	0.880233	2659.92	3.51033e-06	0.181371	-0.35626	0.040096	0.0377255
dmr1051258	chr5	79979609	79979608	+	13604	153400	rs725172	chr5	80133008	80133008	108	115.847	0.927683	3700.29	4.4228e-06	0.177991	2.46191	0.0129987	0.0107437
dmr1051332	chr5	80125043	80125042	+	13737	40158	rs187918382	chr5	80165200	80165200	108	69.082	0.886214	1025.58	4.18872e-09	0.274724	2.07347	0.00679932	0.00560828
dmr1051336	chr5	80129192	80129191	+	13748	806164	rs10072255	chr5	80935355	80935355	108	60.2438	0.570714	6103.65	3.96929e-12	0.360921	-0.825083	0.0386961	0.0264641
dmr1051369	chr5	80177021	80177020	+	13806	444	rs6890275	chr5	80177464	80177464	108	91.1355	0.839806	2075.85	1.14004e-06	0.197657	-0.561134	0.0321968	0.0333589
dmr1051373	chr5	80181308	80181307	+	13802	-196641	rs76189669	chr5	79984667	79984667	108	81.4957	0.941711	5476.05	3.43452e-09	0.277326	-2.66493	0.00419958	0.00236902
dmr1051531	chr5	80372786	80372785	+	13980	562570	rs10072255	chr5	80935355	80935355	108	61.0137	0.69731	3055.25	3.04275e-10	0.308403	-0.816496	0.0410959	0.0346735
dmr1051561	chr5	80429221	80429220	+	14015	703233	rs153233	chr5	81132453	81132453	108	98.4234	0.970381	1663.49	2.05536e-06	0.189156	0.627667	0.0146985	0.0112576
dmr1051569	chr5	80444494	80444493	+	14005	217912	rs60488810	chr5	80662405	80662405	108	105.891	0.960174	1842.36	1.81637e-05	0.157091	0.715226	0.0466953	0.0457914
dmr1051587	chr5	80483591	80483590	+	13927	914895	rs13182929	chr5	81398485	81398485	108	108.643	0.909818	5319.8	5.21957e-06	0.175562	-0.479914	0.0391961	0.0370079
dmr1051604	chr5	80522067	80522066	+	13858	413289	rs10072255	chr5	80935355	80935355	108	55.0441	0.693052	1499.26	1.93069e-10	0.314095	-0.826399	0.0373963	0.0407116
dmr1051664	chr5	80639452	80639451	+	13831	302026	rs55785169	chr5	80941477	80941477	108	82.3605	0.803202	4840.33	7.51221e-08	0.235907	-0.719121	0.039896	0.0325833
dmr1051698	chr5	80680954	80680953	+	13826	-971500	rs13163359	chr5	79709454	79709454	108	74.5348	0.907712	1216.89	7.65007e-08	0.235657	-0.731681	0.0145985	0.0156885
dmr1051722	chr5	80739122	80739122	+	13778	54081	rs42290	chr5	80793203	80793203	108	85.8516	0.991715	3835.49	5.04609e-14	0.409885	0.328826	9.999e-05	8.55615e-08
dmr1051758	chr5	80847845	80847844	+	13680	87511	rs10072255	chr5	80935355	80935355	108	67.2363	0.643877	3460.94	9.19608e-10	0.29438	-0.81512	0.0431957	0.0359524
dmr1051775	chr5	80891467	80891466	+	13675	43889	rs10072255	chr5	80935355	80935355	108	59.2102	0.696545	2928.6	2.44128e-11	0.339415	-0.835872	0.0171983	0.0162356
dmr1051786	chr5	80911460	80911459	+	13660	801960	rs7702466	chr5	81713419	81713419	108	77.7094	0.791462	5119.49	9.32121e-11	0.323114	1.69481	0.00179982	0.00130139
dmr1051802	chr5	80936671	80936670	+	13706	-1316	rs10072255	chr5	80935355	80935355	108	54.232	0.655929	2718.98	7.88972e-12	0.352868	-0.828837	0.0339966	0.0276021
dmr1051860	chr5	81030168	81030167	+	13735	215724	rs75392735	chr5	81245891	81245891	108	50.2664	0.669096	43684	1.79528e-15	0.444835	-193.816	0.0537946	0.0211622
dmr1051865	chr5	81044872	81044871	+	13747	-109517	rs10072255	chr5	80935355	80935355	108	89.2898	0.85815	4666.21	6.0235e-07	0.206775	-0.787536	0.0606939	0.046679
dmr1051903	chr5	81120522	81120521	+	13474	-185167	rs10072255	chr5	80935355	80935355	108	56.4574	0.682473	3007.3	4.50129e-11	0.332018	-0.83305	0.0433957	0.0337139
dmr1051934	chr5	81171927	81171926	+	13248	-236572	rs10072255	chr5	80935355	80935355	108	58.7883	0.722354	2097.62	5.35848e-10	0.301261	-0.83689	0.050195	0.0395744
dmr1051936	chr5	81175704	81175703	+	13225	199135	rs113720428	chr5	81374838	81374838	108	87.0012	0.975029	5037.39	5.17417e-08	0.241024	-0.640189	0.0089991	0.00599926
dmr1051944	chr5	81198661	81198660	+	13103	-263306	rs10072255	chr5	80935355	80935355	108	61.868	0.6973	4648.31	1.29509e-11	0.346998	-0.856477	0.0173983	0.0115918
dmr1051965	chr5	81232731	81232730	+	12898	765778	rs6452442	chr5	81998508	81998508	108	47.3344	1.19588	2424.16	1.88208e-10	0.314413	0.43098	0.0361964	0.0323224
dmr1051972	chr5	81239794	81239793	+	12866	-32085	rs7732064	chr5	81207709	81207709	108	118.41	0.937666	2215.6	1.72914e-05	0.157826	-0.328146	0.0217978	0.0198635
dmr1052040	chr5	81371939	81371939	+	12396	58782	rs3840359	chr5	81430721	81430723	108	118.41	0.961355	2209.71	1.65813e-06	0.192262	-0.368284	0.00209979	0.00152333
dmr105204	chr1	231916389	231916388	+	13687	226086	rs35010902	chr1	232142474	232142476	108	69.9469	0.670614	3409.27	3.48677e-10	0.306691	-0.617019	0.0116988	0.0144628
dmr1052071	chr5	81451588	81451587	+	12522	-516233	rs10072255	chr5	80935355	80935355	108	49.6863	0.749799	1307.46	6.78882e-11	0.327005	-0.85316	0.0489951	0.042285
dmr1052109	chr5	81597227	81597226	+	12568	-322952	rs113430081	chr5	81274275	81274275	108	98.0332	0.943226	2034.17	6.01108e-06	0.173486	6.2853	0.0417958	0.0403812
dmr105210	chr1	231926325	231926325	+	13709	-701	rs6692901	chr1	231925624	231925624	108	112.746	0.969873	1693.13	8.93487e-08	0.233517	-0.476789	9.999e-05	0.000106139
dmr1052113	chr5	81605540	81605539	+	12555	-670185	rs10072255	chr5	80935355	80935355	108	54.2742	0.65004	2688.14	2.86839e-12	0.364696	-0.826876	0.0240976	0.0201628
dmr1052131	chr5	81687142	81687141	+	12355	674700	rs13156043	chr5	82361841	82361841	108	52.1016	0.687488	8060.71	3.48213e-20	0.545069	-0.842591	0.00069993	0.000107
dmr1052156	chr5	81748586	81748585	+	12464	-373748	rs113720428	chr5	81374838	81374838	108	78.6691	1.19359	2760.07	3.23008e-07	0.215596	-0.591123	0.0156984	0.0170987
dmr1052177	chr5	81789517	81789516	+	12600	-854162	rs10072255	chr5	80935355	80935355	108	73.1004	0.832663	1507.6	5.78419e-08	0.239498	-0.88838	0.0237976	0.0273902
dmr1052202	chr5	81828931	81828930	+	12610	-893576	rs10072255	chr5	80935355	80935355	108	69.852	0.670112	9457.71	1.4948e-10	0.317277	-0.840122	0.0366963	0.0200806
dmr1052308	chr5	82122681	82122680	+	12652	165659	rs1963311	chr5	82288339	82288339	108	74.2816	0.902471	1340.58	2.16523e-07	0.221212	-0.73493	0.029697	0.0346553
dmr1052318	chr5	82187679	82187678	+	12749	-812841	rs113720428	chr5	81374838	81374838	108	79.2281	0.947008	1271.42	8.30868e-07	0.202189	-0.583801	0.0376962	0.0379913
dmr1052533	chr5	82658700	82658700	+	12766	-1383	rs2015904	chr5	82657317	82657317	108	111.544	0.959973	1678.98	2.43173e-08	0.251293	-0.576605	0.00019998	3.74611e-05
dmr1052547	chr5	82688152	82688151	+	12779	-910992	rs9791117	chr5	81777160	81777160	108	88.2457	0.975124	1535.96	3.67001e-06	0.180721	-0.495451	0.0482952	0.0473333
dmr1052549	chr5	82693708	82693707	+	12773	-20863	rs2385954	chr5	82672845	82672845	108	120.698	0.968135	2582.7	1.66843e-05	0.158359	-0.321509	0.0183982	0.0158096
dmr1052568	chr5	82725054	82725053	+	12764	-791575	rs146445132	chr5	81933479	81933479	108	73.0371	0.904085	1673.11	1.18192e-07	0.229646	-0.893723	0.0350965	0.0335273
dmr1052582	chr5	82749326	82749326	+	12808	756869	rs7723805	chr5	83506195	83506195	108	109.571	0.943859	2820.46	5.71947e-06	0.174218	-0.528964	0.0158984	0.0178181
dmr1052643	chr5	82847441	82847440	+	12599	-744476	rs2252838	chr5	82102965	82102965	108	25.4496	1.59705	1794.38	5.8648e-19	0.52084	-0.828154	0.00519948	0.0028788
dmr1052651	chr5	82857693	82857692	+	12592	71732	rs37560	chr5	82929424	82929424	108	105.659	0.942765	2032.96	3.92619e-06	0.179735	0.307106	0.0164984	0.0134647
dmr1052727	chr5	83011827	83011827	+	12434	56426	rs4331874	chr5	83068253	83068253	108	116.954	0.972286	1980.19	2.84434e-08	0.249172	-0.465441	0.00019998	2.06863e-05
dmr1052729	chr5	83015120	83015119	+	12437	960999	rs1019448	chr5	83976118	83976118	108	55.3078	0.813422	4785.01	2.57489e-11	0.338774	-0.758449	0.0508949	0.0234114
dmr1052733	chr5	83020974	83020973	+	12451	955145	rs1019448	chr5	83976118	83976118	108	54.8121	0.894951	13729.6	1.18515e-16	0.471808	-0.79826	0.00379962	0.000155813
dmr1052744	chr5	83060692	83060691	+	12554	421952	rs7710491	chr5	83482643	83482643	108	30.6809	1.55809	3633.68	1.36525e-14	0.423828	898.77	0.0235976	0.0387007
dmr1052771	chr5	83117139	83117138	+	12695	858980	rs1019448	chr5	83976118	83976118	108	66.6457	0.836968	4534.67	6.49355e-09	0.268947	-0.817539	0.0665933	0.0463504
dmr1052773	chr5	83122959	83122958	+	12684	-61626	rs6867727	chr5	83061333	83061333	108	115.784	0.938979	1760.26	1.64289e-05	0.158589	-0.347029	0.0215978	0.0188649
dmr1052774	chr5	83124312	83124311	+	12685	851687	rs2112246	chr5	83975998	83975998	108	68.7656	0.604624	4489.08	4.30519e-10	0.304031	-0.862686	0.0461954	0.0328613
dmr1052782	chr5	83132376	83132375	+	12684	843743	rs1019448	chr5	83976118	83976118	108	63.6398	0.50835	26204.6	3.25563e-16	0.461932	-0.869088	0.0123988	0.00328707
dmr1052789	chr5	83137201	83137200	+	12696	-427050	rs16899866	chr5	82710151	82710151	108	122.829	0.989071	3060.17	4.98236e-05	0.141919	0.380575	0.0514949	0.0469308
dmr1052808	chr5	83193010	83193009	+	12748	780456	rs12109452	chr5	83973465	83973465	108	61.9734	0.963765	8105.81	1.3586e-12	0.373298	-0.761473	0.0049995	0.000889119
dmr1052837	chr5	83271337	83271336	+	12855	691328	rs13160099	chr5	83962664	83962664	108	84.818	0.917221	3647.78	2.49452e-07	0.219228	-0.479123	0.0319968	0.0256327
dmr1052854	chr5	83336669	83336668	+	12850	639450	rs1019448	chr5	83976118	83976118	108	48.3891	0.654258	11884.5	1.53192e-20	0.551884	-0.842119	0.0039996	0.000453368
dmr1052857	chr5	83345713	83345712	+	12854	315071	rs75460921	chr5	83660783	83660783	108	71.5289	0.993353	2741.82	7.98387e-08	0.235069	3.23351	0.039596	0.03542
dmr1052868	chr5	83363068	83363067	+	12879	613051	rs1019448	chr5	83976118	83976118	108	65.7281	0.571167	14823.9	1.0978e-14	0.426123	-0.804304	0.00689931	0.00269444
dmr1052907	chr5	83462095	83462094	+	12525	523637	rs1559065	chr5	83985731	83985731	108	70.4215	0.834415	6888.44	6.65758e-10	0.298503	-0.71523	0.0288971	0.0114404
dmr1052915	chr5	83478115	83478114	+	12449	499772	rs1981817	chr5	83977886	83977886	108	64.8316	0.769609	2498.72	6.128e-10	0.299557	-0.870143	0.0179982	0.0161322
dmr1052918	chr5	83485872	83485871	+	12433	485400	rs73142000	chr5	83971271	83971271	108	67.0148	0.82227	28597.7	1.78226e-15	0.444909	-0.70223	0.00329967	9.00899e-05
dmr1052943	chr5	83549473	83549472	+	12336	443758	rs62364168	chr5	83993230	83993230	108	80.9473	0.872291	2143.61	9.48606e-08	0.23269	-0.771796	0.0176982	0.016123
dmr1053002	chr5	83660987	83660986	+	12210	310285	rs73142000	chr5	83971271	83971271	108	61.2668	0.88259	3699.51	1.52132e-09	0.287909	-0.72614	0.0512949	0.03355
dmr1053016	chr5	83695251	83695250	+	12233	280868	rs1019448	chr5	83976118	83976118	108	66.0551	0.795517	2719.74	9.89125e-09	0.263362	-0.821395	0.0656934	0.0485512
dmr1053041	chr5	83764114	83764113	+	12452	212005	rs1019448	chr5	83976118	83976118	108	60.982	0.581756	9236.78	3.69612e-15	0.437445	-0.87056	0.00549945	0.00280092
dmr1053043	chr5	83768888	83768887	+	12445	202384	rs73142000	chr5	83971271	83971271	108	83.6262	1.04478	3591.65	1.63224e-08	0.256663	-0.771413	0.00309969	0.0018383
dmr1053069	chr5	83844459	83844458	+	12390	141273	rs1559065	chr5	83985731	83985731	108	59.9801	0.712432	8138.63	4.49736e-13	0.385819	-0.758266	0.0209979	0.00547572
dmr1053112	chr5	83951828	83951827	+	12360	950617	rs12515472	chr5	84902444	84902444	108	75.8742	0.992687	3618.92	3.04417e-09	0.278903	-0.5513	0.00429957	0.00260277
dmr1053127	chr5	84010802	84010801	+	12533	690599	rs200601071	chr5	84701400	84701400	108	114.507	0.943384	1611.12	2.33337e-05	0.153343	0.543248	0.0284972	0.026813
dmr1053132	chr5	84031911	84031910	+	12586	-46180	rs1559065	chr5	83985731	83985731	108	102.843	0.827395	5210.39	5.03177e-07	0.20933	-0.708978	0.019798	0.013074
dmr1053134	chr5	84042431	84042430	+	12588	-56700	rs1559065	chr5	83985731	83985731	108	59.6109	0.695755	2163.81	4.35374e-10	0.30389	-0.773764	0.0488951	0.0381158
dmr1053137	chr5	84043859	84043858	+	12589	860095	rs11958090	chr5	84903953	84903953	108	104.055	0.961494	1318.56	2.38285e-05	0.153029	-0.580409	0.0534947	0.0497052
dmr1053147	chr5	84058056	84058055	+	12576	-80170	rs1981817	chr5	83977886	83977886	108	58.2504	0.770882	19142.2	5.37136e-14	0.409211	-0.810524	0.0231977	0.00387101
dmr1053161	chr5	84095964	84095997	+	12536	14868	rs348900	chr5	84110865	84110865	108	121.405	0.938519	2506.13	6.10885e-08	0.238749	0.255249	0.00029997	4.59637e-05
dmr1053190	chr5	84212341	84212341	+	12693	488721	rs113195740	chr5	84701062	84701062	108	117.45	0.954476	1561.55	4.27644e-05	0.144229	0.571728	0.0376962	0.0362048
dmr1053210	chr5	84264139	84264138	+	12781	-48399	rs991044	chr5	84215740	84215740	108	80.441	0.984354	3004.71	7.88834e-09	0.266369	-1.01547	0.00419958	0.00215625
dmr1053227	chr5	84358862	84358861	+	12953	-373131	rs1559065	chr5	83985731	83985731	108	52.1965	0.686149	11815	2.12729e-17	0.488188	-0.772588	0.00989901	0.00117868
dmr1053238	chr5	84419683	84419682	+	13023	-433952	rs1559065	chr5	83985731	83985731	108	67.173	0.640242	9438.82	5.65801e-12	0.356778	-0.716764	0.0238976	0.00907833
dmr1053240	chr5	84445188	84445187	+	13024	-521496	rs62362824	chr5	83923692	83923692	108	112.24	0.950836	3440.79	6.58258e-06	0.172149	-0.856871	0.0208979	0.0185661
dmr1053255	chr5	84550679	84550678	+	13150	-564948	rs1559065	chr5	83985731	83985731	108	52.1543	1.39426	3129.35	3.14494e-09	0.278478	-0.531047	0.040296	0.0416661
dmr1053260	chr5	84575178	84575177	+	13166	-617866	rs76308649	chr5	83957312	83957312	108	64.0512	1.48554	1216.42	6.28292e-07	0.206175	3.67246	0.0362964	0.0435849
dmr1053263	chr5	84586804	84586803	+	13186	-601073	rs1559065	chr5	83985731	83985731	108	62.5641	0.63512	6194.32	3.31075e-11	0.335742	-0.776444	0.0534947	0.0271419
dmr1053280	chr5	84646054	84646053	+	13072	-668168	rs1981817	chr5	83977886	83977886	108	63.798	0.615048	1789.37	1.46261e-10	0.317547	-0.864309	0.0130987	0.0209707
dmr1053286	chr5	84671226	84671225	+	13090	-695108	rs1019448	chr5	83976118	83976118	108	78.0152	0.580494	7919.06	9.28227e-10	0.29426	-0.861567	0.0443956	0.0266527
dmr1053307	chr5	84699971	84699970	+	13150	-723853	rs1019448	chr5	83976118	83976118	108	55.8984	0.596063	2346.13	1.14502e-12	0.375251	-0.909037	0.0187981	0.0156297
dmr1053332	chr5	84750781	84750780	+	13213	-765050	rs1559065	chr5	83985731	83985731	108	86.5898	0.896754	7154.54	1.44203e-09	0.2886	-0.712905	0.00289971	0.00101465
dmr1053394	chr5	84925912	84925912	+	13864	-14567	rs13160084	chr5	84911345	84911345	108	74.2078	0.87327	955.8	5.39602e-08	0.24045	-0.458858	0.009999	0.0127175
dmr1053409	chr5	84943467	84943466	+	13973	-967349	rs1019448	chr5	83976118	83976118	108	79.7344	0.589034	5461.61	1.01068e-10	0.322117	-0.851999	0.00469953	0.00639561
dmr1053415	chr5	84951539	84951538	+	13996	-49095	rs12515472	chr5	84902444	84902444	108	75.1148	0.776308	4184.13	1.03818e-09	0.292826	-0.5346	0.0119988	0.00707181
dmr1053437	chr5	84988235	84988234	+	14142	-126885	rs13165966	chr5	84861350	84861350	108	116.321	0.97425	2569.38	3.06405e-05	0.149253	0.357071	0.0448955	0.0418751
dmr1053452	chr5	85006937	85006936	+	14168	-791794	rs73140569	chr5	84215143	84215143	108	82.8668	1.15714	2051.61	1.37015e-10	0.318357	-0.499403	9.999e-05	7.43201e-06
dmr1053470	chr5	85071655	85071654	+	14164	969804	rs2974101	chr5	86041458	86041458	108	117.113	0.942036	1794.1	3.78718e-06	0.180262	0.355467	0.00449955	0.00381509
dmr1053477	chr5	85107135	85107135	+	14107	17948	rs11413604	chr5	85125083	85125083	108	117.144	0.961237	1527.21	7.44808e-11	0.32587	-0.453175	9.999e-05	3.65629e-08
dmr1053483	chr5	85115653	85115652	+	14093	-155469	rs7705637	chr5	84960184	84960184	108	100.417	0.918785	1959.29	4.97562e-06	0.176264	-0.45804	0.0332967	0.0294205
dmr1053529	chr5	85200895	85200894	+	14237	-8316	rs564970131	chr5	85192579	85192579	108	75.5895	0.54046	5672.51	2.2706e-10	0.312071	2.0998	0.0255974	0.0214159
dmr1053560	chr5	85263817	85263817	+	14307	36503	rs4582319	chr5	85300320	85300320	108	107.504	0.940067	2641.59	1.28131e-06	0.195978	0.423561	0.00549945	0.0051318
dmr1053620	chr5	85426568	85426567	+	14636	-524124	rs12515472	chr5	84902444	84902444	108	106.27	0.885591	3496.79	5.38403e-07	0.20837	-0.555009	0.00689931	0.00485115
dmr1053742	chr5	85779688	85779687	+	14549	-877244	rs12515472	chr5	84902444	84902444	108	101.577	0.81986	5079.04	5.20421e-07	0.208852	-0.549942	0.0208979	0.0155534
dmr1053767	chr5	85825689	85825688	+	14489	150699	rs397968915	chr5	85976387	85976387	108	109.223	0.938962	1650.32	8.62469e-07	0.201656	-0.434416	0.00209979	0.00190174
dmr1053859	chr5	86062583	86062582	+	14319	840543	rs6862365	chr5	86903125	86903125	108	110.109	0.945867	1889.26	2.55763e-06	0.185983	-0.320839	0.00659934	0.00531317
dmr1053881	chr5	86148233	86148232	+	14247	-6367	rs12055343	chr5	86141866	86141866	108	113.738	0.948347	1319.45	2.16224e-06	0.188421	-0.30533	0.00239976	0.00218229
dmr1053893	chr5	86172656	86172656	+	14207	41359	rs12523177	chr5	86214015	86214015	108	83.4469	0.976688	2518.53	2.43625e-17	0.486914	-0.376286	9.999e-05	4.24912e-10
dmr1053913	chr5	86221450	86221449	+	14062	-330694	rs1438740	chr5	85890756	85890756	108	116.543	0.956114	1191.52	4.72883e-05	0.142709	0.433849	0.0353965	0.033111
dmr1053922	chr5	86239172	86239171	+	14018	742737	rs3884598	chr5	86981908	86981908	108	112.134	0.931033	1233.72	3.80162e-06	0.180206	-0.438645	0.00559944	0.00467733
dmr1053946	chr5	86290767	86290767	+	13894	750300	rs4270730	chr5	87041067	87041067	108	117.144	0.944252	1447.78	5.5265e-05	0.14035	-0.42364	0.0469953	0.0464788
dmr1054138	chr5	86874246	86874245	+	11985	140151	rs2624204	chr5	87014396	87014396	108	103.697	0.898169	1516.09	7.57121e-07	0.203517	0.382022	0.00469953	0.00375382
dmr1054273	chr5	87197405	87197404	+	11173	647846	rs710362	chr5	87845250	87845250	108	72.6574	1.13855	2124.93	2.16846e-07	0.221191	-0.953444	0.0335966	0.0274197
dmr1054347	chr5	87505105	87505104	+	10278	286053	rs11740855	chr5	87791157	87791157	108	96.4406	0.940127	3154.69	2.03228e-06	0.189319	-0.446652	0.0350965	0.0288838
dmr1054360	chr5	87549182	87549181	+	10323	-669071	rs2452753	chr5	86880111	86880111	108	126.225	0.951181	2629.62	1.10316e-05	0.164515	-0.250086	0.00979902	0.00689757
dmr1054431	chr5	87851160	87851159	+	9673	-960168	rs13182374	chr5	86890992	86890992	108	78.5109	1.1397	2245.02	6.8602e-07	0.204923	-0.276051	0.040496	0.0316908
dmr1054453	chr5	87927623	87927622	+	9330	-956501	rs12109445	chr5	86971122	86971122	108	100.87	0.854209	2174.58	5.62078e-06	0.174474	-0.454574	0.0489951	0.0446679
dmr1054499	chr5	88043567	88043566	+	9010	-198261	rs840807	chr5	87845306	87845306	108	112.598	0.862314	1507.58	1.6563e-07	0.224955	-0.466724	0.00089991	0.000488833
dmr1054523	chr5	88131489	88131488	+	8725	782527	rs567207147	chr5	88914015	88914015	108	99.5098	0.803746	2515.82	1.0897e-06	0.198306	-0.719569	0.0267973	0.0204457
dmr1054545	chr5	88201089	88201088	+	8552	-729276	rs7728691	chr5	87471813	87471813	108	51.2789	1.30314	6166.53	1.15998e-10	0.320417	-0.656224	0.0429957	0.0203486
dmr1054569	chr5	88306823	88306822	+	8530	-392694	rs57155324	chr5	87914129	87914129	108	75.1465	0.748941	13252.5	1.03639e-09	0.292848	1.90197	0.0541946	0.0200318
dmr1054602	chr5	88398430	88398429	+	8534	795749	rs59257616	chr5	89194178	89194178	108	85.957	1.11968	1989.45	1.42495e-07	0.22705	0.87424	0.00549945	0.00272296
dmr1054730	chr5	88970380	88970380	+	9155	-15323	rs3040084	chr5	88955057	88955057	108	129.263	0.930133	1369.12	1.70999e-10	0.315606	-0.424113	9.999e-05	1.51807e-08
dmr1054732	chr5	88979301	88979426	+	9147	-122589	rs76714486	chr5	88856712	88856712	108	39.3926	1.76128	1316.67	1.78477e-10	0.315074	-0.497909	0.00219978	0.0229396
dmr1054786	chr5	89225477	89225476	+	9304	-775912	rs10074877	chr5	88449565	88449565	108	53.5043	1.60659	1248.68	4.93782e-08	0.241664	-0.32188	0.0205979	0.0333159
dmr1054798	chr5	89279242	89279241	+	9332	723541	rs186628655	chr5	90002782	90002782	108	39.3293	0.877978	309.407	1.0281e-10	0.321907	-38.1191	0.0245975	0.0498464
dmr1054817	chr5	89365101	89365100	+	9493	736675	rs1611867	chr5	90101775	90101775	108	91.8211	0.866322	1722.8	5.44004e-07	0.208223	-0.733925	0.0159984	0.0136868
dmr1054821	chr5	89389432	89389431	+	9523	-146146	rs10064570	chr5	89243286	89243286	108	100.037	0.862614	2232.67	3.06297e-06	0.183359	-0.596189	0.0355964	0.0293174
dmr1054844	chr5	89489864	89489864	+	9546	-26782	rs13176213	chr5	89463082	89463082	108	128.535	0.929736	2113.91	1.07351e-06	0.19852	0.290493	0.00029997	0.000401247
dmr105488	chr1	232401429	232401428	+	13809	-332140	rs2806471	chr1	232069289	232069289	108	94.4051	0.923573	2613.32	8.9084e-07	0.201193	-0.482576	0.0192981	0.0164672
dmr1054906	chr5	89650294	89650293	+	9813	942452	rs57536334	chr5	90592745	90592745	108	82.0758	0.889356	3112.88	3.43867e-07	0.214714	-0.579863	0.0558944	0.042711
dmr1054937	chr5	89803046	89803045	+	10403	-946334	rs76714486	chr5	88856712	88856712	108	67.4156	0.963548	3888.71	1.82961e-08	0.255129	-0.681712	0.0557944	0.0394423
dmr1055009	chr5	90073654	90073653	+	10965	38990	rs4560581	chr5	90112643	90112643	108	70.3055	0.929118	3557.24	1.32654e-08	0.259443	-0.744148	0.0354965	0.0226398
dmr1055042	chr5	90181440	90181439	+	11164	-752209	rs181785	chr5	89429231	89429231	108	18.457	1.00764	1245.74	2.22281e-24	0.619146	0.398086	0.0418958	0.0363692
dmr1055049	chr5	90198388	90198387	+	11237	321557	rs790081	chr5	90519944	90519944	108	123.736	0.931852	1862.63	1.84732e-05	0.156838	0.259183	0.0138986	0.0119651
dmr105505	chr1	232430559	232430558	+	13852	792250	rs113986589	chr1	233222808	233222808	108	33.2332	1.40699	3614.95	2.7542e-15	0.440466	7.95064	0.0224978	0.010464
dmr1055070	chr5	90300888	90300887	+	11476	-188245	rs4560581	chr5	90112643	90112643	108	56.0461	0.651791	9445	1.26637e-13	0.399875	-0.800851	0.0416958	0.0118507
dmr1055243	chr5	90801497	90801497	+	11600	-23217	rs3107223	chr5	90778280	90778280	108	94.5738	0.887579	1495.97	1.48418e-06	0.193861	-0.566631	0.0193981	0.0174941
dmr1055257	chr5	90851629	90851628	+	11747	-120215	rs2203824	chr5	90731414	90731414	108	46.2164	1.31295	2145.62	1.54813e-11	0.344872	-0.523278	0.00959904	0.0060752
dmr105525	chr1	232456067	232456066	+	13916	250859	rs113194896	chr1	232706925	232706925	108	65.9285	0.602865	5212.84	3.61257e-10	0.306244	83.7187	0.0640936	0.0469282
dmr1055286	chr5	90929357	90929364	+	11798	-48528	rs78280156	chr5	90880829	90880829	108	19.923	1.72789	1764.29	9.50625e-22	0.574216	1.78328	0.00149985	0.00775771
dmr1055292	chr5	90938975	90938974	+	11797	-106833	rs10045071	chr5	90832142	90832142	108	100.29	0.956195	1120.23	1.65983e-05	0.158436	-0.915312	0.0457954	0.0431753
dmr1055376	chr5	91184910	91184909	+	11741	-504152	rs16868970	chr5	90680758	90680758	108	96.5672	0.956855	2801.79	3.27406e-08	0.247263	-0.86435	0.00129987	0.000693362
dmr1055383	chr5	91194568	91194567	+	11752	72134	rs62373923	chr5	91266701	91266701	108	98.3074	0.918613	1716.25	3.76835e-07	0.213422	-0.893673	0.0039996	0.00367734
dmr1055424	chr5	91265437	91265436	+	11833	-609813	rs61525440	chr5	90655624	90655624	108	78.4266	0.739626	3132.5	2.26713e-08	0.252239	-0.511675	0.0359964	0.0249531
dmr1055425	chr5	91269216	91269215	+	11832	-437074	rs10045071	chr5	90832142	90832142	108	108.77	0.98258	2288.12	1.0629e-05	0.165066	-0.816454	0.0268973	0.0240633
dmr1055436	chr5	91292934	91292933	+	11841	403334	rs113450965	chr5	91696267	91696267	108	97.0734	1.18987	2313.54	1.78014e-06	0.191236	-0.636134	0.00549945	0.00554206
dmr1055437	chr5	91294800	91294799	+	11847	-33966	rs59967608	chr5	91260834	91260834	108	39.5191	1.03946	2179.6	3.05149e-12	0.363979	-0.684325	0.0635936	0.0489224
dmr1055443	chr5	91304532	91304531	+	11842	-648908	rs61525440	chr5	90655624	90655624	108	79.3336	0.916143	1827.58	2.90788e-07	0.217075	-0.55255	0.0364964	0.029033
dmr1055477	chr5	91379091	91379090	+	11687	-673149	rs764212	chr5	90705942	90705942	108	116.469	0.951603	1413.85	5.25572e-05	0.141111	-0.911116	0.0479952	0.0442437
dmr1055481	chr5	91390751	91390750	+	11686	-28176	rs10942634	chr5	91362575	91362575	108	89.3637	1.0538	1363.75	6.88311e-10	0.298079	-0.488834	9.999e-05	1.54406e-05
dmr1055503	chr5	91454610	91454609	+	11796	772205	rs148585457	chr5	92226814	92226815	108	67.3523	0.727037	1621.33	6.44246e-09	0.269051	-0.860659	0.0362964	0.0314437
dmr1055513	chr5	91479695	91479694	+	11801	147393	rs116613592	chr5	91627087	91627087	108	121.806	0.979622	2718.07	5.11699e-05	0.141516	3.43596	0.049895	0.0482075
dmr1055550	chr5	91604674	91604674	+	11787	151213	rs35229120	chr5	91755887	91755887	108	113.295	0.937259	2306.51	1.73836e-05	0.157746	-0.501327	0.0361964	0.0318083
dmr105558	chr1	232514131	232514130	+	14187	192795	rs113194896	chr1	232706925	232706925	108	63.2074	0.664215	4801.25	9.8344e-11	0.322454	83.9158	0.0408959	0.0269504
dmr1055651	chr5	91931962	91931961	+	11292	-959789	rs10071827	chr5	90972173	90972173	108	86.2313	0.937094	10061.8	2.76204e-08	0.249569	2.18402	0.0270973	0.00981906
dmr1055657	chr5	91947757	91947756	+	11254	-28014	rs7730541	chr5	91919743	91919743	108	111.618	0.950414	1187.6	5.57171e-06	0.174603	0.311684	0.00819918	0.00612265
dmr1055676	chr5	92053177	92053176	+	11134	-294659	rs13340403	chr5	91758518	91758518	108	129.104	0.952874	3165.73	3.44813e-06	0.181632	-0.410173	0.00219978	0.0016938
dmr1055717	chr5	92214418	92214417	+	11032	812577	rs163947	chr5	93026994	93026994	108	129.969	0.925964	2604.08	2.68174e-05	0.151256	0.246809	0.0171983	0.0151903
dmr1055723	chr5	92219881	92219880	+	11000	-700204	rs72771544	chr5	91519677	91519677	108	100.796	0.906656	3336.03	3.20373e-06	0.182704	-0.843633	0.0410959	0.0333255
dmr1055741	chr5	92281444	92281443	+	10943	-61563	rs73135189	chr5	92219881	92219881	108	86.9168	0.657467	6597.14	6.52013e-09	0.268893	-0.577191	0.0242976	0.0140035
dmr1055802	chr5	92468433	92468433	+	10577	22119	rs11135391	chr5	92490552	92490552	108	117.45	0.903101	1972.52	2.40424e-07	0.219745	-0.479826	0.00059994	0.000346065
dmr1055842	chr5	92635464	92635463	+	10208	-964137	rs144871974	chr5	91671324	91671327	108	87.3176	0.842811	966.468	5.1249e-07	0.20907	-0.494319	0.0164984	0.014536
dmr1055854	chr5	92671501	92671501	+	10169	63357	rs59192322	chr5	92734858	92734858	108	80.9473	0.886069	6512.18	1.67145e-08	0.256344	-0.354924	0.0309969	0.0125872
dmr1055858	chr5	92692329	92692329	+	10117	-4375	rs13355146	chr5	92687954	92687954	108	123.514	0.914501	1313.32	1.61861e-07	0.225276	-0.504299	0.00039996	6.99145e-05
dmr1055900	chr5	92822858	92822857	+	9740	-955826	rs72773402	chr5	91867032	91867032	108	81.4852	1.15885	4015.51	5.88395e-08	0.239263	3.01665	0.0105989	0.00450337
dmr1055901	chr5	92825142	92825141	+	9734	-948255	rs7736013	chr5	91876887	91876887	108	123.968	0.925952	1495.05	3.68482e-05	0.146476	0.296698	0.0248975	0.0204247
dmr1055991	chr5	93193562	93193561	+	8968	-206842	rs34518	chr5	92986720	92986720	108	127.807	0.925449	1239.89	4.35004e-07	0.211393	0.367314	0.00029997	0.000102619
dmr1056125	chr5	93728053	93728052	+	8557	-812092	rs73142838	chr5	92915961	92915961	108	89.3848	0.742288	3925.78	3.6674e-08	0.245721	2.35098	0.0168983	0.0114882
dmr1056216	chr5	94130299	94130298	+	8876	-882632	rs11950401	chr5	93247667	93247667	108	96.1559	0.841004	1387.65	9.3162e-07	0.200552	3.70337	0.0138986	0.0125652
dmr1056375	chr5	94714997	94714997	+	9988	21088	rs7725698	chr5	94736085	94736085	108	121.774	0.919244	2191.3	2.31265e-13	0.393235	0.366135	9.999e-05	1.1814e-10
dmr10563	chr1	13625303	13625302	+	12229	879068	rs10803284	chr1	14504370	14504370	108	121.12	0.944632	5893.93	6.13742e-06	0.17318	-0.684035	0.0145985	0.0129494
dmr1056411	chr5	94798530	94798530	+	10135	-5350	rs73133942	chr5	94793180	94793180	108	105.374	0.955836	3854.15	8.27867e-07	0.202241	-0.394162	0.0079992	0.00561012
dmr1056418	chr5	94824439	94824438	+	10218	-81799	rs199581292	chr5	94742639	94742640	108	58.957	1.10677	3745.68	3.88721e-09	0.275704	-0.619243	0.0517948	0.035642
dmr1056517	chr5	95016855	95016854	+	10693	10375	rs11951661	chr5	95027229	95027229	108	22.8023	1.97345	1825.22	2.55872e-16	0.464303	-0.827698	0.0106989	0.0499413
dmr1056571	chr5	95161811	95161924	+	10969	11176	rs251075	chr5	95173100	95173100	108	128.967	0.924398	2800.57	7.62741e-10	0.29677	-0.277639	9.999e-05	1.80054e-07
dmr1056637	chr5	95369020	95369019	+	11711	-427227	rs159022	chr5	94941793	94941793	108	122.365	0.918044	3260.36	2.56753e-06	0.185927	-0.33786	0.00349965	0.0031221
dmr1056737	chr5	95628870	95628869	+	12384	903768	rs261971	chr5	96532637	96532637	108	80.2934	0.875599	3046.36	6.13165e-08	0.238698	6.05795	0.0224978	0.0175171
dmr1056762	chr5	95685994	95685993	+	12464	846644	rs261971	chr5	96532637	96532637	108	78.9961	0.775402	2360.66	1.57782e-08	0.257119	6.60176	0.0123988	0.012592
dmr1056870	chr5	95926810	95926809	+	13055	337982	rs34023054	chr5	96264791	96264791	108	101.102	1.12766	3054.26	1.07998e-07	0.230896	-0.829613	0.00059994	0.00032109
dmr1056895	chr5	96038537	96038536	+	12984	42436	rs6879847	chr5	96080972	96080972	108	117.292	0.949294	1444.27	2.9431e-05	0.149859	-0.317491	0.0250975	0.0237864
dmr1056906	chr5	96091352	96091351	+	13103	131529	rs77005513	chr5	96222880	96222880	108	60.1805	0.669545	22816.2	6.07626e-18	0.499823	-0.83243	0.00119988	0.000215925
dmr1056932	chr5	96173899	96173899	+	13135	-7601	rs4074724	chr5	96166298	96166298	108	115.214	0.939964	1096.01	1.31545e-07	0.228161	0.389157	0.00039996	0.000101435
dmr1056936	chr5	96185039	96185038	+	13157	890935	rs7702930	chr5	97075973	97075973	108	46.6383	1.25089	3792.95	1.88142e-14	0.420438	50.154	0.00359964	0.000365843
dmr1057055	chr5	96485613	96485612	+	13731	47025	rs261971	chr5	96532637	96532637	108	87.4336	0.822796	3395.38	1.15648e-07	0.229948	6.60014	0.0192981	0.016589
dmr1057151	chr5	96645557	96645556	+	14049	892521	rs2972984	chr5	97538077	97538077	108	65.1902	0.601613	3209.94	1.0871e-11	0.349077	-0.875717	0.00889911	0.010632
dmr1057213	chr5	96771621	96771620	+	14471	-653235	rs72785453	chr5	96118386	96118386	108	93.7301	1.11882	3604.39	3.46e-06	0.181581	11.5193	0.0377962	0.0362827
dmr1057238	chr5	96799025	96799024	+	14629	-23633	rs138961474	chr5	96775388	96775392	108	90.5871	0.813351	3109.21	4.37132e-07	0.211324	-0.750096	0.0351965	0.0284652
dmr1057289	chr5	96893441	96893486	+	14815	-2072	rs72107567	chr5	96891367	96891369	108	104.646	1.11383	3935.46	1.84533e-06	0.190716	0.196416	0.0069993	0.0059056
dmr1057357	chr5	97037680	97037679	+	15484	-505043	rs261971	chr5	96532637	96532637	108	66.7512	0.713164	4426.97	7.27583e-10	0.297371	6.0043	0.0439956	0.0280278
dmr1057360	chr5	97042228	97042227	+	15492	-779904	rs7727999	chr5	96262324	96262324	108	28.4449	1.73271	1030.85	3.46453e-14	0.413929	403.716	0.0163984	0.0136503
dmr1057457	chr5	97277028	97277027	+	15900	1262	rs112068118	chr5	97278289	97278289	108	119.707	0.932193	1814.49	2.96043e-05	0.149771	-53.8464	0.0282972	0.0263194
dmr1057458	chr5	97278637	97278636	+	15890	-14820	rs1007998	chr5	97263817	97263817	108	122.882	0.937468	1954.97	1.99729e-05	0.155672	-0.347499	0.0156984	0.0141767
dmr1057475	chr5	97302289	97302288	+	15866	-120162	rs111425828	chr5	97182127	97182127	108	71.2547	0.995195	13767	2.25284e-10	0.312169	2.86451	0.019898	0.00375948
dmr1057502	chr5	97341534	97341534	+	15897	-363059	rs79333364	chr5	96978475	96978475	108	36.8086	1.52097	1929.45	3.02167e-13	0.390264	-0.534686	0.0160984	0.00607005
dmr1057510	chr5	97366075	97366074	+	15933	187	rs11949589	chr5	97366261	97366261	108	87.2754	0.898629	9672.77	1.66232e-07	0.224904	29.1639	0.0526947	0.0372155
dmr1057522	chr5	97383385	97383384	+	15897	-20718	rs4395658	chr5	97362667	97362667	108	118.716	0.927501	1455.74	3.55402e-05	0.14702	0.494332	0.0322968	0.0284826
dmr1057601	chr5	97573537	97573536	+	15786	44765	rs7729239	chr5	97618301	97618301	108	87.9926	0.854952	1733.75	4.63041e-07	0.210508	-0.645596	0.0215978	0.0194391
dmr1057681	chr5	97777328	97777327	+	15672	712869	rs73145755	chr5	98490196	98490196	108	65.148	0.566016	4673.14	1.0926e-10	0.321156	-0.803755	0.0563944	0.0387289
dmr1057718	chr5	97875899	97875898	+	15310	-124027	rs78704271	chr5	97751872	97751872	108	114.729	0.905106	2830.84	1.07052e-05	0.164961	32.6637	0.0276972	0.0244935
dmr1057724	chr5	97889648	97889648	+	15256	22404	rs1423315	chr5	97912052	97912052	108	73.7543	1.08665	2413.01	1.10972e-08	0.261828	-0.620493	0.00469953	0.00355774
dmr1057731	chr5	97896658	97896658	+	15220	-6674	rs572922233	chr5	97889982	97889984	108	90.4605	0.957282	4039.12	1.93494e-07	0.222785	-0.603925	0.0145985	0.00966118
dmr1057739	chr5	97917107	97917106	+	15144	-375984	rs6891733	chr5	97541123	97541123	108	49.2434	1.20747	1740.62	1.81726e-09	0.285612	-0.940412	0.0570943	0.0465869
dmr1057823	chr5	98113964	98113964	+	15151	11091	rs13165370	chr5	98125055	98125055	108	118.346	0.950722	1685.21	7.77591e-08	0.235432	-0.322663	9.999e-05	5.32296e-05
dmr1057873	chr5	98210984	98210983	+	15287	-642346	rs11402774	chr5	97568638	97568638	108	111.449	0.930006	2762.22	2.08091e-06	0.188977	-0.622117	0.00649935	0.00596845
dmr1057986	chr5	98488515	98488514	+	14726	264427	rs148373671	chr5	98752941	98752941	108	31.6406	0.58629	329.726	5.79352e-16	0.456219	51.3559	0.0693931	0.0460634
dmr1057987	chr5	98489302	98489302	+	14730	-951225	rs2972984	chr5	97538077	97538077	108	27.0738	1.61233	745.53	6.68125e-16	0.454797	-0.644476	0.0089991	0.00437217
dmr1058051	chr5	98640401	98640400	+	14584	349062	rs2927646	chr5	98989462	98989462	108	111.955	0.934573	1848.36	4.25593e-06	0.178554	-0.385203	0.00849915	0.0075703
dmr1058058	chr5	98659330	98659329	+	14593	98638	rs10515283	chr5	98757967	98757967	108	92.0848	0.80083	2123.96	1.34956e-06	0.195231	-0.743171	0.0494951	0.0414966
dmr1058122	chr5	98833559	98833558	+	14318	-3031	rs331929	chr5	98830528	98830528	108	112.177	0.974891	1405.25	1.67871e-05	0.158268	-0.527307	0.0180982	0.017986
dmr1058258	chr5	99170888	99170887	+	13975	24187	rs10070229	chr5	99195074	99195074	108	24.4055	1.52014	1167.38	6.30492e-16	0.455376	-0.82006	0.0222978	0.0415024
dmr1058288	chr5	99208971	99208970	+	14131	-988894	rs78534226	chr5	98220077	98220077	108	65.9285	1.20303	1429.06	1.48982e-08	0.257888	2.99497	0.00539946	0.00539909
dmr1058295	chr5	99212612	99212612	+	14150	-956666	rs68030308	chr5	98255946	98255946	108	98.1176	1.02631	1756.24	9.20012e-07	0.200732	-0.595583	0.00559944	0.00438816
dmr1058319	chr5	99243226	99243225	+	14112	143641	rs11278923	chr5	99386866	99386872	108	97.2949	0.807471	2445.02	1.23729e-06	0.196481	0.371649	0.0281972	0.0263845
dmr1058360	chr5	99358998	99358998	+	14166	-33497	rs58585871	chr5	99325501	99325501	108	105.195	0.953432	1017.38	1.31735e-05	0.161879	-0.524863	0.0259974	0.0212096
dmr105837	chr1	232914998	232914997	+	14965	-174210	rs9988597	chr1	232740788	232740788	108	73.1848	1.05759	2295.72	9.39662e-08	0.232821	98.0934	0.0160984	0.0203415
dmr1058418	chr5	99519114	99519114	+	13992	2014	rs62374990	chr5	99521128	99521128	108	117.766	0.951725	1523.47	1.24415e-06	0.196401	0.352517	0.00149985	0.000910877
dmr1058421	chr5	99523849	99523848	+	13990	304468	rs58274415	chr5	99828316	99828316	108	123.567	0.955918	2238.97	3.9487e-05	0.145433	-0.691284	0.0310969	0.028984
dmr1058426	chr5	99534730	99534730	+	13987	-71427	rs34386644	chr5	99463302	99463303	108	116.691	0.947388	980.193	8.54408e-06	0.1683	0.419644	0.00649935	0.00497227
dmr105842	chr1	232918568	232918567	+	14984	-70606	rs113456784	chr1	232847962	232847962	108	97.8434	0.924509	2474.35	4.09187e-06	0.17913	-0.868153	0.0407959	0.0383514
dmr1058512	chr5	99814462	99814462	+	14140	2927	rs6878318	chr5	99817389	99817389	108	115.741	0.953623	947.688	7.06142e-12	0.354175	-0.500481	9.999e-05	3.14857e-09
dmr1058632	chr5	100120639	100120638	+	13885	-902398	rs56025306	chr5	99218241	99218241	108	101.081	0.935394	1402.68	1.40946e-05	0.160873	-0.588443	0.0471953	0.0465963
dmr1058657	chr5	100188529	100188528	+	13761	424415	rs9885114	chr5	100612943	100612943	108	62.775	0.93662	8844.36	1.81414e-10	0.314871	-0.741885	0.0342966	0.0145983
dmr1058664	chr5	100203691	100203690	+	13731	-448527	rs72783324	chr5	99755164	99755164	108	115.763	0.952009	1155.08	3.60545e-05	0.146804	-0.679827	0.0269973	0.0264125
dmr1058666	chr5	100207189	100207188	+	13711	-522431	rs111624073	chr5	99684758	99684758	108	36.9984	1.0098	207.778	2.67293e-11	0.338324	1.13417	0.00469953	0.0202988
dmr1058688	chr5	100259820	100259819	+	13679	524358	rs7721627	chr5	100784177	100784177	108	119.264	0.943498	1173.31	5.80284e-05	0.139611	-0.501902	0.0355964	0.0344752
dmr1058712	chr5	100333537	100333536	+	13826	31698	rs10463710	chr5	100365234	100365234	108	116.174	0.947123	2700.01	1.56942e-05	0.159272	-0.3336	0.029897	0.0250788
dmr105875	chr1	232971635	232971634	+	15169	516635	rs9645295	chr1	233488269	233488269	108	93.9727	0.946194	1913.47	3.955e-06	0.179628	-0.341779	0.040296	0.0391525
dmr1058766	chr5	100463530	100463530	+	14226	93013	rs188624609	chr5	100556543	100556543	108	111.913	0.866382	2634.48	1.90237e-06	0.190276	-0.499402	0.00859914	0.007362
dmr1058796	chr5	100556740	100556739	+	14475	-177245	rs2614436	chr5	100379495	100379495	108	88.4672	0.830502	1652.42	1.15492e-11	0.348359	0.524174	0.00019998	1.44269e-05
dmr1058810	chr5	100587175	100587175	+	14482	-386990	rs70984391	chr5	100200185	100200185	108	115.045	0.906748	2140.09	1.34302e-05	0.161592	0.276617	0.0268973	0.0228604
dmr1058862	chr5	100707425	100707424	+	14660	-737192	rs13163913	chr5	99970233	99970233	108	56.8371	1.13186	925.196	1.19477e-08	0.260842	-0.50933	0.0124988	0.020117
dmr1058885	chr5	100776953	100776952	+	14714	-222043	rs113583705	chr5	100554910	100554910	108	51.9645	0.858461	2807.54	2.73249e-11	0.338059	2.10497	0.040196	0.0224771
dmr1058980	chr5	101171294	101171293	+	14691	-512618	rs12514622	chr5	100658676	100658676	108	110.12	0.94883	1068.93	4.19687e-05	0.144513	-0.444382	0.0482952	0.0446805
dmr1059133	chr5	101530063	101530063	+	15101	212200	rs79942785	chr5	101742263	101742263	108	26.1773	1.62621	2315.64	1.91735e-18	0.510303	-0.762394	0.00409959	0.00391486
dmr1059230	chr5	101773793	101773792	+	15302	366518	rs11740476	chr5	102140310	102140310	108	41.1328	0.933232	294.827	2.22065e-11	0.340554	-75.387	0.00459954	0.0157717
dmr1059249	chr5	101807091	101807091	+	15331	60103	rs4703194	chr5	101867194	101867194	108	112.324	0.877083	2346.13	2.67726e-07	0.218236	-0.377746	0.00229977	0.00100492
dmr1059283	chr5	101890790	101890789	+	15386	-256596	rs33937674	chr5	101634192	101634194	108	81.8965	1.12946	3816.07	7.71988e-09	0.266656	-0.337655	0.00229977	0.000805114
dmr1059326	chr5	101979232	101979231	+	15310	-68712	rs11948817	chr5	101910520	101910520	108	102.062	0.963368	1357.29	1.32693e-07	0.22804	-0.628801	0.00079992	0.000539217
dmr1059376	chr5	102107129	102107128	+	15490	-46174	rs28406406	chr5	102060955	102060955	108	99.9105	0.86469	2415.7	2.55108e-06	0.18602	-0.492828	0.030197	0.0271799
dmr1059381	chr5	102126134	102126133	+	15512	-451355	rs67381573	chr5	101674779	101674779	108	40.9324	1.11083	4397.79	3.19867e-17	0.484344	4.57112	0.00709929	0.000438254
dmr1059402	chr5	102188431	102188438	+	15472	-96258	rs11955950	chr5	102092173	102092173	108	97.6219	0.884961	1763.68	2.0811e-06	0.188975	-0.565961	0.019598	0.0198372
dmr1059446	chr5	102295639	102295638	+	15297	132203	rs148690975	chr5	102427841	102427845	108	118.695	0.904582	1964.62	1.21838e-05	0.16304	0.195966	0.0163984	0.0143589
dmr1059455	chr5	102307199	102307199	+	15281	60293	rs201933155	chr5	102367492	102367492	108	114.265	0.95949	850.892	1.93384e-05	0.156154	-0.38527	0.0132987	0.0115171
dmr1059556	chr5	102541523	102541522	+	14737	50205	rs10479237	chr5	102591727	102591727	108	79.0699	0.880681	4247.62	3.31736e-08	0.247084	-0.926971	0.029997	0.017883
dmr1059587	chr5	102612590	102612590	+	14697	77848	rs1469040	chr5	102690438	102690438	108	119.644	0.935391	1147.62	1.50635e-09	0.288037	-0.431169	9.999e-05	6.27897e-07
dmr1059680	chr5	102818952	102818951	+	14487	801466	rs59531312	chr5	103620417	103620417	108	38.2535	1.71547	1682.84	2.06247e-11	0.34144	-0.509066	0.0137986	0.0155837
dmr1059694	chr5	102848247	102848246	+	14491	-951628	rs6877283	chr5	101896619	101896619	108	90.5238	1.10793	2773.62	3.37281e-06	0.181954	11.3126	0.0432957	0.0398928
dmr1059766	chr5	103092139	103092138	+	14315	-992358	rs899043	chr5	102099781	102099781	108	124.801	0.945246	1728.75	5.5686e-05	0.140235	-0.341865	0.0339966	0.0312806
dmr1059840	chr5	103379813	103379812	+	13993	577228	rs149535870	chr5	103957040	103957040	108	108.2	0.905591	2027.86	3.19989e-06	0.182722	3.7307	0.0127987	0.0105969
dmr1059912	chr5	103635609	103635609	+	13674	-3400	rs1288866	chr5	103632209	103632209	108	75.9902	1.11925	4110.49	1.25464e-15	0.448466	-0.324297	9.999e-05	1.13427e-08
dmr1059971	chr5	103773441	103773441	+	13728	997896	rs1443069	chr5	104771337	104771337	108	116.902	0.950406	1216.98	1.24984e-05	0.162661	0.404846	0.010499	0.00867828
dmr1059977	chr5	103781776	103781775	+	13732	320770	rs34879952	chr5	104102545	104102548	108	85.3242	0.784974	5376.2	1.98541e-08	0.254029	-0.619939	0.0219978	0.0121632
dmr1060019	chr5	103872101	103872100	+	13811	-332242	rs294098	chr5	103539859	103539859	108	120.361	0.942432	1714.31	3.18443e-05	0.148674	-0.394987	0.0251975	0.0244565
dmr1060020	chr5	103877870	103877869	+	13828	997153	rs116732287	chr5	104875022	104875022	108	87.5602	0.743038	25676.7	7.11345e-09	0.26774	2.80816	0.0473953	0.0208204
dmr1060069	chr5	104003259	104003258	+	14034	291541	rs537172836	chr5	104294799	104294799	108	53.8418	0.870258	3744.52	1.64148e-10	0.316115	22.158	0.0677932	0.0420606
dmr1060088	chr5	104039763	104039763	+	14109	162917	rs5870097	chr5	104202680	104202680	108	117.461	0.962411	1688.1	1.90785e-06	0.190234	0.326722	0.00159984	0.00149453
dmr1060090	chr5	104043252	104043251	+	14104	868436	rs319912	chr5	104911687	104911687	108	108.928	0.935615	1924.45	1.51244e-05	0.159823	-0.298625	0.0372963	0.0342041
dmr1060094	chr5	104056281	104056281	+	14125	108796	rs17396015	chr5	104165077	104165077	108	103.475	0.949371	1600.68	6.31046e-06	0.172771	-0.557889	0.0237976	0.0197719
dmr1060095	chr5	104059309	104059308	+	14115	-417275	rs17155616	chr5	103642034	103642034	108	43.991	1.77139	3387.3	7.95375e-11	0.325064	-0.490996	0.00589941	0.0131956
dmr1060109	chr5	104086461	104086460	+	14112	-43183	rs6596556	chr5	104043278	104043278	108	119.275	0.964751	1875.46	1.37402e-05	0.161252	-0.40261	0.0136986	0.0108877
dmr1060216	chr5	104390847	104390846	+	14322	568987	rs9327918	chr5	104959833	104959833	108	118.304	1.01002	4140.05	1.11942e-05	0.164298	-1.53707	0.0183982	0.0167053
dmr1060259	chr5	104532540	104532540	+	14450	6021	rs4515268	chr5	104538561	104538561	108	117.682	0.984081	1751.06	6.63605e-11	0.327284	-0.474034	9.999e-05	2.19089e-08
dmr1060260	chr5	104538111	104538110	+	14458	884230	rs10479326	chr5	105422340	105422340	108	112.44	0.9479	4949.65	1.42694e-06	0.194428	-0.353065	0.00739926	0.00580742
dmr1060341	chr5	104739747	104739747	+	14423	-62869	rs325507	chr5	104676878	104676878	108	104.741	0.858705	3629.7	7.53868e-16	0.453589	0.465803	9.999e-05	2.92975e-10
dmr1060439	chr5	105024962	105024961	+	13814	-41199	rs13436122	chr5	104983763	104983763	108	91.2516	0.839848	5548.85	2.88213e-07	0.2172	-0.614776	0.0421958	0.0282763
dmr1060461	chr5	105087719	105087718	+	13651	-88489	rs72784232	chr5	104999230	104999230	108	115.256	0.943204	1951.32	3.7848e-05	0.146072	-0.71699	0.0531947	0.048672
dmr1060485	chr5	105201586	105201586	+	13391	5201	rs931738	chr5	105206787	105206787	108	120.846	0.946754	3215.57	2.6383e-07	0.218442	-0.458707	0.00029997	0.000268396
dmr1060491	chr5	105222226	105222225	+	13360	-927427	rs537172836	chr5	104294799	104294799	108	49.6125	0.726331	4320.57	1.20124e-13	0.400454	23.6977	0.0321968	0.0132844
dmr1060547	chr5	105441300	105441299	+	13321	660668	rs10072753	chr5	106101967	106101967	108	81.4008	0.859838	1888.59	6.25966e-07	0.206228	1.51713	0.0573943	0.0496667
dmr1060608	chr5	105609244	105609243	+	13323	250737	rs6880873	chr5	105859980	105859980	108	93.3082	0.94404	3706.99	5.09498e-07	0.209153	-0.659353	0.019798	0.0148152
dmr1060633	chr5	105664091	105664090	+	13146	590182	rs34673837	chr5	106254272	106254272	108	88.2246	1.00547	3266.48	4.20401e-07	0.211876	2.08328	0.020498	0.0153755
dmr1060778	chr5	106136124	106136123	+	13228	-841367	rs75925920	chr5	105294757	105294757	108	10.1461	1.84384	1161.06	2.62862e-34	0.750153	-0.882596	0.00089991	0.0462149
dmr1060784	chr5	106163283	106163282	+	13248	-331923	rs115536276	chr5	105831360	105831360	108	106.334	0.930298	2732.08	7.88564e-06	0.169485	1.60331	0.0357964	0.033245
dmr1060815	chr5	106309888	106309887	+	13371	-170656	rs34083462	chr5	106139232	106139232	108	100.997	0.961458	1545.14	1.14541e-05	0.163957	1.86815	0.0417958	0.0388816
dmr1060837	chr5	106417280	106417349	+	13354	-221501	rs10077165	chr5	106195779	106195779	108	56.9953	1.3408	3609.06	1.19323e-12	0.374781	0.65684	0.00059994	7.20023e-05
dmr1060858	chr5	106490417	106490417	+	13334	-83442	rs373470433	chr5	106406972	106406975	108	92.3168	0.929354	2919.72	1.74885e-07	0.224197	0.734069	0.00759924	0.00609813
dmr1060974	chr5	106813532	106813531	+	13544	-256178	rs7723880	chr5	106557354	106557354	108	88.3617	0.863554	3307.96	2.73028e-07	0.21796	-0.568364	0.0254975	0.0214674
dmr1061008	chr5	106905372	106905372	+	13643	-19161	rs2463034	chr5	106886211	106886211	108	120.477	0.957114	2398.66	8.73082e-06	0.16798	-0.361189	0.00929907	0.00796891
dmr106102	chr1	233448868	233448867	+	15114	-305330	rs6684465	chr1	233143538	233143538	108	73.6066	0.763393	12100.5	2.22538e-10	0.312322	-0.452299	0.0187981	0.00950886
dmr1061034	chr5	106976472	106976472	+	13798	-19718	rs72784366	chr5	106956754	106956754	108	103.855	0.933095	1531.34	1.55956e-06	0.193147	-0.510454	0.00669933	0.00564886
dmr1061049	chr5	106999776	106999775	+	13862	350087	rs1593022	chr5	107349862	107349862	108	69.3457	0.687124	7568.07	4.50079e-10	0.30347	-0.479571	0.0434957	0.0271278
dmr1061075	chr5	107055738	107055738	+	13970	-957	rs4957684	chr5	107054781	107054781	108	90.7559	0.958596	1420.6	2.51458e-06	0.18623	-0.570317	0.0261974	0.0269105
dmr1061103	chr5	107152079	107152078	+	14218	65599	rs2410978	chr5	107217677	107217677	108	96.2719	0.884279	2917.87	1.13638e-06	0.197703	-0.562781	0.0242976	0.0219196
dmr1061131	chr5	107235217	107235216	+	14378	-462162	rs62379587	chr5	106773055	106773055	108	70.9277	0.721671	5572.06	2.86579e-09	0.279691	-0.982026	0.0489951	0.0350375
dmr1061191	chr5	107356446	107356445	+	14368	222509	rs755966	chr5	107578954	107578954	108	67.5527	0.669262	8365.4	3.27037e-10	0.307497	1.99136	0.0649935	0.0350548
dmr1061193	chr5	107359379	107359379	+	14378	-283589	rs72780128	chr5	107075790	107075790	108	18.7734	1.83427	2766	3.12667e-22	0.582839	33.2193	0.0127987	0.0209577
dmr1061265	chr5	107504102	107504101	+	14593	-438	rs28826	chr5	107503664	107503664	108	114.845	0.953592	2563.88	7.88831e-10	0.29634	-0.532816	9.999e-05	1.16951e-06
dmr1061328	chr5	107682658	107682657	+	14963	13981	rs13160949	chr5	107696638	107696638	108	114.265	0.951474	1653.5	1.44942e-10	0.31766	-0.424349	9.999e-05	1.59767e-07
dmr1061424	chr5	107860778	107860778	+	14720	-6507	rs62359630	chr5	107854271	107854271	108	84.2484	0.903103	1123.15	1.02363e-06	0.199203	0.297761	0.0237976	0.0274138
dmr1061470	chr5	107977051	107977050	+	14589	-399168	rs77150802	chr5	107577883	107577883	108	63.9246	0.71876	5044.75	9.612e-11	0.322736	2.43492	0.0283972	0.0181668
dmr1061577	chr5	108212133	108212133	+	14923	-244258	rs17165766	chr5	107967875	107967875	108	97.643	0.925873	1717.71	1.65456e-06	0.192293	-0.447202	0.0122988	0.0130868
dmr1061664	chr5	108454754	108454753	+	15254	82632	rs4128455	chr5	108537385	108537385	108	101.018	0.968944	1367.07	1.0551e-08	0.262501	-0.602589	0.00019998	5.9653e-05
dmr1061695	chr5	108541373	108541372	+	15293	977731	rs62375320	chr5	109519103	109519103	108	98.0543	0.816642	3547.3	3.53099e-07	0.21434	-0.772763	0.0133987	0.0125701
dmr1061824	chr5	108808728	108808727	+	15141	847001	rs10447251	chr5	109655728	109655728	108	110.088	0.955684	1513.82	4.64237e-06	0.177281	-0.500121	0.00929907	0.00725493
dmr1061848	chr5	108885798	108885798	+	15066	-169974	rs75495105	chr5	108715824	108715824	108	61.657	0.909028	4397.92	7.638e-10	0.296752	1.66332	0.0375962	0.0229869
dmr1061898	chr5	109052648	109052648	+	15339	-7345	rs56891645	chr5	109045303	109045303	108	122.755	0.939235	4390.23	7.34988e-07	0.20394	-0.315691	0.00179982	0.000911524
dmr1061922	chr5	109106152	109106152	+	15419	-76692	rs1427863	chr5	109029460	109029460	108	115.847	0.969719	1940.52	3.14224e-07	0.215984	-0.339573	0.00049995	0.000296438
dmr106199	chr1	233585698	233585697	+	15306	-23518	rs6657727	chr1	233562180	233562180	108	68.175	0.812031	1396.49	1.54758e-08	0.257378	-0.725328	0.019998	0.0253938
dmr1062043	chr5	109396989	109396989	+	15831	-117638	rs10040145	chr5	109279351	109279351	108	125.814	0.976622	3823.34	4.0384e-05	0.145094	-0.276473	0.0417958	0.0382253
dmr1062082	chr5	109475639	109475638	+	15703	-500987	rs73211560	chr5	108974652	108974652	108	86.7797	0.922259	1678.69	2.10793e-06	0.18879	-0.690846	0.0454955	0.0473065
dmr1062250	chr5	109895692	109895692	+	15421	-12251	rs35222115	chr5	109883441	109883441	108	103.328	0.94053	1975.37	1.45821e-06	0.194116	-0.55273	0.00839916	0.00682791
dmr1062390	chr5	110223227	110223227	+	15206	838	rs55857315	chr5	110224065	110224065	108	104.92	0.899952	3059.41	3.81157e-11	0.334036	-0.549567	9.999e-05	1.0652e-06
dmr1062518	chr5	110521038	110521037	+	14811	859694	rs17313250	chr5	111380731	111380731	108	76.2855	0.875926	2336.88	5.51125e-09	0.271113	1.90664	0.00679932	0.00509063
dmr1062558	chr5	110612768	110612767	+	14948	767964	rs17313250	chr5	111380731	111380731	108	77.741	0.808205	1783.93	1.14439e-07	0.230094	1.68766	0.0279972	0.0307327
dmr1062617	chr5	110757974	110757974	+	14895	37090	rs193469	chr5	110795064	110795064	108	106.566	0.89677	3012.1	5.24367e-14	0.409471	0.394153	9.999e-05	2.38447e-09
dmr1062631	chr5	110789705	110789704	+	14900	869950	rs7701568	chr5	111659654	111659654	108	109.624	0.901102	3106.74	1.20173e-05	0.163244	-0.74709	0.049695	0.0461497
dmr1062695	chr5	110940506	110940505	+	14787	-600273	rs73213051	chr5	110340233	110340233	108	36.4395	0.852447	11244.3	6.52109e-28	0.67216	-0.782941	0.00319968	1.8706e-05
dmr1062713	chr5	110985840	110985839	+	14679	568830	rs79014570	chr5	111554669	111554669	108	79.2176	0.639354	11868.3	3.93594e-11	0.333647	-0.801125	0.0108989	0.00459442
dmr1062739	chr5	111059480	111059480	+	14568	-719916	rs59010650	chr5	110339564	110339564	108	27.4113	1.66807	3304.8	2.49579e-20	0.547845	-0.695181	0.00179982	0.00043406
dmr1062792	chr5	111171198	111171197	+	14558	209534	rs17313250	chr5	111380731	111380731	108	110.584	0.924267	3141.22	8.27254e-06	0.168777	1.52642	0.0312969	0.0277598
dmr1062803	chr5	111201528	111201527	+	14540	136461	rs73232056	chr5	111337988	111337988	108	87.4863	0.962026	4282.73	8.69212e-07	0.201544	1.60788	0.0607939	0.0463958
dmr1062840	chr5	111298574	111298573	+	14434	882643	rs6871287	chr5	112181216	112181216	108	46.0055	1.04145	4289.76	1.04877e-15	0.450274	20.5567	0.00379962	0.000561025
dmr1062993	chr5	111639480	111639479	+	15284	-258749	rs17313250	chr5	111380731	111380731	108	74.5453	0.686677	2673.36	1.56559e-08	0.257223	1.69864	0.0460954	0.037186
dmr1063071	chr5	111841634	111841633	+	15253	-530434	rs73232008	chr5	111311200	111311200	108	74.4082	1.01357	4388.42	3.45473e-08	0.246533	1.69054	0.0263974	0.0195671
dmr1063103	chr5	111908380	111908379	+	15374	-292285	rs6870339	chr5	111616095	111616095	108	118.199	0.939081	1773.81	2.15386e-05	0.154542	0.435048	0.0213979	0.0204099
dmr1063105	chr5	111910265	111910265	+	15379	7034	rs657736	chr5	111917299	111917299	108	92.1375	0.938806	1525.67	1.11174e-06	0.198018	0.497687	0.0151985	0.0141629
dmr1063176	chr5	112095972	112095971	+	15605	-449333	rs11746693	chr5	111646639	111646639	108	34.2563	1.21722	223.899	2.6219e-10	0.310271	-0.740551	0.0132987	0.0450436
dmr1063221	chr5	112192162	112192161	+	15620	426070	rs10057669	chr5	112618231	112618231	108	52.2387	0.836155	9723.39	6.57415e-15	0.431483	1.65605	0.0148985	0.00222032
dmr1063245	chr5	112228352	112228352	+	15635	-624397	rs12658956	chr5	111603955	111603955	108	43.7695	1.05823	2647.47	1.40528e-13	0.398733	-0.667358	0.0160984	0.00519046
dmr1063280	chr5	112333395	112333394	+	15693	-534023	rs6594543	chr5	111799372	111799372	108	114.128	0.955573	3130.46	2.03091e-05	0.155422	0.432818	0.0434957	0.0427798
dmr1063308	chr5	112365602	112365601	+	15676	1	rs79835047	chr5	112365602	112365602	108	106.597	0.94031	3514.12	3.40095e-06	0.181833	-0.512165	0.0222978	0.0181833
dmr1063340	chr5	112436518	112436517	+	15678	-512059	rs34192417	chr5	111924458	111924459	108	114.518	0.951757	2673.34	1.21122e-05	0.163127	0.235886	0.0221978	0.0216716
dmr1063450	chr5	112582724	112582724	+	15777	28433	rs7378752	chr5	112611157	112611157	108	79.5867	0.634853	7350.67	6.81454e-09	0.268309	-0.691107	0.0647935	0.0379591
dmr1063470	chr5	112601304	112601304	+	15771	-500	rs6875324	chr5	112600804	112600804	108	93.7828	1.03463	2755.8	4.51268e-06	0.177696	-0.258704	0.0481952	0.0461957
dmr1063813	chr5	113224244	113224243	+	16889	-18769	rs73244743	chr5	113205475	113205475	108	45.0035	1.11738	2793.3	4.65421e-14	0.410757	1.64353	0.00539946	0.00164834
dmr1063834	chr5	113251843	113251842	+	16907	393704	rs2914171	chr5	113645546	113645546	108	66.1816	0.860927	1307.92	2.49751e-08	0.250932	14.1092	0.0311969	0.0317422
dmr1063989	chr5	113538655	113538654	+	16204	768654	rs55742919	chr5	114307308	114307308	108	50.3508	1.15822	4636.5	4.19569e-13	0.386597	-0.607918	0.00629937	0.00140261
dmr1063990	chr5	113540077	113540077	+	16196	-61795	rs7719254	chr5	113478282	113478282	108	62.5535	0.982845	3684.42	1.14559e-11	0.348456	-0.615146	0.0019998	0.00105026
dmr1063999	chr5	113555522	113555521	+	16205	-620101	rs11336845	chr5	112935420	112935421	108	112.314	0.941507	1961.43	2.91687e-06	0.184071	-0.467631	0.00649935	0.005144
dmr1064081	chr5	113689323	113689322	+	16041	-554594	rs77572619	chr5	113134729	113134729	108	93.9094	0.916663	3990.17	1.99812e-06	0.189565	3.10636	0.0611939	0.0499277
dmr1064083	chr5	113692443	113692442	+	16040	614939	rs1457753	chr5	114307381	114307381	108	116.828	0.973333	1941.03	3.42034e-05	0.147598	-0.51841	0.0364964	0.034546
dmr1064089	chr5	113700034	113700033	+	16060	609696	rs1379560	chr5	114309729	114309729	108	65.9813	0.843346	31430.2	2.01025e-10	0.313591	-0.542023	0.0682932	0.041414
dmr1064102	chr5	113722659	113722658	+	16172	-507965	rs510922	chr5	113214694	113214694	108	111.923	0.965298	2053.4	6.44803e-06	0.172453	-0.507918	0.0118988	0.0106848
dmr1064164	chr5	113827966	113827965	+	16441	5758	rs1482350	chr5	113833723	113833723	108	105.026	0.965511	1446.27	7.37668e-09	0.267259	-0.375635	9.999e-05	2.54222e-05
dmr1064184	chr5	113872349	113872348	+	16591	-704438	rs75561638	chr5	113167911	113167911	108	42.3563	0.829986	3394.11	2.18044e-13	0.393887	-4.16172	0.059894	0.033869
dmr1064186	chr5	113876288	113876287	+	16602	683269	rs601135	chr5	114559556	114559556	108	82.0758	0.927055	1407.12	1.06886e-06	0.198583	-0.438321	0.0390961	0.0394401
dmr1064201	chr5	113909534	113909533	+	16649	400196	rs1379560	chr5	114309729	114309729	108	69.852	0.859807	10366.4	3.21756e-14	0.414721	-0.709452	0.00029997	5.8669e-05
dmr1064240	chr5	114014333	114014332	+	16750	916842	rs147803957	chr5	114931174	114931174	108	84.3223	0.846514	2856.02	1.41019e-07	0.227194	27.2589	0.0227977	0.020572
dmr1064248	chr5	114036925	114036924	+	16798	272805	rs1379560	chr5	114309729	114309729	108	102.484	0.914121	2302.96	7.96164e-06	0.169343	-0.795926	0.0466953	0.0429932
dmr1064262	chr5	114069035	114069034	+	16757	-948474	rs7701321	chr5	113120561	113120561	108	101.123	0.895777	4680.57	3.31952e-06	0.182186	-0.480965	0.0558944	0.0469649
dmr1064303	chr5	114162172	114162171	+	16671	-504884	rs1991491	chr5	113657288	113657288	108	89.6168	0.985837	1213.22	1.87342e-06	0.190498	-0.416391	0.0188981	0.0182596
dmr106430	chr1	233973630	233973629	+	14983	-327243	rs79563820	chr1	233646387	233646387	108	25.3969	2.15221	4225.24	1.77382e-16	0.467889	4.19124	0.00269973	0.0280747
dmr1064321	chr5	114206437	114206437	+	16582	235929	rs145448711	chr5	114442366	114442376	108	75.0832	1.12984	1981.51	4.55341e-07	0.210746	-3.31548	0.0311969	0.0327949
dmr1064324	chr5	114211202	114211202	+	16570	3143	rs6893764	chr5	114214345	114214345	108	110.405	0.943685	1707.82	5.3158e-22	0.578745	-0.52307	9.999e-05	3.57671e-18
dmr1064334	chr5	114239606	114239605	+	16557	-88500	rs398109315	chr5	114151106	114151106	108	117.429	0.954622	2285.88	2.53021e-05	0.152129	-0.269838	0.0321968	0.0303769
dmr1064370	chr5	114316736	114316735	+	16475	-5587	rs2416369	chr5	114311149	114311149	108	74.4082	0.842163	2190.15	1.44669e-08	0.258282	-0.714035	0.0156984	0.0136379
dmr1064444	chr5	114511504	114511503	+	16609	-62324	rs67647257	chr5	114449180	114449180	108	96.4723	1.16571	5317.69	4.01844e-06	0.179395	1.81212	0.0421958	0.0403474
dmr1064518	chr5	114671737	114671737	+	16305	793478	rs10519408	chr5	115465215	115465215	108	85.2293	0.895819	3503.94	5.99565e-07	0.206841	-0.769501	0.060494	0.0480249
dmr1064545	chr5	114716687	114716686	+	16350	-845544	rs35879573	chr5	113871142	113871143	108	93.4348	0.97328	1581.5	6.65081e-06	0.171997	0.383937	0.0483952	0.0477801
dmr1064550	chr5	114733345	114733344	+	16354	226691	rs73243963	chr5	114960035	114960035	108	70.0207	0.796738	1434.2	3.88746e-08	0.244927	2.47107	0.0323968	0.0359378
dmr1064555	chr5	114737728	114737727	+	16349	193447	rs147803957	chr5	114931174	114931174	108	73.6277	0.694922	3975.04	1.38712e-09	0.289101	28.3072	0.019598	0.0162921
dmr1064574	chr5	114781302	114781301	+	16360	-470153	rs2416369	chr5	114311149	114311149	108	66.2766	0.835758	32802.1	9.17148e-11	0.323313	-0.547942	0.0590941	0.0282117
dmr1064588	chr5	114806259	114806258	+	16320	51613	rs6897730	chr5	114857871	114857871	108	123.441	0.942986	3933.85	8.65935e-07	0.201598	-0.34583	0.00079992	0.000881799
dmr1064609	chr5	114843609	114843608	+	16185	87566	rs147803957	chr5	114931174	114931174	108	74.1129	0.754317	3206.59	3.27758e-08	0.247248	25.93	0.0542946	0.0464133
dmr1064623	chr5	114875739	114875738	+	16149	-412450	rs17136627	chr5	114463289	114463289	108	40.2152	1.24689	3543.17	3.56141e-13	0.388431	-0.66929	0.030397	0.0132175
dmr1064636	chr5	114912627	114912626	+	16095	-601478	rs2416369	chr5	114311149	114311149	108	80.3566	0.845642	5033.08	1.64999e-08	0.256518	-0.699104	0.0240976	0.0134497
dmr1064640	chr5	114918180	114918179	+	16070	12995	rs147803957	chr5	114931174	114931174	108	73.5117	0.763323	7258.8	1.38484e-10	0.318225	28.7561	0.0110989	0.00509696
dmr1064641	chr5	114919912	114919911	+	16070	820766	rs249705	chr5	115740677	115740677	108	73.6383	0.932608	2223.45	1.13849e-07	0.230165	0.865857	0.0382962	0.0350255
dmr1064653	chr5	114933879	114933878	+	16074	-626571	rs55742919	chr5	114307308	114307308	108	78.8695	0.950619	3081.17	9.02754e-09	0.264578	-0.66244	0.00659934	0.00385945
dmr1064672	chr5	114984992	114984991	+	16184	769451	rs56959433	chr5	115754442	115754442	108	98.434	0.908617	6325.3	7.95299e-07	0.202815	1.71189	0.0315968	0.023383
dmr1064679	chr5	115000009	115000008	+	16274	-68835	rs147803957	chr5	114931174	114931174	108	73.2059	0.770671	1451.51	8.99145e-08	0.233429	28.2414	0.040396	0.0442962
dmr1064680	chr5	115000584	115000583	+	16280	-69410	rs147803957	chr5	114931174	114931174	108	69.6094	0.710284	4684.19	1.19944e-09	0.290972	28.7008	0.0360964	0.025742
dmr1064732	chr5	115096234	115096234	+	16612	-23039	rs6594863	chr5	115073195	115073195	108	113.811	0.984154	5051.12	3.23995e-07	0.215553	0.284924	0.00149985	0.000888667
dmr1064754	chr5	115147704	115147704	+	16772	14307	rs1422068	chr5	115162011	115162011	108	118.969	0.951023	2784.15	1.70021e-09	0.286473	-0.449764	9.999e-05	1.44858e-06
dmr1064762	chr5	115163107	115163107	+	16794	4845	rs10040143	chr5	115167952	115167952	108	113.885	0.936031	1836.43	1.61145e-06	0.192674	-0.426278	0.00259974	0.00238621
dmr1064804	chr5	115295933	115295932	+	17185	-818781	rs61688956	chr5	114477152	114477152	108	115.868	0.968815	2110.11	3.97121e-05	0.145347	0.440577	0.0462954	0.0478199
dmr1064824	chr5	115350346	115350345	+	17422	-419172	rs147803957	chr5	114931174	114931174	108	61.7836	0.757585	2275.07	1.43167e-09	0.288693	28.2464	0.0483952	0.0357527
dmr1064847	chr5	115385384	115385384	+	17572	-57	rs269543	chr5	115385327	115385327	108	113.031	0.936168	3418.02	1.0273e-11	0.349748	-0.336156	9.999e-05	3.83132e-08
dmr1064882	chr5	115449323	115449322	+	17762	-518149	rs147803957	chr5	114931174	114931174	108	73.4168	0.774547	5810.08	3.52221e-09	0.276996	26.516	0.0369963	0.0223182
dmr1064891	chr5	115477170	115477170	+	17765	-14015	rs2546478	chr5	115463155	115463155	108	115.509	0.949886	1564.53	1.15223e-06	0.197504	-0.380571	0.00139986	0.00111774
dmr1064980	chr5	115690935	115690934	+	17675	-225287	rs10037534	chr5	115465648	115465648	108	97.8434	0.955117	1627.18	7.61841e-06	0.169994	0.593449	0.0406959	0.0390019
dmr1064994	chr5	115711363	115711362	+	17694	718309	rs80238857	chr5	116429671	116429671	108	102.315	0.893429	10416.7	5.5963e-08	0.23995	2.35904	0.00539946	0.00275737
dmr1065000	chr5	115721712	115721711	+	17699	2822	rs1422289	chr5	115724533	115724533	108	116.016	0.958508	1876.78	2.20325e-06	0.188149	-0.37357	0.00249975	0.00229477
dmr1065025	chr5	115775087	115775086	+	17747	-843913	rs147803957	chr5	114931174	114931174	108	87.1488	0.87807	4155.55	2.26372e-07	0.220589	28.0747	0.0305969	0.0244866
dmr1065041	chr5	115814555	115814555	+	17760	419108	rs1031364	chr5	116233663	116233663	108	121.605	0.93695	4296.37	1.2234e-05	0.162979	-0.23173	0.020398	0.0197004
dmr1065049	chr5	115850657	115850656	+	17577	-919483	rs147803957	chr5	114931174	114931174	108	65.5699	0.695566	4374.85	6.4157e-10	0.298974	28.0452	0.0449955	0.0336448
dmr1065135	chr5	116024454	116024453	+	17570	-283777	rs249705	chr5	115740677	115740677	108	77.7094	0.691278	4528.84	7.12302e-09	0.267722	0.776574	0.0313969	0.0251354
dmr1065210	chr5	116124516	116124520	+	17476	11621	rs10078121	chr5	116136141	116136141	108	122.059	0.941652	3887.29	1.35032e-08	0.259206	-0.409672	9.999e-05	1.24076e-05
dmr1065368	chr5	116423793	116423793	+	17628	3967	rs153747	chr5	116427760	116427760	108	115.13	0.976979	1974.62	3.93996e-07	0.212793	-0.418245	0.00069993	0.000390828
dmr106542	chr1	234171016	234171016	+	14745	-584267	rs113403071	chr1	233586749	233586749	108	75.0094	0.903184	15235.4	6.52228e-09	0.268889	-4.33452	0.050495	0.030961
dmr1065490	chr5	116624508	116624507	+	17939	-100768	rs6594971	chr5	116523740	116523740	108	91.5363	0.931478	2037.19	5.15274e-07	0.208993	1.70944	0.0130987	0.0111528
dmr1065512	chr5	116674682	116674681	+	17909	-934005	rs249705	chr5	115740677	115740677	108	56.1199	1.26279	1829.71	1.39226e-08	0.258796	0.882447	0.0250975	0.0354512
dmr1065557	chr5	116739801	116739800	+	17814	-255873	rs192300	chr5	116483928	116483928	108	118.842	0.955105	3529.3	1.56469e-05	0.159317	0.248616	0.0274973	0.0247557
dmr106555	chr1	234203595	234203594	+	14653	-715481	rs12726054	chr1	233488114	233488114	108	94.152	0.959855	5205.38	9.71715e-07	0.199949	-1.59622	0.0347965	0.0294057
dmr1065743	chr5	117091543	117091542	+	17432	-568630	rs73781648	chr5	116522913	116522913	108	65.2535	1.31581	11981	3.34059e-09	0.277689	1.91161	0.0222978	0.0172988
dmr1065755	chr5	117110094	117110093	+	17371	6911	rs4392666	chr5	117117004	117117004	108	57.7336	1.49061	16423	1.90755e-16	0.467179	0.358996	9.999e-05	1.48114e-07
dmr1065764	chr5	117119161	117119160	+	17326	-2157	rs4392666	chr5	117117004	117117004	108	71.0543	0.849788	7258.2	7.38723e-10	0.297178	-0.338087	0.0215978	0.0105179
dmr106577	chr1	234235681	234235681	+	14610	-681830	rs780229	chr1	233553851	233553851	108	102.21	0.792662	27836.7	5.62786e-09	0.270837	-0.662485	0.00789921	0.00218475
dmr1065829	chr5	117306343	117306342	+	17107	-66653	rs78965269	chr5	117239690	117239690	108	86.5371	0.921948	1585.98	2.04668e-06	0.189217	-0.71977	0.0473953	0.0451027
dmr1065914	chr5	117501011	117501010	+	17183	510825	rs2416494	chr5	118011835	118011835	108	112.693	0.959512	1489.27	3.84346e-05	0.14584	-0.45308	0.0446955	0.0441308
dmr1065931	chr5	117529079	117529078	+	17181	826060	rs7707505	chr5	118355138	118355138	108	89.6273	0.961384	1366.06	1.52821e-07	0.226076	-0.70221	0.00489951	0.00307315
dmr1065986	chr5	117651297	117651296	+	17403	562291	rs72778752	chr5	118213587	118213587	108	72.1406	0.840285	1797.01	8.07693e-09	0.266056	217.882	0.00979902	0.0112852
dmr1065999	chr5	117683324	117683323	+	17484	929	rs7702116	chr5	117684252	117684252	108	115.541	0.96506	1607.35	8.91904e-06	0.167665	-0.488544	0.00889911	0.00836599
dmr1066089	chr5	117928989	117928988	+	17044	921084	rs56004980	chr5	118850072	118850072	108	122.702	0.979982	4448.46	3.52917e-05	0.147126	0.485187	0.0505949	0.048192
dmr1066145	chr5	118027097	118027096	+	16993	75212	rs6859254	chr5	118102308	118102308	108	102.653	0.950971	1858.11	6.13529e-06	0.173185	-0.503218	0.0237976	0.0237902
dmr1066181	chr5	118123383	118123382	+	16854	90205	rs72778752	chr5	118213587	118213587	108	51.3211	0.808734	714.416	3.47796e-10	0.306722	210.943	0.0186981	0.028534
dmr106623	chr1	234294274	234294273	+	14432	408462	rs74148541	chr1	234702735	234702735	108	44.5289	1.76936	4180.1	3.79088e-10	0.305637	-0.477719	0.0326967	0.046621
dmr1066246	chr5	118251744	118251743	+	16710	-980367	rs76352310	chr5	117271377	117271377	108	96.3773	1.06004	3344.96	4.39623e-07	0.211243	-0.966007	0.00519948	0.00440408
dmr1066373	chr5	118565606	118565605	+	16540	-352019	rs72778752	chr5	118213587	118213587	108	53.0508	1.12094	1807.14	7.89705e-10	0.296326	191.292	0.0257974	0.0190309
dmr1066390	chr5	118589771	118589770	+	16521	126333	rs9687234	chr5	118716103	118716103	108	75.2098	1.14469	2065.05	1.90446e-08	0.254589	-0.654118	0.00189981	0.00254625
dmr1066408	chr5	118629650	118629649	+	16579	-748930	rs114764901	chr5	117880720	117880720	108	28.8457	1.77711	3074.02	5.61711e-15	0.433118	1.69706	0.0215978	0.0267715
dmr1066477	chr5	118775500	118775499	+	16560	-561913	rs72778752	chr5	118213587	118213587	108	70.3898	0.920079	2833.57	4.57892e-08	0.242695	162.339	0.0531947	0.0398295
dmr1066617	chr5	119112686	119112685	+	16501	-899099	rs72778752	chr5	118213587	118213587	108	53.3566	0.558366	2305.71	8.03508e-13	0.379277	205.601	0.0233977	0.0260621
dmr1066829	chr5	119585912	119585911	+	15862	604536	rs6595216	chr5	120190447	120190447	108	110.436	0.965062	2075.1	2.22889e-05	0.15403	-0.63186	0.0438956	0.0417241
dmr1066916	chr5	119779125	119779124	+	15690	845310	rs28517751	chr5	120624434	120624434	108	88.7625	0.884548	4156.75	8.02153e-08	0.235004	3.85345	0.0130987	0.00928923
dmr1066925	chr5	119805903	119805902	+	15661	-666957	rs111812160	chr5	119138946	119138946	108	47.6824	1.41743	4782.2	1.18248e-11	0.348079	-0.258399	0.00479952	0.00632032
dmr1066937	chr5	119834371	119834371	+	15718	-84597	rs259193	chr5	119749774	119749774	108	120.962	0.965425	2255.68	2.00515e-06	0.189514	-0.285654	0.00169983	0.00141016
dmr106693	chr1	234414756	234414755	+	14320	286499	rs10158075	chr1	234701254	234701254	108	94.4367	0.956686	1625.43	2.26272e-06	0.187762	-0.532218	0.0224978	0.0193687
dmr1067055	chr5	120123586	120123586	+	16167	-38307	rs255793	chr5	120085279	120085279	108	82.2129	1.27653	1742.06	1.76273e-09	0.286006	0.349779	0.00019998	2.40814e-05
dmr1067103	chr5	120228693	120228692	+	16301	-929940	rs6876255	chr5	119298753	119298753	108	114.001	0.96434	2290.12	2.00705e-05	0.155599	-0.327846	0.0320968	0.0307475
dmr106721	chr1	234462141	234462140	+	14218	-936715	rs137970476	chr1	233525426	233525426	108	52.8398	1.18615	5210.82	2.93335e-10	0.308863	-0.666175	0.039596	0.0296214
dmr1067231	chr5	120541129	120541129	+	16793	18019	rs7706727	chr5	120559148	120559148	108	108.939	1.0104	4386.36	6.76177e-07	0.205129	0.259459	0.00419958	0.00247927
dmr1067253	chr5	120582697	120582696	+	16894	-564113	rs10039840	chr5	120018584	120018584	108	113.316	0.963715	1267.05	4.3937e-05	0.14382	0.544833	0.0419958	0.040557
dmr1067276	chr5	120616220	120616219	+	16938	157329	rs13358641	chr5	120773548	120773548	108	101.25	1.06114	3075.14	2.37571e-08	0.251608	0.466298	9.999e-05	0.000115837
dmr1067393	chr5	120899731	120899731	+	17147	3037	rs6859809	chr5	120902768	120902768	108	81.7699	0.874943	4769.49	6.12891e-08	0.238704	-0.488252	0.0354965	0.0216205
dmr1067453	chr5	121069359	121069359	+	16964	-8695	rs41318844	chr5	121060664	121060664	108	114.086	0.951023	2668.45	6.87905e-08	0.237118	-0.39897	9.999e-05	0.000127222
dmr106751	chr1	234499964	234499963	+	14032	128714	rs630579	chr1	234628677	234628677	108	103.17	1.05628	5114.64	5.2802e-06	0.175392	1.5713	0.0373963	0.0351571
dmr106762	chr1	234516594	234516593	+	13945	-1531	rs907624	chr1	234515063	234515063	108	116.986	0.976415	2439.8	9.09192e-11	0.32342	-0.420127	9.999e-05	5.57818e-08
dmr1067741	chr5	121762124	121762123	+	15727	-843693	rs4895291	chr5	120918431	120918431	108	85.377	0.880961	1626.43	3.26053e-07	0.215463	-0.619953	0.0182982	0.0167677
dmr1067745	chr5	121774307	121774306	+	15688	-342835	rs7702849	chr5	121431472	121431472	108	108.306	0.944011	4315.25	2.10326e-06	0.188822	41.5073	0.0148985	0.0116562
dmr1067777	chr5	121864033	121864032	+	15563	-432561	rs7702849	chr5	121431472	121431472	108	73.016	0.755243	2689.34	9.80434e-09	0.263479	42.3968	0.0272973	0.0246392
dmr1067795	chr5	121908609	121908608	+	15452	367750	rs7713471	chr5	122276358	122276358	108	118.262	0.943549	1762.49	4.95249e-05	0.14201	-0.381081	0.0468953	0.0460921
dmr1067820	chr5	121973424	121973423	+	15385	-796007	rs11241584	chr5	121177417	121177417	108	73.343	0.842578	996.994	3.02996e-07	0.216496	0.642409	0.0405959	0.0464936
dmr1067950	chr5	122342817	122342816	+	15000	927826	rs34284084	chr5	123270642	123270642	108	90.7031	1.1676	2588.31	3.30273e-06	0.18226	-0.611413	0.019898	0.0289489
dmr1068003	chr5	122530888	122530887	+	14119	34391	rs1122432	chr5	122565278	122565278	108	89.8594	1.14038	3210.14	4.41895e-08	0.24318	-0.515048	0.00109989	0.000753841
dmr1068006	chr5	122534900	122534900	+	14083	3589	rs12653716	chr5	122538489	122538489	108	118.41	1.00938	3902.66	7.00801e-06	0.171226	-0.377908	0.0108989	0.00935861
dmr1068226	chr5	122998562	122998561	+	13372	792721	rs13174485	chr5	123791282	123791282	108	103.792	1.02457	2522.77	9.45265e-07	0.200344	-0.547962	0.00519948	0.0033505
dmr1068280	chr5	123144144	123144143	+	13434	-4060	rs335158	chr5	123140084	123140084	108	116.775	0.957165	1375.41	3.43055e-05	0.147553	-0.300041	0.0286971	0.0267549
dmr1068326	chr5	123220930	123220930	+	13466	534426	rs4836035	chr5	123755356	123755356	108	116.933	1.05094	3007.99	2.11291e-05	0.15483	-0.496175	0.0258974	0.0232525
dmr1068353	chr5	123259363	123259362	+	13423	329464	rs1609850	chr5	123588826	123588826	108	74.9566	0.647157	18335.7	1.04624e-10	0.321691	0.396325	0.0442956	0.0157459
dmr1068390	chr5	123355520	123355520	+	13558	-644051	rs4836183	chr5	122711469	122711469	108	113.548	0.949534	1156.12	4.9325e-06	0.176392	0.621759	0.00579942	0.00442557
dmr1068416	chr5	123437092	123437091	+	13876	738383	rs1155709	chr5	124175474	124175474	108	30.4066	1.24916	3015.86	8.12917e-26	0.641664	4.47128	0.00029997	7.68868e-06
dmr1068519	chr5	123782079	123782078	+	13928	964266	rs4568360	chr5	124746344	124746344	108	55.4766	0.632289	11882.2	2.35699e-13	0.393024	1.38674	0.0434957	0.021227
dmr1068576	chr5	123896720	123896720	+	14139	-14130	rs7726496	chr5	123882590	123882590	108	115.478	0.963945	3385.94	2.61744e-06	0.185647	-0.424228	0.00479952	0.00492788
dmr1068611	chr5	123972822	123972821	+	14277	262646	rs17501712	chr5	124235467	124235467	108	70.9805	0.688786	34316.5	1.48019e-10	0.317399	6.77416	0.0646935	0.0370471
dmr1068624	chr5	123995707	123995706	+	14343	253311	rs114137121	chr5	124249017	124249017	108	50.0449	1.37092	2468.87	1.71387e-09	0.28637	-0.838077	0.0387961	0.0359755
dmr1068627	chr5	123998112	123998111	+	14344	1	rs330433	chr5	123998112	123998112	108	83.6578	0.60646	7952.49	2.19259e-15	0.442798	-0.320653	0.00029997	2.69965e-05
dmr1068676	chr5	124124434	124124434	+	14396	-10861	rs4240372	chr5	124113573	124113573	108	98.782	0.967352	1536.03	8.21994e-09	0.265823	-0.521635	0.00019998	7.64096e-05
dmr1068705	chr5	124196747	124196746	+	14516	-405465	rs13174485	chr5	123791282	123791282	108	111.396	0.967476	1377.69	3.58692e-05	0.146881	-0.539927	0.040396	0.041208
dmr1068713	chr5	124208360	124208359	+	14501	38998	rs35917549	chr5	124247357	124247357	108	67.2574	0.732076	2994.2	3.18972e-09	0.278293	-0.650994	0.0431957	0.0350845
dmr1068718	chr5	124213791	124213791	+	14541	-422509	rs13174485	chr5	123791282	123791282	108	110.289	0.951167	1617.13	1.42276e-05	0.160733	-0.552375	0.0254975	0.022895
dmr1068763	chr5	124303005	124303004	+	14689	250487	rs10478632	chr5	124553491	124553491	108	89.659	0.780635	13389.1	1.39284e-08	0.25879	2.0477	0.0246975	0.0120847
dmr1068775	chr5	124328872	124328872	+	14716	-27154	rs2545699	chr5	124301718	124301718	108	119.327	0.950314	2703.66	2.75559e-09	0.280203	-0.370417	9.999e-05	2.22593e-06
dmr1068839	chr5	124435609	124435608	+	14732	-12078	rs464387	chr5	124423531	124423531	108	101.798	0.967967	2022.2	2.97815e-10	0.308673	-0.549599	9.999e-05	3.00498e-06
dmr1068950	chr5	124641275	124641275	+	15249	-9968	rs10045786	chr5	124631307	124631307	108	80.3883	0.867075	2246.38	1.77686e-07	0.223975	-0.569696	0.030197	0.0276613
dmr1069076	chr5	124930169	124930168	+	15627	-885164	rs6878250	chr5	124045005	124045005	108	73.7965	0.820086	2080.78	6.47208e-08	0.237956	-0.662646	0.0392961	0.0370955
dmr1069149	chr5	125063702	125063701	+	15811	289168	rs539429757	chr5	125352869	125352869	108	80.8629	0.955674	1510.51	2.26196e-09	0.282772	0.600617	0.00069993	0.000515631
dmr1069150	chr5	125063744	125063743	+	15810	-317400	rs4568360	chr5	124746344	124746344	108	90.4078	0.885588	3164.69	1.19088e-07	0.229542	1.76269	0.00859914	0.00795215
dmr1069230	chr5	125204243	125204242	+	16079	-526907	rs66494365	chr5	124677336	124677336	108	71.0121	0.745516	3655.16	4.33368e-09	0.274277	-0.649728	0.0344966	0.027591
dmr1069252	chr5	125243727	125243726	+	16080	826416	rs57502814	chr5	126070142	126070142	108	98.5605	0.961435	2015.14	1.58926e-06	0.192875	-0.414597	0.0135986	0.0111334
dmr106931	chr1	234768816	234768815	+	13717	-894799	rs16859769	chr1	233874017	233874017	108	24.5637	1.86393	6846.69	1.60094e-20	0.551521	-3.03866	0.00159984	0.00434705
dmr1069413	chr5	125606544	125606543	+	15965	-860200	rs4568360	chr5	124746344	124746344	108	57.607	0.795668	5496.86	1.85983e-14	0.42056	1.46522	0.00179982	0.000867058
dmr1069431	chr5	125669474	125669473	+	15934	792027	rs114998460	chr5	126461500	126461500	108	68.5336	1.32615	2470.44	2.48742e-07	0.219268	-1.94818	0.0317968	0.0377699
dmr106947	chr1	234783462	234783462	+	13711	-12190	rs35550581	chr1	234771272	234771272	108	109.519	0.983352	5267.48	1.80562e-07	0.223751	-0.293952	0.00139986	0.000883969
dmr1069526	chr5	125845122	125845121	+	16163	-126517	rs6885482	chr5	125718605	125718605	108	59.9906	0.785732	1314.24	1.84664e-11	0.342765	0.78456	0.0039996	0.00382535
dmr1069527	chr5	125846114	125846113	+	16155	-545580	rs62373334	chr5	125300534	125300534	108	82.4555	0.737631	5631.17	2.78746e-09	0.280053	-2.46174	0.0106989	0.00757521
dmr1069533	chr5	125866432	125866431	+	16149	-7238	rs368887	chr5	125859194	125859194	108	58.0395	1.09023	4645.95	2.81515e-18	0.506837	-0.344564	0.00019998	2.23937e-07
dmr1069562	chr5	125938906	125938905	+	15982	777103	rs145815029	chr5	126716008	126716008	108	61.773	1.18671	1254.69	3.15531e-08	0.247765	-57.957	0.0059994	0.0179348
dmr1069606	chr5	126021850	126021850	+	15726	-4732	rs6891071	chr5	126017118	126017118	108	116.29	0.940188	2615.46	2.00599e-06	0.189508	-0.440239	0.00339966	0.00313757
dmr1069656	chr5	126115400	126115399	+	15559	165310	rs10478719	chr5	126280709	126280709	108	119.232	0.996212	7317.55	1.14113e-05	0.164013	-0.219745	0.0325967	0.0291828
dmr1069775	chr5	126422451	126422450	+	15138	274725	rs77423366	chr5	126697175	126697175	108	47.7773	1.14508	3276.26	2.80931e-11	0.337725	-101.683	0.0385961	0.0185545
dmr1069817	chr5	126481529	126481528	+	15199	215647	rs77423366	chr5	126697175	126697175	108	53.673	0.778199	6822.49	1.99472e-12	0.368891	-102.952	0.0435956	0.0177545
dmr1069827	chr5	126497489	126497488	+	15220	199687	rs77423366	chr5	126697175	126697175	108	55.1391	0.553861	15172.9	4.04203e-13	0.387015	-96.6214	0.0928907	0.0490754
dmr1069945	chr5	126677618	126677617	+	15195	19558	rs77423366	chr5	126697175	126697175	108	51.7219	0.779481	9226.27	2.84729e-13	0.390925	-101.404	0.0411959	0.0153587
dmr1069950	chr5	126688226	126688225	+	15220	-700037	rs78033992	chr5	125988189	125988189	108	80.7469	0.811411	2146.7	1.04512e-07	0.23135	-0.878076	0.0232977	0.0238859
dmr1070061	chr5	126839343	126839342	+	14802	-10538	rs62391743	chr5	126828805	126828805	108	62.8594	0.698464	1570	7.57656e-10	0.296855	-0.712183	0.0205979	0.0246398
dmr1070068	chr5	126848531	126848589	+	14751	-2361	rs959573	chr5	126846170	126846170	108	124.854	0.922261	3421.82	3.60589e-05	0.146802	-0.149192	0.0454955	0.0404155
dmr1070108	chr5	126936070	126936069	+	14413	-78158	rs60597752	chr5	126857912	126857912	108	47.7457	1.13474	3092.04	7.65918e-12	0.353218	-0.935618	0.019898	0.00946331
dmr1070109	chr5	126941012	126941011	+	14367	-952823	rs78033992	chr5	125988189	125988189	108	57.0797	0.712531	1118.95	4.10754e-10	0.304625	-0.925472	0.0240976	0.030128
dmr1070219	chr5	127245578	127245577	+	13367	734531	rs143111992	chr5	127980108	127980112	108	63.2918	0.749889	5793.98	2.03562e-11	0.341598	-2.41674	0.0184982	0.00925681
dmr1070269	chr5	127368357	127368356	+	13154	-671182	rs77423366	chr5	126697175	126697175	108	82.3395	0.671083	5354.17	2.50376e-08	0.250898	-104.315	0.0506949	0.0364351
dmr1070274	chr5	127381688	127381687	+	13141	-689032	rs34543990	chr5	126692656	126692656	108	101.556	0.855338	4048.13	2.37965e-06	0.187031	-0.558305	0.0446955	0.0357721
dmr1070298	chr5	127422701	127422700	+	13111	-725526	rs77423366	chr5	126697175	126697175	108	73.8281	0.743839	7152.09	8.26703e-09	0.265747	-99.71	0.0669933	0.044927
dmr1070301	chr5	127427711	127427710	+	13100	-730536	rs77423366	chr5	126697175	126697175	108	83.9848	0.643238	21518.8	2.08838e-09	0.283809	-96.2157	0.0518948	0.025257
dmr1070336	chr5	127496923	127496923	+	12898	25099	rs31190	chr5	127522022	127522022	108	123.736	0.931762	2295.46	1.04627e-05	0.1653	-0.327741	0.00849915	0.00796208
dmr1070369	chr5	127582105	127582105	+	12890	7355	rs7704944	chr5	127589460	127589460	108	127.849	0.913059	2690.15	3.59944e-06	0.181005	-0.372793	0.00319968	0.00228417
dmr1070381	chr5	127596383	127596382	+	12913	68804	rs711363	chr5	127665186	127665186	108	104.614	1.06362	5045.98	3.19172e-06	0.182759	-0.420622	0.0231977	0.0173842
dmr1070414	chr5	127656968	127656967	+	12893	653395	rs201693348	chr5	128310362	128310364	108	89.1527	0.695106	26789.9	1.39195e-08	0.258799	2.67469	0.0740926	0.0344395
dmr1070483	chr5	127875859	127875858	+	12563	819803	rs11959003	chr5	128695661	128695661	108	121.743	0.938308	2146.29	4.00795e-05	0.145208	0.247367	0.0373963	0.0349678
dmr1070561	chr5	128085151	128085150	+	13213	-344731	rs72790345	chr5	127740420	127740420	108	122.112	0.946363	1589.89	5.97775e-05	0.139161	-2.67378	0.0408959	0.0378479
dmr1070612	chr5	128271791	128271790	+	13429	-548460	rs141966462	chr5	127723327	127723331	108	74.0496	0.751466	2242.37	8.60832e-09	0.26521	45.7797	0.0193981	0.0181241
dmr1070655	chr5	128424085	128424084	+	13940	-64209	rs149037661	chr5	128359876	128359876	108	113.6	0.934971	1964.7	1.03663e-06	0.199022	0.312061	0.00169983	0.00171041
dmr1070766	chr5	128671911	128671910	+	13921	324125	rs75892595	chr5	128996035	128996035	108	114.434	0.956519	2207.82	1.4631e-05	0.160317	-0.438668	0.0234977	0.0215486
dmr107079	chr1	234980207	234980206	+	13370	1338	rs7551616	chr1	234981544	234981544	108	116.975	0.967358	1935.01	3.51796e-10	0.306578	-0.412825	9.999e-05	2.15653e-07
dmr1070865	chr5	128935784	128935783	+	14222	366811	rs151981	chr5	129302594	129302594	108	118.167	0.950852	1804.78	1.31823e-05	0.161869	-0.745157	0.0134987	0.0118879
dmr1070887	chr5	128964221	128964220	+	14222	66471	rs1184351	chr5	129030691	129030691	108	123.209	0.971017	3163.17	2.38841e-05	0.152994	-0.327976	0.0256974	0.0225757
dmr10708	chr1	13890431	13890430	+	12332	-361318	rs12072110	chr1	13529113	13529113	108	75.8531	0.81127	2234.5	8.15643e-09	0.265926	-1.80032	0.0105989	0.00984915
dmr1070910	chr5	129001331	129001331	+	14200	25013	rs4836434	chr5	129026344	129026344	108	92.5805	0.928964	2569.39	2.53641e-09	0.281283	-0.51476	0.00049995	0.000178498
dmr1070971	chr5	129146414	129146414	+	14502	-32381	rs77502475	chr5	129114033	129114033	108	92.7809	0.93595	1370.32	3.99445e-08	0.244557	-0.614888	0.00129987	0.000829626
dmr1071068	chr5	129333742	129333741	+	14696	887529	rs34102424	chr5	130221270	130221270	108	101.841	0.891875	2492.22	5.08471e-06	0.175946	-0.707488	0.0373963	0.0365317
dmr1071125	chr5	129500379	129500378	+	14723	-374890	rs6862688	chr5	129125489	129125489	108	26.5043	1.26579	2098.64	5.24304e-18	0.501175	2.74515	0.0368963	0.0162668
dmr1071144	chr5	129570645	129570645	+	14570	-547639	rs1148740	chr5	129023006	129023006	108	122.038	0.949102	1653.5	6.68562e-05	0.137462	0.476015	0.0469953	0.0439181
dmr1071148	chr5	129579677	129579676	+	14534	304319	rs33908	chr5	129883995	129883995	108	88.9629	0.865562	1783.27	8.0014e-07	0.202728	0.307698	0.0255974	0.0251663
dmr1071160	chr5	129611874	129611873	+	14446	-575954	rs10061805	chr5	129035920	129035920	108	85.6301	0.884044	3661.45	3.20051e-07	0.215725	-0.548845	0.0418958	0.0322949
dmr1071212	chr5	129747470	129747469	+	14196	558457	rs76640552	chr5	130305926	130305926	108	68.6391	0.561133	19301.3	1.61792e-12	0.371297	-0.786385	0.0431957	0.0131206
dmr1071248	chr5	129827751	129827751	+	14170	57337	rs33905	chr5	129885088	129885088	108	118.547	0.957379	1160.55	1.05441e-10	0.321595	-0.494473	9.999e-05	3.31473e-08
dmr1071268	chr5	129876291	129876290	+	14084	429636	rs76640552	chr5	130305926	130305926	108	29.9742	1.45787	1077.79	1.96727e-16	0.466878	-0.793857	0.00809919	0.00215015
dmr1071275	chr5	129901609	129901608	+	14070	369485	rs74606642	chr5	130271093	130271093	108	70.3688	0.96145	1455.59	1.43494e-07	0.226953	-0.820994	0.0406959	0.0369247
dmr1071289	chr5	129951324	129951323	+	13721	275814	rs113516504	chr5	130227137	130227137	108	61.6887	0.789617	974.15	5.55075e-09	0.271019	-16.9669	0.0231977	0.0296059
dmr1071306	chr5	130017158	130017157	+	13384	288769	rs76640552	chr5	130305926	130305926	108	89.3848	0.631374	5138.58	8.05567e-08	0.234945	-0.751693	0.0613939	0.041491
dmr1071307	chr5	130020313	130020312	+	13389	717837	rs201516530	chr5	130738149	130738150	108	95.7129	0.939849	2199.17	2.82388e-06	0.184543	-0.731027	0.0331967	0.0292361
dmr1071322	chr5	130085008	130085007	+	13419	220919	rs76640552	chr5	130305926	130305926	108	49.2012	0.68989	6486.86	3.37743e-14	0.414202	-0.763304	0.0476952	0.0159123
dmr1071358	chr5	130199129	130199128	+	13279	71965	rs74606642	chr5	130271093	130271093	108	69.7148	1.24932	1289.44	7.34639e-07	0.203947	-0.739795	0.0432957	0.0421946
dmr1071362	chr5	130207447	130207446	+	13272	-11392	rs30270	chr5	130196055	130196055	108	87.8555	0.876522	2474.89	1.03351e-10	0.321842	0.369312	0.00019998	5.87527e-05
dmr1071384	chr5	130280820	130280819	+	12990	-5030	rs75329271	chr5	130275790	130275790	108	87.8238	0.955176	3081.06	1.06973e-07	0.231028	-4.55935	0.0121988	0.00661433
dmr1071408	chr5	130342499	130342498	+	12631	-36573	rs76640552	chr5	130305926	130305926	108	66.4453	0.741766	2897.11	2.08328e-09	0.283841	-0.798208	0.0528947	0.0297158
dmr107140	chr1	235061184	235061183	+	13295	-395966	rs71952514	chr1	234665206	234665218	108	46.7438	1.0784	4361.66	6.83897e-12	0.354552	-0.528041	0.0415958	0.0213266
dmr107141	chr1	235061570	235061570	+	13299	814596	rs57467490	chr1	235876166	235876166	108	65.7598	1.222	3865.24	5.61388e-09	0.27087	-5.90663	0.0138986	0.00818918
dmr1071421	chr5	130367719	130367718	+	12547	-61793	rs76640552	chr5	130305926	130305926	108	29.9637	1.23942	1477.38	7.93616e-21	0.55727	-0.785473	0.00749925	0.000256607
dmr1071424	chr5	130373871	130373870	+	12533	-67945	rs76640552	chr5	130305926	130305926	108	61.193	0.602871	5911.41	1.96625e-11	0.342013	-0.807176	0.0636936	0.0318603
dmr1071427	chr5	130385242	130385241	+	12505	-79316	rs76640552	chr5	130305926	130305926	108	61.3934	0.791007	7439.23	4.56552e-11	0.331845	-0.762142	0.0515948	0.0171496
dmr1071431	chr5	130391264	130391263	+	12481	-169994	rs34102424	chr5	130221270	130221270	108	65.9602	1.1422	1190.66	1.53208e-08	0.257513	-0.701676	0.00719928	0.00595405
dmr1071440	chr5	130424195	130424194	+	12372	-118269	rs76640552	chr5	130305926	130305926	108	88.3406	0.61912	6754.82	5.08085e-08	0.241273	-0.754923	0.0774923	0.045405
dmr1071443	chr5	130430449	130430448	+	12338	-228784	rs72795787	chr5	130201665	130201665	108	81.9387	0.574358	5080.48	7.81152e-10	0.296465	-0.705656	0.0146985	0.0132892
dmr107144	chr1	235062676	235062706	+	13306	-21959	rs34018118	chr1	235040717	235040717	108	113.548	0.956506	2933.64	9.81734e-08	0.232215	-0.177317	0.00039996	0.000202662
dmr107145	chr1	235063048	235063048	+	13308	-337475	rs12726475	chr1	234725573	234725573	108	111.459	1.01188	4474.72	8.5482e-06	0.168293	0.599878	0.0280972	0.0257733
dmr1071483	chr5	130551198	130551197	+	12136	-245272	rs76640552	chr5	130305926	130305926	108	33.5918	1.24845	1119.23	2.4555e-17	0.486839	-0.794201	0.00619938	0.000598667
dmr1071494	chr5	130590335	130590334	+	12069	-284409	rs76640552	chr5	130305926	130305926	108	56.2887	0.810153	1797.99	3.70244e-10	0.305935	-0.836431	0.0453955	0.0284235
dmr107149	chr1	235070212	235070212	+	13312	20100	rs12136017	chr1	235090312	235090312	108	85.2609	0.862258	2185.93	1.34445e-07	0.227858	-0.552291	0.0143986	0.0131326
dmr107150	chr1	235072009	235072009	+	13309	18303	rs12136017	chr1	235090312	235090312	108	87.3703	0.941213	4555.53	4.33085e-10	0.303956	-0.605759	0.00059994	0.000162125
dmr1071510	chr5	130637221	130637220	+	11916	-360411	rs76326530	chr5	130276810	130276810	108	71.9719	1.0149	1214.87	5.97524e-08	0.239052	-0.660105	0.0144986	0.0111307
dmr1071514	chr5	130639264	130639263	+	11905	4192	rs4836518	chr5	130643455	130643455	108	119.095	0.934515	992.733	1.83232e-11	0.342858	-0.592104	9.999e-05	6.51056e-09
dmr1071516	chr5	130640769	130640768	+	11900	-931577	rs114789193	chr5	129709192	129709192	108	98.2652	0.869293	1595.1	1.83198e-07	0.223549	2.11919	0.00339966	0.00269564
dmr107151	chr1	235073518	235074121	+	13323	828949	rs6657469	chr1	235903070	235903070	108	110.921	0.964436	2065.57	2.00412e-05	0.155621	-0.075795	0.0350965	0.0360655
dmr1071538	chr5	130687364	130687363	+	11796	-381438	rs76640552	chr5	130305926	130305926	108	28.4555	1.46849	447.66	7.95054e-14	0.40496	-0.682762	0.0180982	0.0124679
dmr107153	chr1	235076949	235076948	+	13320	893951	rs143817651	chr1	235970899	235970899	108	53.4516	0.751982	16813.5	1.21578e-14	0.42505	1.44991	0.0249975	0.00616989
dmr1071542	chr5	130706390	130706390	+	11768	979058	rs368323566	chr5	131685448	131685448	108	122.164	0.944749	1218.06	6.84529e-06	0.171573	0.376456	0.00369963	0.00298398
dmr1071550	chr5	130726677	130726676	+	11653	988909	rs32114	chr5	131715585	131715585	108	76.4438	0.91122	1120.68	1.56781e-07	0.22572	4.52722	0.019698	0.0178653
dmr1071553	chr5	130732943	130732942	+	11633	982643	rs32114	chr5	131715585	131715585	108	62.775	1.24882	700.763	1.07779e-07	0.230924	4.88355	0.0105989	0.0140104
dmr1071555	chr5	130740566	130740565	+	11605	975020	rs32114	chr5	131715585	131715585	108	56.816	1.32431	471.581	8.68905e-08	0.233902	4.6817	0.0079992	0.0157326
dmr1071558	chr5	130749557	130749556	+	11553	966029	rs32114	chr5	131715585	131715585	108	80.3039	0.91687	3066.16	3.46289e-08	0.246501	4.04923	0.0237976	0.00967123
dmr1071579	chr5	130821019	130821018	+	11296	894567	rs32114	chr5	131715585	131715585	108	53.1246	0.830563	1183.66	2.02297e-12	0.368729	4.70537	0.00419958	0.00347925
dmr1071588	chr5	130840509	130840508	+	11268	849270	rs181844	chr5	131689778	131689778	108	99.4148	0.8971	942.298	2.90812e-06	0.184115	0.782304	0.0129987	0.011821
dmr1071599	chr5	130884579	130884578	+	11214	805200	rs181844	chr5	131689778	131689778	108	58.0922	0.965004	2352.06	1.55992e-10	0.316748	0.692899	0.0272973	0.00796237
dmr1071603	chr5	130898906	130898905	+	11224	816680	rs32114	chr5	131715585	131715585	108	68.7445	0.708454	2451.55	2.44699e-10	0.311135	4.86326	0.0117988	0.00890179
dmr1071605	chr5	130906648	130906647	+	11229	-598413	rs201926132	chr5	130308233	130308235	108	68.6496	0.947057	2018.42	4.06526e-10	0.304755	-0.718717	0.00709929	0.00188487
dmr1071617	chr5	130957787	130957786	+	11146	-651861	rs76640552	chr5	130305926	130305926	108	40.1941	1.50221	1281.85	7.27267e-15	0.430431	-0.791785	0.00629937	0.000115673
dmr1071626	chr5	130987947	130987946	+	11131	-682021	rs76640552	chr5	130305926	130305926	108	42.4828	1.39975	1205.94	7.6426e-14	0.405389	-0.831867	0.00629937	0.000302615
dmr1071631	chr5	130996265	130996264	+	11138	719321	rs32114	chr5	131715585	131715585	108	52.0594	0.78745	2466.82	2.58372e-14	0.417065	4.73405	0.00549945	0.00193132
dmr1071633	chr5	131006091	131006091	+	11143	-79577	rs3981403	chr5	130926514	130926514	108	107.125	0.916708	1842.67	3.32924e-21	0.564286	-0.483256	9.999e-05	2.41041e-16
dmr1071636	chr5	131010637	131010636	+	11147	-729750	rs79320496	chr5	130280887	130280887	108	100.501	0.933727	2499.12	3.07153e-06	0.183318	-0.6157	0.0358964	0.0226307
dmr1071641	chr5	131030555	131030554	+	11134	685031	rs32114	chr5	131715585	131715585	108	62.9438	0.974924	1284.06	4.01742e-09	0.275272	4.44915	0.0188981	0.010619
dmr1071649	chr5	131038758	131038757	+	11136	-767665	rs74606642	chr5	130271093	130271093	108	65.475	1.2364	1320.54	2.56265e-08	0.250584	-0.699715	0.020098	0.0068562
dmr107164	chr1	235088771	235088770	+	13354	-3381	rs59628785	chr1	235085390	235085390	108	63.0809	0.727225	16353.2	1.69676e-12	0.370751	1.04515	0.0251975	0.00813785
dmr1071660	chr5	131058810	131058809	+	11149	656776	rs32114	chr5	131715585	131715585	108	67.5738	0.669046	2314.62	5.30688e-11	0.330014	4.94753	0.0059994	0.00688144
dmr1071680	chr5	131095073	131095072	+	11205	-789147	rs76640552	chr5	130305926	130305926	108	38.0848	1.3603	471.713	2.98263e-11	0.337002	-0.787602	0.0178982	0.0100791
dmr1071683	chr5	131100681	131100680	+	11213	614905	rs32114	chr5	131715585	131715585	108	66.2555	0.910754	1144.59	1.02713e-07	0.23159	4.44098	0.0659934	0.0493702
dmr1071709	chr5	131147765	131147764	+	11127	567821	rs32114	chr5	131715585	131715585	108	82.0336	0.81484	1512.34	2.08849e-07	0.221717	4.20569	0.0241976	0.0235447
dmr1071711	chr5	131150867	131150866	+	11125	-844941	rs76640552	chr5	130305926	130305926	108	64.9793	1.05741	1722.5	4.4742e-09	0.273858	-0.787531	0.0205979	0.00709651
dmr1071712	chr5	131151183	131151182	+	11126	564403	rs32114	chr5	131715585	131715585	108	81.791	0.875486	1543.63	6.69411e-08	0.237493	5.04581	0.0117988	0.00852798
dmr1071715	chr5	131156920	131156919	+	11141	532859	rs181844	chr5	131689778	131689778	108	68.8078	0.86826	1271.63	2.78247e-10	0.309526	0.795792	0.00309969	0.00172886
dmr1071716	chr5	131157397	131157396	+	11147	558189	rs32114	chr5	131715585	131715585	108	25.1121	1.37383	504.871	4.51135e-21	0.561845	4.2469	0.00469953	0.00031476
dmr1071717	chr5	131158455	131158454	+	11144	557131	rs32114	chr5	131715585	131715585	108	50.3824	0.858582	2534	6.20319e-15	0.432087	4.59162	0.00609939	0.000915533
dmr1071727	chr5	131188822	131188821	+	11115	526764	rs32114	chr5	131715585	131715585	108	59.5582	0.89252	1574.86	5.06092e-12	0.358084	4.88739	0.00229977	0.00115306
dmr1071729	chr5	131193269	131193268	+	11116	522317	rs32114	chr5	131715585	131715585	108	19.1848	1.53619	235.153	4.34324e-22	0.580308	4.36295	0.00269973	0.000921531
dmr1071733	chr5	131201483	131201482	+	11109	514103	rs32114	chr5	131715585	131715585	108	62.7434	0.94734	1534.64	8.85088e-11	0.323751	4.70454	0.00359964	0.00178531
dmr1071739	chr5	131213142	131213141	+	11093	502444	rs32114	chr5	131715585	131715585	108	63.0176	0.940802	1823.7	1.71925e-10	0.315539	4.68607	0.00879912	0.00301736
dmr1071749	chr5	131232504	131232503	+	11074	483082	rs32114	chr5	131715585	131715585	108	25.2281	1.33293	927.619	9.81607e-27	0.655356	4.37405	0.00309969	1.38674e-05
dmr1071753	chr5	131235995	131235994	+	11081	-961129	rs77826114	chr5	130274866	130274866	108	74.6508	0.717927	1827.65	1.18132e-09	0.291168	-0.787825	0.00769923	0.0065451
dmr1071756	chr5	131243302	131243301	+	11099	472284	rs32114	chr5	131715585	131715585	108	59.8008	0.886593	1515.9	5.66488e-11	0.329217	4.90465	0.00759924	0.00369211
dmr1071757	chr5	131244604	131244603	+	11105	470982	rs32114	chr5	131715585	131715585	108	63.0914	0.968928	1704.81	9.67636e-10	0.293728	4.52608	0.0179982	0.00622547
dmr1071759	chr5	131247390	131247389	+	11114	-941464	rs76640552	chr5	130305926	130305926	108	67.4051	1.00256	1418.6	1.9973e-09	0.284388	-0.865672	0.00709929	0.00309782
dmr1071787	chr5	131291000	131290999	+	11194	424586	rs32114	chr5	131715585	131715585	108	56.816	0.738183	2370.31	6.04122e-13	0.3825	4.64568	0.00929907	0.0036561
dmr1071788	chr5	131294988	131294987	+	11193	420598	rs32114	chr5	131715585	131715585	108	72.3832	0.770329	2062.52	4.27795e-09	0.274447	4.8268	0.0210979	0.0130257
dmr1071797	chr5	131318988	131318987	+	11173	396598	rs32114	chr5	131715585	131715585	108	85.166	0.879568	1832.44	5.17249e-07	0.208939	4.70297	0.0414959	0.0264302
dmr1071803	chr5	131331013	131331012	+	11143	384573	rs32114	chr5	131715585	131715585	108	50.9309	1.31027	349.141	1.28052e-08	0.259916	4.60827	0.0039996	0.00997715
dmr1071814	chr5	131349568	131349567	+	11160	366018	rs32114	chr5	131715585	131715585	108	79.302	0.963586	999.423	5.50067e-07	0.208066	4.41745	0.0248975	0.0210017
dmr1071817	chr5	131356648	131356647	+	11156	358938	rs32114	chr5	131715585	131715585	108	60.402	1.02974	1092.52	3.17058e-10	0.307886	4.49154	0.0059994	0.00240379
dmr1071819	chr5	131372499	131372498	+	11191	343087	rs32114	chr5	131715585	131715585	108	77.6777	1.14471	958.177	1.43928e-06	0.194304	4.18204	0.0257974	0.0245707
dmr1071821	chr5	131387570	131387569	+	11219	328016	rs32114	chr5	131715585	131715585	108	80.3355	1.08265	960.507	7.17857e-07	0.204277	4.26017	0.0145985	0.0128102
dmr1071826	chr5	131395635	131395635	+	11221	319950	rs32114	chr5	131715585	131715585	108	43.3898	1.4243	525.123	1.05725e-10	0.321562	3.77064	0.00909909	0.00377339
dmr1071840	chr5	131441390	131441389	+	11253	274196	rs32114	chr5	131715585	131715585	108	55.4977	1.30509	567.593	2.99467e-08	0.248473	4.34541	0.0122988	0.0132546
dmr1071848	chr5	131483205	131483204	+	11341	232381	rs32114	chr5	131715585	131715585	108	67.2363	0.92161	1844.49	6.79042e-11	0.327002	4.68797	0.00309969	0.000940085
dmr1071853	chr5	131502868	131502867	+	11358	212718	rs32114	chr5	131715585	131715585	108	27.2109	1.54428	278.695	4.78828e-16	0.458115	4.18619	0.00149985	0.00103768
dmr1071855	chr5	131508353	131508352	+	11367	207233	rs32114	chr5	131715585	131715585	108	68.6918	1.08478	809.308	3.25973e-08	0.247322	4.81668	0.00669933	0.00556008
dmr1071866	chr5	131572463	131572462	+	11329	143123	rs32114	chr5	131715585	131715585	108	24.5742	1.32322	730.766	1.02962e-28	0.683131	4.48477	0.0009999	4.42347e-06
dmr1071879	chr5	131612540	131612539	+	11322	103046	rs32114	chr5	131715585	131715585	108	58.7988	1.12549	879.579	1.05306e-08	0.262527	4.47589	0.0178982	0.0127535
dmr1071904	chr5	131684256	131684255	+	11381	31330	rs32114	chr5	131715585	131715585	108	63.3656	1.23405	707.848	5.62815e-08	0.239873	4.58857	0.00939906	0.00847722
dmr1071923	chr5	131756696	131756695	+	11405	723338	rs2549010	chr5	132480033	132480033	108	47.7035	1.18413	640.067	5.47959e-11	0.329623	0.68329	0.00619938	0.00339329
dmr1071928	chr5	131766980	131766979	+	11416	-51395	rs32114	chr5	131715585	131715585	108	54.8332	1.33589	469.993	8.6783e-08	0.233919	4.38137	0.0140986	0.0216235
dmr1071938	chr5	131813674	131813673	+	11403	-123896	rs181844	chr5	131689778	131689778	108	51.2789	1.02769	1696.62	1.98188e-19	0.530295	0.775914	0.00029997	6.59805e-07
dmr1071947	chr5	131844028	131844027	+	11360	-128443	rs32114	chr5	131715585	131715585	108	97.4215	0.898018	2253.88	3.88055e-06	0.179906	4.06914	0.0539946	0.0390195
dmr1071949	chr5	131857632	131857631	+	11374	-61535	rs4705897	chr5	131796097	131796097	108	78.184	0.901102	1391.92	1.22335e-07	0.229168	41.1137	0.0214979	0.0157131
dmr1071950	chr5	131858817	131858816	+	11375	-143232	rs32114	chr5	131715585	131715585	108	55.0969	0.992604	1247.56	1.05647e-09	0.292602	4.15804	0.0329967	0.0175674
dmr1071958	chr5	131887589	131887588	+	11389	-172004	rs32114	chr5	131715585	131715585	108	67.9852	0.837813	1284.35	3.7122e-08	0.245555	4.20728	0.0442956	0.0340306
dmr1071959	chr5	131893259	131893258	+	11382	-177674	rs32114	chr5	131715585	131715585	108	54.4852	0.950825	1707.34	1.28308e-12	0.373952	4.84605	0.00459954	0.00121468
dmr1071963	chr5	131899009	131899008	+	11356	-183424	rs32114	chr5	131715585	131715585	108	56.3941	0.89003	2002.55	3.76344e-12	0.361542	4.69917	0.009999	0.00241915
dmr1071972	chr5	131929822	131929821	+	11348	-214237	rs32114	chr5	131715585	131715585	108	63.1125	1.19908	2265.59	8.19724e-10	0.29585	3.88203	0.0130987	0.00207156
dmr1071973	chr5	131930341	131930340	+	11347	-214756	rs32114	chr5	131715585	131715585	108	39.9832	1.41852	970.165	5.39337e-15	0.433539	4.33192	0.00269973	0.000125233
dmr1071974	chr5	131931702	131931701	+	11352	-216117	rs32114	chr5	131715585	131715585	108	33.0223	1.32909	1562.58	4.29426e-20	0.543312	4.24718	0.00669933	5.24193e-05
dmr1071981	chr5	131948797	131948796	+	11418	-233212	rs32114	chr5	131715585	131715585	108	63.8297	1.0127	992.265	2.81677e-09	0.279916	4.54948	0.00769923	0.00468836
dmr1071982	chr5	131949236	131949235	+	11418	-259458	rs181844	chr5	131689778	131689778	108	64.9688	0.806833	2707.44	8.86491e-16	0.451965	0.78857	0.00029997	1.88421e-05
dmr1071997	chr5	131996675	131996674	+	11458	-281090	rs32114	chr5	131715585	131715585	108	90.4922	0.749199	3091.76	1.7973e-07	0.223815	4.3672	0.0343966	0.0221579
dmr1071998	chr5	131997316	131997315	+	11459	-281731	rs32114	chr5	131715585	131715585	108	59.5898	0.869813	1685.21	2.09066e-13	0.394353	5.17281	0.00089991	0.000310422
dmr10719	chr1	13909005	13909004	+	12495	654571	rs10927466	chr1	14563575	14563575	108	121.352	0.964862	3131.33	3.38032e-05	0.147775	0.602285	0.040396	0.0387425
dmr1072000	chr5	131998660	131998659	+	11457	-283075	rs32114	chr5	131715585	131715585	108	90.566	0.724846	2441.82	9.68716e-08	0.2324	4.64287	0.0171983	0.0145278
dmr1072005	chr5	132003788	132003787	+	11451	-288203	rs32114	chr5	131715585	131715585	108	36.4289	1.08231	1508.69	1.28257e-16	0.471043	4.33051	0.0133987	0.00151669
dmr1072019	chr5	132025227	132025226	+	11493	-309642	rs32114	chr5	131715585	131715585	108	68.3121	0.704794	1748.63	5.17187e-10	0.30171	4.81523	0.0139986	0.0106933
dmr1072026	chr5	132039062	132039061	+	11467	-323477	rs32114	chr5	131715585	131715585	108	73.9547	0.805026	1914.68	1.4256e-09	0.288748	4.62784	0.00629937	0.00437981
dmr1072043	chr5	132068441	132068440	+	11489	-352856	rs32114	chr5	131715585	131715585	108	67.7848	0.575676	9050.87	3.83778e-14	0.412831	4.7199	0.00389961	0.00217516
dmr1072049	chr5	132081685	132081684	+	11507	-366100	rs32114	chr5	131715585	131715585	108	23.4984	1.56053	424.732	5.61203e-21	0.560082	4.26086	0.00409959	0.00023213
dmr1072057	chr5	132094536	132094535	+	11499	-378951	rs32114	chr5	131715585	131715585	108	51.9434	0.860782	2722.26	4.07933e-12	0.360603	4.16756	0.0326967	0.00979665
dmr1072062	chr5	132101635	132101634	+	11505	-386050	rs32114	chr5	131715585	131715585	108	44.8664	1.29648	1105.56	1.33343e-12	0.373512	3.89433	0.00749925	0.00107005
dmr1072080	chr5	132143364	132143363	+	11506	-427779	rs32114	chr5	131715585	131715585	108	65.7492	1.18851	958.546	6.16412e-08	0.238625	4.45845	0.0105989	0.0105095
dmr1072082	chr5	132149730	132149729	+	11497	-434145	rs32114	chr5	131715585	131715585	108	76.6547	0.665912	4981.85	6.84898e-12	0.354534	4.90733	0.00249975	0.00127044
dmr1072087	chr5	132156796	132156795	+	11507	-441211	rs32114	chr5	131715585	131715585	108	28.5715	1.23374	1181.17	6.37512e-25	0.627807	4.52782	0.00179982	1.84522e-05
dmr1072095	chr5	132187417	132187416	+	11459	-471832	rs32114	chr5	131715585	131715585	108	80.7891	1.12847	1288.38	4.3721e-07	0.211321	4.54163	0.00959904	0.00896952
dmr1072104	chr5	132218541	132218540	+	11477	-502956	rs32114	chr5	131715585	131715585	108	67.3207	0.743852	4537.73	3.91412e-12	0.361084	4.79687	0.00469953	0.00194406
dmr1072116	chr5	132242113	132242112	+	11540	-526528	rs32114	chr5	131715585	131715585	108	72.8367	0.975727	2136.23	7.10846e-08	0.236667	4.46124	0.0361964	0.0231192
dmr1072118	chr5	132243988	132243987	+	11545	-528403	rs32114	chr5	131715585	131715585	108	71.4234	0.733195	5965.58	4.7444e-11	0.331378	4.39634	0.0114989	0.00440737
dmr107211	chr1	235164066	235164080	+	13348	1	rs6664409	chr1	235164081	235164081	108	118.241	1.05205	5177.69	2.3717e-07	0.219936	-0.162697	0.00049995	0.00021237
dmr1072124	chr5	132255419	132255418	+	11581	-539834	rs32114	chr5	131715585	131715585	108	60.6762	0.83437	3083.86	1.34079e-12	0.373449	4.84116	0.00449955	0.00138046
dmr1072147	chr5	132286039	132286038	+	11623	-570454	rs32114	chr5	131715585	131715585	108	90.2602	0.746717	2986.83	3.89391e-08	0.244905	4.86134	0.0108989	0.00859547
dmr1072148	chr5	132286894	132286893	+	11625	-571309	rs32114	chr5	131715585	131715585	108	82.2445	0.714828	1759.44	9.76098e-08	0.232295	4.62363	0.029697	0.0278063
dmr1072149	chr5	132287311	132287310	+	11627	-571726	rs32114	chr5	131715585	131715585	108	77.2137	0.943681	2112.46	3.73752e-08	0.245463	4.59275	0.0168983	0.00951009
dmr1072156	chr5	132296411	132296410	+	11659	-580826	rs32114	chr5	131715585	131715585	108	40.1941	1.35653	712.51	4.27999e-13	0.386374	4.38564	0.00319968	0.00109337
dmr1072163	chr5	132306736	132306735	+	11667	-591151	rs32114	chr5	131715585	131715585	108	58.6828	0.770405	5481.3	4.64835e-13	0.385449	4.38166	0.0152985	0.00337389
dmr1072170	chr5	132314228	132314227	+	11685	-598643	rs32114	chr5	131715585	131715585	108	74.3133	0.683534	3473.57	1.47544e-10	0.317439	4.87598	0.00759924	0.00507849
dmr1072176	chr5	132331514	132331513	+	11735	-615929	rs32114	chr5	131715585	131715585	108	62.9965	1.06555	1283.33	3.61017e-09	0.276673	4.56262	0.00819918	0.00618952
dmr1072190	chr5	132351388	132351387	+	11727	885032	rs1009695832	chr5	133236419	133236420	108	111.206	0.969733	945.809	3.74527e-05	0.14623	0.678221	0.030197	0.0302328
dmr1072197	chr5	132369147	132369147	+	11730	-265213	rs708455	chr5	132103934	132103934	108	119.095	0.95947	3039.83	2.62394e-05	0.151583	0.221574	0.0393961	0.0353457
dmr1072208	chr5	132391854	132391853	+	11753	-595757	rs4705897	chr5	131796097	131796097	108	68.966	0.617134	5576.4	1.4635e-10	0.31754	38.578	0.0456954	0.0221808
dmr1072210	chr5	132393688	132393687	+	11751	-678103	rs32114	chr5	131715585	131715585	108	67.5	0.754738	5819.81	7.33112e-12	0.353734	4.72398	0.00929907	0.00278583
dmr1072211	chr5	132397552	132397551	+	11763	-681967	rs32114	chr5	131715585	131715585	108	57.4172	1.02072	2607.68	4.32648e-11	0.332499	4.29904	0.0128987	0.00370237
dmr1072216	chr5	132402881	132402880	+	11783	-687296	rs32114	chr5	131715585	131715585	108	72.3094	0.623311	3817.29	2.41227e-11	0.339559	4.7924	0.00589941	0.00522269
dmr1072232	chr5	132434029	132434028	+	11823	-718444	rs32114	chr5	131715585	131715585	108	70.2633	0.552837	6091.3	5.91946e-14	0.40816	4.97599	0.00219978	0.00180528
dmr1072258	chr5	132466034	132466033	+	11834	-738374	rs4706034	chr5	131727660	131727660	108	118.958	0.970066	2909.98	5.47345e-07	0.208136	0.517697	0.00109989	0.000541226
dmr1072272	chr5	132485629	132485628	+	11842	-770044	rs32114	chr5	131715585	131715585	108	79.2176	0.743827	2879.68	1.77414e-08	0.255543	4.57928	0.0242976	0.0183362
dmr1072281	chr5	132497667	132497666	+	11875	-782082	rs32114	chr5	131715585	131715585	108	66.7512	1.04094	5357.43	2.8209e-10	0.309354	3.79411	0.0154985	0.00306636
dmr1072293	chr5	132526543	132526542	+	11893	-810958	rs32114	chr5	131715585	131715585	108	57.143	1.02254	1983.18	4.17675e-11	0.332927	4.75318	0.00539946	0.00288157
dmr1072296	chr5	132531089	132531088	+	11909	-815504	rs32114	chr5	131715585	131715585	108	99.2039	1.03807	2317.31	6.14083e-06	0.173172	4.18266	0.0321968	0.0290315
dmr1072305	chr5	132548340	132548339	+	11943	-832755	rs32114	chr5	131715585	131715585	108	71.898	0.615961	4507.23	1.16542e-10	0.320359	4.92735	0.0146985	0.0124892
dmr1072314	chr5	132561216	132561215	+	11925	-845631	rs32114	chr5	131715585	131715585	108	50.741	0.812134	4800.95	7.2627e-15	0.430445	4.51724	0.0132987	0.00223038
dmr1072322	chr5	132575065	132575064	+	11927	-859480	rs32114	chr5	131715585	131715585	108	59.284	0.644724	5723.8	8.01444e-15	0.429418	4.86715	0.00439956	0.00194262
dmr1072326	chr5	132590427	132590426	+	11918	-874842	rs32114	chr5	131715585	131715585	108	70.0207	0.657153	5936.11	5.26393e-12	0.357624	4.77357	0.00619938	0.00372328
dmr1072327	chr5	132594428	132594427	+	11940	-878843	rs32114	chr5	131715585	131715585	108	68.9555	0.792586	3272.84	2.1275e-10	0.312884	4.69833	0.00909909	0.00557738
dmr1072334	chr5	132615501	132615500	+	11977	-899916	rs32114	chr5	131715585	131715585	108	40.6898	1.06359	2757.73	7.65729e-18	0.497695	4.44547	0.00569943	0.000231247
dmr1072337	chr5	132624761	132624760	+	12014	-909176	rs32114	chr5	131715585	131715585	108	31.9781	1.16808	2375.56	1.16356e-22	0.590358	4.44514	0.00369963	6.24958e-05
dmr1072345	chr5	132640905	132640904	+	12084	-163560	rs10586626	chr5	132477342	132477345	108	71.6133	0.903747	2586.6	8.75037e-09	0.264992	-0.511875	0.020298	0.0123317
dmr1072352	chr5	132662190	132662189	+	12154	-946605	rs32114	chr5	131715585	131715585	108	30.3117	1.11271	2638.39	1.84974e-25	0.636195	4.41305	0.00329967	3.48817e-05
dmr1072355	chr5	132664323	132664322	+	12171	-948738	rs32114	chr5	131715585	131715585	108	38.1586	1.12626	2839.24	1.38835e-19	0.533357	4.48884	0.00289971	7.76475e-05
dmr1072360	chr5	132670467	132670466	+	12190	-954882	rs32114	chr5	131715585	131715585	108	66.2449	0.643088	7367.56	1.49578e-13	0.398047	4.7585	0.0029997	0.00204555
dmr1072367	chr5	132679806	132679805	+	12220	-964221	rs32114	chr5	131715585	131715585	108	39.1078	0.936801	9083.99	1.05856e-23	0.608041	4.38503	0.00539946	3.33302e-05
dmr1072376	chr5	132694377	132694376	+	12292	-978792	rs32114	chr5	131715585	131715585	108	65.4434	0.882894	3602.8	7.11725e-11	0.326427	4.69646	0.00779922	0.0032769
dmr1072380	chr5	132707956	132707956	+	12304	-51239	rs1881457	chr5	132656717	132656717	108	108.548	0.937598	1493.16	5.92445e-06	0.1737	-0.640806	0.0131987	0.0115282
dmr1072385	chr5	132715103	132715111	+	12312	-999518	rs32114	chr5	131715585	131715585	108	64.1039	0.738556	10713.1	1.13039e-10	0.320736	3.88486	0.0688931	0.0294204
dmr1072457	chr5	132845227	132845226	+	12747	-839543	rs247006	chr5	132005684	132005684	108	115.784	0.951061	1678.86	4.77545e-05	0.142561	-0.425515	0.050295	0.0497705
dmr1072477	chr5	132895129	132895129	+	12895	701086	rs33976393	chr5	133596215	133596216	108	23.6461	1.46591	1018.12	2.37161e-16	0.465048	-0.779601	0.039796	0.0408309
dmr1072482	chr5	132903490	132903490	+	12889	-7743	rs2023896	chr5	132895747	132895747	108	96.7992	0.970087	2878.73	2.66575e-16	0.4639	-0.386235	9.999e-05	5.57482e-11
dmr1072568	chr5	133045586	133045585	+	13026	822520	rs6596160	chr5	133868105	133868105	108	48.3469	0.70073	764.955	2.50286e-11	0.339116	0.913255	0.0209979	0.0321618
dmr1072648	chr5	133184789	133184789	+	13116	20786	rs7729417	chr5	133205575	133205575	108	107.884	0.957734	1597.78	2.04575e-06	0.189224	-0.303623	0.00529947	0.00428052
dmr1072679	chr5	133223010	133223061	+	13112	1	rs736324	chr5	133223062	133223062	108	118.378	0.973847	2631.61	9.30071e-06	0.167044	-0.239265	0.010299	0.0103413
dmr1072771	chr5	133342173	133342172	+	12863	404803	rs10515462	chr5	133746975	133746975	108	71.4656	0.752249	1362.71	5.97857e-08	0.239045	6.63896	0.039696	0.0447769
dmr1072797	chr5	133399807	133399806	+	12747	-892522	rs10479004	chr5	132507285	132507285	108	108.886	0.975538	1570.8	9.13585e-07	0.200832	-0.449121	0.00219978	0.00153764
dmr1072845	chr5	133482047	133482046	+	12633	-231242	rs2902803	chr5	133250805	133250805	108	75.3891	0.731808	3197.05	1.24965e-08	0.260242	0.426829	0.0329967	0.0271887
dmr107292	chr1	235357372	235357371	+	13596	487678	rs7554637	chr1	235845049	235845049	108	50.5195	1.43863	1140.57	1.43259e-09	0.288685	1.23284	0.00639936	0.00791296
dmr1073094	chr5	133843982	133843981	+	12581	-7487	rs2449480	chr5	133836495	133836495	108	115.383	0.948038	1458.53	9.87776e-06	0.166153	-0.341087	0.0113989	0.0094009
dmr107319	chr1	235398735	235398735	+	13724	44450	rs56687414	chr1	235443185	235443185	108	81.3375	1.09794	4098.39	2.1064e-07	0.221598	-0.482498	0.0263974	0.0184493
dmr1073265	chr5	134081284	134081284	+	12426	-342497	rs17700949	chr5	133738787	133738787	108	111.449	0.901704	1999.61	1.4359e-05	0.160596	-0.564827	0.0364964	0.031486
dmr1073267	chr5	134082726	134082725	+	12435	-423503	rs6865856	chr5	133659223	133659223	108	96.7676	0.914053	4462.92	1.27104e-08	0.260015	-0.594609	0.0019998	0.000668936
dmr1073271	chr5	134085614	134085613	+	12435	-834809	rs2902803	chr5	133250805	133250805	108	55.7297	0.689097	1112.12	6.52427e-10	0.29876	0.435817	0.0432957	0.0477801
dmr1073274	chr5	134089698	134089697	+	12443	-902479	rs13173856	chr5	133187219	133187219	108	72.1617	0.7903	2103.32	8.88927e-09	0.264783	-0.745378	0.0206979	0.0178295
dmr1073278	chr5	134093407	134093406	+	12432	-840742	rs9327649	chr5	133252665	133252665	108	61.5727	0.816505	1859.36	5.27333e-09	0.271695	0.381478	0.0536946	0.0435109
dmr107330	chr1	235415879	235415878	+	13774	27307	rs56687414	chr1	235443185	235443185	108	90.5977	0.872437	1840.96	5.93757e-08	0.239139	-0.587811	0.00339966	0.00314152
dmr1073438	chr5	134423873	134423873	+	12156	-104096	rs4958228	chr5	134319777	134319777	108	120.646	0.942383	2170.68	1.78426e-09	0.285849	-0.477702	9.999e-05	1.04014e-06
dmr1073467	chr5	134471209	134471208	+	12293	809311	rs34597709	chr5	135280519	135280521	108	121.627	0.953615	4431.25	1.67206e-05	0.158327	0.520669	0.029697	0.0261097
dmr1073514	chr5	134545171	134545170	+	12299	-419276	rs152406	chr5	134125895	134125895	108	85.609	1.0292	2777.75	1.15765e-06	0.197437	-1.13024	0.0484952	0.0370263
dmr1073599	chr5	134741122	134741122	+	12342	-157597	rs11960138	chr5	134583525	134583525	108	92.8863	0.848794	2392.89	1.02379e-06	0.1992	-0.628691	0.0343966	0.0281967
dmr107366	chr1	235494286	235494286	+	13800	9584	rs704719	chr1	235503870	235503870	108	109.013	0.978701	1541.49	1.12881e-12	0.375414	-0.404022	9.999e-05	2.12708e-09
dmr1073718	chr5	135037749	135037748	+	12783	573018	rs6881679	chr5	135610766	135610766	108	115.088	1.03573	4188	2.34655e-06	0.187234	0.251836	0.00489951	0.00370831
dmr1073765	chr5	135111469	135111468	+	12730	17983	rs13168459	chr5	135129451	135129451	108	109.266	0.940561	1458.27	1.64197e-08	0.256584	-0.528617	0.00019998	3.84907e-05
dmr1073808	chr5	135165471	135165470	+	12644	58540	rs6894521	chr5	135224010	135224010	108	106.777	0.949664	1085.33	1.80075e-05	0.15722	0.573174	0.029697	0.0267066
dmr1073851	chr5	135224358	135224358	+	12611	-45320	rs553438	chr5	135179038	135179038	108	105.543	0.904385	1661.62	3.49859e-11	0.335074	-0.337692	9.999e-05	4.71825e-07
dmr1073855	chr5	135230387	135230386	+	12606	664011	rs2069879	chr5	135894397	135894397	108	78.1313	0.721545	3891.35	6.48203e-09	0.26897	-0.467195	0.020198	0.0171911
dmr1073964	chr5	135434137	135434136	+	12867	3857	rs12520545	chr5	135437993	135437993	108	115.752	0.940954	1277.47	2.94291e-05	0.14986	-0.312463	0.0264974	0.0248543
dmr1074091	chr5	135614766	135614765	+	12950	9021	rs1996255	chr5	135623786	135623786	108	122.196	0.945723	1734.44	3.02935e-06	0.18352	-0.36153	0.00219978	0.00173303
dmr1074145	chr5	135695032	135695031	+	13068	320463	rs72794907	chr5	136015494	136015494	108	121.7	0.9242	3137.81	1.51166e-05	0.159831	-0.354726	0.0223978	0.0193093
dmr1074193	chr5	135747814	135747813	+	13196	504246	rs59268520	chr5	136252059	136252059	108	81.4113	0.958457	4274.31	2.55464e-07	0.218894	-0.633284	0.0512949	0.0383262
dmr1074247	chr5	135797374	135797373	+	13294	-563717	rs72802381	chr5	135233657	135233657	108	55.2656	1.62186	2545.04	1.08546e-08	0.262123	-1.1381	0.0120988	0.0190242
dmr1074303	chr5	135869970	135869970	+	13386	6389	rs10477775	chr5	135876359	135876359	108	119.749	0.959621	1884.17	1.93111e-05	0.156175	-0.329858	0.0171983	0.0154157
dmr1074310	chr5	135882120	135882119	+	13400	117771	rs6882087	chr5	135999890	135999890	108	96.757	0.940836	1344.42	8.40473e-07	0.202025	-0.488211	0.00679932	0.00597272
dmr1074324	chr5	135902020	135902019	+	13465	1	rs10479109	chr5	135902020	135902020	108	113.864	0.954056	1489.37	9.95309e-07	0.199605	-0.427371	0.00119988	0.00106702
dmr1074350	chr5	135951818	135951817	+	13569	-791186	rs6876956	chr5	135160632	135160632	108	38.4117	1.80439	1930.78	5.81121e-11	0.328906	1.93376	0.00689931	0.0272234
dmr1074357	chr5	135966328	135966328	+	13584	22930	rs30739	chr5	135989258	135989258	108	116.807	0.922155	2323.87	1.96135e-08	0.254193	0.322535	9.999e-05	3.00613e-05
dmr1074477	chr5	136223957	136223956	+	13605	-11731	rs2287747	chr5	136212226	136212226	108	65.359	0.989216	3078.8	1.88918e-08	0.254698	-0.631985	0.0577942	0.0395835
dmr1074548	chr5	136383305	136383305	+	13684	-2123	rs2649702	chr5	136381182	136381182	108	101.366	0.898155	3041.55	2.56966e-10	0.310523	-0.332857	9.999e-05	1.05943e-05
dmr1074559	chr5	136405173	136405172	+	13707	907520	rs739697	chr5	137312692	137312692	108	96.6094	1.07068	2034.38	6.64786e-07	0.205371	-0.900494	0.00309969	0.00351928
dmr1074574	chr5	136471241	136471240	+	13671	860159	rs17522162	chr5	137331399	137331399	108	99.8051	0.877889	3940.82	4.9185e-07	0.209653	-0.626768	0.0155984	0.0104588
dmr1074647	chr5	136678697	136678697	+	13611	-13487	rs10075728	chr5	136665210	136665210	108	112.862	0.952956	1713.91	2.32456e-06	0.187371	-0.478288	0.00409959	0.00319011
dmr107466	chr1	235642247	235642260	+	14223	308236	rs10927085	chr1	235950496	235950496	108	118.188	0.969608	2973.99	1.46468e-05	0.160301	0.26788	0.020298	0.019497
dmr1074671	chr5	136733626	136733626	+	13388	174007	rs12516860	chr5	136907633	136907633	108	117.144	0.95062	1407.48	1.54687e-07	0.225907	-0.434515	9.999e-05	0.000106723
dmr1074776	chr5	136963581	136963580	+	12176	-901485	rs6865463	chr5	136062096	136062096	108	95.9977	0.948473	1187.85	4.4018e-07	0.211225	-0.461641	0.00339966	0.003201
dmr1074787	chr5	136992679	136992679	+	12073	-2032	rs3836907	chr5	136990646	136990647	108	113.748	0.939652	2189.17	7.41465e-06	0.170394	-0.297264	0.0153985	0.0125345
dmr1074847	chr5	137109564	137109563	+	11871	-897700	rs11740403	chr5	136211864	136211864	108	80.7258	0.821901	2595.34	1.66553e-09	0.286739	-0.900563	0.00409959	0.00205698
dmr1075011	chr5	137406959	137406958	+	11430	645624	rs539251420	chr5	138052582	138052582	108	53.8945	0.832814	5399.25	9.80114e-12	0.350305	6.25633	0.0456954	0.0201491
dmr1075077	chr5	137535908	137535907	+	11231	-49460	rs17171442	chr5	137486448	137486448	108	101.735	0.944499	1112.06	1.86743e-06	0.190544	-0.536105	0.00749925	0.00572974
dmr1075098	chr5	137578637	137578636	+	11104	-203355	rs144065874	chr5	137375281	137375282	108	122.745	0.943422	1848.55	8.14291e-06	0.169011	-2.24115	0.00609939	0.00508599
dmr1075160	chr5	137719575	137719574	+	11021	917394	rs4835645	chr5	138636968	138636968	108	68.9027	0.585216	7051.06	5.20752e-12	0.35775	-0.472066	0.0163984	0.00897554
dmr1075180	chr5	137808752	137808751	+	10897	832101	rs58824859	chr5	138640852	138640852	108	79.302	0.951	3960.67	2.33202e-07	0.220173	-0.418596	0.0533947	0.044471
dmr1075185	chr5	137843293	137843293	+	10857	-160969	rs2967794	chr5	137682324	137682324	108	104.541	0.930507	1621.31	1.41776e-05	0.160786	0.265712	0.0465953	0.040679
dmr1075239	chr5	137983514	137983513	+	10749	653455	rs4835645	chr5	138636968	138636968	108	66.1711	0.930243	3492.8	4.85849e-09	0.272774	-0.435786	0.0392961	0.0226708
dmr1075263	chr5	138040042	138040041	+	10646	596927	rs4835645	chr5	138636968	138636968	108	67.2152	0.601039	6768.96	2.92343e-10	0.308906	-0.439865	0.070093	0.0442042
dmr1075290	chr5	138085029	138085028	+	10567	-754756	rs11740211	chr5	137330273	137330273	108	75.2309	0.901388	3706.3	1.02051e-09	0.293046	-0.612497	0.00629937	0.00263236
dmr1075354	chr5	138245029	138245028	+	10170	391940	rs4835645	chr5	138636968	138636968	108	94.6793	0.899907	7020.06	2.47794e-07	0.219322	-0.428447	0.0277972	0.0158559
dmr1075367	chr5	138260118	138260117	+	10152	-812491	rs33986917	chr5	137447627	137447627	108	58.1344	1.03648	4618.47	2.38376e-10	0.311463	-0.411589	0.0306969	0.0136186
dmr1075453	chr5	138456753	138456752	+	9574	184100	rs58824859	chr5	138640852	138640852	108	103.623	0.808358	3292.85	3.61785e-06	0.18093	-0.449632	0.0514949	0.0427541
dmr1075500	chr5	138532328	138532327	+	9370	108525	rs58824859	chr5	138640852	138640852	108	95.2066	0.745429	4497.83	3.53276e-08	0.246229	-0.485186	0.00879912	0.00645307
dmr1075509	chr5	138564350	138564349	+	9240	3760	rs256013	chr5	138568109	138568109	108	124.97	0.927845	1324.08	1.31188e-06	0.195639	-0.368422	0.00059994	0.000478094
dmr1075519	chr5	138584279	138584278	+	9173	52690	rs4835645	chr5	138636968	138636968	108	75.4418	0.665453	14914.6	9.34091e-10	0.29418	-0.422668	0.0654935	0.0316619
dmr1075521	chr5	138590103	138590103	+	9151	-20387	rs256012	chr5	138569716	138569716	108	98.6555	0.971138	3129.75	2.03889e-07	0.222053	-0.239234	0.0059994	0.00259749
dmr1075557	chr5	138662546	138662545	+	9003	-25651	rs4835696	chr5	138636895	138636895	108	74.3555	0.922407	5705.59	1.89403e-08	0.254663	-0.405813	0.0449955	0.0252364
dmr1075567	chr5	138690135	138690134	+	8960	-53240	rs4835696	chr5	138636895	138636895	108	84.8707	0.940008	5957.6	2.40445e-09	0.281978	-0.445241	0.00559944	0.00116849
dmr1075662	chr5	138907211	138907210	+	9039	-270316	rs4835696	chr5	138636895	138636895	108	67.7109	1.05004	3310.37	4.22216e-09	0.27462	-0.418997	0.020098	0.0087123
dmr1075681	chr5	138939413	138939412	+	9047	-302445	rs4835645	chr5	138636968	138636968	108	80.3777	0.864557	8730.22	3.17604e-08	0.247676	-0.412649	0.0532947	0.0296185
dmr1075745	chr5	139081365	139081364	+	9033	-629531	rs9327812	chr5	138451834	138451834	108	123.335	0.938266	1001.96	1.1185e-05	0.16431	0.360817	0.00489951	0.00392907
dmr1075774	chr5	139146817	139146816	+	8939	1	rs7721110	chr5	139146817	139146817	108	125.445	0.924295	1086.02	5.09217e-06	0.175925	-0.343631	0.00219978	0.00166376
dmr107579	chr1	235899580	235899579	+	14591	7122	rs6691710	chr1	235906701	235906701	108	109.297	0.959994	1749.81	1.63006e-07	0.225178	-0.52682	0.00049995	0.000340987
dmr1075833	chr5	139265079	139265078	+	8931	-628111	rs4835645	chr5	138636968	138636968	108	90.3762	1.02558	2989.04	1.84138e-06	0.190747	-0.410834	0.0418958	0.0344373
dmr1075879	chr5	139402490	139402490	+	8934	18646	rs35999985	chr5	139421136	139421136	108	120.15	0.928143	1154.19	6.69808e-08	0.237485	-0.36533	0.00019998	3.24968e-05
dmr1075886	chr5	139418037	139418037	+	8927	21447	rs3923059	chr5	139439484	139439484	108	123.894	0.935941	946.961	2.94117e-05	0.149869	-0.315657	0.0110989	0.0100935
dmr1075899	chr5	139459246	139459245	+	8924	-946711	rs184142718	chr5	138512535	138512535	108	120.403	0.897538	1651.97	8.77709e-06	0.167902	-1.74238	0.0107989	0.00798389
dmr1075935	chr5	139536918	139536917	+	8761	-899950	rs4835645	chr5	138636968	138636968	108	92.6754	0.968459	3144.29	1.5185e-08	0.257633	-0.526666	0.00179982	0.000647591
dmr1075936	chr5	139540419	139540418	+	8752	-903451	rs4835645	chr5	138636968	138636968	108	61.3828	0.787762	4258.23	6.73103e-10	0.298363	-0.431759	0.069593	0.0380359
dmr1075938	chr5	139543634	139543633	+	8749	815564	rs114915283	chr5	140359197	140359197	108	43.5164	1.26816	1668.78	9.0538e-13	0.377923	-1.9179	0.0106989	0.00262908
dmr1075958	chr5	139577838	139577844	+	8750	-183490	rs11748963	chr5	139394348	139394348	108	96.0609	1.03968	2697.44	5.80504e-06	0.173999	-0.242135	0.0491951	0.0440375
dmr1075979	chr5	139622402	139622401	+	8766	-985507	rs4835696	chr5	138636895	138636895	108	64.1566	0.753648	3346.4	5.73695e-11	0.329063	-0.429812	0.0231977	0.00828768
dmr1076046	chr5	139749566	139749565	+	8886	223074	rs147364353	chr5	139972639	139972639	108	20.4926	1.38119	427.439	7.52414e-19	0.518642	2.18796	0.0157984	0.0145575
dmr1076082	chr5	139820070	139820186	+	8948	-15711	rs13354234	chr5	139804359	139804359	108	122.903	1.00408	2355.82	1.68403e-05	0.15822	-0.180334	0.0125987	0.0100963
dmr1076100	chr5	139848257	139848312	+	8969	540063	rs56139827	chr5	140388375	140388376	108	79.6922	1.17583	1191.76	8.54735e-07	0.201785	-0.0670179	0.0145985	0.013793
dmr1076104	chr5	139856426	139856425	+	8981	990921	rs77090367	chr5	140847346	140847346	108	82.3711	0.83162	4226.72	5.58097e-08	0.239988	2.57715	0.0422958	0.0211092
dmr1076138	chr5	139908744	139908743	+	8973	37342	rs76797405	chr5	139946085	139946085	108	69.6094	1.14492	3114.69	4.66073e-08	0.242453	2.26396	0.0355964	0.0208912
dmr1076209	chr5	140103348	140103347	+	9104	543595	rs778592	chr5	140646942	140646942	108	113.78	0.906013	1430.39	3.26176e-05	0.148313	-0.561824	0.0421958	0.0409433
dmr1076235	chr5	140185628	140185627	+	9196	808676	rs13163241	chr5	140994303	140994303	108	80.6309	0.845964	7075.71	6.77923e-09	0.268377	68.441	0.0280972	0.00982035
dmr1076297	chr5	140348208	140348207	+	9511	545376	rs535910	chr5	140893583	140893583	108	44.3391	0.915343	1747.7	5.73334e-13	0.38309	2.97403	0.0282972	0.0113816
dmr1076340	chr5	140530298	140530412	+	9932	-182623	rs3776089	chr5	140347675	140347675	108	132.711	0.939784	2955.22	1.39264e-07	0.227369	-0.0726323	9.999e-05	3.07735e-05
dmr1076351	chr5	140565302	140565301	+	9975	742773	rs74941902	chr5	141308074	141308074	108	107.831	1.03738	2714.47	1.59679e-05	0.159014	-735.52	0.0447955	0.037682
dmr1076402	chr5	140672399	140672399	+	10164	160554	rs3806843	chr5	140832953	140832953	108	131.077	0.935234	1943.24	1.22433e-05	0.162968	0.293085	0.00549945	0.00418976
dmr1076418	chr5	140715974	140715974	+	10301	36486	rs3899563	chr5	140752460	140752460	108	115.035	0.895751	2238.02	1.5641e-07	0.225753	-0.469498	0.00049995	0.000363296
dmr1076433	chr5	140734492	140734491	+	10346	602370	rs6896823	chr5	141336861	141336861	108	107.146	1.1329	4845.52	1.4536e-05	0.160414	0.456688	0.0530947	0.0488575
dmr1076502	chr5	140837590	140837589	+	10615	301924	rs6864827	chr5	141139513	141139513	108	125.909	0.948444	2079.13	7.52239e-05	0.135671	-0.253632	0.0528947	0.046775
dmr1076512	chr5	140850948	140850947	+	10633	-849542	rs7703099	chr5	140001406	140001406	108	84.6809	0.806624	2519.25	4.47001e-07	0.211008	1.41505	0.0546945	0.0452447
dmr107653	chr1	235992985	235992984	+	14666	317828	rs2695048	chr1	236310812	236310812	108	40.5211	1.68344	2906.16	1.65613e-11	0.344067	0.835354	0.0130987	0.0161031
dmr1076549	chr5	140902258	140902257	+	10720	864441	rs6859260	chr5	141766698	141766698	108	119.865	0.944209	1566.91	4.87034e-05	0.142263	-0.417583	0.040396	0.0359547
dmr1076620	chr5	141078373	141078372	+	11211	349404	rs3828681	chr5	141427776	141427776	108	86.2523	0.789317	5656.34	1.75018e-07	0.224186	3.02857	0.0684932	0.0436199
dmr1076627	chr5	141088969	141088968	+	11270	331277	rs72790042	chr5	141420245	141420245	108	130.402	0.917728	7064.93	3.14853e-05	0.148844	-14.1144	0.049795	0.0450964
dmr1076659	chr5	141148015	141148014	+	11533	-74986	rs31803	chr5	141073029	141073029	108	124.896	0.95773	2021.28	1.18076e-05	0.163506	-2.5297	0.00729927	0.00627372
dmr1076755	chr5	141285038	141285037	+	12040	485051	rs248539	chr5	141770088	141770088	108	121.954	0.929295	1340.38	5.7063e-05	0.139865	-0.324414	0.0377962	0.0333359
dmr107686	chr1	236032991	236032991	+	14662	-911	rs3830945	chr1	236032078	236032080	108	95.6074	0.976723	1304.28	9.24179e-12	0.351	-0.62155	9.999e-05	2.69677e-07
dmr1076871	chr5	141428878	141428877	+	12470	794941	rs6875314	chr5	142223818	142223818	108	94.057	0.90979	1876.39	3.1764e-06	0.182829	-0.730823	0.0355964	0.0369297
dmr1076909	chr5	141492760	141492759	+	12723	543521	rs164504	chr5	142036280	142036280	108	70.5164	0.876013	895.751	4.57711e-08	0.2427	-0.690746	0.0122988	0.0171164
dmr1077009	chr5	141703025	141703024	+	13270	783021	rs4912640	chr5	142486045	142486045	108	60.3598	1.07403	2629.62	4.95409e-09	0.272518	0.244171	0.0348965	0.02476
dmr1077034	chr5	141753539	141753538	+	13258	558545	rs10691892	chr5	142312083	142312083	108	124.801	0.961123	2892.1	5.26363e-05	0.141088	0.239994	0.0462954	0.0448667
dmr1077092	chr5	141833319	141833318	+	13272	-540657	rs13175150	chr5	141292662	141292662	108	122.396	0.953583	2179.79	5.30863e-05	0.140959	0.337834	0.0452955	0.0427337
dmr1077141	chr5	141932138	141932137	+	13317	933196	rs7725895	chr5	142865333	142865333	108	42.9469	1.2594	2681.25	1.14948e-11	0.348415	1.78603	0.0412959	0.0213714
dmr1077226	chr5	142079390	142079389	+	13525	-39864	rs79526997	chr5	142039526	142039526	108	122.481	0.965016	5406.63	4.61144e-06	0.177379	0.614585	0.00849915	0.00693206
dmr1077254	chr5	142117330	142117329	+	13652	-627013	rs2233604	chr5	141490317	141490317	108	63.4289	0.833583	3969.04	2.39214e-09	0.282045	2.77261	0.0573943	0.0398073
dmr1077334	chr5	142223560	142223559	+	13739	-164658	rs112599187	chr5	142058902	142058902	108	120.361	0.966908	3144.12	3.76798e-05	0.146139	-5.39086	0.0489951	0.0468072
dmr107738	chr1	236097343	236097343	+	14877	-22325	rs2064919	chr1	236075018	236075018	108	101.06	1.05595	3794.06	6.06978e-07	0.206666	0.25248	0.00529947	0.00384985
dmr1077454	chr5	142372216	142372215	+	13634	-31316	rs4912846	chr5	142340900	142340900	108	97.527	0.978374	1416.81	2.58964e-07	0.218703	0.322234	0.00219978	0.00162888
dmr107749	chr1	236110847	236110847	+	14940	1984	rs12726441	chr1	236112831	236112831	108	114.55	0.963882	1756.4	1.56648e-08	0.257215	-0.520409	9.999e-05	1.55368e-05
dmr1077539	chr5	142481229	142481228	+	13780	-787170	rs76494905	chr5	141694059	141694059	108	77.3297	0.727484	10548.1	3.61877e-12	0.361998	3.79453	0.00189981	0.000742015
dmr1077580	chr5	142549303	142549302	+	13831	132869	rs10428532	chr5	142682171	142682171	108	102.115	0.928015	1895.65	4.2128e-06	0.178704	-0.43722	0.0237976	0.0202614
dmr1077636	chr5	142641812	142641811	+	13952	-815516	rs17705472	chr5	141826296	141826296	108	106.218	0.975904	1749.47	1.44628e-05	0.160489	-0.80172	0.0339966	0.0322788
dmr1077892	chr5	143102394	143102393	+	14025	7343	rs10875601	chr5	143109736	143109736	108	87.8133	0.954427	1056.86	1.5884e-06	0.192882	0.260106	0.0205979	0.0196023
dmr1077903	chr5	143110229	143110229	+	14024	-3058	rs740572	chr5	143107171	143107171	108	63.2496	1.13561	697.644	2.22599e-09	0.28298	-0.309324	0.00059994	0.00148066
dmr1077961	chr5	143226773	143226772	+	13798	74007	rs6188	chr5	143300779	143300779	108	111.206	0.877653	6161.38	5.68859e-06	0.174297	-0.312677	0.0550945	0.0412768
dmr107798	chr1	236167525	236167524	+	15078	157296	rs10925098	chr1	236324820	236324820	108	73.0055	0.886353	1614.84	8.79779e-11	0.323825	-0.856305	0.00039996	0.000454048
dmr1078061	chr5	143557244	143557244	+	13124	-775	rs13165042	chr5	143556469	143556469	108	121.521	0.980571	1705.4	5.97244e-08	0.239059	-0.404494	9.999e-05	1.89974e-05
dmr1078298	chr5	144025317	144025317	+	13180	-3293	rs141420384	chr5	144022020	144022024	108	99.6363	0.88946	2929.67	1.85849e-07	0.223348	-0.543855	0.00449955	0.0034508
dmr1078305	chr5	144035070	144035070	+	13153	-13233	rs312631	chr5	144021837	144021837	108	110.858	1.04	2406.96	1.22403e-07	0.229161	-0.395942	0.00039996	0.000140234
dmr1078313	chr5	144044668	144044667	+	13145	-488199	rs13165042	chr5	143556469	143556469	108	109.055	0.938814	1414.57	6.78782e-06	0.171697	0.312742	0.0140986	0.0118128
dmr1078347	chr5	144124465	144124464	+	13226	-677213	rs4295416	chr5	143447252	143447252	108	80.557	0.491674	21112	2.06468e-10	0.313258	2.36845	0.0662934	0.0352936
dmr1078425	chr5	144367180	144367179	+	13413	993569	rs17473972	chr5	145360748	145360748	108	62.427	0.912642	25705.7	3.40413e-12	0.362709	4.34823	0.0277972	0.00556852
dmr1078439	chr5	144396453	144396452	+	13430	725132	rs76957426	chr5	145121584	145121584	108	79.998	0.667588	2930.42	4.4752e-08	0.243008	-0.726431	0.0459954	0.0419041
dmr1078440	chr5	144404410	144404409	+	13435	143486	rs73793942	chr5	144547895	144547895	108	88.4566	0.66762	9189.2	2.1127e-08	0.253191	2.32823	0.0451955	0.0263056
dmr1078446	chr5	144418289	144418288	+	13436	722460	rs55700177	chr5	145140748	145140748	108	64.1566	0.879887	10656.7	8.95111e-14	0.403669	-0.683481	0.00359964	0.000323023
dmr1078476	chr5	144523526	144523525	+	13290	806851	rs11531422	chr5	145330376	145330376	108	119.032	0.933765	1111.75	1.96229e-05	0.155936	0.547915	0.0138986	0.0115151
dmr1078564	chr5	144749195	144749194	+	13465	-549340	rs10062491	chr5	144199855	144199855	108	101.503	0.789924	2715.54	2.55684e-06	0.185988	16.3124	0.0431957	0.0366107
dmr1078600	chr5	144849459	144849458	+	13481	946010	rs79358924	chr5	145795468	145795468	108	100.47	0.929147	998.752	1.39373e-05	0.16104	-3.62341	0.0412959	0.0364574
dmr1078618	chr5	144890935	144890934	+	13532	855130	rs113254251	chr5	145746064	145746064	108	115.678	0.901111	1542.57	8.8936e-06	0.167707	-2.67454	0.0151985	0.0111867
dmr1078665	chr5	145015863	145015863	+	13371	40317	rs31915	chr5	145056180	145056180	108	120.656	0.902128	2223.33	6.13259e-10	0.299548	0.321743	9.999e-05	6.63384e-07
dmr1078674	chr5	145045953	145045952	+	13365	-570434	rs349703	chr5	144475519	144475519	108	114.434	0.891622	2004.03	1.29422e-06	0.195834	-0.355901	0.00329967	0.0026927
dmr1078679	chr5	145070714	145070713	+	13344	290035	rs17473972	chr5	145360748	145360748	108	29.4258	1.47581	963.232	2.60161e-13	0.391929	4.1386	0.030197	0.0395646
dmr107868	chr1	236274109	236274109	+	15402	-3285	rs1726622	chr1	236270824	236270824	108	107.61	0.963265	1993.1	4.59318e-07	0.210623	-0.472865	0.00129987	0.00125782
dmr1078691	chr5	145114334	145114333	+	13273	-935528	rs10476859	chr5	144178806	144178806	108	59.1152	1.12495	600.314	1.92946e-07	0.222825	2.38989	0.0212979	0.047496
dmr1078774	chr5	145351435	145351434	+	13476	9314	rs17473972	chr5	145360748	145360748	108	56.5102	1.01279	11923.1	8.087e-11	0.32486	3.91631	0.0474953	0.0302855
dmr1078887	chr5	145623961	145623960	+	13591	-89954	rs13179010	chr5	145534007	145534007	108	97.3055	1.00937	3455.37	2.14753e-06	0.18852	-0.529904	0.029597	0.0226156
dmr1078890	chr5	145633856	145633855	+	13567	-922502	rs4912986	chr5	144711354	144711354	108	58.05	0.885901	2812.29	1.34558e-09	0.289492	-1.1556	0.0641936	0.0404524
dmr1078946	chr5	145726921	145726920	+	13473	-366173	rs17473972	chr5	145360748	145360748	108	50.4246	1.0116	2279.22	2.86578e-10	0.309156	4.36451	0.0537946	0.0369525
dmr1078963	chr5	145768054	145768053	+	13393	264613	rs72818497	chr5	146032666	146032666	108	58.0078	0.861741	1954.93	9.98586e-12	0.350084	-0.843761	0.00629937	0.00331652
dmr1079021	chr5	145883506	145883505	+	13282	-522758	rs17473972	chr5	145360748	145360748	108	32.6109	1.08323	3318.42	1.39896e-15	0.447365	4.22186	0.0412959	0.0304254
dmr1079059	chr5	145962309	145962308	+	13282	-601561	rs17473972	chr5	145360748	145360748	108	38.8652	1.05872	5072.12	2.49347e-15	0.441485	4.38368	0.0323968	0.00853017
dmr1079101	chr5	146052104	146052103	+	13246	-691356	rs17473972	chr5	145360748	145360748	108	80.4094	0.90301	6203.57	6.02544e-08	0.238938	3.95914	0.0488951	0.0281264
dmr107916	chr1	236351379	236351378	+	15561	-3983	rs630129	chr1	236347396	236347396	108	106.893	0.965039	2391.71	3.98167e-06	0.179529	-0.624979	0.0129987	0.0126278
dmr1079234	chr5	146333380	146333379	+	13454	-972632	rs17473972	chr5	145360748	145360748	108	63.123	1.121	3574.83	1.00248e-09	0.293275	4.36241	0.0167983	0.00608089
dmr1079243	chr5	146348883	146348882	+	13467	-184400	rs76839811	chr5	146164483	146164483	108	124.095	0.925438	3645.85	4.74342e-06	0.176965	1.81529	0.00619938	0.0053163
dmr1079263	chr5	146379318	146379317	+	13473	-188190	rs75793060	chr5	146191128	146191128	108	114.012	0.910436	2902.45	2.00584e-05	0.155608	-1.86429	0.049995	0.0471049
dmr1079301	chr5	146435511	146435511	+	13610	391924	rs113892101	chr5	146827435	146827435	108	120.92	0.945798	1869.6	2.02873e-05	0.155438	-0.391433	0.0168983	0.0156087
dmr1079360	chr5	146556714	146556714	+	13470	3882	rs4705434	chr5	146560596	146560596	108	117.081	0.956756	1141.56	1.00896e-07	0.231837	-0.3665	0.00019998	5.31988e-05
dmr1079431	chr5	146678161	146678161	+	13379	-14792	rs458164	chr5	146663369	146663369	108	108.327	0.877252	4299.45	2.64084e-06	0.185518	0.221002	0.0270973	0.0198935
dmr1079448	chr5	146707624	146707624	+	13378	10067	rs17516662	chr5	146717691	146717691	108	107.926	0.925306	2485.29	9.81653e-06	0.166245	-0.303285	0.0391961	0.0329925
dmr1079458	chr5	146728694	146728693	+	13354	-149303	rs144143158	chr5	146579391	146579391	108	46.5012	0.950946	2438.44	4.58942e-12	0.359228	2.71829	0.039596	0.0182726
dmr1079480	chr5	146779706	146779705	+	13260	-37436	rs7728574	chr5	146742270	146742270	108	52.882	1.11019	2205.28	1.88249e-10	0.31441	1.69126	0.0253975	0.0116671
dmr1079494	chr5	146813728	146813864	+	13264	900303	rs7720860	chr5	147714167	147714167	108	91.0195	1.23909	1742.13	7.85737e-06	0.169538	0.255598	0.0187981	0.032592
dmr1079526	chr5	146879223	146879222	+	13264	-946523	rs74682209	chr5	145932700	145932700	108	114.223	0.94469	2234.83	2.55213e-05	0.151999	-0.776948	0.0437956	0.0404274
dmr1079528	chr5	146886200	146886232	+	13299	2922	rs319194	chr5	146889154	146889154	108	117.334	0.935708	2665.68	9.84623e-06	0.1662	-0.222385	0.0163984	0.0147702
dmr1079546	chr5	146912583	146912649	+	13323	-46384	rs319227	chr5	146866199	146866199	108	120.245	0.950681	2789.24	1.21656e-07	0.229246	-0.199556	9.999e-05	0.000107462
dmr1079624	chr5	147119904	147119903	+	13662	-386204	rs66941614	chr5	146733700	146733700	108	93.6668	0.855825	3231.64	1.18375e-06	0.197117	-0.580134	0.0430957	0.0363166
dmr1079687	chr5	147255969	147255968	+	13908	-692931	rs6882316	chr5	146563038	146563038	108	122.607	0.941108	2255.78	5.43835e-05	0.140594	0.258952	0.0489951	0.0466413
dmr1079764	chr5	147399426	147399426	+	13935	-3045	rs7725904	chr5	147396381	147396381	108	118.199	0.968289	1378.9	4.9492e-07	0.209565	-0.406783	0.00029997	0.000261796
dmr1079860	chr5	147610560	147610559	+	13694	-272774	rs10042298	chr5	147337786	147337786	108	41.4809	1.28041	1590.64	4.13018e-14	0.412042	0.754209	0.00409959	0.000945869
dmr1079950	chr5	147789188	147789187	+	13773	-526674	rs10060530	chr5	147262514	147262514	108	87.5602	0.967357	2117.27	5.59744e-08	0.239948	2.20341	0.00439956	0.00267154
dmr1079964	chr5	147810429	147810428	+	13826	-581980	rs114105822	chr5	147228449	147228449	108	85.5668	0.913591	2149.41	1.02837e-06	0.199137	2.40484	0.0485951	0.0410835
dmr1080118	chr5	148126835	148126834	+	14092	705594	rs4705271	chr5	148832428	148832428	108	77.0238	0.642537	5095.11	9.45447e-09	0.263963	-0.561476	0.0658934	0.0436708
dmr1080136	chr5	148163577	148163576	+	14080	-224092	rs12186620	chr5	147939485	147939485	108	76.1063	0.876312	7632.51	1.21044e-08	0.260668	-0.742877	0.0452955	0.023879
dmr1080202	chr5	148341574	148341574	+	13661	2110	rs12516831	chr5	148343684	148343684	108	113.421	0.943063	1235.27	4.20072e-07	0.211887	-0.442354	0.00019998	0.000434798
dmr1080217	chr5	148400665	148400665	+	13639	-989599	rs6891468	chr5	147411066	147411066	108	66.7934	0.971978	11717.2	4.78542e-13	0.385122	-0.52581	0.00339966	0.000205169
dmr1080365	chr5	148792885	148792884	+	14071	-885630	rs112242975	chr5	147907255	147907255	108	108.306	1.10758	3614.83	1.26989e-05	0.162424	2.60239	0.0267973	0.0297003
dmr1080386	chr5	148828949	148828948	+	14108	601160	rs55857000	chr5	149430108	149430108	108	106.85	1.03552	4003.49	5.97696e-06	0.17357	1.54266	0.0259974	0.0229205
dmr1080419	chr5	148874766	148874765	+	14054	-599866	rs6887885	chr5	148274900	148274900	108	60.0961	0.973913	9086.74	5.49183e-12	0.357127	-0.555794	0.0173983	0.00306893
dmr10804	chr1	14025360	14025359	+	13590	-97219	rs6670754	chr1	13928141	13928141	108	118.368	0.953358	3182.55	1.93318e-05	0.15616	0.254343	0.029897	0.0292916
dmr1080594	chr5	149223355	149223355	+	13392	5934	rs2918267	chr5	149229289	149229289	108	123.989	0.953258	3273.75	5.92016e-07	0.207021	-0.280764	0.00059994	0.000424432
dmr1080600	chr5	149233056	149233055	+	13377	3486	rs2918263	chr5	149236541	149236541	108	116.575	0.958557	1513.4	2.2158e-11	0.34058	-0.538446	9.999e-05	1.21367e-08
dmr1080604	chr5	149238127	149238126	+	13387	191982	rs55857000	chr5	149430108	149430108	108	62.6695	0.77324	14695.9	1.18187e-12	0.37489	2.09559	0.0167983	0.00497646
dmr1080611	chr5	149243357	149243356	+	13368	-22496	rs2918275	chr5	149220861	149220861	108	123.683	0.916058	4680.63	3.83048e-07	0.213191	0.298469	0.00139986	0.000530935
dmr1080629	chr5	149278348	149278348	+	13385	-2851	rs2014902	chr5	149275497	149275497	108	116.343	0.94561	1483.45	8.09508e-07	0.202562	-0.34134	0.00109989	0.000701042
dmr1080704	chr5	149401561	149401560	+	13366	-193284	rs112415730	chr5	149208277	149208277	108	67.2574	0.755555	3033.04	2.87777e-09	0.279637	3.06531	0.0382962	0.0300466
dmr1080741	chr5	149440779	149440779	+	13436	2005	rs56187642	chr5	149442784	149442790	108	114.993	1.0364	3162.41	2.05476e-07	0.221945	-0.361578	0.00049995	0.000191256
dmr1080764	chr5	149466131	149466130	+	13516	864	rs386763	chr5	149466994	149466994	108	118.22	0.93916	1744.7	3.09585e-10	0.308186	-0.464002	9.999e-05	2.18195e-07
dmr1080890	chr5	149680410	149680409	+	13756	226356	rs190879017	chr5	149906765	149906765	108	100.311	0.907601	2592.9	5.23429e-07	0.20877	-0.581735	0.0059994	0.00604022
dmr1080904	chr5	149700457	149700456	+	13714	-1488	rs6872976	chr5	149698969	149698969	108	118.136	0.938003	1852.62	5.30342e-07	0.208584	-0.5512	0.00079992	0.000489189
dmr1080921	chr5	149732486	149732485	+	13711	-900058	rs4705271	chr5	148832428	148832428	108	103.634	0.909563	4835.15	3.98684e-07	0.212626	-0.597397	0.00709929	0.00574271
dmr1081058	chr5	149933807	149933806	+	13588	8872	rs7717774	chr5	149942678	149942678	108	86.959	0.884097	2248.97	9.52057e-07	0.200241	-0.457323	0.039596	0.0394017
dmr1081211	chr5	150189607	150189606	+	14104	31279	rs6869490	chr5	150220885	150220885	108	92.2008	0.943751	1679.21	7.97716e-07	0.202771	0.464163	0.0112989	0.0114946
dmr1081234	chr5	150216020	150216020	+	14058	3965	rs2163766	chr5	150219985	150219985	108	83.0672	1.04511	3321.23	6.42551e-11	0.327678	0.509656	9.999e-05	2.10452e-05
dmr1081250	chr5	150230606	150230606	+	14069	-830330	rs60232573	chr5	149400276	149400276	108	27.6117	1.17168	4522.51	2.92923e-19	0.526912	-0.469565	0.0376962	0.0146942
dmr1081257	chr5	150238617	150238616	+	14080	-822488	rs36041032	chr5	149416128	149416129	108	80.1879	0.862057	2415.56	7.59862e-08	0.23575	102.978	0.0192981	0.0178603
dmr108128	chr1	236612349	236612348	+	16037	283859	rs4659745	chr1	236896207	236896207	108	104.709	0.98011	2058.36	5.15183e-06	0.175754	-0.290797	0.0165983	0.0160927
dmr1081336	chr5	150373581	150373580	+	14400	-460709	rs55906403	chr5	149912872	149912872	108	87.4652	0.786048	3980.73	3.28859e-09	0.277894	-0.704796	0.00229977	0.00234167
dmr1081376	chr5	150423790	150423790	+	14453	782	rs13158704	chr5	150424572	150424572	108	118.262	0.924703	3724.99	1.96306e-05	0.15593	-0.655134	0.0422958	0.0389428
dmr1081420	chr5	150477946	150477945	+	14440	-858230	rs79344454	chr5	149619716	149619716	108	42.968	1.60431	3106.8	8.5261e-11	0.32421	0.937628	0.0242976	0.0272202
dmr1081489	chr5	150596446	150596446	+	14711	-56269	rs1290147	chr5	150540177	150540177	108	112.535	0.937196	2540.85	1.47451e-07	0.226574	0.311805	0.00109989	0.00035869
dmr1081526	chr5	150663486	150663485	+	14671	-991790	rs55978410	chr5	149671696	149671696	108	77.2559	1.17663	1701.94	7.17667e-07	0.20428	-0.571872	0.0170983	0.0250443
dmr1081647	chr5	150889177	150889176	+	14449	-968572	rs2080842	chr5	149920605	149920605	108	84.5227	0.830714	7050.08	3.08128e-08	0.248087	-0.657443	0.0379962	0.0170511
dmr1081686	chr5	150972642	150972641	+	14527	-85534	rs148584844	chr5	150887108	150887108	108	42.0082	0.908102	486.914	1.12943e-10	0.320747	-45.5331	0.0733927	0.0421448
dmr1081728	chr5	151032202	151032201	+	14559	-822899	rs10076748	chr5	150209303	150209303	108	54.0633	0.952133	2218.77	8.87676e-11	0.323715	-0.292657	0.0237976	0.0131476
dmr1081962	chr5	151341429	151341428	+	14626	969099	rs62394478	chr5	152310527	152310527	108	100.575	0.97738	3178.39	2.03309e-06	0.189314	-0.565486	0.020498	0.0160551
dmr1082016	chr5	151437060	151437059	+	14761	-292403	rs113755829	chr5	151144657	151144657	108	65.9496	0.766556	11648.9	6.08387e-10	0.299649	3.01004	0.0785921	0.0452043
dmr1082024	chr5	151452352	151452351	+	14727	-91677	rs61055550	chr5	151360675	151360675	108	92.2113	0.935933	1089.97	4.19917e-06	0.178751	-0.787017	0.0313969	0.0300781
dmr1082027	chr5	151456060	151456060	+	14738	692965	rs4403170	chr5	152149025	152149025	108	97.7484	0.823865	4507.78	1.84602e-07	0.223442	-0.582764	0.0136986	0.00934095
dmr1082031	chr5	151460503	151460502	+	14743	-215	rs71882088	chr5	151460286	151460288	108	102.03	0.932077	1095.64	2.02287e-08	0.253777	-0.632776	9.999e-05	0.000109183
dmr1082089	chr5	151534573	151534572	+	14888	-22362	rs2304029	chr5	151512211	151512211	108	103.876	0.928833	3120.02	2.54126e-06	0.186076	2.56695	0.020298	0.017259
dmr1082102	chr5	151561665	151561664	+	14915	903952	rs9324730	chr5	152465616	152465616	108	50.8887	1.30257	1650.76	4.15356e-12	0.360392	2.46408	0.00079992	0.000523894
dmr1082111	chr5	151568159	151568159	+	14926	-2021	rs10085060	chr5	151566138	151566138	108	113.917	0.959765	1330.17	5.20025e-11	0.330261	-0.487234	9.999e-05	4.26725e-08
dmr1082177	chr5	151672678	151672677	+	14853	565579	rs2112693	chr5	152238256	152238256	108	112.134	0.729732	8555.03	5.64218e-08	0.239839	-0.71305	0.00409959	0.00271264
dmr1082239	chr5	151819641	151819641	+	15077	53840	rs2913882	chr5	151873481	151873481	108	118.368	0.939472	1702.72	2.7112e-11	0.338153	0.386081	9.999e-05	1.69025e-08
dmr1082307	chr5	151972097	151972097	+	14797	-875529	rs11738559	chr5	151096568	151096568	108	74.9883	0.732223	2110.59	9.116e-09	0.264448	-0.684629	0.0154985	0.0178474
dmr1082358	chr5	152069798	152069798	+	14690	21162	rs7730910	chr5	152090960	152090960	108	113.505	0.891157	4717.3	2.19483e-08	0.252677	-0.526951	0.00029997	0.000140495
dmr1082366	chr5	152083030	152083029	+	14628	11478	rs253730	chr5	152094507	152094507	108	93.266	0.939339	1107.11	6.03174e-17	0.47831	-0.437572	9.999e-05	4.1608e-11
dmr1082468	chr5	152282089	152282088	+	14266	-48648	rs6888771	chr5	152233441	152233441	108	112.788	0.935856	1358.45	2.64777e-05	0.151447	0.614357	0.0356964	0.0306821
dmr1082504	chr5	152345981	152345980	+	14194	-737563	rs11744028	chr5	151608418	151608418	108	51.9117	0.84044	1111.27	5.70791e-15	0.432951	2.64914	0.00149985	0.000354978
dmr108258	chr1	236771482	236771481	+	16235	421994	rs2211009	chr1	237193475	237193475	108	67.4789	1.30713	3041.19	1.37936e-08	0.258921	-0.589404	0.00959904	0.00596458
dmr1082615	chr5	152556985	152556984	+	13662	364119	rs12515394	chr5	152921103	152921103	108	118.114	0.952483	1367.14	3.65203e-06	0.180793	0.335946	0.00389961	0.00240631
dmr108268	chr1	236795537	236795536	+	16283	-229003	rs7544230	chr1	236566534	236566534	108	33.5074	1.20889	3697.46	1.11123e-16	0.472432	0.297354	0.0219978	0.00599113
dmr108269	chr1	236796460	236796479	+	16294	-527322	rs11807600	chr1	236269138	236269138	108	61.2563	0.755659	17017.7	7.68779e-13	0.379777	0.438502	0.0238976	0.00678821
dmr1082711	chr5	152803552	152803551	+	13783	-618089	rs294961	chr5	152185463	152185463	108	124.632	0.931357	2879.02	2.37488e-05	0.153079	-0.309765	0.0246975	0.0217728
dmr1082792	chr5	153027246	153027246	+	13770	-33173	rs10515679	chr5	152994073	152994073	108	114.919	1.02166	5286.47	4.43537e-06	0.17795	-0.430987	0.0145985	0.0103432
dmr1082796	chr5	153036526	153036525	+	13774	982546	rs151139150	chr5	154019071	154019071	108	64.8	0.581814	7903.84	1.65004e-11	0.344111	-2.10133	0.0469953	0.0255562
dmr1082806	chr5	153083464	153083463	+	13780	-170062	rs13153283	chr5	152913402	152913402	108	49.7285	1.05352	5604.24	5.59223e-12	0.356915	-0.779972	0.030297	0.013621
dmr1082819	chr5	153117314	153117313	+	13706	971478	rs5872357	chr5	154088791	154088792	108	94.6898	1.02662	3151.95	2.25484e-06	0.187813	0.371761	0.0328967	0.0267488
dmr108285	chr1	236830161	236830160	+	16424	-11585	rs6662510	chr1	236818576	236818576	108	110.616	0.973371	2050.02	1.12759e-13	0.401147	-0.439094	9.999e-05	2.17229e-10
dmr1082861	chr5	153227774	153227774	+	13751	564696	rs62383440	chr5	153792470	153792470	108	111.312	0.940483	1550.7	7.51433e-07	0.203625	-0.511714	0.00119988	0.00123453
dmr1082888	chr5	153283459	153283459	+	13700	70907	rs17114463	chr5	153354366	153354366	108	65.8652	1.13916	2254.18	1.04373e-08	0.262646	-0.551695	0.0116988	0.00967284
dmr1082918	chr5	153354570	153354569	+	13629	-262919	rs56337922	chr5	153091651	153091651	108	102.347	0.826689	3541.62	1.37214e-06	0.194992	-1.62285	0.0252975	0.0219926
dmr1082987	chr5	153524384	153524383	+	13379	-601000	rs78224929	chr5	152923384	152923384	108	117.207	0.957266	1471.83	2.47778e-05	0.152443	2.92255	0.0217978	0.019739
dmr1083120	chr5	153767331	153767330	+	13314	453094	rs78437988	chr5	154220424	154220424	108	117.345	0.940303	2124.28	1.20584e-05	0.163194	2.11207	0.0162984	0.0143266
dmr1083144	chr5	153834451	153834450	+	13049	-114994	rs12517168	chr5	153719457	153719457	108	116.754	0.933537	1254.87	2.51723e-05	0.152206	-0.344961	0.0209979	0.0199628
dmr1083157	chr5	153866460	153866459	+	12998	625239	rs2055421	chr5	154491698	154491698	108	97.0207	0.964298	3701.94	2.86779e-06	0.184318	-0.275758	0.0461954	0.0384345
dmr108316	chr1	236893414	236893414	+	16636	-10554	rs10925257	chr1	236882860	236882860	108	79.5867	0.893191	3510.34	5.88881e-09	0.270239	-0.769055	0.0059994	0.00422056
dmr1083177	chr5	153921177	153921176	+	12971	-948749	rs62400620	chr5	152972428	152972428	108	106.924	0.92225	2969.01	7.88884e-06	0.169479	-0.606963	0.040096	0.0351762
dmr1083192	chr5	153957184	153957184	+	12843	-10306	rs67471487	chr5	153946868	153946878	108	117.735	0.92211	1698.64	1.84006e-17	0.489549	-0.519824	9.999e-05	1.7084e-14
dmr1083217	chr5	153992965	153992965	+	12777	66283	rs816025	chr5	154059248	154059248	108	118.8	0.928154	1641.15	1.98545e-12	0.368945	-0.373466	9.999e-05	1.3018e-09
dmr1083237	chr5	154052570	154052569	+	12872	-16433	rs10039286	chr5	154036137	154036137	108	116.638	0.951352	1459.45	2.25152e-05	0.153878	-0.299045	0.020498	0.0191164
dmr108326	chr1	236902467	236902466	+	16603	-958497	rs7550263	chr1	235943970	235943970	108	30.3223	1.68468	4196.36	7.86485e-15	0.429614	2.99102	0.0217978	0.0320647
dmr1083303	chr5	154200844	154200843	+	13126	-45841	rs62382095	chr5	154155003	154155003	108	71.0965	0.885041	3431.12	3.64334e-09	0.276553	-0.44007	0.020198	0.0112297
dmr1083333	chr5	154250988	154250988	+	13176	35306	rs17553077	chr5	154286294	154286294	108	120.677	0.962264	1995.02	2.7951e-07	0.217631	-0.373897	0.00019998	0.000159897
dmr1083381	chr5	154333235	154333234	+	13156	-243329	rs816018	chr5	154089906	154089906	108	70.1578	0.680712	2502.31	8.7331e-10	0.295041	0.414271	0.0152985	0.0160612
dmr1083396	chr5	154348377	154348377	+	13138	1694	rs153421	chr5	154350071	154350071	108	117.165	0.966338	1821.59	1.79669e-11	0.343093	-0.430232	9.999e-05	8.87663e-09
dmr1083478	chr5	154507546	154507546	+	13384	-2473	rs283450	chr5	154505073	154505073	108	117.26	0.928427	1360.53	4.41856e-06	0.178005	-0.363186	0.00489951	0.00370267
dmr1083520	chr5	154577991	154577990	+	13330	42095	rs60860617	chr5	154620085	154620085	108	95.5125	1.04087	2687.96	2.77969e-06	0.184772	-0.384579	0.0227977	0.0237024
dmr1083537	chr5	154611893	154611892	+	13293	-450202	rs10040055	chr5	154161691	154161691	108	115.446	0.922815	2725.02	1.70859e-05	0.158004	0.680476	0.0345965	0.0323812
dmr1083577	chr5	154665720	154665720	+	13281	-10264	rs11167698	chr5	154655456	154655456	108	114.518	0.936756	3797.94	8.2356e-07	0.202316	-0.446053	0.0039996	0.00225699
dmr1083601	chr5	154692215	154692214	+	13242	-4428	rs397717690	chr5	154687787	154687787	108	118.062	0.928007	1305.36	4.99876e-09	0.272399	-0.401023	9.999e-05	3.4552e-06
dmr1083634	chr5	154773587	154773596	+	13127	-388368	rs77872501	chr5	154385219	154385219	108	72.4992	1.30804	3654.19	1.40997e-07	0.227197	-0.624806	0.0192981	0.0208749
dmr1083706	chr5	154955808	154955807	+	13044	51248	rs180940626	chr5	155007055	155007055	108	53.4832	1.09922	2195.68	1.98163e-09	0.28449	-0.677275	0.0570943	0.0387211
dmr1083724	chr5	154993510	154993509	+	13035	13546	rs180940626	chr5	155007055	155007055	108	81.6434	0.788254	3392.07	1.95992e-08	0.254203	-0.718826	0.0153985	0.0127979
dmr1083729	chr5	154997683	154997683	+	13040	11423	rs35076942	chr5	155009106	155009106	108	123.609	0.936938	2860.09	1.1514e-05	0.16388	-0.197209	0.0123988	0.010634
dmr1083828	chr5	155193495	155193494	+	13183	8648	rs150962042	chr5	155202142	155202142	108	112.177	0.908189	2791.38	1.32153e-05	0.161832	-0.64924	0.039896	0.0360295
dmr108386	chr1	236980871	236980870	+	16562	-749177	rs4356038	chr1	236231694	236231694	108	68.9871	0.806798	1671.23	1.06618e-08	0.262362	3.20481	0.0219978	0.0224091
dmr1083890	chr5	155339978	155339977	+	12994	321909	rs4958833	chr5	155661886	155661886	108	112.525	0.957387	1185.09	4.92135e-05	0.142106	0.452312	0.0482952	0.04629
dmr108390	chr1	236986552	236986551	+	16566	-665686	rs59514259	chr1	236320865	236320866	108	92.0742	0.948927	1634.73	1.08881e-06	0.198317	-0.657051	0.0151985	0.014236
dmr1083938	chr5	155454684	155454683	+	13054	67156	rs7710584	chr5	155521839	155521839	108	90.6082	0.93483	4500.22	8.23771e-08	0.234637	-0.86026	0.0121988	0.00603518
dmr1083950	chr5	155480655	155480654	+	13078	365217	rs62382359	chr5	155845871	155845871	108	64.4625	0.744556	2058.6	2.03623e-09	0.284137	0.908123	0.0339966	0.0290701
[truncated: 24,941 more rows]
