# Supplementary material for: Genetics and environment distinctively shape the human immune cell epigenome
Source: Nat Genet. 2026 Jan 27;58(2):392–403. doi: 10.1038/s41588-025-02479-6 (PMC12900638; doi:10.1038/s41588-025-02479-6)
Supplement: Supplementary file 12 — meQTL results in CD4 memory T cells. [file 41588_2025_2479_MOESM12_ESM.xlsx]

## Sheet: Sheet 1 - Th-Mem.permutation.fi
Th-Mem.permutation.filtered
phe_id	phe_chr	phe_from	phe_to	phe_strd	n_var_in_cis	dist_phe_var	var_id	var_chr	var_from	var_to	dof1	dof2	bml1	bml2	nom_pval	r_squared	slope	adj_emp_pval	adj_beta_pval
dmr10000	chr1	13963958	13963957	+	12985	671208	rs6690379	chr1	14635165	14635165	107	116.268	0.937576	3726.82	1.8565e-05	0.158113	-0.450061	0.040496	0.0377352
dmr1000120	chr6	24004298	24004297	+	17245	-214040	rs145579373	chr6	23790258	23790258	107	115.412	0.975215	5223.27	1.779e-05	0.158755	-1.66557	0.0473953	0.0463685
dmr1000189	chr6	24177529	24177528	+	17478	-637781	rs113361933	chr6	23539744	23539748	107	83.6878	0.775257	6194.89	8.16992e-08	0.236671	1.86827	0.0515948	0.0375786
dmr1000251	chr6	24313995	24313994	+	17483	-1378	rs3846832	chr6	24312617	24312617	107	114.283	0.98336	2321.13	1.28939e-08	0.261911	-0.467035	9.999e-05	1.17138e-05
dmr1000266	chr6	24347889	24347888	+	17593	-898545	rs2021964	chr6	23449344	23449344	107	113.081	0.959653	2349.84	3.05595e-05	0.150583	-0.370561	0.0490951	0.0482076
dmr100040	chr1	241233396	241233395	+	16492	-1503	rs2815856	chr1	241231893	241231893	107	114.921	0.964719	2470.52	2.73315e-06	0.186582	-0.401412	0.00429957	0.00359037
dmr1000429	chr6	24569935	24569934	+	17538	281208	rs149121882	chr6	24851142	24851142	107	72.5176	0.610469	175438	2.54256e-14	0.420182	2.4362	0.0238976	0.00310272
dmr1000466	chr6	24647219	24647218	+	17218	203924	rs149121882	chr6	24851142	24851142	107	40.1146	0.933113	9424.88	1.57266e-14	0.425303	2.2947	0.0562944	0.0339914
dmr1000485	chr6	24683924	24683923	+	17103	291334	rs9366590	chr6	24975257	24975257	107	106.613	0.934984	2896.52	1.29802e-06	0.197435	0.65165	0.00639936	0.00577126
dmr1000503	chr6	24728617	24728616	+	17085	817957	rs530145	chr6	25546573	25546573	107	113.416	0.969495	1706.19	3.0001e-05	0.150863	0.379239	0.0365963	0.0327809
dmr1000587	chr6	24849438	24849437	+	16400	-351949	rs1111013	chr6	24497489	24497489	107	114.241	0.962085	2254.78	6.69359e-07	0.206986	0.549032	0.00109989	0.000848558
dmr100058	chr1	241260233	241260232	+	16569	729506	rs28526134	chr1	241989738	241989738	107	118.39	0.949632	5470.05	1.64014e-05	0.159977	-0.280373	0.0406959	0.0379463
dmr1000635	chr6	24958707	24958706	+	16064	276	rs620589	chr6	24958982	24958982	107	117.031	0.957589	3195.73	1.61991e-06	0.194219	-0.508162	0.00349965	0.00224051
dmr100069	chr1	241282092	241282091	+	16555	555171	rs4658819	chr1	241837262	241837262	107	110.918	0.985954	2518.42	2.19901e-05	0.155561	-0.450418	0.040396	0.0403876
dmr1000738	chr6	25113708	25113707	+	15699	-262566	rs149121882	chr6	24851142	24851142	107	60.1979	0.685826	25184.9	4.00683e-12	0.363491	2.24028	0.0558944	0.0298168
dmr100092	chr1	241314670	241314669	+	16455	387630	rs76507089	chr1	241702299	241702299	107	112.977	0.989842	3776.32	5.85582e-06	0.175351	-0.626751	0.0138986	0.0126532
dmr1001019	chr6	25674507	25674506	+	14695	784510	rs6912934	chr6	26459016	26459016	107	113.771	0.948145	2373.62	2.07782e-05	0.156416	0.307102	0.0351965	0.0327736
dmr1001063	chr6	25742661	25742660	+	14262	-549011	rs13202933	chr6	25193650	25193650	107	107.01	0.960577	1727.03	2.07909e-05	0.156407	-0.647843	0.0417958	0.0408463
dmr1001091	chr6	25817069	25817068	+	13776	-63805	rs4379284	chr6	25753264	25753264	107	54.0329	1.24935	2504.03	1.99108e-10	0.316132	0.622958	0.0136986	0.00505526
dmr1001133	chr6	25928504	25928503	+	13305	694780	rs60588615	chr6	26623283	26623283	107	123.092	0.956555	3049.23	5.26256e-05	0.142317	0.518927	0.0555944	0.0499632
dmr1001253	chr6	26217072	26217071	+	12520	363851	rs111951789	chr6	26580922	26580922	107	58.7978	0.527044	17470.6	1.49034e-13	0.400948	-19.5108	0.0636936	0.0262974
dmr1001275	chr6	26257369	26257368	+	12438	-84526	rs73736554	chr6	26172843	26172843	107	68.7245	0.961575	4739.55	2.87839e-08	0.251026	-0.579638	0.0653935	0.0476346
dmr1001340	chr6	26374915	26374914	+	11954	110431	rs9348721	chr6	26485345	26485345	107	92.2144	0.990404	859.829	7.91618e-06	0.170874	2.47183	0.0307969	0.0298123
dmr1001384	chr6	26460706	26460705	+	11840	713484	rs9468001	chr6	27174189	27174189	107	98.8705	1.0315	2078.17	6.28552e-06	0.174301	36.4576	0.0274973	0.0256643
dmr100140	chr1	241422621	241422620	+	16557	-772489	rs74515538	chr1	240650132	240650132	107	108.076	0.916296	5026.74	4.75236e-06	0.178441	-1.65308	0.0327967	0.0301959
dmr1001421	chr6	26542746	26542745	+	11809	77979	rs143970035	chr6	26620724	26620724	107	74.3253	1.01677	4117.89	1.29391e-07	0.230266	1.76713	0.0576942	0.0418531
dmr1001431	chr6	26569479	26569478	+	11858	724791	rs386406588	chr6	27294269	27294269	107	52.0162	1.63121	941.75	1.08125e-08	0.264278	0.418211	0.00889911	0.00774636
dmr1001450	chr6	26603939	26603953	+	11811	27841	rs2451742	chr6	26631794	26631794	107	121.274	0.9476	1565.67	2.1794e-05	0.155696	-0.20831	0.0137986	0.0124833
dmr1001456	chr6	26613987	26613986	+	11787	-103139	rs9379882	chr6	26510848	26510848	107	81.0232	0.767892	5558.47	2.7709e-09	0.282348	0.430474	0.0182982	0.00660737
dmr1001468	chr6	26636793	26636792	+	11731	15683	rs2494714	chr6	26652475	26652475	107	116.728	0.945928	1238.98	9.09717e-06	0.168803	-0.287852	0.00729927	0.00602435
dmr1001568	chr6	27049016	27049016	+	11170	-97345	rs6905284	chr6	26951671	26951671	107	127.083	0.927341	1484.14	3.19424e-06	0.184294	0.414953	0.00149985	0.00100242
dmr1001584	chr6	27107150	27107149	+	11112	-551285	rs35220631	chr6	26555864	26555865	107	120.668	0.982909	1435.13	1.50049e-05	0.161315	0.402878	0.00959904	0.00670731
dmr1001646	chr6	27247744	27247743	+	10854	651302	rs6900413	chr6	27899045	27899045	107	113.74	1.01466	1642.91	5.61631e-05	0.141324	1.71418	0.0491951	0.0497724
dmr1001673	chr6	27303569	27303568	+	10750	-823906	rs9357008	chr6	26479663	26479663	107	123.938	0.94053	1374.79	4.476e-05	0.144785	-0.238367	0.0215978	0.0199449
dmr100169	chr1	241456183	241456182	+	16476	-281938	rs4660038	chr1	241174245	241174245	107	104.116	0.932121	3193.2	7.54909e-06	0.171581	-0.235592	0.0431957	0.0409294
dmr1001858	chr6	27743726	27743725	+	11198	-705489	rs571413890	chr6	27038228	27038237	107	127.815	0.914225	1387.51	0.000105895	0.131601	-0.446746	0.0470953	0.0428228
dmr1002002	chr6	28225502	28225501	+	12609	307518	rs418898	chr6	28533019	28533019	107	34.4929	1.40697	653.712	2.3626e-12	0.369651	-58.8018	0.0182982	0.0110578
dmr1002048	chr6	28368128	28368127	+	12566	736384	rs3131090	chr6	29104511	29104511	107	127.585	0.926043	897.413	1.40834e-05	0.162266	-0.575413	0.0039996	0.00308239
dmr100205	chr1	241564748	241564747	+	16456	-639632	rs261866	chr1	240925116	240925116	107	110.062	0.961359	1765.42	1.56028e-05	0.160728	0.423505	0.0262974	0.0242879
dmr1002145	chr6	28638396	28638395	+	13331	748055	rs3129680	chr6	29386450	29386450	107	124.502	0.944575	1267.24	5.76405e-05	0.140927	-0.339109	0.0260974	0.0228468
dmr1002155	chr6	28665498	28665498	+	13423	-27257	rs56227726	chr6	28638241	28638241	107	110.908	0.95017	1552.57	3.03333e-05	0.150696	-0.429404	0.0415958	0.0400238
dmr1002165	chr6	28683883	28683882	+	13550	-307318	rs11300282	chr6	28376564	28376565	107	130.312	0.923012	1993.41	8.91381e-05	0.134249	0.297692	0.0431957	0.0402611
dmr1002172	chr6	28692513	28692513	+	13623	-427	rs7752875	chr6	28692086	28692086	107	127.282	0.935456	1601.98	4.53056e-07	0.212569	-0.385717	0.00079992	0.000113993
dmr1002222	chr6	28765092	28765091	+	14338	-17305	rs6929372	chr6	28747787	28747787	107	107.261	0.967949	1349.49	7.55575e-07	0.205246	-0.704001	0.00139986	0.00124957
dmr1002258	chr6	28865357	28865357	+	16221	-99922	rs1233601	chr6	28765435	28765435	107	104.753	0.93363	2431.7	8.29686e-06	0.170175	-0.246435	0.0351965	0.0325507
dmr1002262	chr6	28875606	28875606	+	16477	112291	rs568802571	chr6	28987897	28987897	107	95.3387	1.15496	2232.87	2.56324e-06	0.187522	-4.67103	0.0079992	0.0101839
dmr1002266	chr6	28884427	28884426	+	16592	-521110	rs17856167	chr6	28363317	28363317	107	42.2671	1.19589	917.765	2.40013e-12	0.369468	0.358422	0.00379962	0.00384606
dmr1002287	chr6	28927732	28927731	+	17672	753585	rs3131848	chr6	29681316	29681316	107	114.461	0.980244	1728.37	4.006e-05	0.146473	-0.381954	0.0432957	0.0392871
dmr1002290	chr6	28930619	28930618	+	17786	173893	rs3131090	chr6	29104511	29104511	107	115.516	0.943172	1167.18	1.97547e-05	0.157177	-0.528991	0.0156984	0.0141544
dmr1002349	chr6	29074604	29074611	+	20066	99461	rs3116856	chr6	29174072	29174072	107	99.6542	1.14944	2371.38	3.91716e-09	0.277793	0.305403	9.999e-05	6.29701e-06
dmr1002387	chr6	29166452	29166452	+	20775	108229	rs35731136	chr6	29274681	29274682	107	115.182	0.986692	2089.38	1.73696e-09	0.288452	-0.413891	9.999e-05	1.05428e-06
dmr1002598	chr6	29683627	29683626	+	22280	126050	rs72492266	chr6	29809676	29809676	107	59.3098	0.623444	3479.85	1.31497e-10	0.321317	-0.740478	0.0718928	0.0470222
dmr1002610	chr6	29694666	29694665	+	22275	809078	rs2429657	chr6	30503743	30503743	107	69.644	0.889086	2339.17	2.26818e-08	0.254271	0.47351	0.0334967	0.0255874
dmr1002642	chr6	29727937	29727937	+	22294	-3857	rs2072895	chr6	29724080	29724080	107	115.098	0.954166	1802.96	2.09741e-08	0.255334	-0.48304	9.999e-05	1.90299e-05
dmr1002746	chr6	29816297	29816296	+	22438	153904	rs2517671	chr6	29970200	29970200	107	109.362	0.973586	2427.85	2.647e-06	0.187051	-0.356589	0.00649935	0.00577937
dmr100292	chr1	241766240	241766239	+	16601	-643095	rs4073328	chr1	241123145	241123145	107	100.145	0.966915	2581.77	1.98064e-06	0.191291	-0.378531	0.0134987	0.012782
dmr1002935	chr6	29961061	29961060	+	22385	-159317	rs1736982	chr6	29801744	29801744	107	112.643	0.950367	1861.35	6.46393e-06	0.173886	0.309297	0.0115988	0.00892612
dmr1002957	chr6	29975312	29975378	+	22477	-2601	rs5009448	chr6	29972711	29972711	107	75.4852	1.33517	1416.47	1.93952e-06	0.191596	0.141915	0.019898	0.0329611
dmr1002992	chr6	30006774	30006773	+	22651	287532	rs56406541	chr6	30294305	30294305	107	35.2243	0.926105	1505.92	2.78883e-16	0.466583	-1.78535	0.0241976	0.0068376
dmr1003117	chr6	30177965	30177964	+	24284	-99060	rs58099508	chr6	30078905	30078905	107	101.18	0.932847	2038.52	3.68827e-06	0.18218	0.831153	0.0225977	0.0188424
dmr1003154	chr6	30240008	30240007	+	25206	911805	rs1265109	chr6	31151812	31151812	107	105.736	0.998774	2112.66	1.46646e-05	0.161659	-0.486403	0.0351965	0.0343844
dmr100319	chr1	241823399	241823398	+	16643	645705	rs12130216	chr1	242469103	242469103	107	67.6378	0.658798	9430.24	1.44707e-13	0.401273	2.03271	0.00189981	0.00143351
dmr100322	chr1	241835724	241835723	+	16676	94913	rs12034492	chr1	241930636	241930636	107	103.479	0.94577	2576.79	2.698e-06	0.186772	-0.513743	0.0154985	0.0132565
dmr1003383	chr6	30619011	30619010	+	30806	483899	rs2394415	chr6	31102909	31102909	107	76.6659	1.12377	2491.02	3.53235e-07	0.216112	-0.291682	0.0308969	0.0257006
dmr1003400	chr6	30643280	30643279	+	30780	113374	rs2394401	chr6	30756653	30756653	107	35.6736	1.17797	919.565	6.85991e-12	0.357162	-0.873516	0.060094	0.0409873
dmr1003412	chr6	30670561	30670560	+	30695	338670	rs114643962	chr6	31009230	31009230	107	24.378	1.91622	575.352	2.72784e-13	0.394232	2.19432	0.0482952	0.0466135
dmr100343	chr1	241865904	241865903	+	16735	7905	rs851778	chr1	241873808	241873808	107	113.081	0.941357	2409.42	2.82836e-13	0.393828	-0.574036	9.999e-05	5.59782e-10
dmr1003466	chr6	30764382	30764381	+	29669	-506886	rs3094632	chr6	30257496	30257496	107	110.72	0.98668	3555.57	1.30495e-05	0.163409	1.29141	0.0334967	0.0339388
dmr1003674	chr6	30989613	30989612	+	24534	-21969	rs2263302	chr6	30967644	30967644	107	97.3658	0.930487	3144.91	1.67929e-06	0.193695	-0.686862	0.0227977	0.0212152
dmr1003802	chr6	31110497	31110496	+	23536	-27926	rs9263475	chr6	31082571	31082571	107	112.653	0.963256	2348	1.91771e-05	0.157625	-0.564946	0.0366963	0.0309777
dmr1003885	chr6	31179069	31179068	+	22853	-807253	rs2844747	chr6	30371816	30371816	107	104.628	0.9773	2940.46	7.44356e-06	0.17179	-0.293174	0.0308969	0.0298754
dmr1003910	chr6	31198656	31198727	+	22767	4209	rs9263873	chr6	31202936	31202936	107	101.943	0.996165	3017.26	3.37016e-10	0.309501	0.236633	9.999e-05	2.79335e-06
dmr1004029	chr6	31288853	31288852	+	23006	17953	rs9468944	chr6	31306805	31306805	107	51.6818	0.839684	1408.34	3.693e-10	0.308342	-0.584788	0.0447955	0.038797
dmr1004064	chr6	31320102	31320102	+	23160	726577	rs34214527	chr6	32046679	32046679	107	109.058	0.982664	2493.85	1.23092e-05	0.164284	-2.45477	0.0281972	0.0268204
dmr1004244	chr6	31474664	31474663	+	24338	606983	rs12211410	chr6	32081646	32081646	107	81.3472	1.37918	2154.2	4.38747e-06	0.179621	1.20656	0.0408959	0.0480894
dmr1004272	chr6	31502371	31502371	+	24533	3398	rs3131639	chr6	31505769	31505769	107	79.738	0.965112	1795.08	4.80084e-14	0.413339	-0.348745	9.999e-05	2.50802e-07
dmr1004299	chr6	31525611	31525614	+	24535	2117	rs67426997	chr6	31527731	31527733	107	76.8854	1.0235	2236.23	8.81087e-12	0.354196	0.179771	9.999e-05	1.27668e-05
dmr1004329	chr6	31577698	31577697	+	25109	967117	rs113522240	chr6	32544814	32544814	107	109.487	0.96056	2142.51	1.64037e-05	0.159975	0.920237	0.0348965	0.0323196
dmr1004350	chr6	31602089	31602088	+	25606	-493883	rs9263632	chr6	31108206	31108206	107	109.362	0.960481	1779.06	1.76321e-05	0.158889	-0.346694	0.030197	0.0293879
dmr1004353	chr6	31603154	31603153	+	25668	-525214	rs72861369	chr6	31077940	31077940	107	52.0998	0.921091	1638.53	3.68291e-10	0.308377	3.12769	0.0331967	0.0291738
dmr1004431	chr6	31749280	31749280	+	32509	-289868	rs79245272	chr6	31459412	31459412	107	34.7019	2.01507	1263.75	1.95738e-11	0.344648	-0.480398	0.0110989	0.0139347
dmr1004573	chr6	32038821	32038821	+	33097	-370567	rs3117578	chr6	31668254	31668254	107	96.3313	1.01655	2675.32	5.79512e-07	0.209052	-0.357318	0.00449955	0.00517098
dmr1004591	chr6	32066547	32066546	+	33151	605297	rs9274815	chr6	32671843	32671843	107	105.976	0.980111	2404.21	6.92209e-06	0.172869	-0.402985	0.0191981	0.0199289
dmr1004598	chr6	32079076	32079075	+	33320	977326	rs114484337	chr6	33056401	33056401	107	108.223	0.993515	5511.3	2.09957e-06	0.19044	2.23248	0.0112989	0.0103977
dmr1004631	chr6	32151240	32151239	+	33688	485728	rs28383341	chr6	32636967	32636967	107	103.176	1.00624	3499.3	5.69627e-06	0.175761	0.430716	0.0276972	0.0282041
dmr1004632	chr6	32153825	32153825	+	33664	-277003	rs141136081	chr6	31876822	31876822	107	105.245	1.00776	8024.57	3.95612e-06	0.181147	-2.20574	0.0382962	0.0363469
dmr1004664	chr6	32221046	32221045	+	32894	-947791	rs5010528	chr6	31273255	31273255	107	83.2489	1.06267	2006.51	1.6534e-06	0.193921	-0.742642	0.0373963	0.0378153
dmr1004769	chr6	32340329	32340328	+	29624	-93490	rs9267958	chr6	32246839	32246839	107	107.418	0.998385	3135.9	3.63042e-10	0.308559	-0.464858	9.999e-05	1.07638e-06
dmr1004826	chr6	32415325	32415324	+	27457	238199	rs17843648	chr6	32653523	32653523	107	103.374	1.00778	2290.33	1.28129e-05	0.163683	-0.615511	0.0381962	0.0392645
dmr1004893	chr6	32476043	32476043	+	26667	-984	rs13211921	chr6	32475059	32475059	107	99.3721	0.97337	1978.02	1.7034e-12	0.373436	-0.599316	9.999e-05	3.36356e-08
dmr1004901	chr6	32483303	32483303	+	26599	-37986	rs2213586	chr6	32445317	32445317	107	109.362	0.974293	3410.46	4.39005e-06	0.179612	0.258504	0.0124988	0.0132164
dmr1004924	chr6	32533523	32533758	+	26394	113922	rs28479464	chr6	32647680	32647680	107	94.2833	0.960077	2071.21	4.36584e-06	0.179694	-0.479242	0.0432957	0.0386618
dmr1004954	chr6	32557952	32557951	+	26514	25469	rs9269902	chr6	32583420	32583420	107	61.6608	1.01005	1000.1	9.65341e-08	0.234352	-0.606147	0.0459954	0.0499607
dmr1004966	chr6	32572966	32572965	+	26545	18015	rs9270445	chr6	32590980	32590980	107	56.6452	1.02407	867.906	1.12895e-10	0.323213	-0.717034	0.00219978	0.00210337
dmr1004975	chr6	32581352	32581507	+	26554	154082	rs2859071	chr6	32735589	32735589	107	106.039	0.971945	2610.82	6.66339e-06	0.173435	-0.31682	0.0229977	0.0214382
dmr1004978	chr6	32584116	32584250	+	26553	-361022	rs2854049	chr6	32223094	32223094	107	75.4016	1.00381	1383.69	6.95948e-07	0.206427	-1.68979	0.0419958	0.0421728
dmr1004980	chr6	32586135	32586134	+	26556	22072	rs12660719	chr6	32608206	32608206	107	45.1824	0.672784	2896.56	5.78917e-14	0.411308	-3.09899	0.0319968	0.0235594
dmr1005054	chr6	32648039	32648038	+	26723	89680	rs9276331	chr6	32737718	32737718	107	105.986	0.971626	1795.73	2.09205e-05	0.156313	-0.429448	0.0461954	0.0446442
dmr1005150	chr6	32741735	32741734	+	27022	-79592	rs41544112	chr6	32662143	32662143	107	108.839	1.02535	4116.52	7.96258e-06	0.170787	0.720412	0.0254975	0.0243793
dmr1005169	chr6	32759027	32759190	+	27098	-35841	rs139298057	chr6	32723186	32723186	107	111.117	1.03263	5381	1.7839e-11	0.345765	-0.195041	9.999e-05	2.22448e-08
dmr1005231	chr6	32828280	32828280	+	27391	-3147	rs9501224	chr6	32825133	32825133	107	96.1851	0.988971	2224.32	3.76934e-06	0.181859	-0.479963	0.0288971	0.02692
dmr1005302	chr6	32979649	32979649	+	27945	149282	rs3117006	chr6	33128931	33128931	107	74.5029	0.662749	13794.9	5.10671e-11	0.332999	0.483352	0.0137986	0.00814703
dmr1005309	chr6	32987577	32987576	+	28000	98224	rs9276	chr6	33085800	33085800	107	56.1959	0.719226	2115.92	8.5279e-11	0.326689	-0.875929	0.0242976	0.0264444
dmr1005362	chr6	33065013	33065012	+	28558	699659	rs6925273	chr6	33764671	33764671	107	105.809	0.976705	1877.68	1.91573e-05	0.15764	0.496693	0.0429957	0.0427317
dmr1005363	chr6	33065400	33065399	+	28560	15761	rs7770501	chr6	33081160	33081160	107	95.0565	0.963062	2132.13	3.85957e-06	0.181511	-0.746029	0.0338966	0.0328066
dmr1005402	chr6	33105663	33105662	+	28799	-620068	rs62405567	chr6	32485595	32485595	107	104.022	0.958857	2189.92	9.36736e-07	0.202151	-0.443354	0.00449955	0.00375706
dmr1005497	chr6	33213678	33213677	+	29234	818322	rs56007256	chr6	34031999	34031999	107	45.9243	0.582937	63269.9	1.17827e-16	0.475019	-74.2433	0.0860914	0.0444253
dmr1005501	chr6	33219513	33219544	+	29231	5546	rs439121	chr6	33225090	33225090	107	107.502	0.977836	3347.26	5.30914e-06	0.176803	-0.421055	0.019698	0.0185032
dmr100555	chr1	242157712	242157711	+	15481	436091	rs4658830	chr1	242593802	242593802	107	101.546	0.991287	5381.74	1.6941e-06	0.193567	0.278102	0.0227977	0.0173247
dmr1005580	chr6	33371631	33371630	+	28348	732383	rs9469714	chr6	34104013	34104013	107	75.1299	0.672947	8481.82	5.72678e-10	0.30276	-0.757866	0.0241976	0.0157187
dmr1005586	chr6	33384800	33384799	+	28256	201004	rs394199	chr6	33585803	33585803	107	106.457	0.974087	2240.07	1.42233e-05	0.162117	-0.40079	0.0360964	0.0363805
dmr1005596	chr6	33404003	33404028	+	27775	-251160	rs141094960	chr6	33152843	33152843	107	26.1962	1.32053	2501.66	1.03595e-16	0.476269	1.56486	0.0678932	0.0446365
dmr1005599	chr6	33419313	33419312	+	27640	-820933	rs11756633	chr6	32598380	32598380	107	110.083	0.991492	6673.73	2.29154e-06	0.189161	2.66838	0.0148985	0.0113313
dmr1005662	chr6	33534701	33534700	+	26821	569313	rs9469714	chr6	34104013	34104013	107	66.781	0.737165	2571.87	5.61237e-09	0.273032	-0.737172	0.040496	0.0390443
dmr1005684	chr6	33558722	33558721	+	26650	-950764	rs9461776	chr6	32607958	32607958	107	41.567	1.62243	8589.34	2.35545e-12	0.369686	-0.668504	0.0317968	0.0190232
dmr1005747	chr6	33637532	33637531	+	23604	466482	rs9469714	chr6	34104013	34104013	107	62.2042	0.563366	11601.1	5.39451e-13	0.38657	-0.731671	0.0243976	0.0148136
dmr1005764	chr6	33660745	33660744	+	22406	977062	rs76011889	chr6	34637806	34637806	107	63.6566	0.961733	6046.3	1.49751e-09	0.29038	-1.60629	0.0310969	0.0228994
dmr1005814	chr6	33706018	33706017	+	20167	177191	rs6930960	chr6	33883208	33883208	107	69.0693	0.806858	12384	6.69264e-13	0.384127	1.98167	0.00149985	0.000637266
dmr1005823	chr6	33714511	33714523	+	19861	-20023	rs10672	chr6	33694488	33694488	107	108.4	1.04119	5992.25	8.17937e-06	0.170387	0.13502	0.0384962	0.0360816
dmr10058	chr1	14061474	14061473	+	13935	345289	rs61771864	chr1	14406762	14406762	107	84.3147	0.791574	6250.63	1.06175e-08	0.264522	2.25024	0.0114989	0.00913913
dmr1005909	chr6	33800800	33800800	+	18178	-674464	rs17221401	chr6	33126336	33126336	107	47.3454	1.56847	4730.94	1.5291e-12	0.374681	-0.621658	0.00229977	0.000770247
dmr1005940	chr6	33828187	33828186	+	17932	-2188	rs6899677	chr6	33825999	33825999	107	112.486	0.957371	1855.92	4.96761e-11	0.333337	-0.447938	9.999e-05	6.30596e-08
dmr1005952	chr6	33843432	33843431	+	17821	-257629	rs394199	chr6	33585803	33585803	107	115.297	0.954635	1743.35	4.67761e-06	0.178675	-0.449189	0.00459954	0.00457671
dmr1005978	chr6	33873584	33873583	+	17660	-870644	rs17214106	chr6	33002940	33002940	107	77.8571	1.05948	6025.79	3.92827e-09	0.277755	-11.3008	0.00369963	0.00217673
dmr100604	chr1	242239452	242239451	+	15042	569351	rs10157863	chr1	242808802	242808802	107	84.879	0.959104	1447.2	2.19447e-07	0.222849	-0.833047	0.00939906	0.0072038
dmr1006092	chr6	34037274	34037273	+	16630	-496603	rs3068634	chr6	33540671	33540671	107	120.103	0.956607	3692.19	2.91237e-05	0.151313	0.233198	0.0434957	0.040301
dmr1006106	chr6	34052611	34052610	+	16531	-151979	rs12198492	chr6	33900632	33900632	107	104.649	0.864201	3287.93	5.77873e-07	0.209092	1.9262	0.00479952	0.00599034
dmr1006136	chr6	34089448	34089447	+	15746	473118	rs4713814	chr6	34562565	34562565	107	59.0903	0.861624	4585.48	4.96433e-12	0.360976	0.984249	0.0089991	0.003609
dmr1006138	chr6	34093109	34093108	+	15713	-507306	rs394199	chr6	33585803	33585803	107	115.6	0.968371	1807.33	3.45266e-05	0.148732	-0.38213	0.0324968	0.0336112
dmr1006289	chr6	34297222	34297221	+	14698	-193209	rs9469714	chr6	34104013	34104013	107	63.8134	0.793583	5781.24	1.21837e-11	0.350335	-0.778095	0.00969903	0.00447096
dmr1006308	chr6	34323910	34323909	+	14689	-102350	rs141891664	chr6	34221560	34221560	107	73.2804	1.01105	976.278	2.87942e-07	0.21901	959.687	0.0243976	0.0204197
dmr1006320	chr6	34344673	34344672	+	14691	-758870	rs394199	chr6	33585803	33585803	107	112.977	0.950991	1239.89	3.20235e-05	0.149874	-0.408899	0.0314969	0.0288714
dmr1006322	chr6	34349616	34349615	+	14675	788536	rs143159344	chr6	35138151	35138151	107	66.0809	0.62148	10390.1	3.89868e-12	0.363812	6.40867	0.0243976	0.0103038
dmr1006326	chr6	34354702	34354701	+	14663	-133142	rs141891664	chr6	34221560	34221560	107	98.4525	0.946055	1831.5	5.90558e-06	0.175226	991.139	0.0366963	0.031496
dmr1006329	chr6	34365780	34365779	+	14653	-96548	rs191205492	chr6	34269232	34269232	107	59.9785	0.709537	8588.31	2.08504e-11	0.343886	2.43862	0.0493951	0.0245855
dmr1006356	chr6	34422376	34422375	+	14670	-318363	rs9469714	chr6	34104013	34104013	107	67.2825	0.543329	18527.9	7.05209e-13	0.383533	-0.763534	0.0324968	0.0122247
dmr1006412	chr6	34510016	34510015	+	14714	-406003	rs9469714	chr6	34104013	34104013	107	82.0995	0.821114	3128.17	2.37383e-07	0.22174	-0.790812	0.050195	0.0409337
dmr1006419	chr6	34518757	34518756	+	14714	-932954	rs394199	chr6	33585803	33585803	107	112.716	0.900259	4197.51	1.7448e-06	0.193138	-0.277424	0.00819918	0.00699074
dmr1006445	chr6	34564373	34564372	+	14514	-295141	rs191205492	chr6	34269232	34269232	107	78.4945	0.949539	3651.98	1.62323e-07	0.22709	2.59116	0.0428957	0.0325536
dmr1006473	chr6	34601182	34601181	+	14477	-497169	rs9469714	chr6	34104013	34104013	107	68.411	0.594326	17832.4	3.10875e-12	0.366457	-0.731733	0.029597	0.0116142
dmr1006508	chr6	34688686	34688686	+	14150	17853	rs7752237	chr6	34706539	34706539	107	99.4557	0.835206	3592.88	3.10035e-14	0.418055	0.337106	9.999e-05	2.93088e-08
dmr1006511	chr6	34692161	34692160	+	14133	-810417	rs56372317	chr6	33881744	33881744	107	97.2509	0.943037	1795.16	6.98691e-06	0.172731	7.4767	0.0413959	0.0403957
dmr1006583	chr6	34802299	34802298	+	13932	-976594	rs3998110	chr6	33825705	33825705	107	52.4551	0.814085	5259.74	2.13236e-12	0.370839	1.97813	0.0351965	0.0139354
dmr10065	chr1	14069077	14069076	+	13986	-613347	rs10803321	chr1	13455730	13455730	107	79.9888	0.715605	10811.8	9.8658e-09	0.265507	-0.647933	0.0536946	0.0342153
dmr1006620	chr6	34864089	34864089	+	13678	-155629	rs4711399	chr6	34708460	34708460	107	117.303	0.919638	2017.66	5.85836e-13	0.385636	0.423587	9.999e-05	6.07766e-10
dmr1006622	chr6	34869745	34869744	+	13635	-307180	rs4713814	chr6	34562565	34562565	107	58.6619	0.824074	2502.35	8.81845e-11	0.326275	0.987887	0.019998	0.0114788
dmr1006641	chr6	34924579	34924578	+	13327	-362014	rs4713814	chr6	34562565	34562565	107	82.9041	0.833844	2299.79	3.3425e-07	0.216896	1.0084	0.0416958	0.0343713
dmr1006656	chr6	34974265	34974264	+	13133	-267540	rs7752538	chr6	34706725	34706725	107	69.5082	0.935561	3176.96	7.55255e-10	0.299216	0.316913	0.00769923	0.00350099
dmr1006709	chr6	35080821	35080820	+	12738	-518783	rs6913723	chr6	34562038	34562038	107	71.1696	0.745361	3674.1	1.38517e-09	0.291392	1.01277	0.0260974	0.014164
dmr100678	chr1	242399117	242399116	+	14457	538505	rs147183510	chr1	242937621	242937621	107	64.0642	0.733561	20277.5	1.53861e-11	0.347541	-0.703776	0.0435956	0.0183499
dmr1006838	chr6	35359584	35359583	+	11876	30333	rs3798343	chr6	35389916	35389916	107	75.8195	0.866068	3667.12	4.07226e-09	0.27728	-0.756741	0.0141986	0.00641776
dmr1007054	chr6	35733148	35733147	+	12023	138733	rs35868461	chr6	35871880	35871880	107	80.9187	0.79013	1513.26	4.40775e-07	0.212961	0.880251	0.0441956	0.0432118
dmr1007160	chr6	35938119	35938118	+	12386	427731	rs7748318	chr6	36365849	36365849	107	76.9898	0.838594	5499.58	3.83056e-08	0.247118	2.22523	0.0529947	0.0352219
dmr1007212	chr6	36070206	36070205	+	13018	45037	rs10633883	chr6	36115242	36115242	107	59.3098	0.989781	4197.22	6.04055e-14	0.410846	-0.364876	0.0009999	0.0001119
dmr1007261	chr6	36205758	36205757	+	13296	736897	rs58181282	chr6	36942654	36942654	107	84.9521	0.971414	4531.64	5.64541e-07	0.209426	-0.678381	0.0532947	0.0414246
dmr1007272	chr6	36242530	36242529	+	13365	733270	rs115240884	chr6	36975799	36975799	107	71.6816	0.530659	6843.88	1.94097e-10	0.316451	-0.901458	0.0474953	0.0335246
dmr1007346	chr6	36363019	36363019	+	13533	853790	rs73417837	chr6	37216809	37216809	107	68.1707	0.698738	15167.7	1.2415e-11	0.35011	1.22568	0.0251975	0.00884708
dmr1007349	chr6	36365093	36365092	+	13528	313919	rs3176320	chr6	36679011	36679011	107	119.205	0.960955	2334.14	2.56798e-05	0.153217	0.348014	0.0254975	0.0241973
dmr1007351	chr6	36371359	36371358	+	13526	839948	rs9470542	chr6	37211306	37211306	107	62.1729	0.761862	20342.6	3.88579e-11	0.336338	3.37643	0.0590941	0.0323921
dmr1007367	chr6	36393905	36393905	+	13508	18860	rs6457913	chr6	36412765	36412765	107	108.149	0.981787	1880.6	1.79325e-06	0.192739	0.29964	0.00339966	0.00331918
dmr1007370	chr6	36396930	36396929	+	13502	578870	rs115240884	chr6	36975799	36975799	107	84.7014	0.81535	2586.76	2.29136e-07	0.222239	-0.961168	0.0291971	0.026697
dmr1007412	chr6	36475184	36475183	+	13431	440183	rs76253236	chr6	36915366	36915366	107	55.0465	0.87114	4681.97	2.75843e-11	0.340503	-0.758703	0.0375962	0.0169354
dmr1007435	chr6	36515949	36515948	+	13468	452973	rs11548576	chr6	36968921	36968921	107	82.7056	0.896721	1516.45	1.10621e-06	0.19975	-0.751844	0.0426957	0.0420227
dmr1007456	chr6	36553372	36553371	+	13544	422428	rs115240884	chr6	36975799	36975799	107	75.9031	0.615808	12673.5	4.75827e-11	0.333864	-0.902762	0.0206979	0.00893398
dmr1007480	chr6	36588859	36588858	+	13546	909966	rs34019934	chr6	37498824	37498825	107	113.97	0.964541	1245.17	3.22721e-05	0.149757	-0.363874	0.0272973	0.0254833
dmr1007510	chr6	36654203	36654202	+	13763	-760718	rs11352097	chr6	35893484	35893485	107	115.401	0.969485	1805.63	4.47668e-05	0.144783	-0.396613	0.0478952	0.0443242
dmr1007553	chr6	36718991	36718990	+	13994	223664	rs58181282	chr6	36942654	36942654	107	72.852	0.680927	4683.14	9.40543e-10	0.296395	-0.751796	0.0240976	0.016775
dmr1007582	chr6	36753185	36753184	+	14073	222615	rs115240884	chr6	36975799	36975799	107	93.1025	0.816617	2947.85	3.5462e-07	0.216056	-0.887803	0.0168983	0.0164588
dmr1007591	chr6	36764742	36764764	+	14069	2525	rs236427	chr6	36767289	36767289	107	120.229	1.00024	5448.8	4.5856e-07	0.212397	-0.1393	0.0009999	0.000486485
dmr1007627	chr6	36816742	36816741	+	13950	163232	rs73422781	chr6	36979973	36979973	107	48.0037	1.38697	3801.92	3.35048e-10	0.309575	1.96228	0.0408959	0.0328682
dmr100762	chr1	242552545	242552544	+	14144	-631093	rs59439448	chr1	241921452	241921452	107	117.428	0.967566	5893.03	5.02808e-07	0.211082	-0.501	0.0009999	0.00105084
dmr1007701	chr6	36956155	36956171	+	14088	-15087	rs9368973	chr6	36941068	36941068	107	112.089	1.06765	6749.1	7.92045e-06	0.170866	-0.443249	0.0255974	0.0245818
dmr1007713	chr6	36970656	36970655	+	14117	-26921	rs111263725	chr6	36943735	36943735	107	70.0202	0.818315	10919.7	1.38236e-09	0.291419	-0.562548	0.050395	0.0260734
dmr1007750	chr6	37012637	37012636	+	14123	-36838	rs115240884	chr6	36975799	36975799	107	63.1342	0.517194	20628.9	4.69243e-13	0.388144	-0.862336	0.0588941	0.0242219
dmr1007800	chr6	37081939	37081938	+	14222	-138204	rs111263725	chr6	36943735	36943735	107	65.9137	0.798216	2675.64	3.56327e-13	0.391241	-0.759176	0.00029997	0.000279214
dmr1007843	chr6	37129368	37129367	+	14310	-185633	rs111263725	chr6	36943735	36943735	107	75.203	0.608045	20677.3	1.81475e-10	0.317294	-0.580974	0.0591941	0.0248823
dmr1007918	chr6	37268341	37268340	+	14625	-299420	rs11548576	chr6	36968921	36968921	107	66.5302	0.720446	9189.6	2.07136e-11	0.343965	-0.657477	0.0207979	0.00866117
dmr1007959	chr6	37335347	37335346	+	14626	1	rs195414	chr6	37335347	37335347	107	53.9493	1.07771	5289.86	2.46909e-11	0.341844	-0.295293	0.0216978	0.00810557
dmr1007968	chr6	37358823	37358822	+	14609	-383024	rs115240884	chr6	36975799	36975799	107	75.9345	0.618221	15633.4	8.18621e-11	0.327194	-0.892793	0.030197	0.0126271
dmr1007983	chr6	37395418	37395417	+	14520	518115	rs34054102	chr6	37913532	37913532	107	68.3065	0.846295	17575.3	1.44335e-11	0.348308	-0.64301	0.0184982	0.00368257
dmr1008002	chr6	37436133	37436133	+	14480	894211	rs9369050	chr6	38330344	38330344	107	37.4396	1.20976	5243.27	9.82551e-20	0.539644	-0.683201	0.00319968	7.99771e-05
dmr1008019	chr6	37478399	37478398	+	14530	872500	rs7763775	chr6	38350898	38350898	107	112.768	0.921657	2856.19	9.70547e-06	0.167837	0.275633	0.0251975	0.0225531
dmr1008047	chr6	37512983	37512982	+	14533	-537184	rs115240884	chr6	36975799	36975799	107	62.152	0.80326	13133.8	5.005e-11	0.333245	-0.797899	0.0483952	0.0210868
dmr100804	chr1	242641658	242641657	+	13983	-725010	rs74151043	chr1	241916648	241916648	107	104.022	0.933952	3339.24	4.48006e-06	0.179313	-1.98988	0.0279972	0.0267525
dmr1008057	chr6	37519043	37519136	+	14531	-2104	rs914349	chr6	37516939	37516939	107	117.167	0.950952	2903.34	5.83096e-07	0.208963	0.16759	0.00149985	0.000730111
dmr1008082	chr6	37541682	37541681	+	14490	-565883	rs115240884	chr6	36975799	36975799	107	70.2187	0.720188	2466.19	1.54419e-08	0.259479	-0.843693	0.0545945	0.0441238
dmr1008129	chr6	37586044	37586043	+	14364	-23263	rs7756559	chr6	37562781	37562781	107	99.0377	0.860028	2647.18	2.6186e-06	0.187209	2.64249	0.029897	0.0304968
dmr1008173	chr6	37643424	37643423	+	14262	672	rs45539335	chr6	37644095	37644095	107	120.647	0.946364	2538.61	3.98171e-07	0.214409	-0.339893	0.00039996	0.000298366
dmr1008227	chr6	37697640	37697639	+	14179	936455	rs61330823	chr6	38634094	38634094	107	70.8144	0.661007	19592.2	5.3793e-11	0.332361	0.379469	0.0366963	0.0177213
dmr1008230	chr6	37704163	37704162	+	14163	-735242	rs11548576	chr6	36968921	36968921	107	88.3063	0.972987	1404.54	1.58125e-06	0.19457	-0.784129	0.0230977	0.0204799
dmr1008256	chr6	37737107	37737107	+	14223	-11251	rs13193745	chr6	37725856	37725856	107	115.474	0.963703	5117.42	2.60746e-07	0.220414	-0.38265	0.00139986	0.000601747
dmr1008339	chr6	37918200	37918199	+	14299	-97928	rs115773136	chr6	37820272	37820272	107	82.7892	0.821612	4020.94	1.18715e-08	0.263022	-0.52511	0.00809919	0.00690043
dmr1008512	chr6	38314951	38314950	+	14532	754019	rs80228310	chr6	39068969	39068969	107	60.5114	0.662054	11277.6	2.12219e-12	0.370895	2.88574	0.0373963	0.0149575
dmr1008520	chr6	38342357	38342356	+	14634	726613	rs80228310	chr6	39068969	39068969	107	66.572	0.488079	26931.4	2.91038e-12	0.367226	2.8044	0.0824918	0.0392063
dmr1008547	chr6	38391026	38391025	+	14763	-16680	rs4711541	chr6	38374346	38374346	107	112.11	0.920658	3617.19	1.812e-08	0.257317	-0.504966	0.00029997	7.0692e-05
dmr1008594	chr6	38516556	38516555	+	14778	528801	rs75002857	chr6	39045356	39045356	107	80.2291	0.804784	39091	1.13597e-10	0.323136	2.70993	0.0222978	0.00394834
dmr1008595	chr6	38525389	38525388	+	14707	-773665	rs200254764	chr6	37751724	37751724	107	41.5774	1.26021	7416.03	1.60453e-15	0.449038	-0.689149	0.00189981	0.00124361
dmr1008637	chr6	38636317	38636316	+	14392	432653	rs80228310	chr6	39068969	39068969	107	110.354	0.992133	3514.42	1.29531e-05	0.16352	3.63963	0.0365963	0.0337208
dmr1008674	chr6	38704303	38704302	+	14210	376895	rs2300614	chr6	39081197	39081197	107	118.045	0.968682	1687.04	1.5135e-05	0.161185	-0.343438	0.0112989	0.0107956
dmr1008675	chr6	38707261	38707260	+	14212	281956	rs9394563	chr6	38989216	38989216	107	118.066	0.937525	1756.47	1.62056e-05	0.160158	0.463899	0.0160984	0.0140592
dmr1008729	chr6	38812842	38812841	+	14322	920157	rs80330272	chr6	39732998	39732998	107	76.2062	1.49986	8562.01	3.75274e-07	0.215252	4.82436	0.0273973	0.0426832
dmr1008794	chr6	38941778	38941777	+	14581	-219197	rs111396453	chr6	38722581	38722581	107	108.755	0.983723	1787.83	1.803e-05	0.158553	-0.616408	0.0287971	0.028955
dmr100882	chr1	242785195	242785194	+	13393	-166936	rs6667907	chr1	242618259	242618259	107	93.9698	0.957842	1730.23	1.63246e-06	0.194107	-2.19974	0.0157984	0.0149012
dmr1008848	chr6	39065819	39065818	+	14614	-345266	rs72856580	chr6	38720553	38720553	107	67.9617	0.638539	3587.61	2.3119e-09	0.284721	-0.770196	0.0588941	0.0471987
dmr100890	chr1	242800977	242800976	+	13376	-818966	rs28376789	chr1	241982011	241982011	107	119.508	0.977227	3316.89	2.47465e-05	0.153777	0.345547	0.0312969	0.0296816
dmr1008956	chr6	39215586	39215585	+	14806	631811	rs73734920	chr6	39847396	39847396	107	51.6505	1.20558	4128.61	2.69714e-10	0.312315	7.66046	0.0120988	0.0235929
dmr1008983	chr6	39245959	39245958	+	14881	-176990	rs80228310	chr6	39068969	39068969	107	69.9889	0.956816	5087.99	4.59262e-10	0.305573	2.93957	0.00529947	0.00321272
dmr1008999	chr6	39269218	39269217	+	14914	-200249	rs80228310	chr6	39068969	39068969	107	76.7704	0.897215	1474.83	4.04027e-07	0.214201	3.40847	0.0370963	0.0396544
dmr1009034	chr6	39308773	39308772	+	15017	-239804	rs80228310	chr6	39068969	39068969	107	76.8958	0.663305	24820.1	2.03171e-10	0.315878	2.88451	0.039896	0.016674
dmr1009046	chr6	39322425	39322425	+	15033	-1314	rs1885622	chr6	39321111	39321111	107	120.615	0.948845	2618.27	1.39322e-10	0.320596	-0.450316	9.999e-05	6.19836e-08
dmr1009068	chr6	39350983	39350982	+	15158	-22238	rs6923387	chr6	39328745	39328745	107	44.1166	1.18209	8768.83	1.17073e-12	0.377749	-0.984139	0.0380962	0.0240824
dmr1009095	chr6	39393068	39393067	+	15226	239650	rs7776175	chr6	39632717	39632717	107	46.3318	0.995797	6907.44	4.4941e-12	0.362145	-0.593271	0.0491951	0.0385861
dmr1009101	chr6	39399106	39399105	+	15250	742950	rs764730	chr6	40142055	40142055	107	117.376	1.02642	4858.51	2.50264e-05	0.153607	-0.446267	0.0459954	0.043694
dmr1009115	chr6	39442488	39442487	+	15261	-373519	rs80228310	chr6	39068969	39068969	107	75.6314	0.728319	4087.57	1.75813e-08	0.257725	2.88232	0.0415958	0.0354515
dmr1009152	chr6	39553654	39553653	+	15571	684741	rs36037651	chr6	40238394	40238394	107	120.166	0.948194	2865.57	3.71497e-05	0.14762	0.54233	0.0470953	0.0421126
dmr1009158	chr6	39568851	39568850	+	15629	-223992	rs61607672	chr6	39344859	39344859	107	116.206	0.968238	2163.35	4.48443e-05	0.144756	-0.628857	0.0517948	0.0497207
dmr1009204	chr6	39709389	39709388	+	15950	12421	rs34896102	chr6	39721809	39721810	107	114.68	0.957351	2015.27	6.77071e-09	0.270537	-0.584947	0.00019998	6.80214e-06
dmr1009287	chr6	39870461	39870460	+	16011	-801492	rs80228310	chr6	39068969	39068969	107	99.3721	0.866952	4397.65	2.6034e-06	0.187294	2.79314	0.0464954	0.0440928
dmr1009310	chr6	39911705	39911704	+	16001	390965	rs6926823	chr6	40302669	40302669	107	107.585	0.873832	4901.25	1.20408e-07	0.231271	0.494066	0.00189981	0.00147552
dmr1009343	chr6	39977031	39977030	+	15903	3541	rs9471229	chr6	39980571	39980571	107	118.484	0.951934	2401.42	8.16081e-07	0.204138	-0.433116	0.00119988	0.000739562
dmr1009398	chr6	40117049	40117048	+	15606	-85265	rs2984428	chr6	40031784	40031784	107	51.1594	0.712319	56415.9	9.08139e-17	0.477544	-0.441614	0.0367963	0.00519677
dmr1009435	chr6	40187656	40187655	+	15327	68874	rs10498746	chr6	40256529	40256529	107	118.264	1.06794	4140.84	3.84822e-05	0.147084	0.502712	0.0461954	0.0483473
dmr1009463	chr6	40226808	40226807	+	15351	394629	rs2494972	chr6	40621436	40621436	107	109.675	0.970489	1554.36	3.2104e-05	0.149836	0.455017	0.0433957	0.0433613
dmr1009496	chr6	40282609	40282608	+	15321	1	rs4145855	chr6	40282609	40282609	107	45.2451	1.28539	5278.61	1.20112e-19	0.537926	-0.279389	0.00019998	8.7517e-07
dmr1009504	chr6	40297807	40297806	+	15281	-969062	rs6923387	chr6	39328745	39328745	107	91.6605	0.720052	16086.4	5.24728e-08	0.242793	-1.12373	0.0634937	0.0327349
dmr1009543	chr6	40354842	40354842	+	15341	20594	rs13198616	chr6	40375436	40375436	107	113.834	0.957679	1851.13	6.65124e-08	0.23952	-0.40747	0.00019998	7.27787e-05
dmr1009577	chr6	40419236	40419236	+	15454	-1542	rs13197208	chr6	40417694	40417694	107	118.17	0.944936	2684.43	2.51082e-06	0.187825	-0.437006	0.00359964	0.00289509
dmr1009631	chr6	40508103	40508102	+	15557	127966	rs9369214	chr6	40636068	40636068	107	80.6053	0.822485	1802.63	3.40827e-07	0.21662	-1.01451	0.0354965	0.0381129
dmr1009648	chr6	40536120	40536119	+	15596	-204034	rs113750252	chr6	40332086	40332086	107	70.6994	0.752329	2129.03	2.92408e-08	0.250812	2.25334	0.0412959	0.0442029
dmr1009656	chr6	40543001	40543000	+	15613	-116565	rs12173741	chr6	40426436	40426436	107	116.718	0.921106	4987.3	8.66602e-06	0.169526	-0.421232	0.0251975	0.0237838
dmr1009850	chr6	40867418	40867424	+	15604	-6872	rs6917512	chr6	40860546	40860546	107	120.574	0.895983	12181	3.9268e-07	0.214607	-0.262264	0.00339966	0.00189938
dmr1009860	chr6	40884807	40884806	+	15587	841677	rs11966399	chr6	41726483	41726483	107	108.912	0.872415	8793.75	3.86254e-06	0.1815	-0.930794	0.0513949	0.0455266
dmr1009877	chr6	40953704	40953704	+	15449	-10544	rs6941736	chr6	40943160	40943160	107	114.921	0.965041	1739.88	2.29728e-05	0.154901	-0.414065	0.0214979	0.0228854
dmr1009882	chr6	40967989	40967988	+	15441	-25007	rs141130916	chr6	40942982	40942982	107	112.737	0.933043	3593.95	1.85858e-05	0.158096	-0.310467	0.0514949	0.0497795
dmr1009884	chr6	40970446	40970445	+	15434	-328794	rs62394638	chr6	40641652	40641652	107	108.923	0.960958	2065.74	2.24201e-05	0.155268	-0.532494	0.0487951	0.0441952
dmr1009888	chr6	40979932	40979931	+	15434	-881559	rs847787	chr6	40098373	40098373	107	118.515	0.959419	2753.17	1.67387e-05	0.159671	0.374195	0.0211979	0.0192591
dmr1009909	chr6	41038716	41038715	+	15558	-294261	rs60838040	chr6	40744455	40744455	107	95.0983	0.830194	4545.83	6.7252e-07	0.206918	1.66475	0.0308969	0.0284454
dmr1009930	chr6	41160607	41160606	+	15690	96128	rs6458207	chr6	41256734	41256734	107	111.316	0.927888	3945.88	1.07674e-05	0.166286	-0.770077	0.040496	0.0370098
dmr100994	chr1	242991310	242991310	+	12572	-12492	rs3125019	chr1	242978818	242978818	107	111.525	0.956995	1854.71	4.95689e-06	0.177818	-0.371884	0.00819918	0.00733502
dmr1010042	chr6	41337716	41337715	+	15759	-994882	rs4711629	chr6	40342834	40342834	107	115.119	0.97169	1790.11	8.76607e-06	0.169355	-0.470964	0.00889911	0.00828292
dmr1010057	chr6	41356797	41356796	+	15679	-69794	rs3789204	chr6	41287003	41287003	107	122.851	0.940473	5514.1	2.60745e-05	0.152987	0.409812	0.0470953	0.0443859
dmr1010067	chr6	41376477	41376476	+	15642	-145793	rs9367098	chr6	41230684	41230684	107	119.466	0.941652	4876.79	1.71314e-05	0.159323	0.375799	0.0348965	0.0335954
dmr101007	chr1	243061239	243061238	+	12390	911676	rs2029742	chr1	243972914	243972914	107	112.726	0.955572	1466.02	2.28214e-05	0.155001	0.594233	0.0246975	0.0241884
dmr1010083	chr6	41400777	41400776	+	15601	27313	rs582406	chr6	41428089	41428089	107	114.043	0.941426	2352.19	1.29095e-05	0.163571	-0.53413	0.0238976	0.0203737
dmr1010093	chr6	41420140	41420139	+	15547	-154378	rs74736706	chr6	41265762	41265762	107	87.9824	0.89372	4624.82	5.44427e-07	0.209945	-0.790934	0.0431957	0.0393495
dmr1010167	chr6	41534050	41534049	+	15385	185465	rs28360641	chr6	41719514	41719514	107	58.7978	0.696523	55334.7	1.54039e-18	0.515542	-0.806111	0.00469953	0.000204374
dmr1010275	chr6	41705542	41705541	+	14948	448868	rs76768686	chr6	42154409	42154409	107	110.323	0.937569	1723.29	1.37199e-05	0.162658	-0.7429	0.0263974	0.0227343
dmr1010289	chr6	41722286	41722285	+	14919	407863	rs75797005	chr6	42130148	42130148	107	71.9324	0.789381	26518.8	5.95068e-10	0.302269	2.86951	0.0574943	0.029359
dmr1010334	chr6	41805769	41805768	+	14624	-922520	rs4714402	chr6	40883249	40883249	107	64.1582	0.854904	6334.94	2.69243e-10	0.312337	0.627034	0.0246975	0.0144291
dmr1010340	chr6	41824433	41824432	+	14560	339617	rs73733103	chr6	42164049	42164049	107	55.6421	0.948992	6690.93	6.89025e-12	0.35711	-4.79875	0.0190981	0.0070751
dmr1010418	chr6	41981593	41981592	+	14494	-1510	rs7742392	chr6	41980083	41980083	107	26.8545	1.99424	3689.64	7.37973e-19	0.522106	-0.38295	0.00069993	0.00069928
dmr1010456	chr6	42030573	42030572	+	14472	290835	rs386406855	chr6	42321407	42321407	107	67.9199	0.869785	1115.69	1.67193e-08	0.258405	2.29652	0.0121988	0.0156146
dmr1010462	chr6	42034395	42034394	+	14457	970175	rs376124077	chr6	43004569	43004570	107	58.2962	1.1251	5963.58	1.29678e-10	0.32149	-0.733368	0.0234977	0.00710222
dmr1010470	chr6	42049679	42049678	+	14459	-800009	rs12195024	chr6	41249670	41249670	107	88.7348	0.71327	6544.85	7.91221e-08	0.237115	-0.517464	0.0446955	0.0307893
dmr1010532	chr6	42127653	42127652	+	14393	200169	rs75887719	chr6	42327821	42327821	107	28.8398	1.90448	6416	4.1962e-16	0.462536	-0.733603	0.0111989	0.0173362
dmr101054	chr1	243205486	243205485	+	12378	-268076	rs7414276	chr1	242937410	242937410	107	45.0048	0.877345	8361.17	1.09502e-14	0.429133	-0.72842	0.0360964	0.00980895
dmr1010565	chr6	42163025	42163024	+	14449	755633	rs16896163	chr6	42918657	42918657	107	121.932	0.956587	9139.29	9.16052e-06	0.168699	-0.755099	0.0292971	0.0237085
dmr101056	chr1	243209766	243209766	+	12378	977734	rs73113671	chr1	244187500	244187500	107	16.8232	1.79338	2398.6	5.17378e-27	0.662825	8.32952	9.999e-05	0.00358506
dmr101057	chr1	243214004	243214003	+	12366	-668706	rs11805419	chr1	242545298	242545298	107	36.8648	1.35937	2266.3	4.58005e-12	0.361923	-0.928368	0.0226977	0.0429532
dmr101061	chr1	243225351	243225350	+	12365	930688	rs10803181	chr1	244156038	244156038	107	112.193	0.962805	1592.21	2.13407e-05	0.156013	0.412416	0.0285971	0.0248123
dmr101062	chr1	243229761	243229760	+	12391	-292351	rs7414276	chr1	242937410	242937410	107	60.3233	0.699954	7195.29	8.56474e-11	0.326636	-0.723136	0.069693	0.0381616
dmr1010680	chr6	42327542	42327541	+	13821	320671	rs2273176	chr6	42648212	42648212	107	104.879	0.976315	1807.39	1.22644e-05	0.164338	0.569533	0.0317968	0.0293761
dmr1010768	chr6	42494506	42494505	+	13234	-896772	rs1887079	chr6	41597734	41597734	107	108.108	0.984874	1839.71	2.28389e-05	0.154989	-0.771879	0.040496	0.039528
dmr1010797	chr6	42565443	42565442	+	13093	503621	rs4711740	chr6	43069063	43069063	107	67.805	0.725046	125930	1.25548e-17	0.496339	0.872613	0.00489951	6.09676e-05
dmr1010948	chr6	42896604	42896603	+	13017	-23717	rs9471936	chr6	42872887	42872887	107	75.0776	0.818245	1694.62	3.4819e-08	0.248425	-0.667406	0.0176982	0.0176064
dmr1010999	chr6	42964978	42964978	+	13146	-12300	rs59824590	chr6	42952678	42952678	107	118.714	0.967184	1917.35	2.04709e-07	0.223828	-0.370206	0.00029997	0.000116826
dmr1011038	chr6	43024154	43024153	+	13182	-641387	rs6911987	chr6	42382767	42382767	107	70.9397	0.884931	8209.19	2.56084e-09	0.283382	-363.319	0.0368963	0.0182633
dmr1011082	chr6	43112710	43112709	+	13029	-245062	rs16896123	chr6	42867648	42867648	107	42.288	1.91231	3376.44	8.65328e-12	0.35441	-0.721288	0.00109989	0.00269641
dmr1011098	chr6	43129509	43129508	+	12969	-131851	rs4711733	chr6	42997658	42997658	107	69.9784	1.10673	4595.84	5.31815e-08	0.242608	-0.576011	0.0452955	0.0344776
dmr101111	chr1	243338463	243338462	+	12569	817576	rs10803181	chr1	244156038	244156038	107	110.124	0.982076	1281.25	4.13579e-05	0.145988	0.420994	0.0445955	0.0427373
dmr1011127	chr6	43177482	43177481	+	12833	-9799	rs6923262	chr6	43167683	43167683	107	99.1944	0.917416	2015.96	6.62451e-06	0.173522	-0.567952	0.040296	0.0397043
dmr1011132	chr6	43194024	43194023	+	12768	-275367	rs16896163	chr6	42918657	42918657	107	74.5238	0.932644	10476.8	1.50189e-09	0.290342	-0.787638	0.019698	0.00718233
dmr1011138	chr6	43218544	43218543	+	12775	-226196	rs112446807	chr6	42992348	42992348	107	32.1522	1.43521	4576.54	9.91128e-19	0.519486	-0.747143	0.00259974	0.000581883
dmr1011168	chr6	43280991	43280990	+	12665	113202	rs1214766	chr6	43394192	43394192	107	116.059	0.957394	2013.29	2.7185e-05	0.152356	-0.292522	0.0326967	0.0293406
dmr101116	chr1	243364991	243364990	+	12676	-819693	rs11805419	chr1	242545298	242545298	107	30.3968	1.73064	3362.08	3.47602e-14	0.416825	-0.904803	0.0143986	0.0338715
dmr1011203	chr6	43386631	43386631	+	12699	54097	rs2794264	chr6	43440728	43440728	107	120.939	0.95329	2471.75	7.12412e-08	0.23857	0.331263	9.999e-05	4.15794e-05
dmr1011256	chr6	43509029	43509028	+	12775	-630078	rs56935405	chr6	42878951	42878951	107	109.915	0.927193	4386.08	7.19043e-06	0.172304	-0.636595	0.0344966	0.0316088
dmr1011261	chr6	43519782	43519781	+	12789	496014	rs79738238	chr6	44015795	44015795	107	76.4987	0.947185	7908.55	3.88342e-09	0.277907	-0.665195	0.0171983	0.00694651
dmr1011275	chr6	43547610	43547610	+	12853	178078	rs72859083	chr6	43725688	43725688	107	41.4729	1.21023	5749.29	6.6731e-14	0.409763	3.58261	0.0257974	0.00744916
dmr1011307	chr6	43634795	43634794	+	13105	-641567	rs12333001	chr6	42993228	42993228	107	79.4559	0.744456	2688.13	9.47231e-08	0.234616	-0.829768	0.0439956	0.0393557
dmr1011337	chr6	43675226	43675225	+	13165	613213	rs9381308	chr6	44288438	44288438	107	56.5303	0.795903	17556.7	2.68097e-12	0.368182	2.4239	0.0482952	0.02035
dmr1011343	chr6	43687863	43687862	+	13184	-210498	rs73426717	chr6	43477365	43477365	107	42.5179	1.01745	5025.62	3.73973e-16	0.463679	0.218319	0.00739926	0.00137326
dmr101140	chr1	243436105	243436104	+	12372	-498484	rs147183510	chr1	242937621	242937621	107	65.224	0.841577	8640.5	1.66515e-10	0.31837	-0.743014	0.0283972	0.0131769
dmr1011423	chr6	43820816	43820815	+	13244	-476977	rs200403997	chr6	43343827	43343839	107	113.886	0.991294	1822.4	1.49094e-05	0.16141	-0.545832	0.0164984	0.0148913
dmr1011425	chr6	43826122	43826121	+	13252	545024	rs9381316	chr6	44371145	44371145	107	119.132	0.96345	2469.25	3.95168e-05	0.146681	-0.736451	0.0425957	0.0400067
dmr1011431	chr6	43831900	43831899	+	13271	-913243	rs16896163	chr6	42918657	42918657	107	88.369	0.971285	5512.86	6.02527e-07	0.208494	-0.746899	0.0455954	0.0352521
dmr101144	chr1	243440837	243440836	+	12350	-961343	rs111285804	chr1	242479494	242479494	107	33.8241	1.43074	2006.99	3.1246e-13	0.392713	6.93741	0.020398	0.0242581
dmr1011468	chr6	43876552	43876551	+	13300	-893490	rs6923807	chr6	42983062	42983062	107	103.803	0.882835	4608.99	4.2354e-08	0.24574	-0.47588	0.00139986	0.000837462
dmr1011484	chr6	43895384	43895384	+	13348	217675	rs79211523	chr6	44113059	44113059	107	68.0662	1.48211	7143.93	7.48887e-08	0.237878	-0.334052	0.0223978	0.0345765
dmr1011499	chr6	43923246	43923245	+	13380	2246	rs716607	chr6	43925491	43925491	107	118.923	0.951605	4033.82	4.16707e-06	0.180381	-0.369191	0.00779922	0.00643554
dmr1011511	chr6	43936548	43936547	+	13382	214328	rs3734694	chr6	44150875	44150875	107	119.884	0.951923	3252.24	3.08627e-05	0.150434	-0.308003	0.0408959	0.0393874
dmr1011532	chr6	43977557	43977556	+	13361	597466	rs34497718	chr6	44575022	44575024	107	117.083	1.00764	3923.51	2.86275e-05	0.151573	-0.279106	0.0464954	0.0447576
dmr1011816	chr6	44436781	44436780	+	14183	-755715	rs2236345	chr6	43681066	43681066	107	32.4239	1.59184	6314.09	1.66223e-15	0.448678	-0.689247	0.0124988	0.01236
dmr1011924	chr6	44600846	44600845	+	14250	-416779	rs41282656	chr6	44184067	44184067	107	69.1843	0.807535	1290.32	3.34674e-09	0.279867	-0.66846	0.00589941	0.00884094
dmr1011995	chr6	44702914	44702913	+	14323	-687119	rs79738238	chr6	44015795	44015795	107	101.953	0.852119	20958.7	2.81633e-08	0.251324	-0.681783	0.0150985	0.00355678
dmr101213	chr1	243642511	243642530	+	12172	351477	rs693795	chr1	243994007	243994007	107	103.134	0.952617	2383.09	1.08804e-05	0.16613	-0.310549	0.0444956	0.0438238
dmr1012182	chr6	45272530	45272550	+	14355	-159425	rs11349771	chr6	45113104	45113105	107	116.613	0.923206	4201.66	2.09643e-06	0.190461	-0.243815	0.00609939	0.00492099
dmr1012238	chr6	45437157	45437156	+	14177	246078	rs6935044	chr6	45683234	45683234	107	95.997	0.792705	2786.07	1.44985e-06	0.19583	0.541545	0.0405959	0.0364504
dmr1012247	chr6	45461403	45461403	+	14134	7109	rs2677098	chr6	45468512	45468512	107	82.7578	0.967408	908.019	1.35637e-09	0.291665	-0.661794	0.00029997	0.000124817
dmr1012420	chr6	45808204	45808203	+	13526	-2606	rs1020484	chr6	45805598	45805598	107	85.9239	1.04326	2865.49	2.09102e-09	0.286033	0.284841	0.00059994	0.000158214
dmr1012448	chr6	45858844	45858843	+	13527	-830393	rs34404703	chr6	45028450	45028451	107	124.67	0.953747	3890.68	4.10121e-05	0.146116	-0.403543	0.0462954	0.0429712
dmr101248	chr1	243795267	243795266	+	12016	-857646	rs147183510	chr1	242937621	242937621	107	67.7109	0.868274	10894.6	8.05652e-11	0.327391	-0.735736	0.0242976	0.00605777
dmr1012500	chr6	45948712	45948712	+	13568	2076	rs16874029	chr6	45950788	45950788	107	105.882	0.950143	3354.04	1.13625e-05	0.165482	-1.10733	0.0539946	0.0495882
dmr1012583	chr6	46163486	46163485	+	13918	-300435	rs80104547	chr6	45863051	45863051	107	64.6911	0.628289	2405.32	4.30902e-10	0.306384	2.23762	0.0308969	0.0290705
dmr1012589	chr6	46182301	46182300	+	13964	-422458	rs9369577	chr6	45759843	45759843	107	107.313	0.933291	1795.85	2.02668e-05	0.156792	-0.447802	0.0483952	0.0446566
dmr1012618	chr6	46273558	46273557	+	14031	599467	rs1571442	chr6	46873024	46873024	107	100.344	0.907777	1625.08	9.17041e-06	0.168683	-4.56866	0.0442956	0.0403299
dmr101269	chr1	243857514	243857513	+	11953	875395	rs73123481	chr1	244732908	244732908	107	38.7144	1.47048	2992.86	4.29624e-12	0.362674	-1.00474	0.019798	0.0242937
dmr1012760	chr6	46738534	46738533	+	14421	145923	rs220663	chr6	46884456	46884456	107	114.168	0.9702	1446.06	1.66305e-05	0.159769	-0.307878	0.0151985	0.0143403
dmr1012821	chr6	46902905	46902905	+	14145	-747	rs220698	chr6	46902158	46902158	107	83.3848	0.842214	1960.3	4.56517e-07	0.212461	-0.316399	0.0375962	0.0337839
dmr1012910	chr6	47098780	47098779	+	13846	825573	rs16876826	chr6	47924352	47924352	107	101.671	0.882437	13510.4	3.91588e-07	0.214646	-0.418797	0.0315968	0.018388
dmr1012969	chr6	47234608	47234607	+	13722	608224	rs79036747	chr6	47842831	47842831	107	114.785	0.95936	2351.74	1.39622e-05	0.162395	-10.7067	0.0208979	0.019038
dmr1012988	chr6	47277932	47277931	+	13724	66361	rs6919790	chr6	47344292	47344292	107	40.7624	1.673	2431.63	1.21026e-10	0.322349	1.83727	0.0249975	0.0344436
dmr1013018	chr6	47343872	47343871	+	13721	435375	rs6909717	chr6	47779246	47779246	107	115.861	0.805229	4770.16	7.33726e-06	0.172004	-0.439325	0.0443956	0.0354581
dmr1013034	chr6	47385467	47385466	+	13763	-663675	rs3799861	chr6	46721792	46721792	107	119.435	0.960391	2254.44	5.15821e-05	0.142622	-0.287307	0.0514949	0.0479346
dmr1013075	chr6	47479277	47479276	+	13974	-739323	rs139821135	chr6	46739954	46739954	107	36.426	1.85426	3048.21	9.70658e-12	0.353045	-5.74714	0.00789921	0.0326306
dmr101310	chr1	243959645	243959644	+	11778	973225	rs60188911	chr1	244932869	244932869	107	77.481	0.767818	3526.49	7.49528e-08	0.237866	2.37269	0.0637936	0.0469469
dmr101311	chr1	243964467	243964466	+	11799	141492	rs138577591	chr1	244105958	244105962	107	38.5263	0.867883	7140.39	2.62438e-15	0.444004	2.99032	0.0570943	0.0293457
dmr101315	chr1	243972052	243972051	+	11809	691189	rs10927294	chr1	244663240	244663240	107	114.868	0.949114	1472.2	1.75651e-06	0.193041	0.436804	0.00169983	0.00155441
dmr101317	chr1	243973663	243973662	+	11817	759246	rs73123481	chr1	244732908	244732908	107	34.2943	1.4011	3432.51	6.61281e-14	0.409862	-0.960436	0.0132987	0.0233063
dmr1013181	chr6	47718432	47718432	+	14306	-702698	rs140262007	chr6	47015734	47015734	107	65.4539	1.44037	1940.82	4.1487e-07	0.213824	2.85662	0.0293971	0.0465257
dmr1013298	chr6	48071945	48071944	+	14329	964708	rs146253205	chr6	49036652	49036655	107	105.945	0.925806	2012.73	2.85015e-06	0.185967	0.62328	0.00979902	0.00959279
dmr1013322	chr6	48128552	48128551	+	14168	-801909	rs6915857	chr6	47326643	47326643	107	105.13	0.827743	3169.8	1.4168e-06	0.196165	0.626181	0.0181982	0.0144318
dmr1013349	chr6	48197803	48197802	+	14014	985519	rs72866898	chr6	49183321	49183321	107	101.41	0.853658	1763.31	8.26099e-06	0.170239	11.9226	0.0477952	0.0450221
dmr1013358	chr6	48242834	48242833	+	14045	35964	rs2496378	chr6	48278797	48278797	107	117.104	0.942239	1222.55	7.43716e-08	0.237974	0.359675	0.00019998	4.19642e-05
dmr1013376	chr6	48280161	48280160	+	14133	-980615	rs11964818	chr6	47299546	47299546	107	111.681	0.967716	1166.48	2.1796e-05	0.155695	-0.434118	0.0209979	0.0192401
dmr1013560	chr6	48831038	48831038	+	13991	890465	rs146832968	chr6	49721503	49721503	107	109.424	0.963587	4281.44	1.22827e-05	0.164316	1.74495	0.0565943	0.0467412
dmr1013598	chr6	48952499	48952498	+	13899	-930971	rs139040220	chr6	48021528	48021528	107	122.507	0.957284	2584.91	1.3656e-05	0.162728	-2.16694	0.0118988	0.0104026
dmr1013600	chr6	48958361	48958360	+	13902	12402	rs12191941	chr6	48970762	48970762	107	116.749	0.938792	1167.49	8.36573e-06	0.170052	-0.406976	0.00729927	0.0054428
dmr1013628	chr6	49058411	49058410	+	13925	-794549	rs1466149	chr6	48263862	48263862	107	119.32	0.929737	2421.4	3.04689e-05	0.150628	0.27068	0.0373963	0.033735
dmr1013646	chr6	49117612	49117611	+	14036	667418	rs696718	chr6	49785029	49785029	107	108.724	0.83528	2417.11	3.03241e-07	0.218277	-0.306328	0.00229977	0.00212772
dmr101364	chr1	244046656	244046655	+	12236	109383	rs10803181	chr1	244156038	244156038	107	115.056	0.953231	1513.12	3.48056e-05	0.14861	0.430075	0.0339966	0.0317636
dmr1013741	chr6	49499882	49499881	+	14585	-741882	rs543574636	chr6	48758000	48758000	107	113.071	0.95287	1104.3	4.43527e-05	0.144924	-1.98571	0.0358964	0.0352148
dmr101378	chr1	244071600	244071599	+	12427	661309	rs73123481	chr1	244732908	244732908	107	39.5607	1.23221	3838.39	2.23966e-12	0.37027	-0.918103	0.0206979	0.0388397
dmr1013808	chr6	49653168	49653168	+	14486	21284	rs1570064	chr6	49674452	49674452	107	106.864	1.04991	2794.08	1.5546e-05	0.160782	-0.234229	0.0357964	0.0360016
dmr1013850	chr6	49807156	49807155	+	14291	-934155	rs371386425	chr6	48872997	48873001	107	41.1804	1.45332	621.747	3.28176e-09	0.280125	2.80914	0.0442956	0.048691
dmr1013864	chr6	49859125	49859124	+	14110	-544662	rs373511997	chr6	49314436	49314463	107	110.093	0.920034	3218.94	8.56369e-06	0.169703	-1.73779	0.0319968	0.0284741
dmr1013898	chr6	50016950	50016949	+	13718	114012	rs9367385	chr6	50130961	50130961	107	119.591	0.944263	1602.98	6.49791e-05	0.139095	-0.484956	0.050195	0.0464193
dmr101392	chr1	244087975	244087980	+	12546	-716	rs2500491	chr1	244087259	244087259	107	121.18	0.960145	4737.96	9.25295e-09	0.266366	-0.25851	9.999e-05	7.62442e-06
dmr1013945	chr6	50232276	50232275	+	12913	732518	rs484965	chr6	50964793	50964793	107	121.075	0.988813	1857.33	1.46214e-05	0.161703	0.382821	0.00969903	0.00783969
dmr101395	chr1	244090931	244090930	+	12571	197060	rs495170	chr1	244287990	244287990	107	114.252	0.97894	1569.39	4.06057e-06	0.180763	-0.454561	0.00359964	0.00341521
dmr1014049	chr6	50581311	50581310	+	12908	-480401	rs11268202	chr6	50100892	50100910	107	117.428	0.951303	1187.67	5.81811e-05	0.140784	-0.31391	0.0390961	0.0358006
dmr1014088	chr6	50767799	50767798	+	12766	-437346	rs5876172	chr6	50330452	50330453	107	123.071	0.932284	2477.06	2.60979e-06	0.187259	-0.271896	0.00289971	0.00185922
dmr1014139	chr6	50936979	50936978	+	12836	-116310	rs2817376	chr6	50820669	50820669	107	118.17	0.936305	1826.05	6.17074e-08	0.240557	0.303265	0.00029997	4.6814e-05
dmr1014151	chr6	50956106	50956105	+	12825	-30869	rs9473946	chr6	50925237	50925237	107	121.514	0.942037	3363	2.34231e-05	0.154608	-0.552572	0.0315968	0.0277535
dmr1014196	chr6	51091208	51091207	+	12664	-793759	rs9473774	chr6	50297449	50297449	107	32.6434	1.63026	975.633	3.33631e-14	0.417267	-0.800785	0.0111989	0.00220672
dmr1014221	chr6	51193725	51193725	+	12643	394582	rs9395696	chr6	51588307	51588307	107	106.99	0.895834	2636.27	1.06288e-05	0.16648	-0.485409	0.0482952	0.0418221
dmr1014224	chr6	51212501	51212501	+	12669	23452	rs2263340	chr6	51235953	51235953	107	108.724	0.952776	1496.62	2.69014e-05	0.152514	-0.319983	0.0421958	0.0407147
dmr1014254	chr6	51288604	51288603	+	12605	454731	rs72899398	chr6	51743334	51743334	107	60.9816	1.74316	1213.61	5.3205e-08	0.242602	0.595044	0.00309969	0.00328739
dmr1014260	chr6	51301302	51301301	+	12589	138576	rs9367431	chr6	51439877	51439877	107	106.801	1.10723	2302.27	1.97682e-05	0.157167	-0.561976	0.0287971	0.0309755
dmr1014281	chr6	51382244	51382243	+	12582	-43972	rs113187979	chr6	51338272	51338272	107	96.6762	0.742059	5136.83	7.56587e-07	0.205227	16.0221	0.0615938	0.0440241
dmr1014299	chr6	51434651	51434650	+	12604	645840	rs721092	chr6	52080490	52080490	107	116.3	0.947075	1259.43	2.39212e-05	0.15429	-0.40705	0.019598	0.0169723
dmr101429	chr1	244154346	244154345	+	12917	778524	rs60188911	chr1	244932869	244932869	107	72.0996	0.790567	2216	3.64383e-08	0.247803	2.5197	0.0420958	0.0365763
dmr1014331	chr6	51553765	51553764	+	12759	-628528	rs9473946	chr6	50925237	50925237	107	90.7828	0.927295	3892.85	1.05054e-06	0.200496	-0.443089	0.050395	0.035786
dmr1014376	chr6	51733316	51733315	+	12947	993979	rs9474309	chr6	52727294	52727294	107	71.6398	0.885048	5146.46	1.69145e-09	0.288797	1.67245	0.0155984	0.00848585
dmr1014382	chr6	51752814	51752814	+	13015	-26024	rs932802	chr6	51726790	51726790	107	115.809	0.953037	1910.68	7.17577e-06	0.172335	-0.320352	0.00839916	0.00744177
dmr1014412	chr6	51812637	51812636	+	13254	1	rs9370063	chr6	51812637	51812637	107	103.531	0.970205	1658.86	1.37515e-14	0.426726	-0.431832	9.999e-05	1.24157e-10
dmr1014433	chr6	51854611	51854610	+	13458	84444	rs2474886	chr6	51939054	51939054	107	114.325	0.965732	2674.38	2.677e-06	0.186886	-0.279067	0.00519948	0.00400955
dmr1014466	chr6	51940756	51940755	+	13608	15495	rs1266920	chr6	51956250	51956250	107	106.039	0.961915	1755.8	1.73264e-05	0.159152	-0.293875	0.0387961	0.0377767
dmr1014537	chr6	52141443	52141442	+	13653	589463	rs11754704	chr6	52730905	52730905	107	116.436	0.92934	3544.18	7.56198e-06	0.171555	0.504691	0.0158984	0.0149662
dmr101459	chr1	244212281	244212280	+	13253	133802	rs6668090	chr1	244346082	244346082	107	101.42	1.19099	5976.93	8.83872e-06	0.169232	-0.21881	0.0409959	0.0498848
dmr1014688	chr6	52424829	52424828	+	14487	-270105	rs59561473	chr6	52154724	52154724	107	116.875	0.943773	1801.39	3.12224e-06	0.184629	2.73295	0.00339966	0.00285854
dmr1014790	chr6	52607743	52607742	+	14573	364767	rs677636	chr6	52972509	52972509	107	116.436	0.969342	1911.92	2.25292e-05	0.155195	-0.34176	0.0209979	0.0211985
dmr1014862	chr6	52769631	52769630	+	14810	-539483	rs1266819	chr6	52230148	52230148	107	113.865	0.966786	1583.75	9.16767e-06	0.168687	-0.462746	0.00839916	0.00889231
dmr1014871	chr6	52782746	52782745	+	14750	-491393	rs146247505	chr6	52291345	52291353	107	95.6417	0.952627	2080.9	2.40004e-06	0.188485	-2.32738	0.0232977	0.021108
dmr1014903	chr6	52856865	52856864	+	14607	370112	rs6932206	chr6	53226976	53226976	107	110.166	0.972692	2308.15	2.02714e-05	0.156788	-0.362548	0.0370963	0.0383846
dmr101491	chr1	244250192	244250191	+	13419	-144230	rs138577591	chr1	244105958	244105962	107	53.2806	0.719851	31353.1	3.46228e-13	0.391563	2.89279	0.0655934	0.0381393
dmr1014927	chr6	52900499	52900498	+	14665	589275	rs10456669	chr6	53489773	53489773	107	104.847	0.948395	2574.39	1.23615e-05	0.16422	-0.728365	0.0458954	0.0461602
dmr1015058	chr6	53181940	53181939	+	14775	410983	rs6458944	chr6	53592922	53592922	107	51.3788	1.29511	2435.16	1.70433e-10	0.31808	-0.65501	0.0150985	0.00701911
dmr1015075	chr6	53202770	53202769	+	14726	-17100	rs4580850	chr6	53185670	53185670	107	71.6294	0.778922	1814.04	6.49169e-12	0.357814	0.344689	0.00069993	0.000373186
dmr1015185	chr6	53396641	53396640	+	14926	20867	rs73740770	chr6	53417507	53417507	107	111.692	0.953189	3496.84	1.77345e-05	0.158802	1.28228	0.0480952	0.0470605
dmr1015192	chr6	53407475	53407474	+	14945	643341	rs9296735	chr6	54050815	54050815	107	76.2375	0.763246	5877.24	3.38973e-09	0.279699	-0.500987	0.0250975	0.0148809
dmr101519	chr1	244284116	244284115	+	13577	764076	rs10803255	chr1	245048191	245048191	107	118.734	0.971457	3033.01	3.71745e-05	0.14761	0.312757	0.0472953	0.0456977
dmr1015201	chr6	53439146	53439145	+	14931	452685	rs4715431	chr6	53891830	53891830	107	116.248	0.936996	1633.21	3.9774e-05	0.146582	0.370248	0.040096	0.0378886
dmr1015261	chr6	53604290	53604289	+	15094	45956	rs6920761	chr6	53650245	53650245	107	85.8508	0.699335	7787.78	1.50541e-08	0.259823	-0.782986	0.0330967	0.0194955
dmr1015271	chr6	53627594	53627593	+	15139	643391	rs10948805	chr6	54270984	54270984	107	71.2741	1.1477	1740.3	1.03243e-07	0.233417	-0.282067	0.0121988	0.0133811
dmr1015351	chr6	53791070	53791069	+	15365	82389	rs397742658	chr6	53873458	53873458	107	86.0493	1.00821	5514.38	1.17647e-10	0.322701	-0.38789	9.999e-05	3.91338e-05
dmr1015399	chr6	53879791	53879791	+	15317	56206	rs2494091	chr6	53935997	53935997	107	119.497	0.933876	2387.97	1.45231e-09	0.290778	-0.359354	9.999e-05	1.04816e-06
dmr1015413	chr6	53920637	53920636	+	15324	130179	rs9296735	chr6	54050815	54050815	107	79.2573	1.34811	3236.96	9.12127e-07	0.202535	-0.419845	0.0205979	0.0256851
dmr1015428	chr6	53944464	53944522	+	15312	356765	rs113279518	chr6	54301287	54301287	107	77.3556	1.12054	1929.95	1.18324e-06	0.198776	0.70169	0.0326967	0.0469222
dmr1015458	chr6	54019045	54019044	+	15345	-839572	rs9382180	chr6	53179473	53179473	107	116.655	0.971326	2222.7	2.19955e-05	0.155557	-0.248038	0.0248975	0.023252
dmr1015475	chr6	54070207	54070206	+	15419	-105758	rs9296727	chr6	53964449	53964449	107	109.675	0.936149	2526.48	1.80159e-05	0.158565	-0.320934	0.0475952	0.0445682
dmr1015547	chr6	54337726	54337725	+	15798	-325977	rs1409101	chr6	54011749	54011749	107	114.325	1.02437	4469.96	2.30232e-05	0.154868	0.186176	0.0510949	0.0483494
dmr1015568	chr6	54430548	54430547	+	16131	813386	rs9382472	chr6	55243933	55243933	107	87.2092	0.804707	3252.62	5.0439e-07	0.211037	0.469426	0.0514949	0.0435047
dmr1015591	chr6	54477686	54477685	+	16108	604901	rs7760858	chr6	55082586	55082586	107	114.764	0.935632	1767.84	1.6097e-07	0.227207	-0.410301	0.00029997	0.000187776
dmr1015624	chr6	54585107	54585106	+	16091	-984430	rs34839544	chr6	53600677	53600677	107	88.2646	0.809687	2301.77	3.19597e-07	0.217532	-0.792763	0.019698	0.0214149
dmr1015649	chr6	54687695	54687694	+	15954	-683490	rs7765836	chr6	54004205	54004205	107	114.273	0.970134	1902.25	8.7658e-06	0.169356	-0.378031	0.0108989	0.0095868
dmr1015658	chr6	54707407	54707406	+	15977	39030	rs5876399	chr6	54746436	54746436	107	114.147	0.963165	1935.96	3.88441e-05	0.146942	0.434686	0.0506949	0.0462898
dmr1015693	chr6	54804278	54804277	+	16066	-902783	rs9357775	chr6	53901495	53901495	107	113.102	0.947862	1212.21	2.71185e-05	0.152393	0.436825	0.0261974	0.0240522
dmr1015749	chr6	54952117	54952116	+	16241	-543358	rs145532159	chr6	54408759	54408759	107	63.8447	1.17629	2413.92	1.25752e-09	0.292645	1.40409	0.00289971	0.00258426
dmr1015754	chr6	54960999	54960998	+	16261	82352	rs151040281	chr6	55043350	55043350	107	118.703	0.952587	2465.89	6.48446e-06	0.173839	0.479758	0.00739926	0.00651842
dmr1015883	chr6	55354385	55354384	+	16597	-478660	rs113251327	chr6	54875725	54875725	107	112.256	0.943772	2371.4	2.19889e-05	0.155562	-0.306641	0.0415958	0.0399204
dmr1015927	chr6	55447900	55447899	+	16474	5830	rs4236130	chr6	55453729	55453729	107	117.679	0.938393	2060.31	4.32722e-05	0.1453	-0.354389	0.0490951	0.0455511
dmr1015931	chr6	55456088	55456087	+	16469	271362	rs9382541	chr6	55727449	55727449	107	113.698	0.952469	1310.69	5.19933e-05	0.142501	-0.362971	0.0471953	0.0461887
dmr1016006	chr6	55667026	55667025	+	15779	766216	rs6916287	chr6	56433241	56433241	107	116.561	0.952157	1895.97	4.81867e-05	0.143661	-0.614984	0.050095	0.0486838
dmr1016019	chr6	55699921	55699920	+	15668	-852678	rs550767462	chr6	54847214	54847243	107	62.3296	1.03641	1965.53	1.35109e-08	0.261281	3.45417	0.0246975	0.0252655
dmr1016044	chr6	55807532	55807531	+	15186	-390843	rs1964043	chr6	55416689	55416689	107	106.801	0.953525	2064.71	2.68976e-06	0.186816	0.308984	0.00809919	0.00733284
dmr1016273	chr6	56472751	56472751	+	12627	28265	rs4283892	chr6	56501016	56501016	107	121.315	0.946178	1708	1.32255e-11	0.349354	0.349504	9.999e-05	3.06089e-09
dmr1016370	chr6	56844531	56844530	+	9980	997379	rs9500285	chr6	57841909	57841909	107	112.507	0.856589	3018.15	2.07859e-06	0.190586	-0.59714	0.0119988	0.00814254
dmr1016382	chr6	56908827	56908826	+	9621	-592645	rs4360138	chr6	56316182	56316182	107	35.7886	1.15773	2190.35	2.06496e-14	0.422405	0.60682	0.0259974	0.0118744
dmr1016388	chr6	56921036	56921035	+	9554	20894	rs34812189	chr6	56941929	56941929	107	110.929	0.918873	1217.75	1.38823e-05	0.162481	0.813033	0.0181982	0.0172848
dmr1016435	chr6	57096330	57096329	+	8950	-564456	rs74948333	chr6	56531874	56531874	107	25.0259	1.31536	553.629	1.62159e-17	0.493946	-396.163	0.00869913	0.00616662
dmr1016498	chr6	57314344	57314343	+	8636	-986663	rs10807514	chr6	56327681	56327681	107	88.787	1.06324	1893.75	1.27667e-06	0.197675	0.485937	0.0246975	0.0147052
dmr1016530	chr6	57408026	57408025	+	8633	-981951	rs595298	chr6	56426075	56426075	107	123.865	0.945504	772.958	4.22727e-05	0.145655	0.443353	0.0130987	0.0107265
dmr1016549	chr6	57456731	57456731	+	8934	-214206	rs223291	chr6	57242525	57242525	107	128.922	0.951528	1485.88	2.2123e-05	0.15547	-0.294575	0.00719928	0.00624306
dmr1016551	chr6	57457851	57457851	+	8930	-23613	rs11299782	chr6	57434237	57434238	107	125.025	0.926692	964.507	2.73431e-10	0.312142	-0.427667	9.999e-05	3.37919e-08
dmr1016552	chr6	57462698	57462697	+	8908	384964	rs62414284	chr6	57847661	57847661	107	102.789	0.949649	857.682	2.80739e-05	0.151869	-0.650565	0.0430957	0.0412355
dmr1016560	chr6	57483721	57483721	+	8807	-49483	rs11299782	chr6	57434237	57434238	107	119.738	1.01425	1268.6	1.04236e-09	0.29507	0.420122	9.999e-05	1.07221e-07
dmr1016570	chr6	57538672	57538672	+	8505	-201998	rs4283878	chr6	57336674	57336674	107	121.545	0.911206	880.606	6.44193e-05	0.139227	0.272933	0.0306969	0.0263899
dmr1016573	chr6	57555333	57555560	+	8404	-189709	rs4715669	chr6	57365624	57365624	107	99.4975	1.12312	1179.12	3.21059e-06	0.184219	0.100452	0.00649935	0.00438875
dmr1016593	chr6	57656173	57656196	+	7812	233108	rs497015	chr6	57889304	57889304	107	89.0691	1.08811	1157.09	5.07997e-06	0.177456	0.377013	0.0316968	0.0259798
dmr1016599	chr6	57680801	57680801	+	7666	670358	rs2693062	chr6	58351159	58351159	107	122.036	0.932411	1056.52	1.03574e-05	0.166866	-0.33409	0.0069993	0.00400357
dmr1016605	chr6	57697648	57697648	+	7579	93056	rs13198143	chr6	57790704	57790704	107	124.973	0.901546	980.62	4.06787e-06	0.180736	-0.296443	0.00189981	0.00133017
dmr1016606	chr6	57701207	57701249	+	7557	296169	rs11757260	chr6	57997418	57997418	107	126.53	0.904785	1038.11	1.14507e-05	0.165366	-0.528578	0.00509949	0.00354875
dmr1016619	chr6	57793668	57793667	+	7066	-879887	rs2817577	chr6	56913781	56913781	107	106.77	0.928757	1022.95	2.45463e-05	0.1539	-0.384428	0.039996	0.0338055
dmr1016621	chr6	57800622	57800870	+	7038	-402624	rs9464470	chr6	57397998	57397998	107	113.165	1.05869	1245.94	1.64476e-05	0.159935	0.124858	0.010099	0.00870612
dmr101669	chr1	244565177	244565176	+	14734	758357	rs6428914	chr1	245323533	245323533	107	117.407	0.961191	3065.93	6.51416e-06	0.173771	-0.287461	0.0089991	0.00869335
dmr1016703	chr6	58105727	58105753	+	5336	17350	rs1224737	chr6	58123103	58123103	107	92.089	1.26446	757.474	9.0615e-06	0.168861	-0.243948	0.00969903	0.00987706
dmr1016704	chr6	58115126	58115125	+	5304	-285099	rs56023164	chr6	57830027	57830027	107	26.447	1.51523	130.648	9.58965e-13	0.380032	-0.60914	0.00049995	0.00905729
dmr1016777	chr6	58314980	58314979	+	4395	-484953	rs56023164	chr6	57830027	57830027	107	51.4415	1.20401	751.961	1.29811e-10	0.321477	-0.692112	0.00919908	0.00213402
dmr1016793	chr6	58377043	58377042	+	4107	-941433	rs77143903	chr6	57435610	57435610	107	37.6903	1.4489	259.107	8.35801e-10	0.297915	2.21429	0.0133987	0.017204
dmr101684	chr1	244586033	244586032	+	14817	-480071	rs138577591	chr1	244105958	244105962	107	106.76	0.969946	7559.28	4.78354e-06	0.178344	2.79027	0.0456954	0.040685
dmr101690	chr1	244593975	244593974	+	14842	817644	rs67319351	chr1	245411618	245411618	107	49.7174	0.636223	918.921	2.82852e-12	0.367558	3.19649	0.00949905	0.0204587
dmr1016994	chr6	60272711	60272710	+	6427	850151	rs7742562	chr6	61122861	61122861	107	129.476	0.890951	544.575	1.17383e-05	0.164995	0.439082	0.00289971	0.00175721
dmr1017000	chr6	60287809	60287809	+	6589	55506	rs111537627	chr6	60343315	60343315	107	106.049	0.978975	787.689	3.23741e-09	0.280304	-0.333699	9.999e-05	3.94681e-06
dmr1017003	chr6	60299763	60299763	+	6735	356238	rs4495260	chr6	60656001	60656001	107	126.906	0.941634	844.261	9.44325e-07	0.202035	-0.421405	0.00039996	0.000138448
dmr1017009	chr6	60320263	60320263	+	6827	282972	rs6459289	chr6	60603235	60603235	107	81.7965	1.08452	767.66	7.06448e-21	0.56159	-0.388136	9.999e-05	1.63967e-14
dmr1017013	chr6	60326337	60326336	+	6827	482497	rs116701838	chr6	60808833	60808833	107	96.6553	0.815273	1196.16	5.90205e-06	0.175235	34.3265	0.0537946	0.0437123
dmr1017038	chr6	60382819	60382826	+	6827	260569	rs6459296	chr6	60643395	60643395	107	115.474	0.962981	852.271	1.45932e-12	0.375218	-0.341881	9.999e-05	3.81996e-10
dmr1017042	chr6	60401092	60401092	+	6827	254909	rs4495260	chr6	60656001	60656001	107	126.801	0.912241	1071.85	1.19772e-08	0.262903	-0.45317	9.999e-05	2.10956e-06
dmr1017043	chr6	60404928	60404928	+	6827	239148	rs9358001	chr6	60644076	60644076	107	124.576	0.942353	949.914	1.92644e-07	0.224684	-0.442931	0.00039996	3.49422e-05
dmr1017045	chr6	60407788	60407788	+	6827	163945	rs2498202	chr6	60571733	60571733	107	124.064	0.92572	717.594	3.38921e-05	0.149014	0.560739	0.0112989	0.00864481
dmr1017059	chr6	60480345	60480344	+	6916	699119	rs145821993	chr6	61179463	61179463	107	86.2896	0.906394	1057.46	3.30831e-07	0.217042	4.84316	0.0115988	0.00830152
dmr1017096	chr6	60617507	60617507	+	8316	-140111	rs55936261	chr6	60477395	60477396	107	123.228	1.00114	1256.01	4.44516e-05	0.14489	0.267125	0.0170983	0.0145144
dmr101713	chr1	244631939	244631938	+	15030	268186	rs78303461	chr1	244900124	244900124	107	76.6973	0.951441	8157.88	6.70954e-08	0.239399	32.2053	0.0615938	0.0472404
dmr1017152	chr6	60772653	60772652	+	9377	406811	rs145821993	chr6	61179463	61179463	107	65.7883	0.980863	806.822	5.73374e-08	0.241571	4.81374	0.0229977	0.0186898
dmr1017169	chr6	60854320	60854319	+	9870	-31369	rs34696885	chr6	60822950	60822951	107	113.416	0.938042	1873.53	2.21187e-07	0.222737	-0.555392	0.00049995	0.000314277
dmr1017172	chr6	60863414	60863413	+	9926	-66239	rs3000264	chr6	60797175	60797175	107	117.69	0.895525	1024.71	1.51176e-06	0.195223	0.74849	0.00219978	0.0010774
dmr1017195	chr6	60977598	60977598	+	10751	725129	rs1204137	chr6	61702727	61702727	107	108.275	0.948342	1671.43	1.2406e-07	0.230854	0.255442	0.00059994	0.000278516
dmr1017218	chr6	61013650	61013649	+	10949	165814	rs145821993	chr6	61179463	61179463	107	83.4579	0.844699	1435.26	1.86777e-07	0.225119	4.73856	0.0152985	0.0141473
dmr1017238	chr6	61034760	61034759	+	11044	640475	rs151141613	chr6	61675234	61675234	107	107.951	0.927175	1486.91	1.03666e-06	0.200688	2.00788	0.00379962	0.0022934
dmr1017276	chr6	61155585	61155584	+	11654	-455572	rs13209368	chr6	60700013	60700013	107	105.579	0.892448	1210.07	9.38192e-07	0.202129	0.30588	0.0029997	0.00284602
dmr1017290	chr6	61192631	61192631	+	11829	81910	rs840064	chr6	61274541	61274541	107	13.6362	1.79646	172.257	3.39111e-21	0.567522	-0.364423	0.00379962	0.0186885
dmr1017333	chr6	61312319	61312407	+	12429	307808	rs9343472	chr6	61620215	61620215	107	109.665	1.09211	1790.76	1.71119e-09	0.288646	-0.249744	9.999e-05	5.49027e-07
dmr1017334	chr6	61313521	61313521	+	12434	240777	rs7746839	chr6	61554298	61554298	107	119.832	0.9234	888.31	8.09731e-05	0.135724	-0.437354	0.0385961	0.0359906
dmr101735	chr1	244663747	244663746	+	15204	-557785	rs138577591	chr1	244105958	244105962	107	45.6213	0.527624	86195.4	5.65448e-20	0.544338	3.002	0.0554945	0.0132625
dmr101741	chr1	244679597	244679596	+	15346	-4077	rs12122462	chr1	244675520	244675520	107	112.12	0.937768	1919.2	2.06666e-07	0.223694	-0.398762	0.00059994	0.000353133
dmr1017427	chr6	61569877	61569876	+	13512	-389485	rs78870749	chr6	61180392	61180392	107	82.6847	0.8011	2891.56	3.07856e-07	0.218063	-2.71354	0.0654935	0.0462755
dmr1017434	chr6	61578645	61578644	+	13510	76147	rs9448882	chr6	61654791	61654791	107	121.159	0.897249	1738.75	2.73557e-05	0.152261	-0.309704	0.0256974	0.0223759
dmr1017461	chr6	61624696	61624764	+	13443	-625649	rs9358016	chr6	60999047	60999047	107	88.3899	0.951969	2375.36	4.25105e-07	0.213477	0.138367	0.019698	0.0130332
dmr1017519	chr6	61824525	61824524	+	13687	-329475	rs554832609	chr6	61495050	61495050	107	117.554	0.92861	1403.78	4.3494e-05	0.145222	2.35355	0.0355964	0.0337453
dmr1017550	chr6	61902169	61902168	+	14034	806408	rs9341439	chr6	62708576	62708576	107	103.468	0.923896	2163.83	1.6797e-06	0.193691	-0.33634	0.0125987	0.00825931
dmr1017632	chr6	62239339	62239338	+	13313	278794	rs9350449	chr6	62518132	62518132	107	109.717	0.901295	1461.09	6.27796e-06	0.174319	-0.608781	0.0145985	0.0118169
dmr101763	chr1	244723108	244723107	+	15468	9801	rs73123481	chr1	244732908	244732908	107	41.8491	1.60313	14844	8.27341e-13	0.381716	-0.941582	0.0153985	0.0221142
dmr1017780	chr6	62662228	62662227	+	13315	853279	rs1211649	chr6	63515506	63515506	107	114.137	0.945282	658.158	2.45937e-05	0.153871	0.512527	0.0123988	0.0114291
dmr1017845	chr6	62837923	62837922	+	12885	328618	rs12111016	chr6	63166540	63166540	107	102.246	0.917855	1032.55	1.64169e-05	0.159963	-0.591189	0.0388961	0.0360428
dmr1017858	chr6	62852822	62852821	+	12894	-4811	rs12190873	chr6	62848011	62848011	107	118.546	0.910322	1265.67	2.68176e-08	0.251991	-0.50264	9.999e-05	1.84041e-05
dmr1017891	chr6	62939205	62939303	+	12934	-385964	rs9442768	chr6	62553241	62553241	107	106.718	1.12652	2307.57	1.40465e-06	0.19629	-0.157555	0.00249975	0.00153212
dmr101810	chr1	244785220	244785219	+	15708	147650	rs60188911	chr1	244932869	244932869	107	58.5261	0.642745	2764.71	3.87557e-11	0.33637	2.65015	0.0261974	0.0262948
dmr1018111	chr6	63548497	63548496	+	13738	455962	rs35421723	chr6	64004458	64004459	107	108.944	0.952391	3359.94	1.79041e-06	0.192762	-0.349963	0.0121988	0.00635128
dmr1018119	chr6	63584435	63584434	+	13783	37466	rs9344328	chr6	63621900	63621900	107	120.856	0.917558	2443.82	2.08822e-12	0.371082	0.514675	9.999e-05	1.26431e-09
dmr1018196	chr6	63858750	63858749	+	13900	890463	rs16895762	chr6	64749212	64749212	107	87.8048	0.916824	4290.42	9.7491e-08	0.234215	3.95749	0.0219978	0.00938092
dmr1018252	chr6	64031272	64031271	+	14054	902591	rs4710511	chr6	64933862	64933862	107	116.206	0.916845	1113.15	3.41795e-05	0.148885	-0.378632	0.0274973	0.0250343
dmr1018277	chr6	64115364	64115363	+	14087	814965	rs10944771	chr6	64930328	64930328	107	115.213	0.923119	1155.54	2.48676e-05	0.153703	-0.377183	0.0253975	0.0199043
dmr1018286	chr6	64147193	64147192	+	14144	-978802	rs6916964	chr6	63168391	63168391	107	89.8528	0.84396	1353.06	6.43012e-07	0.207562	-0.668499	0.0142986	0.0159104
dmr1018329	chr6	64290559	64290558	+	14246	350341	rs9345334	chr6	64640899	64640899	107	76.5405	0.957846	2645.66	2.80233e-08	0.251392	0.578585	0.0165983	0.00891068
dmr1018340	chr6	64311754	64311753	+	14246	711258	rs9453154	chr6	65023011	65023011	107	70.5845	0.609712	5502.19	7.47155e-10	0.299355	2.92592	0.0630937	0.0339847
dmr1018403	chr6	64508701	64508700	+	14381	846264	rs12204239	chr6	65354964	65354964	107	120.783	0.936198	1046.05	1.68885e-05	0.159537	-0.46844	0.00849915	0.00723403
dmr1018447	chr6	64661570	64661570	+	14817	-7639	rs7740202	chr6	64653931	64653931	107	115.746	0.970259	1330.98	5.46413e-10	0.303359	-0.351467	9.999e-05	2.33133e-07
dmr1018514	chr6	64845060	64845059	+	15621	-841615	rs716618	chr6	64003445	64003445	107	120.918	0.955995	2743.67	2.8489e-05	0.151646	-0.324403	0.030397	0.0279305
dmr1018568	chr6	65019083	65019082	+	16116	-93649	rs35555467	chr6	64925434	64925434	107	123.604	0.921132	2091.4	1.05684e-05	0.166565	-0.378809	0.00829917	0.00717565
dmr1018573	chr6	65035336	65035335	+	16046	-101474	rs4710511	chr6	64933862	64933862	107	113.593	0.953676	1201.78	2.96782e-06	0.185374	-0.440581	0.00269973	0.00240994
dmr101857	chr1	244870198	244870197	+	16117	-214942	rs150697502	chr1	244655256	244655256	107	86.1225	0.992923	1729.8	2.65625e-06	0.187	-2.24311	0.0468953	0.0442244
dmr101879	chr1	244905888	244905888	+	16269	-172980	rs73123481	chr1	244732908	244732908	107	33.8555	1.48369	9584.04	2.4172e-16	0.467992	-0.957119	0.0039996	0.00683241
dmr1018802	chr6	65776037	65776037	+	17307	8746	rs2814122	chr6	65784783	65784783	107	118.661	0.975001	3857.29	5.48931e-06	0.176309	-0.279675	0.0089991	0.00743987
dmr1018928	chr6	66099698	66099697	+	18012	621406	rs62417254	chr6	66721103	66721103	107	114.597	0.974291	1675.53	4.7063e-05	0.144021	0.449226	0.0439956	0.0454595
dmr1018929	chr6	66104937	66104937	+	18021	-19849	rs76514105	chr6	66085086	66085088	107	106.854	0.955847	1892.33	2.97111e-13	0.393277	-0.491699	9.999e-05	1.51917e-09
dmr1018939	chr6	66121912	66121911	+	18010	-354385	rs62409490	chr6	65767527	65767527	107	114.147	0.955798	3464.77	2.15592e-05	0.155859	-0.410543	0.0489951	0.0455953
dmr101894	chr1	244928416	244928415	+	16372	-298783	rs10927284	chr1	244629633	244629633	107	108.39	0.924482	8891.18	1.35254e-06	0.196839	0.415451	0.0176982	0.0148743
dmr1018992	chr6	66271026	66271025	+	18423	-556662	rs35738442	chr6	65714362	65714364	107	107.784	0.938994	2154.53	1.86704e-05	0.158028	-1.06016	0.050195	0.0460898
dmr10190	chr1	14343681	14343680	+	16316	-487020	rs7513720	chr1	13856661	13856661	107	67.4288	0.999484	7543.97	1.69055e-09	0.288804	-0.66455	0.0240976	0.0133964
dmr1019118	chr6	66617711	66617710	+	18529	-336173	rs9453672	chr6	66281538	66281538	107	85.4537	0.83757	3759.23	5.9274e-09	0.272307	-0.646038	0.00319968	0.00259322
dmr1019203	chr6	66856820	66856819	+	18487	-512691	rs59673625	chr6	66344127	66344129	107	118.672	0.966033	4190.5	1.54876e-05	0.160839	0.229349	0.0271973	0.0253856
dmr101921	chr1	244983641	244983640	+	16507	402928	rs149824854	chr1	245386568	245386568	107	63.3432	1.05972	821.928	2.45981e-07	0.221238	-1.02505	0.0432957	0.0482863
dmr1019261	chr6	67021509	67021508	+	18188	-180120	rs145207304	chr6	66841389	66841389	107	110.48	0.962693	2210.09	1.04924e-05	0.166673	-0.614767	0.0223978	0.019525
dmr101945	chr1	245029627	245029626	+	16501	493875	rs11810101	chr1	245523501	245523501	107	68.923	0.818092	1952.93	1.61176e-08	0.258901	-0.634254	0.0251975	0.02775
dmr1019467	chr6	67596556	67596555	+	17627	-540529	rs73443587	chr6	67056027	67056027	107	82.0055	0.868897	13187.9	1.84758e-08	0.257053	-0.668939	0.0375962	0.021299
dmr1019508	chr6	67716856	67716855	+	17024	537262	rs9346135	chr6	68254117	68254117	107	112.559	0.96544	1534.49	3.27429e-05	0.149537	0.508041	0.0369963	0.0352388
dmr1019523	chr6	67745667	67745666	+	16976	-832593	rs9294722	chr6	66913074	66913074	107	117.637	0.995351	4070.98	1.77192e-05	0.158815	-0.326686	0.030197	0.0276623
dmr1019607	chr6	67971005	67971004	+	16382	-684308	rs12210059	chr6	67286697	67286697	107	113.489	0.969446	2555.53	7.73596e-06	0.171217	-0.31681	0.0128987	0.0121147
dmr1019717	chr6	68282927	68282927	+	15180	67337	rs9445997	chr6	68350264	68350264	107	118.358	0.940974	2338.26	2.04834e-06	0.1908	-0.344294	0.00249975	0.00207342
dmr1019756	chr6	68390410	68390409	+	14835	178494	rs570382676	chr6	68568903	68568904	107	118.912	0.951204	2587.87	4.06235e-05	0.146261	-1.71971	0.0467953	0.0457967
dmr1019757	chr6	68409045	68409044	+	14807	-857053	rs71555359	chr6	67551992	67551992	107	118.714	0.966365	5429.38	2.92699e-07	0.218778	-0.589151	0.00079992	0.00047189
dmr1019877	chr6	68752555	68752555	+	14666	-7888	rs4507548	chr6	68744667	68744667	107	114.837	0.974755	2051.41	7.17956e-07	0.20598	-0.453355	0.00069993	0.000703786
dmr1019983	chr6	69052048	69052047	+	14322	-53721	rs3798997	chr6	68998327	68998327	107	103.823	0.913895	3126.39	3.53015e-07	0.216121	-0.595554	0.00309969	0.00295785
dmr1019987	chr6	69067966	69067965	+	14350	778447	rs2487420	chr6	69846412	69846412	107	103.771	0.940692	1776.12	6.49723e-07	0.207413	12.8199	0.00449955	0.00254464
dmr1019992	chr6	69088287	69088286	+	14354	-937732	rs777615	chr6	68150555	68150555	107	112.507	0.946957	3350.48	1.37377e-05	0.162639	0.271851	0.0352965	0.0336493
dmr1020013	chr6	69149572	69149571	+	14271	532231	rs4706274	chr6	69681802	69681802	107	122.392	0.998617	5682.39	2.94313e-05	0.151153	-0.50085	0.0457954	0.0437859
dmr1020020	chr6	69209262	69209261	+	14222	139908	rs72915022	chr6	69349169	69349169	107	96.3627	0.932175	6325.46	4.52664e-07	0.212582	-1.83901	0.0267973	0.0149047
dmr1020081	chr6	69443112	69443111	+	14213	811931	rs13219431	chr6	70255042	70255042	107	72.6012	0.683022	8119.21	1.50187e-12	0.374888	0.72727	0.00139986	0.00123031
dmr1020125	chr6	69527978	69527977	+	13978	672098	rs3806065	chr6	70200075	70200075	107	110.124	0.960845	1495.76	3.70792e-05	0.147649	0.340695	0.0512949	0.0480269
dmr1020173	chr6	69639638	69639637	+	14031	-107467	rs1028620	chr6	69532171	69532171	107	120.103	0.962202	2821.85	1.03262e-07	0.233414	0.260302	0.00029997	7.14936e-05
dmr1020206	chr6	69720420	69720419	+	14063	-30053	rs2502566	chr6	69690367	69690367	107	89.9469	0.943326	2813.05	5.05144e-15	0.437234	0.369675	9.999e-05	6.60745e-09
dmr1020223	chr6	69771694	69771694	+	14001	-86744	rs2502568	chr6	69684950	69684950	107	78.0348	1.01082	4482.67	3.12983e-13	0.392695	0.335893	9.999e-05	1.9359e-06
dmr1020262	chr6	69881091	69881090	+	13642	692124	rs61352882	chr6	70573214	70573214	107	43.7404	1.60056	2101.58	8.61229e-11	0.326567	4.09691	0.00539946	0.0104399
dmr1020301	chr6	70056197	70056196	+	13609	-899359	rs314206	chr6	69156838	69156838	107	108.212	0.947949	1891.94	2.43895e-05	0.153997	0.404208	0.0507949	0.0490044
dmr102030	chr1	245168881	245168880	+	16816	-848982	rs73123649	chr1	244319899	244319899	107	84.0744	0.848831	3089.45	1.975e-07	0.224333	0.788656	0.0276972	0.0256046
dmr102042	chr1	245181361	245181360	+	16764	4421	rs2886209	chr1	245185781	245185781	107	67.3034	0.853084	1846.8	3.28431e-16	0.464966	0.441041	9.999e-05	1.92302e-06
dmr1020435	chr6	70370108	70370107	+	14484	-517185	rs62420103	chr6	69852923	69852923	107	108.003	0.942328	1310.47	1.00946e-05	0.16725	-0.777198	0.0184982	0.01578
dmr1020466	chr6	70448687	70448686	+	14466	973213	rs852967	chr6	71421899	71421899	107	69.3619	0.848449	969.408	1.83089e-08	0.257176	-0.614117	0.0140986	0.0134575
dmr1020508	chr6	70571439	70571438	+	14559	-180859	rs3846746	chr6	70390580	70390580	107	92.0681	0.925657	1211.45	1.01905e-09	0.295362	0.444956	0.00019998	4.19856e-05
dmr1020554	chr6	70646537	70646536	+	14598	463015	rs1212603	chr6	71109551	71109551	107	67.9513	1.12447	7222.6	1.42835e-09	0.290994	-0.58739	0.0184982	0.00561313
dmr1020568	chr6	70679667	70679666	+	14552	-191222	rs73482580	chr6	70488445	70488445	107	32.4971	1.5557	6907.43	3.09085e-15	0.44232	8.48854	0.019698	0.0205241
dmr1020571	chr6	70681304	70681303	+	14547	812220	rs555643	chr6	71493523	71493523	107	112.517	0.972167	1425.18	9.7531e-06	0.167764	-0.494375	0.010399	0.00942472
dmr1020609	chr6	70770444	70770443	+	14568	651456	rs852967	chr6	71421899	71421899	107	94.0325	0.927537	1267.05	1.19249e-07	0.231406	-0.768973	0.00269973	0.00151471
dmr1020641	chr6	70866896	70866895	+	14765	553422	rs76572308	chr6	71420317	71420317	107	113.27	0.948872	1405.95	2.99721e-05	0.150878	-0.702319	0.0324968	0.0299791
dmr1020645	chr6	70877678	70877677	+	14756	544222	rs852967	chr6	71421899	71421899	107	104.346	0.93591	1424.09	5.73866e-06	0.175651	-0.729017	0.0171983	0.0145878
dmr10206	chr1	14367472	14367471	+	16472	-439217	rs6661262	chr1	13928255	13928255	107	117.334	0.953104	2876.65	4.17369e-06	0.180358	-0.400935	0.00609939	0.00541732
dmr1020763	chr6	71141867	71141866	+	14625	367380	rs199618	chr6	71509246	71509246	107	121.942	0.942775	2051.22	2.53877e-05	0.15339	-0.392709	0.0181982	0.0183309
dmr1020766	chr6	71149187	71149187	+	14626	410691	rs2087092	chr6	71559878	71559878	107	76.1957	0.830739	11139.7	7.08329e-09	0.269936	0.539738	0.0445955	0.0264412
dmr1020795	chr6	71223826	71223825	+	14703	278922	rs148415343	chr6	71502747	71502747	107	83.3116	0.953421	2022.06	3.84296e-07	0.214914	3.68097	0.0194981	0.0188445
dmr1020818	chr6	71276832	71276831	+	14520	-257203	rs60955038	chr6	71019629	71019629	107	112.726	0.928768	1791.8	1.81993e-05	0.158413	-0.546272	0.0290971	0.0262245
dmr1020873	chr6	71426950	71426949	+	14170	241936	rs141223280	chr6	71668885	71668885	107	119.184	0.941194	1659.08	3.32363e-06	0.183711	-0.540709	0.00259974	0.00228193
dmr1020882	chr6	71453302	71453302	+	14161	-25309	rs875842	chr6	71427993	71427993	107	113.437	0.921019	1772.62	4.19064e-06	0.180298	-0.508028	0.0069993	0.00609656
dmr1020906	chr6	71531601	71531600	+	14234	-545111	rs12529422	chr6	70986490	70986490	107	94.9729	0.836634	2485.41	4.81041e-08	0.24399	-0.429867	0.00309969	0.00237641
dmr1020962	chr6	71696857	71696856	+	14075	-136692	rs55901470	chr6	71560165	71560165	107	121.692	0.950636	4183.66	5.22665e-06	0.177035	2.50515	0.0079992	0.00651377
dmr102096	chr1	245239951	245239951	+	16895	96	rs4658728	chr1	245240047	245240047	107	114.617	0.965611	2930.94	4.26111e-07	0.213443	-0.470913	0.00089991	0.000638838
dmr1020970	chr6	71714232	71714231	+	14084	328406	rs75310365	chr6	72042637	72042637	107	122.695	0.947274	2688.58	1.2613e-05	0.163919	3.34805	0.0118988	0.010268
dmr1020989	chr6	71762347	71762346	+	14170	314199	rs79571168	chr6	72076545	72076545	107	69.1111	0.770617	6813.32	2.71713e-11	0.340686	-4.36323	0.010399	0.0036053
dmr1021045	chr6	71902782	71902781	+	14245	249938	rs397974150	chr6	72152719	72152719	107	117.94	0.96332	2008.16	1.89886e-05	0.157773	0.289843	0.0179982	0.0167941
dmr102108	chr1	245250249	245250249	+	16970	-7102	rs3008473	chr1	245243147	245243147	107	106.603	0.978812	3719.2	6.37589e-08	0.240105	-0.381444	0.00039996	0.00030164
dmr1021096	chr6	72093118	72093117	+	13951	549025	rs12200468	chr6	72642142	72642142	107	78.7662	0.892472	2654.88	1.5603e-08	0.259339	-0.866112	0.00749925	0.00637539
dmr1021099	chr6	72107289	72107289	+	13933	-38924	rs66548825	chr6	72068364	72068365	107	76.4778	0.729292	2588.13	2.13477e-11	0.343602	0.358511	0.00119988	0.000678637
dmr1021127	chr6	72196774	72196773	+	13775	-777136	rs1727668	chr6	71419638	71419638	107	115.318	0.926384	1925.92	2.77943e-05	0.15202	-0.289592	0.0374963	0.0346579
dmr1021134	chr6	72215323	72215322	+	13812	330822	rs9442817	chr6	72546144	72546144	107	105.913	0.937384	1840.99	1.07989e-05	0.166242	-0.69996	0.0306969	0.0284064
dmr1021143	chr6	72262439	72262438	+	13785	-317843	rs12209377	chr6	71944596	71944596	107	115.798	0.968553	1799.94	5.16717e-05	0.142596	-0.448786	0.0493951	0.04978
dmr1021154	chr6	72306966	72306965	+	13805	-575869	rs9342868	chr6	71731097	71731097	107	80.8143	0.931745	1446.37	1.07438e-08	0.264363	-0.784781	0.00269973	0.00162744
dmr1021169	chr6	72361402	72361401	+	13785	-501087	rs2149442	chr6	71860315	71860315	107	112.987	0.949905	1813.76	3.06711e-05	0.150528	-0.7269	0.0429957	0.0396486
dmr1021193	chr6	72426423	72426422	+	13788	-618095	rs12524990	chr6	71808328	71808328	107	94.2937	0.949156	1401.28	8.70592e-06	0.169458	-0.898207	0.0516948	0.0494211
dmr1021225	chr6	72500051	72500050	+	13777	114981	rs67208941	chr6	72615031	72615031	107	72.0474	0.693541	3244.9	9.49603e-11	0.325359	-0.704886	0.0039996	0.00451644
dmr1021248	chr6	72567432	72567431	+	13419	47600	rs67208941	chr6	72615031	72615031	107	93.9907	0.872921	2860.82	1.48577e-06	0.195475	-0.654902	0.0358964	0.0320793
dmr102126	chr1	245268065	245268064	+	17022	632163	rs10127645	chr1	245900227	245900227	107	107.815	0.919545	6946.86	3.3991e-06	0.183381	-0.602739	0.0354965	0.0301311
dmr1021292	chr6	72726250	72726249	+	13403	-927217	rs55848221	chr6	71799033	71799033	107	93.0398	0.959361	1403.53	6.58561e-06	0.173609	-0.859543	0.0464954	0.0425731
dmr1021315	chr6	72785523	72785522	+	13297	-201933	rs9446712	chr6	72583590	72583590	107	80.5844	0.858447	2573.41	2.04668e-07	0.223831	-0.60179	0.0350965	0.0317917
dmr1021373	chr6	72959210	72959209	+	13247	-950822	rs505136	chr6	72008388	72008388	107	105.454	0.923262	2258.27	3.49238e-06	0.182983	-0.494291	0.0152985	0.0136447
dmr1021459	chr6	73174927	73174926	+	13531	-526315	rs17749408	chr6	72648612	72648612	107	91.5247	0.91107	1691.29	3.00618e-06	0.185185	-0.888074	0.0385961	0.0376216
dmr1021476	chr6	73207345	73207344	+	13601	-661201	rs9442817	chr6	72546144	72546144	107	102.58	0.849252	4233.83	2.06991e-06	0.190647	-0.587846	0.0335966	0.0284449
dmr1021489	chr6	73223033	73223032	+	13691	618267	rs112320303	chr6	73841299	73841299	107	113.384	0.953557	1257.8	2.06935e-05	0.156478	2.50254	0.019998	0.0181203
dmr1021492	chr6	73231683	73231682	+	13713	-580398	rs17692898	chr6	72651285	72651285	107	57.4289	0.743825	1081.75	2.83466e-09	0.28205	-0.82386	0.0354965	0.0479656
dmr1021515	chr6	73268241	73268241	+	13906	-557136	rs79323094	chr6	72711105	72711105	107	83.3848	0.817431	2013.65	4.14578e-07	0.213834	1.69901	0.0387961	0.0362095
dmr1021532	chr6	73293778	73293777	+	13993	-710188	rs9446712	chr6	72583590	72583590	107	96.8434	0.939667	2170.39	2.02157e-06	0.190992	-0.780989	0.0211979	0.0177959
dmr1021602	chr6	73391619	73391618	+	14112	797063	rs1934023	chr6	74188681	74188681	107	120.302	1.01783	2879.81	4.814e-05	0.143676	-0.280579	0.0447955	0.0429911
dmr1021626	chr6	73424477	73424477	+	14085	2227	rs311677	chr6	73426704	73426704	107	79.435	0.804579	3363.9	2.23399e-11	0.343054	-0.311447	0.00029997	0.000235341
dmr1021639	chr6	73444861	73444860	+	14025	757551	rs12174000	chr6	74202411	74202411	107	43.9808	0.991845	4521.73	1.80103e-17	0.492961	-0.767108	0.00249975	0.000264302
dmr1021655	chr6	73468851	73468850	+	14014	733561	rs12174000	chr6	74202411	74202411	107	41.358	0.941088	2631.55	1.69529e-12	0.373491	-0.726967	0.0670933	0.0399546
dmr1021701	chr6	73555806	73555806	+	13859	-11981	rs59916971	chr6	73543825	73543825	107	110.177	0.925032	2584.46	1.64777e-05	0.159908	-0.431267	0.0448955	0.0418583
dmr1021871	chr6	73874000	73873999	+	14197	-32701	rs112320303	chr6	73841299	73841299	107	115.391	0.940095	1246.57	1.34976e-05	0.162903	2.50909	0.0125987	0.0105277
dmr1021881	chr6	73898423	73898422	+	14218	328797	rs35501486	chr6	74227219	74227220	107	116.603	0.953213	1590.86	2.34082e-05	0.154617	-0.317116	0.0208979	0.019614
dmr1021944	chr6	74018921	74018925	+	14466	41306	rs7745718	chr6	74060231	74060231	107	122.183	0.948304	3111.02	4.68426e-07	0.212093	-0.221467	0.0009999	0.000353397
dmr1022000	chr6	74178814	74178813	+	14168	-337515	rs112320303	chr6	73841299	73841299	107	114.952	0.933685	1135.23	2.06505e-05	0.156509	2.50113	0.0153985	0.01583
dmr1022004	chr6	74203403	74203402	+	14084	174361	rs137950476	chr6	74377763	74377763	107	99.905	0.779955	5482.99	6.15889e-08	0.240583	1.78278	0.00529947	0.00464695
dmr1022090	chr6	74474469	74474468	+	13648	-633170	rs112320303	chr6	73841299	73841299	107	116.78	0.933412	1606.16	2.1392e-05	0.155977	2.17999	0.0216978	0.0194828
dmr1022123	chr6	74562509	74562508	+	13605	383801	rs193294470	chr6	74946309	74946309	107	129.466	0.917069	3564.4	2.73163e-05	0.152283	-2.02888	0.0223978	0.0203996
dmr1022247	chr6	74957622	74957621	+	12961	590633	rs80009052	chr6	75548254	75548254	107	117.167	0.891623	2485.13	1.19878e-06	0.198587	-0.792774	0.00229977	0.00205889
dmr1022252	chr6	74992602	74992601	+	12955	820112	rs72654775	chr6	75812713	75812713	107	98.6302	0.684236	19468.6	3.53732e-08	0.248209	-881.398	0.0406959	0.0175895
dmr1022376	chr6	75408225	75408224	+	12922	79147	rs116594190	chr6	75487371	75487371	107	79.3723	0.967985	2686.05	3.29724e-08	0.249171	2.73441	0.00949905	0.00637997
dmr1022405	chr6	75508147	75508146	+	13244	537358	rs943086	chr6	76045504	76045504	107	113.144	0.909681	1272.99	1.15917e-05	0.165183	0.346849	0.0161984	0.013145
dmr1022451	chr6	75590745	75590744	+	13385	27559	rs71544049	chr6	75618303	75618308	107	116.812	0.941081	1225.81	3.88823e-06	0.181402	1.95323	0.00439956	0.00255227
dmr1022478	chr6	75666836	75666836	+	13456	-187384	rs10943248	chr6	75479452	75479452	107	108.557	0.958517	1342.8	9.98034e-07	0.201237	-0.412881	0.00219978	0.00150605
dmr1022567	chr6	75934807	75934806	+	13820	-144146	rs11964201	chr6	75790661	75790661	107	122.068	0.949734	2868.72	3.11557e-05	0.150291	-3.43897	0.0317968	0.0299643
dmr1022573	chr6	75943218	75943217	+	13827	838750	rs116558394	chr6	76781967	76781967	107	108.975	0.900216	1999.87	2.02862e-05	0.156777	-2.16289	0.0506949	0.0487406
dmr1022622	chr6	76136913	76136912	+	13988	-87605	rs1417876	chr6	76049308	76049308	107	111.671	0.928361	1659.77	1.61459e-05	0.160214	-0.302358	0.0267973	0.0238321
dmr1022637	chr6	76178606	76178605	+	14029	488014	rs62433369	chr6	76666619	76666619	107	115.004	0.815664	9053.7	1.58465e-06	0.194539	-0.697084	0.0275972	0.0160566
dmr1022668	chr6	76230976	76230975	+	14054	-126002	rs12200265	chr6	76104974	76104974	107	115.098	0.867683	4361.42	1.10186e-05	0.165941	-0.830541	0.0450955	0.0383635
dmr1022733	chr6	76430635	76430635	+	14410	-151601	rs397702041	chr6	76279034	76279034	107	116.258	0.949049	1567.95	1.86071e-10	0.316981	0.438719	9.999e-05	1.15653e-07
dmr1022807	chr6	76632287	76632286	+	14840	509274	rs56308031	chr6	77141560	77141560	107	81.2531	0.713213	2665.45	1.47136e-07	0.228467	-0.951724	0.0559944	0.0481539
dmr1022811	chr6	76643440	76643440	+	14869	-5061	rs201640864	chr6	76638378	76638379	107	125.129	0.91173	4749.02	2.47245e-05	0.153791	0.27738	0.0386961	0.0342065
dmr1022852	chr6	76729910	76729909	+	15047	398568	rs12212576	chr6	77128477	77128477	107	115.997	0.961399	1634.68	3.94416e-05	0.14671	-0.536814	0.0351965	0.0348638
dmr102286	chr1	245442278	245442290	+	16914	39876	rs12409262	chr1	245482166	245482166	107	94.8371	0.753633	7980.29	8.86281e-08	0.23554	0.447763	0.020198	0.0163861
dmr1022890	chr6	76812706	76812705	+	15507	18873	rs2061647	chr6	76831578	76831578	107	72.7161	0.965745	6813.8	3.0728e-09	0.28099	-0.224571	0.0186981	0.00859143
dmr1023028	chr6	77164716	77164715	+	15890	-531758	rs6909660	chr6	76632958	76632958	107	115.537	0.960825	2663.1	1.79311e-05	0.158636	-0.507253	0.0258974	0.0257424
dmr1023050	chr6	77259571	77259570	+	15804	-94628	rs58253337	chr6	77164943	77164943	107	111.232	0.921452	2460.32	6.92345e-06	0.172867	-0.357001	0.0178982	0.0163518
dmr1023069	chr6	77290062	77290061	+	15741	25128	rs9359260	chr6	77315189	77315189	107	108.306	1.04589	2499.02	1.86887e-11	0.345205	-0.376642	9.999e-05	1.57037e-08
dmr10230	chr1	14425121	14425120	+	16883	666631	rs16851281	chr1	15091751	15091751	107	117.47	0.985452	3369.17	2.42848e-05	0.154062	-0.345696	0.0349965	0.0339714
dmr1023190	chr6	77627515	77627514	+	15755	-822903	rs115941150	chr6	76804612	76804612	107	114.137	0.961588	1830.45	2.38025e-05	0.154365	-2.88209	0.0290971	0.0269856
dmr1023240	chr6	77740924	77740923	+	15971	-543727	rs145686921	chr6	77197197	77197197	107	121.765	0.951971	2896.99	3.92321e-05	0.146791	2.44442	0.0410959	0.0392147
dmr1023250	chr6	77763416	77763415	+	15947	184565	rs2207341	chr6	77947980	77947980	107	115.129	0.964673	1534.38	6.18664e-07	0.208115	0.674613	0.00109989	0.000477137
dmr1023427	chr6	78241820	78241819	+	15602	-596908	rs148062297	chr6	77644911	77644912	107	93.8026	0.950919	1183.07	6.98143e-06	0.172743	-0.621052	0.040396	0.0365726
dmr1023490	chr6	78460791	78460790	+	15553	6319	rs1983622	chr6	78467109	78467109	107	117.167	0.941591	1282.35	4.08456e-05	0.146178	-0.60613	0.030197	0.0284444
dmr102354	chr1	245524976	245524975	+	17268	-794295	rs78865441	chr1	244730681	244730681	107	68.5991	0.863782	1705.37	3.43678e-08	0.248604	-0.618024	0.0256974	0.0316219
dmr1023586	chr6	78713846	78713845	+	15158	-292463	rs145604542	chr6	78421376	78421383	107	71.3473	1.14143	6867.37	2.57979e-08	0.252519	-0.510537	0.0325967	0.0222002
dmr1023622	chr6	78795548	78795547	+	15118	-304332	rs1321586	chr6	78491216	78491216	107	97.5853	1.03738	5326.11	2.16953e-06	0.189961	0.48996	0.0349965	0.0276805
dmr1023772	chr6	79261453	79261452	+	14513	21299	rs9343890	chr6	79282751	79282751	107	65.2554	1.04333	3861.12	3.05328e-12	0.366667	-0.319416	0.00059994	0.000140212
dmr1023803	chr6	79332252	79332251	+	14538	581432	rs71565058	chr6	79913683	79913683	107	113.844	0.946528	2540.31	1.19309e-05	0.164751	1.37033	0.0219978	0.0201285
dmr1023834	chr6	79431063	79431062	+	14600	965075	rs4706844	chr6	80396137	80396137	107	116.154	0.946594	1408.96	1.42529e-05	0.162086	0.504478	0.0125987	0.0112915
dmr1023908	chr6	79609298	79609297	+	14491	-48479	rs2812697	chr6	79560819	79560819	107	118.212	0.969942	2270.73	3.56708e-05	0.148237	-0.295996	0.0375962	0.0348232
dmr1023923	chr6	79633925	79633924	+	14468	327197	rs239539	chr6	79961121	79961121	107	114.638	0.921553	3003.05	1.41668e-05	0.162177	0.817326	0.0307969	0.0289991
dmr1023940	chr6	79671382	79671381	+	14348	917590	rs1454446	chr6	80588971	80588971	107	113.207	0.941055	1177.64	1.88092e-05	0.157916	0.58512	0.019898	0.0166723
dmr1023982	chr6	79773656	79773655	+	14290	-366065	rs55744410	chr6	79407591	79407591	107	74.6806	0.872452	1186.48	3.12533e-07	0.217849	2.27064	0.0371963	0.0389813
dmr1024005	chr6	79839676	79839675	+	14348	1	rs12212150	chr6	79839676	79839676	107	114.628	0.943935	2050.85	2.073e-06	0.190625	-0.303268	0.0039996	0.0026737
dmr1024007	chr6	79847698	79847697	+	14386	454066	rs9448922	chr6	80301763	80301763	107	43.7509	1.1817	2821.27	2.76096e-11	0.340492	-2.38851	0.0387961	0.0331198
dmr1024011	chr6	79861196	79861195	+	14433	-2867	rs346294	chr6	79858329	79858329	107	100.793	0.962934	1626.78	1.08835e-10	0.323668	-0.391871	9.999e-05	1.05806e-06
dmr1024088	chr6	80063447	80063446	+	15078	510859	rs575953912	chr6	80574305	80574305	107	112.632	0.931576	1242.57	1.05905e-05	0.166534	0.53056	0.0132987	0.0109924
dmr1024186	chr6	80332059	80332059	+	15423	-68610	rs687702	chr6	80263449	80263449	107	105.056	0.890368	4058.64	8.86076e-07	0.202953	-0.30706	0.00909909	0.00850814
dmr1024201	chr6	80355273	80355325	+	15557	-24464	rs1040593	chr6	80330809	80330809	107	96.7807	0.936309	10391.6	6.38807e-10	0.301362	0.228405	0.00059994	8.46409e-05
dmr1024221	chr6	80389763	80389762	+	15625	-13386	rs10943706	chr6	80376377	80376377	107	119.664	0.95306	1899.2	7.11731e-08	0.238583	-0.445369	0.00019998	3.84117e-05
dmr1024330	chr6	80703973	80703972	+	15842	-888127	rs57442432	chr6	79815846	79815846	107	52.8312	1.58056	2180.94	1.32922e-08	0.261501	-0.497508	0.020198	0.0317117
dmr1024339	chr6	80727463	80727462	+	15807	-138492	rs1454446	chr6	80588971	80588971	107	111.901	0.934242	1336.03	4.03424e-05	0.146367	0.544303	0.0489951	0.0450122
dmr1024342	chr6	80732904	80732903	+	15786	-669875	rs60216617	chr6	80063029	80063029	107	117.251	0.993767	2914.76	3.32605e-05	0.149299	1.57113	0.0451955	0.0406902
dmr1024349	chr6	80761160	80761159	+	15667	-184615	rs2503720	chr6	80576545	80576545	107	121.556	0.944751	1569.8	7.82948e-05	0.13624	0.344735	0.0507949	0.0478691
dmr1024390	chr6	80912725	80912724	+	15273	-338420	rs575953912	chr6	80574305	80574305	107	118.682	0.948334	1224.08	3.32795e-05	0.14929	0.509963	0.0191981	0.0190201
dmr1024458	chr6	81119326	81119325	+	15359	-530355	rs1454446	chr6	80588971	80588971	107	124.283	0.948752	2661.21	5.48665e-06	0.176316	0.544412	0.00549945	0.00352889
dmr1024534	chr6	81366318	81366317	+	15349	-792013	rs575953912	chr6	80574305	80574305	107	112.465	0.958972	1162.37	3.22839e-05	0.149751	0.481533	0.0294971	0.0276072
dmr1024587	chr6	81574868	81574867	+	14935	292089	rs70984212	chr6	81866956	81866956	107	118.484	0.974668	1512.32	6.68502e-05	0.13866	0.379689	0.0455954	0.0439901
dmr1024588	chr6	81576405	81576404	+	14926	-17695	rs1341227	chr6	81558710	81558710	107	82.2562	0.70982	3593.03	1.2014e-07	0.231302	0.842521	0.059694	0.0491116
dmr1024611	chr6	81674269	81674268	+	14515	58292	rs194941	chr6	81732560	81732560	107	106.122	0.872851	2327.24	1.50894e-08	0.259791	-0.681741	0.00029997	0.000152907
dmr1024664	chr6	81869592	81869591	+	14067	314269	rs2132288	chr6	82183860	82183860	107	115.871	0.950771	1167.83	1.64095e-05	0.15997	0.460114	0.0115988	0.0109524
dmr1024675	chr6	81923286	81923285	+	13903	424096	rs565146891	chr6	82347381	82347381	107	62.2146	0.906236	18661.1	2.42755e-10	0.313642	-2.38624	0.0557944	0.0385148
dmr1024700	chr6	82000052	82000051	+	13637	470002	rs2983889	chr6	82470053	82470053	107	121.305	0.919607	1487.64	2.6956e-05	0.152484	0.41291	0.019998	0.017032
dmr102477	chr1	245677127	245677126	+	17525	-944219	rs73123481	chr1	244732908	244732908	107	63.9179	1.60915	12891	5.08464e-09	0.274342	-0.939566	0.00609939	0.0121455
dmr1024807	chr6	82291174	82291173	+	12949	-732464	rs1341227	chr6	81558710	81558710	107	72.528	0.665931	2962.62	3.89464e-09	0.277869	0.892288	0.0293971	0.0270049
dmr102483	chr1	245683245	245683244	+	17533	85861	rs2817498	chr1	245769105	245769105	107	115.192	0.958839	4232.59	1.79873e-05	0.158589	0.323538	0.0424958	0.0415514
dmr1024853	chr6	82484496	82484495	+	12366	352887	rs71679410	chr6	82837382	82837384	107	126.247	0.94983	3270.47	4.62457e-05	0.144288	-0.717022	0.039596	0.0374355
dmr1024868	chr6	82522663	82522662	+	12367	-112723	rs11402810	chr6	82409940	82409940	107	123.499	0.931692	2295.49	1.47704e-05	0.161551	0.286578	0.0128987	0.0106179
dmr1024926	chr6	82706233	82706232	+	12276	-973673	rs194941	chr6	81732560	81732560	107	78.3796	0.851487	1334.45	4.31828e-07	0.213253	-0.604352	0.0351965	0.0384026
dmr1024961	chr6	82774671	82774670	+	12283	-715416	rs12524595	chr6	82059255	82059255	107	105.506	0.856795	4433.01	5.39811e-06	0.176557	0.763576	0.0594941	0.0484474
dmr1025014	chr6	82926518	82926517	+	12257	-3156	rs6899367	chr6	82923362	82923362	107	116.446	0.944138	1661.52	6.35821e-09	0.271374	-0.324266	9.999e-05	4.80799e-06
dmr1025030	chr6	82954009	82954009	+	12333	-30647	rs6899367	chr6	82923362	82923362	107	126.289	0.912486	3590.5	1.71329e-07	0.226332	-0.260257	0.00039996	0.000118337
dmr1025158	chr6	83379783	83379782	+	12397	-382201	rs13191028	chr6	82997582	82997582	107	107.543	0.91032	1429.35	1.59776e-05	0.160371	0.642964	0.0348965	0.0314032
dmr1025216	chr6	83507684	83507683	+	12492	-4613	rs613839	chr6	83503071	83503071	107	113.343	0.974703	3833.07	1.32839e-06	0.1971	-0.254992	0.00539946	0.00290281
dmr1025256	chr6	83644930	83644929	+	12743	741837	rs7759134	chr6	84386766	84386766	107	95.4014	0.857226	2038.52	3.52253e-06	0.182856	5.32842	0.0480952	0.0432864
dmr1025269	chr6	83709519	83709518	+	12964	-953640	rs142977706	chr6	82755879	82755879	107	90.6679	0.928808	24122.7	1.1639e-08	0.263288	2.11576	0.0235976	0.00563506
dmr1025376	chr6	84053621	84053620	+	13090	-745827	rs3839445	chr6	83307790	83307794	107	119.267	0.94	1268.42	2.22421e-05	0.155389	0.657344	0.0140986	0.0128433
dmr1025409	chr6	84125402	84125401	+	13257	913704	rs4307141	chr6	85039105	85039105	107	82.0473	0.829722	1544.16	4.61309e-07	0.212312	0.620627	0.0328967	0.03388
dmr1025508	chr6	84434676	84434675	+	14239	159789	rs4130859	chr6	84594464	84594464	107	122.705	0.947142	2332.37	4.75672e-05	0.143858	-0.407681	0.0422958	0.0372366
dmr102550	chr1	245774666	245774665	+	17663	921938	rs77349150	chr1	246696603	246696604	107	109.863	0.979689	1738	3.42302e-05	0.148863	-0.614764	0.0488951	0.0489481
dmr1025519	chr6	84457506	84457505	+	14239	-985717	rs10943934	chr6	83471789	83471789	107	117.083	0.95371	1823.75	3.58006e-05	0.148182	0.502413	0.0372963	0.0331156
dmr1025551	chr6	84549570	84549570	+	13987	-1620	rs11753782	chr6	84547950	84547950	107	117.794	0.962986	1656.97	7.95759e-15	0.432489	-0.505187	9.999e-05	1.7028e-12
dmr1025568	chr6	84591045	84591044	+	13891	395401	rs10485067	chr6	84986445	84986445	107	47.8888	0.905181	1698.12	4.39187e-12	0.362415	1.04752	0.0165983	0.0108993
dmr1025573	chr6	84615147	84615158	+	13844	58053	rs7768267	chr6	84673211	84673211	107	110.699	0.851407	2724.43	1.84937e-06	0.19229	0.269908	0.00809919	0.00822693
dmr1025585	chr6	84640719	84640718	+	13815	-991965	rs35521668	chr6	83648754	83648754	107	115.756	0.955419	1290.88	4.61308e-05	0.144325	0.598925	0.0366963	0.034136
dmr1025600	chr6	84670860	84670859	+	13736	917486	rs2842610	chr6	85588345	85588345	107	117.7	0.921926	1497.94	3.99977e-05	0.146497	0.387961	0.0343966	0.0334634
dmr1025638	chr6	84764376	84764375	+	13620	-717946	rs78951536	chr6	84046430	84046430	107	97.0837	0.90766	5527.3	5.79269e-07	0.209058	0.578324	0.0267973	0.0168092
dmr1025643	chr6	84772891	84772890	+	13608	-350507	rs12525767	chr6	84422384	84422384	107	95.4118	0.928936	1279.06	7.74179e-06	0.171206	0.740977	0.039696	0.0401992
dmr1025673	chr6	84895218	84895217	+	13664	215916	rs10485302	chr6	85111133	85111133	107	95.9029	0.823115	3586.3	4.72831e-07	0.21196	-0.818991	0.020198	0.0172505
dmr1025720	chr6	85002997	85002996	+	13579	-26331	rs1359013	chr6	84976666	84976666	107	102.246	0.952395	1270.43	9.27797e-07	0.20229	0.960839	0.00329967	0.00281705
dmr1025778	chr6	85134865	85134864	+	13347	25380	rs487210	chr6	85160244	85160244	107	53.3537	1.01871	15180.4	1.12908e-12	0.378164	-0.536305	0.0333967	0.00738378
dmr1025783	chr6	85145901	85145900	+	13350	-551437	rs4130859	chr6	84594464	84594464	107	119.382	0.926702	1449.95	5.00508e-05	0.143082	-0.456811	0.0390961	0.0352019
dmr1025942	chr6	85523001	85523000	+	14066	-796103	rs76589877	chr6	84726898	84726898	107	54.4822	0.711317	3236.18	2.44738e-12	0.369241	-0.940789	0.0219978	0.0130419
dmr1025945	chr6	85536055	85536054	+	14083	-809157	rs76589877	chr6	84726898	84726898	107	60.6786	0.632949	3120.71	1.04656e-10	0.324154	-0.911277	0.0459954	0.0323077
dmr1025963	chr6	85583804	85583803	+	14093	-989340	rs4130859	chr6	84594464	84594464	107	115.506	0.949235	1370.91	5.90517e-05	0.140557	-0.451954	0.0525947	0.0483126
dmr1026091	chr6	86007100	86007099	+	14111	174544	rs117111178	chr6	86181643	86181643	107	70.2814	0.725835	8543.8	9.50324e-10	0.296262	-2.79625	0.0549945	0.0274973
dmr1026199	chr6	86334747	86334746	+	13539	-124668	rs9353374	chr6	86210079	86210079	107	104.012	0.902786	1748.02	1.2704e-05	0.163811	-0.285807	0.0436956	0.042422
dmr1026257	chr6	86512436	86512435	+	13517	484056	rs5878013	chr6	86996491	86996491	107	125.903	0.938595	2191.02	5.5279e-05	0.141566	-0.243147	0.0386961	0.0335965
dmr1026279	chr6	86567249	86567248	+	13711	682789	rs9362414	chr6	87250037	87250037	107	122.465	0.945841	1710.35	6.16731e-05	0.139893	0.271526	0.0394961	0.0375979
dmr1026363	chr6	86795206	86795205	+	14197	-744547	rs12204160	chr6	86050659	86050659	107	75.3389	0.675647	4136.47	2.99342e-09	0.281334	6.55763	0.030397	0.0204618
dmr1026365	chr6	86802097	86802096	+	14212	626194	rs11330688	chr6	87428290	87428291	107	117.136	0.932191	2672.27	2.89733e-06	0.185726	-0.42135	0.00459954	0.00402415
dmr1026375	chr6	86830494	86830493	+	14206	899880	rs1885164	chr6	87730373	87730373	107	120.741	0.940919	1432.46	5.62146e-06	0.175957	0.705177	0.00479952	0.00297385
dmr10263	chr1	14471619	14471618	+	16993	-564096	rs1203704	chr1	13907523	13907523	107	114.21	0.960162	2341.08	2.35663e-05	0.154515	-0.32815	0.0350965	0.0337241
dmr1026571	chr6	87361025	87361025	+	14080	-225460	rs7773568	chr6	87135565	87135565	107	114.889	0.978324	1746.81	3.36649e-09	0.279789	0.3933	9.999e-05	2.09994e-06
dmr10265	chr1	14476863	14476862	+	16998	141453	rs7553790	chr1	14618315	14618315	107	67.5751	0.938601	1211.6	4.66764e-08	0.244405	-0.587554	0.020398	0.0228919
dmr1026629	chr6	87484072	87484072	+	13995	421876	rs201929176	chr6	87905948	87905951	107	122.58	0.944347	2317.32	1.56792e-05	0.160654	1.49966	0.0124988	0.011565
dmr1026661	chr6	87550116	87550116	+	13887	121387	rs2754244	chr6	87671503	87671503	107	100.386	0.863369	2602.74	1.26772e-10	0.321772	-0.558427	9.999e-05	8.3056e-06
dmr1026687	chr6	87632037	87632036	+	13894	816023	rs11752267	chr6	88448059	88448059	107	64.5553	0.65604	2906.56	1.22818e-09	0.29295	3.371	0.0552945	0.0430915
dmr1026788	chr6	87830866	87830865	+	13677	-175197	rs71572772	chr6	87655669	87655669	107	104.576	0.897822	2863.48	1.93796e-06	0.191608	-0.644369	0.0149985	0.0124504
dmr1026943	chr6	88223388	88223387	+	13684	-683983	rs35116392	chr6	87539405	87539405	107	117.073	0.947101	3921.33	8.60629e-06	0.169629	10.9927	0.0190981	0.0162386
dmr1026972	chr6	88294203	88294202	+	13762	-15794	rs7747367	chr6	88278409	88278409	107	112.475	0.965822	1477.4	1.24047e-05	0.164168	-0.437714	0.0125987	0.0129018
dmr1026986	chr6	88347427	88347426	+	13736	-169931	rs6906184	chr6	88177496	88177496	107	49.3099	1.54045	2563.93	3.09137e-10	0.310593	-0.643549	0.0168983	0.00746746
dmr1027009	chr6	88414633	88414633	+	13697	-55313	rs4707459	chr6	88359320	88359320	107	120.96	0.941865	2751.55	2.25013e-05	0.155214	-0.32996	0.0248975	0.023109
dmr1027112	chr6	88575987	88575986	+	13427	104617	rs56074293	chr6	88680603	88680603	107	59.9472	1.5355	2912.97	4.92287e-08	0.243672	-135.564	0.0336966	0.0309119
dmr1027113	chr6	88577504	88577503	+	13421	58128	rs59337099	chr6	88635631	88635631	107	87.6376	1.01131	4750.03	5.98647e-07	0.208587	-90.5678	0.0366963	0.0283094
dmr1027126	chr6	88594698	88594697	+	13426	729751	rs12196562	chr6	89324448	89324448	107	82.3921	0.776953	5018.31	5.00537e-08	0.243443	2.42787	0.0383962	0.0271999
dmr1027159	chr6	88670431	88670430	+	13352	654018	rs12196562	chr6	89324448	89324448	107	30.7312	2.0653	1700.89	2.45108e-17	0.490059	2.48714	0.00019998	4.04944e-05
dmr1027250	chr6	88951111	88951110	+	13240	-758836	rs9362469	chr6	88192275	88192275	107	75.4538	0.821422	16056.5	1.75382e-10	0.317721	-0.655562	0.020498	0.00477872
dmr1027298	chr6	89060285	89060284	+	13202	256173	rs9294433	chr6	89316457	89316457	107	86.8121	0.848838	42481.7	2.33042e-08	0.253903	-0.724238	0.0614939	0.0394735
dmr1027314	chr6	89079080	89079085	+	13212	-91640	rs2325167	chr6	88987440	88987440	107	117.052	1.02429	5260.31	4.72743e-06	0.178519	-0.143766	0.00989901	0.00779781
dmr1027341	chr6	89129830	89129830	+	13149	689794	rs28372875	chr6	89819624	89819624	107	71.3891	0.887638	35229.5	6.47597e-13	0.3845	2.97253	0.00859914	0.00043841
dmr1027378	chr6	89201551	89201550	+	12958	122898	rs12196562	chr6	89324448	89324448	107	81.5039	0.683996	5920.43	3.58182e-08	0.248038	2.33771	0.0629937	0.0442832
dmr1027456	chr6	89338955	89338954	+	12753	-14507	rs12196562	chr6	89324448	89324448	107	74.7642	0.504689	41663.8	4.30947e-12	0.362638	2.56794	0.0492951	0.0189114
dmr1027459	chr6	89345637	89345636	+	12768	-96392	rs282127	chr6	89249245	89249245	107	110.584	0.955066	1556.28	2.14823e-05	0.155913	-0.487733	0.0307969	0.0289101
dmr102745	chr1	246021063	246021079	+	17770	41108	rs113252781	chr1	246062187	246062187	107	119.915	0.973838	5786.37	2.14719e-05	0.155921	0.186351	0.0435956	0.0425745
dmr1027490	chr6	89419314	89419313	+	12704	-95241	rs12195078	chr6	89324073	89324073	107	44.5973	0.96035	10922.5	9.18259e-19	0.520165	2.67524	0.00769923	0.000197656
dmr1027500	chr6	89445724	89445723	+	12697	-121276	rs12196562	chr6	89324448	89324448	107	52.1834	0.82183	23277.4	3.26641e-18	0.508746	2.54773	0.00739926	0.000210905
dmr1027539	chr6	89572680	89572679	+	12502	373050	rs74652062	chr6	89945729	89945729	107	117.972	0.883261	5220.81	1.4304e-05	0.162033	-0.578917	0.0483952	0.0426049
dmr1027548	chr6	89595135	89595134	+	12423	-270687	rs12196562	chr6	89324448	89324448	107	44.2315	0.918869	11036.3	1.42695e-19	0.536447	2.6203	0.00679932	0.00016295
dmr1027567	chr6	89627382	89627381	+	12418	-375370	rs62416344	chr6	89252012	89252012	107	99.4975	1.07396	3931.43	1.49286e-08	0.259936	-0.543636	0.00029997	9.63809e-05
dmr1027588	chr6	89677210	89677210	+	12540	-332360	rs9351206	chr6	89344850	89344850	107	15.2141	2.41066	1586.05	1.08631e-22	0.594292	-0.928956	0.00039996	0.0302389
dmr1027595	chr6	89686196	89686195	+	12545	-361748	rs12196562	chr6	89324448	89324448	107	62.6013	0.617919	15411.6	5.40928e-12	0.359966	2.40638	0.0625937	0.0251409
dmr1027687	chr6	89906664	89906663	+	12790	-1103	rs9342215	chr6	89905561	89905561	107	53.0716	1.56859	4358.67	5.07237e-11	0.333081	-0.51319	0.00419958	0.00119695
dmr102771	chr1	246054233	246054326	+	17819	-500152	rs1624250	chr1	245554081	245554081	107	60.3756	1.13202	5037.04	2.92055e-09	0.281658	-0.734963	0.0370963	0.0261115
dmr1027724	chr6	89964955	89964955	+	12824	64118	rs10455513	chr6	90029073	90029073	107	95.2655	0.969739	1367.81	1.05811e-05	0.166547	-0.61754	0.0464954	0.0483912
dmr1027740	chr6	89992412	89992411	+	12786	-667964	rs12196562	chr6	89324448	89324448	107	70.8144	0.615479	16954	2.87023e-10	0.31153	2.4129	0.0745925	0.0431466
dmr1027763	chr6	90041126	90041125	+	12707	689906	rs9345050	chr6	90731031	90731031	107	57.105	0.724414	46235.1	6.22156e-18	0.502847	-0.999064	0.00849915	0.000343011
dmr1027765	chr6	90046168	90046167	+	12712	387	rs9362714	chr6	90046554	90046554	107	117.063	0.946236	1832.87	5.47922e-06	0.176336	-0.496824	0.00659934	0.00500889
dmr1027767	chr6	90049486	90049485	+	12696	-780837	rs12153891	chr6	89268649	89268649	107	108.87	0.968861	1673.26	1.21348e-05	0.164498	0.451687	0.019698	0.0194161
dmr1027823	chr6	90221801	90221800	+	12483	247917	rs34738542	chr6	90469717	90469717	107	116.059	0.951731	1364.97	2.0521e-05	0.156604	-3.21998	0.0181982	0.0156258
dmr102786	chr1	246072439	246072438	+	17859	-56561	rs12122251	chr1	246015878	246015878	107	77.8676	0.918547	3317.93	1.49451e-07	0.228248	35.6625	0.0380962	0.0345177
dmr1027887	chr6	90362341	90362340	+	12392	525504	rs1775883	chr6	90887844	90887844	107	93.8235	1.03097	5810.05	3.18772e-07	0.217569	-0.270685	0.0159984	0.00843931
dmr102796	chr1	246088348	246088348	+	17878	-347666	rs10924324	chr1	245740682	245740682	107	72.4549	0.714424	8393.72	5.39077e-10	0.303531	-838.218	0.0277972	0.0165044
dmr1027998	chr6	90587005	90587004	+	12797	-102821	rs791060	chr6	90484184	90484184	107	39.0905	1.4425	2439.75	1.93339e-11	0.344796	0.0919725	0.0553945	0.0382952
dmr1028000	chr6	90589529	90589528	+	12800	584595	rs9353807	chr6	91174123	91174123	107	106.143	0.937009	1715.73	1.62461e-06	0.194177	0.657121	0.00589941	0.00452521
dmr1028041	chr6	90672165	90672164	+	13040	302090	rs6914621	chr6	90974254	90974254	107	111.42	0.945209	1373.96	2.80127e-05	0.151902	0.365063	0.0345965	0.0323501
dmr1028097	chr6	90826111	90826110	+	13350	562924	rs9345133	chr6	91389034	91389034	107	118.431	0.936209	1515.66	3.51064e-05	0.148479	0.34043	0.0265973	0.0264072
dmr1028133	chr6	90900181	90900180	+	13367	-808565	rs16882411	chr6	90091616	90091616	107	82.0473	1.3481	4028.84	1.54725e-06	0.194886	4.62013	0.0269973	0.0377124
dmr1028161	chr6	90963019	90963018	+	13252	978631	rs4707711	chr6	91941649	91941649	107	95.161	0.848604	56114.3	1.47418e-12	0.375102	-0.829098	0.00039996	1.15059e-05
dmr1028174	chr6	91042059	91042058	+	13304	-416596	rs282438	chr6	90625463	90625463	107	117.982	0.960028	1860	4.94291e-05	0.143273	0.288734	0.0442956	0.0428014
dmr1028203	chr6	91129097	91129096	+	13367	594200	rs538723	chr6	91723296	91723296	107	115.736	0.951245	1324.77	3.18613e-05	0.149951	-0.700819	0.0265973	0.0244803
dmr1028234	chr6	91249230	91249229	+	13569	276696	rs145980335	chr6	91525925	91525925	107	46.6767	1.56746	4571.67	3.65513e-10	0.308473	-22.2494	0.0256974	0.0393251
dmr1028398	chr6	91810471	91810470	+	14301	-991583	rs1919532	chr6	90818888	90818888	107	83.9281	0.696715	5042.16	8.42789e-08	0.236239	-0.755861	0.0608939	0.0463518
dmr1028417	chr6	91858082	91858081	+	14508	916851	rs75455691	chr6	92774932	92774932	107	120.396	0.9945	4294.85	1.46353e-05	0.161689	-2.05737	0.0214979	0.018549
dmr1028482	chr6	92079692	92079691	+	15101	-553767	rs145980335	chr6	91525925	91525925	107	64.294	1.25259	4507.65	2.66355e-08	0.252084	-21.1541	0.0344966	0.0330882
dmr1028515	chr6	92183039	92183038	+	15324	-612095	rs73516612	chr6	91570944	91570944	107	74.2104	1.265	4481.09	1.65116e-08	0.258574	-0.531124	0.00159984	0.00318347
dmr1028584	chr6	92420943	92420942	+	15292	267762	rs72928746	chr6	92688704	92688704	107	91.6187	0.983118	1333.41	1.60302e-06	0.194371	-0.800153	0.0136986	0.0130569
dmr1028612	chr6	92488889	92488888	+	15381	380795	rs4331955	chr6	92869683	92869683	107	120.218	0.971336	3077.51	8.13417e-06	0.17047	0.597382	0.00959904	0.00802172
dmr1028641	chr6	92595537	92595536	+	15341	-39061	rs1359985	chr6	92556476	92556476	107	105.84	0.867955	8320.95	1.96495e-08	0.256219	-0.456492	0.00109989	0.000633659
dmr1028696	chr6	92737113	92737112	+	15105	546032	rs9363054	chr6	93283144	93283144	107	112.904	0.951859	2239.4	2.58926e-05	0.153093	-0.459243	0.0426957	0.0408418
dmr1028709	chr6	92778223	92778223	+	15101	24384	rs9345274	chr6	92802607	92802607	107	108.264	0.872559	5219.32	5.69888e-06	0.175754	-0.621657	0.0512949	0.0431882
dmr1028711	chr6	92783510	92783509	+	15105	-142651	rs200640132	chr6	92640859	92640859	107	107.313	0.925161	2491.29	7.72293e-06	0.171242	-0.508445	0.0283972	0.0256624
dmr102872	chr1	246220652	246220651	+	17932	823894	rs4971314	chr1	247044545	247044545	107	66.6869	0.692954	22773.1	2.60301e-12	0.368525	-2.10232	0.0246975	0.00777618
dmr1028836	chr6	93088666	93088755	+	15307	-67991	rs553697	chr6	93020675	93020675	107	101.316	1.0386	4313.43	3.14743e-10	0.310366	-0.252298	9.999e-05	2.4389e-06
dmr1028843	chr6	93110042	93110041	+	15326	-981900	rs55921239	chr6	92128142	92128142	107	122.977	0.916579	3171.69	2.31108e-05	0.15481	0.286913	0.0283972	0.025708
dmr1029044	chr6	94013465	94013464	+	15264	25143	rs79471120	chr6	94038607	94038607	107	44.7227	1.37754	1913.43	5.11e-11	0.332991	1.87742	0.0158984	0.0108342
dmr1029116	chr6	94329327	94329326	+	12740	-271956	rs9360049	chr6	94057371	94057371	107	69.038	1.00227	2613.31	2.48694e-08	0.253018	0.830266	0.0353965	0.0198632
dmr1029154	chr6	94422682	94422681	+	12453	-174078	rs220944	chr6	94248604	94248604	107	121.984	0.933259	1081.11	8.33763e-05	0.135275	0.542917	0.039996	0.0367124
dmr1029265	chr6	94901453	94901452	+	12236	747582	rs199732741	chr6	95649034	95649035	107	92.3084	1.03794	4296.38	5.6176e-08	0.241853	11.5088	0.00449955	0.00153458
dmr1029279	chr6	95004550	95004549	+	12447	747117	rs6569800	chr6	95751666	95751666	107	119.027	0.951038	1279.31	6.81546e-05	0.138365	-0.287531	0.0417958	0.0401732
dmr1029293	chr6	95116340	95116339	+	12359	-206420	rs10944759	chr6	94909920	94909920	107	116.248	1.02774	2897.8	5.74165e-06	0.175643	-0.572583	0.00819918	0.00561482
dmr1029341	chr6	95291225	95291224	+	12197	617749	rs576958305	chr6	95908973	95908974	107	118.003	0.93659	2359.11	1.96355e-05	0.157269	6.70365	0.0231977	0.022732
dmr1029342	chr6	95292775	95292775	+	12197	118586	rs2246786	chr6	95411361	95411361	107	103.907	0.883905	1678	4.02239e-08	0.246448	-0.309213	0.00019998	0.00032072
dmr1029360	chr6	95365550	95365549	+	11815	71012	rs2716077	chr6	95436561	95436561	107	124.9	0.955194	4096.37	3.26098e-05	0.149599	-0.230219	0.0359964	0.0343258
dmr1029364	chr6	95379763	95379763	+	11743	-842758	rs222518	chr6	94537005	94537005	107	69.644	0.760261	1249.39	6.84135e-08	0.23913	291.51	0.0514949	0.0490904
dmr1029540	chr6	95888337	95888337	+	10760	-112637	rs80301773	chr6	95775700	95775700	107	96.2373	1.01842	1992.21	1.31384e-06	0.19726	-0.492508	0.00869913	0.00812252
dmr1029561	chr6	95933915	95933914	+	10808	-49627	rs73555971	chr6	95884288	95884288	107	86.9062	0.93594	1075.59	4.23879e-06	0.180129	4.13734	0.0472953	0.0459481
dmr10296	chr1	14527418	14527417	+	16883	-666414	rs140488876	chr1	13861004	13861004	107	28.6831	1.77762	5980.72	1.35006e-15	0.450794	-0.966512	0.019998	0.0398555
dmr1029860	chr6	96788981	96788980	+	12775	-641273	rs4278030	chr6	96147708	96147708	107	118.285	0.97014	2005.37	1.57041e-05	0.16063	-0.275194	0.0134987	0.0128906
dmr1029894	chr6	96888811	96888810	+	12569	868617	rs116344159	chr6	97757427	97757427	107	74.3148	1.02152	1262.17	8.40667e-07	0.203711	-5.1916	0.0384962	0.0470568
dmr102989	chr1	246412728	246412727	+	17575	780080	rs34660548	chr1	247192807	247192807	107	70.3023	1.011	1093.94	3.24109e-10	0.309995	-0.828208	0.00079992	0.000357759
dmr1029903	chr6	96910104	96910103	+	12526	538951	rs200832	chr6	97449054	97449054	107	94.6177	0.933527	2692.38	3.7913e-06	0.181774	-0.382547	0.0549945	0.046947
dmr1029934	chr6	96975408	96975407	+	12305	-11623	rs11153284	chr6	96963785	96963785	107	109.069	0.936606	1576.48	3.20284e-09	0.280445	-0.32904	9.999e-05	8.08837e-06
dmr1030007	chr6	97156729	97156728	+	11788	-771862	rs17056608	chr6	96384867	96384867	107	83.7505	0.865558	1461.22	1.13683e-06	0.199355	-0.782286	0.0445955	0.0422113
dmr1030022	chr6	97228201	97228200	+	11625	-907474	rs10484467	chr6	96320727	96320727	107	55.8093	0.893059	3896.27	2.74861e-13	0.394147	-0.875527	0.00469953	0.00126644
dmr1030077	chr6	97363962	97363961	+	11419	-585725	rs12528865	chr6	96778237	96778237	107	119.529	0.930503	1263.71	5.59493e-05	0.141382	0.528903	0.0351965	0.0338684
dmr1030079	chr6	97382328	97382387	+	11434	1	rs71562333	chr6	97382388	97382388	107	115.338	0.921345	3168.21	1.15626e-05	0.16522	-0.230522	0.0262974	0.0235399
dmr103014	chr1	246451370	246451370	+	17602	556718	rs61373194	chr1	247008088	247008088	107	23.9601	1.73324	7207.55	1.1897e-19	0.538008	-0.67726	0.00749925	0.0208389
dmr1030232	chr6	97974104	97974113	+	10299	-848768	rs113108879	chr6	97125336	97125336	107	18.1503	1.98877	399.405	7.3379e-17	0.479601	-0.9204	0.0049995	0.0314851
dmr1030247	chr6	98056951	98056950	+	10157	-613482	rs397749223	chr6	97443469	97443469	107	123.917	0.977748	3791	1.68721e-05	0.159552	-0.49265	0.0177982	0.0151531
dmr1030255	chr6	98080510	98080509	+	10142	8036	rs2505073	chr6	98088545	98088545	107	126.247	0.940988	2527.96	3.52952e-05	0.148398	0.462471	0.0250975	0.0227137
dmr1030262	chr6	98099159	98099158	+	10140	918447	rs1002243	chr6	99017605	99017605	107	84.7745	1.15035	1784.79	2.46528e-08	0.253138	-0.822633	0.0009999	0.000429299
dmr1030277	chr6	98156251	98156250	+	10242	-470767	rs78613475	chr6	97685484	97685484	107	121.89	0.98412	1571.16	2.52602e-05	0.153466	-2.50142	0.0140986	0.0116344
dmr1030312	chr6	98300132	98300131	+	10620	-90165	rs1451343	chr6	98209967	98209967	107	121.315	0.955473	1868.36	3.67868e-06	0.182218	0.251283	0.00149985	0.00208593
dmr1030405	chr6	98697121	98697120	+	11216	-609040	rs9398683	chr6	98088081	98088081	107	100.616	0.959367	1348.35	1.33602e-07	0.229818	0.764513	0.00079992	0.00059465
dmr103042	chr1	246495862	246496013	+	17781	-1999	rs12038711	chr1	246493863	246493863	107	103.855	0.951032	2707.45	2.26793e-09	0.284972	-0.223866	9.999e-05	1.88711e-05
dmr1030471	chr6	98962366	98962365	+	11572	896913	rs6570393	chr6	99859278	99859278	107	95.7566	0.838131	9401.79	1.37331e-08	0.261062	0.739811	0.0069993	0.00253793
dmr1030526	chr6	99097907	99097906	+	11845	761675	rs7753607	chr6	99859581	99859581	107	112.611	0.958621	1232.23	1.17088e-05	0.165032	-0.363613	0.010499	0.010482
dmr1030568	chr6	99193778	99193777	+	11894	-598627	rs62424044	chr6	98595151	98595151	107	115.798	0.931323	2264.49	3.33442e-05	0.149261	-0.287282	0.0479952	0.045423
dmr1030587	chr6	99248768	99248767	+	11858	451833	rs138776038	chr6	99700600	99700600	107	77.6377	1.03816	2349.55	6.88423e-08	0.239044	-2.4564	0.00859914	0.0085239
dmr1030601	chr6	99264810	99264809	+	11876	276127	rs4840058	chr6	99540936	99540936	107	73.9909	0.67554	11988.3	2.97518e-10	0.311077	2.16294	0.0438956	0.0165578
dmr1030642	chr6	99345448	99345447	+	12014	-326951	rs9373003	chr6	99018497	99018497	107	107.408	0.948723	2752.38	1.12098e-07	0.232269	-0.479818	0.00029997	0.000452244
dmr1030779	chr6	99674388	99674387	+	12325	-657002	rs926862	chr6	99017386	99017386	107	86.112	0.871097	1716.4	9.60923e-07	0.201784	-0.464007	0.0338966	0.0332649
dmr1030785	chr6	99683856	99683855	+	12343	-697560	rs196961	chr6	98986296	98986296	107	82.4548	0.706089	4030.97	2.84837e-10	0.311627	-0.518767	0.00259974	0.00195122
dmr1030802	chr6	99729586	99729585	+	12491	972868	rs13200305	chr6	100702453	100702453	107	55.9033	0.662755	1223.87	6.98177e-11	0.329157	-0.93725	0.0167983	0.0242047
dmr1030836	chr6	99804688	99804687	+	12623	917903	rs72942956	chr6	100722590	100722590	107	80.4067	0.877141	1461.1	6.35026e-07	0.207741	-0.92057	0.0383962	0.0385196
dmr1030869	chr6	99884725	99884724	+	12694	676093	rs9497757	chr6	100560817	100560817	107	73.2699	0.819353	1432.12	4.49347e-08	0.244927	2.59527	0.0208979	0.0219536
dmr1030919	chr6	100011346	100011345	+	13035	-830350	rs72915798	chr6	99180996	99180996	107	96.4985	0.951315	4436.07	1.69638e-06	0.193548	-0.804096	0.0366963	0.0294987
dmr1030921	chr6	100017798	100017834	+	13038	-184943	rs6570388	chr6	99832855	99832855	107	114.847	0.941451	2728.1	2.92069e-05	0.151269	-0.254499	0.050395	0.0490978
dmr1030950	chr6	100168137	100168136	+	13143	63574	rs114091191	chr6	100231710	100231710	107	118.724	0.945896	2544.37	3.46153e-05	0.148693	0.432766	0.0425957	0.0395698
dmr1030956	chr6	100184805	100184804	+	13141	839063	rs377482946	chr6	101023867	101023867	107	86.3941	0.795125	3795.07	1.52667e-07	0.22795	5.47686	0.0345965	0.0257541
dmr1031045	chr6	100458367	100458366	+	13263	-621316	rs62432566	chr6	99837051	99837051	107	119.821	0.890924	5450.6	1.10728e-05	0.165868	0.374099	0.0360964	0.0287261
dmr1031049	chr6	100467452	100467451	+	13257	-702380	rs35789949	chr6	99765071	99765072	107	97.1673	0.889707	14894	4.20804e-07	0.213622	0.731543	0.0536946	0.0337395
dmr1031063	chr6	100511178	100511177	+	13332	199897	rs4240588	chr6	100711074	100711074	107	79.3409	1.05159	3340.97	3.17552e-14	0.417798	0.350735	9.999e-05	9.63525e-08
dmr1031064	chr6	100517381	100517380	+	13342	185073	rs13200305	chr6	100702453	100702453	107	80.8247	0.867019	1934.41	2.72851e-07	0.219772	-0.976363	0.0308969	0.0281368
dmr1031074	chr6	100565371	100565370	+	13396	-13780	rs17060721	chr6	100551591	100551591	107	74.3253	0.754233	1704.01	7.8406e-08	0.237242	3.59609	0.0407959	0.0413717
dmr1031105	chr6	100644617	100644616	+	13344	57837	rs13200305	chr6	100702453	100702453	107	87.3973	0.821263	3685.18	1.97316e-07	0.224346	-0.92522	0.0287971	0.0234812
dmr1031229	chr6	100993680	100993679	+	13397	-910061	rs9403398	chr6	100083619	100083619	107	112.632	0.937491	1926.45	1.7894e-05	0.158667	0.268031	0.0277972	0.0267783
dmr1031277	chr6	101142838	101142837	+	13290	329205	rs35189923	chr6	101472042	101472042	107	120.417	0.959504	1867.72	2.1587e-05	0.15584	-0.361528	0.0161984	0.0148033
dmr1031310	chr6	101277288	101277287	+	13714	-670165	rs395521	chr6	100607123	100607123	107	122.789	0.935403	1986.15	6.28658e-05	0.139601	-0.261204	0.0457954	0.0447598
dmr1031316	chr6	101293355	101293354	+	13795	-908864	rs1354683	chr6	100384491	100384491	107	116.028	0.930743	2003.97	5.23309e-06	0.177016	0.607924	0.00949905	0.00628377
dmr1031322	chr6	101316460	101316459	+	13815	861482	rs9498962	chr6	102177941	102177941	107	45.2869	1.74165	2274.52	1.98109e-09	0.286738	-0.364483	0.0118988	0.0410757
dmr1031344	chr6	101399216	101399215	+	13951	247998	rs78995815	chr6	101647213	101647213	107	56.7915	0.817629	4898.22	1.54529e-12	0.374559	0.757167	0.0165983	0.00478003
dmr1031358	chr6	101449889	101449888	+	14063	-392577	rs9498466	chr6	101057312	101057312	107	111.713	0.971446	2347.75	1.10596e-05	0.165886	0.36032	0.0233977	0.0187305
dmr1031401	chr6	101618612	101618611	+	14324	403131	rs9498805	chr6	102021742	102021742	107	103.771	1.11583	3221.76	2.1064e-06	0.190392	0.493296	0.00859914	0.00533705
dmr1031444	chr6	101751167	101751166	+	14384	-222752	rs2518251	chr6	101528415	101528415	107	106.467	0.954299	1102.21	2.55412e-05	0.153299	-0.531663	0.0382962	0.0347967
dmr1031446	chr6	101769794	101769793	+	14353	-160975	rs201497731	chr6	101608819	101608819	107	121.901	0.942917	2826.83	6.57966e-06	0.173623	0.791184	0.00819918	0.00589964
dmr1031500	chr6	101972218	101972217	+	14458	707394	rs77671925	chr6	102679611	102679611	107	114.001	0.886849	2393.93	4.20441e-06	0.18025	2.2446	0.0123988	0.0092777
dmr1031504	chr6	101988151	101988150	+	14425	-82273	rs34547135	chr6	101905878	101905878	107	107.805	0.899085	1095.68	2.82719e-05	0.151762	0.620879	0.0449955	0.0423895
dmr1031545	chr6	102189830	102189829	+	14296	-625884	rs9498620	chr6	101563946	101563946	107	114.576	0.916375	1326.46	2.3479e-05	0.154572	0.65864	0.0250975	0.0231629
dmr1031666	chr6	102625015	102625014	+	15177	-714665	rs1340284	chr6	101910350	101910350	107	117.993	0.956842	1593.06	5.51288e-05	0.141607	-0.275536	0.0439956	0.0418711
dmr1031675	chr6	102661766	102661765	+	15245	583812	rs9386346	chr6	103245577	103245577	107	40.1772	1.41126	1743.44	1.20733e-13	0.40327	-0.697399	0.00709929	0.00126497
dmr1031717	chr6	102815240	102815239	+	15320	-519548	rs112414029	chr6	102295692	102295692	107	117.345	0.945874	2197.24	2.38283e-05	0.154348	-1.60395	0.0275972	0.0262893
dmr1031747	chr6	102917423	102917422	+	15278	213748	rs74338782	chr6	103131170	103131171	107	113.886	0.939741	3128.42	1.9537e-05	0.157344	2.81084	0.0426957	0.040805
dmr1031805	chr6	103131309	103131309	+	15475	-4634	rs7749141	chr6	103126675	103126675	107	95.3491	1.06048	3477.35	9.41914e-14	0.405997	-0.32247	9.999e-05	2.25525e-09
dmr1031842	chr6	103252553	103252552	+	15333	884798	rs111439105	chr6	104137350	104137350	107	115.412	0.964525	1792.39	2.18142e-05	0.155682	-1.46995	0.0209979	0.0214693
dmr1031843	chr6	103253943	103253942	+	15322	-425179	rs201092655	chr6	102828760	102828764	107	95.3491	0.937889	1758.73	2.06704e-07	0.223692	2.17911	0.00229977	0.00255565
dmr1031917	chr6	103476280	103476279	+	15059	-234	rs9404386	chr6	103476046	103476046	107	102.329	0.824825	3748.51	3.4478e-06	0.183172	-0.607489	0.0515948	0.0438986
dmr1031944	chr6	103533860	103533859	+	15066	186656	rs9322767	chr6	103720515	103720515	107	117	0.947057	1416.21	3.79161e-05	0.14731	0.452848	0.030297	0.0286482
dmr1032091	chr6	103956339	103956339	+	14203	-115074	rs35779509	chr6	103841265	103841265	107	120.271	0.979822	2838.01	1.03261e-06	0.200745	-0.40703	0.00139986	0.00073382
dmr1032236	chr6	104397421	104397420	+	13896	60132	rs35205387	chr6	104457552	104457553	107	84.7432	0.976951	1242.55	2.09252e-06	0.190489	0.813792	0.0320968	0.0327846
dmr103225	chr1	246724980	246724979	+	17714	-788488	rs55743346	chr1	245936492	245936492	107	80.4276	1.14117	9025.25	2.62465e-07	0.220321	-1.68264	0.0476952	0.0460196
dmr1032483	chr6	105126221	105126220	+	12322	-673797	rs156213	chr6	104452424	104452424	107	95.4536	0.79364	2716.47	1.85767e-06	0.192225	36.5878	0.0464954	0.0444796
dmr103250	chr1	246755797	246755805	+	17669	-419994	rs189669081	chr1	246335803	246335803	107	88.6407	1.27467	4171.75	6.71168e-07	0.206947	1.20947	0.00619938	0.00805454
dmr1032620	chr6	105439110	105439109	+	12291	363416	rs9384583	chr6	105802525	105802525	107	78.6617	0.952076	999.753	1.0244e-06	0.20086	-0.4958	0.0310969	0.0337728
dmr1032641	chr6	105490340	105490339	+	12452	-152340	rs11341652	chr6	105337999	105338000	107	27.377	1.56489	1893.44	2.42827e-15	0.444801	-0.649863	0.0140986	0.0275815
dmr1032674	chr6	105543670	105543669	+	12639	-241622	rs1149309	chr6	105302048	105302048	107	90.7619	0.622826	14056	1.65251e-09	0.2891	-0.721016	0.0148985	0.00854805
dmr1032693	chr6	105608766	105608765	+	12856	214225	rs9486196	chr6	105822990	105822990	107	55.8302	0.758964	1032.31	7.04231e-10	0.300114	-0.804055	0.0221978	0.0305729
dmr1032779	chr6	105818061	105818060	+	13415	-736151	rs4145418	chr6	105081910	105081910	107	68.8499	0.834843	1635.99	2.01964e-09	0.286487	-0.746435	0.0079992	0.00724698
dmr1032783	chr6	105832350	105832349	+	13436	-466162	rs10214566	chr6	105366188	105366188	107	70.5218	0.557594	18702	1.14438e-10	0.323045	-0.626363	0.0882912	0.0457469
dmr103284	chr1	246795934	246795933	+	17819	216159	rs61852611	chr1	247012092	247012092	107	63.1655	0.772379	12525.9	5.33469e-11	0.332463	-0.628088	0.0459954	0.0208447
dmr1032895	chr6	106108318	106108317	+	13211	-810379	rs1149305	chr6	105297939	105297939	107	65.7883	0.825728	892.369	4.29538e-08	0.245547	-0.933497	0.020298	0.0347617
dmr103290	chr1	246802187	246802186	+	17830	-98587	rs3007311	chr1	246703600	246703600	107	108.954	0.977129	3119.92	4.65965e-06	0.178732	-0.375694	0.0140986	0.01321
dmr1032961	chr6	106278952	106278951	+	13196	197037	rs77009250	chr6	106475988	106475988	107	28.6936	1.64874	22629.2	4.53595e-19	0.526398	-0.941382	0.00339966	0.0139432
dmr1033040	chr6	106441503	106441503	+	12974	2489	rs1832702	chr6	106443992	106443992	107	113.301	0.974015	3959.4	1.66501e-05	0.159751	-0.170899	0.0434957	0.0401235
dmr103309	chr1	246824326	246824325	+	17929	121856	rs76505171	chr1	246946181	246946181	107	56.3004	1.05847	6857.76	8.01194e-10	0.298458	6.63909	0.0590941	0.0476104
dmr1033159	chr6	106643446	106643548	+	12849	-90938	rs2353043	chr6	106552508	106552508	107	80.6053	0.817334	5716.1	1.48961e-08	0.259965	0.0848384	0.0214979	0.0144206
dmr1033223	chr6	106740733	106740732	+	13001	879863	rs115169736	chr6	107620595	107620595	107	120.751	1.01111	5870.92	2.10954e-05	0.156187	-2.96921	0.0343966	0.03433
dmr1033227	chr6	106750263	106750347	+	12978	-365381	rs9486330	chr6	106384882	106384882	107	101.681	1.12255	5982.91	1.61879e-07	0.227128	0.212629	0.00139986	0.000865894
dmr1033271	chr6	106818548	106818547	+	13129	-111593	rs9398105	chr6	106706955	106706955	107	117.919	0.949102	2653.87	2.0824e-05	0.156383	-0.252806	0.030097	0.0256988
dmr1033300	chr6	106857839	106857838	+	13181	-855161	rs6904205	chr6	106002678	106002678	107	105.683	0.98608	2082.81	1.98416e-05	0.157111	0.304155	0.0485951	0.0477137
dmr1033306	chr6	106867023	106867051	+	13185	914897	rs77783408	chr6	107781948	107781948	107	103.479	1.08502	5229.12	9.01355e-07	0.202706	0.229423	0.00549945	0.00449367
dmr1033308	chr6	106869320	106869319	+	13181	-23885	rs9486474	chr6	106845435	106845435	107	62.6326	0.804268	22382.4	4.63411e-15	0.43813	-0.800456	0.00419958	0.000361117
dmr1033311	chr6	106875992	106875991	+	13183	-380453	rs79413328	chr6	106495539	106495539	107	31.5671	2.00701	4973.82	3.2244e-14	0.417634	15.0524	0.0029997	0.0180966
dmr1033313	chr6	106880843	106880843	+	13178	-163074	rs1977148	chr6	106717769	106717769	107	61.431	1.39176	6570.15	1.44509e-08	0.260375	2.93529	0.0438956	0.0389564
dmr1033324	chr6	106908528	106908527	+	13114	340750	rs17269207	chr6	107249277	107249277	107	90.7619	0.981034	1644.54	1.42025e-06	0.19613	0.628103	0.0184982	0.0160797
dmr1033347	chr6	106947719	106947719	+	13017	-869027	rs6913893	chr6	106078692	106078692	107	48.1918	1.14744	3635.14	3.31406e-11	0.338275	-0.605395	0.0339966	0.0182544
dmr1033355	chr6	106965567	106965566	+	12979	634723	rs2818261	chr6	107600289	107600289	107	60.6891	0.646037	8534.47	1.6896e-11	0.346417	24.8671	0.0563944	0.0291471
dmr1033360	chr6	106969913	106970142	+	12968	630147	rs2818261	chr6	107600289	107600289	107	99.278	1.08034	5170.14	5.72393e-06	0.175689	8.38101	0.0486951	0.048355
dmr1033450	chr6	107098906	107098905	+	13297	-72578	rs12191561	chr6	107026328	107026328	107	118.076	0.960798	2586.61	3.80079e-05	0.147273	-0.398408	0.0453955	0.0440432
dmr1033451	chr6	107100329	107100328	+	13305	2846	rs781200	chr6	107103174	107103174	107	93.0398	1.00259	1516.5	4.59933e-11	0.334279	0.397675	0.00019998	1.23135e-06
dmr10334	chr1	14587078	14587077	+	16734	-123070	rs4661288	chr1	14464008	14464008	107	87.251	0.750157	7264.65	2.41906e-08	0.253395	-0.819348	0.0207979	0.0155048
dmr1033534	chr6	107229226	107229225	+	13234	-753238	rs77009250	chr6	106475988	106475988	107	39.9474	1.32122	7346.82	1.51678e-12	0.374774	-0.982971	0.0456954	0.0492486
dmr1033640	chr6	107513147	107513146	+	12305	-668460	rs3107261	chr6	106844687	106844687	107	112.737	0.947761	2199.25	2.57534e-06	0.187453	0.397481	0.00429957	0.00420691
dmr1033691	chr6	107645901	107645900	+	11768	334138	rs56285059	chr6	107980038	107980038	107	74.9209	0.804444	12090.9	3.95935e-12	0.363631	2.00887	0.00269973	0.000542404
dmr1033701	chr6	107665608	107665607	+	11741	-915173	rs55869440	chr6	106750435	106750435	107	97.4181	0.891967	3315.74	4.02266e-07	0.214263	-0.639491	0.010499	0.00826894
dmr1033717	chr6	107689494	107689493	+	11670	-282457	rs9373948	chr6	107407037	107407037	107	84.7118	1.04957	3432.23	1.61694e-07	0.227144	0.803711	0.0142986	0.00850484
dmr1033755	chr6	107725875	107725874	+	11604	215275	rs10484909	chr6	107941149	107941149	107	113.008	0.897085	3410.57	2.30524e-07	0.222154	2.16273	0.00109989	0.000847769
dmr103377	chr1	246962449	246962449	+	17953	-13544	rs1691245	chr1	246948905	246948905	107	118.17	0.950682	4239.89	1.04608e-06	0.200558	-0.278671	0.0019998	0.00172209
dmr1033838	chr6	107863972	107863971	+	11639	96538	rs12204951	chr6	107960509	107960509	107	122.016	0.944771	2994.09	2.05125e-05	0.15661	0.57558	0.0224978	0.0205136
dmr1033895	chr6	108002498	108002497	+	12531	845464	rs948521	chr6	108847961	108847961	107	105.088	0.956356	2066.64	6.70824e-06	0.173335	-0.692382	0.0216978	0.0202397
dmr1034055	chr6	108383105	108383104	+	12694	-424287	rs67678479	chr6	107958817	107958818	107	106.154	0.948863	1552.76	1.65894e-05	0.159806	0.357873	0.0363964	0.0336671
dmr1034067	chr6	108415198	108415198	+	12695	-178122	rs588409	chr6	108237076	108237076	107	121.723	0.95014	2172.01	1.36384e-07	0.22953	0.322782	0.00019998	6.90425e-05
dmr1034086	chr6	108474121	108474120	+	12666	917530	rs73762717	chr6	109391650	109391650	107	68.0662	0.63908	9067.55	1.4191e-15	0.450287	-0.710427	0.00039996	0.000240052
dmr1034190	chr6	108751472	108751471	+	12582	752264	rs116273384	chr6	109503735	109503735	107	89.6856	1.17775	2229.45	5.63972e-06	0.175909	1.73392	0.040296	0.0403592
dmr1034358	chr6	109158214	109158213	+	12257	949800	rs140964454	chr6	110108013	110108013	107	69.3828	0.661947	1857.12	7.74224e-09	0.268749	2.00183	0.0377962	0.0388458
dmr1034533	chr6	109446354	109446353	+	12843	-387602	rs62427216	chr6	109058752	109058752	107	75.0149	0.581565	4952.61	2.53095e-09	0.283536	-0.893933	0.0565943	0.0387092
dmr103454	chr1	247064729	247064728	+	17979	-118548	rs76505171	chr1	246946181	246946181	107	49.5606	0.804837	8845.19	2.42832e-15	0.444801	7.53212	0.0193981	0.0030239
dmr1034576	chr6	109544487	109544486	+	13256	-24712	rs58292452	chr6	109519774	109519775	107	117.888	0.945109	1417.64	3.97672e-06	0.18107	-0.371491	0.00369963	0.00262387
dmr10346	chr1	14601823	14601822	+	16800	557948	rs4661583	chr1	15159770	15159770	107	116.07	0.95461	2875.03	1.63542e-05	0.160021	-0.399599	0.0257974	0.0247093
dmr1034790	chr6	110041100	110041099	+	13284	263524	rs9487364	chr6	110304623	110304623	107	121.942	0.948629	1621.96	5.22348e-05	0.142431	0.519203	0.0349965	0.0308501
dmr1034792	chr6	110045998	110045997	+	13282	-654348	rs73762717	chr6	109391650	109391650	107	105.15	0.943754	1233.96	1.88745e-05	0.157864	-0.772969	0.0373963	0.0340013
dmr1034798	chr6	110059930	110059929	+	13326	-21883	rs879134	chr6	110038047	110038047	107	90.6365	0.834258	2949.32	9.95103e-07	0.201279	8.85058	0.0492951	0.0401771
dmr1034805	chr6	110083433	110083432	+	13342	-691783	rs73762717	chr6	109391650	109391650	107	95.6939	0.798405	4917.68	3.48911e-07	0.216287	-0.564651	0.0316968	0.0207729
dmr1034807	chr6	110097746	110097745	+	13336	260788	rs13218597	chr6	110358533	110358533	107	118.755	0.942412	1521.21	6.43908e-05	0.139234	-0.283815	0.0485951	0.0468808
dmr103480	chr1	247094288	247094288	+	17922	-574359	rs28409452	chr1	246519929	246519929	107	99.0481	0.995968	3857.9	1.02696e-07	0.233491	-0.421639	0.00179982	0.00121653
dmr1034824	chr6	110190273	110190272	+	13224	470355	rs59923068	chr6	110660627	110660628	107	63.7716	0.842679	790.612	5.87387e-08	0.241238	-0.752296	0.0394961	0.0437725
dmr1034863	chr6	110271081	110271080	+	12959	420049	rs34139155	chr6	110691129	110691129	107	119.936	0.950287	1419.83	6.56597e-05	0.138935	1.00707	0.0410959	0.039967
dmr1034864	chr6	110277221	110277220	+	12923	-580829	rs1103996	chr6	109696392	109696392	107	124.064	0.936004	2810.69	1.49509e-05	0.161369	-0.235681	0.0141986	0.0121004
dmr1034868	chr6	110291635	110291634	+	12822	-317757	rs4947042	chr6	109973878	109973878	107	114.043	0.940328	1837.63	1.91288e-05	0.157663	-0.379804	0.0257974	0.0240186
dmr1034904	chr6	110357963	110357962	+	12656	59222	rs4354186	chr6	110417184	110417184	107	47.3559	0.817642	38540.8	8.89813e-15	0.431317	-2.92575	0.0593941	0.025346
dmr103492	chr1	247110672	247110671	+	17904	-640669	rs11581753	chr1	246470003	246470003	107	95.4432	0.988352	1985.49	2.2581e-06	0.189376	0.568948	0.0183982	0.0166388
dmr103503	chr1	247125167	247125166	+	17815	286516	rs57828761	chr1	247411682	247411682	107	106.436	0.957896	2765.29	6.88452e-06	0.17295	2.5485	0.0258974	0.0239089
dmr1035042	chr6	110588231	110588231	+	12436	-86	rs6911084	chr6	110588145	110588145	107	119.341	0.950324	1631.59	3.07748e-09	0.28097	-0.377649	9.999e-05	1.29206e-06
dmr1035045	chr6	110592899	110592899	+	12419	-535438	rs11759874	chr6	110057461	110057461	107	14.2945	2.35784	809.817	8.14066e-22	0.578829	7.30655	0.00189981	0.037177
dmr1035071	chr6	110654101	110654100	+	12559	-228236	rs9320331	chr6	110425865	110425865	107	113.134	0.950983	1098.28	3.12676e-05	0.150236	-0.606605	0.0283972	0.0248433
dmr1035205	chr6	110929806	110929805	+	12464	49200	rs6923533	chr6	110979005	110979005	107	78.7871	0.958527	5957.65	1.6828e-07	0.226584	-0.543895	0.0586941	0.0491966
dmr1035212	chr6	110939504	110939503	+	12431	-839346	rs6568632	chr6	110100158	110100158	107	131.744	0.893761	4141.51	3.74059e-05	0.147515	-0.262265	0.0354965	0.0306566
dmr1035322	chr6	111144227	111144226	+	12540	-891174	rs10457207	chr6	110253053	110253053	107	74.0641	0.811012	2081.29	1.01345e-07	0.233675	4.5273	0.0506949	0.0445289
dmr1035344	chr6	111204846	111204845	+	12638	-833232	rs73763051	chr6	110371614	110371614	107	92.1726	0.971228	1124.77	3.15927e-06	0.184456	2.4538	0.0239976	0.0194655
dmr1035438	chr6	111434944	111434943	+	12487	24469	rs7752225	chr6	111459412	111459412	107	63.3118	1.12987	2623.42	2.97556e-13	0.39326	0.358378	0.00019998	1.45503e-05
dmr1035452	chr6	111504659	111504658	+	12282	-107415	rs116148045	chr6	111397244	111397244	107	68.9753	0.991903	7150.85	8.54042e-09	0.267438	1.39313	0.0415958	0.0283919
dmr1035469	chr6	111553279	111553279	+	12150	-43992	rs36007392	chr6	111509287	111509287	107	34.9108	1.16754	4450.7	2.00885e-22	0.589633	-0.483322	0.00209979	2.80223e-05
dmr1035498	chr6	111610484	111610483	+	12064	-121471	rs7776286	chr6	111489013	111489013	107	100.96	0.901725	2442.25	4.86544e-09	0.274926	0.332052	0.00019998	9.25944e-05
dmr1035606	chr6	111828007	111828016	+	12190	-612424	rs62420361	chr6	111215583	111215583	107	67.8154	1.46991	2927.44	2.66361e-07	0.220113	2.32761	0.0245975	0.033806
dmr1035615	chr6	111860045	111860044	+	12264	430402	rs9487880	chr6	112290446	112290446	107	114.043	0.914286	5134.06	6.38245e-06	0.174074	-0.573212	0.0307969	0.0237079
dmr1035665	chr6	111996447	111996446	+	11863	-491446	rs139003403	chr6	111505001	111505001	107	121.054	0.938659	2089.79	3.42032e-05	0.148875	-1.58628	0.030197	0.0279128
dmr1035746	chr6	112137977	112137976	+	11762	-485419	rs1630865	chr6	111652558	111652558	107	119.017	0.94559	1179.13	2.08602e-05	0.156357	0.356452	0.0138986	0.0111329
dmr1035760	chr6	112183038	112183037	+	11725	-625111	rs145220678	chr6	111557927	111557927	107	110.48	0.949854	1683.03	3.30188e-05	0.14941	-0.647118	0.049695	0.0485024
dmr1035860	chr6	112477462	112477461	+	12580	869898	rs138368774	chr6	113347359	113347359	107	118.693	0.922452	3159.37	3.15025e-05	0.150123	-0.235659	0.050195	0.0480184
dmr1035931	chr6	112739592	112739591	+	12759	60060	rs4945480	chr6	112799651	112799651	107	104.315	0.926302	1558.05	1.88319e-08	0.256795	0.351925	0.00029997	9.53702e-05
dmr1035942	chr6	112774689	112774688	+	12824	-582307	rs2072023	chr6	112192382	112192382	107	114.774	0.955965	2227.25	1.28721e-05	0.163614	-0.378822	0.019898	0.0169227
dmr1035961	chr6	112838184	112838183	+	12840	-592178	rs58010224	chr6	112246006	112246006	107	106.195	0.964987	1462.5	2.55139e-06	0.18759	2.66265	0.00529947	0.00499767
dmr1036054	chr6	113095855	113095854	+	12797	763246	rs7769769	chr6	113859100	113859100	107	115.056	0.961616	1485.99	1.76011e-05	0.158916	-0.349443	0.0162984	0.0150445
dmr1036071	chr6	113145562	113145561	+	12671	-72145	rs9488062	chr6	113073417	113073417	107	116.603	0.969761	2052.15	4.26606e-05	0.145516	0.303259	0.0439956	0.0433202
dmr1036131	chr6	113320768	113320767	+	12520	-703164	rs9487926	chr6	112617604	112617604	107	122.298	0.970418	3953.74	3.28295e-05	0.149497	0.250527	0.0406959	0.038857
dmr103625	chr1	247326710	247326709	+	17632	112957	rs4925546	chr1	247439666	247439666	107	113.04	0.958947	1984.85	1.19403e-05	0.16474	-0.351093	0.0152985	0.0161802
dmr1036333	chr6	113817224	113817223	+	12522	246314	rs6568828	chr6	114063537	114063537	107	102.162	0.869008	3609.66	4.20099e-06	0.180262	-1.62496	0.0492951	0.0421874
dmr1036340	chr6	113832739	113832738	+	12509	295137	rs199845841	chr6	114127875	114127877	107	94.6595	0.737615	2455.24	9.0335e-08	0.235275	-2.38728	0.00809919	0.00778213
dmr1036343	chr6	113840612	113840611	+	12493	-507	rs7771823	chr6	113840105	113840105	107	121.002	0.9584	3279.47	2.01059e-05	0.156912	-0.240312	0.0240976	0.0224244
dmr1036463	chr6	114119096	114119095	+	12899	-370529	rs76665542	chr6	113748567	113748567	107	116.352	0.973629	1820.14	3.31535e-05	0.149348	1.99198	0.030397	0.0299005
dmr1036570	chr6	114530841	114530840	+	12436	704781	rs144110471	chr6	115235621	115235621	107	117.021	0.888256	3301.98	1.96251e-05	0.157277	-52.4027	0.0471953	0.0408428
dmr1036579	chr6	114562785	114562784	+	12424	286334	rs4537178	chr6	114849118	114849118	107	108.202	0.950575	1739.3	1.89458e-05	0.157807	0.296065	0.0368963	0.0353928
dmr1036643	chr6	114848881	114848880	+	12422	-101516	rs4584013	chr6	114747365	114747365	107	95.276	0.867753	1716.28	4.18136e-06	0.180331	0.336401	0.0462954	0.0412854
dmr1036689	chr6	114978221	114978220	+	12490	716442	rs2206983	chr6	115694662	115694662	107	80.0828	0.784429	3173.18	2.25e-08	0.25438	-0.840134	0.0181982	0.0148516
dmr1036698	chr6	115002191	115002190	+	12458	700100	rs56387534	chr6	115702290	115702290	107	85.5896	0.726566	2248.71	1.01902e-07	0.233599	-0.861013	0.0207979	0.0211532
dmr1036741	chr6	115162903	115162902	+	12314	-905953	rs113258565	chr6	114256950	114256950	107	106.488	0.924474	2491.64	6.09516e-07	0.208329	-0.732913	0.0039996	0.00270377
dmr1036780	chr6	115305797	115305796	+	12355	391584	rs62414676	chr6	115697380	115697380	107	83.6251	0.903431	1719.17	2.98204e-07	0.218514	-0.879306	0.0154985	0.0165025
dmr1036785	chr6	115320695	115320694	+	12336	-73728	rs2818174	chr6	115246967	115246967	107	112.099	1.09956	2728.92	1.62116e-05	0.160152	0.222798	0.0183982	0.018296
dmr1036813	chr6	115416782	115416781	+	12423	285509	rs56387534	chr6	115702290	115702290	107	70.4591	0.73688	4284.61	2.00832e-10	0.316024	-0.864014	0.0131987	0.00712708
dmr1036817	chr6	115435754	115435753	+	12444	729876	rs11153598	chr6	116165629	116165629	107	63.3641	0.918128	2370.86	1.19697e-08	0.262912	-14.9745	0.0561944	0.038475
dmr1036849	chr6	115534398	115534397	+	12641	-182201	rs185897527	chr6	115352197	115352197	107	117.512	0.954627	1694.46	4.09691e-05	0.146132	-6.90875	0.0383962	0.0341953
dmr1036879	chr6	115646610	115646609	+	12721	-184043	rs9488662	chr6	115462567	115462567	107	120.511	0.937521	2330.97	7.12091e-07	0.206098	0.293394	0.00089991	0.000558557
dmr1036971	chr6	115980403	115980402	+	12274	408893	rs2027850	chr6	116389295	116389295	107	106.436	0.967729	1233.18	2.66658e-05	0.152647	-0.432879	0.0421958	0.0383634
dmr1036975	chr6	115985213	115985212	+	12258	-280120	rs60067067	chr6	115705093	115705093	107	90.0096	0.821967	2472.85	9.24735e-07	0.202337	-0.815714	0.0423958	0.0370147
dmr1037019	chr6	116152371	116152370	+	12116	969322	rs74545815	chr6	117121692	117121692	107	53.4687	0.801845	5624.24	2.74639e-13	0.394156	-0.731344	0.0218978	0.00564642
dmr1037025	chr6	116167762	116167762	+	12148	83903	rs1204833	chr6	116251665	116251665	107	109.058	0.854255	3459.17	2.49387e-07	0.221044	0.243067	0.00279972	0.00202895
dmr1037035	chr6	116197450	116197449	+	12171	-465041	rs9488762	chr6	115732409	115732409	107	93.5205	0.868302	2199.29	3.25123e-06	0.184035	-0.624579	0.0517948	0.0493074
dmr1037075	chr6	116355051	116355050	+	12249	-645856	rs6926075	chr6	115709195	115709195	107	98.4734	0.9584	1251.78	4.77448e-06	0.178372	-0.461718	0.0191981	0.0172933
dmr103707	chr1	247438665	247438664	+	17883	-81	rs56015600	chr1	247438584	247438584	107	109.654	0.95485	1649.03	1.5425e-05	0.1609	-0.386324	0.0256974	0.0239894
dmr1037083	chr6	116371498	116371497	+	12219	865177	rs652276	chr6	117236674	117236674	107	16.2172	1.77353	1061.95	1.54703e-22	0.591619	-0.573861	0.010199	0.0266256
dmr1037129	chr6	116488809	116488808	+	12467	-623337	rs7772211	chr6	115865472	115865472	107	44.6704	1.73519	1588.5	1.66298e-09	0.289018	121.851	0.0175982	0.0247322
dmr1037158	chr6	116565252	116565251	+	12448	940310	rs9285420	chr6	117505561	117505561	107	121.117	0.97862	2811.7	3.35812e-05	0.149153	0.211858	0.0315968	0.0306227
dmr1037162	chr6	116575799	116575798	+	12426	772534	rs9489136	chr6	117348332	117348332	107	108.003	0.880111	12999.4	1.22449e-06	0.19828	4.82801	0.0417958	0.0245747
dmr1037174	chr6	116622407	116622406	+	12350	-913212	rs6926075	chr6	115709195	115709195	107	85.0775	1.00124	993.703	8.61424e-08	0.235935	-0.494915	0.00249975	0.00180387
dmr1037190	chr6	116646587	116646586	+	12349	-944297	rs56387534	chr6	115702290	115702290	107	92.4338	0.61439	8289.2	1.76602e-08	0.257665	-0.819928	0.0271973	0.0194737
dmr1037199	chr6	116665725	116665724	+	12329	-956530	rs6926075	chr6	115709195	115709195	107	81.1068	0.712043	2068.76	5.49514e-10	0.303287	-0.4544	0.00249975	0.00197438
dmr1037203	chr6	116676040	116676039	+	12324	-981378	rs2206983	chr6	115694662	115694662	107	67.3766	0.695575	3056.29	1.44641e-10	0.320129	-0.89659	0.0108989	0.00994097
dmr1037322	chr6	117033289	117033288	+	12239	33963	rs71554868	chr6	117067251	117067251	107	109.811	0.946155	1759.44	5.26347e-08	0.242751	-0.374732	0.00039996	0.000106575
dmr1037361	chr6	117163557	117163556	+	12525	43932	rs9374640	chr6	117207488	117207488	107	113.144	0.938491	1891.54	9.44927e-06	0.168236	-0.339685	0.0157984	0.0134042
dmr1037372	chr6	117201523	117201523	+	12520	-949	rs67839553	chr6	117200570	117200574	107	124.534	0.951456	2887.3	3.62974e-07	0.215725	-0.322017	9.999e-05	0.000183546
dmr1037380	chr6	117222019	117222018	+	12520	136735	rs9489138	chr6	117358753	117358753	107	106.634	0.936054	1562.52	1.45118e-05	0.161816	0.492052	0.0341966	0.0302484
dmr1037403	chr6	117288372	117288372	+	12597	750319	rs7748638	chr6	118038691	118038691	107	122.998	0.935781	4118.35	2.61449e-05	0.152946	-0.396947	0.0364964	0.034218
dmr103746	chr1	247474158	247474157	+	17800	-685138	rs4926445	chr1	246789020	246789020	107	112.674	0.951751	1904.46	2.74704e-05	0.152198	-0.503301	0.0383962	0.0379184
dmr1037479	chr6	117490742	117490741	+	12601	692178	rs205942	chr6	118182919	118182919	107	121.827	0.949348	2015.54	5.18846e-07	0.210633	-0.415717	0.00069993	0.000269879
dmr103751	chr1	247482095	247482094	+	17759	-478654	rs2642956	chr1	247003441	247003441	107	114.398	0.971913	1997.27	3.83323e-05	0.147144	-0.370516	0.0471953	0.0446897
dmr103753	chr1	247484668	247484667	+	17753	662136	rs28749860	chr1	248146803	248146803	107	101.211	0.940709	2677.51	9.0494e-07	0.202649	-0.642766	0.00869913	0.0067174
dmr1037590	chr6	117768968	117768967	+	12839	965743	rs794880	chr6	118734710	118734710	107	120.333	0.916723	2837.95	2.65263e-05	0.152727	0.248686	0.0358964	0.0329833
dmr103763	chr1	247510600	247510711	+	17498	358250	rs12562065	chr1	247868961	247868961	107	114.461	0.990682	3798.49	1.80882e-05	0.158505	0.158412	0.0374963	0.0356201
dmr1037692	chr6	118095321	118095321	+	13014	-8343	rs12212975	chr6	118086978	118086978	107	120.563	1.0253	3645.41	2.39446e-06	0.188519	-0.335359	0.00249975	0.00169079
dmr1037710	chr6	118176635	118176634	+	13138	-736236	rs9489187	chr6	117440399	117440399	107	94.0743	0.808507	5742.66	4.18542e-07	0.213699	4.12329	0.039896	0.0299608
dmr1037724	chr6	118227420	118227419	+	13222	-548888	rs12190216	chr6	117678532	117678532	107	118.254	0.947658	1363.46	6.37954e-05	0.139376	-0.397291	0.0447955	0.0426888
dmr1037845	chr6	118535685	118535684	+	13038	137868	rs2638546	chr6	118673552	118673552	107	73.1445	0.699856	13595.1	1.82102e-09	0.287836	-1.04628	0.0713929	0.04144
dmr103792	chr1	247540467	247540466	+	17320	920999	rs28494561	chr1	248461465	248461465	107	93.3533	0.934056	2128.02	2.86972e-06	0.185867	-0.612583	0.0377962	0.0340823
dmr1037967	chr6	118791494	118791493	+	13380	367317	rs34499769	chr6	119158810	119158810	107	66.7914	0.714284	75392.7	3.19802e-13	0.392453	5.70835	0.0322968	0.00598427
dmr1038017	chr6	118874622	118874621	+	13400	-769210	rs113977103	chr6	118105412	118105412	107	88.3168	0.883692	1793.74	2.19991e-06	0.189758	2.40718	0.0450955	0.0475688
dmr1038109	chr6	119095307	119095306	+	13741	1	rs6569038	chr6	119095307	119095307	107	121.096	0.94779	2293.75	7.41466e-07	0.205517	-0.312431	0.00089991	0.000493185
dmr1038111	chr6	119099012	119099025	+	13752	-316396	rs12194135	chr6	118782616	118782616	107	72.2563	0.794303	16304.1	1.6045e-10	0.318834	-0.19561	0.0251975	0.00916949
dmr1038187	chr6	119252522	119252521	+	13977	-138631	rs141562460	chr6	119113891	119113891	107	27.0008	1.42966	1442.85	2.94616e-15	0.442814	-2.45535	0.0126987	0.034734
dmr1038205	chr6	119298787	119298787	+	14001	22830	rs571234568	chr6	119321617	119321617	107	118.63	0.937578	1401.9	6.07587e-09	0.271978	-0.502284	9.999e-05	3.06233e-06
dmr1038218	chr6	119321963	119321962	+	14062	567608	rs75746526	chr6	119889570	119889570	107	59.6128	0.923926	6845.99	2.95371e-10	0.311168	2.4175	0.050295	0.0253084
dmr103826	chr1	247588581	247588580	+	16938	-911335	rs6663515	chr1	246677246	246677246	107	106.258	0.941347	1648.98	1.32145e-05	0.163221	-0.517718	0.030197	0.0294735
dmr1038277	chr6	119459607	119459606	+	14266	22726	rs2185753	chr6	119482332	119482332	107	85.2865	0.971564	4143.95	6.06004e-08	0.240807	0.284962	0.0111989	0.006504
dmr1038361	chr6	119735865	119735864	+	14888	53179	rs6902793	chr6	119789043	119789043	107	113.928	0.955821	1891.97	3.58337e-05	0.148168	-0.307273	0.0435956	0.043671
dmr103837	chr1	247607581	247607580	+	17040	158628	rs10888379	chr1	247766208	247766208	107	112.34	0.966711	1907.44	2.63738e-05	0.152814	-0.339523	0.0390961	0.0353864
dmr1038407	chr6	119844329	119844328	+	14984	45012	rs1330113	chr6	119889340	119889340	107	110.406	0.944559	1907.51	6.28811e-06	0.174295	0.239136	0.0131987	0.0113155
dmr1038436	chr6	119923803	119923802	+	14939	-865959	rs68038422	chr6	119057843	119057844	107	117.993	1.02573	4034.68	2.60354e-05	0.153009	-0.211624	0.0386961	0.0359715
dmr1038437	chr6	119925693	119925692	+	14945	-328719	rs4946433	chr6	119596974	119596974	107	110.333	0.925472	973.43	2.69269e-05	0.1525	-0.742934	0.029797	0.0268332
dmr1038466	chr6	120006576	120006575	+	14989	-674454	rs195075	chr6	119332122	119332122	107	114.461	0.952993	1665.75	1.0799e-05	0.166242	-0.621863	0.0107989	0.0112173
dmr1038474	chr6	120017657	120017656	+	14982	475004	rs9489973	chr6	120492660	120492660	107	97.6271	0.931961	1236.07	6.08321e-06	0.174787	-0.29181	0.0291971	0.0257019
dmr1038488	chr6	120051993	120051992	+	14993	356793	rs111300188	chr6	120408785	120408785	107	113.698	0.966176	1345.3	5.25448e-05	0.14234	-0.357654	0.0487951	0.0455205
dmr1038580	chr6	120402331	120402330	+	15452	-611200	rs9372556	chr6	119791131	119791131	107	111.42	0.967773	1216.35	2.84555e-05	0.151664	0.722232	0.0286971	0.0266978
dmr1038806	chr6	120985474	120985473	+	15248	-843921	rs76287232	chr6	120141553	120141553	107	108.536	0.88755	4394.69	8.72068e-06	0.169433	2.58671	0.0624938	0.0498175
dmr1038969	chr6	121362672	121362671	+	14557	-738798	rs72956032	chr6	120623874	120623874	107	79.1424	0.872379	1401.29	4.19615e-08	0.245868	-0.854951	0.00989901	0.00745527
dmr1039054	chr6	121519154	121519153	+	14126	36333	rs397887950	chr6	121555486	121555486	107	99.2258	0.947106	1152.62	1.25156e-06	0.197963	0.314731	0.00549945	0.00484297
dmr1039095	chr6	121650117	121650116	+	13672	-154014	rs6921141	chr6	121496103	121496103	107	117.71	0.962312	2084.55	1.57313e-05	0.160604	0.203158	0.0163984	0.0146429
dmr1039270	chr6	122186897	122186896	+	13586	77135	rs145041253	chr6	122264031	122264031	107	117.993	0.963851	2302.21	4.26066e-05	0.145536	4.88227	0.0478952	0.0442161
dmr1039296	chr6	122274616	122274615	+	13560	586896	rs12190743	chr6	122861511	122861511	107	113.468	0.942642	1469.22	4.76539e-05	0.14383	-0.471872	0.0515948	0.0496917
dmr1039314	chr6	122343806	122343805	+	13339	946300	rs73551216	chr6	123290105	123290105	107	116.352	0.953521	2556.53	4.00135e-06	0.180979	1.84295	0.0059994	0.0050939
dmr1039408	chr6	122607245	122607244	+	13357	220275	rs11154116	chr6	122827519	122827519	107	80.3545	0.858257	1218.22	7.95407e-07	0.204507	-0.518392	0.0405959	0.0414511
dmr1039410	chr6	122610462	122610461	+	13353	999309	rs17623800	chr6	123609770	123609770	107	23.1241	0.614511	245.422	4.60491e-23	0.60071	28.1771	0.0127987	0.0183019
dmr103941	chr1	247797756	247797755	+	16917	541728	rs192618774	chr1	248339483	248339483	107	59.2889	0.730663	7133.74	7.75901e-11	0.327856	-1.70662	0.0642936	0.0364388
dmr1039517	chr6	122863515	122863514	+	13860	570633	rs113398073	chr6	123434147	123434147	107	63.9388	1.4322	2952.53	1.08817e-07	0.232684	1.58925	0.0309969	0.0361772
dmr1039568	chr6	122994364	122994364	+	13874	-32499	rs4518513	chr6	122961865	122961865	107	103.385	0.94479	1736.78	6.7317e-08	0.239354	0.28961	0.00089991	0.000319304
dmr1039650	chr6	123304549	123304548	+	14159	698832	rs4142474	chr6	124003380	124003380	107	109.591	0.956671	1216.86	2.5883e-06	0.18738	-0.519198	0.00329967	0.00314419
dmr1039690	chr6	123432628	123432627	+	14398	978009	rs4278038	chr6	124410636	124410636	107	109.759	0.971233	1819.9	1.18271e-05	0.164882	-0.463867	0.0188981	0.0187384
dmr1039764	chr6	123622729	123622728	+	14706	793462	rs12214606	chr6	124416190	124416190	107	93.3951	0.936661	1674.26	5.08988e-06	0.177427	-0.405708	0.0458954	0.042799
dmr1039829	chr6	123832579	123832578	+	14345	790956	rs79939520	chr6	124623534	124623534	107	76.6659	0.999173	2764.84	2.48068e-07	0.221119	2.75045	0.0355964	0.0349427
dmr103986	chr1	247853309	247853308	+	16791	-214573	rs28503794	chr1	247638736	247638736	107	114.576	0.95569	2800.1	1.01748e-05	0.167132	0.505267	0.0159984	0.0168844
dmr1040026	chr6	124446988	124446987	+	13995	42673	rs9491185	chr6	124489660	124489660	107	92.8204	0.771066	7793.36	7.13129e-08	0.238556	-2.03507	0.0266973	0.0155985
dmr1040053	chr6	124540450	124540449	+	13979	897012	rs4896942	chr6	125437461	125437461	107	62.7371	0.581325	9899.41	3.15681e-18	0.509057	-0.731252	0.00089991	0.000173605
dmr1040074	chr6	124600431	124600431	+	13741	-10012	rs641498	chr6	124590419	124590419	107	116.07	0.943562	1916.68	9.40561e-09	0.266147	-0.412046	9.999e-05	8.76285e-06
dmr1040084	chr6	124631601	124631600	+	13724	-624052	rs4072794	chr6	124007549	124007549	107	113.092	0.939005	1905.57	4.03463e-06	0.180857	-0.332133	0.00679932	0.00583852
dmr104009	chr1	247882069	247882068	+	16811	-485718	rs56268106	chr1	247396351	247396351	107	89.2154	0.8698	3294.74	4.2458e-07	0.213495	-0.33129	0.0270973	0.0237127
dmr1040123	chr6	124793384	124793383	+	13533	-430340	rs1980605	chr6	124363044	124363044	107	120.783	0.952508	3922.77	2.52683e-05	0.153462	-0.305437	0.0392961	0.0353197
dmr1040178	chr6	124935014	124935013	+	13207	-152321	rs1004249	chr6	124782693	124782693	107	83.343	1.1803	2030.39	7.07024e-07	0.2062	-0.456768	0.0117988	0.0115014
dmr1040200	chr6	125003246	125003245	+	13029	-564591	rs9388335	chr6	124438655	124438655	107	115.84	0.953471	1925.19	5.83192e-06	0.175412	-0.374343	0.00789921	0.00602586
dmr1040250	chr6	125142353	125142352	+	12585	778236	rs1407591	chr6	125920588	125920588	107	88.1287	0.815708	3460.69	2.573e-07	0.220602	0.9766	0.0293971	0.0253439
dmr1040347	chr6	125347533	125347532	+	12004	-198422	rs79085763	chr6	125149111	125149111	107	95.7671	0.827945	2789.85	2.486e-06	0.18797	2.95287	0.0538946	0.0472241
dmr1040420	chr6	125512277	125512276	+	11151	-387040	rs6925901	chr6	125125237	125125237	107	115.568	0.926901	1424.26	2.64104e-05	0.152793	-0.354317	0.029997	0.0244495
dmr1040461	chr6	125656594	125656593	+	10638	-917912	rs561346571	chr6	124738682	124738682	107	112.35	0.942511	1559.67	1.0251e-08	0.264993	2.75001	9.999e-05	1.38993e-05
dmr1040471	chr6	125678016	125678015	+	10607	-901858	rs6923265	chr6	124776158	124776158	107	63.2596	0.712988	10795	5.98518e-13	0.385394	-0.834273	0.0163984	0.00376457
dmr1040493	chr6	125726134	125726133	+	10555	-589046	rs11154293	chr6	125137088	125137088	107	119.142	0.92316	1173.4	1.74554e-05	0.159041	-0.351908	0.0123988	0.010269
dmr1040510	chr6	125801135	125801135	+	10584	-31904	rs9388451	chr6	125769231	125769231	107	124.283	0.927235	1842.7	6.75825e-14	0.409625	-0.510823	9.999e-05	9.23422e-12
dmr1040513	chr6	125809022	125809021	+	10581	-324893	rs6938273	chr6	125484129	125484129	107	31.076	1.5294	1062.29	6.01119e-15	0.435423	1.83176	0.0089991	0.00349421
dmr1040549	chr6	125905515	125905514	+	10594	-782800	rs1008877	chr6	125122715	125122715	107	115.934	0.926515	802.649	1.34684e-05	0.162935	-0.481069	0.00959904	0.00716966
dmr1040560	chr6	125942065	125942065	+	10465	129230	rs17053767	chr6	126071295	126071295	107	97.5853	1.17326	1695.31	1.62743e-05	0.160094	-0.410077	0.0259974	0.0362596
dmr1040573	chr6	125985498	125985497	+	10473	-56247	rs1138820	chr6	125929251	125929251	107	108.003	0.939769	803.556	2.05933e-05	0.156551	-0.322913	0.0216978	0.0198056
dmr1040586	chr6	126057683	126057682	+	10412	-934968	rs1008877	chr6	125122715	125122715	107	118.306	0.914267	801.66	6.1555e-05	0.139923	-0.442552	0.0314969	0.0287946
dmr1040597	chr6	126132786	126132785	+	10222	-992122	rs11154296	chr6	125140664	125140664	107	114.105	0.915572	1016.12	2.97374e-05	0.150997	-0.335513	0.0283972	0.0238061
dmr1040609	chr6	126202839	126202838	+	9899	414218	rs73773107	chr6	126617056	126617056	107	49.8219	1.55531	672.556	7.4839e-08	0.237887	-1.09233	0.0171983	0.0411493
dmr1040616	chr6	126228241	126228241	+	9857	-661675	rs74678597	chr6	125566566	125566566	107	108.641	1.07044	2084.91	8.17647e-06	0.170393	-1.64307	0.00909909	0.0103687
dmr1040624	chr6	126265923	126265922	+	9886	-313179	rs56146063	chr6	125952744	125952744	107	122.778	0.906687	796.968	4.76377e-05	0.143836	-0.400491	0.019898	0.0165385
dmr104062	chr1	247950751	247950750	+	16716	-769015	rs6662770	chr1	247181736	247181736	107	103.144	0.989781	1499.81	1.37138e-05	0.162665	-0.393555	0.0312969	0.030221
dmr1040652	chr6	126407243	126407242	+	9706	282677	rs2746187	chr6	126689919	126689919	107	131.148	0.906779	1853.21	1.19739e-05	0.164697	-0.650221	0.00619938	0.00419683
dmr1040666	chr6	126520800	126520799	+	9650	124680	rs73773113	chr6	126645479	126645479	107	127.501	1.00797	2948.08	9.40635e-06	0.168304	-1.06238	0.00479952	0.00367895
dmr1040704	chr6	126762798	126762797	+	9644	840172	rs4144995	chr6	127602969	127602969	107	124.732	0.916623	996.654	3.54019e-06	0.182783	0.575061	0.00139986	0.00106015
dmr1040708	chr6	126776931	126776930	+	9647	-822091	rs4897162	chr6	125954840	125954840	107	123.708	0.925687	728.235	8.80339e-05	0.134441	-0.399272	0.0291971	0.0247329
dmr1040720	chr6	126797826	126797841	+	9592	85081	rs13213649	chr6	126882922	126882922	107	127.857	0.949973	1960.57	1.07747e-08	0.264325	-0.330974	9.999e-05	1.62838e-06
dmr1040747	chr6	126904667	126904666	+	9580	-979095	rs79601243	chr6	125925572	125925572	107	135.662	0.918991	2603.36	4.6995e-05	0.144043	2.05789	0.0207979	0.0173747
dmr1040799	chr6	127142500	127142499	+	10126	471565	rs9491838	chr6	127614064	127614064	107	117.324	0.966204	2255.59	2.69606e-05	0.152481	0.304914	0.0335966	0.0281691
dmr1040914	chr6	127514696	127514695	+	10880	-271794	rs9398835	chr6	127242902	127242902	107	130.323	0.972922	2729.66	5.36884e-05	0.142012	0.532159	0.0286971	0.0248794
dmr1041022	chr6	127976460	127976460	+	11887	328697	rs17055596	chr6	128305157	128305157	107	99.1944	0.870446	4591.73	2.03448e-06	0.190899	2.8377	0.0478952	0.0376784
dmr1041089	chr6	128273211	128273210	+	12444	-868855	rs6925601	chr6	127404356	127404356	107	115.736	0.948235	964.888	5.86916e-05	0.140651	-0.618666	0.0360964	0.0341528
dmr1041105	chr6	128318029	128318028	+	12493	-439247	rs16753	chr6	127878782	127878782	107	67.7109	0.618226	12175.9	2.86355e-11	0.340049	-0.716613	0.0483952	0.0202277
dmr1041179	chr6	128613245	128613244	+	12579	472646	rs7757097	chr6	129085890	129085890	107	123.081	0.946923	1573.52	7.9674e-06	0.170778	-0.556462	0.00459954	0.00364759
dmr1041236	chr6	128797855	128797854	+	12985	906432	rs80212291	chr6	129704286	129704286	107	119.633	0.938407	1216.78	5.53959e-05	0.141534	-0.616494	0.0339966	0.0311091
dmr1041243	chr6	128816311	128816310	+	13111	161475	rs4243498	chr6	128977785	128977785	107	124.837	0.953392	2867.61	4.43734e-05	0.144917	0.341321	0.0382962	0.0347612
dmr1041244	chr6	128817138	128817137	+	13115	884356	rs12197210	chr6	129701493	129701493	107	118.682	0.930078	1241.84	4.77095e-05	0.143813	-0.624424	0.0327967	0.0302291
dmr1041251	chr6	128843283	128843282	+	13263	199857	rs9402094	chr6	129043139	129043139	107	77.8153	0.667339	3593.27	3.15075e-08	0.249792	0.54825	0.0672933	0.046592
dmr1041295	chr6	129006739	129006738	+	13321	81019	rs4569989	chr6	129087757	129087757	107	113.175	1.09327	4071.66	1.81901e-05	0.15842	-0.362284	0.029797	0.0295932
dmr1041324	chr6	129075781	129075780	+	13232	-6782	rs9398894	chr6	129068999	129068999	107	65.1404	0.740856	15420.9	2.04786e-10	0.315779	-0.133835	0.0689931	0.0390507
dmr1041356	chr6	129191601	129191600	+	13442	275913	rs6917532	chr6	129467513	129467513	107	119.696	0.956937	1527.41	3.69112e-05	0.147718	-0.380858	0.0255974	0.0231967
dmr1041382	chr6	129285210	129285209	+	13831	419077	rs80212291	chr6	129704286	129704286	107	111.253	0.953301	1037.57	4.98151e-05	0.143154	-0.635719	0.0449955	0.0427215
dmr104140	chr1	248120652	248120651	+	15137	-796123	rs35060178	chr1	247324529	247324529	107	115.286	0.98377	1853.76	1.12724e-06	0.199478	-0.432682	0.00079992	0.000906968
dmr1041474	chr6	129538365	129538364	+	14356	930032	rs9492602	chr6	130468396	130468396	107	119.393	0.963015	2042	3.84404e-05	0.147101	-0.290176	0.0358964	0.0318481
dmr1041625	chr6	129910933	129910932	+	14521	-962666	rs4292545	chr6	128948267	128948267	107	119.518	0.933378	4143.43	5.82165e-06	0.175438	0.285495	0.0135986	0.00977466
dmr1041717	chr6	130121134	130121133	+	14579	474662	rs73618087	chr6	130595795	130595795	107	95.0356	0.971558	1547.43	2.59579e-06	0.187337	-0.682602	0.020398	0.0166248
dmr104184	chr1	248262187	248262186	+	14000	601375	rs4437915	chr1	248863561	248863561	107	71.598	0.877057	6171.01	1.03792e-08	0.264827	-0.5844	0.0531947	0.0305565
dmr1041910	chr6	130456523	130456522	+	14855	997625	rs7776445	chr6	131454147	131454147	107	57.6379	0.673389	2471.88	2.19285e-11	0.343278	-0.925431	0.0182982	0.0186989
dmr1041962	chr6	130568895	130568895	+	15073	-2038	rs6932344	chr6	130566857	130566857	107	119.654	0.948421	1835.62	1.23811e-07	0.230882	-0.375786	0.00039996	7.04159e-05
dmr1042051	chr6	130767513	130767512	+	14613	699373	rs55873256	chr6	131466885	131466885	107	67.7005	0.805414	1695.61	9.74604e-09	0.265671	-0.846547	0.020398	0.0237002
dmr1042068	chr6	130792084	130792083	+	14617	927339	rs3861466	chr6	131719422	131719422	107	123.499	0.944284	2396.17	2.75789e-05	0.152138	-0.530176	0.0219978	0.0202734
dmr1042111	chr6	130909328	130909327	+	14464	597400	rs35531223	chr6	131506727	131506727	107	108.944	0.924528	2343.03	1.65901e-05	0.159806	-0.625009	0.0434957	0.0427647
dmr1042137	chr6	130974497	130974496	+	14504	-223713	rs55774061	chr6	130750784	130750784	107	114.105	0.924824	3220.18	2.02559e-06	0.190963	-1.84006	0.00539946	0.00474992
dmr1042140	chr6	130985526	130985525	+	14488	741269	rs7738667	chr6	131726794	131726794	107	113.27	0.947177	1332.13	1.86086e-06	0.1922	-0.641642	0.00189981	0.00179797
dmr1042147	chr6	130994575	130994574	+	14480	440284	rs9492976	chr6	131434858	131434858	107	79.9783	0.936822	1281.34	1.05348e-07	0.233135	-0.668554	0.00939906	0.00792805
dmr1042150	chr6	131001045	131001044	+	14492	433814	rs9492976	chr6	131434858	131434858	107	70.3441	0.833362	1113.92	2.80395e-09	0.282193	-0.667768	0.0039996	0.00511951
dmr1042233	chr6	131161984	131161983	+	14454	561073	rs3904056	chr6	131723056	131723056	107	113.719	0.933305	1428.26	8.11922e-07	0.204211	-0.660623	0.00149985	0.000889235
dmr1042288	chr6	131311082	131311081	+	14069	155804	rs55873256	chr6	131466885	131466885	107	63.6253	0.916756	792.988	2.64193e-08	0.252195	-0.965924	0.0159984	0.0212792
dmr104228	chr1	248348793	248348793	+	13459	-8457	rs35675628	chr1	248340336	248340336	107	111.922	0.997136	1647.83	8.97814e-10	0.296994	-0.418545	9.999e-05	6.34556e-07
dmr1042306	chr6	131346202	131346201	+	14028	380593	rs7738667	chr6	131726794	131726794	107	109.351	0.93411	1234.87	1.05557e-05	0.166583	-0.578683	0.0172983	0.0143759
dmr1042322	chr6	131390474	131390473	+	14002	63674	rs7776445	chr6	131454147	131454147	107	55.4854	0.803635	671.824	3.41219e-09	0.279612	-0.946922	0.0226977	0.0355652
dmr1042323	chr6	131397883	131397882	+	14000	320461	rs6941622	chr6	131718343	131718343	107	115.171	0.928809	1400.18	5.34976e-06	0.17669	-0.600883	0.00679932	0.00505021
dmr1042340	chr6	131426019	131426018	+	14004	42101	rs6899380	chr6	131468119	131468119	107	69.644	0.922603	827.844	1.52197e-07	0.227993	-0.969637	0.020498	0.0267955
dmr1042350	chr6	131475301	131475300	+	13943	-8416	rs55873256	chr6	131466885	131466885	107	59.874	0.792963	2240.57	5.37145e-11	0.332379	-0.901711	0.010099	0.00827844
dmr1042370	chr6	131499866	131499865	+	13926	-23674	rs62422483	chr6	131476192	131476192	107	83.6355	0.917328	1237.68	2.32523e-07	0.222032	-1.01148	0.010099	0.00952934
dmr1042389	chr6	131540298	131540297	+	14017	-73413	rs55873256	chr6	131466885	131466885	107	61.0339	0.560825	3261.79	1.33857e-12	0.376211	-0.926293	0.00809919	0.0117376
dmr1042393	chr6	131546433	131546432	+	14013	-806342	rs55925405	chr6	130740091	130740091	107	104.168	0.982571	1397.9	8.73119e-06	0.169415	-2.27065	0.0184982	0.0172593
dmr1042407	chr6	131586750	131586749	+	14019	136307	rs3904056	chr6	131723056	131723056	107	113.217	0.939587	1346.86	1.88613e-06	0.192003	-0.637882	0.00289971	0.00195336
dmr1042412	chr6	131617195	131617194	+	14025	70829	rs9483319	chr6	131688023	131688023	107	70.783	0.821719	2190.13	3.17148e-09	0.280575	-1.02616	0.00919908	0.00969368
dmr1042486	chr6	131840574	131840573	+	14495	-373689	rs55873256	chr6	131466885	131466885	107	55.6839	0.726102	2303.45	3.27993e-13	0.39217	-0.954166	0.00289971	0.00348812
dmr1042489	chr6	131842806	131842805	+	14509	-729219	rs57910106	chr6	131113587	131113587	107	122.58	0.949352	2451.9	4.14997e-05	0.145936	-0.24829	0.0351965	0.0337716
dmr104249	chr1	248378901	248378900	+	13149	-539356	rs4925737	chr1	247839545	247839545	107	79.623	1.12615	1460.19	3.19758e-08	0.24959	0.484836	0.00159984	0.00122233
dmr1042500	chr6	131870905	131870904	+	14613	-416758	rs7776445	chr6	131454147	131454147	107	63.4163	1.08637	2594.6	4.97087e-09	0.274642	-0.868289	0.0188981	0.0121486
dmr1042523	chr6	131919197	131919196	+	14706	-488568	rs7746579	chr6	131430629	131430629	107	113.74	0.917272	3221.14	1.75677e-05	0.158944	-0.516141	0.0444956	0.0417064
dmr1042536	chr6	131958325	131958324	+	14762	-491440	rs55873256	chr6	131466885	131466885	107	96.1537	0.731806	6222.53	7.41467e-08	0.238016	-0.922083	0.0155984	0.0120618
dmr1042556	chr6	132007049	132007048	+	14698	938962	rs6926601	chr6	132946010	132946010	107	122.642	0.931918	3254.45	6.78606e-06	0.173164	-0.650881	0.00789921	0.00692095
dmr1042572	chr6	132064227	132064226	+	14557	-572068	rs13193371	chr6	131492159	131492159	107	115.913	0.925892	2839.55	2.62287e-06	0.187185	-0.431358	0.00529947	0.00452445
dmr1042595	chr6	132115489	132115488	+	14494	-661342	rs7776445	chr6	131454147	131454147	107	70.9606	0.749509	1605.22	2.9705e-08	0.250597	-0.936148	0.0337966	0.0355099
dmr1042666	chr6	132340165	132340164	+	14545	-835642	rs60378760	chr6	131504523	131504523	107	71.5667	0.783584	2147.14	3.59416e-09	0.278928	-0.630348	0.010499	0.0115444
dmr1042706	chr6	132459615	132459614	+	14482	-992730	rs55873256	chr6	131466885	131466885	107	63.688	0.747322	1852.12	1.48979e-09	0.290447	-0.938451	0.0235976	0.0235733
dmr1042801	chr6	132674638	132674637	+	14390	-947844	rs7738667	chr6	131726794	131726794	107	86.8748	0.989485	1103.43	9.09e-07	0.202585	-0.453659	0.0138986	0.0112952
dmr1042802	chr6	132674928	132674927	+	14390	-895458	rs7758525	chr6	131779470	131779470	107	108.369	0.942301	1795.56	8.14031e-06	0.170459	-0.370832	0.0193981	0.0167266
dmr1042807	chr6	132685164	132685163	+	14361	-728385	rs9483362	chr6	131956779	131956779	107	77.4392	0.959444	1060.11	5.85971e-09	0.272459	-0.529136	0.00269973	0.00108161
dmr104282	chr1	248439645	248439645	+	12579	-100034	rs28895420	chr1	248339611	248339611	107	106.99	0.933814	2152.3	2.10032e-06	0.190434	3.61509	0.00819918	0.00662861
dmr10429	chr1	14726836	14726859	+	16557	291581	rs938252	chr1	15018440	15018440	107	121.023	0.913865	8359.83	1.37657e-05	0.162608	0.203495	0.0466953	0.04303
dmr1043005	chr6	133160853	133160852	+	14592	777763	rs9483632	chr6	133938615	133938615	107	90.8037	0.937963	26264.6	3.70942e-10	0.308286	-0.722851	0.00549945	0.000361557
dmr1043049	chr6	133273508	133273508	+	14540	7042	rs9321398	chr6	133280550	133280550	107	125.171	0.948318	4031.42	5.93442e-06	0.175154	-0.403518	0.00679932	0.00525257
dmr1043103	chr6	133390583	133390582	+	14521	-794376	rs4631322	chr6	132596207	132596207	107	118.066	0.979615	2008.58	2.54963e-05	0.153326	-0.42066	0.0206979	0.0210953
dmr1043105	chr6	133393448	133393447	+	14513	101837	rs11969724	chr6	133495284	133495284	107	87.5018	0.797653	12672.3	3.7776e-08	0.247309	-0.851486	0.039896	0.0236422
dmr104319	chr1	248562237	248562237	+	11343	-38565	rs140980930	chr1	248523672	248523672	107	84.8059	0.957924	788.699	8.07017e-16	0.455995	0.495909	9.999e-05	1.52057e-09
dmr1043231	chr6	133762548	133762547	+	14124	448871	rs75244486	chr6	134211418	134211418	107	75.9554	0.981643	12149.5	1.58808e-09	0.289618	-0.876441	0.0209979	0.00508649
dmr1043291	chr6	133951260	133951259	+	13655	-311683	rs9483596	chr6	133639577	133639577	107	62.1311	1.01052	3919.47	4.31921e-09	0.276502	3.83208	0.0477952	0.0294065
dmr1043316	chr6	134019600	134019599	+	13721	665772	rs7742630	chr6	134685371	134685371	107	114.617	0.945377	1180.92	6.73437e-06	0.173278	-0.530819	0.00549945	0.00516864
dmr1043356	chr6	134115813	134115812	+	13761	-5618	rs55817816	chr6	134110195	134110195	107	85.8821	0.661847	21351.3	6.05233e-09	0.27203	-0.801047	0.0620938	0.0291029
dmr1043358	chr6	134117432	134117431	+	13755	604831	rs9494043	chr6	134722262	134722262	107	105.683	0.849015	2877.39	7.76125e-06	0.171168	-1.64215	0.0455954	0.0462649
dmr104340	chr1	248611069	248611068	+	10958	-493302	rs141164080	chr1	248117766	248117767	107	82.7474	0.934157	847.52	3.05764e-06	0.184936	-0.791449	0.0447955	0.0438532
dmr1043506	chr6	134375596	134375596	+	13414	1262	rs9493925	chr6	134376858	134376858	107	119.696	0.9321	2110.53	1.46985e-05	0.161624	-0.393399	0.0147985	0.013488
dmr1043513	chr6	134395073	134395072	+	13438	570295	rs13199205	chr6	134965367	134965367	107	118.567	0.966615	2131.86	2.19791e-05	0.155568	-0.271457	0.020398	0.0193728
dmr1043556	chr6	134453293	134453293	+	13379	-7956	rs6910954	chr6	134445337	134445337	107	116.362	0.915325	2981.49	5.85064e-11	0.331331	0.265574	9.999e-05	1.15722e-07
dmr1043572	chr6	134471790	134471789	+	13394	-31812	rs12199216	chr6	134439978	134439978	107	111.942	0.955207	1619.57	3.105e-05	0.150342	0.371425	0.0417958	0.0384604
dmr1043606	chr6	134556488	134556487	+	13451	613862	rs7775140	chr6	135170349	135170349	107	86.1434	0.913874	10809.9	6.72454e-08	0.239368	-0.397179	0.0377962	0.0207253
dmr1043634	chr6	134611034	134611033	+	13357	229413	rs149402076	chr6	134840446	134840446	107	122.308	0.95694	2917.11	4.57456e-05	0.144453	1.6484	0.0443956	0.0437406
dmr1043635	chr6	134611605	134611604	+	13353	-117532	rs150817970	chr6	134494072	134494073	107	44.7331	1.4517	3973.52	6.33092e-11	0.330361	20.9506	0.0258974	0.0260317
dmr1043662	chr6	134668834	134668833	+	13416	441347	rs6920211	chr6	135110180	135110180	107	110.574	0.951374	4387.04	4.04165e-06	0.180832	-0.419711	0.0205979	0.0153581
dmr1043803	chr6	134932420	134932419	+	13481	6746	rs7754722	chr6	134939165	134939165	107	124.482	0.926431	2371.89	6.43227e-12	0.357923	-0.444239	9.999e-05	1.52644e-09
dmr1043808	chr6	134939298	134939298	+	13480	-24266	rs397688659	chr6	134915032	134915032	107	120.845	1.0108	5380.33	4.15849e-06	0.180412	0.22791	0.00669933	0.00500404
dmr1043827	chr6	134984071	134984070	+	13548	192993	rs1320960	chr6	135177063	135177063	107	102.57	0.933439	1824.78	5.01682e-07	0.211114	-0.378371	0.00349965	0.00248946
dmr1043884	chr6	135161177	135161176	+	13092	-956528	rs113177503	chr6	134204649	134204649	107	36.7499	1.51248	2578.78	3.88785e-12	0.363844	8.645	0.0119988	0.032164
dmr1043936	chr6	135275694	135275693	+	12946	-782678	rs6914099	chr6	134493016	134493016	107	25.7155	1.83557	2387.32	2.27839e-15	0.445455	-246.01	0.0145985	0.0448273
dmr1043961	chr6	135371709	135371708	+	12750	-3012	rs2614284	chr6	135368697	135368697	107	121.075	0.956056	1463.55	3.02681e-08	0.25034	-0.416817	9.999e-05	9.53165e-06
dmr1044110	chr6	135902851	135902850	+	11843	963270	rs6420759	chr6	136866120	136866120	107	123.541	0.91658	918.153	0.000118566	0.129861	0.327406	0.0472953	0.0437502
dmr104421	chr1	248763676	248763675	+	9637	40663	rs6604750	chr1	248804338	248804338	107	71.7339	0.874472	1342.95	2.64196e-08	0.252195	-0.806155	0.019798	0.0139713
dmr1044243	chr6	136329339	136329338	+	12418	584849	rs7756291	chr6	136914187	136914187	107	122.298	0.94387	1392.71	3.20552e-05	0.149859	0.296952	0.0189981	0.0158013
dmr1044247	chr6	136335758	136335757	+	12435	673255	rs369224024	chr6	137009012	137009012	107	106.519	0.917985	2810.24	3.42328e-06	0.183277	1.70791	0.0185981	0.0151642
dmr1044313	chr6	136531627	136531626	+	12751	312485	rs9376236	chr6	136844111	136844111	107	119.508	0.927517	1037.25	4.28966e-05	0.145432	0.36496	0.0235976	0.021841
dmr1044341	chr6	136593451	136593450	+	12913	200170	rs35898099	chr6	136793620	136793620	107	126.948	0.927815	4084.64	2.97332e-05	0.150999	0.451398	0.0348965	0.0294381
dmr1044468	chr6	136935976	136935975	+	12974	551675	rs734669	chr6	137487650	137487650	107	89.6752	0.942139	1351.6	1.04782e-06	0.200534	-0.417244	0.0158984	0.0141478
dmr1044535	chr6	137070034	137070033	+	13247	529047	rs526077	chr6	137599080	137599080	107	118.181	0.949762	2415.03	1.11549e-06	0.199629	0.280604	0.00119988	0.00108524
dmr1044836	chr6	137719305	137719304	+	14731	773870	rs4896368	chr6	138493174	138493174	107	78.808	0.85266	1941.85	2.6581e-07	0.220142	0.472608	0.039596	0.0369557
dmr1044955	chr6	137990903	137990902	+	15025	-1801	rs6937869	chr6	137989102	137989102	107	117.763	0.952685	1723.87	1.35636e-06	0.196798	-0.343031	0.00129987	0.00098881
dmr10449	chr1	14745919	14745918	+	16591	-373632	rs7517101	chr1	14372287	14372287	107	88.787	0.920926	2031.91	1.06183e-06	0.200342	1.92068	0.0253975	0.025326
dmr1045045	chr6	138179598	138179597	+	14867	820192	rs73566891	chr6	138999789	138999789	107	116.969	1.02168	7296.67	1.19921e-05	0.164675	2.18619	0.0338966	0.0310014
dmr1045059	chr6	138213055	138213054	+	14952	-127444	rs55969100	chr6	138085610	138085611	107	98.2018	0.920994	2732.09	6.90766e-07	0.206534	-0.51281	0.0117988	0.00844535
dmr104505	chr10	48144	48196	+	7117	39862	rs4242802	chr10	88058	88058	107	109.027	1.13919	1667.69	6.39844e-11	0.330231	-0.27313	9.999e-05	6.6707e-09
dmr1045105	chr6	138311480	138311479	+	14960	-167906	rs7771146	chr6	138143574	138143574	107	104.837	0.836575	5324.73	1.14474e-06	0.199255	-0.272953	0.0228977	0.0182955
dmr1045134	chr6	138380489	138380489	+	14968	-16205	rs11154970	chr6	138364284	138364284	107	101.222	0.872934	3102.93	3.08298e-08	0.250089	-0.550222	0.00069993	0.000688022
dmr1045218	chr6	138523565	138523564	+	14958	897795	rs9321717	chr6	139421359	139421359	107	115.265	0.962894	1586.13	3.76653e-05	0.14741	0.383453	0.0369963	0.0340514
dmr104522	chr10	84191	84190	+	7401	494873	rs12256254	chr10	579063	579063	107	71.7234	0.776919	779.505	5.28061e-08	0.242706	3.6029	0.0189981	0.0220172
dmr1045523	chr6	139108517	139108517	+	13920	-2865	rs4389781	chr6	139105652	139105652	107	120.939	0.95934	2057.77	1.50751e-10	0.319613	-0.457198	9.999e-05	4.17574e-08
dmr1045581	chr6	139224522	139224521	+	13504	-18169	rs2149047	chr6	139206353	139206353	107	105.454	0.943757	1499.7	1.02292e-05	0.167052	-0.405876	0.0270973	0.02263
dmr104562	chr10	193775	193774	+	8320	825418	rs2127607	chr10	1019192	1019192	107	64.8583	0.755296	5898.95	3.92772e-11	0.336207	0.662518	0.0273973	0.00860687
dmr104563	chr10	194605	194604	+	8324	824588	rs2127607	chr10	1019192	1019192	107	61.4937	0.795647	5685.09	3.0126e-12	0.366824	0.654983	0.0141986	0.00344063
dmr1045652	chr6	139347570	139347569	+	13153	-619020	rs145186084	chr6	138728550	138728550	107	66.0704	0.905515	3754.37	1.27147e-08	0.262099	1.59928	0.0546945	0.0428628
dmr104571	chr10	234764	234763	+	8688	140637	rs150593600	chr10	375400	375400	107	82.2771	0.795994	2020.63	2.54259e-07	0.22077	2.66823	0.0376962	0.033039
dmr1045724	chr6	139490552	139490551	+	12646	-285	rs4896463	chr6	139490267	139490267	107	113.259	0.964797	1912.49	1.04623e-05	0.166716	-0.264137	0.0138986	0.0130265
dmr1045750	chr6	139530848	139530847	+	12531	786478	rs17069919	chr6	140317325	140317325	107	108.108	0.882469	2610.36	4.67509e-06	0.178683	-1.3713	0.0219978	0.0192821
dmr1045756	chr6	139544095	139544094	+	12479	-5223	rs6570352	chr6	139538872	139538872	107	104.701	0.946728	2184.08	2.39635e-06	0.188507	-0.528768	0.0108989	0.00893632
dmr104576	chr10	247483	247482	+	8736	850653	rs114331367	chr10	1098135	1098135	107	82.831	0.87952	4064.56	2.36411e-07	0.221798	2.60327	0.0530947	0.0367165
dmr1045806	chr6	139631611	139631610	+	12221	2677	rs7738637	chr6	139634287	139634287	107	120.72	0.924027	2054.16	1.45273e-10	0.320075	-0.361253	9.999e-05	7.91398e-08
dmr1045850	chr6	139718503	139718502	+	11990	720764	rs12209778	chr6	140439266	140439266	107	67.805	0.995201	807.224	4.00237e-07	0.214335	-0.970678	0.0389961	0.0448344
dmr104587	chr10	277735	277734	+	8939	741458	rs2127607	chr10	1019192	1019192	107	88.0138	0.7004	3519.26	9.32589e-08	0.234832	0.667876	0.0342966	0.025202
dmr1045975	chr6	140175970	140175969	+	11135	991063	rs1452993	chr6	141167032	141167032	107	81.1382	0.937176	2993.71	1.50915e-08	0.259789	-0.866226	0.00429957	0.00375554
dmr1045993	chr6	140340814	140340813	+	11013	686795	rs12528267	chr6	141027608	141027608	107	109.027	0.959889	1617.85	2.97972e-05	0.150966	0.657668	0.0474953	0.0458952
dmr1046025	chr6	140501091	140501090	+	11054	285916	rs73569776	chr6	140787006	140787006	107	71.7757	0.826199	2963.12	4.11091e-10	0.306982	2.31811	0.00489951	0.00335984
dmr1046051	chr6	140638892	140638891	+	10999	541025	rs13197812	chr6	141179916	141179916	107	128.766	0.935593	2200.69	6.20211e-05	0.139807	-0.411651	0.0361964	0.0313791
dmr1046062	chr6	140679400	140679400	+	10948	-686819	rs1416288	chr6	139992581	139992581	107	125.317	0.916499	1259.56	1.39875e-05	0.162368	0.294249	0.00679932	0.00538442
dmr1046065	chr6	140692700	140692699	+	10976	185877	rs11325294	chr6	140878576	140878577	107	104.346	0.99804	2638.2	1.33796e-05	0.163035	-0.247815	0.050395	0.0445202
dmr1046090	chr6	140778647	140778646	+	11249	-797837	rs9403133	chr6	139980810	139980810	107	122.851	0.953008	1192.67	6.5513e-05	0.13897	-0.298517	0.0276972	0.027013
dmr1046127	chr6	140898006	140898005	+	11459	488853	rs12194787	chr6	141386858	141386858	107	125.735	0.934787	1791.13	5.83189e-05	0.140748	1.66431	0.0337966	0.0303793
dmr1046199	chr6	141148669	141148668	+	11843	411329	rs9496073	chr6	141559997	141559997	107	96.3313	0.951611	3065.44	1.00459e-07	0.233797	5.41433	0.00309969	0.00188011
dmr1046259	chr6	141328188	141328243	+	12459	-460452	rs72990158	chr6	140867736	140867736	107	80.6575	1.20247	3359.96	7.24859e-07	0.205842	0.902793	0.0324968	0.0284992
dmr1046280	chr6	141409898	141409898	+	12532	-45942	rs138811393	chr6	141363952	141363956	107	122.507	0.928903	2416.36	2.14503e-07	0.22317	-0.495376	0.00049995	0.000139586
dmr1046407	chr6	141820017	141820017	+	13257	-170587	rs140663971	chr6	141649430	141649430	107	119.393	0.958354	2305.44	1.35368e-05	0.162859	2.37441	0.0138986	0.0121004
dmr104641	chr10	347710	347709	+	9488	-83330	rs10430750	chr10	264380	264380	107	114.388	0.950439	1060.83	2.62676e-05	0.152875	-0.40366	0.0190981	0.0182894
dmr1046432	chr6	141937370	141937369	+	13390	-434633	rs11155188	chr6	141502737	141502737	107	118.996	1.02326	3276.81	1.14432e-05	0.165376	-1.39476	0.0134987	0.0107198
dmr1046470	chr6	142083333	142083332	+	13511	223869	rs9399399	chr6	142307201	142307201	107	121.43	0.964115	1674.23	5.33744e-05	0.142101	-0.571504	0.0339966	0.0317725
dmr104647	chr10	351081	351080	+	9521	738386	rs115601027	chr10	1089466	1089466	107	81.9219	0.866704	5956.72	1.72508e-07	0.226236	2.30527	0.0649935	0.0482751
dmr104656	chr10	355185	355184	+	9602	-195272	rs9419496	chr10	159913	159913	107	115.798	0.964664	1456.12	1.60713e-05	0.160283	0.342284	0.0131987	0.0124097
dmr1046598	chr6	142545708	142545707	+	13294	-538560	rs4596499	chr6	142007148	142007148	107	115.85	0.946617	1504.25	3.72618e-05	0.147574	0.512582	0.0371963	0.0326403
dmr10465	chr1	14766904	14766903	+	16641	-35498	rs7532249	chr1	14731406	14731406	107	105.516	0.922162	1719.13	1.26266e-05	0.163903	-0.452625	0.0392961	0.0338895
dmr1046626	chr6	142617765	142617764	+	13472	-629953	rs143765631	chr6	141987812	141987812	107	124.628	0.937444	3800.7	2.66954e-05	0.152631	-2.64553	0.0312969	0.0283107
dmr1046640	chr6	142652065	142652064	+	13494	104723	rs74496601	chr6	142756787	142756787	107	110.574	0.929715	2056.67	1.74002e-05	0.159088	2.71571	0.0355964	0.0339682
dmr1046647	chr6	142680511	142680511	+	13505	-114246	rs702296	chr6	142566265	142566265	107	96.9374	0.900553	4417.49	6.23395e-10	0.301675	-0.266852	0.00029997	5.42908e-05
dmr1046702	chr6	142823365	142823364	+	13438	148924	rs78409976	chr6	142972288	142972288	107	97.0001	1.03241	4169.45	3.91659e-06	0.181295	0.528494	0.0465953	0.0405062
dmr1046719	chr6	142876932	142876931	+	13379	-857372	rs4896567	chr6	142019560	142019560	107	101.681	0.949026	1231.83	4.95817e-06	0.177814	0.78205	0.0163984	0.0134834
dmr1046741	chr6	142934977	142934976	+	13293	427565	rs6922572	chr6	143362541	143362541	107	121.012	0.939663	2141.15	6.66701e-06	0.173427	0.284692	0.00649935	0.00510356
dmr1047026	chr6	143637474	143637473	+	13336	-296365	rs11757293	chr6	143341109	143341109	107	30.5535	1.00044	1039.9	3.14989e-17	0.487685	1.99203	0.010399	0.00751126
dmr1047125	chr6	143803898	143803897	+	13307	726957	rs9399478	chr6	144530854	144530854	107	121.88	0.915043	1780.25	2.88854e-05	0.151437	0.297434	0.0263974	0.0210385
dmr1047323	chr6	144252908	144252907	+	13785	-985885	rs73781138	chr6	143267023	143267023	107	70.7308	1.06464	2150.9	1.54806e-07	0.227755	2.45353	0.029697	0.0340038
dmr1047479	chr6	144602293	144602292	+	13840	-675927	rs146422481	chr6	143926366	143926366	107	116.551	0.954067	2572.93	1.83239e-05	0.15831	-0.894704	0.0248975	0.0240441
dmr104754	chr10	476618	476617	+	10850	542575	rs2127607	chr10	1019192	1019192	107	72.6116	0.689792	4403.29	6.68869e-10	0.300774	0.673827	0.019598	0.0133371
dmr1047639	chr6	145022776	145022775	+	13403	-418236	rs9497015	chr6	144604540	144604540	107	85.3283	0.940707	4211.6	6.49035e-07	0.207428	0.631951	0.0685931	0.0460555
dmr104763	chr10	485967	485975	+	10965	506125	rs17221463	chr10	992100	992100	107	56.9796	1.52564	2304.17	1.16927e-08	0.263226	1.54472	0.00929907	0.0136285
dmr1047659	chr6	145082732	145082731	+	13379	165379	rs474562	chr6	145248110	145248110	107	120.354	0.91295	951.995	6.22891e-05	0.139741	-0.334274	0.0320968	0.0295637
dmr1047745	chr6	145299196	145299195	+	12829	49920	rs7751694	chr6	145349115	145349115	107	114.826	1.01106	2511.6	7.09804e-06	0.172497	-0.289826	0.00969903	0.00773061
dmr1047845	chr6	145625777	145625776	+	12665	-872115	rs13198393	chr6	144753662	144753662	107	93.8758	0.920849	1920.46	1.02842e-06	0.200804	-0.773072	0.0158984	0.0136125
dmr1047850	chr6	145663560	145663560	+	12780	-176376	rs448939	chr6	145487184	145487184	107	123.552	0.91859	1290.23	4.04751e-05	0.146317	0.38332	0.020298	0.0192725
dmr1047862	chr6	145703111	145703111	+	12794	-898549	rs9403611	chr6	144804562	144804562	107	95.5581	0.907534	1157.03	7.64196e-06	0.171399	0.877531	0.0405959	0.0389915
dmr1047888	chr6	145814427	145814426	+	12855	-944663	rs58627651	chr6	144869764	144869764	107	22.215	1.18511	498.16	3.60128e-21	0.567039	-1.32087	0.00229977	0.00381094
dmr1047919	chr6	145965949	145965948	+	12779	720170	rs145683141	chr6	146686118	146686118	107	85.4746	0.826178	4772.85	1.44955e-08	0.260333	2.69378	0.0105989	0.00620593
dmr1047963	chr6	146160082	146160081	+	12544	-796155	rs6930235	chr6	145363927	145363927	107	96.0701	0.845221	4928.19	2.80862e-07	0.219363	1.20923	0.0209979	0.0132679
dmr1047993	chr6	146287351	146287350	+	12246	326869	rs62436218	chr6	146614219	146614219	107	112.747	1.10475	2564.19	2.68973e-05	0.152517	-0.363917	0.0285971	0.0279984
dmr1048002	chr6	146336532	146336531	+	12166	311591	rs139001758	chr6	146648122	146648122	107	99.8632	1.1619	3210.58	1.16149e-05	0.165153	-0.312311	0.039596	0.0427633
dmr1048014	chr6	146376365	146376364	+	12055	-478269	rs2265470	chr6	145898096	145898096	107	101.598	1.04629	4336.3	2.91248e-06	0.18565	0.396912	0.0273973	0.0183095
dmr1048098	chr6	146652317	146652316	+	12072	1	rs9322069	chr6	146652317	146652317	107	100.856	0.801489	4941.87	1.74503e-08	0.257827	-0.284388	0.00279972	0.00126398
dmr1048174	chr6	146881340	146881340	+	12668	-22457	rs6926089	chr6	146858883	146858883	107	126.718	0.921698	2825.19	6.27362e-10	0.301594	0.308643	9.999e-05	1.8337e-07
dmr1048184	chr6	146904868	146904867	+	12719	-277673	rs147168097	chr6	146627192	146627195	107	117.292	0.905544	1070.13	7.19932e-05	0.137526	-0.498395	0.0530947	0.0484173
dmr1048198	chr6	146962716	146962715	+	12907	-335521	rs147168097	chr6	146627192	146627195	107	121.148	0.915945	1644.79	5.14428e-06	0.17727	-0.541875	0.00449955	0.00349631
dmr104823	chr10	556338	556393	+	11638	541742	rs114331367	chr10	1098135	1098135	107	46.7916	1.04898	4976.02	1.86285e-11	0.345244	2.33638	0.049695	0.0388257
dmr104825	chr10	557221	557220	+	11643	-220497	rs4366415	chr10	336724	336724	107	34.9944	1.72504	1643.83	4.85874e-15	0.437639	0.479889	0.00069993	0.000380281
dmr1048271	chr6	147249588	147249588	+	13729	58694	rs1496030	chr6	147308282	147308282	107	111.692	0.939279	1956.41	3.95395e-09	0.277669	0.357394	9.999e-05	7.76023e-06
dmr1048328	chr6	147494998	147494997	+	14067	-19058	rs387454	chr6	147475940	147475940	107	118.797	0.939241	2149.16	1.81478e-05	0.158455	-0.348389	0.0187981	0.017774
dmr1048345	chr6	147538270	147538269	+	14223	353735	rs684875	chr6	147892004	147892004	107	109.978	0.965345	1195.4	2.4883e-05	0.153694	0.354517	0.029597	0.0261935
dmr1048348	chr6	147541230	147541229	+	14235	713940	rs4896979	chr6	148255169	148255169	107	74.6597	0.596453	20066.1	3.36714e-11	0.338082	3.74912	0.0253975	0.0138538
dmr1048433	chr6	147683013	147683012	+	14438	-704776	rs6903137	chr6	146978237	146978237	107	118.243	0.953744	3412.78	9.98542e-07	0.201229	-0.27613	0.00169983	0.00129433
dmr104843	chr10	578356	578355	+	11878	875953	rs111475130	chr10	1454308	1454308	107	76.1539	0.935525	1064.02	6.05137e-07	0.208432	-0.877153	0.0325967	0.0353722
dmr1048509	chr6	147861060	147861059	+	14451	92566	rs3861444	chr6	147953625	147953625	107	108.745	0.95653	1740.85	7.89236e-06	0.170919	-0.544323	0.0170983	0.0142274
dmr104851	chr10	587997	587996	+	12027	-323617	rs10430750	chr10	264380	264380	107	114.074	0.972899	1589.9	4.66129e-05	0.144167	-0.387239	0.0448955	0.0448261
dmr104853	chr10	589638	589637	+	12056	431707	rs3812656	chr10	1021344	1021344	107	109.236	0.841595	6398.05	1.06443e-06	0.200306	0.267071	0.0172983	0.0127623
dmr104856	chr10	596695	596694	+	12134	697838	rs75423379	chr10	1294532	1294532	107	36.5305	1.42215	2546.51	3.55054e-12	0.364906	3.90728	0.0211979	0.0416207
dmr1048579	chr6	147985582	147985581	+	14731	-156673	rs10457820	chr6	147828909	147828909	107	73.0087	0.938184	24090.1	1.98966e-10	0.316141	2.19473	0.0205979	0.00530975
dmr1048643	chr6	148109436	148109435	+	14839	-523044	rs9390479	chr6	147586392	147586392	107	107.575	0.95066	2458.39	2.29176e-07	0.222237	-0.887536	0.00109989	0.000774243
dmr1048655	chr6	148140025	148140024	+	14994	-302166	rs62435071	chr6	147837859	147837859	107	117.491	0.919126	6495.93	6.88453e-06	0.17295	-239.325	0.0255974	0.0226668
dmr1048793	chr6	148368771	148368770	+	15721	732886	rs7753823	chr6	149101656	149101656	107	93.0607	0.941391	1709.04	1.89322e-06	0.191949	0.553352	0.0235976	0.0198015
dmr104882	chr10	638071	638070	+	12575	-107732	rs12265460	chr10	530339	530339	107	107.209	0.897074	3424.23	7.10687e-06	0.172478	0.530845	0.0408959	0.0360391
dmr1048933	chr6	148585907	148585906	+	15764	-55169	rs75260517	chr6	148530738	148530738	107	111.368	0.956303	1820.34	3.09984e-05	0.150367	2.6598	0.0443956	0.0446886
dmr1048995	chr6	148687927	148687926	+	15274	11795	rs3923520	chr6	148699721	148699721	107	109.769	0.954616	2707.77	1.19324e-10	0.322525	-0.340304	9.999e-05	3.83137e-07
dmr1049000	chr6	148695114	148695114	+	15241	442	rs7453519	chr6	148695556	148695556	107	108.536	0.974513	1667.47	1.18696e-08	0.263025	-0.496153	9.999e-05	2.08392e-05
dmr1049042	chr6	148776860	148776859	+	15069	-673595	rs9485246	chr6	148103265	148103265	107	41.4938	1.40779	5792.66	1.08855e-11	0.35168	-0.692302	0.0246975	0.0481661
dmr104909	chr10	688018	688017	+	13135	331175	rs2127607	chr10	1019192	1019192	107	64.4717	0.690748	3887.4	9.61547e-10	0.296111	0.683283	0.0583942	0.0401522
dmr1049116	chr6	148924729	148924728	+	14904	574868	rs7756450	chr6	149499596	149499596	107	69.8948	1.00213	5463.77	4.27169e-09	0.276648	0.414166	0.0221978	0.0114209
dmr1049192	chr6	149050775	149050774	+	15130	-244403	rs59143893	chr6	148806372	148806372	107	109.257	0.817489	17114.9	1.16692e-06	0.198977	-1.6013	0.0517948	0.0349874
dmr1049351	chr6	149330070	149330069	+	15425	-264887	rs189237191	chr6	149065183	149065183	107	64.1687	0.819183	2329.32	2.52075e-09	0.283589	-2.80614	0.0246975	0.0233284
dmr1049359	chr6	149346540	149346539	+	15443	933366	rs9384331	chr6	150279905	150279905	107	98.2018	0.90666	6147.39	1.60216e-06	0.194379	-0.559165	0.0459954	0.0381253
dmr1049400	chr6	149437614	149437613	+	15635	15483	rs372238	chr6	149453096	149453096	107	114.189	0.946382	1758.48	2.67681e-06	0.186887	-0.381159	0.00279972	0.00307908
dmr1049530	chr6	149765143	149765143	+	15649	-817658	rs7747823	chr6	148947485	148947485	107	28.9861	1.86794	6769.64	1.8945e-17	0.492486	2.62965	0.00039996	0.00414016
dmr1049585	chr6	149845380	149845379	+	15674	-459962	rs12197598	chr6	149385418	149385418	107	113.52	0.881059	7409.42	4.73879e-06	0.178483	-0.515078	0.0409959	0.0301201
dmr1049647	chr6	149940766	149940765	+	15621	134278	rs116815785	chr6	150075043	150075043	107	105.537	0.932824	4071.39	3.2461e-06	0.184058	-0.628469	0.0223978	0.0208277
dmr1049752	chr6	150112892	150112892	+	16083	-8940	rs55671013	chr6	150103951	150103952	107	115.777	0.962406	4058.28	1.11608e-06	0.199621	-0.379212	0.00339966	0.0021215
dmr1049773	chr6	150144087	150144086	+	16046	973969	rs67613851	chr6	151118055	151118056	107	120.929	0.942413	5193.96	7.57551e-06	0.171529	0.272203	0.0142986	0.0133119
dmr1049841	chr6	150239882	150239881	+	16003	506954	rs35632400	chr6	150746835	150746835	107	64.4926	0.656204	2390.74	2.08303e-10	0.315565	-0.584657	0.0115988	0.0187942
dmr105016	chr10	796257	796256	+	14038	-180215	rs79339974	chr10	616042	616042	107	44.0121	0.722123	24212.6	7.28514e-16	0.457023	-0.989577	0.0585941	0.0274614
dmr1050236	chr6	150852881	150852880	+	16846	908666	rs73780860	chr6	151761546	151761546	107	59.3725	1.35972	31606.9	5.23292e-10	0.303911	2.07153	0.0458954	0.0440682
dmr105025	chr10	806582	806582	+	14103	69960	rs11253488	chr10	876542	876542	107	84.7641	0.893806	2863.71	3.6955e-08	0.24761	-0.615494	0.00649935	0.00542553
dmr105031	chr10	813582	813581	+	14160	205611	rs2127607	chr10	1019192	1019192	107	66.4152	0.682232	4456.78	1.2224e-09	0.293011	0.647738	0.0553945	0.0400144
dmr1050358	chr6	151019870	151019869	+	16417	306952	rs5880924	chr6	151326821	151326821	107	110.135	0.952938	2656.86	1.06365e-05	0.166469	-0.436993	0.0266973	0.0253707
dmr1050511	chr6	151248331	151248330	+	16096	-420390	rs803413	chr6	150827941	150827941	107	112.58	0.957406	4562.74	4.88501e-06	0.178034	-0.685634	0.0184982	0.0153501
dmr105052	chr10	871391	871391	+	14778	-4505	rs11253480	chr10	866886	866886	107	82.9459	0.904207	1935.82	9.90556e-10	0.295728	-0.653403	0.00089991	0.000354829
dmr1050568	chr6	151324913	151324912	+	15941	30471	rs9478199	chr6	151355383	151355383	107	109.571	0.924043	4076.87	7.76242e-06	0.171166	0.254428	0.030497	0.0331903
dmr1050617	chr6	151412830	151412829	+	15761	200650	rs11155800	chr6	151613479	151613479	107	70.3964	0.926777	1281.89	2.0486e-07	0.223818	-0.548935	0.0384962	0.0428541
dmr1050655	chr6	151492111	151492110	+	15555	27439	rs9397422	chr6	151519549	151519549	107	106.728	0.801963	32540.6	4.54989e-07	0.212508	-0.283401	0.0580942	0.0373369
dmr1050718	chr6	151588043	151588042	+	15514	28826	rs12210699	chr6	151616868	151616868	107	98.881	0.953993	2423.5	9.5983e-07	0.2018	-0.609286	0.00839916	0.00774444
dmr105080	chr10	934128	934127	+	15500	360405	rs75423379	chr10	1294532	1294532	107	42.2462	1.4205	22577.2	2.11137e-13	0.397087	3.94221	0.0180982	0.0271578
dmr1050827	chr6	151808750	151808749	+	15464	-512055	rs9479006	chr6	151296695	151296695	107	126.54	0.942536	6446.52	3.2897e-05	0.149466	-0.435302	0.0493951	0.0487349
dmr1050858	chr6	151904471	151904470	+	15415	775470	rs9384027	chr6	152679940	152679940	107	118.985	0.969405	2823.34	4.47367e-07	0.212749	-0.35508	0.00069993	0.000372397
dmr1050865	chr6	151938546	151938545	+	15372	745279	rs66911363	chr6	152683824	152683826	107	68.2752	0.794643	2826.1	2.71903e-09	0.282596	-0.926613	0.0188981	0.0181416
dmr1050887	chr6	151973919	151973918	+	15319	710176	rs7751717	chr6	152684094	152684094	107	81.1068	0.741628	3995.78	6.91945e-11	0.329268	-0.902002	0.00069993	0.000761646
dmr1050925	chr6	152052597	152052596	+	15096	-737469	rs75656352	chr6	151315128	151315128	107	80.8874	0.742301	9180.79	5.30859e-09	0.273771	1.93186	0.0308969	0.0167875
dmr1050948	chr6	152093493	152093659	+	15059	40954	rs35298242	chr6	152134613	152134613	107	73.9282	1.17366	5100	3.42294e-08	0.248659	0.954707	0.0171983	0.0111163
dmr1050953	chr6	152106714	152106713	+	15015	208162	rs7761707	chr6	152314875	152314875	107	81.8592	0.940767	1519.66	3.36511e-07	0.216801	0.302244	0.0149985	0.0164984
dmr1051130	chr6	152414349	152414348	+	14745	830764	rs9479570	chr6	153245112	153245112	107	114.921	0.930143	1638.06	3.0404e-05	0.150661	-0.465908	0.0344966	0.0331654
dmr1051152	chr6	152479620	152479619	+	14783	766101	rs7755493	chr6	153245720	153245720	107	112.099	0.951403	1402.17	1.73035e-05	0.159172	-0.521722	0.0212979	0.0189367
dmr1051184	chr6	152562233	152562233	+	14785	250407	rs311332	chr6	152812640	152812640	107	96.4567	0.978294	3715.24	5.81451e-07	0.209004	-0.555735	0.00989901	0.00871585
dmr1051219	chr6	152648695	152648694	+	14670	958207	rs71698885	chr6	153606901	153606906	107	73.5207	0.683542	45604.8	9.44734e-12	0.353367	-0.590782	0.0278972	0.00815778
dmr1051232	chr6	152685544	152685543	+	14729	600805	rs4870185	chr6	153286348	153286348	107	115.579	0.953464	1485.43	5.10426e-05	0.142783	-0.47147	0.0457954	0.0440526
dmr1051254	chr6	152742086	152742085	+	14887	-176895	rs2758791	chr6	152565191	152565191	107	114.523	0.962225	1481.07	1.22195e-05	0.164393	0.359305	0.0125987	0.0107861
dmr1051258	chr6	152754103	152754102	+	14922	-994406	rs60945108	chr6	151759697	151759697	107	34.8377	1.6696	5653.63	5.39733e-14	0.412069	2.26829	0.010199	0.0154067
dmr105130	chr10	991938	991937	+	16037	-276358	rs12765073	chr10	715580	715580	107	96.3104	0.944126	1763.97	4.49809e-06	0.179253	0.894449	0.0328967	0.0298181
dmr1051332	chr6	152939790	152939789	+	15668	218651	rs1281980	chr6	153158440	153158440	107	114.388	1.03641	4429.28	5.85332e-06	0.175358	-0.273709	0.0125987	0.0102782
dmr1051394	chr6	153078019	153078018	+	15664	-393771	rs7753119	chr6	152684248	152684248	107	72.0578	1.15299	3804.08	3.92302e-08	0.246791	-0.808106	0.0170983	0.0132884
dmr1051445	chr6	153176518	153176517	+	15657	-981587	rs202034533	chr6	152194931	152194931	107	78.2124	0.754971	6319.33	2.26661e-09	0.28498	1.72623	0.0160984	0.0102441
dmr1051447	chr6	153192656	153192655	+	15620	322581	rs514424	chr6	153515236	153515236	107	109.769	0.971901	2031.43	1.25848e-05	0.163952	-0.318446	0.0253975	0.0220605
dmr1051448	chr6	153194657	153194656	+	15605	346002	rs2085675	chr6	153540658	153540658	107	101.263	0.939958	3751.76	2.08951e-06	0.19051	-0.557088	0.0212979	0.0193214
dmr1051466	chr6	153230044	153230043	+	15506	15069	rs9479570	chr6	153245112	153245112	107	112.852	0.947656	1376.1	3.60851e-05	0.148062	-0.457172	0.0391961	0.0366526
dmr1051467	chr6	153231117	153231116	+	15502	741409	rs116619504	chr6	153972525	153972525	107	83.0295	0.685838	9838.35	9.03841e-09	0.26668	-2.64982	0.0458954	0.0255143
dmr1051477	chr6	153262746	153262745	+	15522	855637	rs512053	chr6	154118382	154118382	107	94.8894	0.881265	3114.44	1.39426e-06	0.196398	-1.94007	0.0309969	0.0290106
dmr1051481	chr6	153271198	153271197	+	15529	-26086	rs9479570	chr6	153245112	153245112	107	112.151	0.956445	1545.06	1.50591e-05	0.16126	-0.463365	0.0190981	0.0175957
dmr1051499	chr6	153318036	153318035	+	15601	-595121	rs9397552	chr6	152722915	152722915	107	120.459	0.939488	2540.92	2.92207e-05	0.151262	-0.482661	0.0318968	0.0296649
dmr1051515	chr6	153370035	153370034	+	15612	-177600	rs12663474	chr6	153192435	153192435	107	47.8574	1.62345	2092.74	3.26453e-09	0.280194	2.02714	0.030297	0.0336169
dmr1051602	chr6	153552876	153552875	+	15946	628812	rs17085144	chr6	154181687	154181687	107	94.8267	0.985243	3861.42	2.31533e-06	0.18901	-1.68519	0.040396	0.0352006
dmr1051632	chr6	153655672	153655671	+	15960	-486691	rs1281990	chr6	153168981	153168981	107	117.867	0.960044	3816.54	8.50199e-06	0.169811	3.75591	0.0128987	0.0136496
dmr1051669	chr6	153757004	153757003	+	15850	-230675	rs59425513	chr6	153526329	153526329	107	69.0589	0.706221	10936.6	6.92208e-11	0.329263	-1.07115	0.0281972	0.0127572
dmr10516	chr1	14819449	14819448	+	16702	411947	rs12125733	chr1	15231395	15231395	107	111.733	0.955324	1769.59	2.42052e-06	0.188361	-0.560745	0.00379962	0.00340147
dmr1051767	chr6	153963380	153963379	+	15509	875615	rs9384245	chr6	154838994	154838994	107	114.22	0.95663	1564.99	4.83854e-05	0.143598	-0.395221	0.0489951	0.0480595
dmr1051816	chr6	154074433	154074432	+	15850	820827	rs77929791	chr6	154895259	154895259	107	65.1404	0.966707	15144.2	1.24768e-09	0.292746	9.02163	0.0592941	0.0375303
dmr1051821	chr6	154083761	154083760	+	15832	155172	rs200895797	chr6	154238932	154238932	107	64.9419	0.892015	1439.86	2.45941e-08	0.25317	-0.789809	0.029797	0.0325293
dmr105184	chr10	1063817	1063816	+	16750	861705	rs10466262	chr10	1925521	1925521	107	108.62	0.987424	2356.69	1.90876e-05	0.157695	-0.292024	0.0423958	0.0399366
dmr105187	chr10	1074440	1074439	+	16811	-556908	rs12355162	chr10	517532	517532	107	100.563	0.937874	1794.88	5.71854e-07	0.209242	-0.655011	0.00479952	0.00336462
dmr1051887	chr6	154233062	154233061	+	15981	-29733	rs6919006	chr6	154203329	154203329	107	65.9973	0.983971	11428.1	1.18254e-09	0.29344	-0.761441	0.0473953	0.0222791
dmr1051956	chr6	154345117	154345116	+	16077	82635	rs11965171	chr6	154427751	154427751	107	41.776	1.51424	4648.38	2.93241e-11	0.339761	8.59138	0.0272973	0.042601
dmr1052171	chr6	154672658	154672657	+	15853	730694	rs9480134	chr6	155403351	155403351	107	47.9828	0.810157	11914.7	5.13035e-19	0.525316	4.74817	0.00279972	0.000243835
dmr1052277	chr6	154938765	154938764	+	15364	-341534	rs73576894	chr6	154597231	154597231	107	34.6496	1.68713	21252.7	4.51758e-15	0.438395	6.08902	0.0158984	0.0354711
dmr1052287	chr6	154948749	154948748	+	15338	170711	rs139008175	chr6	155119459	155119459	107	27.1053	1.59846	8408.84	1.2987e-17	0.496023	-0.889331	0.0212979	0.0347818
dmr1052324	chr6	154991974	154991974	+	15317	-637	rs2351541	chr6	154991337	154991337	107	103.698	0.926811	2247.52	9.69478e-09	0.265741	-0.329789	9.999e-05	8.00492e-05
dmr105232	chr10	1123113	1123113	+	17020	2258	rs11250273	chr10	1125371	1125371	107	114.701	0.987857	3115.77	6.14158e-09	0.271835	-0.379367	9.999e-05	6.35454e-06
dmr105237	chr10	1129697	1129696	+	17024	164836	rs75423379	chr10	1294532	1294532	107	44.3883	1.33162	51721.8	3.19633e-14	0.417728	3.57455	0.0140986	0.0178447
dmr1052431	chr6	155132694	155132693	+	15300	-831512	rs139467847	chr6	154301179	154301182	107	33.3017	1.7859	8811.11	2.63767e-14	0.419789	98.1065	0.0120988	0.0321216
dmr1052655	chr6	155520301	155520300	+	14996	444758	rs58452537	chr6	155965058	155965058	107	53.3433	1.50629	11729.6	7.46235e-12	0.356166	-0.654632	0.00079992	0.00152537
dmr1052682	chr6	155615986	155615985	+	14854	-3133	rs6557441	chr6	155612853	155612853	107	107.522	0.971946	1846.31	9.38654e-06	0.168336	-0.27102	0.020498	0.0185551
dmr1052689	chr6	155634203	155634202	+	14862	-729720	rs73793039	chr6	154904483	154904483	107	47.1678	1.1935	6584.92	4.6227e-12	0.361814	1.79996	0.0150985	0.0140322
dmr1052719	chr6	155699978	155699977	+	14742	-107621	rs62427471	chr6	155592357	155592357	107	116.948	0.947601	2254.05	8.37405e-06	0.170037	0.736153	0.009999	0.00945241
dmr1052762	chr6	155817503	155817502	+	14596	-555092	rs6557413	chr6	155262411	155262411	107	112.496	0.978887	1563.12	2.76044e-05	0.152124	0.397426	0.029697	0.0287952
dmr1052779	chr6	155843389	155843388	+	14595	13612	rs4259254	chr6	155857000	155857000	107	100.532	0.956836	1677.62	3.47664e-12	0.365152	-0.411426	9.999e-05	5.65016e-08
dmr105281	chr10	1176539	1176538	+	17271	-108140	rs10444196	chr10	1068399	1068399	107	107.24	1.00057	2002.43	6.61382e-06	0.173546	0.455022	0.0130987	0.0128123
dmr1052832	chr6	155943216	155943215	+	14648	-886234	rs140616531	chr6	155056978	155056982	107	69.8426	1.06861	3797.73	7.22618e-08	0.238373	-0.600787	0.0245975	0.0406672
dmr105284	chr10	1179226	1179225	+	17294	-706181	rs112133432	chr10	473045	473045	107	103.782	0.868955	6430.37	2.10519e-06	0.190401	1.97508	0.0388961	0.0337055
dmr1053001	chr6	156243546	156243545	+	14102	834174	rs6941753	chr6	157077719	157077719	107	114.085	1.04289	3443.83	2.84679e-05	0.151658	-0.645009	0.0467953	0.0447829
dmr1053004	chr6	156247851	156247850	+	14076	27509	rs111647405	chr6	156275359	156275359	107	90.6992	0.731202	8339.25	1.73006e-07	0.226195	-0.811168	0.0672933	0.0444014
dmr1053014	chr6	156256890	156256889	+	14022	637557	rs12205803	chr6	156894446	156894446	107	87.3241	0.957717	1331.88	1.90493e-06	0.191859	-0.517502	0.0310969	0.0267622
dmr1053027	chr6	156273612	156273612	+	13936	839964	rs9478750	chr6	157113576	157113576	107	115.537	1.04674	5420.07	4.27492e-06	0.180004	-0.495098	0.00809919	0.00751968
dmr1053058	chr6	156342230	156342229	+	13777	-258440	rs11968580	chr6	156083790	156083790	107	89.205	0.842938	33989.3	5.60135e-09	0.273058	1.92225	0.0321968	0.00909606
dmr1053067	chr6	156377231	156377230	+	13703	715456	rs9397995	chr6	157092686	157092686	107	117.334	0.965888	2355.04	3.33607e-05	0.149253	0.320703	0.0393961	0.0366445
dmr1053096	chr6	156421563	156421562	+	13680	-523214	rs71023670	chr6	155898347	155898349	107	118.985	0.981286	3099.51	3.20008e-05	0.149885	-0.236441	0.0383962	0.0376303
dmr1053097	chr6	156421917	156421917	+	13677	-11947	rs1454431	chr6	156409970	156409970	107	117.543	1.00576	5068.77	2.41822e-08	0.2534	-0.4663	9.999e-05	2.35722e-05
dmr1053130	chr6	156500747	156500746	+	13676	214129	rs6918908	chr6	156714875	156714875	107	33.6987	0.813232	10126.4	1.18381e-33	0.746369	-0.672828	0.00029997	2.9346e-06
dmr1053135	chr6	156508906	156508905	+	13675	-848097	rs145813953	chr6	155660809	155660809	107	69.4769	0.648834	13497.6	4.82264e-10	0.304951	-1.57125	0.0759924	0.0457372
dmr1053193	chr6	156601934	156601933	+	13828	254964	rs67423053	chr6	156856897	156856897	107	117.836	0.927332	2308.57	2.78266e-05	0.152003	-0.453089	0.0344966	0.0334357
dmr1053208	chr6	156625150	156625149	+	13858	-367286	rs6557485	chr6	156257864	156257864	107	65.13	1.06107	6538.17	3.35528e-11	0.338125	-0.362575	0.00529947	0.00102963
dmr1053231	chr6	156663512	156663511	+	13940	-235234	rs2819093	chr6	156428278	156428278	107	102.862	0.914579	4823.98	2.75418e-06	0.18647	0.516152	0.0364964	0.0295735
dmr1053267	chr6	156763756	156763755	+	14254	-259273	rs7774449	chr6	156504483	156504483	107	64.4612	0.758191	9368.08	6.45844e-10	0.301222	2.52668	0.0785921	0.0463003
dmr1053290	chr6	156825155	156825154	+	14171	108724	rs77881109	chr6	156933878	156933878	107	33.5106	1.91681	5577.9	1.56547e-16	0.472251	3.01659	0.00039996	0.000420041
dmr1053315	chr6	156875165	156875164	+	14028	-319	rs2063714	chr6	156874846	156874846	107	109.633	0.948476	1789.51	2.12144e-05	0.156103	-0.324576	0.0385961	0.0361973
dmr1053343	chr6	156933878	156933877	+	13930	850590	rs9355390	chr6	157784467	157784467	107	69.6649	0.868766	5485.25	1.04013e-09	0.295098	-1.73316	0.020398	0.0101098
dmr1053380	chr6	157012758	157012758	+	13846	-460222	rs1869547	chr6	156552536	156552536	107	33.5733	1.48738	3217.91	6.81066e-15	0.434119	-2.24959	0.0123988	0.00747508
dmr1053422	chr6	157105843	157105842	+	13971	-688640	rs146547823	chr6	156417202	156417203	107	32.0582	1.70075	1768.51	3.37941e-16	0.464684	-0.297397	0.00019998	0.000547388
dmr1053423	chr6	157106905	157106905	+	13966	733506	rs113472268	chr6	157840411	157840411	107	33.8346	1.58598	2236.01	3.08075e-13	0.392872	1.7666	0.010399	0.0174376
dmr1053471	chr6	157195281	157195280	+	13898	810310	rs73579619	chr6	158005590	158005590	107	30.6998	1.74192	2614.95	5.575e-14	0.411718	50.9844	0.0110989	0.023848
dmr1053508	chr6	157256127	157256127	+	14042	-10147	rs28712623	chr6	157245980	157245980	107	112.204	0.9405	2004.81	4.79198e-06	0.178318	-0.43513	0.00949905	0.00783681
dmr1053511	chr6	157260797	157260797	+	14057	70457	rs76687636	chr6	157331254	157331254	107	114.921	0.959138	1724.78	1.2596e-05	0.163939	-0.444083	0.0136986	0.0126156
dmr1053521	chr6	157268346	157268573	+	14076	-7673	rs7452830	chr6	157260673	157260673	107	108.014	0.868936	3890.03	1.74857e-06	0.193107	-0.10666	0.0153985	0.0124269
dmr105352	chr10	1229804	1229803	+	17540	-712272	rs12355162	chr10	517532	517532	107	108.557	0.961927	2557.23	1.98778e-05	0.157084	-0.572781	0.0508949	0.0494842
dmr1053560	chr6	157343979	157343978	+	14132	496433	rs113472268	chr6	157840411	157840411	107	69.9784	1.35179	2821.88	3.19135e-07	0.217553	1.59043	0.0275972	0.0361797
dmr105358	chr10	1234415	1234414	+	17544	-164061	rs4519019	chr10	1070354	1070354	107	102.277	0.92853	2567.75	3.43523e-06	0.183225	0.470912	0.0218978	0.0200849
dmr105362	chr10	1243916	1243915	+	17602	238355	rs2138688	chr10	1482270	1482270	107	114.241	0.981774	2650.48	1.42584e-05	0.16208	-0.484369	0.0236976	0.0207314
dmr1053693	chr6	157548308	157548307	+	14214	5127	rs35392954	chr6	157553434	157553434	107	112.977	0.955477	1286.77	1.04604e-11	0.352154	-0.484942	9.999e-05	8.67292e-09
dmr10536	chr1	14840131	14840130	+	16772	950693	rs12049373	chr1	15790823	15790823	107	114.273	0.946314	6169.37	5.1869e-06	0.177148	0.254872	0.0226977	0.0193961
dmr1053852	chr6	157735879	157735878	+	14475	-251398	rs200518649	chr6	157484481	157484481	107	106.383	0.957293	1643.79	2.39505e-05	0.154271	0.427656	0.0487951	0.0474806
dmr105385	chr10	1288848	1288847	+	17843	-771316	rs12355162	chr10	517532	517532	107	101.869	0.927711	2125.33	6.75539e-07	0.206854	-0.645728	0.00649935	0.00420078
dmr1053897	chr6	157812203	157812202	+	14723	-8290	rs6937654	chr6	157803913	157803913	107	86.7494	0.921999	6221.46	5.37362e-09	0.273609	-0.619716	0.00409959	0.00166875
dmr1054015	chr6	158002545	158002544	+	14950	-162134	rs113472268	chr6	157840411	157840411	107	55.5689	0.891593	17200.9	1.24087e-11	0.350116	1.9758	0.0584942	0.0301131
dmr105417	chr10	1337977	1338160	+	18042	-377496	rs35670857	chr10	960481	960481	107	106.018	0.920616	4606.4	5.32204e-06	0.176767	1.66409	0.0406959	0.0367488
dmr1054199	chr6	158259123	158259122	+	15267	-4006	rs262823	chr6	158255117	158255117	107	111.754	0.94342	1358.16	8.90959e-06	0.169113	-0.382217	0.0116988	0.0102551
dmr1054225	chr6	158292231	158292230	+	15401	-194255	rs1048397	chr6	158097976	158097976	107	98.9332	1.12859	4719.7	2.97945e-07	0.218527	0.301901	0.00219978	0.00181978
dmr1054236	chr6	158303958	158303958	+	15437	398709	rs34546308	chr6	158702667	158702667	107	70.7099	0.967109	3972.3	1.66867e-09	0.288974	0.446287	0.0108989	0.00476686
dmr1054241	chr6	158309192	158309191	+	15473	-235745	rs9347995	chr6	158073447	158073447	107	65.6211	0.843851	5677.38	3.57639e-11	0.337348	0.857167	0.00889911	0.00382859
dmr1054296	chr6	158405820	158405819	+	15748	335095	rs6920912	chr6	158740914	158740914	107	108.129	0.956904	1215.15	3.66094e-05	0.147843	-0.483141	0.0480952	0.0463516
dmr1054320	chr6	158448138	158448137	+	15826	292777	rs6920912	chr6	158740914	158740914	107	105.725	0.9584	1222.36	2.15067e-05	0.155896	-0.486321	0.0361964	0.0341904
dmr1054447	chr6	158649435	158649459	+	15928	-471173	rs34489576	chr6	158178262	158178262	107	98.3167	1.25711	3532.48	1.15883e-05	0.165187	0.474168	0.0343966	0.0422698
dmr1054448	chr6	158651389	158651388	+	15918	17143	rs58629977	chr6	158668531	158668533	107	102.287	0.946126	3829.35	5.9895e-06	0.175017	-1.26864	0.0475952	0.0441956
dmr1054476	chr6	158685074	158685073	+	15771	149002	rs73799919	chr6	158834075	158834075	107	61.4101	1.10139	1041.74	2.95878e-08	0.250651	-31.5614	0.00979902	0.0188385
dmr1054576	chr6	158826245	158826244	+	15583	292007	rs7764584	chr6	159118251	159118251	107	59.3934	1.00982	6071.88	5.90387e-11	0.33122	-0.770642	0.0190981	0.00645863
dmr105462	chr10	1374974	1374973	+	18121	963968	rs7087600	chr10	2338941	2338941	107	113.238	0.975856	2594.27	2.12013e-05	0.156112	-0.312479	0.0344966	0.0341193
dmr1054637	chr6	158926697	158926697	+	15590	-254396	rs4458718	chr6	158672301	158672301	107	75.2448	1.24562	2890.63	1.13549e-07	0.23209	3.11797	0.00659934	0.00908587
dmr1054682	chr6	159007825	159007824	+	15551	-339142	rs6910270	chr6	158668683	158668683	107	93.207	0.884013	11642.1	8.98365e-09	0.266761	-0.806306	0.00619938	0.00222329
dmr1054717	chr6	159064061	159064060	+	15435	-323147	rs6920912	chr6	158740914	158740914	107	113.113	0.942686	1245.62	6.59295e-06	0.173593	-0.491272	0.00749925	0.00622297
dmr1054724	chr6	159070159	159070158	+	15424	321530	rs73601260	chr6	159391688	159391688	107	48.4217	1.21972	4777.41	1.20319e-10	0.322422	3.49466	0.0524948	0.0363764
dmr1054765	chr6	159135984	159135983	+	15254	255705	rs73601260	chr6	159391688	159391688	107	82.0995	0.946376	15355.5	4.84984e-08	0.243878	3.36128	0.050395	0.033499
dmr1054793	chr6	159167354	159167353	+	15303	-253400	rs75488243	chr6	158913954	158913954	107	53.5522	1.75622	7439.71	3.91519e-09	0.277799	27.7888	0.0163984	0.0437033
dmr1054794	chr6	159168911	159168910	+	15296	427867	rs78709649	chr6	159596777	159596777	107	82.5175	0.677775	6908.29	8.18793e-09	0.268002	-2.50973	0.0305969	0.0211095
dmr1054900	chr6	159364139	159364138	+	15476	197368	rs28454859	chr6	159561506	159561506	107	73.2804	1.20012	3943.22	2.17277e-07	0.222989	-12.4262	0.030297	0.0370524
dmr1054901	chr6	159367809	159367808	+	15468	-887032	rs9355655	chr6	158480777	158480777	107	109.602	0.941903	1475.99	2.61634e-05	0.152935	-0.482278	0.0392961	0.0379995
dmr1054903	chr6	159372650	159372649	+	15463	202477	rs9457674	chr6	159575126	159575126	107	115.088	1.02516	4408.42	8.92423e-06	0.169089	0.339608	0.0151985	0.0159357
dmr1054940	chr6	159440180	159440179	+	15481	948707	rs2457551	chr6	160388886	160388886	107	93.0189	0.743698	11603	1.18103e-07	0.231541	0.536353	0.0581942	0.0332784
dmr1054970	chr6	159474771	159474770	+	15360	-909151	rs4709215	chr6	158565620	158565620	107	118.839	0.980464	3259.22	8.02993e-06	0.170662	-0.244739	0.009999	0.0090813
dmr1055096	chr6	159656890	159656889	+	15186	-74353	rs6928343	chr6	159582537	159582537	107	102.308	0.958492	1330.04	6.21576e-06	0.174467	0.487502	0.0172983	0.016003
dmr1055118	chr6	159697159	159697159	+	15134	-31257	rs2842984	chr6	159665902	159665902	107	121.284	0.950523	2779.07	1.71834e-07	0.226291	-0.334906	0.00029997	0.000117816
dmr1055169	chr6	159801065	159801064	+	15149	872872	rs11969451	chr6	160673936	160673936	107	41.7655	1.44053	3279.07	7.06816e-12	0.356809	154.791	0.0117988	0.0145551
dmr1055175	chr6	159804431	159804430	+	15131	929113	rs35417332	chr6	160733543	160733543	107	114.419	0.948788	1400.69	8.41531e-06	0.169964	-0.49146	0.00879912	0.00759433
dmr105519	chr10	1430029	1430028	+	18037	-60301	rs5015512	chr10	1369728	1369728	107	110.124	0.968287	2974.57	1.47739e-05	0.161547	0.378415	0.0376962	0.0365856
dmr1055236	chr6	159898200	159898199	+	15309	367437	rs316029	chr6	160265636	160265636	107	116.937	1.01985	2770.52	8.01637e-06	0.170687	-0.393074	0.010499	0.00755291
dmr1055274	chr6	159984392	159984392	+	15329	25232	rs1003737	chr6	160009624	160009624	107	105.736	0.973676	3501.78	2.46838e-07	0.221189	-0.358341	0.00209979	0.00123323
dmr1055296	chr6	160031825	160031824	+	15338	-640137	rs73601260	chr6	159391688	159391688	107	64.2836	0.822047	12056.3	3.74916e-11	0.336774	3.78465	0.029597	0.0107
dmr1055315	chr6	160068372	160068371	+	15312	606089	rs58627157	chr6	160674460	160674460	107	62.9356	0.706812	3704.71	5.69392e-10	0.302833	151.416	0.0521948	0.0350391
dmr1055332	chr6	160084499	160084498	+	15319	-966426	rs7764265	chr6	159118073	159118073	107	58.6724	1.0427	3895.47	1.03085e-10	0.324342	-0.72771	0.0161984	0.00549756
dmr1055457	chr6	160289332	160289331	+	15132	-186028	rs755883	chr6	160103304	160103304	107	111.587	0.922272	1689.38	6.70309e-06	0.173347	-0.405561	0.0134987	0.010827
dmr1055465	chr6	160295162	160295161	+	15122	-137280	rs609468	chr6	160157882	160157882	107	107.251	1.09187	3060.23	2.29703e-05	0.154902	-0.297103	0.0478952	0.0497688
dmr1055475	chr6	160306582	160306582	+	15118	327	rs376440	chr6	160306909	160306909	107	118.703	0.956784	2932.79	8.90204e-08	0.235479	0.320961	0.00029997	8.0539e-05
dmr1055518	chr6	160373902	160373901	+	15158	579796	rs10682444	chr6	160953697	160953697	107	30.0311	1.56678	1617.16	3.05515e-14	0.418213	2.35393	0.00829917	0.0188268
dmr1055519	chr6	160374168	160374167	+	15154	645353	rs12524650	chr6	161019520	161019520	107	114.847	0.9806	5361.5	1.73493e-05	0.159133	0.549605	0.0523948	0.0477361
dmr10555	chr1	14864756	14864755	+	16732	980120	rs7522823	chr1	15844875	15844875	107	100.898	0.95253	2324.37	8.37995e-06	0.170026	-0.35919	0.0436956	0.0415028
dmr1055692	chr6	160819650	160819649	+	15414	-601470	rs71551158	chr6	160218180	160218180	107	94.1997	0.933667	1649.07	3.53643e-06	0.182798	-0.653294	0.0277972	0.0294157
dmr1055727	chr6	160856204	160856204	+	15418	5835	rs5013441	chr6	160862039	160862039	107	104.367	0.969375	1891.48	3.22816e-12	0.366018	-0.364709	9.999e-05	1.99745e-08
dmr1055729	chr6	160856986	160857277	+	15428	-9448	rs62435284	chr6	160847538	160847538	107	114.753	0.97203	2283.68	3.23497e-13	0.392325	-0.1662	9.999e-05	1.99265e-10
dmr1055730	chr6	160859900	160859899	+	15443	-1541	rs67005067	chr6	160858358	160858359	107	98.7556	0.960601	3700.55	2.59485e-12	0.368561	-0.339533	9.999e-05	1.29442e-07
dmr1055998	chr6	161287698	161287697	+	16073	20789	rs57093176	chr6	161308486	161308486	107	72.5385	0.820447	3661.03	6.49698e-10	0.301146	1.87445	0.00579942	0.00478281
dmr1056004	chr6	161296272	161296271	+	16018	13040	rs9458191	chr6	161309311	161309311	107	118.442	0.945909	2746.34	3.172e-05	0.150018	-0.310227	0.0411959	0.0397114
dmr1056005	chr6	161298729	161298728	+	16013	58474	rs112860908	chr6	161357202	161357202	107	87.2405	0.736375	8933.25	1.89825e-08	0.256687	10.8976	0.0273973	0.0169397
dmr1056157	chr6	161522345	161522345	+	16249	124708	rs74534538	chr6	161647053	161647053	107	71.0547	0.808539	1536.03	1.9254e-08	0.256494	-0.756577	0.0189981	0.0201523
dmr1056160	chr6	161526792	161526791	+	16292	691253	rs6455802	chr6	162218044	162218044	107	88.578	1.02327	1414.25	3.3371e-06	0.183651	-0.653368	0.0276972	0.03002
dmr1056163	chr6	161534561	161534560	+	16337	696205	rs6910505	chr6	162230765	162230765	107	80.2187	0.974669	1164.47	2.058e-06	0.190731	-0.848883	0.0473953	0.049691
dmr1056177	chr6	161561513	161561512	+	16408	-53741	rs569646	chr6	161507772	161507772	107	115.035	0.95243	2680.96	2.47119e-05	0.153798	0.300034	0.0414959	0.0386816
dmr1056254	chr6	161684522	161684521	+	16817	-836031	rs62435300	chr6	160848491	160848491	107	96.6448	0.944241	2424.01	4.4061e-06	0.179558	0.457632	0.040096	0.038126
dmr1056281	chr6	161744917	161744916	+	16737	-2443	rs9364611	chr6	161742474	161742474	107	105.715	0.95064	2476.98	3.89364e-07	0.214727	-0.617505	0.00159984	0.00161465
dmr1056287	chr6	161756249	161756248	+	16722	-325937	rs4437447	chr6	161430312	161430312	107	83.1235	0.981552	1355.74	1.36169e-06	0.196741	0.752834	0.0314969	0.0301031
dmr10562	chr1	14870924	14870923	+	16709	-140657	rs10737901	chr1	14730267	14730267	107	115.401	0.962925	2659.16	9.53713e-06	0.168098	-0.25595	0.0150985	0.0134784
dmr1056302	chr6	161776282	161776281	+	16693	679433	rs192586459	chr6	162455714	162455714	107	103.259	0.906986	3136.09	6.4275e-06	0.17397	1.84177	0.0430957	0.0416126
dmr1056310	chr6	161794652	161794651	+	16602	272851	rs2023064	chr6	162067502	162067502	107	112.862	0.973345	1797.68	1.32321e-05	0.163201	0.293302	0.0162984	0.0155001
dmr105631	chr10	1543175	1543174	+	18273	-50	rs2676748	chr10	1543125	1543125	107	88.369	0.779665	3867.16	3.94292e-07	0.214548	-0.484166	0.0479952	0.0422777
dmr1056331	chr6	161822451	161822450	+	16618	775224	rs2846545	chr6	162597674	162597674	107	86.0284	0.837433	2239.58	1.8089e-07	0.225569	0.722907	0.0139986	0.0156947
dmr1056455	chr6	162004833	162004833	+	16226	-357780	rs74534538	chr6	161647053	161647053	107	101.347	0.871323	6365.26	5.21e-07	0.210574	-0.545506	0.0156984	0.0132463
dmr1056604	chr6	162316712	162316711	+	16417	-911765	rs56143991	chr6	161404947	161404947	107	101.368	0.949594	1969.43	8.20202e-07	0.204065	-0.579658	0.00579942	0.0042922
dmr1056614	chr6	162338710	162338709	+	16421	-539757	rs3019425	chr6	161798953	161798953	107	110.595	0.969135	1474.59	1.27661e-05	0.163738	0.492035	0.0147985	0.0154518
dmr1056622	chr6	162359292	162359291	+	16497	-454604	rs6455784	chr6	161904688	161904688	107	102.235	0.995064	1846.08	9.75882e-07	0.201561	0.318807	0.00369963	0.00323852
dmr105664	chr10	1567986	1567985	+	18348	-33845	rs68015307	chr10	1534141	1534141	107	119.56	0.980695	8736.32	5.51172e-06	0.176249	-0.469219	0.0157984	0.0147267
dmr105665	chr10	1568291	1568290	+	18352	988889	rs10581926	chr10	2557179	2557181	107	111.89	0.963998	2059.74	5.96977e-07	0.208627	-0.471997	0.00109989	0.000896454
dmr1056904	chr6	162893309	162893308	+	15659	745512	rs112924902	chr6	163638820	163638820	107	49.7069	1.106	7616.06	1.34868e-12	0.376125	-0.615816	0.0225977	0.00643936
dmr1056942	chr6	162983586	162983585	+	15850	-469031	rs117606952	chr6	162514555	162514555	107	78.9647	0.991466	2935.4	2.12489e-08	0.255157	-2.83742	0.00459954	0.00468908
dmr1056968	chr6	163043839	163043838	+	15984	554699	rs143719605	chr6	163598537	163598537	107	113.75	0.979778	1907.38	1.31257e-05	0.163322	0.518093	0.0156984	0.0145768
dmr1057060	chr6	163196367	163196366	+	15965	496583	rs9283864	chr6	163692949	163692949	107	51.6609	0.992451	8487.01	6.31787e-13	0.384781	-0.68878	0.020298	0.00543629
dmr1057108	chr6	163270250	163270250	+	16025	-46265	rs2223465	chr6	163223985	163223985	107	116.289	0.948088	2583.97	4.70143e-06	0.1786	-0.383835	0.00649935	0.00630865
dmr1057114	chr6	163282477	163282476	+	16029	381098	rs11433456	chr6	163663574	163663574	107	115.422	0.974221	2781.17	1.64756e-05	0.15991	-0.254431	0.0241976	0.0234684
dmr1057125	chr6	163296803	163296802	+	16017	-70373	rs4709685	chr6	163226430	163226430	107	113.625	0.97628	1913.81	1.10302e-05	0.165926	-0.324716	0.0132987	0.0125757
dmr1057198	chr6	163364597	163364596	+	15943	426204	rs80102401	chr6	163790800	163790800	107	74.5238	0.954734	3884.58	9.226e-08	0.234982	-0.886969	0.0493951	0.0384495
dmr1057220	chr6	163398834	163398833	+	15893	-620395	rs13199922	chr6	162778439	162778439	107	110.929	0.906626	5554.79	1.15351e-06	0.199144	52.7201	0.00879912	0.00704916
dmr1057262	chr6	163524060	163524059	+	15474	787821	rs151125015	chr6	164311880	164311884	107	53.9598	0.87234	610.243	9.92556e-09	0.265426	-1.01326	0.0335966	0.0482626
dmr1057330	chr6	163641624	163641623	+	15357	248472	rs6929849	chr6	163890095	163890095	107	112.183	0.950937	2644.78	3.97089e-06	0.181092	-0.668227	0.00929907	0.00799565
dmr1057374	chr6	163725755	163725754	+	15521	774342	rs12524803	chr6	164500096	164500096	107	82.2354	1.19724	4400.63	7.79011e-07	0.204807	-0.54988	0.0359964	0.0339456
dmr1057382	chr6	163729302	163729301	+	15536	309618	rs186539798	chr6	164038919	164038919	107	116.666	0.959411	4091.91	2.79108e-06	0.186274	-2.8846	0.00629937	0.00514085
dmr1057479	chr6	163907054	163907053	+	15797	-175737	rs6922270	chr6	163731317	163731317	107	108.567	0.959161	2502.44	1.51039e-05	0.161216	-0.387709	0.0377962	0.0376446
dmr1057482	chr6	163915595	163915594	+	15828	-203996	rs78577192	chr6	163711599	163711599	107	58.3171	1.09619	1061.59	2.4327e-09	0.284054	-1.4224	0.00309969	0.0072607
dmr1057495	chr6	163938848	163938847	+	15950	-7191	rs9347808	chr6	163931657	163931657	107	113.081	0.966684	2190.81	1.9859e-05	0.157098	-0.28341	0.029997	0.028555
dmr1057520	chr6	163973027	163973026	+	15992	-281860	rs5881545	chr6	163691166	163691167	107	89.2572	0.918937	2421.82	4.82901e-08	0.243937	-0.538979	0.00239976	0.00265736
dmr1057526	chr6	163981025	163981024	+	16032	-10119	rs522177	chr6	163970906	163970906	107	107.251	0.963421	3176	9.70251e-06	0.167841	-0.402228	0.0388961	0.0342048
dmr1057596	chr6	164109821	164109820	+	16327	-300867	rs7767096	chr6	163808954	163808954	107	34.1689	1.65713	5640.52	1.58622e-15	0.449155	-0.775764	0.00259974	0.00335823
dmr1057601	chr6	164113856	164113855	+	16346	-179730	rs60340241	chr6	163934126	163934126	107	54.8793	1.35481	4578.54	6.22604e-10	0.301691	-0.663493	0.0176982	0.0121873
dmr1057727	chr6	164368514	164368513	+	15925	-677347	rs5881545	chr6	163691166	163691167	107	73.9491	0.875222	1387.35	1.0266e-08	0.264974	-0.518555	0.00609939	0.00600147
dmr1057839	chr6	164709908	164709907	+	16312	790660	rs57762055	chr6	165500567	165500567	107	107.961	0.987027	2026.5	5.23118e-06	0.177022	-0.73129	0.0106989	0.0102172
dmr1057853	chr6	164740733	164740732	+	16365	-838541	rs74704862	chr6	163902192	163902192	107	68.7872	0.899705	4131	2.31509e-10	0.314238	-0.617598	0.00419958	0.00315651
dmr105791	chr10	1674393	1674392	+	18620	-604039	rs4519019	chr10	1070354	1070354	107	113.667	0.960523	2837.24	2.18483e-05	0.155658	0.488206	0.0389961	0.0391658
dmr105796	chr10	1678548	1678547	+	18657	-716963	rs546093132	chr10	961585	961585	107	110.302	0.986482	2504.92	1.55363e-06	0.194826	-2.84211	0.00249975	0.0029191
dmr1057970	chr6	164985952	164985952	+	16222	3235	rs13191625	chr6	164989187	164989187	107	118.17	0.953181	3305.69	1.92307e-10	0.316568	-0.476761	9.999e-05	1.5918e-07
dmr105800	chr10	1687895	1687895	+	18666	4384	rs7915178	chr10	1692279	1692279	107	110.469	0.99414	2449.74	3.6466e-07	0.215659	-0.333368	0.0009999	0.000604552
dmr1058070	chr6	165208970	165208969	+	16026	947655	rs12207298	chr6	166156624	166156624	107	59.6128	0.991474	661.934	7.95455e-08	0.237041	-0.935939	0.0333967	0.0424157
dmr1058110	chr6	165297916	165297915	+	16189	858709	rs12207298	chr6	166156624	166156624	107	64.7538	0.823047	1485.59	2.38729e-09	0.284301	-0.943699	0.0109989	0.0141674
dmr105817	chr10	1713855	1713854	+	18708	-259547	rs111475130	chr10	1454308	1454308	107	57.7946	1.09254	9426.22	1.82775e-10	0.317205	-0.636958	0.0205979	0.0186629
dmr1058209	chr6	165517717	165517716	+	16591	904308	rs6923614	chr6	166422024	166422024	107	87.4182	0.920069	1992.84	6.72462e-07	0.20692	0.757867	0.0205979	0.0205167
dmr1058232	chr6	165562913	165562912	+	16576	-581822	rs10946054	chr6	164981091	164981091	107	101.65	0.950621	1907.37	2.67473e-06	0.186898	0.386039	0.0134987	0.0116417
dmr1058244	chr6	165579014	165579013	+	16534	596509	rs145105083	chr6	166175522	166175522	107	58.1395	0.593021	10242.1	1.11018e-13	0.404193	1.49904	0.0256974	0.0119872
dmr1058347	chr6	165725717	165725716	+	16544	-680635	rs9347981	chr6	165045082	165045082	107	109.539	0.999437	1842.21	1.91142e-05	0.157674	-0.573149	0.0259974	0.0276903
dmr1058376	chr6	165767404	165767424	+	16527	308	rs2323029	chr6	165767732	165767732	107	120.26	0.970589	3949.72	1.09506e-06	0.199896	-0.248606	0.0019998	0.00115955
dmr1058408	chr6	165813612	165813612	+	16811	-234479	rs9885846	chr6	165579133	165579133	107	117.522	0.949873	3225.8	1.3012e-05	0.163452	0.344613	0.0194981	0.0196038
dmr105845	chr10	1754649	1754648	+	18782	785113	rs11251333	chr10	2539761	2539761	107	90.9918	0.938117	2364.7	1.23684e-06	0.198135	-0.787416	0.0224978	0.0240191
dmr1058530	chr6	166000029	166000028	+	16660	156262	rs57880986	chr6	166156290	166156290	107	95.3073	0.963436	2381.1	3.47417e-06	0.183059	-0.908231	0.0347965	0.0324493
dmr1058581	chr6	166097728	166097729	+	16587	-306	rs3099249	chr6	166097422	166097422	107	116.383	0.977992	5548.33	1.62577e-07	0.227068	-0.189374	0.00049995	0.00031336
dmr1058585	chr6	166102898	166102898	+	16598	-137104	rs697467	chr6	165965794	165965794	107	117.031	0.951104	3875.55	1.80209e-05	0.158561	0.21679	0.0341966	0.0337768
dmr1058588	chr6	166107484	166107483	+	16578	76	rs2120947	chr6	166107559	166107559	107	115.046	0.956942	2751.97	1.08252e-05	0.166206	-0.374247	0.0162984	0.0168531
dmr1058637	chr6	166167446	166167445	+	16408	-840488	rs73026296	chr6	165326958	165326958	107	64.2836	0.777262	21145.1	4.75982e-11	0.33386	-0.648762	0.0531947	0.0240789
dmr1058710	chr6	166258254	166258253	+	16599	-17657	rs6936528	chr6	166240597	166240597	107	114.022	0.955386	3037.62	5.55493e-06	0.176133	-0.325034	0.0111989	0.010423
dmr1058771	chr6	166314618	166314618	+	16913	-532	rs35400122	chr6	166314085	166314086	107	110.239	0.968182	1881.29	3.24487e-08	0.24939	-0.492534	0.00019998	5.29819e-05
dmr1058779	chr6	166322566	166322565	+	16924	-165942	rs12207298	chr6	166156624	166156624	107	47.8574	0.75713	1060.3	2.97233e-12	0.366981	-0.923909	0.009999	0.0148048
dmr105879	chr10	1803691	1803690	+	18808	-251279	rs2813356	chr10	1552412	1552412	107	109.205	0.971935	3847.6	7.10479e-06	0.172482	0.273717	0.0277972	0.0244841
dmr1058904	chr6	166482629	166482628	+	17245	-326339	rs57880986	chr6	166156290	166156290	107	51.9535	1.01208	570.062	1.90106e-08	0.256667	-0.938776	0.0355964	0.0497735
dmr105892	chr10	1828533	1828532	+	18842	564480	rs56386511	chr10	2393012	2393012	107	109.769	0.962615	2621.85	6.29461e-06	0.17428	0.406164	0.0164984	0.0148743
dmr1058936	chr6	166513111	166513110	+	17360	12997	rs138345137	chr6	166526107	166526109	107	114.962	0.954608	4062.11	3.34078e-06	0.183635	-0.407481	0.00709929	0.00750675
dmr105898	chr10	1833843	1833842	+	18851	-735708	rs114331367	chr10	1098135	1098135	107	52.476	0.801814	22607.9	1.364e-12	0.375995	2.49391	0.0630937	0.0398539
dmr105902	chr10	1840366	1840365	+	18866	-358096	rs2138688	chr10	1482270	1482270	107	107.982	0.962382	1687.82	1.31562e-05	0.163287	-0.584807	0.0233977	0.0235888
dmr1059032	chr6	166640037	166640036	+	16401	-132958	rs2235269	chr6	166507079	166507079	107	76.0494	0.90787	7783.05	3.77536e-08	0.247317	-0.538384	0.059694	0.0398222
dmr1059051	chr6	166659769	166659768	+	16381	-491592	rs535521408	chr6	166168167	166168177	107	56.2795	0.804301	16124.2	2.32518e-11	0.34257	1.72851	0.0686931	0.0478416
dmr1059132	chr6	166749685	166749684	+	16459	610084	rs6902118	chr6	167359768	167359768	107	107.251	0.964644	2029.03	2.60376e-06	0.187292	0.488756	0.0079992	0.00626996
dmr1059315	chr6	166961685	166961684	+	16307	-618819	rs2294333	chr6	166342866	166342866	107	106.572	0.974052	1819.89	1.99698e-05	0.157014	0.593323	0.0432957	0.0407975
dmr1059343	chr6	166997702	166997780	+	16365	348	rs239936	chr6	166998128	166998128	107	112.392	0.930386	4305.41	1.1671e-10	0.322801	0.438428	9.999e-05	5.21858e-07
dmr105936	chr10	1882262	1882261	+	19003	-519474	rs56247784	chr10	1362788	1362788	107	111.472	0.962786	2171.79	1.47207e-05	0.161602	-0.526579	0.0240976	0.0245386
dmr1059420	chr6	167116762	167116761	+	16804	268	rs9459883	chr6	167117029	167117029	107	90.2708	0.918622	3131.08	7.68069e-07	0.20501	-0.638734	0.0252975	0.0252168
dmr1059426	chr6	167122096	167122095	+	16815	310800	rs200419404	chr6	167432895	167432895	107	98.9541	0.853082	3567.91	2.0415e-06	0.190849	-0.728729	0.0348965	0.033559
dmr1059439	chr6	167136991	167136990	+	16868	-190921	rs2769343	chr6	166946070	166946070	107	106.373	0.975017	3356.57	2.43348e-06	0.188282	-0.319982	0.0105989	0.00990277
dmr105948	chr10	1897745	1897744	+	19103	642361	rs151221960	chr10	2540105	2540105	107	96.9792	0.836047	6827.38	7.96797e-07	0.204482	-0.584185	0.0462954	0.0365033
dmr1059503	chr6	167220500	167220499	+	17124	912865	rs2046848	chr6	168133364	168133364	107	108.233	0.941631	1786.33	2.16452e-05	0.155799	0.483518	0.0439956	0.0424513
dmr1059533	chr6	167248070	167248069	+	17134	219063	rs28640901	chr6	167467132	167467132	107	118.055	0.965041	3820.46	1.89772e-05	0.157782	0.433322	0.0330967	0.0304763
dmr1059535	chr6	167249250	167249249	+	17126	771744	rs78484265	chr6	168020993	168020993	107	94.9312	0.807692	7882.15	3.41717e-07	0.216583	1.57077	0.0406959	0.0307814
dmr1059551	chr6	167272935	167272934	+	17078	-959450	rs58602839	chr6	166313485	166313485	107	114.22	0.983297	2965.45	4.36037e-06	0.179712	-0.36846	0.00769923	0.00670672
dmr1059569	chr6	167291187	167291186	+	17018	848126	rs4147279	chr6	168139312	168139312	107	108.714	0.942424	2590.79	8.01004e-06	0.170699	0.751972	0.0243976	0.0224766
dmr1059597	chr6	167310153	167310153	+	17014	-988468	rs12209616	chr6	166321685	166321685	107	104.868	0.979981	2025.66	1.8439e-05	0.158216	-0.570293	0.0492951	0.0475177
dmr1059602	chr6	167315972	167316070	+	16996	833937	rs9942445	chr6	168150007	168150007	107	81.5666	0.999552	13747.6	9.96889e-11	0.324757	-0.444176	0.00069993	0.000230977
dmr1059713	chr6	167439457	167439457	+	17230	397808	rs3800516	chr6	167837265	167837265	107	82.3607	0.986398	1614.79	7.65995e-09	0.268892	-0.868232	0.00119988	0.000736754
dmr1059731	chr6	167464326	167464326	+	17137	-1101	rs28366870	chr6	167463225	167463225	107	106.237	0.847825	9259.69	2.32688e-06	0.188938	-0.507727	0.0538946	0.0434064
dmr1059801	chr6	167532040	167532040	+	17116	-4993	rs74342662	chr6	167527047	167527047	107	84.367	0.945057	1799.06	1.28503e-21	0.575243	0.456803	9.999e-05	2.32991e-13
dmr1059802	chr6	167536166	167536166	+	17128	410413	rs3839647	chr6	167946579	167946579	107	114.565	0.955082	3284.86	2.78946e-06	0.186283	-0.408783	0.00619938	0.0052973
dmr1059811	chr6	167544387	167544606	+	17156	-17589	rs77008714	chr6	167526798	167526798	107	109.853	1.02453	7881.66	6.39053e-06	0.174056	0.0761122	0.0371963	0.0339357
dmr1059816	chr6	167549983	167549982	+	17158	-504893	rs71032899	chr6	167045090	167045090	107	108.933	0.980514	2288.4	9.71278e-06	0.167826	-0.509952	0.0208979	0.0199307
dmr1059830	chr6	167565582	167565581	+	17116	584915	rs6925837	chr6	168150496	168150496	107	64.2627	1.11447	6908.7	5.07761e-09	0.274361	-0.789058	0.0457954	0.0272632
dmr1059831	chr6	167566510	167566510	+	17116	-804602	rs505982	chr6	166761908	166761908	107	118.839	0.977578	4190.35	2.717e-05	0.152364	0.39068	0.0446955	0.0433464
dmr1059837	chr6	167572442	167572441	+	17137	-259893	rs13209382	chr6	167312549	167312549	107	108.317	0.975194	2262.95	1.05201e-05	0.166633	-0.33063	0.0232977	0.0231063
dmr1059842	chr6	167576372	167576372	+	17167	-58526	rs9505775	chr6	167517846	167517846	107	98.3898	0.960653	2181.05	5.00536e-06	0.177674	0.418815	0.0321968	0.0304934
dmr1059853	chr6	167590962	167590961	+	17231	-231194	rs6902118	chr6	167359768	167359768	107	110.521	0.951606	2257.76	5.6022e-06	0.176007	0.473471	0.0116988	0.0113109
dmr1059902	chr6	167689939	167689938	+	17528	257532	rs112726973	chr6	167947470	167947470	107	108.181	0.950095	4556.48	9.22837e-06	0.168589	-0.606787	0.0479952	0.0442864
dmr1059905	chr6	167694321	167694501	+	17543	455995	rs6925837	chr6	168150496	168150496	107	70.1038	1.57949	14080.4	4.6084e-08	0.24458	-0.565384	0.0189981	0.029137
dmr105992	chr10	1971032	1971031	+	19386	-516724	rs111475130	chr10	1454308	1454308	107	48.7665	1.03492	7768.55	8.07089e-13	0.381998	-0.708053	0.0144986	0.00929854
dmr1059952	chr6	167748827	167748827	+	17487	539881	rs6940761	chr6	168288708	168288708	107	49.2367	1.49465	23437.8	2.4912e-11	0.341736	2.11988	0.0410959	0.0398614
dmr1060019	chr6	167848411	167848410	+	17488	290902	rs4147279	chr6	168139312	168139312	107	104.524	0.966339	1826.71	1.42649e-05	0.162074	0.772798	0.0388961	0.0367026
dmr1060087	chr6	167981953	167981952	+	17819	157360	rs4147279	chr6	168139312	168139312	107	109.069	0.959881	2612.61	1.19432e-05	0.164736	0.723052	0.0328967	0.0298536
dmr1060154	chr6	168041040	168041039	+	17762	98273	rs4147279	chr6	168139312	168139312	107	103.322	0.932315	2422.84	1.62484e-06	0.194175	0.785029	0.010399	0.00862545
dmr106018	chr10	2015611	2015610	+	19519	828254	rs7911212	chr10	2843864	2843864	107	41.5565	1.30604	29110.5	1.18732e-15	0.452097	-0.89996	0.00789921	0.00487392
dmr1060227	chr6	168098630	168098629	+	17903	40683	rs4147279	chr6	168139312	168139312	107	104.753	0.966881	2200.74	1.18811e-05	0.164814	0.76279	0.0370963	0.0361349
dmr1060245	chr6	168116742	168116741	+	17936	981585	rs73790372	chr6	169098326	169098326	107	79.1215	0.704233	50049.3	1.25504e-10	0.321897	2.18401	0.0364964	0.0119591
dmr1060368	chr6	168234020	168234019	+	18105	-874252	rs6902118	chr6	167359768	167359768	107	109.362	0.956169	2383.34	9.48686e-07	0.201968	0.555329	0.00309969	0.00230581
dmr1060378	chr6	168245174	168245173	+	18131	-853034	rs12200737	chr6	167392140	167392140	107	115.453	0.957894	3620.62	1.83766e-05	0.158267	-0.335315	0.0386961	0.0359769
dmr1060442	chr6	168311020	168311019	+	17888	-171708	rs4147279	chr6	168139312	168139312	107	108.014	0.963495	2847.45	9.1243e-06	0.168758	0.710368	0.0283972	0.0271031
dmr1060539	chr6	168411599	168411598	+	17885	-272287	rs4147279	chr6	168139312	168139312	107	104.607	0.941635	2071.24	1.0746e-05	0.166316	0.774797	0.0377962	0.0347967
dmr1060578	chr6	168465854	168465853	+	17776	621206	rs12195947	chr6	169087059	169087059	107	113.583	0.95414	2086.78	2.75404e-05	0.152159	-0.543309	0.0381962	0.0381182
dmr1060639	chr6	168560520	168560520	+	17875	-365307	rs12209471	chr6	168195213	168195213	107	108.672	0.972278	2804.81	1.53645e-05	0.160959	-4.19667	0.0424958	0.0402182
dmr1060720	chr6	168637274	168637273	+	18586	252270	rs112898153	chr6	168889543	168889543	107	68.7454	0.773386	1990.96	1.26585e-08	0.262159	2.88421	0.0246975	0.0315197
dmr106074	chr10	2096307	2096306	+	19839	248618	rs61837381	chr10	2344924	2344924	107	114.168	0.952488	4245.81	5.02423e-06	0.177619	0.617056	0.0147985	0.0129506
dmr1060756	chr6	168673566	168673565	+	18568	-24499	rs4708372	chr6	168649067	168649067	107	98.8705	0.924843	4051.61	1.27805e-06	0.19766	-0.287789	0.0169983	0.0186435
dmr1060889	chr6	168826779	168826778	+	18178	-693415	rs2046848	chr6	168133364	168133364	107	112.204	0.943122	1723.29	1.53062e-05	0.161016	0.48413	0.0213979	0.0209663
dmr106089	chr10	2112598	2112597	+	19974	-935008	rs10605813	chr10	1177588	1177590	107	94.8371	0.961152	2260.58	3.56303e-06	0.182688	0.745351	0.0347965	0.0333817
dmr1061011	chr6	168932486	168932548	+	17962	535976	rs77386522	chr6	169468524	169468524	107	110.898	0.963073	10244.6	6.42726e-06	0.173971	0.374072	0.0562944	0.0497235
dmr1061013	chr6	168935285	168935284	+	17940	-974421	rs115331603	chr6	167960864	167960864	107	59.362	0.678952	10542.5	2.29606e-12	0.369982	-3.77618	0.029997	0.0158511
dmr1061063	chr6	169006370	169006387	+	17352	11390	rs1581742	chr6	169017777	169017777	107	104.921	1.20484	6408.51	1.10833e-06	0.199722	-0.194432	0.0019998	0.00310398
dmr1061067	chr6	169013039	169013038	+	17283	-873727	rs4147279	chr6	168139312	168139312	107	107.178	0.931017	1979.91	1.92156e-05	0.157594	0.771673	0.0526947	0.0474177
dmr1061126	chr6	169098568	169098567	+	17141	-917852	rs57375929	chr6	168180716	168180716	107	120.239	1.01225	8654.64	1.39896e-05	0.162366	-1.9085	0.0364964	0.0333108
dmr1061171	chr6	169167678	169167677	+	17149	-815859	rs6899736	chr6	168351819	168351819	107	113.144	0.959467	1841.23	2.65547e-05	0.152711	0.41766	0.0352965	0.0331686
dmr1061173	chr6	169169452	169169451	+	17158	-370468	rs9364293	chr6	168798984	168798984	107	79.5081	0.867953	2376.86	3.27538e-07	0.217184	2.55818	0.0448955	0.0435605
dmr1061182	chr6	169178253	169178253	+	17152	-2852	rs76265180	chr6	169175401	169175401	107	104.9	0.979372	3891.87	9.03478e-13	0.380712	-0.428636	9.999e-05	8.7559e-09
dmr1061260	chr6	169268777	169268776	+	17063	-665550	rs143572903	chr6	168603227	168603227	107	72.7161	0.70032	5238.09	6.27798e-09	0.271543	2.0366	0.0556944	0.040516
dmr1061320	chr6	169374136	169374135	+	16853	21377	rs370834	chr6	169395512	169395512	107	94.9938	0.921566	3030.12	1.84067e-07	0.225324	-0.298478	0.00579942	0.00447027
dmr1061354	chr6	169424657	169424657	+	16785	152827	rs9396976	chr6	169577484	169577484	107	110.292	0.984045	2231.9	3.8343e-08	0.247105	-0.411186	9.999e-05	6.22847e-05
dmr1061385	chr6	169499496	169499495	+	16921	142501	rs7742944	chr6	169641996	169641996	107	79.5081	1.02371	10894.5	5.4414e-08	0.242293	0.391109	0.0361964	0.0277185
dmr1061406	chr6	169546418	169546417	+	16695	-470482	rs62435790	chr6	169075936	169075936	107	110.751	0.969943	3381.83	1.57873e-05	0.160551	-0.630554	0.0428957	0.0415042
dmr1061414	chr6	169560097	169560097	+	16703	-23238	rs2206325	chr6	169536859	169536859	107	106.99	0.961679	2401.21	6.23721e-09	0.271629	-0.366253	9.999e-05	2.33257e-05
dmr1061516	chr6	169694708	169694707	+	15567	-771654	rs10945346	chr6	168923054	168923054	107	65.4957	0.825895	1447.63	3.73751e-08	0.247455	-0.636241	0.0471953	0.0497866
dmr1061535	chr6	169755532	169755531	+	15034	-956548	rs9364293	chr6	168798984	168798984	107	63.6671	0.742916	6466.94	7.03587e-11	0.329062	2.31259	0.0242976	0.0156557
dmr1061636	chr6	169886912	169886912	+	13664	-8278	rs3070226	chr6	169878634	169878634	107	116.875	0.963981	2567.91	6.71891e-07	0.206932	0.283555	0.00129987	0.000701713
dmr1061641	chr6	169890486	169890593	+	13613	-20128	rs4716418	chr6	169870358	169870358	107	116.143	1.03384	3840.11	8.00395e-06	0.17071	0.211052	0.0121988	0.010619
dmr1061645	chr6	169893490	169893489	+	13582	170573	rs9460028	chr6	170064062	170064062	107	113.217	0.969561	1682.72	3.08329e-05	0.150448	0.512106	0.0340966	0.0337912
dmr1061677	chr6	169928687	169928687	+	13122	-830361	rs73790372	chr6	169098326	169098326	107	114.137	0.951794	4173.67	4.47126e-06	0.179342	2.06693	0.0134987	0.0114026
dmr1061683	chr6	169933636	169933636	+	13079	486907	rs4710814	chr6	170420543	170420543	107	111.775	0.996443	3929.4	7.9441e-06	0.170822	-0.245354	0.0214979	0.0196729
dmr1061717	chr6	169968373	169968373	+	12711	-749205	rs111162671	chr6	169219168	169219168	107	90.438	0.850805	3509.33	2.99579e-07	0.218449	-3.00035	0.0222978	0.0186944
dmr1061735	chr6	169977582	169977582	+	12630	-394996	rs75712439	chr6	169582586	169582586	107	118.317	0.94495	3602.29	1.29416e-05	0.163533	0.770439	0.0223978	0.0206275
dmr1061736	chr6	169977613	169977613	+	12630	-815513	rs79188204	chr6	169162100	169162100	107	101.19	1.01493	5304.87	5.26621e-06	0.176923	1.94659	0.0514949	0.0467591
dmr1061751	chr6	169989088	169989513	+	12533	-726708	rs28515903	chr6	169262380	169262380	107	68.8917	1.38834	2981.22	3.57738e-07	0.215932	0.43296	0.0344966	0.0464324
dmr1061769	chr6	170006378	170006378	+	12370	8594	rs67001748	chr6	170014972	170014972	107	116.477	0.947081	3626.63	8.1087e-06	0.170516	0.236232	0.0160984	0.014991
dmr1061772	chr6	170011966	170011966	+	12321	27523	rs34204109	chr6	170039489	170039489	107	111.42	0.943674	1674.54	1.07954e-05	0.166247	-0.305303	0.0174983	0.0155011
dmr1061780	chr6	170022252	170022251	+	12228	-416657	rs397735490	chr6	169605595	169605595	107	120.124	0.960317	2776.44	4.3908e-05	0.145078	-0.293227	0.0488951	0.046728
dmr10617	chr1	14945888	14945887	+	16323	55088	rs12044913	chr1	15000975	15000975	107	111.138	0.908182	4080.19	4.37042e-06	0.179678	-0.518944	0.0182982	0.0180494
dmr106186	chr10	2280020	2280020	+	20596	-14420	rs11815569	chr10	2265600	2265600	107	113.782	0.993291	4248.19	5.48086e-07	0.20985	-0.480958	0.00149985	0.00106849
dmr1061875	chr6	170097320	170097319	+	11603	-233697	rs113304983	chr6	169863623	169863623	107	76.3211	0.770494	3464.93	1.20597e-08	0.262811	1.85715	0.0222978	0.0189559
dmr1062115	chr6	170291749	170291766	+	9714	-518857	rs559824965	chr6	169772892	169772892	107	25.0363	1.63826	804.058	6.48969e-16	0.458183	-0.669198	0.0140986	0.011148
dmr1062181	chr6	170416465	170416464	+	8707	-654468	rs4716393	chr6	169761997	169761997	107	55.5271	1.23016	1446.09	1.1385e-08	0.263585	-1.58343	0.0340966	0.0264651
dmr1062224	chr6	170470145	170470145	+	8286	44453	rs4710837	chr6	170514598	170514598	107	118.473	0.935419	1514.28	9.93404e-06	0.167489	-0.338537	0.00869913	0.00722647
dmr1062330	chr7	62233	62232	+	11256	760083	rs11765528	chr7	822315	822315	107	120.438	0.981945	3748.47	1.01383e-05	0.167185	-0.389903	0.0119988	0.011454
dmr1062496	chr7	202822	202821	+	12809	619494	rs11765528	chr7	822315	822315	107	112.893	0.9524	1615.41	7.6968e-06	0.171292	-0.472211	0.00959904	0.00897389
dmr1062583	chr7	266179	266178	+	13427	553770	rs4721479	chr7	819948	819948	107	112.36	0.960326	1321.14	1.6806e-05	0.159611	-0.494108	0.0166983	0.0163093
dmr1062705	chr7	361356	361356	+	14510	393820	rs62432240	chr7	755176	755176	107	113.834	0.958228	2830.93	2.27578e-05	0.155043	0.252292	0.0431957	0.0404948
dmr106271	chr10	2417053	2417052	+	20298	-16639	rs826485	chr10	2400414	2400414	107	80.0201	1.08532	8300	7.76182e-08	0.237382	-0.205243	0.0231977	0.019997
dmr1062726	chr7	376227	376226	+	14609	938369	rs6942402	chr7	1314595	1314595	107	95.9134	0.820691	4591	1.22947e-06	0.198221	-0.894171	0.049895	0.0430211
dmr106272	chr10	2418086	2418085	+	20292	-90732	rs11251168	chr10	2327354	2327354	107	95.4118	0.818939	10171.1	3.36271e-07	0.216811	-0.555002	0.0462954	0.0337897
dmr1062759	chr7	412780	412779	+	14901	409536	rs11765528	chr7	822315	822315	107	110.626	0.941655	1759.98	2.11271e-05	0.156165	-0.454254	0.0367963	0.0335889
dmr1062768	chr7	420169	420168	+	14944	866758	rs4720694	chr7	1286926	1286926	107	113.113	0.961563	1669.93	6.41715e-06	0.173994	-0.39742	0.00879912	0.0071887
dmr1062809	chr7	451000	450999	+	15266	-142836	rs139894869	chr7	308164	308164	107	114.001	0.896464	6895.94	4.6185e-06	0.178863	0.668637	0.0280972	0.0246805
dmr1062811	chr7	453405	453404	+	15288	368911	rs11765528	chr7	822315	822315	107	107.512	0.933746	1967.75	3.80217e-06	0.181732	-0.471134	0.0115988	0.0100736
dmr106282	chr10	2444987	2444986	+	20254	399416	rs7911958	chr10	2844402	2844402	107	74.4611	1.01487	3371.57	4.33636e-08	0.245416	-0.925787	0.00789921	0.0156874
dmr1062845	chr7	487704	487703	+	15617	405790	rs73042478	chr7	893493	893493	107	89.4871	0.725119	6824.43	2.92571e-09	0.281635	55.8832	0.00369963	0.00371681
dmr1062846	chr7	490672	490707	+	15652	10174	rs2070958	chr7	500881	500881	107	112.935	0.97884	3375.02	6.71393e-06	0.173323	-0.17669	0.0137986	0.0138179
dmr1062849	chr7	492215	492214	+	15673	-56370	rs74198509	chr7	435845	435845	107	97.9719	0.894313	4246.96	9.56465e-07	0.201851	-0.79022	0.020098	0.0194137
dmr1062866	chr7	510320	510319	+	15884	-382937	rs34835036	chr7	127383	127383	107	109.142	0.971562	2250.02	3.06557e-06	0.184898	0.434578	0.00679932	0.00642414
dmr1062969	chr7	598686	598686	+	16670	9419	rs9771430	chr7	608105	608105	107	115.37	0.962655	2995.4	1.02276e-06	0.200883	-0.302293	0.00149985	0.00151159
dmr1063002	chr7	629401	629401	+	16932	-331697	rs36137030	chr7	297704	297704	107	109.947	0.952337	2258.78	1.51322e-05	0.161188	0.376265	0.0337966	0.0312113
dmr1063122	chr7	763508	763507	+	17936	58808	rs11765528	chr7	822315	822315	107	108.641	0.943384	1760.99	1.94122e-05	0.157441	-0.475531	0.0406959	0.03632
dmr1063165	chr7	790790	790789	+	18261	424549	rs60802830	chr7	1215338	1215338	107	59.6546	0.515404	9692.52	2.13302e-14	0.42206	-1.04758	0.0113989	0.0106885
dmr1063168	chr7	794088	794087	+	18292	28228	rs11765528	chr7	822315	822315	107	110.626	0.949007	2043.57	1.68091e-05	0.159608	-0.458552	0.0321968	0.0300705
dmr1063174	chr7	799133	799132	+	18348	23183	rs11765528	chr7	822315	822315	107	113.468	0.976377	2035.28	1.83704e-06	0.192388	-0.479939	0.00209979	0.00213463
dmr1063186	chr7	807514	807513	+	18468	-483874	rs141401158	chr7	323640	323640	107	41.5565	0.839553	10059.1	9.02631e-16	0.454867	2.42523	0.049895	0.0144046
dmr1063291	chr7	897150	897149	+	19477	-74835	rs11765528	chr7	822315	822315	107	114.816	0.967678	2650.67	2.71258e-05	0.152389	-0.416404	0.039896	0.0404205
dmr1063346	chr7	942086	942085	+	20027	-119771	rs11765528	chr7	822315	822315	107	107.408	0.979099	1705.07	1.6949e-05	0.159484	-0.472176	0.030097	0.0298586
dmr1063358	chr7	955046	955045	+	20174	-132731	rs11765528	chr7	822315	822315	107	115.265	0.9599	2650.31	6.1882e-07	0.208112	-0.481228	0.00079992	0.000826047
dmr1063381	chr7	978388	978387	+	20365	-156073	rs11765528	chr7	822315	822315	107	108.055	0.945135	2219.39	4.83347e-06	0.178191	-0.461647	0.0160984	0.0126413
dmr1063429	chr7	1012555	1012554	+	20639	973230	rs11270626	chr7	1985784	1985794	107	118.505	0.963309	4741.74	5.50043e-06	0.176279	0.354756	0.010399	0.00983437
dmr106351	chr10	2549025	2549024	+	20035	8155	rs10581926	chr10	2557179	2557181	107	111.378	0.967669	2525.71	1.1978e-05	0.164692	-0.414588	0.0263974	0.0228079
dmr106352	chr10	2551452	2551452	+	20018	-333930	rs10643872	chr10	2217522	2217522	107	96.3731	0.896764	4349.49	1.83864e-06	0.192375	0.680899	0.040396	0.0391325
dmr1063546	chr7	1112077	1112076	+	20781	9612	rs6950319	chr7	1121688	1121688	107	116.561	0.962218	3549.65	2.0029e-08	0.255959	-0.371647	9.999e-05	2.55656e-05
dmr1063561	chr7	1120822	1120821	+	20692	-298507	rs11765528	chr7	822315	822315	107	104.607	0.94519	2023.01	6.38932e-06	0.174058	-0.456055	0.0225977	0.0208614
dmr106359	chr10	2562541	2562540	+	19948	233396	rs4311958	chr10	2795936	2795936	107	109.832	0.977478	1876.23	3.15997e-06	0.184453	0.49258	0.00539946	0.00499509
dmr1063617	chr7	1175338	1175337	+	20484	-353023	rs11765528	chr7	822315	822315	107	108.515	0.939638	1834.74	1.09261e-05	0.166067	-0.461765	0.0248975	0.0225249
dmr1063669	chr7	1220788	1220787	+	20320	-400840	rs4721479	chr7	819948	819948	107	109.121	0.960858	1479.25	9.50931e-06	0.168142	-0.517223	0.0147985	0.0138023
dmr1063670	chr7	1223598	1223597	+	20324	-172729	rs12701713	chr7	1050869	1050869	107	116.185	0.978095	3953.91	2.60354e-05	0.153009	-0.548364	0.0508949	0.0487856
dmr1063737	chr7	1293353	1293352	+	20069	-465099	rs765641178	chr7	828254	828254	107	108.818	0.976	1679.61	2.54106e-06	0.187649	-0.378644	0.0049995	0.00404826
dmr1063850	chr7	1419308	1419307	+	19606	-596993	rs11765528	chr7	822315	822315	107	106.091	0.962938	2019.86	1.63441e-05	0.16003	-0.441023	0.0434957	0.0404911
dmr106387	chr10	2600267	2600266	+	19704	243598	rs7911212	chr10	2843864	2843864	107	88.6721	0.959983	21036.5	1.51132e-07	0.228092	-0.931879	0.0585941	0.0423954
dmr1063888	chr7	1454701	1454700	+	19490	-927387	rs144930799	chr7	527314	527314	107	99.7273	0.964075	2926.94	1.33289e-06	0.197051	-0.716642	0.0115988	0.0107176
dmr1063984	chr7	1538811	1538810	+	19358	44505	rs146204817	chr7	1583315	1583330	107	84.3983	0.915588	1646.26	1.23928e-06	0.198106	-0.495199	0.030397	0.0381324
dmr1063992	chr7	1544254	1544253	+	19319	394113	rs56259105	chr7	1938366	1938366	107	97.324	0.858632	5770.72	6.94756e-08	0.238917	-0.371964	0.00579942	0.00412311
dmr1064050	chr7	1602560	1602559	+	19328	956564	rs6963930	chr7	2559123	2559123	107	105.61	0.956514	2313.14	1.04912e-05	0.166674	-0.333011	0.0329967	0.0325261
dmr1064059	chr7	1614856	1614856	+	19381	786974	rs76579199	chr7	2401830	2401830	107	88.4422	0.994806	15718.5	2.85938e-08	0.251117	1.23411	0.0169983	0.00737077
dmr1064224	chr7	1806642	1806641	+	19548	-984327	rs11765528	chr7	822315	822315	107	107.794	0.96304	1874.21	1.90196e-05	0.157749	-0.448132	0.0390961	0.0375967
dmr1064377	chr7	1920857	1920856	+	19432	-733212	rs35204917	chr7	1187645	1187645	107	110.469	0.989422	2973.03	1.66173e-05	0.159781	-0.296628	0.0358964	0.0367873
dmr1064678	chr7	2181241	2181240	+	19343	-119801	rs4721353	chr7	2061440	2061440	107	56.5825	1.18688	18997.1	1.109e-10	0.323435	64.8727	0.039596	0.0277825
dmr1064794	chr7	2302675	2302674	+	19464	-388038	rs2056479	chr7	1914637	1914637	107	108.149	0.976564	1595.94	7.42292e-06	0.171831	0.476336	0.0120988	0.0118209
dmr1064848	chr7	2387581	2387580	+	19567	740339	rs75506999	chr7	3127919	3127919	107	35.1303	1.60278	6871.25	4.73456e-14	0.413489	-353.346	0.0174983	0.020938
dmr1064888	chr7	2456366	2456365	+	19687	868802	rs4722679	chr7	3325167	3325167	107	71.1069	0.789873	3667.51	1.80035e-09	0.287985	-0.563467	0.0137986	0.0125026
dmr1064918	chr7	2494928	2494964	+	19673	-170	rs2969037	chr7	2494758	2494758	107	104.388	1.19229	6340.05	1.95453e-08	0.256291	0.172524	9.999e-05	3.22013e-05
dmr1064942	chr7	2517519	2517518	+	19679	676880	rs6948787	chr7	3194398	3194398	107	116.875	0.943165	4313.97	8.80483e-07	0.203044	-0.247833	0.00209979	0.00178222
dmr1064945	chr7	2524352	2524379	+	19669	837785	rs12700827	chr7	3362164	3362164	107	70.9606	1.0694	14354.3	5.39178e-09	0.273565	-0.334542	0.0374963	0.0222837
dmr1064948	chr7	2527176	2527175	+	19672	-616903	rs140459156	chr7	1910273	1910273	107	60.1039	1.67526	12365.5	8.47964e-09	0.267534	2.52598	0.0217978	0.0403909
dmr1064994	chr7	2574448	2574447	+	19721	776467	rs7804333	chr7	3350914	3350914	107	90.2081	0.919165	1976.64	1.30039e-06	0.197409	-0.450434	0.0269973	0.0250182
dmr10649	chr1	14972815	14972814	+	16202	-14970	rs55932559	chr1	14957845	14957845	107	87.2196	0.868863	3569.17	2.84218e-07	0.219195	-0.622414	0.0264974	0.0238357
dmr106502	chr10	2822255	2822255	+	19652	-788	rs4881029	chr10	2821467	2821467	107	103.865	1.00263	2615.77	3.91324e-14	0.415548	-0.431921	9.999e-05	2.27115e-10
dmr1065048	chr7	2613747	2613746	+	19881	711421	rs4722679	chr7	3325167	3325167	107	52.9148	0.671527	1801.32	1.60501e-11	0.347034	-0.530319	0.0229977	0.0275302
dmr1065073	chr7	2635785	2635784	+	19892	704066	rs12535065	chr7	3339850	3339850	107	111.253	0.95356	2251.21	1.69101e-05	0.159518	-0.629738	0.0324968	0.0308171
dmr1065153	chr7	2712853	2712853	+	20197	-1569	rs10252130	chr7	2711284	2711284	107	117.554	0.965067	6663.26	1.19864e-05	0.164682	-0.310286	0.0370963	0.0334584
dmr1065188	chr7	2740582	2740581	+	20254	-119326	rs114518606	chr7	2621256	2621256	107	32.2463	1.90484	6799.43	5.62899e-14	0.411613	-1.56937	0.0206979	0.0389752
dmr106532	chr10	2868204	2868203	+	19562	378076	rs61830561	chr10	3246279	3246279	107	97.8778	0.924323	7862.7	6.52013e-07	0.207363	-0.651877	0.0272973	0.0216369
dmr1065335	chr7	2923887	2923886	+	20153	1343	rs1182140	chr7	2925229	2925229	107	104.471	0.971098	1949.74	2.7103e-06	0.186705	-0.325339	0.00909909	0.00807951
dmr1065412	chr7	3015227	3015226	+	20086	309941	rs4722679	chr7	3325167	3325167	107	74.5447	0.845038	2557.24	7.84342e-08	0.237237	-0.543914	0.0390961	0.037257
dmr1065521	chr7	3136064	3136063	+	20353	194588	rs12540385	chr7	3330651	3330651	107	97.8778	0.951174	1905.63	3.34538e-09	0.279872	-0.749992	9.999e-05	5.04553e-05
dmr106554	chr10	2896500	2896499	+	19454	-667343	rs7903253	chr10	2229157	2229157	107	63.3954	1.006	13776.9	7.04079e-11	0.329053	0.683298	0.0146985	0.00721095
dmr1065591	chr7	3207407	3207406	+	20654	150285	rs12534906	chr7	3357691	3357691	107	83.2594	0.869982	2417.71	7.09537e-07	0.206149	-0.531428	0.0506949	0.0488381
dmr1065624	chr7	3261772	3261771	+	20722	-133853	rs75506999	chr7	3127919	3127919	107	81.2322	0.719134	18169.8	1.88345e-09	0.287397	-388.722	0.0341966	0.0170629
dmr1065643	chr7	3291419	3291418	+	20755	70746	rs12700827	chr7	3362164	3362164	107	67.1258	1.05168	897.74	5.41019e-08	0.242372	-0.541007	0.0135986	0.0119413
dmr1065718	chr7	3433968	3433967	+	21291	252052	rs11979810	chr7	3686019	3686019	107	49.6338	0.679623	1877.03	5.48454e-12	0.359803	3.04609	0.0278972	0.031437
dmr1065854	chr7	3684154	3684153	+	21399	-133	rs930202	chr7	3684021	3684021	107	103.343	0.935241	2100.31	7.5255e-07	0.205304	-0.32134	0.00469953	0.00370058
dmr1065860	chr7	3689202	3689201	+	21376	251570	rs406889	chr7	3940771	3940771	107	112.496	0.935719	4606.81	1.20411e-05	0.164614	-0.420496	0.0422958	0.0415765
dmr1065863	chr7	3694103	3694103	+	21350	-1709	rs992142	chr7	3692394	3692394	107	108.484	0.912856	4125.99	1.09235e-12	0.378543	-0.345913	9.999e-05	1.79292e-08
dmr1065867	chr7	3701586	3701585	+	21307	-351088	rs7800260	chr7	3350498	3350498	107	99.0795	0.975295	2095.48	2.88783e-06	0.185775	-0.427584	0.0170983	0.0157724
dmr1065908	chr7	3796415	3796414	+	21273	834628	rs4720362	chr7	4631042	4631042	107	109.215	0.980602	1460.24	2.14178e-05	0.155959	-0.459277	0.0278972	0.0274419
dmr1065947	chr7	3874629	3874628	+	21423	-188610	rs11979810	chr7	3686019	3686019	107	52.8208	1.54839	6425.94	1.1231e-10	0.323278	2.13119	0.00639936	0.00477758
dmr1065961	chr7	3892060	3892059	+	21432	-561409	rs12540385	chr7	3330651	3330651	107	97.1986	0.957207	2029.73	1.69604e-06	0.193551	-0.622842	0.0164984	0.0127194
dmr1065971	chr7	3912436	3912435	+	21396	772672	rs77302003	chr7	4685107	4685107	107	99.4139	0.87037	4927.71	6.79572e-07	0.206769	8.29237	0.0180982	0.0162375
dmr1066013	chr7	3989047	3989047	+	21337	5001	rs1025914	chr7	3994048	3994048	107	96.4254	0.929225	2538.44	3.39229e-06	0.18341	-0.341979	0.0358964	0.0346515
dmr1066025	chr7	4000763	4000762	+	21298	-670112	rs12540385	chr7	3330651	3330651	107	81.5771	1.02188	1273.51	4.70347e-08	0.244299	-0.592602	0.00339966	0.00207561
dmr1066039	chr7	4013982	4013981	+	21279	-809870	rs28582123	chr7	3204112	3204112	107	112.078	0.972085	2417.12	1.73039e-05	0.159172	-0.394405	0.0288971	0.0291389
dmr1066051	chr7	4029818	4029817	+	21293	869569	rs441276	chr7	4899386	4899386	107	74.4507	0.941461	1174.45	5.35189e-07	0.21019	-0.627938	0.0349965	0.0424214
dmr1066126	chr7	4114362	4114361	+	21185	958562	rs1130329	chr7	5072923	5072923	107	109.435	0.904799	4088.76	8.98503e-06	0.168988	-0.284124	0.0437956	0.0416198
dmr1066148	chr7	4135320	4135319	+	21166	-449301	rs11979810	chr7	3686019	3686019	107	60.5532	1.13801	5626.41	1.23185e-09	0.292912	2.66443	0.0272973	0.016037
dmr1066163	chr7	4144594	4144593	+	21127	-782013	rs34834420	chr7	3362581	3362581	107	113.322	0.984461	2457.25	1.88171e-05	0.15791	-0.504929	0.0283972	0.0275046
dmr1066250	chr7	4220321	4220320	+	20974	54521	rs73045689	chr7	4274841	4274841	107	109.915	0.985493	1481.37	1.01175e-05	0.167216	-0.54666	0.0119988	0.0121042
dmr1066284	chr7	4264737	4264736	+	21008	-942365	rs67586312	chr7	3322372	3322372	107	110.375	0.939233	3298.18	2.00389e-07	0.224129	-0.391436	0.00109989	0.000697063
dmr1066391	chr7	4385766	4385766	+	20792	707268	rs66719215	chr7	5093034	5093034	107	110.166	0.931333	4303.01	1.45189e-06	0.19581	0.607407	0.00789921	0.00650209
dmr1066401	chr7	4400123	4400122	+	20760	-901104	rs7779391	chr7	3499019	3499019	107	112.611	0.941923	2492.2	1.05472e-05	0.166595	-0.503444	0.0215978	0.0199365
dmr1066501	chr7	4541388	4541387	+	20630	-797875	rs6964615	chr7	3743513	3743513	107	47.4917	1.75156	24774	2.47325e-11	0.341824	76.9043	0.0172983	0.0405764
dmr1066554	chr7	4629991	4629990	+	20499	257807	rs77669831	chr7	4887797	4887797	107	110.406	0.904589	6953.41	2.49726e-06	0.187904	2.26406	0.0207979	0.0188957
dmr1066693	chr7	4788774	4788773	+	20101	513181	rs199939938	chr7	5301954	5301954	107	71.4831	1.12025	3303.8	1.6065e-08	0.258945	1.98653	0.00949905	0.00733034
dmr1066697	chr7	4791340	4791339	+	20077	283513	rs146106414	chr7	5074852	5074852	107	53.2388	0.639893	6461.07	1.06668e-12	0.378815	1.81019	0.049995	0.029691
dmr106671	chr10	3055204	3055203	+	19524	-909403	rs7086690	chr10	2145801	2145801	107	108.578	0.984487	2869.11	4.05689e-06	0.180776	0.409197	0.0111989	0.0106285
dmr1066778	chr7	4879570	4879569	+	20243	950791	rs550042551	chr7	5830360	5830360	107	96.7284	0.821264	9464.5	7.49133e-07	0.205369	2.44614	0.0611939	0.0496736
dmr1066835	chr7	4940969	4940968	+	19975	161697	rs10258945	chr7	5102665	5102665	107	72.2668	0.856979	1404.31	4.26837e-09	0.276659	-0.7816	0.00379962	0.00512637
dmr1066931	chr7	5060780	5060779	+	19427	-87295	rs2942565	chr7	4973485	4973485	107	72.6012	0.89146	1964.41	1.88203e-08	0.256803	0.330022	0.0131987	0.0129566
dmr1067095	chr7	5204753	5204752	+	18728	-103253	rs73318726	chr7	5101500	5101500	107	79.1842	0.721397	8698.05	8.11004e-09	0.268129	25.434	0.0421958	0.0280679
dmr1067170	chr7	5275804	5275810	+	18435	2039	rs6969771	chr7	5277849	5277849	107	111.336	0.986715	3351.28	7.44145e-07	0.205465	0.168889	0.0019998	0.00162883
dmr106722	chr10	3101980	3101980	+	19420	-258116	rs7911212	chr10	2843864	2843864	107	35.078	1.49252	5727.73	1.01969e-15	0.453637	-0.931798	0.0009999	0.00347496
dmr1067276	chr7	5379700	5379699	+	18222	-897256	rs7779496	chr7	4482444	4482444	107	48.6934	1.17637	17111.3	4.92059e-13	0.387608	3.70484	0.0231977	0.00903104
dmr1067354	chr7	5470149	5470148	+	18013	-805248	rs10234294	chr7	4664901	4664901	107	72.3295	0.691679	5624.99	1.01963e-10	0.324477	-0.747181	0.0069993	0.00666681
dmr1067409	chr7	5517539	5517538	+	17766	898077	rs836506	chr7	6415615	6415615	107	111.577	0.974867	3226.03	5.9416e-06	0.175136	-0.48421	0.0145985	0.0135807
dmr1067415	chr7	5532646	5532645	+	17713	-767543	rs11976185	chr7	4765103	4765103	107	37.9098	1.93286	18046.4	2.97101e-14	0.418513	-3.67602	0.00209979	0.00811885
dmr1067482	chr7	5609948	5610000	+	17658	-59	rs36079514	chr7	5609889	5609889	107	116.216	0.938904	3878.78	1.64721e-11	0.346723	0.266941	9.999e-05	2.75063e-08
dmr1067488	chr7	5617765	5617764	+	17649	-867334	rs73305338	chr7	4750431	4750431	107	58.1604	1.0915	5192.07	1.15268e-10	0.322955	1.71066	0.0124988	0.00690177
dmr1067515	chr7	5658898	5658897	+	17573	812589	rs114398348	chr7	6471486	6471486	107	33.8555	1.38939	7738.07	1.25439e-14	0.427698	2.44727	0.039596	0.0409764
dmr1067521	chr7	5664942	5664941	+	17576	-477574	rs4557607	chr7	5187368	5187368	107	62.0893	0.6817	34770.3	1.48886e-11	0.347935	39.2207	0.0766923	0.0474226
dmr1067597	chr7	5773117	5773116	+	17233	-869042	rs300530	chr7	4904075	4904075	107	103.332	0.955027	2177.27	4.51983e-08	0.244847	-0.458521	0.00079992	0.000252125
dmr1067697	chr7	5902220	5902219	+	16888	-58329	rs308092	chr7	5843891	5843891	107	110.135	0.985258	1526.61	3.10773e-06	0.184698	0.494257	0.00429957	0.00371265
dmr1067767	chr7	6034903	6034902	+	17520	436584	rs114398348	chr7	6471486	6471486	107	41.3894	1.46619	42875.2	7.81766e-14	0.408036	2.51797	0.0283972	0.0459196
dmr106777	chr10	3134264	3134264	+	19388	-693	rs3740612	chr10	3133571	3133571	107	103.426	0.964645	2535.92	1.27115e-06	0.197738	-0.312835	0.00749925	0.00593278
dmr1067913	chr7	6293705	6293704	+	17635	-533466	rs112521703	chr7	5760239	5760239	107	66.6974	0.995786	971.804	1.823e-07	0.22546	2.43528	0.030197	0.03785
dmr1067926	chr7	6310847	6310846	+	17638	-766506	rs7794198	chr7	5544341	5544341	107	121.409	0.951429	4496.25	2.69321e-05	0.152497	0.433727	0.0434957	0.0409615
dmr106799	chr10	3148936	3148935	+	19319	-305072	rs7911212	chr10	2843864	2843864	107	32.403	1.74413	6749.87	1.9503e-16	0.470101	-0.902227	0.00029997	0.00273527
dmr1068064	chr7	6493722	6493721	+	17764	-733435	rs148113247	chr7	5760287	5760287	107	68.1603	0.557075	15282.6	2.54788e-11	0.341464	2.4864	0.0590941	0.0312433
dmr1068075	chr7	6511697	6511696	+	17736	-40211	rs114398348	chr7	6471486	6471486	107	36.8126	1.60766	10688.9	1.95249e-13	0.397956	2.36484	0.0252975	0.0420832
dmr1068134	chr7	6603148	6603147	+	17644	67293	rs35054671	chr7	6670440	6670440	107	110.898	0.968043	1728.27	3.63625e-05	0.147945	0.667791	0.0528947	0.0495138
dmr1068165	chr7	6641043	6641042	+	17743	2781	rs2253869	chr7	6643823	6643823	107	117.658	0.954411	2514.98	1.98164e-07	0.224286	-0.354512	0.00069993	0.000189061
dmr1068201	chr7	6684713	6684712	+	17800	39298	rs34495733	chr7	6724010	6724010	107	77.5123	0.979677	1313.02	3.09605e-08	0.250031	-0.74866	0.00519948	0.00372055
dmr1068244	chr7	6781744	6781744	+	17812	56144	rs7807287	chr7	6837888	6837888	107	114.367	0.974182	2457.29	3.48426e-06	0.183017	-0.344994	0.00479952	0.00458829
dmr1068246	chr7	6785804	6785819	+	17820	30599	rs62441816	chr7	6816418	6816418	107	73.5521	1.38075	9794.54	2.29946e-08	0.254085	-0.150791	0.00759924	0.00815377
dmr1068251	chr7	6805680	6805886	+	17721	32316	rs7807849	chr7	6838202	6838202	107	98.3062	0.959798	2418.68	1.30868e-07	0.230107	-0.244022	0.00169983	0.00137552
dmr1068272	chr7	6837429	6837428	+	17601	998988	rs74487544	chr7	7836416	7836416	107	36.823	1.53823	13365.7	6.0974e-16	0.458808	2.40732	0.00309969	0.00340961
dmr1068329	chr7	6888499	6888498	+	17456	6723	rs7783658	chr7	6895221	6895221	107	103.886	0.944791	2416.21	4.35925e-08	0.245344	-0.49734	0.00049995	0.000273755
dmr1068548	chr7	7197372	7197371	+	18247	710089	rs10246737	chr7	7907460	7907460	107	53.2597	0.703573	29720.3	3.73417e-14	0.416053	-0.653603	0.0540946	0.0181771
dmr1068617	chr7	7329629	7329628	+	18396	186454	rs7791808	chr7	7516082	7516082	107	114.314	0.957946	2640.9	1.91193e-05	0.15767	-0.448429	0.0346965	0.0306184
dmr1068651	chr7	7388457	7388456	+	18287	-916971	rs114398348	chr7	6471486	6471486	107	35.6945	1.73034	8123.51	7.38072e-14	0.408664	2.59866	0.0144986	0.0187665
dmr1068698	chr7	7494277	7494276	+	18263	-1665	rs546068491	chr7	7492610	7492612	107	107.564	0.977004	2190.12	1.09839e-05	0.165988	0.331723	0.0266973	0.0248289
dmr1068745	chr7	7607020	7607019	+	18430	-12894	rs10807958	chr7	7594126	7594126	107	21.3164	1.59379	4227.55	1.26359e-29	0.698535	-0.559665	0.00079992	4.65445e-05
dmr1068883	chr7	7865338	7865337	+	19418	827620	rs6971685	chr7	8692957	8692957	107	104.315	0.973238	2024.98	1.31778e-05	0.163262	-0.363512	0.0379962	0.0373216
dmr1069046	chr7	8232343	8232342	+	19138	-734939	rs58798360	chr7	7497404	7497404	107	81.5979	0.903802	2474.73	1.74319e-07	0.226089	-0.522538	0.020198	0.0199405
dmr1069148	chr7	8492241	8492248	+	18754	724434	rs17160632	chr7	9216682	9216682	107	57.0632	1.73632	36976	6.2679e-10	0.301605	-0.856672	0.0205979	0.046421
dmr106919	chr10	3289257	3289256	+	19205	1	rs736051	chr10	3289257	3289257	107	114.503	0.971095	2702.84	3.06877e-06	0.184883	-0.429653	0.0049995	0.00443229
dmr1069215	chr7	8653365	8653364	+	19123	-523986	rs539800133	chr7	8129379	8129379	107	91.7023	0.961763	2157.15	2.70437e-06	0.186737	0.6936	0.0340966	0.034823
dmr1069352	chr7	9060737	9060736	+	19821	563933	rs67619480	chr7	9624669	9624669	107	89.3408	0.983478	2027.26	1.93179e-07	0.224645	0.633459	0.00559944	0.00443501
dmr1069376	chr7	9119481	9119480	+	19794	331681	rs13228415	chr7	9451161	9451161	107	95.4223	0.961654	2506.5	2.90126e-06	0.185707	-0.490746	0.0308969	0.0291021
dmr1069462	chr7	9338640	9338639	+	20065	-204273	rs34395393	chr7	9134367	9134367	107	115.516	1.05431	5653.34	1.61423e-05	0.160217	-58.1936	0.0371963	0.0336939
dmr1069486	chr7	9389332	9389331	+	20141	271718	rs13229968	chr7	9661049	9661049	107	106.394	0.975516	12805.3	2.66612e-06	0.186946	-0.549681	0.0514949	0.0392182
dmr1069522	chr7	9502021	9502020	+	20324	-539162	rs60693154	chr7	8962859	8962859	107	99.1004	0.928063	2516.29	4.86048e-06	0.178109	2.52021	0.0413959	0.0361649
dmr1069566	chr7	9596472	9596472	+	20452	-22184	rs2938838	chr7	9574288	9574288	107	101.41	0.957524	2781.57	8.98493e-15	0.431215	-0.438714	9.999e-05	3.32963e-10
dmr1069579	chr7	9625375	9625374	+	20418	336417	rs2971038	chr7	9961791	9961791	107	107.899	0.952115	2306.15	1.68799e-05	0.159545	0.366922	0.0442956	0.042148
dmr106958	chr10	3335942	3335941	+	19075	-826169	rs11818466	chr10	2509773	2509773	107	105.297	0.876052	8558.44	3.35494e-07	0.216843	2.94973	0.00919908	0.00749944
dmr1069662	chr7	9841414	9841413	+	19952	-224845	rs1021915	chr7	9616569	9616569	107	104.827	0.932663	1786.19	4.86891e-06	0.178083	-0.343205	0.0154985	0.0150565
dmr1069822	chr7	10343733	10343732	+	18911	-381942	rs2971038	chr7	9961791	9961791	107	109.884	0.944533	2473.53	5.95191e-06	0.17511	0.367908	0.0162984	0.0143912
dmr1069837	chr7	10373540	10373539	+	18941	-199205	rs112102333	chr7	10174335	10174335	107	94.5132	0.939829	18217.5	2.50122e-07	0.221002	-0.865397	0.0480952	0.0292006
dmr1069856	chr7	10424177	10424176	+	18907	-605994	rs161612	chr7	9818183	9818183	107	107.428	0.958202	3169.56	1.04434e-05	0.166743	-0.339087	0.040396	0.0367601
dmr1069947	chr7	10623525	10623524	+	18658	1011	rs2352447	chr7	10624535	10624535	107	93.8444	0.958587	1919.02	6.87184e-11	0.329353	-0.341408	0.00019998	3.40907e-06
dmr1069978	chr7	10697347	10697346	+	18528	619200	rs72586151	chr7	11316546	11316546	107	43.2598	1.45622	8964.1	1.21948e-12	0.377281	1.81273	0.0236976	0.0125774
dmr10700	chr1	15023613	15023612	+	16086	-544116	rs11584308	chr1	14479497	14479497	107	74.2939	1.04649	1058.75	1.29153e-06	0.197508	-0.701125	0.0492951	0.0492705
dmr1070120	chr7	11037637	11037636	+	18536	-24540	rs220096	chr7	11013097	11013097	107	107.334	0.946674	2038.71	3.12468e-06	0.184618	0.365687	0.00929907	0.00821713
dmr1070150	chr7	11131131	11131131	+	18531	-1589	rs11977765	chr7	11129542	11129542	107	116.446	0.981928	3062.61	1.9191e-08	0.256539	-0.374076	9.999e-05	1.71673e-05
dmr1070162	chr7	11178731	11178730	+	18797	-628568	rs6961626	chr7	10550163	10550163	107	71.4309	0.851004	1879.76	7.18261e-09	0.26975	-0.457213	0.00949905	0.0103721
dmr1070182	chr7	11233746	11233745	+	18907	581617	rs10155884	chr7	11815362	11815362	107	116.53	0.95404	2786.57	5.13735e-06	0.17729	0.507312	0.00819918	0.00701265
dmr1070212	chr7	11304916	11304916	+	18972	-1469	rs2189349	chr7	11303447	11303447	107	107.972	0.936952	2159.89	2.79308e-13	0.393968	-0.55218	9.999e-05	1.87061e-09
dmr1070232	chr7	11334936	11334935	+	19029	7079	rs2354367	chr7	11342014	11342014	107	111.796	0.965268	1795.54	1.376e-09	0.291478	-0.575768	9.999e-05	1.73208e-06
dmr1070293	chr7	11518328	11518327	+	19228	356002	rs10215881	chr7	11874329	11874329	107	113.29	0.953135	3176.9	1.34585e-05	0.162946	-0.251553	0.030497	0.0285731
dmr1070347	chr7	11636750	11636750	+	19240	829402	rs4719312	chr7	12466152	12466152	107	113.479	0.963985	2625.75	2.55894e-05	0.153271	-0.639961	0.0428957	0.0427535
dmr107041	chr10	3456492	3456492	+	18997	-612628	rs7911212	chr10	2843864	2843864	107	39.4458	1.48523	3284.86	2.97556e-15	0.442712	-0.901755	0.00029997	0.000374641
dmr107044	chr10	3457690	3457690	+	18992	-3110	rs60977746	chr10	3454580	3454580	107	109.759	0.976994	3039.78	2.34254e-09	0.284549	-0.483758	9.999e-05	5.94266e-06
dmr107046	chr10	3460328	3460328	+	18983	-809116	rs7907999	chr10	2651212	2651212	107	104.45	0.968784	2042.64	1.23576e-05	0.164225	0.48597	0.0366963	0.0356159
dmr1070510	chr7	12072846	12072846	+	20247	375128	rs1595805	chr7	12447974	12447974	107	111.096	0.97206	3505.48	2.17234e-06	0.189942	-0.434842	0.00779922	0.00569284
dmr1070565	chr7	12172261	12172260	+	20565	425226	rs849769	chr7	12597486	12597486	107	106.645	0.929714	4597.44	4.51922e-06	0.179184	2.11659	0.030097	0.0287286
dmr107057	chr10	3473553	3473552	+	18978	824817	rs12415713	chr10	4298369	4298369	107	115.819	0.941687	10062.3	1.36803e-06	0.196673	-0.496295	0.00719928	0.00702137
dmr1070625	chr7	12289573	12289573	+	20710	29	rs1155631	chr7	12289602	12289602	107	112.538	0.970613	2334.11	3.1511e-09	0.280659	-0.385518	0.00019998	4.24659e-06
dmr1070642	chr7	12330266	12330266	+	20674	-49941	rs10231252	chr7	12280325	12280325	107	97.8883	0.912164	5902.89	7.15269e-07	0.206034	-0.237957	0.0249975	0.0190264
dmr1070676	chr7	12377436	12377435	+	20661	69173	rs201242474	chr7	12446608	12446611	107	107.324	0.973309	1936.54	5.12689e-06	0.17732	0.373618	0.0127987	0.010943
dmr1070685	chr7	12398759	12398758	+	20691	656245	rs10238713	chr7	13055003	13055003	107	53.406	0.869993	897.565	2.85584e-09	0.281952	-0.643883	0.0322968	0.0425122
dmr107069	chr10	3493211	3493210	+	18969	586681	rs59302676	chr10	4079891	4079891	107	94.9625	0.962632	2187.97	1.74973e-06	0.193097	-0.766889	0.019698	0.0173726
dmr1070751	chr7	12531326	12531325	+	20794	-734011	rs7794473	chr7	11797315	11797315	107	89.1945	0.962342	1668.12	4.03767e-06	0.180846	1.01024	0.0493951	0.0484102
dmr1070952	chr7	12923018	12923018	+	20654	-107776	rs60230223	chr7	12815240	12815242	107	98.9123	0.964291	1942.97	4.06962e-08	0.246288	-0.568737	0.00039996	0.000350908
dmr1071058	chr7	13145354	13145353	+	20377	185235	rs201402384	chr7	13330588	13330590	107	111.608	0.965789	1664.01	6.48714e-06	0.173833	0.582784	0.00979902	0.00817396
dmr1071065	chr7	13164257	13164256	+	20246	-701859	rs190770757	chr7	12462398	12462398	107	88.2228	0.825346	8780.44	2.11825e-07	0.223347	-5.46066	0.060394	0.0449474
dmr1071125	chr7	13279675	13279674	+	20054	-300887	rs112804205	chr7	12978788	12978788	107	111.995	0.958446	2226.7	2.75025e-05	0.15218	0.452467	0.0453955	0.0453012
dmr1071244	chr7	13639337	13639336	+	18953	222808	rs71033961	chr7	13862144	13862144	107	112.956	0.976294	2418.14	2.56785e-05	0.153218	0.333019	0.0434957	0.0395846
dmr1071380	chr7	13958507	13958506	+	18304	-529197	rs1594612	chr7	13429310	13429310	107	114.921	1.0538	6897.76	5.98617e-06	0.175025	-0.278081	0.0166983	0.0145581
dmr107154	chr10	3615375	3615374	+	18801	-771511	rs7911212	chr10	2843864	2843864	107	59.78	0.751286	30520.8	1.63495e-11	0.346812	-0.947258	0.0718928	0.0468223
dmr1071574	chr7	14512588	14512587	+	17834	-912605	rs58103719	chr7	13599983	13599983	107	118.233	0.953209	3479.7	2.25274e-05	0.155196	0.417632	0.0373963	0.0344375
dmr1071629	chr7	14736739	14736739	+	17573	4366	rs6461125	chr7	14741105	14741105	107	94.7744	0.955387	1924.76	4.79218e-09	0.275127	-0.352031	0.00029997	0.000108999
dmr1071639	chr7	14754099	14754098	+	17606	-6539	rs1639233	chr7	14747560	14747560	107	117.46	0.985715	3023.14	2.66165e-05	0.152675	-0.394924	0.0331967	0.0337016
dmr1071653	chr7	14816732	14816731	+	17605	241946	rs10282373	chr7	15058677	15058677	107	99.7064	0.939167	2201.87	8.31638e-06	0.17014	0.725586	0.049595	0.045906
dmr1071654	chr7	14817186	14817185	+	17607	-506228	rs58186345	chr7	14310958	14310958	107	105.924	0.91149	5458.66	8.95759e-07	0.202796	-0.889397	0.010399	0.00907676
dmr1071687	chr7	14903614	14903629	+	17614	288655	rs143739804	chr7	15192284	15192284	107	113.708	1.04687	4587.67	1.37183e-05	0.16266	0.364761	0.0288971	0.0277185
dmr1071718	chr7	15003707	15003706	+	17515	-3727	rs1005256	chr7	14999980	14999980	107	110.02	0.965083	1835.69	1.75722e-07	0.225976	-0.325218	0.00039996	0.000294524
dmr1071841	chr7	15384005	15384004	+	17052	-832256	rs10227006	chr7	14551749	14551749	107	47.4708	1.47695	11164.8	2.25392e-11	0.342946	-0.728626	0.0237976	0.0237808
dmr1071961	chr7	15702787	15702786	+	16852	-622961	rs66643431	chr7	15079826	15079826	107	107.972	0.953925	3013.63	1.50973e-05	0.161222	-0.61827	0.0507949	0.0480933
dmr1072159	chr7	16306351	16306350	+	16766	959755	rs58029052	chr7	17266105	17266105	107	73.3849	0.749067	28902.1	1.69225e-12	0.373512	1.78713	0.00859914	0.00150106
dmr1072190	chr7	16368255	16368254	+	16402	-578475	rs57661695	chr7	15789780	15789780	107	81.7233	0.994891	1279.47	1.15893e-06	0.199077	1.58786	0.0312969	0.0279615
dmr1072265	chr7	16523286	16523285	+	16215	324680	rs2056648	chr7	16847965	16847965	107	110.051	0.948263	3297.37	5.78531e-06	0.175531	0.293437	0.0193981	0.0177415
dmr107241	chr10	3740102	3740102	+	18553	125	rs10795068	chr10	3740227	3740227	107	117.7	0.976691	4824.9	1.37666e-07	0.229399	0.216891	0.00019998	0.000195033
dmr1072430	chr7	16849890	16849889	+	16486	-68518	rs3807493	chr7	16781372	16781372	107	101.765	0.949571	2470.69	4.79023e-06	0.178324	-0.585961	0.0256974	0.0249192
dmr1072438	chr7	16859752	16859751	+	16448	-179	rs11798	chr7	16859573	16859573	107	109.968	0.967546	2233.97	2.55953e-06	0.187543	-0.284351	0.00529947	0.0050131
dmr1072476	chr7	16952619	16952618	+	16259	860829	rs2691591	chr7	17813447	17813447	107	106.592	0.961434	1402.27	3.92333e-06	0.18127	0.614856	0.00789921	0.00709622
dmr1072477	chr7	16954575	16954574	+	16244	-28418	rs1029580	chr7	16926157	16926157	107	104.126	0.94589	4341.47	4.86859e-06	0.178084	-0.466142	0.0367963	0.0346847
dmr1072479	chr7	16955587	16955586	+	16241	10770	rs10245400	chr7	16966356	16966356	107	97.5644	0.739962	8350.89	2.65167e-07	0.220176	0.240276	0.0411959	0.0290313
dmr1072499	chr7	17000578	17000577	+	16296	812870	rs2691591	chr7	17813447	17813447	107	95.5059	0.931419	1742.24	8.49548e-09	0.267509	0.602002	0.00049995	0.000181519
dmr1072514	chr7	17027653	17027652	+	16227	785795	rs2691591	chr7	17813447	17813447	107	107.282	0.988225	1510.82	5.13072e-06	0.177309	0.550004	0.00779922	0.00798771
dmr1072533	chr7	17070677	17070676	+	16152	742771	rs2691591	chr7	17813447	17813447	107	106.321	0.956371	1810.85	1.53319e-08	0.259576	0.657169	0.00029997	4.93913e-05
dmr1072536	chr7	17075668	17075667	+	16139	-26999	rs57021207	chr7	17048669	17048669	107	105.798	0.948922	2588.65	1.90581e-06	0.191852	-0.530552	0.00869913	0.00747658
dmr1072539	chr7	17079653	17079652	+	16124	733795	rs2691591	chr7	17813447	17813447	107	106.875	0.94959	1358.45	1.70211e-06	0.193499	0.638957	0.00349965	0.00324404
dmr107254	chr10	3754009	3754009	+	18496	8817	rs1872755	chr10	3762826	3762826	107	33.1136	1.78258	17869.1	5.45032e-15	0.436443	-0.764799	0.0148985	0.0496304
dmr1072554	chr7	17107577	17107576	+	16078	705871	rs2691591	chr7	17813447	17813447	107	86.4046	0.972974	1501.13	4.22426e-09	0.276796	0.541435	0.00059994	0.000251425
dmr1072565	chr7	17154763	17154762	+	16033	658685	rs2691591	chr7	17813447	17813447	107	107.92	0.938371	1556.51	3.85243e-06	0.181538	0.5691	0.00929907	0.00767902
dmr1072577	chr7	17191881	17191880	+	16028	621567	rs2691591	chr7	17813447	17813447	107	104.712	0.954412	1787.02	1.27577e-06	0.197686	0.554047	0.00539946	0.00393034
dmr1072580	chr7	17199432	17199431	+	16042	-124800	rs35733830	chr7	17074632	17074632	107	72.2981	0.936847	5872.43	1.42021e-08	0.260609	-0.499658	0.0381962	0.0246759
dmr1072586	chr7	17212958	17212957	+	16013	600490	rs2691591	chr7	17813447	17813447	107	78.9334	0.996181	1328.8	1.69588e-07	0.226475	0.465783	0.0140986	0.00968126
dmr107258	chr10	3759265	3759264	+	18489	-915401	rs7911212	chr10	2843864	2843864	107	43.0612	0.881223	8376.22	2.4141e-13	0.395595	-0.954275	0.0619938	0.0476977
dmr1072593	chr7	17229916	17229915	+	16028	-803144	rs113489005	chr7	16426772	16426772	107	33.1554	1.37283	4942.55	2.83603e-14	0.419012	1.98372	0.0416958	0.0437718
dmr1072616	chr7	17366733	17366732	+	15731	446715	rs2691591	chr7	17813447	17813447	107	107.219	0.95045	1573.1	4.71587e-07	0.211997	0.611243	0.00179982	0.0010539
dmr1072680	chr7	17494940	17494939	+	15534	318508	rs2691591	chr7	17813447	17813447	107	107.178	0.951297	1609.02	1.24573e-06	0.198031	0.587304	0.00319968	0.00271115
dmr1072731	chr7	17634743	17634742	+	15313	-796022	rs1404968	chr7	16838721	16838721	107	106.06	0.951295	1642.38	1.65285e-06	0.193926	-0.411176	0.00449955	0.00407606
dmr1072739	chr7	17658618	17658617	+	15322	154830	rs2691591	chr7	17813447	17813447	107	108.4	0.972352	1430.31	3.16241e-05	0.150064	0.53835	0.0441956	0.0434965
dmr1072744	chr7	17664104	17664103	+	15316	-256	rs7800641	chr7	17663848	17663848	107	109.55	1.04545	4260.29	1.41718e-06	0.196161	-0.444449	0.00449955	0.00345943
dmr1072762	chr7	17687956	17687955	+	15255	687530	rs199860124	chr7	18375485	18375485	107	113.583	0.976642	2062.97	3.77315e-05	0.147384	0.609098	0.049795	0.0475958
dmr1072822	chr7	17800771	17800770	+	15030	12677	rs2691591	chr7	17813447	17813447	107	104.576	0.925441	1546.71	8.30256e-07	0.20389	0.582247	0.00429957	0.00283215
dmr1072839	chr7	17886286	17886285	+	14830	276840	rs17138709	chr7	18163125	18163125	107	56.6139	0.784331	32589.3	3.62695e-13	0.391042	8.04149	0.0473953	0.0149498
dmr1072882	chr7	17988454	17988453	+	14561	-175007	rs2691591	chr7	17813447	17813447	107	113.52	0.953045	1727.3	3.63673e-05	0.147943	0.501558	0.0459954	0.042456
dmr1072888	chr7	18005234	18005233	+	14541	277949	rs302166	chr7	18283182	18283182	107	41.8073	1.32409	3641.26	6.89695e-12	0.357099	-0.829849	0.010499	0.0241197
dmr107288	chr10	3797822	3797821	+	18429	190989	rs7072577	chr10	3988810	3988810	107	112.852	0.987338	2713.52	2.95265e-05	0.151105	-0.329586	0.049895	0.0493812
dmr1072903	chr7	18049514	18049513	+	14585	1	rs4719528	chr7	18049514	18049514	107	119.55	0.961282	3072.18	4.35443e-07	0.213135	-0.378862	0.00059994	0.000393363
dmr1072972	chr7	18272324	18272323	+	14838	-699161	rs34411083	chr7	17573162	17573163	107	84.1894	0.921438	1197.17	2.81339e-07	0.219339	0.53305	0.010199	0.00971213
dmr1072995	chr7	18392648	18392647	+	15300	-579201	rs2691591	chr7	17813447	17813447	107	108.076	0.951451	1421.02	5.7964e-07	0.209049	0.6024	0.00179982	0.00104672
dmr1073009	chr7	18461162	18461161	+	15179	-647715	rs2691591	chr7	17813447	17813447	107	110.114	0.987022	1334.03	3.65919e-05	0.14785	0.551697	0.0410959	0.0386784
dmr1073037	chr7	18574966	18574965	+	15259	-761519	rs2691591	chr7	17813447	17813447	107	114.764	0.965233	1681.91	2.69673e-06	0.186778	0.57156	0.00229977	0.00247623
dmr1073040	chr7	18582712	18582711	+	15325	-728902	rs2691622	chr7	17853810	17853810	107	105.673	0.939875	1728.57	7.18637e-06	0.172313	0.481538	0.019598	0.0186165
dmr1073060	chr7	18667899	18667898	+	15307	-971420	rs12055958	chr7	17696479	17696479	107	108.985	0.955074	1366.15	3.37148e-05	0.149093	0.598983	0.0463954	0.0449933
dmr1073076	chr7	18710517	18710516	+	15165	-897070	rs2691591	chr7	17813447	17813447	107	107.742	0.939366	1447.79	6.93956e-07	0.206468	0.587959	0.00189981	0.00143851
dmr1073079	chr7	18719950	18719949	+	15124	-436768	rs302166	chr7	18283182	18283182	107	20.7835	1.7776	1329.53	5.72506e-19	0.52435	-0.889118	0.00339966	0.015997
dmr1073086	chr7	18740529	18740528	+	15076	-927082	rs2691591	chr7	17813447	17813447	107	110.887	0.949212	1436.67	2.04713e-06	0.190809	0.596729	0.00349965	0.00268619
dmr1073088	chr7	18749043	18749042	+	15067	-935596	rs2691591	chr7	17813447	17813447	107	114.931	0.956479	2412.69	1.37629e-05	0.162611	0.37228	0.019698	0.0192271
dmr1073154	chr7	18942745	18942744	+	15642	-12136	rs10264011	chr7	18930609	18930609	107	119.048	0.938042	2259.72	1.77421e-05	0.158796	-0.365624	0.0183982	0.0179161
dmr1073159	chr7	18957189	18957188	+	15728	-618483	rs2892886	chr7	18338706	18338706	107	88.066	1.00677	1113.81	5.39912e-06	0.176554	-0.687637	0.0419958	0.0395436
dmr1073247	chr7	19265840	19265839	+	16388	813078	rs6976199	chr7	20078917	20078917	107	117.449	0.954678	2280.9	1.04578e-05	0.166722	-0.398219	0.0121988	0.0110743
dmr1073259	chr7	19304020	19304019	+	16542	6713	rs77575528	chr7	19310732	19310732	107	102.214	1.21105	5285.27	8.40334e-06	0.169985	-6.00401	0.029597	0.0351678
dmr1073315	chr7	19425698	19425697	+	16612	184733	rs10245106	chr7	19610430	19610430	107	105.757	0.982982	1814.56	1.96148e-05	0.157285	-0.299769	0.0414959	0.04152
dmr1073400	chr7	19628827	19628829	+	16921	106768	rs2214552	chr7	19735597	19735597	107	105.61	1.08905	5256.89	9.64776e-06	0.167926	-0.194899	0.0425957	0.0419386
dmr107365	chr10	3895471	3895470	+	18642	-160304	rs10751939	chr10	3735167	3735167	107	76.0808	0.971703	13334.9	1.61717e-08	0.258856	0.689289	0.0409959	0.0287793
dmr1073701	chr7	20422961	20422960	+	16962	-837489	rs4721800	chr7	19585472	19585472	107	79.6126	0.853088	2290.63	1.1177e-07	0.23231	-0.481395	0.0219978	0.0223909
dmr1073731	chr7	20496398	20496397	+	16856	606285	rs12700254	chr7	21102682	21102682	107	87.972	1.37808	8359.41	1.73257e-06	0.193241	1.20557	0.0291971	0.0420608
dmr1073857	chr7	20784674	20784673	+	16844	297149	rs17678624	chr7	21081822	21081822	107	52.5805	1.73476	32080.7	8.11988e-11	0.327295	-2.9037	0.00779922	0.0277917
dmr1073980	chr7	21128057	21128056	+	16854	-405034	rs62453384	chr7	20723023	20723023	107	107.742	0.971007	1810.81	2.5742e-06	0.18746	0.597155	0.00549945	0.00508824
dmr1074003	chr7	21170163	21170162	+	16871	718848	rs11381392	chr7	21889010	21889010	107	120.375	0.952301	6755.2	1.30702e-05	0.163385	0.367242	0.030497	0.0304367
dmr1074017	chr7	21198316	21198315	+	16769	354833	rs7786322	chr7	21553148	21553148	107	99.9468	0.96907	2211.59	6.74748e-06	0.173249	0.738213	0.0350965	0.0335002
dmr107401	chr10	3923954	3923953	+	18635	833462	rs2894969	chr10	4757415	4757415	107	108.473	0.960823	2339.61	1.11692e-05	0.165738	-0.405076	0.0286971	0.0264847
dmr1074025	chr7	21218112	21218111	+	16757	816994	rs73067020	chr7	22035105	22035105	107	75.2657	0.764012	13579.4	3.70915e-09	0.278512	-1.67662	0.0493951	0.0333691
dmr1074044	chr7	21250138	21250138	+	16684	-144035	rs35769296	chr7	21106102	21106103	107	108.745	0.944313	2719.46	8.56948e-06	0.169693	0.428106	0.0252975	0.0247965
dmr1074217	chr7	21659778	21659777	+	16130	-249719	rs73263756	chr7	21410059	21410059	107	100.96	0.846971	8026.71	3.99304e-07	0.214369	0.691809	0.0235976	0.015448
dmr1074245	chr7	21718072	21718071	+	16035	749608	rs7808447	chr7	22467679	22467679	107	116.101	0.977203	3487.68	1.71502e-05	0.159306	-0.456033	0.0287971	0.0283231
dmr1074279	chr7	21768155	21768154	+	16052	-4869	rs2390555	chr7	21763286	21763286	107	95.7566	0.928015	2364.71	1.29634e-15	0.451206	0.418033	9.999e-05	5.11734e-10
dmr1074289	chr7	21786581	21786600	+	16099	9189	rs7787438	chr7	21795789	21795789	107	106.53	0.897978	4863.65	4.98147e-09	0.274614	-0.363633	0.00019998	7.99296e-05
dmr1074360	chr7	21908384	21908383	+	16328	467467	rs80030891	chr7	22375850	22375850	107	99.4243	0.964643	2202.58	6.01241e-06	0.17496	-0.595339	0.0323968	0.0322131
dmr1074366	chr7	21915688	21915687	+	16352	460163	rs80030891	chr7	22375850	22375850	107	102.789	0.928	3198.95	7.59919e-06	0.171482	-0.591141	0.0475952	0.0471954
dmr1074390	chr7	21959730	21959729	+	16377	205454	rs10250341	chr7	22165183	22165183	107	64.4403	0.872774	1338.83	2.53135e-09	0.283534	-0.979194	0.00909909	0.0106147
dmr1074490	chr7	22106126	22106125	+	16128	632624	rs66543531	chr7	22738749	22738749	107	88.1914	0.969319	1663.87	2.36009e-06	0.18873	0.469351	0.0389961	0.0340749
dmr1074504	chr7	22122042	22122041	+	16087	-2089	rs10267669	chr7	22119953	22119953	107	107.867	0.981015	1690.96	2.35149e-05	0.154548	-0.621931	0.040096	0.0388165
dmr1074522	chr7	22171562	22171561	+	15995	389315	rs9655227	chr7	22560876	22560876	107	109.769	0.908407	4038.53	2.2809e-06	0.189229	-0.389056	0.0119988	0.0111102
dmr1074723	chr7	22573217	22573216	+	15199	10299	rs2905348	chr7	22583515	22583515	107	60.1248	0.710223	3722.83	5.44144e-10	0.303412	-0.523173	0.0673933	0.0492692
dmr107474	chr10	4003612	4003611	+	18424	-177511	rs3812716	chr10	3826101	3826101	107	114.158	0.915994	5104.73	1.38199e-06	0.196526	-0.295542	0.00509949	0.00524121
dmr1074840	chr7	22843901	22843901	+	14252	-2	rs6973118	chr7	22843899	22843899	107	110.48	0.908242	11876.6	3.52384e-06	0.182851	-0.218339	0.0531947	0.0410586
dmr1074846	chr7	22861445	22861444	+	14194	-701468	rs10228358	chr7	22159977	22159977	107	60.6264	0.921095	667.432	4.84954e-08	0.243879	0.54899	0.030297	0.0372335
dmr1074856	chr7	22875953	22875952	+	14167	-110813	rs114976676	chr7	22765140	22765140	107	69.0484	1.64253	10682.5	8.43809e-08	0.236222	3.3398	0.0284972	0.0374387
dmr1074866	chr7	22890355	22890354	+	14106	-643973	rs13230638	chr7	22246382	22246382	107	18.819	2.37755	2831.66	1.97791e-20	0.553133	-170.413	0.00089991	0.0209564
dmr1074908	chr7	23018812	23018811	+	13878	-253672	rs114976676	chr7	22765140	22765140	107	36.1334	1.58054	2562.9	2.88146e-12	0.367342	3.72427	0.0276972	0.028159
dmr1074925	chr7	23060601	23060600	+	13834	-226347	rs1029739	chr7	22834254	22834254	107	106.927	0.909452	5062.15	1.15573e-06	0.199116	0.836337	0.0105989	0.00970361
dmr107492	chr10	4029946	4029945	+	18411	727470	rs2894969	chr10	4757415	4757415	107	106.885	0.973283	2027.44	5.69523e-06	0.175763	-0.432801	0.0151985	0.0132262
dmr1075014	chr7	23241043	23241042	+	13895	-475903	rs114976676	chr7	22765140	22765140	107	64.7538	0.761863	34423.4	8.82539e-11	0.326265	3.70882	0.0708929	0.0465523
dmr1075049	chr7	23317703	23317703	+	14127	-22014	rs460031	chr7	23295689	23295689	107	112.695	0.950118	1808.46	1.48284e-06	0.195504	0.278121	0.00239976	0.00199344
dmr1075055	chr7	23334111	23334111	+	14135	-35216	rs199359	chr7	23298895	23298895	107	111.451	0.954853	1545.45	6.05099e-09	0.272033	0.395111	9.999e-05	8.03214e-06
dmr1075075	chr7	23370171	23370170	+	14226	-529533	rs113124904	chr7	22840638	22840638	107	88.5153	0.952402	4333.52	4.6137e-07	0.21231	2.1725	0.0338966	0.0241252
dmr1075093	chr7	23414829	23414829	+	14247	-611268	rs62448274	chr7	22803561	22803561	107	108.494	0.961607	3758.97	1.20987e-05	0.164542	2.09071	0.049595	0.0445697
dmr1075114	chr7	23463698	23463698	+	14206	743740	rs1908269	chr7	24207438	24207438	107	61.1175	0.746541	72367.6	3.18077e-12	0.36619	-0.549132	0.0687931	0.0361556
dmr1075121	chr7	23487449	23487448	+	14179	856874	rs2390970	chr7	24344322	24344322	107	59.3098	0.695511	1091.1	3.08344e-09	0.280945	-0.901998	0.0443956	0.0492699
dmr1075129	chr7	23503655	23503654	+	14100	-33101	rs750859018	chr7	23470554	23470554	107	76.7495	1.03837	885.539	2.55544e-08	0.252649	-0.419544	0.00339966	0.00168071
dmr1075303	chr7	23827023	23827022	+	13987	-515293	rs34414305	chr7	23311727	23311730	107	106.979	0.964519	1169.47	4.76115e-07	0.211861	0.70058	0.00109989	0.000738684
dmr1075304	chr7	23827688	23827687	+	13987	-713006	rs2068621	chr7	23114682	23114682	107	80.6053	0.81915	3812.19	1.48182e-07	0.228368	-0.757029	0.0562944	0.0424819
dmr1075328	chr7	23868812	23868812	+	13912	10649	rs11767124	chr7	23879461	23879461	107	116.958	0.955467	1659.18	6.75634e-06	0.173229	-0.29377	0.00669933	0.00541179
dmr1075358	chr7	23927260	23927259	+	13929	-880282	rs10263160	chr7	23046978	23046978	107	109.403	0.967216	1615.31	1.81889e-05	0.158421	0.295568	0.0274973	0.0267779
dmr1075364	chr7	23943360	23943359	+	13968	93507	rs4722321	chr7	24036866	24036866	107	115.892	0.941662	1667.13	3.20478e-05	0.149863	-0.308897	0.0334967	0.0313908
dmr1075386	chr7	23978275	23978274	+	13994	934919	rs7783383	chr7	24913193	24913193	107	104.064	0.977455	1532.14	2.01472e-05	0.156881	0.709019	0.0447955	0.0427363
dmr1075390	chr7	23985197	23985196	+	14010	476601	rs149349999	chr7	24461797	24461797	107	116.133	0.930201	3142.62	1.04866e-05	0.166681	2.3145	0.020198	0.0190097
dmr1075404	chr7	24020235	24020234	+	14062	-432870	rs56381213	chr7	23587365	23587365	107	112.371	0.936862	2904.71	1.42886e-05	0.162049	-0.280466	0.0349965	0.0322654
dmr1075409	chr7	24041844	24041844	+	14144	16266	rs104987	chr7	24058110	24058110	107	110.95	0.973558	1598.88	9.95558e-06	0.167457	0.270227	0.0124988	0.0123523
dmr1075429	chr7	24102889	24102889	+	14136	884	rs272660	chr7	24103773	24103773	107	111.253	0.936179	1550.73	3.15463e-15	0.442109	-0.481429	9.999e-05	8.13194e-12
dmr1075550	chr7	24335839	24335838	+	14522	-745805	rs227936	chr7	23590034	23590034	107	106.655	0.889814	4340.09	6.09138e-06	0.174767	-0.303723	0.0449955	0.0419126
dmr1075618	chr7	24448878	24448877	+	14791	314111	rs75253181	chr7	24762988	24762988	107	70.8979	0.768899	17202	1.56431e-10	0.319151	1.71171	0.0330967	0.0136035
dmr1075634	chr7	24469035	24469034	+	14803	507758	rs427	chr7	24976792	24976792	107	119.403	0.955215	3628.08	1.94772e-05	0.157391	-0.448141	0.0290971	0.0276856
dmr1075653	chr7	24516731	24516730	+	14869	-418895	rs272678	chr7	24097836	24097836	107	99.4034	1.11957	2835.77	1.82316e-06	0.192498	-0.222608	0.00469953	0.00668236
dmr1075720	chr7	24721344	24721343	+	15051	811790	rs56058173	chr7	25533133	25533133	107	98.0241	0.964119	1656.24	1.10604e-05	0.165885	0.608342	0.0490951	0.0478811
dmr1075762	chr7	24804448	24804448	+	15035	-709990	rs112189831	chr7	24094458	24094458	107	93.8131	0.864731	4474.66	1.73391e-07	0.226164	-1.60726	0.0114989	0.00976865
dmr1075816	chr7	24918072	24918071	+	14805	-573750	rs2390970	chr7	24344322	24344322	107	84.7641	0.797207	5007.94	1.29492e-07	0.230255	-0.739901	0.0452955	0.0340556
dmr107581	chr10	4185171	4185170	+	18008	-78384	rs10795126	chr10	4106787	4106787	107	44.2629	1.02903	17618.1	2.99513e-14	0.418426	174.027	0.0358964	0.0169972
dmr1075869	chr7	25015663	25015662	+	14665	743223	rs1016816	chr7	25758885	25758885	107	114.91	0.977754	2238.07	4.00465e-05	0.146479	-0.258002	0.0515948	0.0489803
dmr1075898	chr7	25068145	25068144	+	14544	96715	rs10951051	chr7	25164859	25164859	107	116.645	0.963041	1834.01	4.13995e-05	0.145973	-0.412105	0.0388961	0.0385824
dmr1075934	chr7	25129280	25129279	+	14503	-902795	rs10268827	chr7	24226485	24226485	107	116.822	0.949616	2140.79	3.7589e-05	0.147441	-0.522361	0.0439956	0.0419354
dmr1075956	chr7	25167571	25167570	+	14407	-820771	rs150391558	chr7	24346799	24346800	107	69.132	0.852392	1108.63	1.2098e-07	0.231205	-0.903221	0.0383962	0.0432975
dmr1075989	chr7	25242245	25242244	+	14193	896483	rs6977720	chr7	26138727	26138727	107	84.0535	0.942305	1735.09	1.04584e-07	0.233237	-0.77612	0.00739926	0.00598534
dmr107604	chr10	4217423	4217422	+	17992	-107339	rs2894885	chr10	4110084	4110084	107	103.238	0.810333	12524	3.33719e-07	0.216919	0.893244	0.0308969	0.0185498
dmr1076090	chr7	25434253	25434252	+	13784	513	rs720847	chr7	25434765	25434765	107	116.342	0.970097	1873.22	1.19578e-09	0.293296	-0.390196	9.999e-05	6.67632e-07
dmr107610	chr10	4225456	4225456	+	18045	-712129	rs11251925	chr10	3513327	3513327	107	28.3174	1.51508	16905.7	2.48554e-18	0.511227	-0.606005	0.0216978	0.0331334
dmr1076167	chr7	25595909	25595908	+	13990	310785	rs10235027	chr7	25906693	25906693	107	109.633	0.960663	1713.26	3.01456e-05	0.15079	0.539831	0.050295	0.046508
dmr107619	chr10	4242482	4242481	+	18033	740381	rs73602918	chr10	4982862	4982862	107	113.635	0.950762	5958.4	1.21697e-05	0.164455	0.71355	0.0465953	0.0456507
dmr1076273	chr7	25874099	25874098	+	13930	-983649	rs6977159	chr7	24890450	24890450	107	107.01	0.942937	2140.8	2.69617e-06	0.186781	0.558608	0.00889911	0.00789595
dmr1076327	chr7	25983312	25983311	+	13659	-765435	rs5882965	chr7	25217877	25217877	107	113.677	0.970549	1417.11	3.00256e-05	0.150851	-0.43276	0.0287971	0.026771
dmr1076331	chr7	25993495	25993494	+	13632	952702	rs774245	chr7	26946196	26946196	107	109.79	0.98075	2130	1.00334e-05	0.167341	0.367358	0.0171983	0.0177046
dmr1076333	chr7	25997808	25997807	+	13602	-541963	rs7794566	chr7	25455845	25455845	107	120.176	0.959027	3333.01	8.34223e-06	0.170094	-2.21038	0.00989901	0.00953951
dmr1076397	chr7	26127271	26127270	+	13404	-9363	rs7777888	chr7	26117908	26117908	107	111.42	0.951571	1266.4	8.69521e-08	0.235806	-0.379384	0.00029997	9.73998e-05
dmr1076410	chr7	26166610	26166834	+	13349	135905	rs6970564	chr7	26302739	26302739	107	99.2049	1.17137	3312.25	7.13074e-06	0.172428	3.15558	0.0249975	0.0275488
dmr107643	chr10	4289231	4289230	+	17984	-179400	rs4881292	chr10	4109831	4109831	107	62.2773	0.758223	15678.2	8.28477e-12	0.354927	0.540466	0.0363964	0.0133935
dmr1076502	chr7	26401340	26401339	+	13005	186994	rs80096911	chr7	26588333	26588333	107	98.3689	0.79927	3303.25	2.05095e-06	0.190782	0.604571	0.0479952	0.0421232
dmr107652	chr10	4307873	4307872	+	17966	-555860	rs12218020	chr10	3752013	3752013	107	41.0236	0.930775	9124.51	4.2683e-16	0.462366	0.528077	0.0239976	0.00712458
dmr1076773	chr7	26956352	26956352	+	13164	-70503	rs376252	chr7	26885849	26885849	107	118.839	0.963916	1897.43	1.74174e-05	0.159074	-0.252469	0.0148985	0.0133991
dmr1076823	chr7	27113663	27113663	+	13363	54219	rs886340	chr7	27167882	27167882	107	101.201	0.959596	1902.81	1.01504e-05	0.167168	0.344506	0.0393961	0.0386279
dmr1076849	chr7	27157493	27157492	+	13422	111996	rs7786992	chr7	27269488	27269488	107	106.227	0.900451	12648	2.24737e-06	0.189446	-0.283422	0.0578942	0.0447937
dmr1076878	chr7	27211779	27211778	+	13474	484154	rs73684028	chr7	27695932	27695932	107	118.045	0.955983	2205.63	9.57098e-06	0.168045	2.43386	0.009999	0.00920079
dmr1076889	chr7	27239158	27239157	+	13561	-720098	rs78349907	chr7	26519060	26519060	107	118.16	0.966419	3624.49	2.44944e-05	0.153932	-1.72029	0.0405959	0.0373214
dmr1076998	chr7	27432354	27432353	+	13807	520418	rs10807843	chr7	27952771	27952771	107	110.114	0.966162	2162.7	3.88507e-06	0.181414	-0.451289	0.00749925	0.00729502
dmr1077066	chr7	27605807	27605806	+	13788	-89512	rs10951169	chr7	27516295	27516295	107	83.0922	0.904593	1765.09	2.06089e-08	0.255572	-0.272224	0.00249975	0.00271097
dmr1077140	chr7	27760479	27760478	+	13827	801927	rs112521709	chr7	28562405	28562405	107	29.425	1.77274	2636.24	1.5617e-14	0.425377	-1.12672	0.00989901	0.0221828
dmr1077155	chr7	27796786	27796785	+	13801	-385638	rs11767850	chr7	27411148	27411148	107	44.0853	1.03447	5502.62	1.27586e-13	0.402662	1.59048	0.0273973	0.00986458
dmr1077170	chr7	27839573	27839572	+	13665	543887	rs4722792	chr7	28383459	28383459	107	55.3495	1.02984	6175.18	3.0328e-12	0.366746	0.316121	0.0114989	0.00284052
dmr1077279	chr7	28005071	28005070	+	14208	411340	rs73295195	chr7	28416410	28416410	107	78.9543	0.83907	3520.32	4.93354e-08	0.243642	2.95515	0.0270973	0.022261
dmr1077328	chr7	28116604	28116603	+	14475	737277	rs6963803	chr7	28853880	28853880	107	59.7382	0.769541	3939.08	1.21962e-10	0.322253	-0.574141	0.0290971	0.0216503
dmr1077335	chr7	28120633	28120632	+	14476	54363	rs10226758	chr7	28174995	28174995	107	108.181	1.03297	4578.08	2.80342e-06	0.18621	-0.206803	0.0107989	0.00955962
dmr1077353	chr7	28162961	28162960	+	14586	664617	rs11975539	chr7	28827577	28827577	107	44.7854	1.06789	9980.29	2.19006e-17	0.491122	-0.551463	0.00309969	0.000255811
dmr107740	chr10	4552631	4552630	+	18398	-535669	rs11252271	chr10	4016962	4016962	107	108.996	0.953772	3616.42	1.26648e-05	0.163857	0.347064	0.0457954	0.0442027
dmr1077413	chr7	28319004	28319003	+	14717	-909517	rs6977425	chr7	27409487	27409487	107	32.8105	1.1878	4281.24	2.84237e-15	0.443183	1.36165	0.0524948	0.0300285
dmr1077425	chr7	28338424	28338424	+	14715	22153	rs12112704	chr7	28360577	28360577	107	113.876	0.97076	2052.84	2.50779e-05	0.153576	-0.335924	0.0339966	0.0312505
dmr1077428	chr7	28347376	28347375	+	14752	-435974	rs217	chr7	27911402	27911402	107	112.967	0.948787	2282.04	1.08193e-05	0.166214	-0.366776	0.0193981	0.0176668
dmr1077451	chr7	28386379	28386378	+	14781	284601	rs6974893	chr7	28670979	28670979	107	91.368	0.871216	3131.61	4.63126e-07	0.212256	-0.786859	0.019598	0.0190404
dmr1077472	chr7	28429350	28429349	+	14780	1897	rs10237165	chr7	28431246	28431246	107	115.6	0.959803	2334.36	1.15522e-05	0.165234	-0.394482	0.0126987	0.0144527
dmr1077503	chr7	28484921	28484920	+	14745	186883	rs13246241	chr7	28671803	28671803	107	67.084	1.03683	882.614	1.27603e-07	0.23046	-0.564783	0.0259974	0.0221547
dmr1077557	chr7	28583836	28583835	+	14816	373690	rs6950750	chr7	28957525	28957525	107	81.9428	0.941491	3840.34	7.94925e-09	0.268397	-0.762798	0.00289971	0.00257795
dmr1077567	chr7	28607663	28607662	+	14844	978353	rs13227595	chr7	29586015	29586015	107	115.924	0.962691	3688	4.70184e-06	0.178599	0.371815	0.00889911	0.00846007
dmr1077630	chr7	28732944	28732943	+	14974	748874	rs3729621	chr7	29481817	29481817	107	95.7671	0.992723	1928.75	3.97646e-06	0.181071	1.79985	0.0271973	0.0252302
dmr1077641	chr7	28744705	28744704	+	14974	968231	rs568694069	chr7	29712935	29712935	107	32.7896	1.3421	4942.08	5.04604e-15	0.437245	-2.38762	0.00939906	0.0271423
dmr1077681	chr7	28856711	28856710	+	15058	-362383	rs4722805	chr7	28494328	28494328	107	117.355	0.962312	3804.88	1.95213e-06	0.191502	-0.363658	0.00319968	0.00301514
dmr107768	chr10	4603146	4603146	+	18691	514259	rs2226260	chr10	5117405	5117405	107	122.068	0.946448	5131.8	6.42474e-06	0.173976	0.275649	0.0109989	0.00973539
dmr1077831	chr7	29145127	29145126	+	14454	-654918	rs7782863	chr7	28490209	28490209	107	115.109	0.957665	2364.83	1.27531e-05	0.163753	-0.401153	0.0186981	0.0170908
dmr1077887	chr7	29249270	29249269	+	14401	463666	rs568694069	chr7	29712935	29712935	107	44.0748	1.36843	5697.28	8.3608e-12	0.354818	-2.42176	0.0186981	0.020935
dmr1077911	chr7	29281814	29281813	+	14286	-472907	rs12538892	chr7	28808907	28808907	107	108.912	0.944712	8073.53	2.00134e-06	0.191139	-0.326446	0.0210979	0.0168968
dmr1077926	chr7	29304190	29304189	+	14284	-334907	rs56300760	chr7	28969283	28969283	107	78.9543	1.12854	7194.4	2.4041e-07	0.221562	-0.738786	0.0511949	0.0429121
dmr1077938	chr7	29334619	29334618	+	14204	-803337	rs61269471	chr7	28531282	28531282	107	40.2086	1.74153	6423.48	9.07139e-12	0.35385	-0.743001	0.0156984	0.0333709
dmr1078085	chr7	29625944	29625943	+	13651	-772064	rs6963803	chr7	28853880	28853880	107	109.058	0.940823	2485.95	2.00219e-08	0.255964	-0.711375	9.999e-05	6.82272e-05
dmr1078088	chr7	29629675	29629674	+	13638	-21214	rs17158276	chr7	29608461	29608461	107	105.098	0.936025	4626.2	7.00375e-06	0.172695	-0.595638	0.0570943	0.048469
dmr1078138	chr7	29741890	29741889	+	13524	-310189	rs62457774	chr7	29431701	29431701	107	113.855	0.973785	1939.7	3.03255e-05	0.1507	-0.807045	0.0361964	0.0355439
dmr1078193	chr7	29840203	29840202	+	13807	-134623	rs10234834	chr7	29705580	29705580	107	116.206	1.01989	3908.75	2.14112e-05	0.155963	0.315262	0.030497	0.0336514
dmr1078201	chr7	29853920	29853919	+	13832	-345074	rs6462147	chr7	29508846	29508846	107	65.4853	0.853124	1002.27	3.58878e-08	0.248011	-0.660935	0.0240976	0.032079
dmr1078245	chr7	29928576	29928575	+	13725	969375	rs73305719	chr7	30897950	30897950	107	70.6994	0.567042	15555	2.79625e-13	0.393955	-0.978989	0.00559944	0.00395109
dmr1078415	chr7	30407590	30407589	+	13451	490361	rs73305719	chr7	30897950	30897950	107	82.1936	0.68795	11490.7	7.44463e-10	0.299401	-0.928369	0.0166983	0.00816958
dmr1078427	chr7	30430653	30430652	+	13437	462259	rs10229128	chr7	30892911	30892911	107	72.1205	1.13589	8225.52	2.22668e-08	0.254522	-0.654323	0.0369963	0.0217434
dmr107843	chr10	4756575	4756574	+	18678	773012	rs10904523	chr10	5529586	5529586	107	117.69	0.948721	3809.54	4.2316e-06	0.180154	-0.366506	0.00819918	0.00710471
dmr1078468	chr7	30507740	30507739	+	13510	293328	rs62446944	chr7	30801067	30801067	107	78.3587	0.798328	2102.04	5.01409e-08	0.243419	720.306	0.0213979	0.0195142
dmr1078499	chr7	30564655	30564683	+	13422	-988930	rs715301	chr7	29575725	29575725	107	100.438	1.05332	4640.91	6.84293e-06	0.17304	-0.471383	0.0535946	0.049748
dmr1078529	chr7	30645020	30645019	+	13382	-931685	rs139701087	chr7	29713335	29713335	107	63.3536	1.10551	5023.13	4.8107e-09	0.275076	-2.07922	0.0310969	0.0227049
dmr1078657	chr7	30805101	30805100	+	13306	-663489	rs10248091	chr7	30141612	30141612	107	31.7761	1.30722	3543.13	3.46613e-15	0.441138	-0.551678	0.0377962	0.0253401
dmr1078831	chr7	31087187	31087186	+	13997	-374075	rs76040227	chr7	30713112	30713112	107	106.99	1.00552	9106.64	1.45138e-06	0.195815	-6.64244	0.0217978	0.0128053
dmr1078835	chr7	31093694	31093693	+	14027	-380582	rs76040227	chr7	30713112	30713112	107	90.4275	0.854693	26829.6	4.2128e-10	0.306671	-7.61507	0.00559944	0.000895137
dmr1078850	chr7	31124538	31124537	+	14115	914838	rs10265847	chr7	32039375	32039375	107	121.942	0.939292	3588.03	1.0864e-05	0.166153	-0.473108	0.0133987	0.0127819
dmr1078859	chr7	31148101	31148101	+	14163	286810	rs11973346	chr7	31434911	31434911	107	101.692	0.975873	6417.23	7.8801e-07	0.204642	-0.677118	0.0131987	0.0106956
dmr107885	chr10	4819410	4819409	+	18592	-288128	rs17550939	chr10	4531282	4531282	107	113.426	0.97984	3148.44	5.09421e-06	0.177414	-0.574591	0.010199	0.00921862
dmr1078876	chr7	31175282	31175281	+	14197	445147	rs38343	chr7	31620428	31620428	107	115.328	0.960721	2488.71	1.97506e-05	0.157181	0.394137	0.030497	0.0271353
dmr1078949	chr7	31373157	31373157	+	14806	721287	rs10246484	chr7	32094444	32094444	107	115.652	1.01064	4254.11	6.78079e-06	0.173176	0.224575	0.0140986	0.01154
dmr1079037	chr7	31554644	31554643	+	15354	805578	rs10486507	chr7	32360221	32360221	107	110.626	0.96402	1593.13	2.27289e-05	0.155062	0.620566	0.0313969	0.0300081
dmr1079105	chr7	31722515	31722644	+	15577	-5767	rs2159688	chr7	31716748	31716748	107	121.075	1.01995	6093.7	5.6549e-06	0.175869	0.229852	0.00879912	0.0074849
dmr1079115	chr7	31740885	31740884	+	15522	474573	rs6462345	chr7	32215457	32215457	107	103.405	0.886937	5371.35	2.51322e-06	0.187811	-0.409716	0.0374963	0.0321136
dmr1079483	chr7	32505239	32505238	+	14949	-6835	rs7793113	chr7	32498404	32498404	107	109.267	0.95153	1830.75	1.04688e-15	0.453371	-0.49995	9.999e-05	3.73112e-12
dmr1079521	chr7	32559854	32559853	+	14974	498444	rs10241653	chr7	33058297	33058297	107	107.502	0.978929	1500.88	3.22146e-06	0.18417	-0.378737	0.00579942	0.00516877
dmr1079557	chr7	32630173	32630172	+	15011	521382	rs35683893	chr7	33151554	33151554	107	84.5446	0.968692	1211.05	2.57525e-06	0.187454	-0.939583	0.0420958	0.0395014
dmr1079566	chr7	32642911	32642910	+	15007	23700	rs6462399	chr7	32666610	32666610	107	76.948	0.841413	12715.8	1.37401e-10	0.320769	-0.276227	0.00909909	0.00230166
dmr1079590	chr7	32692920	32692920	+	15066	-147272	rs6966990	chr7	32545648	32545648	107	119.8	1.01046	4720.41	4.67085e-06	0.178697	0.213637	0.00679932	0.00558313
dmr1079682	chr7	32916540	32916540	+	14974	65966	rs2392177	chr7	32982506	32982506	107	116.53	0.970389	2824.27	3.54919e-05	0.148313	1.16761	0.0491951	0.0487037
dmr1079705	chr7	32950566	32950565	+	14884	108628	rs6954699	chr7	33059193	33059193	107	111.18	0.953056	1591.67	1.20506e-06	0.198512	-0.382513	0.00229977	0.00165824
dmr1079765	chr7	33052876	33052875	+	14573	13552	rs10216146	chr7	33066427	33066427	107	108.463	0.961494	1975.64	3.72079e-07	0.215373	-0.29952	0.00169983	0.00082602
dmr1079904	chr7	33422754	33422753	+	13559	162561	rs10223962	chr7	33585314	33585314	107	56.2481	1.11111	4056.64	5.60274e-11	0.331862	-0.764179	0.0141986	0.00478143
dmr1079913	chr7	33460863	33460862	+	13523	-990297	rs5028773	chr7	32470566	32470566	107	105.798	0.942439	1227.69	2.36448e-05	0.154465	0.55724	0.0416958	0.0396274
dmr1079929	chr7	33509756	33509755	+	13523	592020	rs74466226	chr7	34101775	34101775	107	99.8736	0.946222	1494.34	1.04625e-05	0.166715	0.699737	0.0387961	0.0375155
dmr1079967	chr7	33604092	33604091	+	13434	472982	rs79982858	chr7	34077073	34077073	107	117.522	0.944888	3595.91	1.43362e-06	0.195994	-0.455265	0.00189981	0.0022841
dmr107997	chr10	4998446	4998446	+	18388	6850	rs2518040	chr10	5005296	5005296	107	109.863	0.96104	2769.84	7.96648e-06	0.17078	-0.305471	0.0220978	0.019709
dmr1079997	chr7	33673462	33673461	+	13534	-46235	rs2598374	chr7	33627227	33627227	107	111.117	0.95675	3614.66	2.50308e-06	0.18787	40.3573	0.00929907	0.00734651
dmr1080018	chr7	33715657	33715656	+	13585	366107	rs57681533	chr7	34081763	34081763	107	116.007	1.03403	4316.19	1.13411e-05	0.16551	2.5144	0.0206979	0.0178434
dmr1080038	chr7	33749828	33749827	+	13634	791203	rs57333507	chr7	34541030	34541030	107	32.3194	1.43255	7810.28	1.55896e-17	0.494315	-2.70595	0.0049995	0.00386253
dmr1080045	chr7	33776102	33776102	+	13609	-16173	rs4275131	chr7	33759929	33759929	107	107.763	0.946251	3934.97	7.32e-09	0.269497	0.270247	0.00019998	4.59565e-05
dmr1080078	chr7	33836999	33836998	+	13454	-740190	rs59988925	chr7	33096807	33096809	107	73.6461	1.11111	5815.08	5.2863e-08	0.242691	1.46975	0.0324968	0.0244449
dmr1080117	chr7	33910043	33910042	+	13588	809416	rs6956356	chr7	34719458	34719458	107	129.121	0.936619	7874.84	3.19108e-05	0.149927	-1.6333	0.0511949	0.0473529
dmr1080126	chr7	33924944	33924944	+	13558	-1737	rs6954470	chr7	33923207	33923207	107	113.75	0.961508	1553.86	2.9226e-10	0.311302	-0.445541	9.999e-05	2.34583e-07
dmr1080142	chr7	33970769	33970768	+	13491	-329326	rs1807929	chr7	33641443	33641443	107	119.466	0.909239	5476.62	4.69633e-06	0.178616	-0.802244	0.0141986	0.0115893
dmr1080162	chr7	34031013	34031012	+	13499	-778990	rs1420153	chr7	33252023	33252023	107	127.815	0.931708	6016.49	8.28104e-06	0.170203	-0.441386	0.0113989	0.00950195
dmr1080163	chr7	34032303	34032302	+	13499	-409463	rs2034517	chr7	33622840	33622840	107	118.954	0.991364	2133.27	1.49308e-05	0.161389	-0.339231	0.0127987	0.0110002
dmr1080211	chr7	34125047	34125046	+	13296	-292668	rs6956112	chr7	33832379	33832379	107	95.5999	0.965432	1109.21	1.01904e-06	0.200936	-0.588013	0.0069993	0.00522882
dmr1080242	chr7	34205185	34205184	+	13053	289491	rs17764443	chr7	34494675	34494675	107	118.055	0.947739	2008.4	4.30536e-05	0.145377	-0.365342	0.0428957	0.0415357
dmr1080270	chr7	34299735	34299735	+	13057	-40192	rs318589	chr7	34259543	34259543	107	95.882	0.826815	3231.83	9.93154e-08	0.233957	0.273676	0.00679932	0.00488832
dmr1080325	chr7	34472976	34472975	+	13416	427452	rs10252228	chr7	34900427	34900427	107	117.115	1.01478	4445.27	7.9284e-06	0.170851	0.318971	0.0134987	0.0121334
dmr1080363	chr7	34573803	34573802	+	13744	-870176	rs73692653	chr7	33703627	33703627	107	125.14	0.910849	6525.17	1.5267e-05	0.161054	2.42936	0.0336966	0.0275631
dmr1080481	chr7	34871774	34871774	+	13055	4947	rs112084326	chr7	34876721	34876721	107	114.471	0.952041	2175.26	4.06649e-06	0.180741	-0.545326	0.00639936	0.00539447
dmr1080555	chr7	35035839	35035838	+	13108	404896	rs55715107	chr7	35440734	35440734	107	106.498	0.839995	6186.45	8.96044e-07	0.202792	0.885158	0.019798	0.0141518
dmr1080585	chr7	35198940	35198939	+	13521	877524	rs6968302	chr7	36076463	36076463	107	113.207	0.917309	1796.27	2.60339e-05	0.15301	2.35018	0.0437956	0.0373985
dmr1080602	chr7	35251880	35251879	+	13637	813862	rs2718010	chr7	36065741	36065741	107	104.325	0.918393	7206.43	3.40345e-06	0.183362	-0.452039	0.0579942	0.0437607
dmr1080607	chr7	35258399	35258398	+	13634	822834	rs55796869	chr7	36081232	36081232	107	99.0481	0.951082	6109.24	2.81046e-06	0.186173	-2.52494	0.0567943	0.0472426
dmr1080666	chr7	35379037	35379036	+	13669	24829	rs2541911	chr7	35403865	35403865	107	119.675	0.943577	2296.13	1.37934e-05	0.162578	-0.353806	0.0144986	0.0129173
dmr10806	chr1	15155066	15155065	+	15900	720644	rs12136202	chr1	15875709	15875709	107	49.0068	1.27583	3958.57	4.68996e-12	0.361644	-0.704543	0.0049995	0.00308913
dmr1080834	chr7	35691883	35691882	+	13434	-261964	rs112870978	chr7	35429919	35429919	107	32.9882	1.61626	3014.31	8.84214e-14	0.406689	-1.2554	0.0273973	0.0193379
dmr1080877	chr7	35827552	35827551	+	13692	-82538	rs345375	chr7	35745014	35745014	107	80.1142	0.69792	5542.72	6.48987e-10	0.30116	0.305399	0.00689931	0.00554593
dmr1080932	chr7	35997195	35997195	+	13658	859052	rs35694548	chr7	36856247	36856247	107	68.4215	0.918535	4981.52	6.94785e-09	0.270193	-0.363353	0.0457954	0.0263236
dmr1081017	chr7	36131568	36131568	+	13849	715	rs17264903	chr7	36132283	36132283	107	114.983	0.967366	2330.05	2.24006e-06	0.189494	-0.475067	0.00289971	0.00269819
dmr1081030	chr7	36144650	36144649	+	13910	-974812	rs4098922	chr7	35169838	35169838	107	112.862	0.967128	1416.19	9.79959e-06	0.167693	-0.595825	0.00969903	0.00936015
dmr1081274	chr7	36560418	36560417	+	13704	-983030	rs34293086	chr7	35577388	35577388	107	112.653	0.944911	2592.83	8.2379e-06	0.170281	-0.488192	0.0169983	0.0159375
dmr1081398	chr7	36765637	36765636	+	13755	672896	rs146522419	chr7	37438532	37438532	107	49.0173	0.863538	8247.59	1.00321e-12	0.379517	-0.688213	0.0447955	0.0233962
dmr1081698	chr7	37299744	37299743	+	14467	573574	rs112359376	chr7	37873317	37873317	107	114.304	0.958251	1807.51	3.43136e-05	0.148826	-0.723198	0.040196	0.0385328
dmr1081702	chr7	37304681	37304680	+	14462	368150	rs2597291	chr7	37672830	37672830	107	56.5512	0.819594	5032.91	5.91844e-13	0.385521	-0.93038	0.00629937	0.00332185
dmr108172	chr10	5287840	5287839	+	18804	-29356	rs12260226	chr10	5258484	5258484	107	44.9943	1.40193	20958	2.48715e-12	0.369054	-0.79946	0.0255974	0.0404816
dmr1081785	chr7	37435906	37435905	+	15092	175309	rs2718070	chr7	37611214	37611214	107	57.0109	1.18336	8301.45	6.23278e-10	0.301677	-0.586224	0.0419958	0.02874
dmr108178	chr10	5292640	5292639	+	18800	113666	rs7088205	chr10	5406305	5406305	107	67.7109	0.89008	39823.8	1.25877e-10	0.32186	-2.9123	0.0405959	0.02148
dmr1081825	chr7	37532823	37532822	+	15127	-392680	rs112555122	chr7	37140143	37140143	107	78.1079	0.992269	1262.83	9.94095e-07	0.201294	-0.784711	0.0370963	0.0377124
dmr1081957	chr7	37859842	37859841	+	14916	-17074	rs2122622	chr7	37842768	37842768	107	117.219	0.973071	2508.58	3.48657e-05	0.148584	-0.408659	0.039596	0.0400239
dmr1082046	chr7	38053631	38053630	+	15031	-190744	rs2722313	chr7	37862887	37862887	107	115.203	0.964883	2810.18	2.47459e-05	0.153777	-0.172884	0.0393961	0.0380896
dmr1082047	chr7	38054345	38054344	+	15036	-362529	rs4723694	chr7	37691816	37691816	107	107.752	0.973505	2172.87	6.13529e-06	0.17466	0.539828	0.0141986	0.0139563
dmr108209	chr10	5333395	5333394	+	18867	-575980	rs2894969	chr10	4757415	4757415	107	109.079	0.938707	2428.85	1.77674e-05	0.158774	-0.411236	0.0478952	0.0441605
dmr1082159	chr7	38369932	38369931	+	14817	-382606	rs1717764	chr7	37987326	37987326	107	82.1831	0.976	1521.85	5.86445e-07	0.208881	0.714004	0.0207979	0.0203451
dmr1082162	chr7	38373129	38373128	+	14816	225126	rs76564502	chr7	38598254	38598254	107	51.4937	1.31851	4090	1.44666e-09	0.290829	3.29211	0.0526947	0.0461995
dmr1082206	chr7	38465698	38465697	+	14638	-154375	rs2736957	chr7	38311323	38311323	107	83.6878	1.00272	1499.21	2.18241e-06	0.189874	-0.483792	0.0448955	0.041351
dmr1082228	chr7	38510686	38510686	+	14640	-680	rs7783972	chr7	38510006	38510006	107	115.401	0.956734	2226.02	2.43733e-09	0.284029	-0.429723	9.999e-05	2.35384e-06
dmr1082244	chr7	38547372	38547372	+	14668	2632	rs4720290	chr7	38550004	38550004	107	108.275	0.967349	2293.21	1.77463e-06	0.192891	0.275332	0.00569943	0.00429526
dmr1082295	chr7	38670871	38670870	+	14627	448700	rs77267438	chr7	39119570	39119570	107	75.3284	0.946983	5320.95	8.47686e-08	0.236159	4.90207	0.0258974	0.04518
dmr1082321	chr7	38734011	38734010	+	14552	-422688	rs2736957	chr7	38311323	38311323	107	68.6827	0.887442	1357.25	1.88958e-08	0.256749	-0.465808	0.0140986	0.0163608
dmr1082341	chr7	38768180	38768179	+	14504	-617815	rs116071245	chr7	38150365	38150365	107	34.1271	1.85549	15091	2.19941e-14	0.421732	3.11598	0.0138986	0.0409979
dmr1082345	chr7	38776512	38776511	+	14478	956806	rs35314132	chr7	39733317	39733317	107	71.4936	0.83618	1544.33	1.1697e-08	0.263222	-0.603885	0.010399	0.01251
dmr1082373	chr7	38852195	38852194	+	14263	881123	rs35314132	chr7	39733317	39733317	107	63.9388	0.793035	1500.26	1.99959e-09	0.286617	-0.620028	0.0156984	0.0173321
dmr1082387	chr7	38884581	38884580	+	14123	848737	rs35314132	chr7	39733317	39733317	107	70.6263	0.927256	1077.34	4.29913e-08	0.245535	-0.619849	0.0115988	0.0135949
dmr1082533	chr7	39231722	39231721	+	13680	-265335	rs12671276	chr7	38966387	38966387	107	116.331	0.954254	1945.29	1.40076e-05	0.162347	-0.338249	0.0157984	0.0142594
dmr1082603	chr7	39334467	39334466	+	13415	398851	rs35314132	chr7	39733317	39733317	107	81.2845	0.919845	1550.69	1.2519e-06	0.197959	-0.620465	0.0494951	0.0495807
dmr108261	chr10	5400422	5400422	+	18752	-6467	rs7097775	chr10	5393955	5393955	107	107.825	0.952374	3634.84	1.21448e-07	0.231151	-0.265358	0.0009999	0.000584294
dmr1082632	chr7	39401692	39401691	+	13077	340705	rs62453003	chr7	39742396	39742396	107	94.9834	0.918629	2493.83	5.01446e-07	0.211121	-0.51412	0.010499	0.00864536
dmr1082707	chr7	39548326	39548325	+	12655	190013	rs11765970	chr7	39738338	39738338	107	69.1634	0.883832	907.496	3.01746e-08	0.250382	-0.647976	0.0132987	0.0143365
dmr1082709	chr7	39549845	39549844	+	12650	895402	rs7776718	chr7	40445246	40445246	107	78.1184	0.921541	3169.27	2.61826e-07	0.220356	-142.853	0.0566943	0.0461538
dmr1082722	chr7	39578664	39578663	+	12562	154654	rs35314132	chr7	39733317	39733317	107	66.7496	0.721593	1915.75	8.46191e-12	0.354676	-0.664774	0.00319968	0.00178374
dmr1082779	chr7	39731265	39731264	+	12200	-851042	rs140194115	chr7	38880223	38880223	107	75.8509	0.555848	4855.38	1.57673e-09	0.289711	2.66688	0.0464954	0.0340736
dmr1082783	chr7	39737429	39737428	+	12192	-4112	rs35314132	chr7	39733317	39733317	107	71.504	0.725657	5371.15	1.12209e-09	0.294119	-0.560189	0.030297	0.0181554
dmr1082789	chr7	39744461	39744460	+	12180	-241226	rs17171587	chr7	39503235	39503235	107	41.3058	1.30067	2409.43	6.99393e-13	0.383627	-0.444755	0.0161984	0.00562914
dmr1082790	chr7	39747303	39747302	+	12166	-624564	rs6979829	chr7	39122739	39122739	107	116.948	0.945545	1303.68	4.56104e-05	0.144498	-0.42524	0.0330967	0.0323301
dmr1082875	chr7	39928385	39928384	+	11955	733370	rs34185581	chr7	40661754	40661754	107	102.016	0.928412	2047.36	1.00386e-05	0.167333	-0.343401	0.0419958	0.0428546
dmr1082930	chr7	40061760	40061759	+	12204	-328443	rs35314132	chr7	39733317	39733317	107	57.7633	0.929879	2656.69	6.0167e-10	0.302128	-0.538215	0.0343966	0.0205565
dmr1082955	chr7	40118928	40118927	+	12156	30255	rs6978474	chr7	40149182	40149182	107	118.296	0.957092	1489.94	9.01451e-06	0.168939	-0.337573	0.00619938	0.00577266
dmr10829	chr1	15177894	15177893	+	15754	-446488	rs7532249	chr1	14731406	14731406	107	111.138	0.954096	1911.49	1.67747e-05	0.159639	-0.443056	0.0288971	0.0264094
dmr1083011	chr7	40236305	40236304	+	12355	782758	rs1962786	chr7	41019062	41019062	107	53.4791	1.39783	3547.58	1.20674e-09	0.293178	1.35011	0.0214979	0.0166247
dmr1083014	chr7	40244160	40244159	+	12355	-546490	rs3779200	chr7	39697670	39697670	107	99.602	0.980917	3870.63	1.85501e-08	0.256999	-0.586687	0.00039996	0.000263737
dmr1083018	chr7	40257084	40257083	+	12389	-512883	rs7782931	chr7	39744201	39744201	107	99.1213	0.936662	1763.52	7.3613e-07	0.205621	-0.583151	0.00609939	0.00489692
dmr1083027	chr7	40281630	40281629	+	12352	-765033	rs10215722	chr7	39516597	39516597	107	42.9567	0.798919	36813.6	2.08706e-17	0.491575	-16.4106	0.0417958	0.0104764
dmr1083061	chr7	40391794	40391793	+	12498	-658477	rs35314132	chr7	39733317	39733317	107	82.8519	0.733211	2836.27	1.13394e-09	0.293983	-0.644936	0.00269973	0.00244458
dmr1083083	chr7	40456178	40456177	+	12607	815254	rs13226725	chr7	41271431	41271431	107	116.749	1.0637	2919.57	1.31714e-05	0.16327	-0.391436	0.0133987	0.0114589
dmr1083090	chr7	40480458	40480457	+	12632	-922436	rs11773499	chr7	39558022	39558022	107	92.7786	0.961761	1250.48	5.82063e-06	0.175441	-0.823712	0.0352965	0.0350304
dmr1083098	chr7	40509011	40509010	+	12610	387062	rs12539813	chr7	40896072	40896072	107	119.1	0.952815	2155.23	5.27604e-05	0.142278	-0.269095	0.0512949	0.0495704
dmr1083100	chr7	40526560	40526559	+	12628	-793243	rs35314132	chr7	39733317	39733317	107	95.5895	0.856155	5024.01	4.28035e-07	0.213379	-0.567456	0.0227977	0.0184759
dmr1083158	chr7	40750269	40750268	+	12806	648922	rs34342476	chr7	41399190	41399191	107	84.0744	0.736835	2542.41	2.70668e-07	0.219886	-0.898276	0.0522948	0.0449087
dmr1083190	chr7	40837685	40837684	+	12830	-996863	rs7801177	chr7	39840822	39840822	107	59.571	0.990106	10348.7	1.35546e-11	0.34906	-0.52743	0.0252975	0.00517079
dmr1083191	chr7	40840601	40840600	+	12829	266574	rs150763006	chr7	41107174	41107186	107	116.195	0.947242	2052.11	7.28322e-06	0.172114	-0.336146	0.0105989	0.00805202
dmr1083239	chr7	40937444	40937443	+	12875	1915	rs10260445	chr7	40939358	40939358	107	67.8154	1.22423	2283.21	3.97353e-15	0.439725	-0.334716	9.999e-05	3.85286e-08
dmr1083302	chr7	41049514	41049513	+	12880	-879037	rs116606969	chr7	40170477	40170477	107	80.8665	0.994749	8078.39	7.64855e-08	0.237585	-0.914645	0.0416958	0.0246277
dmr1083369	chr7	41251131	41251130	+	12986	942681	rs6960286	chr7	42193811	42193811	107	64.6493	1.63697	3595.59	1.53453e-07	0.227878	-14.1005	0.0176982	0.0326446
dmr108338	chr10	5521966	5521965	+	18726	864812	rs10906397	chr10	6386777	6386777	107	106.31	0.967788	2809.65	4.92701e-06	0.177908	-0.660244	0.0165983	0.0171142
dmr1083409	chr7	41362081	41362080	+	13032	-685699	rs13239043	chr7	40676382	40676382	107	117.376	0.952339	1836.92	3.66123e-05	0.147841	-0.337321	0.0352965	0.0335189
dmr108340	chr10	5523344	5523369	+	18737	-217926	rs12415284	chr10	5305418	5305418	107	122.193	0.960312	10724.6	1.44671e-05	0.161862	-0.417078	0.0459954	0.0433399
dmr1083446	chr7	41437729	41437728	+	13316	-667	rs273110	chr7	41437062	41437062	107	112.549	0.954708	2046.61	4.29357e-06	0.17994	-0.265809	0.00719928	0.00639793
dmr1083452	chr7	41451024	41451023	+	13345	161556	rs58855558	chr7	41612579	41612579	107	75.3598	0.978547	5048.69	2.44651e-08	0.253242	1.48273	0.0312969	0.0161999
dmr1083465	chr7	41473961	41473960	+	13441	-34662	rs10253670	chr7	41439299	41439299	107	102.873	0.944122	2063.31	5.56318e-06	0.176111	-0.854907	0.0268973	0.0221722
dmr108346	chr10	5533007	5533006	+	18719	657023	rs12261272	chr10	6190029	6190029	107	102.287	0.943036	3728.55	6.64402e-06	0.173478	-0.70305	0.0508949	0.0478083
dmr1083504	chr7	41566779	41566778	+	14018	733205	rs11977249	chr7	42299983	42299983	107	94.9207	0.89701	2948.6	1.65196e-06	0.193934	2.7157	0.0330967	0.0293881
dmr1083518	chr7	41599057	41599056	+	14106	877540	rs12673734	chr7	42476596	42476596	107	60.4592	0.880115	24710.1	4.98377e-13	0.387464	2.74449	0.0231977	0.00333145
dmr1083535	chr7	41647255	41647254	+	14130	-248064	rs34342476	chr7	41399190	41399191	107	66.3316	1.10262	3782.45	1.45133e-08	0.260316	-0.756445	0.0294971	0.0208124
dmr1083555	chr7	41718280	41718279	+	14180	807226	rs34315854	chr7	42525505	42525505	107	107.836	0.955402	1362.91	1.76392e-05	0.158883	-0.359936	0.0307969	0.026598
dmr1083586	chr7	41803967	41803966	+	14352	288384	rs62443772	chr7	42092350	42092350	107	124.691	0.925349	3715.38	2.43718e-05	0.154008	0.405145	0.030497	0.0263565
dmr1083593	chr7	41826425	41826424	+	14375	567063	rs79879474	chr7	42393487	42393487	107	117.376	0.94816	2371.99	2.99201e-05	0.150904	-692.01	0.0370963	0.0352134
dmr1083627	chr7	41910933	41910932	+	14515	-511742	rs34342476	chr7	41399190	41399191	107	104.252	0.875984	12451.5	1.21387e-08	0.262723	-0.828768	0.00249975	0.000688253
dmr108362	chr10	5551809	5551808	+	18670	-489516	rs10904408	chr10	5062293	5062293	107	110.041	0.794529	11323.4	2.22567e-06	0.189588	-2.33015	0.0567943	0.0439732
dmr1083652	chr7	41975421	41975420	+	14370	-30166	rs56336942	chr7	41945255	41945255	107	108.933	0.942912	2139.39	8.90312e-07	0.202884	-0.640512	0.00229977	0.00224718
dmr1083793	chr7	42262363	42262363	+	14457	-42581	rs1029619	chr7	42219782	42219782	107	107.136	0.959387	1434.45	4.54922e-06	0.179086	-0.400164	0.00879912	0.00800566
dmr1083814	chr7	42313946	42313945	+	14511	786734	rs36030573	chr7	43100679	43100679	107	107.261	0.964154	1305.52	2.00505e-05	0.156953	-0.487028	0.0326967	0.0292262
dmr1083851	chr7	42407549	42407548	+	14474	-463572	rs6977737	chr7	41943977	41943977	107	61.0966	1.15974	2969.88	1.10871e-09	0.294273	-0.545013	0.00889911	0.0058638
dmr1083864	chr7	42441088	42441087	+	14364	799226	rs2005721	chr7	43240313	43240313	107	79.017	0.708084	2557.38	8.35739e-10	0.297916	-0.600758	0.00389961	0.00390842
dmr1083898	chr7	42512190	42512189	+	14294	-455011	rs4720414	chr7	42057179	42057179	107	113.97	0.965985	1462.09	2.60394e-05	0.153007	0.566355	0.0259974	0.0237491
dmr1083975	chr7	42715720	42715719	+	14175	-830994	rs2330263	chr7	41884726	41884726	107	94.3042	0.880663	4457.88	6.92138e-07	0.206506	-0.530158	0.0327967	0.0245479
dmr1084004	chr7	42783679	42783678	+	14088	522041	rs73092821	chr7	43305719	43305719	107	96.1224	0.735852	4495.17	2.26611e-07	0.222396	1.01093	0.0237976	0.0194524
dmr1084006	chr7	42787312	42787311	+	14080	170976	rs73323443	chr7	42958287	42958287	107	107.209	0.955385	1451.49	3.0399e-05	0.150663	-0.600233	0.0539946	0.0497096
dmr1084036	chr7	42878717	42878716	+	13969	997491	rs17172255	chr7	43876207	43876207	107	51.9535	1.61094	2947.08	6.82393e-11	0.329439	-0.621122	0.00079992	0.000962853
dmr1084093	chr7	43013394	43013393	+	13773	-542081	rs142782106	chr7	42471313	42471313	107	90.3857	0.935921	1141.85	2.46215e-06	0.188111	-2.68192	0.0254975	0.0226627
dmr1084133	chr7	43084906	43084905	+	13677	-134978	rs112642052	chr7	42949928	42949928	107	100.929	0.957784	1280.07	1.49145e-05	0.161405	-0.519531	0.0406959	0.0386559
dmr108413	chr10	5596035	5596034	+	18580	-503971	rs59130195	chr10	5092063	5092064	107	114.21	1.08172	10915.7	3.98301e-06	0.181047	-0.396824	0.0170983	0.0142549
dmr1084154	chr7	43134319	43134318	+	13595	105995	rs2005721	chr7	43240313	43240313	107	74.597	0.640469	3672.57	1.10906e-09	0.294269	-0.524615	0.0172983	0.0162984
dmr1084214	chr7	43271430	43271429	+	13441	713216	rs2595693	chr7	43984645	43984645	107	108.202	0.935487	1494.12	5.39958e-06	0.176553	0.321949	0.0124988	0.0100466
dmr1084220	chr7	43280411	43280410	+	13440	243885	rs12671845	chr7	43524295	43524295	107	124.168	0.947717	3013.56	4.60671e-05	0.144346	-1.24209	0.0435956	0.0407916
dmr1084223	chr7	43287021	43287020	+	13439	-46708	rs2005721	chr7	43240313	43240313	107	71.7966	0.786713	1598.67	3.10781e-08	0.24998	-0.556543	0.0253975	0.0274547
dmr1084295	chr7	43415542	43415541	+	13024	-465614	rs112642052	chr7	42949928	42949928	107	111.65	0.928246	1236.78	1.88733e-05	0.157865	-0.613529	0.0253975	0.0211619
dmr1084311	chr7	43462065	43462064	+	12830	396801	rs2528364	chr7	43858865	43858865	107	100.051	0.954758	1343.49	1.20738e-06	0.198484	-0.443581	0.00589941	0.00473418
dmr1084392	chr7	43629145	43629144	+	12219	-83334	rs2330874	chr7	43545811	43545811	107	108.484	0.931095	2278.76	6.37098e-06	0.174101	-0.294464	0.020298	0.0172963
dmr1084400	chr7	43647753	43647752	+	12205	-107186	rs6952467	chr7	43540567	43540567	107	112.078	0.92436	1849.74	9.21049e-06	0.168618	-0.302647	0.0171983	0.0151091
dmr1084484	chr7	43827102	43827101	+	12000	-341374	rs75870777	chr7	43485728	43485728	107	56.7706	1.3729	1831.87	1.18894e-09	0.29337	-0.683477	0.00549945	0.00326137
dmr1084486	chr7	43829649	43829648	+	11993	-589336	rs2005721	chr7	43240313	43240313	107	110.396	0.92157	2305.56	1.87101e-06	0.192121	-0.572539	0.00679932	0.00481327
dmr1084500	chr7	43864824	43864823	+	11937	61325	rs2528382	chr7	43926148	43926148	107	65.2031	0.535048	31280.3	1.31842e-14	0.427172	-0.769299	0.0264974	0.00618908
dmr108456	chr10	5631119	5631118	+	18577	354221	rs8177590	chr10	5985339	5985339	107	94.8685	0.894456	3426.71	1.8643e-07	0.225145	-0.338109	0.00649935	0.00606259
dmr1084608	chr7	44051165	44051164	+	11759	-680120	rs2109810	chr7	43371045	43371045	107	117.052	1.05289	3678.27	2.8863e-05	0.151449	-0.388241	0.0407959	0.0361608
dmr1084612	chr7	44055080	44055079	+	11769	38626	rs6962541	chr7	44093705	44093705	107	47.3559	0.977397	4995.56	1.88878e-18	0.513708	-0.671466	0.00029997	3.88809e-05
dmr1084643	chr7	44110928	44110927	+	11834	-596627	rs529601839	chr7	43514301	43514301	107	123.165	0.954248	3323.2	2.58111e-05	0.15314	1.38593	0.0259974	0.0252506
dmr1084665	chr7	44151142	44151141	+	11852	-910829	rs2005721	chr7	43240313	43240313	107	89.9678	0.702164	5125.11	1.12878e-07	0.232173	-0.482684	0.0419958	0.0300505
dmr1084701	chr7	44214696	44214695	+	12017	-475401	rs1181593	chr7	43739295	43739295	107	118.818	0.949986	1295.21	4.53504e-05	0.144585	0.31816	0.0285971	0.0271742
dmr1084719	chr7	44239085	44239084	+	12084	-366088	rs76778255	chr7	43872997	43872997	107	79.9783	0.946964	6832.91	7.99188e-08	0.236976	-0.697709	0.0436956	0.0297472
dmr1084724	chr7	44249464	44249463	+	12062	533832	rs11288970	chr7	44783295	44783296	107	95.4954	0.917511	3271.22	2.18391e-06	0.189864	-0.412636	0.0408959	0.0349554
dmr1084740	chr7	44276435	44276434	+	12113	-537140	rs1181593	chr7	43739295	43739295	107	117.815	0.95138	1166.83	2.93857e-05	0.151177	0.389671	0.0176982	0.0168911
dmr1084762	chr7	44310357	44310356	+	12110	-640221	rs10231164	chr7	43670136	43670136	107	121.88	0.927336	4457.81	1.65654e-05	0.159828	-26.357	0.0261974	0.0258944
dmr1084766	chr7	44318145	44318144	+	12116	-417789	rs190047532	chr7	43900356	43900356	107	85.6313	0.93165	21966.4	6.43089e-08	0.239986	-0.966658	0.0554945	0.0379495
dmr1084792	chr7	44368150	44368149	+	12064	-549102	rs79512887	chr7	43819043	43819048	107	67.7005	1.35291	4988.55	4.78127e-08	0.244074	-0.557689	0.0237976	0.0227115
dmr1084845	chr7	44532523	44532522	+	12044	-899071	rs10951738	chr7	43633452	43633452	107	114.523	0.955251	1063.44	3.16781e-05	0.150038	0.374401	0.0238976	0.0214266
dmr1084864	chr7	44564477	44564476	+	12048	-951000	rs10254926	chr7	43613477	43613477	107	106.76	0.958207	1317.53	2.09299e-05	0.156306	0.474072	0.0339966	0.0328157
dmr1084883	chr7	44595333	44595332	+	12047	-694977	rs190047532	chr7	43900356	43900356	107	26.3111	2.05319	1528.18	3.99784e-14	0.415318	-0.912462	0.0174983	0.032904
[truncated: 24,719 more rows]
