# Supplementary material for: Genetics and environment distinctively shape the human immune cell epigenome
Source: Nat Genet. 2026 Jan 27;58(2):392–403. doi: 10.1038/s41588-025-02479-6 (PMC12900638; doi:10.1038/s41588-025-02479-6)
Supplement: Supplementary file 13 — meQTL results in CD4 naive T cells. [file 41588_2025_2479_MOESM13_ESM.xlsx]

## Sheet: Sheet 1 - Th-Naive.permutation.
Th-Naive.permutation.filtered
phe_id	phe_chr	phe_from	phe_to	phe_strd	n_var_in_cis	dist_phe_var	var_id	var_chr	var_from	var_to	dof1	dof2	bml1	bml2	nom_pval	r_squared	slope	adj_emp_pval	adj_beta_pval
dmr1000245	chr4	147782280	147782279	+	12457	33453	rs11348253	chr4	147815732	147815733	108	97.0629	0.828022	2675.29	1.77725e-08	0.25552	0.445574	0.00179982	0.00111227
dmr1000254	chr4	147798255	147798254	+	12515	795423	rs143863614	chr4	148593677	148593677	108	67.5633	0.701575	2490.15	1.08374e-09	0.292275	-0.595424	0.0274973	0.0214307
dmr1000290	chr4	147860865	147860864	+	12618	305125	rs72653823	chr4	148165989	148165989	108	68.175	0.920349	8592.83	8.35619e-10	0.295604	-3.94173	0.0351965	0.0142432
dmr1000470	chr4	148221116	148221115	+	12566	479053	rs13152267	chr4	148700168	148700168	108	49.9816	0.933015	3175	7.40201e-11	0.325946	-0.737729	0.0577942	0.0402017
dmr1000488	chr4	148266351	148266350	+	12606	490240	rs578008	chr4	148756590	148756590	108	61.4777	0.863276	4437.67	9.66582e-12	0.350469	0.640834	0.0112989	0.00335577
dmr1000516	chr4	148321458	148321457	+	12607	29194	rs78717010	chr4	148350651	148350651	108	111.206	0.965573	1394.2	2.60082e-06	0.18574	0.500886	0.00349965	0.0032005
dmr1000528	chr4	148346994	148346993	+	12618	18763	rs3045289	chr4	148365756	148365756	108	94.2363	0.853605	2040.26	8.08576e-09	0.266041	0.342169	0.00089991	0.000567999
dmr100067	chr1	221704280	221704279	+	13411	-952478	rs2172699	chr1	220751802	220751802	108	84.8707	0.98151	5036.83	3.17315e-07	0.215846	2.3265	0.0437956	0.031538
dmr100071	chr1	221708396	221708395	+	13366	-578329	rs12031022	chr1	221130067	221130067	108	114.339	1.03509	4563.38	2.00645e-05	0.155603	0.264006	0.0440956	0.0451289
dmr1000758	chr4	148925969	148925968	+	12052	-786813	rs17024404	chr4	148139156	148139156	108	79.1438	0.654801	2987.08	1.72497e-09	0.286286	-0.827498	0.00919908	0.0101949
dmr1000775	chr4	148952406	148952405	+	12150	877539	rs28412389	chr4	149829944	149829944	108	87.5918	1.16757	2041.47	2.78849e-06	0.184726	-0.53307	0.0217978	0.0274522
dmr1000792	chr4	149017275	149017274	+	12203	-948188	rs58165362	chr4	148069087	148069087	108	31.282	1.21379	1973.48	6.32997e-17	0.477848	-1.32322	0.0209979	0.00550731
dmr1000878	chr4	149270768	149270767	+	12412	183428	rs12646330	chr4	149454195	149454195	108	125.16	0.960117	4086.97	1.47041e-05	0.160243	-0.230519	0.0180982	0.0150939
dmr100096	chr1	221763935	221763934	+	13185	-885943	rs3840440	chr1	220877991	220877992	108	109.055	0.945861	1507.69	5.81972e-06	0.173962	-0.64459	0.0125987	0.0104514
dmr1001022	chr4	149874402	149874401	+	11519	-78962	rs12503927	chr4	149795440	149795440	108	118.884	0.925247	1878.03	1.63063e-06	0.192504	-0.47702	0.00209979	0.00158895
dmr1001096	chr4	150053534	150053533	+	11192	109998	rs28699120	chr4	150163531	150163531	108	40.8059	1.00039	4349.5	2.32685e-14	0.418181	-0.739945	0.0313969	0.0127617
dmr1001101	chr4	150060064	150060063	+	11189	-985951	rs28661244	chr4	149074113	149074113	108	104.636	0.923044	1048.19	1.23178e-05	0.162877	-6.44688	0.0284972	0.0246411
dmr1001104	chr4	150062999	150062998	+	11194	-97693	rs72955783	chr4	149965306	149965306	108	87.5707	0.977525	2496.45	1.99218e-06	0.189608	881.035	0.0515948	0.0495744
dmr1001268	chr4	150420065	150420064	+	11050	834230	rs190955850	chr4	151254294	151254294	108	97.3582	0.812496	1920.85	3.40758e-06	0.181804	-0.906364	0.050495	0.044108
dmr1001282	chr4	150468769	150468768	+	11085	108652	rs12504581	chr4	150577420	150577420	108	82.7191	0.83167	984.495	1.85187e-07	0.223398	-0.642835	0.0149985	0.0130404
dmr1001297	chr4	150523116	150523115	+	11145	-605572	rs60031939	chr4	149917544	149917544	108	25.8293	1.66397	1206.96	3.55292e-15	0.437851	4.10074	0.00649935	0.0285756
dmr1001390	chr4	150839203	150839202	+	11264	-990698	rs28633194	chr4	149848505	149848505	108	52.4285	1.20695	1586.55	1.0958e-09	0.292133	-0.465412	0.0220978	0.0160626
dmr1001434	chr4	150992189	150992189	+	11379	34770	rs4696648	chr4	151026959	151026959	108	71.55	1.20308	1660.1	1.44072e-21	0.570947	0.348976	9.999e-05	8.3216e-14
dmr1001551	chr4	151244542	151244541	+	11269	-433102	rs63634060	chr4	150811440	150811440	108	51.1207	1.23605	3170.08	6.05953e-11	0.328395	-0.679605	0.0215978	0.00811383
dmr100161	chr1	221897785	221897784	+	12862	-992288	rs35014198	chr1	220905497	220905497	108	100.775	0.855382	3077.33	2.79697e-06	0.184682	379.659	0.0363964	0.0346127
dmr100171	chr1	221909291	221909290	+	12848	957638	rs61840274	chr1	222866928	222866928	108	89.2371	0.880517	4859.52	4.24307e-07	0.211745	-0.807525	0.0428957	0.0345465
dmr1001742	chr4	151707519	151707518	+	11310	-333473	rs10547780	chr4	151374044	151374046	108	108.475	0.894967	2644.92	1.63724e-06	0.192445	-0.261255	0.0108989	0.00760528
dmr100182	chr1	221940708	221940707	+	12875	-182362	rs7550075	chr1	221758346	221758346	108	84.9867	0.85907	2127.73	1.21782e-07	0.229231	-0.701505	0.0140986	0.0126007
dmr1001840	chr4	151895869	151895869	+	11504	187658	rs10006527	chr4	152083527	152083527	108	113.548	0.988954	2601.35	1.3279e-05	0.16176	0.211172	0.0242976	0.0214756
dmr1002024	chr4	152171770	152171826	+	12426	-9641	rs56780740	chr4	152162129	152162129	108	106.703	0.95181	1610.79	3.70414e-07	0.213664	-0.201766	0.00119988	0.00101452
dmr1002059	chr4	152224540	152224539	+	12503	-967280	rs112424136	chr4	151257260	151257260	108	53.7469	1.02006	10540	8.91959e-13	0.378093	1.89834	0.0212979	0.0045997
dmr1002095	chr4	152294081	152294080	+	12529	148380	rs17028899	chr4	152442460	152442460	108	46.0266	1.32696	3429.96	1.4698e-11	0.345491	-0.429994	0.0192981	0.0108369
dmr1002118	chr4	152459571	152459570	+	12705	-422825	rs7695495	chr4	152036746	152036746	108	115.636	0.962317	1579.1	3.65899e-05	0.146582	0.367808	0.0358964	0.0348896
dmr100212	chr1	221997222	221997221	+	12918	687835	rs17163431	chr1	222685056	222685056	108	33.2438	1.7732	3553.36	5.09737e-13	0.384413	-0.826012	0.0142986	0.0410379
dmr1002132	chr4	152517101	152517100	+	12808	736782	rs34961643	chr4	153253882	153253882	108	54.7805	0.764308	1108.61	2.52774e-10	0.310729	-0.898505	0.0252975	0.0262234
dmr1002190	chr4	152664849	152664848	+	13169	1	rs4437231	chr4	152664849	152664849	108	116.87	0.958701	1367.82	2.275e-06	0.187684	-0.393203	0.00219978	0.00160134
dmr1002246	chr4	152748641	152748640	+	13302	788952	rs112113629	chr4	153537592	153537592	108	69.2086	0.893968	5490.18	3.22464e-11	0.33606	-0.80902	0.00429957	0.001407
dmr1002310	chr4	152946955	152946954	+	13173	306928	rs34961643	chr4	153253882	153253882	108	51.6902	0.709799	1246.97	5.5648e-11	0.329435	-0.878453	0.0317968	0.0341992
dmr1002319	chr4	152967999	152967998	+	13172	906351	rs55669059	chr4	153874349	153874349	108	113.168	0.954123	2941.02	1.40041e-05	0.160969	0.300998	0.0351965	0.0304916
dmr1002337	chr4	152980976	152980975	+	13205	7247	rs10857268	chr4	152988222	152988222	108	118.589	0.949366	1920.06	4.8999e-05	0.142172	-0.342288	0.0485951	0.0471659
dmr1002339	chr4	152981446	152981445	+	13199	719211	rs115587651	chr4	153700656	153700656	108	29.4047	1.66803	2643.18	1.99455e-14	0.419818	-2.50617	0.0335966	0.0372901
dmr100240	chr1	222072712	222072711	+	13001	365828	rs34295503	chr1	222438539	222438539	108	32.2207	1.47761	4928.94	1.5556e-18	0.512179	-0.676002	0.00509949	0.000708274
dmr1002431	chr4	153111073	153111072	+	13236	516986	rs28520017	chr4	153628058	153628058	108	19.3957	1.76607	2498.22	7.30766e-21	0.557941	-1.72362	0.00829917	0.0343562
dmr1002434	chr4	153113270	153113269	+	13234	424263	rs111398882	chr4	153537532	153537532	108	66.15	0.778468	12658	1.1702e-10	0.320309	-0.843319	0.050495	0.0201677
dmr1002442	chr4	153134273	153134272	+	13229	-722325	rs2292743	chr4	152411948	152411948	108	120.129	0.968214	2480	3.12239e-05	0.14897	-0.29404	0.0322968	0.0310596
dmr100258	chr1	222103896	222103895	+	13005	549610	rs2291833	chr1	222653505	222653505	108	60.3809	1.29431	786.7	3.19479e-07	0.21575	0.311785	0.0307969	0.0449368
dmr1002610	chr4	153458510	153458509	+	13743	705446	rs36123238	chr4	154163955	154163955	108	57.048	0.660738	2317.07	7.7109e-13	0.379743	-0.774757	0.00529947	0.00698153
dmr1002615	chr4	153474846	153474845	+	13789	302836	rs11099909	chr4	153777681	153777681	108	55.118	0.644699	5669.34	9.1814e-13	0.377764	1.67918	0.0445955	0.020309
dmr1002648	chr4	153528275	153528274	+	14047	-358142	rs147079859	chr4	153170130	153170133	108	78.1945	0.89528	7474.88	3.45276e-09	0.277257	0.846691	0.0172983	0.00707912
dmr1002671	chr4	153560259	153560258	+	14170	636863	rs72721352	chr4	154197121	154197121	108	84.5754	0.7616	5404.36	1.34451e-07	0.227857	0.94757	0.0626937	0.0480159
dmr1002792	chr4	153759301	153759300	+	13827	382990	rs58975189	chr4	154142290	154142290	108	78.7535	0.766561	2818.18	3.09845e-08	0.248011	-0.595968	0.0211979	0.022867
dmr1002879	chr4	153925178	153925177	+	14318	-172130	rs13145266	chr4	153753048	153753048	108	114.792	0.956461	1544.04	3.54248e-05	0.147069	0.387286	0.0352965	0.036149
dmr1002952	chr4	154072124	154072123	+	14090	480818	rs77859947	chr4	154552941	154552941	108	65.1375	1.42608	4699.05	2.02706e-08	0.253749	1.73793	0.0140986	0.0151062
dmr1003145	chr4	154519616	154519615	+	14214	-400923	rs76832349	chr4	154118693	154118693	108	66.0656	0.669148	10555.2	3.72989e-11	0.334299	-0.532969	0.0448955	0.0202065
dmr1003198	chr4	154655718	154655717	+	14330	19652	rs767513	chr4	154675369	154675369	108	116.279	0.946451	1686.6	4.38891e-05	0.143837	-0.305071	0.0487951	0.0450118
dmr1003283	chr4	154880668	154880667	+	14338	-551835	rs75928836	chr4	154328833	154328833	108	97.1051	0.95353	1694.88	6.63355e-06	0.172036	2.20789	0.0419958	0.0388007
dmr1003311	chr4	154926075	154926074	+	14442	-2339	rs141617173	chr4	154923736	154923736	108	54.7805	0.648896	2267.6	6.85328e-11	0.32689	3.95801	0.0649935	0.0484615
dmr1003341	chr4	154986004	154986003	+	14566	1	rs4691714	chr4	154986004	154986004	108	103.243	0.950094	1852.3	4.8836e-07	0.209754	-0.225248	0.00269973	0.0022726
dmr1003342	chr4	154986357	154986356	+	14566	216690	rs9307928	chr4	155203046	155203046	108	88.7941	0.92023	6623.62	1.7519e-08	0.255713	22.9931	0.00689931	0.00364914
dmr1003358	chr4	155009051	155009050	+	14544	875673	rs62328412	chr4	155884723	155884723	108	90.0703	0.899302	1763.41	4.35938e-07	0.211362	-0.656414	0.0123988	0.0120061
dmr10033	chr1	12347333	12347421	+	11384	414098	rs12057328	chr1	12761519	12761519	108	76.9184	1.07525	2890.27	3.1377e-07	0.216004	-0.124025	0.0465953	0.0349354
dmr1003422	chr4	155142359	155142358	+	14932	560986	rs72972416	chr4	155703344	155703344	108	95.3965	0.895638	3138.72	1.31328e-06	0.195623	3.12842	0.0278972	0.0271699
dmr1003473	chr4	155274631	155274630	+	15247	-831987	rs4318629	chr4	154442644	154442644	108	117.798	0.920315	8560.54	6.73428e-06	0.171814	1.84487	0.0389961	0.0304433
dmr1003483	chr4	155317938	155317937	+	15199	-841341	rs12508299	chr4	154476597	154476597	108	110.51	0.961813	2684.71	5.69665e-06	0.174277	-0.572398	0.0155984	0.0142326
dmr10034	chr1	12349546	12349545	+	11358	131163	rs2206321	chr1	12480708	12480708	108	76.6969	0.673308	8577.44	9.12638e-20	0.536941	-0.596058	9.999e-05	2.78736e-07
dmr1003551	chr4	155457717	155457716	+	15176	183072	rs4691812	chr4	155640788	155640788	108	112.862	0.97625	1587.48	2.23024e-05	0.154021	-0.631854	0.0274973	0.025229
dmr100359	chr1	222325880	222325879	+	13083	962961	rs1713218	chr1	223288840	223288840	108	97.6219	0.828497	7713.39	1.52029e-07	0.226149	17.465	0.0179982	0.0124126
dmr1003625	chr4	155589488	155589488	+	15299	-187733	rs6811669	chr4	155401755	155401755	108	90.7137	0.880483	4626.3	4.40844e-08	0.243213	0.610729	0.00739926	0.0052774
dmr1003759	chr4	155867798	155867798	+	15712	-330830	rs28475072	chr4	155536968	155536968	108	74.9672	1.25471	3183.92	2.3804e-07	0.219885	-0.542753	0.0186981	0.0220647
dmr1003918	chr4	156160918	156160917	+	15445	427884	rs11100065	chr4	156588801	156588801	108	115.457	0.971046	2845.32	1.73015e-05	0.157817	-0.305092	0.029597	0.027984
dmr1003973	chr4	156297556	156297555	+	15055	346968	rs4691369	chr4	156644523	156644523	108	78.416	0.915603	4072.44	1.76617e-11	0.343298	0.641597	0.00069993	0.000102017
dmr1003987	chr4	156327137	156327136	+	14945	249633	rs13115840	chr4	156576769	156576769	108	78.9961	0.863375	1724.04	3.79562e-09	0.276017	-0.405883	0.00239976	0.00228084
dmr1004009	chr4	156370548	156370548	+	14813	-9501	rs10012863	chr4	156361047	156361047	108	122.449	0.94891	2722.55	2.87833e-07	0.217218	-0.360108	0.00049995	0.000203351
dmr1004041	chr4	156452589	156452588	+	14694	107906	rs1608015	chr4	156560494	156560494	108	109.044	0.945987	1763.47	2.27918e-05	0.153695	0.281471	0.0473953	0.0440273
dmr1004066	chr4	156505261	156505260	+	14741	-773547	rs1483027	chr4	155731714	155731714	108	111.723	0.954386	2457.05	1.10573e-05	0.164481	-0.325089	0.0243976	0.0231416
dmr1004116	chr4	156603756	156603761	+	14743	-2536	rs145214411	chr4	156601220	156601220	108	96.8203	1.25452	4676.71	1.51663e-06	0.193549	-0.246049	0.00629937	0.00841884
dmr1004148	chr4	156685035	156685034	+	14674	540896	rs72685596	chr4	157225930	157225930	108	30.2168	0.751538	285.765	5.02679e-15	0.434269	61.9041	0.0784922	0.0365133
dmr1004177	chr4	156738833	156738832	+	14707	942434	rs113201791	chr4	157681266	157681266	108	50.1188	0.77449	804.067	1.47762e-10	0.317421	2.33789	0.0243976	0.0321738
dmr1004215	chr4	156839811	156839810	+	14726	518992	rs10012124	chr4	157358802	157358802	108	92.243	1.01889	3823.44	2.31026e-08	0.251985	-0.414522	0.00149985	0.000814611
dmr1004240	chr4	156926700	156926699	+	14440	791417	rs7689882	chr4	157718116	157718116	108	42.2719	1.15887	3733.56	8.08131e-13	0.379212	0.564629	0.0362964	0.0157199
dmr100429	chr1	222444687	222444686	+	13049	1	rs73120917	chr1	222444687	222444687	108	86.4105	1.02614	12099.8	4.30763e-09	0.274356	-0.50581	0.00679932	0.00154743
dmr1004302	chr4	157095055	157095054	+	13892	-678690	rs59728665	chr4	156416365	156416365	108	91.7051	0.764099	7780.06	2.72795e-07	0.217972	9.61787	0.0693931	0.0478035
dmr1004348	chr4	157253337	157253336	+	13289	-804193	rs2220587	chr4	156449144	156449144	108	120.224	0.977845	3848.41	1.50388e-05	0.159908	0.243036	0.0228977	0.0207299
dmr100436	chr1	222455547	222455546	+	13061	-584673	rs12047353	chr1	221870874	221870874	108	118.673	0.976523	2490.95	4.0091e-05	0.145203	0.299008	0.0451955	0.04415
dmr1004377	chr4	157407775	157407774	+	13131	-872508	rs34619154	chr4	156535266	156535267	108	98.0543	0.894366	1559.21	1.28718e-06	0.195912	0.654167	0.0123988	0.011031
dmr1004384	chr4	157427577	157427576	+	13168	42442	rs73858704	chr4	157470018	157470018	108	99.7523	0.918794	1757.2	4.94011e-07	0.209591	-0.460101	0.00449955	0.00400393
dmr1004455	chr4	157569719	157569718	+	12953	962200	rs7670398	chr4	158531918	158531918	108	117.155	1.06167	3715.87	3.52874e-05	0.147128	0.238676	0.0478952	0.0483978
dmr1004478	chr4	157642565	157642564	+	12618	-959023	rs66885035	chr4	156683537	156683542	108	115.91	0.892813	3034.48	1.42206e-05	0.160741	0.992708	0.0359964	0.0326376
dmr1004488	chr4	157678541	157678599	+	12612	-987489	rs72698453	chr4	156691052	156691052	108	88.0875	1.00441	2559.92	1.46435e-06	0.194055	1.20027	0.039596	0.0341058
dmr1004541	chr4	157782261	157782260	+	12491	-293192	rs6843388	chr4	157489069	157489069	108	75.5051	0.927149	1112.43	3.12202e-07	0.216075	0.73426	0.0284972	0.028869
dmr1004553	chr4	157814969	157814968	+	12445	-739751	rs11937778	chr4	157075218	157075218	108	115.646	0.956323	1122.72	3.75443e-06	0.180389	-0.497727	0.00369963	0.00255167
dmr1004555	chr4	157821281	157821280	+	12412	-11842	rs13149222	chr4	157809439	157809439	108	50.6672	0.704748	4077.51	2.75105e-14	0.416396	0.504465	0.0234977	0.00732551
dmr1004605	chr4	157934637	157934636	+	12131	-139277	rs61216655	chr4	157795360	157795360	108	57.9656	1.42076	2322.24	3.54128e-08	0.246197	-1.61708	0.0373963	0.0402513
dmr1004644	chr4	158027033	158027032	+	12325	69018	rs13137541	chr4	158096050	158096050	108	82.9301	0.949048	1973.36	6.27097e-12	0.355571	-0.367102	0.00019998	6.71165e-06
dmr1004651	chr4	158046433	158046432	+	12293	-820503	rs72685596	chr4	157225930	157225930	108	28.4133	0.591821	205.482	3.83324e-17	0.48263	62.2378	0.0571943	0.0403408
dmr1004654	chr4	158065271	158065270	+	12223	104699	rs72695738	chr4	158169969	158169969	108	70.0945	0.872752	9430.44	1.539e-09	0.28776	0.676137	0.0430957	0.0204841
dmr1004739	chr4	158304458	158304457	+	12395	54951	rs12508350	chr4	158359408	158359408	108	91.0828	1.06913	2424.52	6.98393e-07	0.204669	-0.477601	0.0125987	0.0090602
dmr1004771	chr4	158370099	158370098	+	12521	-589263	rs111385714	chr4	157780836	157780836	108	70.4531	1.02699	981.389	5.14565e-07	0.209013	1.29591	0.0424958	0.0446284
dmr1004783	chr4	158406065	158406065	+	12625	-6893	rs1350029	chr4	158399172	158399172	108	106.84	0.962659	1330.99	3.34885e-10	0.307198	-0.383328	9.999e-05	9.63924e-07
dmr1004844	chr4	158513921	158513920	+	12808	-2144	rs7375226	chr4	158511777	158511777	108	83.2359	0.971759	810.587	1.01568e-07	0.231745	-0.406414	0.00409959	0.00291451
dmr1004898	chr4	158648987	158648986	+	12936	-520754	rs2881474	chr4	158128233	158128233	108	63.0281	0.859416	1567.76	1.50869e-08	0.25772	1.96952	0.0557944	0.0434031
dmr1004906	chr4	158663155	158663154	+	12932	-33547	rs60503812	chr4	158629608	158629608	108	86.8535	0.984888	823.699	4.7622e-08	0.242159	-0.56634	0.00079992	0.000913208
dmr1004923	chr4	158711682	158711681	+	12956	828062	rs2851790	chr4	159539743	159539743	108	65.3379	0.951007	1854.45	1.5011e-10	0.317225	2.55306	0.00309969	0.00171633
dmr1005106	chr4	159081228	159081227	+	13353	-171322	rs141096490	chr4	158909906	158909906	108	65.1902	0.682673	2591.56	1.42045e-10	0.31791	2.40381	0.0211979	0.0141112
dmr1005124	chr4	159121153	159121152	+	13449	978300	rs1796458	chr4	160099452	160099452	108	115.509	0.968993	1498.49	7.43794e-06	0.170348	0.329986	0.00669933	0.00636662
dmr1005177	chr4	159248918	159248917	+	13706	292195	rs77034203	chr4	159541112	159541112	108	89.3848	0.802362	3572.06	1.31578e-08	0.259552	2.43388	0.00479952	0.00366148
dmr1005277	chr4	159430699	159430698	+	13931	-366075	rs641853	chr4	159064624	159064624	108	51.7324	0.827818	2435.3	1.12473e-10	0.320798	0.616899	0.0682932	0.0425067
dmr1005322	chr4	159501466	159501465	+	13994	104077	rs28459476	chr4	159605542	159605542	108	75.273	0.825624	2213.21	3.81575e-09	0.275947	-0.30492	0.00749925	0.0062252
dmr1005348	chr4	159551369	159551368	+	14039	754317	rs34788544	chr4	160305685	160305685	108	114.592	0.955336	2146.01	8.70677e-06	0.168021	-0.428992	0.0133987	0.0123484
dmr1005373	chr4	159598585	159598584	+	14157	-208813	rs72967790	chr4	159389772	159389772	108	35.3531	1.36321	1654.14	1.31059e-12	0.373709	1.74609	0.0324968	0.0287432
dmr100548	chr1	222760894	222760894	+	12806	6519	rs61826465	chr1	222767413	222767413	108	91.5047	0.993223	3527.15	2.2815e-09	0.28266	0.270897	0.00039996	0.000143628
dmr1005602	chr4	160076520	160076519	+	15808	803674	rs62326926	chr4	160880193	160880193	108	54.559	1.31624	614.544	3.29624e-09	0.277864	-0.858177	0.00149985	0.00385626
dmr1005606	chr4	160089066	160089065	+	15875	155781	rs9993829	chr4	160244846	160244846	108	84.4805	0.805698	6974.58	1.99341e-08	0.253975	2.14506	0.0231977	0.0147188
dmr1005722	chr4	160369433	160369432	+	16894	180728	rs189347105	chr4	160550160	160550160	108	54.4535	0.685797	3030.12	2.89981e-11	0.337342	11.7316	0.0571943	0.0380659
dmr1005833	chr4	160635560	160635560	+	16869	-17472	rs28670056	chr4	160618088	160618088	108	114.761	0.979676	1835.21	6.4064e-09	0.269126	-0.413404	0.00019998	5.13988e-06
dmr1005871	chr4	160731499	160731498	+	17056	-192751	rs12511748	chr4	160538748	160538748	108	100.818	0.931737	2345.64	6.17148e-06	0.173099	-0.43494	0.0390961	0.0381014
dmr1005931	chr4	160844483	160844482	+	16876	35711	rs62326926	chr4	160880193	160880193	108	83.6578	0.810352	5695.41	1.88792e-09	0.285118	-0.683047	0.00469953	0.00304461
dmr1005951	chr4	160872323	160872322	+	16958	760917	rs74425031	chr4	161633239	161633239	108	29.6367	1.14876	216.126	6.75255e-12	0.354701	-3.9488	0.00979902	0.0464228
dmr1005958	chr4	160879745	160879744	+	16944	160436	rs62328629	chr4	161040180	161040180	108	74.6508	1.00334	1043.5	2.55388e-08	0.25063	-0.76145	0.00319968	0.00380948
dmr1006011	chr4	161019345	161019344	+	17110	-486367	rs1439398	chr4	160532978	160532978	108	95.3648	0.937922	6352.92	1.40731e-06	0.194628	-0.408135	0.0555944	0.0459343
dmr1006250	chr4	161474899	161474898	+	17976	715	rs6832611	chr4	161475613	161475613	108	117.566	0.959321	2145.13	2.61546e-06	0.185658	-0.368167	0.00289971	0.00264026
dmr1006256	chr4	161495147	161495146	+	18101	635335	rs114870166	chr4	162130481	162130481	108	78.4793	0.735978	4398.49	2.70111e-08	0.249871	2.00003	0.0418958	0.0356386
dmr1006269	chr4	161516025	161516024	+	18072	168581	rs13129131	chr4	161684605	161684605	108	114.908	0.966165	3596.27	5.57677e-06	0.174589	0.337376	0.0121988	0.0118425
dmr1006377	chr4	161778010	161778009	+	18210	-144771	rs74425031	chr4	161633239	161633239	108	37.2621	1.0728	414.66	6.00162e-11	0.328512	-4.05759	0.00859914	0.0408798
dmr1006396	chr4	161827526	161827525	+	18029	-69218	rs72977176	chr4	161758308	161758308	108	39.7406	1.31535	7608.48	1.74502e-13	0.396349	-0.952058	0.0375962	0.0223664
dmr1006457	chr4	161995355	161995354	+	17691	-12639	rs17597799	chr4	161982716	161982716	108	83.4574	0.789455	2759.84	4.08587e-08	0.244249	-0.457057	0.0132987	0.0136307
dmr100650	chr1	222978181	222978181	+	12189	39115	rs61838469	chr1	223017296	223017296	108	120.983	0.937575	3402.46	2.20743e-06	0.188121	-0.34676	0.00379962	0.00279494
dmr1006543	chr4	162206089	162206088	+	16865	596106	rs71598780	chr4	162802194	162802198	108	114.064	0.9798	4277.48	4.78022e-06	0.176852	-0.368187	0.0148985	0.0121381
dmr100663	chr1	223009066	223009065	+	12078	-41265	rs79000943	chr1	222967801	222967801	108	120.34	0.967826	3185.46	2.30223e-05	0.153545	-1.05473	0.0285971	0.0281242
dmr1006921	chr4	163104376	163104375	+	15756	-811085	rs62329672	chr4	162293291	162293291	108	67.5422	1.23984	2052.76	2.24801e-08	0.252354	1.26329	0.0079992	0.00713987
dmr1007065	chr4	163490574	163490573	+	14729	-951935	rs138879318	chr4	162538639	162538639	108	84.702	0.797891	3904.68	6.59631e-08	0.237695	12.3741	0.0246975	0.0200069
dmr1007139	chr4	163636180	163636179	+	14505	3682	rs11725683	chr4	163639861	163639861	108	116.279	0.960917	2123.57	6.74979e-08	0.237379	-0.481618	9.999e-05	6.77291e-05
dmr1007140	chr4	163637429	163637429	+	14500	-17780	rs10030322	chr4	163619649	163619649	108	116.954	0.930076	2352.27	1.98883e-06	0.189632	-0.369629	0.0039996	0.00281521
dmr1007303	chr4	164052871	164052870	+	15638	-494056	rs10029699	chr4	163558815	163558815	108	97.4953	0.938325	4583.75	9.82793e-07	0.199786	0.484972	0.0243976	0.0200646
dmr1007356	chr4	164189137	164189136	+	15901	-121106	rs1835506	chr4	164068031	164068031	108	119.38	0.948561	2554.17	1.82366e-05	0.157031	-0.368719	0.0226977	0.0210285
dmr1007393	chr4	164281630	164281629	+	15847	1	rs2321376	chr4	164281630	164281630	108	116.733	1.00426	4027.6	9.28855e-06	0.167064	-0.287486	0.0181982	0.0158058
dmr1007466	chr4	164452854	164452854	+	16108	6119	rs148601201	chr4	164458973	164458973	108	85.2926	0.900129	1827.91	8.15058e-08	0.234784	-0.589126	0.00739926	0.00634608
dmr1007589	chr4	164688827	164688826	+	16566	-753	rs11327652	chr4	164688073	164688074	108	116.037	0.935649	2137.76	1.68905e-12	0.370804	-0.436307	9.999e-05	2.19514e-09
dmr100760	chr1	223148018	223148017	+	12327	50046	rs2487840	chr1	223198063	223198063	108	64.2516	0.68098	7983.31	1.4532e-10	0.317627	0.227274	0.0669933	0.0351166
dmr1007645	chr4	164777973	164777972	+	16417	-521181	rs6839880	chr4	164256792	164256792	108	124.39	0.968018	4541.66	3.45634e-05	0.14744	-0.321173	0.0482952	0.0438565
dmr1007736	chr4	164924013	164924012	+	16326	-277769	rs530073276	chr4	164646244	164646244	108	101.029	0.941011	2735.74	3.12508e-06	0.183067	-0.880657	0.0241976	0.0229709
dmr1007880	chr4	165125843	165125842	+	16474	232900	rs6853552	chr4	165358742	165358742	108	118.283	0.956889	4289.7	1.15869e-05	0.163786	0.400292	0.0239976	0.0227291
dmr1007998	chr4	165365175	165365174	+	16846	-952638	rs17483951	chr4	164412537	164412537	108	59.843	0.697325	5099.85	4.07139e-11	0.333237	0.74586	0.0460954	0.0263984
dmr1008384	chr4	166224039	166224038	+	15560	-243603	rs10015178	chr4	165980436	165980436	108	54.6434	0.590577	11421.3	2.8634e-17	0.485391	0.47593	0.00479952	0.00202416
dmr1008412	chr4	166290660	166290659	+	15594	-15259	rs7659155	chr4	166275401	166275401	108	97.0629	0.938145	1453.92	8.30731e-06	0.168715	0.764932	0.0471953	0.0432348
dmr1008426	chr4	166331762	166331871	+	15666	-20949	rs13145551	chr4	166310813	166310813	108	95.175	0.809554	5541.55	2.80932e-08	0.24934	0.135081	0.00429957	0.00411594
dmr1008450	chr4	166380589	166380588	+	15794	598376	rs13106418	chr4	166978964	166978964	108	105.384	0.926719	5806.71	1.74257e-06	0.191545	-0.748077	0.0233977	0.0189533
dmr1008492	chr4	166459909	166459908	+	15574	1752	rs1492542	chr4	166461660	166461660	108	63.123	0.742234	1286.6	1.77575e-19	0.531242	-0.474962	9.999e-05	9.83081e-07
dmr1008506	chr4	166494215	166494215	+	15525	-6814	rs11100653	chr4	166487401	166487401	108	119.243	0.960007	2302.83	7.1012e-06	0.171031	-0.320124	0.00639936	0.00679597
dmr100850	chr1	223288840	223288839	+	12468	363050	rs1573244	chr1	223651889	223651889	108	76.391	1.03739	3333.98	1.15383e-07	0.22998	0.602287	0.0321968	0.0238692
dmr1008541	chr4	166546912	166546911	+	15384	-620	rs6536977	chr4	166546292	166546292	108	58.2082	1.09824	5009.24	8.42133e-19	0.517646	-0.304911	9.999e-05	9.86663e-08
dmr1008655	chr4	166790749	166790748	+	15333	-389985	rs6828227	chr4	166400764	166400764	108	68.1645	0.887383	1227.97	1.19893e-08	0.260796	11.199	0.0108989	0.01356
dmr1008693	chr4	166928845	166928845	+	15433	528424	rs2319264	chr4	167457269	167457269	108	112.356	0.984857	3276.62	4.72087e-07	0.210234	-0.391795	0.00079992	0.0010157
dmr1008711	chr4	166973761	166973760	+	15347	358176	rs72621938	chr4	167331936	167331936	108	104.404	0.971012	1959.4	1.25294e-06	0.1963	-1.81827	0.00619938	0.00439028
dmr1008753	chr4	167112954	167112954	+	15088	57636	rs1463611	chr4	167170590	167170590	108	100.522	0.983218	5494.24	2.78374e-06	0.184751	-0.605059	0.0410959	0.0355682
dmr1008815	chr4	167313950	167313949	+	14649	-257759	rs111243819	chr4	167056191	167056191	108	114.212	0.954985	1323.19	2.2682e-05	0.153768	-0.668184	0.0248975	0.0211065
dmr1008904	chr4	167527559	167527558	+	14465	808616	rs17611747	chr4	168336174	168336174	108	92.6332	0.975839	3911.3	2.59636e-07	0.218667	779.413	0.0113989	0.00823612
dmr1008921	chr4	167573255	167573255	+	14422	21089	rs1401014	chr4	167594344	167594344	108	118.041	0.961564	1800.89	8.639e-08	0.233981	-0.416084	0.00029997	5.87188e-05
dmr1008936	chr4	167595862	167595861	+	14430	740313	rs17611747	chr4	168336174	168336174	108	50.0555	1.37763	3741.17	8.7391e-12	0.351661	864.348	0.00679932	0.00212087
dmr100901	chr1	223377772	223377771	+	12438	-794862	rs2936031	chr1	222582910	222582910	108	78.2051	1.1805	1742.82	1.64811e-06	0.19235	-9.35515	0.0263974	0.0447729
dmr1009042	chr4	167841484	167841483	+	14515	899864	rs1909858	chr4	168741347	168741347	108	78.648	0.915788	1586.86	3.90688e-07	0.212912	0.529876	0.0331967	0.033728
dmr1009055	chr4	167863080	167863079	+	14546	392430	rs17611381	chr4	168255509	168255509	108	98.8559	0.961097	1754.36	8.95443e-06	0.167606	-0.49451	0.0466953	0.0428829
dmr10090	chr1	12481161	12481310	+	10707	35847	rs12406819	chr1	12517157	12517157	108	99.8156	0.899395	3839.05	9.53e-07	0.200227	0.148805	0.0193981	0.0156677
dmr1009116	chr4	168018606	168018605	+	14171	317569	rs17611747	chr4	168336174	168336174	108	55.0652	0.907462	10621.6	1.0271e-12	0.376489	883.601	0.029597	0.00698014
dmr1009118	chr4	168024423	168024422	+	14161	-876162	rs815227	chr4	167148261	167148261	108	64.4309	0.781137	1146.07	1.30772e-08	0.259635	-0.635358	0.0305969	0.0368004
dmr1009130	chr4	168049239	168049238	+	14166	286936	rs17611747	chr4	168336174	168336174	108	41.4703	0.869954	9084.88	1.48111e-19	0.532802	915.005	0.0110989	0.000666176
dmr1009215	chr4	168274029	168274028	+	14211	-871975	rs7661975	chr4	167402054	167402054	108	119.665	0.963408	2720.73	4.21724e-05	0.144439	0.395823	0.0507949	0.0490915
dmr1009347	chr4	168500614	168500613	+	13635	531978	rs10016501	chr4	169032591	169032591	108	34.8258	1.01791	299.669	2.63737e-13	0.391777	33.5336	0.00229977	0.00977716
dmr1009359	chr4	168509521	168509520	+	13635	-57	rs17054268	chr4	168509464	168509464	108	108.338	0.943679	1526.65	1.57388e-05	0.159229	-0.431602	0.030397	0.0291281
dmr1009369	chr4	168527119	168527118	+	13596	-190945	rs17611747	chr4	168336174	168336174	108	30.259	1.25371	4952.55	2.37224e-22	0.584953	873.855	0.00709929	0.00025803
dmr1009396	chr4	168575180	168575179	+	13561	-239006	rs17611747	chr4	168336174	168336174	108	50.5406	1.33126	5625.33	4.24006e-12	0.360152	863.876	0.010299	0.00251112
dmr1009412	chr4	168604051	168604050	+	13510	-267877	rs17611747	chr4	168336174	168336174	108	48.927	1.12314	10235.8	8.21361e-16	0.45273	913.368	0.00519948	0.00025516
dmr1009471	chr4	168699236	168699235	+	13232	-363062	rs17611747	chr4	168336174	168336174	108	62.7855	0.832079	23536.8	9.22992e-15	0.427941	860.069	0.00729927	0.00044018
dmr100948	chr1	223463986	223463985	+	12287	-132428	rs77243541	chr1	223331558	223331558	108	59.3473	0.801632	29824	1.38208e-12	0.373102	1.0884	0.0466953	0.0145991
dmr1009493	chr4	168745789	168745788	+	13174	-409615	rs17611747	chr4	168336174	168336174	108	65.5172	0.709735	13350.2	5.93713e-11	0.328644	820.494	0.0560944	0.0246576
dmr1009513	chr4	168780664	168780756	+	13201	3608	rs10006432	chr4	168784364	168784364	108	100.649	0.952988	1574.16	1.54857e-06	0.193249	-0.440902	0.00859914	0.00719775
dmr1009535	chr4	168812284	168812283	+	13211	-378816	rs567428676	chr4	168433468	168433468	108	64.3043	1.27393	1642.14	4.73156e-08	0.242247	3.77127	0.010399	0.0151687
dmr1009563	chr4	168855736	168855735	+	13196	241440	rs28434736	chr4	169097175	169097175	108	58.9781	1.47016	1066.25	1.01934e-08	0.262961	-0.405546	0.00169983	0.00344291
dmr1009565	chr4	168860182	168860181	+	13195	-960192	rs304345	chr4	167899990	167899990	108	54.8754	0.845557	8600.09	4.21249e-11	0.332823	0.417125	0.069893	0.043605
dmr1009571	chr4	168870364	168870507	+	13216	-618813	rs11724338	chr4	168251551	168251551	108	64.7473	1.51864	5345.07	3.76339e-08	0.245369	30.0957	0.0208979	0.0251625
dmr1009587	chr4	168917206	168917206	+	13201	25410	rs4407460	chr4	168942616	168942616	108	77.8254	1.01898	4615.31	3.08513e-09	0.278729	0.279552	0.00359964	0.00203057
dmr1009615	chr4	168974131	168974130	+	13210	-637957	rs17611747	chr4	168336174	168336174	108	42.0398	0.671138	6794.36	2.31015e-15	0.442265	916.083	0.0726927	0.0343899
dmr1009646	chr4	169041453	169041452	+	13233	1	rs2331548	chr4	169041453	169041453	108	72.2145	1.10929	3552.7	2.56914e-13	0.392068	-0.333089	9.999e-05	2.1586e-06
dmr1009649	chr4	169045900	169045899	+	13231	-390913	rs33918482	chr4	168654985	168654987	108	80.3355	0.828371	1380.59	7.08143e-10	0.297717	-0.495616	0.00049995	0.000721331
dmr1009659	chr4	169060420	169060419	+	13223	-724246	rs17611747	chr4	168336174	168336174	108	53.441	0.855521	36119.9	1.57093e-17	0.491028	899.376	0.0113989	0.00033
dmr1009681	chr4	169085611	169085611	+	13228	-2758	rs113582743	chr4	169082853	169082853	108	118.821	0.948647	2010.48	1.66392e-06	0.192212	-0.412224	0.00149985	0.00146626
dmr1009715	chr4	169176788	169176787	+	13386	-840614	rs17611747	chr4	168336174	168336174	108	73.0266	0.64902	13258.8	2.28288e-10	0.312004	921.066	0.0494951	0.0228629
dmr100971	chr1	223488762	223488762	+	12335	-2498	rs6676669	chr1	223486264	223486264	108	69.4301	0.880547	1828.01	1.38639e-15	0.447457	0.364447	9.999e-05	1.84374e-06
dmr1009756	chr4	169254173	169254172	+	13361	920402	rs70964257	chr4	170174574	170174574	108	54.7383	0.901644	6734.33	3.19151e-11	0.336185	-2.18859	0.0489951	0.0251553
dmr1009	chr1	1743361	1743360	+	15093	-5052	rs4648615	chr1	1738309	1738309	108	124.759	0.920899	6319.06	1.09098e-05	0.16468	-0.351337	0.0218978	0.0204783
dmr1010046	chr4	169921852	169921851	+	14156	972733	rs67727302	chr4	170894584	170894584	108	122.723	0.956841	3344.61	9.57689e-06	0.166611	-0.460696	0.0114989	0.00986133
dmr1010137	chr4	170087539	170087538	+	14586	-851079	rs62334171	chr4	169236460	169236460	108	95.0379	0.865479	2522.18	2.75854e-06	0.184883	-0.774125	0.0525947	0.0467092
dmr1010164	chr4	170133254	170133253	+	14657	925495	rs28433686	chr4	171058748	171058748	108	52.0383	0.784697	4747.88	2.11777e-16	0.466157	2.37074	0.00279972	0.000528927
dmr101028	chr1	223556652	223556652	+	12437	-7641	rs34167027	chr1	223549011	223549011	108	115.91	0.960156	1912.62	9.56995e-06	0.166622	0.378885	0.0114989	0.0105393
dmr1010293	chr4	170396610	170396609	+	15087	-59962	rs72980993	chr4	170336648	170336648	108	96.3668	0.901086	2165.15	6.54762e-07	0.205588	-0.814732	0.0114989	0.00985341
dmr1010297	chr4	170401178	170401177	+	15084	-38493	rs113911269	chr4	170362685	170362685	108	63.6715	0.676467	1574.96	2.74371e-09	0.280259	-966.959	0.0465953	0.0424482
dmr101031	chr1	223557838	223557838	+	12432	-8827	rs34167027	chr1	223549011	223549011	108	120.361	0.96667	2270.56	2.14903e-06	0.18851	0.401	0.00229977	0.00161398
dmr101032	chr1	223609492	223609492	+	12516	4371	rs34486763	chr1	223613863	223613863	108	114.17	0.945391	2881.06	5.3525e-13	0.383864	0.370367	9.999e-05	1.13358e-09
dmr101039	chr1	223618045	223618103	+	12527	26472	rs9804135	chr1	223644575	223644575	108	116.142	0.935937	3067.29	9.02613e-07	0.201005	-0.249676	0.00209979	0.00170567
dmr1010469	chr4	170754087	170754086	+	15937	818996	rs2204738	chr4	171573082	171573082	108	107.61	0.948996	1776.23	1.59506e-06	0.192822	-0.486914	0.00509949	0.0040598
dmr10104	chr1	12506887	12506886	+	10842	993317	rs150290869	chr1	13500203	13500203	108	24.0152	1.67548	1540.54	1.57281e-16	0.469061	4.12088	0.0276972	0.0316355
dmr1010518	chr4	170894391	170894390	+	15819	-482477	rs4270552	chr4	170411914	170411914	108	57.6914	0.844292	1630.95	1.54156e-11	0.344923	-0.933427	0.00539946	0.00416306
dmr1010581	chr4	171030832	171030831	+	15911	60527	rs148874750	chr4	171091358	171091358	108	59.6004	1.37366	1056.83	1.93598e-07	0.222777	-47.9711	0.0349965	0.0415102
dmr1010583	chr4	171042914	171042913	+	15940	-507868	rs2612414	chr4	170535046	170535046	108	57.0586	0.514912	11028	1.70396e-16	0.46828	2.42707	0.0140986	0.00479754
dmr1010660	chr4	171235295	171235294	+	15817	742647	rs76665033	chr4	171977941	171977941	108	51.3738	0.819009	3850.07	1.26559e-11	0.347272	1.91837	0.0546945	0.0287647
dmr1010688	chr4	171303306	171303305	+	15803	503344	rs116826063	chr4	171806649	171806649	108	41.2699	0.92384	564.75	3.89552e-11	0.333772	94.8191	0.0885911	0.0356074
dmr1010831	chr4	171733081	171733081	+	15235	3856	rs149321565	chr4	171736937	171736941	108	117.967	0.895614	4145.41	3.05232e-07	0.216393	0.258647	0.00109989	0.000857815
dmr1010873	chr4	171871821	171871820	+	15106	8277	rs17057538	chr4	171880097	171880097	108	118.621	0.949496	1836.58	4.95187e-05	0.142012	-0.302459	0.0459954	0.0456136
dmr1010982	chr4	172098594	172098593	+	14507	-495647	rs74761043	chr4	171602947	171602947	108	88.309	0.867838	1822.9	6.82388e-08	0.237229	2.96771	0.00619938	0.00470715
dmr1011067	chr4	172358434	172358434	+	14264	546313	rs35571015	chr4	172904747	172904747	108	26.1457	1.44148	1822.66	1.32077e-19	0.533785	-0.640043	0.0134987	0.00225879
dmr1011141	chr4	172525644	172525643	+	14210	642513	rs569727316	chr4	173168156	173168157	108	50.8676	0.999476	377.073	1.94458e-11	0.342146	2.27024	0.00189981	0.00164757
dmr1011323	chr4	172993112	172993111	+	13942	601420	rs12646107	chr4	173594531	173594531	108	77.0766	1.41714	3793.1	1.55141e-07	0.225866	1.54931	0.00639936	0.00703151
dmr1011348	chr4	173071285	173071284	+	13894	-52096	rs17059089	chr4	173019189	173019189	108	80.441	0.903757	2715.41	3.11194e-07	0.21612	-0.727593	0.049895	0.0401816
dmr1011493	chr4	173410184	173410183	+	13860	183228	rs28456323	chr4	173593411	173593411	108	45.668	1.11998	3323.44	1.57465e-15	0.446166	-0.811602	0.00279972	0.000316011
dmr1011538	chr4	173510580	173510579	+	13880	-422972	rs13117856	chr4	173087608	173087608	108	115.256	0.964476	1982.51	1.61192e-05	0.158873	0.329058	0.0213979	0.0192774
dmr1011539	chr4	173511272	173511271	+	13880	130634	rs112676725	chr4	173641905	173641905	108	121.658	0.942352	4520.23	1.77013e-05	0.157476	-4.55702	0.0329967	0.0295268
dmr1011660	chr4	173733488	173733487	+	14274	268599	rs4507336	chr4	174002086	174002086	108	83.1938	1.00281	6031.28	3.39125e-07	0.214909	3.97436	0.0562944	0.0449321
dmr1011668	chr4	173750841	173750840	+	14295	321	rs4695742	chr4	173751161	173751161	108	119.232	0.967525	2293.57	2.67687e-06	0.185321	-0.37678	0.00329967	0.00230321
dmr1011796	chr4	174057002	174057001	+	14835	29589	rs2060514	chr4	174086590	174086590	108	117.081	0.962679	2286.36	2.51109e-07	0.219135	-0.402052	0.00019998	0.000251845
dmr1011827	chr4	174103771	174103771	+	14918	464	rs11933156	chr4	174104235	174104235	108	115.436	0.969872	2294.24	4.32991e-10	0.303959	-0.488618	9.999e-05	4.00408e-07
dmr1011833	chr4	174119154	174119153	+	14937	-112670	rs4376122	chr4	174006484	174006484	108	28.2973	1.68041	11625.7	7.61244e-20	0.538482	4.91457	0.00349965	0.00295002
dmr101185	chr1	223827116	223827115	+	12653	284576	rs74689518	chr1	224111691	224111691	108	22.7918	2.12548	991.004	1.47779e-16	0.469667	2.13732	0.00049995	0.00879415
dmr1011912	chr4	174355559	174355559	+	15258	1915	rs4695776	chr4	174357474	174357474	108	116.996	0.968352	3159.54	2.8108e-06	0.18461	-0.35382	0.00479952	0.00413595
dmr1012086	chr4	174737801	174737800	+	15265	-742809	rs62336609	chr4	173994992	173994992	108	117.408	0.963962	3726.65	1.23567e-05	0.162831	0.447769	0.0239976	0.0222651
dmr1012107	chr4	174773881	174773880	+	15273	151469	rs74271295	chr4	174925349	174925351	108	61.3828	0.926791	818.073	1.0323e-08	0.262793	0.568803	0.0174983	0.0188236
dmr1012139	chr4	174857475	174857475	+	15262	-62366	rs6830584	chr4	174795109	174795109	108	114.223	0.951226	1885.46	2.37156e-06	0.18708	0.341881	0.00369963	0.00313461
dmr1012252	chr4	175097268	175097267	+	15453	996386	rs17062501	chr4	176093653	176093653	108	71.2863	0.864512	1365.26	6.1008e-09	0.269772	2.38244	0.00909909	0.00742515
dmr1012317	chr4	175220029	175220028	+	15368	733411	rs57484452	chr4	175953439	175953439	108	90.9879	1.03774	3893.67	1.17901e-06	0.197174	-0.639101	0.0306969	0.0273636
dmr1012418	chr4	175474976	175474975	+	15566	-712131	rs28668258	chr4	174762845	174762845	108	74.5875	0.989066	1082.34	4.74813e-07	0.210153	-2.68965	0.0357964	0.0322619
dmr1012469	chr4	175626364	175626363	+	15719	355279	rs58869179	chr4	175981642	175981642	108	107.652	0.947259	2376.89	1.71499e-05	0.157948	-0.512953	0.0531947	0.0497642
dmr1012475	chr4	175634819	175634818	+	15731	-634088	rs4695998	chr4	175000731	175000731	108	106.745	0.902642	3833.43	4.58521e-06	0.177463	0.398629	0.0327967	0.0300886
dmr1012506	chr4	175689818	175689817	+	15718	59633	rs73006349	chr4	175749450	175749450	108	63.7664	0.724528	2176.78	2.43829e-09	0.281796	-0.665996	0.0521948	0.0395408
dmr1012598	chr4	175909044	175909043	+	15256	741478	rs77002743	chr4	176650521	176650521	108	55.3711	0.989923	4140.02	5.76787e-10	0.300327	-3.10592	0.0579942	0.0401513
dmr1012642	chr4	176023810	176023809	+	15319	-46024	rs73873533	chr4	175977786	175977786	108	65.7281	0.773639	5521.62	8.22982e-10	0.295799	-0.715313	0.0558944	0.0293985
dmr1012744	chr4	176226878	176226879	+	15359	-16930	rs13130029	chr4	176209948	176209948	108	94.8164	0.944212	1888.66	8.38929e-08	0.234386	-0.541998	0.00179982	0.00147405
dmr1012752	chr4	176236378	176236378	+	15394	40065	rs11736314	chr4	176276443	176276443	108	107.336	0.916167	2549.4	6.13025e-06	0.173198	-0.389435	0.0256974	0.0241282
dmr1012796	chr4	176321121	176321120	+	15388	420256	rs28549799	chr4	176741376	176741376	108	60.2965	0.8334	4842.89	1.1293e-10	0.320748	0.173172	0.0342966	0.0175892
dmr1012894	chr4	176494386	176494385	+	15325	556166	rs62330808	chr4	177050551	177050551	108	18.4148	1.08013	3944.97	2.21697e-42	0.822777	0.816791	0.00579942	4.36816e-05
dmr1013001	chr4	176681548	176681548	+	15478	-3268	rs6816221	chr4	176678280	176678280	108	123.462	0.952817	4898.58	6.32991e-12	0.355461	-0.42686	9.999e-05	2.64374e-09
dmr1013087	chr4	176895891	176895890	+	15858	-832726	rs12648126	chr4	176063165	176063165	108	82.2023	0.898297	2675.31	4.84083e-07	0.209879	-0.83623	0.0488951	0.0448523
dmr1013097	chr4	176920396	176920395	+	15886	-60977	rs34349755	chr4	176859419	176859419	108	115.277	0.97814	2148.51	2.38586e-06	0.186993	-0.350158	0.00329967	0.00269403
dmr1013196	chr4	177133159	177133158	+	15912	631442	rs71615258	chr4	177764600	177764600	108	94.0887	0.937206	1749.71	6.0113e-07	0.206804	-0.861456	0.0089991	0.00795822
dmr1013220	chr4	177179566	177179574	+	15968	1	rs2246360	chr4	177179575	177179575	108	105.616	1.05188	4465.03	4.18884e-07	0.211927	-0.160725	0.0009999	0.00179633
dmr1013235	chr4	177208552	177208551	+	15986	105681	rs6818141	chr4	177314232	177314232	108	63.7348	0.527299	9001.18	5.77411e-12	0.35654	-1.78859	0.0591941	0.0318495
dmr1013246	chr4	177222586	177222585	+	16000	41080	rs13125007	chr4	177263665	177263665	108	114.033	0.982428	2214.83	2.60312e-05	0.151703	0.444821	0.0375962	0.0359821
dmr1013302	chr4	177312591	177312591	+	16001	-51377	rs778843714	chr4	177261214	177261214	108	95.3016	0.970527	1637.6	7.7347e-08	0.235505	-0.864458	0.00159984	0.000924938
dmr1013339	chr4	177391750	177391749	+	15921	-703295	rs2333496	chr4	176688455	176688455	108	117.64	0.978171	3126.43	9.24716e-06	0.16713	0.313912	0.0136986	0.0127316
dmr1013363	chr4	177419548	177419547	+	15906	-856251	rs309757	chr4	176563297	176563297	108	60.3176	0.921109	10714.1	7.309e-11	0.326101	1.65807	0.0420958	0.0182502
dmr1013534	chr4	177748734	177748733	+	16808	2765	rs10866217	chr4	177751498	177751498	108	114.539	0.965663	1996.06	2.21668e-05	0.154112	-0.314987	0.0277972	0.0283406
dmr1013595	chr4	177855649	177855648	+	17009	618448	rs17713627	chr4	178474096	178474096	108	110.668	0.950156	4543	7.33584e-06	0.170552	-1.97762	0.0319968	0.0310599
dmr1013748	chr4	178226578	178226577	+	17302	4275	rs62339414	chr4	178230852	178230852	108	121.764	0.982547	4742.81	1.10802e-06	0.198066	-0.526311	0.00159984	0.00123348
dmr1013825	chr4	178421730	178421729	+	17574	-127647	rs58596451	chr4	178294083	178294083	108	80.557	0.801506	3095.05	1.89518e-07	0.223075	-0.447309	0.0533947	0.0489245
dmr1013868	chr4	178490539	178490539	+	17669	3466	rs1903541	chr4	178494005	178494005	108	114.486	0.978051	2098.15	5.88708e-07	0.207101	-0.355573	0.00069993	0.00067315
dmr1013928	chr4	178595771	178595771	+	17739	-2033	rs2715521	chr4	178593738	178593738	108	95.3754	0.90937	5936.44	1.22394e-08	0.26052	-0.283846	0.00229977	0.00106508
dmr1014036	chr4	178838582	178838581	+	18088	760331	rs12331564	chr4	179598912	179598912	108	98.993	0.972286	6555.66	2.69689e-06	0.185212	-0.601951	0.0555944	0.0498535
dmr1014100	chr4	179010370	179010369	+	18409	867225	rs76262896	chr4	179877594	179877594	108	121.669	0.942365	4706.94	1.33587e-05	0.161671	-2.68548	0.0260974	0.0228224
dmr101410	chr1	224261613	224261612	+	12813	-768389	rs7531844	chr1	223493224	223493224	108	77.7094	1.07249	6413.97	3.8367e-09	0.275876	-18.9723	0.0148985	0.00246414
dmr1014126	chr4	179057408	179057407	+	18395	64341	rs72712827	chr4	179121748	179121748	108	79.0383	0.936824	1878.63	2.24709e-07	0.220693	-0.666002	0.0232977	0.0236672
dmr101418	chr1	224278818	224278817	+	12800	76574	rs10799568	chr1	224355391	224355391	108	55.4133	0.733891	4285.23	3.67585e-28	0.675607	0.48597	9.999e-05	1.28461e-08
dmr1014298	chr4	179414030	179414029	+	18655	574074	rs6842428	chr4	179988103	179988103	108	100.079	0.986733	5777.48	2.36764e-06	0.187104	-0.742598	0.0341966	0.0333404
dmr1014300	chr4	179417307	179417346	+	18625	4761	rs28468573	chr4	179422107	179422107	108	117.534	0.938444	4146.43	2.7214e-06	0.185081	-0.285264	0.00639936	0.00586875
dmr1014316	chr4	179450889	179450888	+	18494	504952	rs7691556	chr4	179955840	179955840	108	65.3273	0.748383	7898.48	5.4412e-11	0.329709	-3.7773	0.0171983	0.0132889
dmr101437	chr1	224329032	224329031	+	12843	26360	rs10799568	chr1	224355391	224355391	108	42.2508	1.73179	1269.62	1.94319e-09	0.284744	0.350466	0.0215978	0.0436265
dmr1014458	chr4	179718026	179718025	+	17660	-122776	rs3907138	chr4	179595250	179595250	108	70.1578	0.82775	2587.64	3.28692e-08	0.24721	-0.714768	0.0443956	0.0454787
dmr1014566	chr4	179912191	179912191	+	17699	50716	rs34190490	chr4	179962907	179962907	108	115.879	0.98179	4531.25	3.04266e-06	0.183456	-0.368317	0.00739926	0.00662171
dmr1014654	chr4	180066816	180066815	+	17453	175187	rs72713363	chr4	180242002	180242002	108	95.291	0.97864	5031.48	2.21602e-06	0.188065	-0.870975	0.0515948	0.0468425
dmr1014691	chr4	180169586	180169586	+	17549	-15052	rs1447320	chr4	180154534	180154534	108	102.315	0.91554	4110.06	2.92665e-08	0.248785	-0.175002	0.00049995	0.000574363
dmr1014737	chr4	180253404	180253403	+	17568	-319615	rs72993648	chr4	179933789	179933789	108	69.8625	0.907041	1989.15	1.97055e-08	0.25413	2.31968	0.0184982	0.0199051
dmr1014743	chr4	180260485	180260484	+	17560	-526394	rs150265662	chr4	179734091	179734091	108	90.2285	1.05109	4446.57	4.41808e-07	0.211173	-3.51329	0.0149985	0.0138596
dmr1014819	chr4	180380140	180380139	+	17578	-451969	rs1870346	chr4	179928171	179928171	108	82.7824	0.855865	4489.26	4.69595e-08	0.24235	1.96902	0.0186981	0.0167015
dmr1014977	chr4	180654063	180654062	+	18017	780224	rs7655565	chr4	181434286	181434286	108	52.6078	1.30896	28118.3	3.30603e-12	0.363049	1.49897	0.0209979	0.0103376
dmr1015062	chr4	180832153	180832152	+	17765	-767647	rs1447335	chr4	180064506	180064506	108	32.4633	1.11954	13192.2	4.08204e-18	0.503462	-0.886798	0.0409959	0.0178369
dmr101506	chr1	224470710	224470709	+	12977	-265077	rs58212261	chr1	224205632	224205633	108	60.9188	0.650129	2131.57	2.40773e-13	0.392788	0.76499	0.00339966	0.00250967
dmr101508	chr1	224478605	224478604	+	12969	-3719	rs138810981	chr1	224474881	224474886	108	79.3336	0.998352	714.918	8.68979e-10	0.295104	-0.377987	0.00029997	0.000109794
dmr1015103	chr4	180908063	180908063	+	17667	531353	rs17071463	chr4	181439416	181439416	108	81.1688	0.643595	23991.5	2.7378e-09	0.280287	1.91449	0.0649935	0.0421107
dmr1015119	chr4	180933336	180933335	+	17632	-13206	rs1969396	chr4	180920130	180920130	108	90.5449	0.875545	5640.35	5.0519e-10	0.302008	-0.258036	0.00029997	0.000245853
dmr1015125	chr4	180942929	180942928	+	17600	-12130	rs6552469	chr4	180930799	180930799	108	67.6688	0.828935	3510.72	4.16451e-12	0.360362	-0.44615	0.00109989	0.000719392
dmr1015135	chr4	180963330	180963330	+	17519	-20573	rs6821660	chr4	180942757	180942757	108	110.426	1.06976	8037.12	1.60667e-06	0.192717	-0.273781	0.00919908	0.00688842
dmr1015137	chr4	180965373	180965372	+	17515	339929	rs58293832	chr4	181305301	181305301	108	86.3895	0.734108	18572.4	1.82984e-09	0.285522	0.896938	0.0221978	0.00890324
dmr101513	chr1	224489943	224489942	+	12909	-803	rs6697914	chr1	224489140	224489140	108	92.0426	1.01987	2190.43	5.03773e-10	0.302043	-0.294221	0.00019998	1.67997e-05
dmr1015193	chr4	181089231	181089230	+	17501	-30785	rs12500882	chr4	181058446	181058446	108	114.423	0.967881	4445.01	1.56377e-05	0.159325	-0.367505	0.0450955	0.0427844
dmr1015197	chr4	181094781	181094780	+	17524	522823	rs17071910	chr4	181617603	181617603	108	35.5113	1.13677	14056.1	7.91704e-21	0.55729	0.643326	0.00619938	0.000481559
dmr1015281	chr4	181234655	181234654	+	17512	-762917	rs565229380	chr4	180471738	180471738	108	84.7969	1.08302	19811.3	1.29167e-07	0.228414	5.99303	0.0577942	0.0428436
dmr1015287	chr4	181246888	181246887	+	17508	326154	rs34093921	chr4	181573041	181573042	108	117.439	0.957983	5372.13	1.16127e-05	0.163753	-0.323163	0.030197	0.0302315
dmr1015288	chr4	181247534	181247533	+	17507	370714	rs2118903	chr4	181618247	181618247	108	39.1078	0.919058	15363.6	4.78289e-22	0.579563	-0.377043	0.00319968	0.000238077
dmr1015300	chr4	181264226	181264225	+	17460	8554	rs6829543	chr4	181272779	181272779	108	113.685	0.980061	4400.33	6.67243e-06	0.171949	-0.248035	0.0185981	0.0181952
dmr1015314	chr4	181284801	181284801	+	17374	-19068	rs1947453	chr4	181265733	181265733	108	78.0047	0.823986	4633.37	9.79339e-10	0.293574	-0.565663	0.00329967	0.00351076
dmr1015365	chr4	181382962	181382961	+	17305	507876	rs79699540	chr4	181890837	181890837	108	96.0398	1.03926	8627.71	4.14511e-07	0.212075	1.36138	0.0149985	0.0130191
dmr1015384	chr4	181420071	181420070	+	17183	430190	rs114130513	chr4	181850260	181850260	108	76.6863	0.859117	3558.87	1.88099e-08	0.254756	2.13895	0.0160984	0.0163308
dmr1015523	chr4	181603024	181603023	+	17268	2594	rs60823100	chr4	181605617	181605617	108	109.55	1.00873	3652.84	3.92637e-06	0.179734	-0.379337	0.0115988	0.0116431
dmr101552	chr1	224547766	224547765	+	12654	522530	rs2405939	chr1	225070295	225070295	108	109.508	0.961081	1611	1.3949e-05	0.161028	-0.437201	0.0222978	0.0229425
dmr1015648	chr4	181807440	181807439	+	17489	42821	rs114130513	chr4	181850260	181850260	108	54.9176	0.692648	4014.99	3.85221e-11	0.333908	2.10125	0.0529947	0.0460972
dmr1015720	chr4	181941944	181941944	+	17670	27066	rs73872709	chr4	181969010	181969010	108	98.1703	0.974662	3241.54	3.93707e-06	0.179694	-0.36378	0.0422958	0.0381657
dmr1015745	chr4	181987911	181987910	+	17648	-476769	rs13107304	chr4	181511142	181511142	108	65.707	0.804317	12610.3	2.22195e-11	0.340547	-0.794808	0.0140986	0.00827467
dmr1016123	chr4	182635054	182635053	+	16850	246362	rs62337910	chr4	182881415	182881415	108	104.762	0.967528	3131.15	3.29183e-06	0.182309	-2.50472	0.0181982	0.0167197
dmr101635	chr1	224703227	224703226	+	12610	-497594	rs58212261	chr1	224205632	224205633	108	78.7219	0.777926	1762.46	1.80018e-09	0.285734	0.694646	0.00449955	0.00295686
dmr1016422	chr4	183027280	183027279	+	17024	344234	rs62358026	chr4	183371513	183371513	108	89.7645	0.90941	3462.74	1.58592e-07	0.22556	-0.663833	0.0109989	0.0100912
dmr1016479	chr4	183154769	183154768	+	16988	444226	rs113849543	chr4	183598994	183598994	108	71.993	1.33327	5334.18	1.23875e-07	0.228995	-1.17065	0.0335966	0.0304553
dmr1016620	chr4	183386898	183386897	+	17071	-10042	rs55742278	chr4	183376856	183376856	108	108.97	0.95929	2670.35	5.89761e-06	0.173767	-0.386778	0.0184982	0.0171606
dmr1016659	chr4	183430646	183430645	+	17130	823930	rs2502799	chr4	184254575	184254575	108	61.098	0.884777	1168.33	1.81358e-08	0.255248	-0.820691	0.0354965	0.0432606
dmr1016931	chr4	183765570	183765569	+	17176	-494686	rs1473070	chr4	183270884	183270884	108	117.176	0.947386	4114.2	2.12822e-05	0.154722	-0.150836	0.0448955	0.0463776
dmr1016982	chr4	183821950	183821949	+	17033	96380	rs2309941	chr4	183918329	183918329	108	76.6863	0.924982	17387.6	3.56692e-09	0.276831	-0.51895	0.0362964	0.016683
dmr1017137	chr4	184021251	184021250	+	17362	1097	rs1133359	chr4	184022347	184022347	108	112.419	0.948026	2242.1	1.22754e-06	0.196595	-0.351718	0.00249975	0.00236983
dmr1017141	chr4	184027412	184027411	+	17367	-464689	rs4627904	chr4	183562723	183562723	108	51.4477	1.52863	11670.7	2.26062e-10	0.312126	-0.364095	0.0387961	0.0360648
dmr1017191	chr4	184091235	184091235	+	17475	-435537	rs73002730	chr4	183655698	183655698	108	104.098	0.923072	6028.76	1.14699e-08	0.261387	-0.816172	0.00049995	0.000261259
dmr1017250	chr4	184176459	184176458	+	17651	-399311	rs76235221	chr4	183777148	183777148	108	51.6797	1.53865	20182.5	4.04667e-11	0.333311	7.76869	0.0128987	0.021483
dmr1017436	chr4	184423185	184423184	+	17161	-859793	rs72691528	chr4	183563392	183563392	108	69.6305	0.839582	2716.93	2.81885e-09	0.279907	-0.86676	0.0142986	0.0126509
dmr1017457	chr4	184445049	184445048	+	17039	638338	rs1386226	chr4	185083386	185083386	108	116.3	0.958062	2681.72	7.50867e-06	0.170208	0.612959	0.0134987	0.0110715
dmr1017526	chr4	184549467	184549466	+	16886	-250721	rs3121383	chr4	184298746	184298746	108	76.5492	0.962745	2198.46	3.23346e-07	0.215581	0.458324	0.0479952	0.0427568
dmr1017547	chr4	184571133	184571132	+	16868	-87080	rs60012344	chr4	184484053	184484053	108	47.5348	1.46913	27719	7.84924e-13	0.379542	-0.46656	0.0125987	0.0117386
dmr101765	chr1	224927122	224927122	+	12919	-88898	rs13373804	chr1	224838224	224838224	108	75.5473	0.806389	1883.03	7.37304e-08	0.236165	-0.563324	0.0377962	0.0320874
dmr1017723	chr4	184799274	184799273	+	16698	96084	rs73019919	chr4	184895357	184895357	108	35.9438	1.62627	19755.6	1.19643e-14	0.425218	4.57439	0.0243976	0.0392
dmr1017762	chr4	184845624	184845623	+	16692	-537511	rs72699791	chr4	184308113	184308113	108	80.0824	0.846516	4072.26	4.86064e-08	0.241879	2.18194	0.0257974	0.0229186
dmr1017794	chr4	184874555	184874554	+	16743	549009	rs11361344	chr4	185423563	185423564	108	68.1645	1.03494	2679.07	1.2352e-08	0.260397	0.384423	0.010399	0.0141396
dmr1017833	chr4	184929761	184929760	+	16792	931546	rs12508389	chr4	185861306	185861306	108	53.4199	0.577076	8179.32	4.18828e-15	0.436156	3.29308	0.0186981	0.0103405
dmr1017949	chr4	185079035	185079034	+	16921	781107	rs74850307	chr4	185860141	185860141	108	47.9039	0.650369	2306.5	4.75913e-13	0.385184	2.20766	0.039896	0.0285743
dmr1017951	chr4	185086933	185086932	+	16927	-1135	rs61364357	chr4	185085798	185085798	108	119.211	0.97605	4162.61	1.48619e-06	0.193842	0.535144	0.00249975	0.00207345
dmr1018010	chr4	185185766	185185765	+	17027	675541	rs12508389	chr4	185861306	185861306	108	54.8859	0.646163	12247.6	8.56844e-13	0.378548	3.04308	0.0580942	0.0335279
dmr101801	chr1	224973103	224973102	+	13149	-393050	rs10916647	chr1	224580053	224580053	108	76.9816	0.835497	5466.31	1.30783e-09	0.289859	-0.541136	0.0110989	0.00514266
dmr1018039	chr4	185229677	185229676	+	17136	-487782	rs34635628	chr4	184741895	184741895	108	114.275	0.965597	2927.34	1.20568e-05	0.163196	0.393091	0.0220978	0.0226093
dmr1018084	chr4	185298881	185298880	+	17047	16356	rs201577328	chr4	185315236	185315237	108	111.765	0.972751	2358.8	8.86138e-08	0.233631	-0.490824	0.00039996	0.000161015
dmr1018089	chr4	185303386	185303385	+	17047	557921	rs12508389	chr4	185861306	185861306	108	66.6879	0.815726	7324.36	8.50648e-10	0.295377	3.33726	0.0422958	0.026497
dmr1018099	chr4	185317859	185317858	+	17047	-309495	rs1075594	chr4	185008364	185008364	108	99.7102	0.938658	4224.62	2.98784e-06	0.183721	-0.857555	0.0394961	0.038024
dmr1018110	chr4	185345155	185345154	+	17004	-570360	rs3840201	chr4	184774791	184774795	108	102.821	1.10313	4980.36	8.61425e-06	0.168179	0.486827	0.040196	0.0494637
dmr1018151	chr4	185404689	185404688	+	16943	-15807	rs116481103	chr4	185388882	185388882	108	49.1168	0.606793	6450.42	2.53914e-13	0.392198	5.11715	0.0746925	0.0477281
dmr1018155	chr4	185421270	185421269	+	16925	440037	rs12508389	chr4	185861306	185861306	108	55.8773	0.50608	5840.86	8.18891e-13	0.379062	3.08453	0.0683932	0.0436656
dmr1018177	chr4	185455756	185455755	+	16996	405551	rs12508389	chr4	185861306	185861306	108	53.1668	0.548735	6056.03	3.12741e-14	0.415025	3.22218	0.0342966	0.019968
dmr1018200	chr4	185497383	185497382	+	17155	-570629	rs150938816	chr4	184926754	184926754	108	80.1035	0.962717	1722.83	3.61101e-07	0.214024	-0.308918	0.0254975	0.0238913
dmr1018203	chr4	185500282	185500281	+	17162	361025	rs12508389	chr4	185861306	185861306	108	46.7016	0.565398	5900.21	1.53822e-15	0.446404	3.21372	0.0411959	0.0227187
dmr1018387	chr4	185779016	185779015	+	16921	-967747	rs55704611	chr4	184811269	184811269	108	81.6117	0.990106	2096.09	2.61513e-08	0.250309	1.98367	0.00329967	0.00297462
dmr1018415	chr4	185804295	185804294	+	16912	1	rs11132350	chr4	185804295	185804295	108	113.073	0.977018	2324.43	1.52905e-07	0.226069	-0.422898	0.00029997	0.000223414
dmr1018557	chr4	185970568	185970567	+	16787	-455199	rs28550630	chr4	185515369	185515369	108	51.4582	0.689941	13712.9	1.14798e-14	0.425653	3.7957	0.0318968	0.0121028
dmr1018574	chr4	185993642	185993641	+	16661	-312586	rs4862562	chr4	185681056	185681056	108	63.4078	0.770443	7180	5.02361e-13	0.384577	1.9276	0.00289971	0.00172443
dmr1018579	chr4	185998689	185998688	+	16658	26770	rs4862625	chr4	186025458	186025458	108	85.1555	0.967096	2040.81	2.64159e-07	0.218424	-0.361999	0.0134987	0.0117981
dmr101864	chr1	225128119	225128118	+	13106	-491584	rs12092532	chr1	224636535	224636535	108	110.046	0.948072	1642.75	1.90368e-05	0.156389	-0.540894	0.0317968	0.0317529
dmr1018667	chr4	186101434	186101433	+	16678	-240128	rs12508389	chr4	185861306	185861306	108	58.1027	0.739704	10598	6.64345e-13	0.381428	3.15402	0.0225977	0.00895926
dmr1018766	chr4	186239894	186239893	+	16860	217494	rs62348871	chr4	186457387	186457387	108	110.51	1.00452	2883.29	3.88831e-06	0.179876	-0.695396	0.00749925	0.00841192
dmr1018774	chr4	186245378	186245377	+	16874	-618921	rs73028078	chr4	185626457	185626457	108	29.3836	1.84633	10681.6	5.81418e-16	0.456184	897.551	0.0293971	0.0482586
dmr1018789	chr4	186259414	186259413	+	16945	-398108	rs12508389	chr4	185861306	185861306	108	59.3051	0.553029	10435.1	4.43709e-12	0.359622	3.03283	0.0774923	0.0467144
dmr1018816	chr4	186309579	186309578	+	17160	-448273	rs12508389	chr4	185861306	185861306	108	55.1918	0.729992	6390.75	1.4864e-12	0.372269	3.18977	0.0308969	0.0151879
dmr1018867	chr4	186372359	186372438	+	17232	8265	rs4862687	chr4	186380703	186380703	108	116.701	0.972085	4692.71	1.0893e-07	0.230777	-0.0498366	0.00019998	0.000203272
dmr1018876	chr4	186384196	186384195	+	17234	-113958	rs4253406	chr4	186270238	186270238	108	100.702	1.27938	14962.9	1.94502e-06	0.189955	-1.07894	0.0347965	0.0252703
dmr1018896	chr4	186428245	186428244	+	17212	948051	rs12503134	chr4	187376295	187376295	108	113.537	0.987544	2871.26	2.40965e-05	0.152861	-0.507563	0.0431957	0.0437278
dmr1018905	chr4	186439839	186439838	+	17189	718298	rs6821424	chr4	187158136	187158136	108	73.7438	0.860221	2642.48	2.8614e-08	0.249091	-1.08201	0.0223978	0.0237135
dmr1018982	chr4	186548674	186548673	+	17129	-707058	rs10015539	chr4	185841616	185841616	108	53.2934	0.739179	1980.77	1.96124e-11	0.342044	-0.602946	0.0212979	0.0220072
dmr1019100	chr4	186702420	186702419	+	16920	119513	rs75718659	chr4	186821932	186821932	108	116.005	0.954633	3407.63	1.93626e-05	0.156136	1.38224	0.0405959	0.0379177
dmr1019125	chr4	186743795	186743794	+	16777	-883654	rs74850307	chr4	185860141	185860141	108	104.171	0.994369	2505.19	6.66478e-06	0.171966	2.51602	0.0264974	0.0246368
dmr1019126	chr4	186746109	186746108	+	16785	-884803	rs12508389	chr4	185861306	185861306	108	63.4711	0.615726	5321.06	4.06509e-11	0.333255	3.20812	0.0342966	0.0265945
dmr1019242	chr4	186948924	186948923	+	16413	-634474	rs33938846	chr4	186314448	186314450	108	94.8375	0.929471	2708.27	6.42313e-07	0.205861	0.791033	0.0132987	0.0120876
dmr1019247	chr4	186961165	186961164	+	16370	409492	rs78186661	chr4	187370656	187370656	108	113.273	0.97525	2273.35	1.75611e-05	0.157595	2.00473	0.0290971	0.027176
dmr1019248	chr4	186966061	186966060	+	16326	-721515	rs144276707	chr4	186244546	186244546	108	81.5906	1.06154	3043.84	1.68845e-07	0.224687	-0.721752	0.0160984	0.0126624
dmr1019255	chr4	186980082	186980081	+	16298	607103	rs545077310	chr4	187587184	187587184	108	90.8297	1.11215	3483.06	2.58849e-06	0.185809	-6.90242	0.0291971	0.0381398
dmr1019278	chr4	187030373	187030372	+	16357	26308	rs28493575	chr4	187056680	187056680	108	110.162	0.976527	2477.37	2.18279e-05	0.154343	0.514904	0.0481952	0.0475019
dmr1019351	chr4	187170313	187170313	+	16596	-40848	rs10032959	chr4	187129465	187129465	108	106.914	0.956413	3343.37	3.96822e-06	0.179579	-0.336906	0.019698	0.0180214
dmr1019440	chr4	187310463	187310462	+	17126	-211766	rs2129653	chr4	187098697	187098697	108	107.736	0.995014	13307.2	1.0432e-06	0.198931	0.491032	0.0174983	0.0145432
dmr101947	chr1	225286974	225286973	+	12718	-917364	rs12078630	chr1	224369610	224369610	108	74.1445	1.00761	3380.01	2.15733e-08	0.252909	0.639563	0.0188981	0.0115989
dmr1019577	chr4	187579618	187579618	+	17556	-4641	rs6832973	chr4	187574977	187574977	108	115.014	0.97921	3112.33	1.64147e-07	0.22508	-0.384189	0.00049995	0.000244095
dmr1019590	chr4	187598961	187598960	+	17580	-988618	rs72716253	chr4	186610343	186610343	108	108.918	1.04157	5440.24	5.91224e-06	0.17373	0.587785	0.0247975	0.024524
dmr1019707	chr4	187826813	187826812	+	18192	836957	rs1916261	chr4	188663769	188663769	108	108.158	0.957828	3396.88	4.14634e-06	0.178936	0.592453	0.0186981	0.0167724
dmr1019815	chr4	187999232	187999231	+	18633	970	rs6837349	chr4	188000201	188000201	108	102.874	0.950722	3109.85	3.35574e-08	0.246928	-0.320504	0.00059994	0.000341175
dmr101988	chr1	225377372	225377372	+	12706	7020	rs10915817	chr1	225384392	225384392	108	120.93	0.958851	2670.98	9.25824e-10	0.294293	-0.386333	9.999e-05	4.68001e-07
dmr1020008	chr4	188205556	188205555	+	18922	991790	rs7662577	chr4	189197345	189197345	108	63.3551	0.875895	2471.59	2.56787e-10	0.310532	-0.700606	0.0069993	0.00700043
dmr1020029	chr4	188226263	188226262	+	18893	574158	rs34576694	chr4	188800420	188800420	108	72.8473	1.22869	6168.18	1.35476e-07	0.227752	2.38708	0.0523948	0.0466191
dmr1020121	chr4	188341035	188341034	+	18911	6636	rs6831374	chr4	188347670	188347670	108	65.359	0.74132	5195.84	4.91597e-12	0.358424	0.332007	0.00349965	0.00340952
dmr1020225	chr4	188462970	188462969	+	19142	-161563	rs147663432	chr4	188301407	188301407	108	116.543	0.977788	4747.97	1.64175e-05	0.1586	2.20382	0.0394961	0.0384263
dmr102025	chr1	225448060	225448059	+	12924	-555737	rs13374498	chr1	224892323	224892323	108	79.7555	0.86056	1526.66	4.9432e-07	0.209582	-0.914865	0.0383962	0.0421721
dmr1020321	chr4	188614718	188614717	+	19079	749413	rs62342907	chr4	189364130	189364130	108	118.473	0.983063	6002.48	3.26379e-06	0.182433	-0.339773	0.00759924	0.00714401
dmr1020433	chr4	188806243	188806242	+	18813	-717819	rs4403101	chr4	188088424	188088424	108	120.414	0.983652	12339.2	1.88952e-06	0.190374	0.422388	0.00769923	0.00652144
dmr1020518	chr4	188914546	188914545	+	19030	-2957	rs11737696	chr4	188911589	188911589	108	106.988	0.974815	3135.87	4.7037e-06	0.177089	-0.671567	0.019798	0.018179
dmr102053	chr1	225476077	225476077	+	12907	86372	rs9426126	chr1	225562449	225562449	108	101.893	0.91942	1430.14	2.33774e-24	0.618792	-0.41048	9.999e-05	2.37251e-18
dmr1020678	chr4	189115746	189115745	+	17669	-476739	rs360108	chr4	188639007	188639007	108	114.718	0.96323	2864.09	1.41758e-05	0.160788	0.379929	0.0282972	0.0253311
dmr1020779	chr4	189245858	189245858	+	16192	821	rs6839927	chr4	189246679	189246679	108	113.168	0.978928	2408.64	1.62847e-09	0.28703	-0.430475	9.999e-05	2.13854e-06
dmr1020798	chr4	189280738	189280738	+	15853	206	rs6822956	chr4	189280944	189280944	108	99.8051	0.937791	3606.89	1.55821e-08	0.257286	-0.482083	0.00079992	0.000344027
dmr1020950	chr4	189484821	189484820	+	13522	-100624	rs72715131	chr4	189384197	189384197	108	117.06	0.9648	2708.41	1.13091e-05	0.164146	-0.510492	0.0152985	0.0153827
dmr1020966	chr4	189502719	189502718	+	13364	-593008	rs35628786	chr4	188909710	188909711	108	112.229	0.958743	2209.23	2.79732e-05	0.150622	-0.441742	0.0514949	0.048757
dmr1020994	chr4	189549692	189549692	+	12964	-9215	rs72716861	chr4	189540477	189540477	108	104.678	0.961426	1843.69	1.78699e-08	0.255446	-0.531388	9.999e-05	8.09723e-05
dmr1021063	chr4	189623369	189623368	+	12140	-473841	rs7693423	chr4	189149528	189149528	108	118.104	0.988517	3477.51	3.14745e-05	0.148849	0.477452	0.0494951	0.0473394
dmr1021069	chr4	189627716	189627715	+	12080	-690365	rs3911066	chr4	188937351	188937351	108	112.757	0.974361	1721.06	2.40611e-06	0.18687	0.324862	0.00319968	0.00292153
dmr1021099	chr4	189665043	189665042	+	11760	-321616	rs10025046	chr4	189343427	189343427	108	57.3117	0.643483	2362.45	2.99757e-12	0.364185	37.6203	0.0138986	0.0124053
dmr102111	chr1	225625671	225625670	+	12809	-134832	rs1764344	chr1	225490839	225490839	108	69.6199	0.769314	2252.47	6.14018e-13	0.382317	0.276511	0.00069993	0.000239048
dmr1021177	chr4	189810278	189810277	+	10304	-524363	rs112375327	chr4	189285915	189285915	108	83.6156	1.04108	1781.21	3.74797e-07	0.213498	-0.888238	0.0132987	0.0115062
dmr1021323	chr4	190036626	190036625	+	7665	-812300	rs4273548	chr4	189224326	189224326	108	87.7816	1.03687	2394.09	1.28826e-06	0.1959	2.98262	0.0318968	0.0262186
dmr1021415	chr5	97352	97365	+	8971	869386	rs60836340	chr5	966751	966751	108	110.732	0.913215	5693.01	5.70624e-07	0.207544	-0.477452	0.00879912	0.00408662
dmr1021427	chr5	110635	110635	+	9086	871151	rs16869939	chr5	981786	981786	108	62.0578	0.686445	2229.81	1.30132e-10	0.318995	2.83943	0.0243976	0.0183706
dmr1021434	chr5	119853	119852	+	9167	923161	rs575333580	chr5	1043013	1043017	108	85.8832	1.03696	1613.3	2.49593e-06	0.186338	-0.69373	0.0333967	0.0375269
dmr102145	chr1	225698067	225698066	+	12738	-819685	rs2802547	chr1	224878382	224878382	108	56.0145	0.898594	8301.96	6.45144e-11	0.327629	-0.762635	0.0562944	0.0335242
dmr1021553	chr5	236174	236173	+	10325	28353	rs56365853	chr5	264526	264526	108	110.479	0.895802	4780.07	1.88028e-06	0.190445	-0.454409	0.0153985	0.0119421
dmr1021568	chr5	251670	251670	+	10471	680989	rs72705122	chr5	932659	932659	108	108.359	1.00056	2538.98	1.35221e-05	0.16149	-0.612698	0.0350965	0.0325992
dmr1021610	chr5	297081	297080	+	10793	-134746	rs60717238	chr5	162335	162335	108	93.9516	0.890601	2174.47	2.34947e-06	0.187216	-1.35962	0.0378962	0.0363696
dmr1021744	chr5	433145	433144	+	12044	773056	rs115797760	chr5	1206200	1206200	108	125.603	0.918468	12384.3	3.06073e-06	0.18337	-1.9744	0.0122988	0.00929211
dmr102178	chr1	225750690	225750689	+	12685	2848	rs115037862	chr1	225753537	225753537	108	74.8617	1.09783	3729.38	9.45476e-08	0.232736	0.634404	0.0372963	0.0227532
dmr1021818	chr5	490123	490123	+	12537	-2393	rs36083128	chr5	487730	487730	108	119.38	0.960241	2891.86	1.38555e-06	0.194852	-0.332894	0.00069993	0.00148298
dmr1021980	chr5	661693	661692	+	14036	344712	rs67746750	chr5	1006404	1006404	108	62.8699	0.829438	42143.5	1.94717e-16	0.466978	-0.724259	0.00279972	0.000109845
dmr1022014	chr5	688563	688563	+	14318	5735	rs454190	chr5	694298	694298	108	112.598	0.956258	2165.32	1.73842e-06	0.191579	-0.300901	0.00459954	0.00300505
dmr1022023	chr5	714449	714449	+	14594	565564	rs7734992	chr5	1280013	1280013	108	121.025	0.940226	4908.7	2.00816e-05	0.15559	-0.29259	0.0419958	0.0386122
dmr1022041	chr5	746082	746081	+	14868	458533	rs12523572	chr5	1204614	1204614	108	104.794	0.951491	2039.81	1.18295e-05	0.163478	-0.373835	0.039696	0.0386083
dmr1022078	chr5	771477	771476	+	15177	724881	rs12520903	chr5	1496357	1496357	108	92.5172	1.00181	3863.15	2.22673e-06	0.187995	-0.701176	0.0460954	0.0449851
dmr1022100	chr5	798385	798385	+	15404	-474087	rs115701834	chr5	324298	324298	108	59.0625	0.931727	4897.95	3.16232e-13	0.389757	3.21188	0.00129987	0.000646467
dmr1022130	chr5	834732	834731	+	15697	-499020	rs10054850	chr5	335712	335712	108	59.3262	1.46658	12590.1	2.77273e-09	0.280122	2.86246	0.0349965	0.0387737
dmr1022135	chr5	840814	840814	+	15775	-36113	rs2434628	chr5	804701	804701	108	121.226	0.959931	4899.6	2.57123e-06	0.185906	0.303306	0.00489951	0.00392115
dmr1022307	chr5	1022211	1022211	+	17517	-20844	rs750018201	chr5	1001367	1001367	108	112.071	1.02731	3928.53	8.29216e-06	0.168742	-0.454745	0.0206979	0.0193587
dmr1022433	chr5	1123182	1123181	+	17809	-112148	rs6869901	chr5	1011034	1011034	108	53.093	1.0302	12292.6	1.36076e-15	0.447645	-0.7031	0.00129987	0.000216833
dmr1022468	chr5	1153724	1153726	+	17943	-159834	rs10616566	chr5	993887	993890	108	116.912	0.918393	8032.04	4.09355e-06	0.179124	4.82487	0.0211979	0.0192202
dmr102246	chr1	225827919	225827919	+	12769	-26803	rs10157103	chr1	225801116	225801116	108	106.102	0.960132	1436.92	1.25678e-10	0.319426	-0.3793	9.999e-05	4.88075e-07
dmr1022723	chr5	1391703	1391702	+	18403	467538	rs1684957	chr5	1859240	1859240	108	53.2301	0.665686	5197.93	1.15254e-12	0.375176	-241.328	0.0439956	0.0246188
dmr1022900	chr5	1563424	1563423	+	18419	158185	rs73732187	chr5	1721608	1721608	108	23.4879	1.60996	7666.17	1.24548e-19	0.534287	1.51777	0.0169983	0.0493337
dmr102290	chr1	225878578	225878577	+	12713	-169849	rs79053766	chr1	225708729	225708729	108	57.934	0.757596	24692.5	2.83859e-14	0.416061	1.78952	0.0206979	0.00426385
dmr1022913	chr5	1574065	1574065	+	18449	-5717	rs13188792	chr5	1568348	1568348	108	104.857	0.953566	2413.92	1.04155e-12	0.37633	-0.419126	9.999e-05	1.32162e-08
dmr1022934	chr5	1592560	1592559	+	18552	343770	rs2129470	chr5	1936329	1936329	108	108.791	0.955977	7016.74	3.13562e-06	0.183017	-0.371975	0.0284972	0.0242298
dmr1022987	chr5	1649453	1649599	+	18637	50	rs10074606	chr5	1649649	1649649	108	122.238	0.961454	8832.93	1.193e-05	0.163353	-0.157407	0.0328967	0.032158
dmr1023064	chr5	1727139	1727138	+	18842	380934	rs202205220	chr5	2108072	2108073	108	37.5785	1.64696	9776.63	1.48816e-13	0.398103	-2.0512	0.010299	0.0240918
dmr1023129	chr5	1788777	1788776	+	19108	262490	rs78619394	chr5	2051266	2051266	108	35.5957	1.16803	7147.9	1.69498e-14	0.421543	3.71114	0.060194	0.0482643
dmr1023203	chr5	1851203	1851202	+	19264	-783522	rs114954013	chr5	1067681	1067681	108	90.0492	0.812326	4612.42	1.06077e-07	0.231144	-975.739	0.0162984	0.0159018
dmr1023213	chr5	1858170	1858169	+	19237	-652649	rs10072823	chr5	1205521	1205521	108	113.611	0.946932	7320.47	2.54466e-06	0.186057	-0.372968	0.0151985	0.0132419
dmr1023266	chr5	1913479	1913478	+	19214	786147	rs140153703	chr5	2699625	2699625	108	69.6832	0.897958	2075.45	2.97119e-08	0.24858	1.97948	0.0236976	0.0280803
dmr1023330	chr5	1972566	1972565	+	19225	-892076	rs62331189	chr5	1080490	1080490	108	99.9211	0.973281	2463.44	2.3159e-06	0.187425	-0.428973	0.0157984	0.0154065
dmr1023345	chr5	1991153	1991152	+	19283	288191	rs2609085	chr5	2279343	2279343	108	107.578	0.974356	3273.22	9.12863e-06	0.167321	-0.358781	0.0361964	0.0338493
dmr1023552	chr5	2192693	2192693	+	19540	7638	rs12189415	chr5	2200331	2200331	108	113.495	0.968175	3405.32	1.482e-06	0.193883	-0.431672	0.00429957	0.00333044
dmr1023562	chr5	2206637	2206636	+	19486	114451	rs316592	chr5	2321087	2321087	108	111.206	0.967202	3736.71	1.39521e-05	0.161025	0.244763	0.0419958	0.042947
dmr1023567	chr5	2213070	2213069	+	19519	-989340	rs11133692	chr5	1223730	1223730	108	110.879	0.969247	2864.4	1.0091e-05	0.165837	-0.524883	0.0242976	0.0247816
dmr1023576	chr5	2230444	2230443	+	19529	-23098	rs12514209	chr5	2207346	2207346	108	108.517	0.968141	2535.43	1.21975e-06	0.196686	0.333824	0.00449955	0.00355328
dmr1023592	chr5	2249514	2249514	+	19551	-2152	rs13157624	chr5	2247362	2247362	108	112.862	0.97807	3306.48	4.49414e-07	0.210931	-0.476595	0.0009999	0.000964716
dmr1023627	chr5	2282731	2282730	+	19628	964397	rs1661056	chr5	3247127	3247127	108	108.77	0.977869	2591.52	5.21792e-06	0.175566	0.813845	0.0153985	0.0138282
dmr1023676	chr5	2331189	2331188	+	19798	656541	rs10078200	chr5	2987729	2987729	108	107.736	0.977999	2494.76	1.32724e-05	0.161768	-0.557975	0.0378962	0.0362749
dmr1023874	chr5	2548480	2548479	+	19665	-492648	rs73039736	chr5	2055832	2055832	108	77.973	0.720366	11357.5	2.00527e-09	0.284336	-0.655318	0.0321968	0.0206188
dmr1023883	chr5	2563544	2563543	+	19653	136082	rs140153703	chr5	2699625	2699625	108	66.4875	1.2653	3382.55	5.10297e-08	0.241214	2.06886	0.0291971	0.0273763
dmr1023904	chr5	2578259	2578258	+	19678	502202	rs12519371	chr5	3080460	3080460	108	58.9992	0.999138	1012.59	3.47324e-09	0.277179	-0.804766	0.0152985	0.0132474
dmr1024046	chr5	2726659	2726658	+	19927	-683128	rs7711582	chr5	2043531	2043531	108	110.531	1.13186	13385	2.00289e-06	0.18953	-0.439172	0.0118988	0.0113169
dmr1024062	chr5	2740768	2740767	+	19969	386972	rs16871136	chr5	3127739	3127739	108	55.2551	0.552269	7880.88	9.99668e-13	0.376797	0.710135	0.0674933	0.0439809
dmr102414	chr1	226106639	226106638	+	12795	-983637	rs6689608	chr1	225123002	225123002	108	30.5121	2.02474	2273.37	9.03891e-14	0.403563	-0.627283	0.019798	0.0142372
dmr1024188	chr5	2908029	2908028	+	19675	753228	rs71594990	chr5	3661256	3661256	108	66.0445	1.37023	26032.1	2.13539e-09	0.28352	-0.597388	0.0216978	0.0231645
dmr102420	chr1	226115822	226115822	+	12782	-9940	rs12724653	chr1	226105882	226105882	108	90.7664	0.800976	3715.23	3.0616e-13	0.390117	-0.393215	9.999e-05	2.38884e-06
dmr102436	chr1	226135255	226135254	+	12795	1996	rs12081020	chr1	226137250	226137250	108	94.9957	0.805708	3455.73	4.17495e-24	0.614699	0.517833	9.999e-05	1.72284e-14
dmr1024394	chr5	3127163	3127162	+	19369	-812282	rs34439608	chr5	2314881	2314881	108	110.489	0.947892	2864.81	1.99187e-06	0.18961	0.527727	0.00829917	0.005881
dmr1024455	chr5	3191082	3191081	+	19093	-364647	rs6879749	chr5	2826435	2826435	108	110.869	0.983108	2153.05	1.67463e-05	0.158304	0.420666	0.0292971	0.0293598
dmr1024578	chr5	3315559	3315559	+	19201	1518	rs61496861	chr5	3317077	3317077	108	115.963	0.979581	3009.59	2.03444e-08	0.2537	-0.409017	9.999e-05	2.32609e-05
dmr1024611	chr5	3340076	3340075	+	19073	708615	rs10512704	chr5	4048690	4048690	108	95.7234	1.14924	5063.12	1.40748e-06	0.194626	-0.507926	0.0170983	0.0153638
dmr1024647	chr5	3384582	3384581	+	18870	-684957	rs140153703	chr5	2699625	2699625	108	63.9563	0.846702	1433.49	6.05137e-10	0.299717	1.99448	0.00589941	0.00737581
dmr1024694	chr5	3430692	3430692	+	18725	19378	rs116677869	chr5	3450070	3450070	108	112.82	0.928175	5147.73	2.43552e-06	0.186694	-0.299482	0.0131987	0.0108832
dmr1024726	chr5	3497289	3497288	+	18648	-64934	rs114834167	chr5	3432355	3432355	108	78.2473	0.922598	1819.95	3.29646e-07	0.215309	3.01854	0.0331967	0.0347357
dmr1024775	chr5	3566406	3566405	+	18407	-670282	rs75427566	chr5	2896124	2896124	108	94.8902	1.08621	5281	2.63601e-07	0.218454	2.89839	0.00409959	0.00467342
dmr1024896	chr5	3709782	3709902	+	18042	398408	rs1689756	chr5	4108310	4108310	108	118.905	0.979986	5838.55	1.07744e-05	0.164865	0.18665	0.0255974	0.0242394
dmr1024907	chr5	3725411	3725411	+	18028	-10880	rs60776549	chr5	3714531	3714531	108	116.532	0.960074	4029.01	1.48104e-05	0.160135	-0.532353	0.0315968	0.0316897
dmr1024919	chr5	3737156	3737155	+	18013	655128	rs13166821	chr5	4392283	4392283	108	91.1566	0.933562	5303.7	2.63978e-07	0.218434	-0.288391	0.020198	0.016537
dmr1024984	chr5	3820138	3820137	+	17811	-480964	rs11738602	chr5	3339174	3339174	108	111.301	0.931144	4171.12	6.64261e-06	0.172016	0.497937	0.0276972	0.0266679
dmr1025021	chr5	3875323	3875323	+	17784	3686	rs478794	chr5	3879009	3879009	108	114.792	0.992385	2641.53	6.39894e-09	0.269141	-0.428767	9.999e-05	6.22663e-06
dmr1025024	chr5	3880507	3880506	+	17791	593501	rs1433266	chr5	4474007	4474007	108	114.813	0.955839	2503.16	2.53929e-05	0.152075	0.359346	0.0417958	0.0408802
dmr1025045	chr5	3908024	3908023	+	17790	-775446	rs469402	chr5	3132578	3132578	108	109.371	0.951436	8504.59	1.04197e-07	0.231392	0.252545	0.00129987	0.00106455
dmr1025059	chr5	3931875	3931874	+	17814	-215727	rs56332887	chr5	3716148	3716148	108	52.2598	0.843443	876.889	1.8063e-09	0.28569	-0.830352	0.0352965	0.0486471
dmr102518	chr1	226298455	226298454	+	13165	-533886	rs77920900	chr1	225764569	225764569	108	67.0148	0.520422	13505.5	4.8531e-12	0.358575	2.6296	0.0424958	0.0264159
dmr1025195	chr5	4102933	4102932	+	17662	-435824	rs12653516	chr5	3667109	3667109	108	96.9574	0.835938	41239	1.08562e-07	0.230824	-0.430451	0.0580942	0.0400945
dmr1025356	chr5	4407909	4407908	+	17331	-997662	rs1816251	chr5	3410247	3410247	108	63.1863	0.676962	4021.73	2.78418e-11	0.337833	0.744188	0.0145985	0.0134455
dmr102539	chr1	226344896	226344895	+	13250	841761	rs11809113	chr1	227186656	227186656	108	57.5543	0.691876	35806.5	1.36162e-12	0.373273	-0.935613	0.0708929	0.0410609
dmr102543	chr1	226350637	226350686	+	13241	-133779	rs67810611	chr1	226216858	226216858	108	125.919	0.931994	5154.59	2.21978e-06	0.18804	0.335216	0.00309969	0.00261569
dmr1025493	chr5	4671885	4671885	+	16943	569	rs4543236	chr5	4672454	4672454	108	101.566	0.86033	4323.16	4.87177e-20	0.542252	-0.411934	9.999e-05	3.06422e-13
dmr1025511	chr5	4699682	4699681	+	16786	-563257	rs2221671	chr5	4136425	4136425	108	74.9461	0.848087	7410.78	1.86396e-08	0.254879	27.4379	0.0553945	0.0399132
dmr1025656	chr5	4925434	4925433	+	17132	-520114	rs144843238	chr5	4405320	4405320	108	116.364	0.964755	2298.2	1.80642e-05	0.157173	0.543692	0.0236976	0.0226494
dmr1025665	chr5	4939593	4939592	+	17079	313793	rs4360005	chr5	5253385	5253385	108	97.4953	0.853381	4301.67	2.21044e-08	0.252581	3.36246	0.00139986	0.00150028
dmr1025673	chr5	4946580	4946579	+	17059	205499	rs2560420	chr5	5152078	5152078	108	82.909	0.90946	2087.2	5.19386e-08	0.240972	5.43988	0.00689931	0.00666692
dmr1025703	chr5	4984982	4985021	+	17039	1941	rs190355	chr5	4986962	4986962	108	120.582	0.965395	3589.21	2.00776e-06	0.189495	-0.291483	0.00329967	0.00230092
dmr1025754	chr5	5056690	5056689	+	17066	225508	rs13179772	chr5	5282197	5282197	108	114.107	0.938888	5669.52	1.19089e-05	0.163379	0.68709	0.0529947	0.046905
dmr1025784	chr5	5104085	5104084	+	16992	698483	rs4702288	chr5	5802567	5802567	108	50.8043	0.604534	2594.88	2.528e-12	0.366158	0.78372	0.0505949	0.0415587
dmr102579	chr1	226416628	226416627	+	13285	34897	rs77501187	chr1	226451524	226451524	108	25.3125	2.3266	3147.98	1.42519e-15	0.447177	-1.38663	0.0079992	0.0312742
dmr1025813	chr5	5142330	5142329	+	16963	73976	rs6894185	chr5	5216305	5216305	108	118.494	0.974008	3471.31	9.8087e-06	0.166257	-0.259975	0.0151985	0.014143
dmr1025866	chr5	5220580	5220580	+	17093	6903	rs2964441	chr5	5227483	5227483	108	104.857	0.969645	2564.19	1.17675e-08	0.261045	0.305678	0.00019998	6.73567e-05
dmr1025887	chr5	5244844	5244843	+	17059	-686	rs2964429	chr5	5244158	5244158	108	79.418	0.837816	2226.53	7.54078e-08	0.235855	0.281067	0.0233977	0.0205389
dmr1026003	chr5	5395644	5395644	+	16756	8542	rs2913339	chr5	5404186	5404186	108	93.2344	0.893338	4119.04	9.79387e-16	0.450963	0.398835	9.999e-05	3.83882e-09
dmr1026028	chr5	5436496	5436496	+	16764	19552	rs1115068	chr5	5456048	5456048	108	118.463	0.938787	3780.79	3.81932e-12	0.36137	0.359598	9.999e-05	4.73752e-09
dmr1026172	chr5	5646117	5646116	+	17291	-268566	rs138676010	chr5	5377550	5377551	108	84.3328	0.634868	22118	5.34083e-09	0.271527	-0.683	0.069793	0.0415163
dmr1026180	chr5	5652616	5652615	+	17274	-296291	rs6868812	chr5	5356325	5356325	108	44.5289	1.45746	26308.3	5.39644e-13	0.383772	-1052.76	0.0205979	0.0261419
dmr1026196	chr5	5690466	5690465	+	17197	-322939	rs3935571	chr5	5367527	5367527	108	81.5273	0.822698	3100.11	7.02667e-08	0.236826	-0.760544	0.0240976	0.0218211
dmr1026245	chr5	5777512	5777511	+	17151	264309	rs26646	chr5	6041820	6041820	108	108.622	0.967105	2398	1.41006e-06	0.1946	0.512875	0.00449955	0.0038563
dmr1026283	chr5	5829494	5829493	+	17271	-687676	rs270197	chr5	5141818	5141818	108	110.943	0.948592	3841.37	3.90807e-07	0.212908	0.613066	0.00279972	0.00151402
dmr1026287	chr5	5835508	5835508	+	17297	674452	rs113260780	chr5	6509960	6509960	108	108.074	0.965912	2742.38	1.48196e-06	0.193883	2.27115	0.00529947	0.00492303
dmr1026314	chr5	5871904	5871903	+	17411	-23503	rs4627961	chr5	5848401	5848401	108	115.161	0.836211	7114.73	5.55756e-06	0.17464	2.24624	0.0441956	0.038798
dmr1026329	chr5	5893243	5893243	+	17363	-12779	rs2256777	chr5	5880464	5880464	108	116.933	0.949211	4639.38	3.26129e-08	0.247316	-0.473175	0.00029997	6.98467e-05
dmr1026330	chr5	5893889	5893888	+	17356	555989	rs1318279	chr5	6449877	6449877	108	118.695	0.971901	3950.47	8.79936e-06	0.167864	-0.266989	0.0156984	0.0141677
dmr1026376	chr5	5973803	5973802	+	17113	-799584	rs2115007	chr5	5174219	5174219	108	88.541	0.871535	6738.07	3.22091e-09	0.278166	-0.197556	0.00209979	0.00155879
dmr1026397	chr5	6009989	6009988	+	17024	-642462	rs3935571	chr5	5367527	5367527	108	96.6094	0.851262	4168.17	2.94001e-07	0.21692	-0.743527	0.0130987	0.0119835
dmr1026492	chr5	6152098	6152097	+	16648	71823	rs11134150	chr5	6223920	6223920	108	82.4344	0.663361	10789.4	1.32176e-08	0.259492	-0.507619	0.0627937	0.0431765
dmr1026519	chr5	6197745	6197744	+	16651	-827198	rs67790736	chr5	5370547	5370547	108	78.2684	0.995774	1426.64	6.62218e-07	0.205426	-0.784819	0.0335966	0.0334544
dmr1026528	chr5	6216813	6216812	+	16648	954157	rs112322987	chr5	7170969	7170969	108	80.4727	0.514412	18213.3	1.57741e-11	0.344648	2.25839	0.0144986	0.0104222
dmr1026565	chr5	6272891	6272890	+	16506	-178	rs13175935	chr5	6272713	6272713	108	119.021	0.959423	3241.93	1.2261e-06	0.196611	-0.369989	0.00219978	0.00152091
dmr1026573	chr5	6283059	6283059	+	16490	991	rs7715544	chr5	6284050	6284050	108	101.661	0.938031	5065.76	1.12436e-13	0.401178	-0.371946	9.999e-05	1.03104e-08
dmr1026596	chr5	6323889	6323888	+	16373	-282069	rs26646	chr5	6041820	6041820	108	85.0395	0.855605	3444.74	1.0096e-08	0.263089	0.450834	0.00449955	0.00356981
dmr1026646	chr5	6392489	6392488	+	16311	-350943	rs28047	chr5	6041546	6041546	108	96.3984	0.959682	1709.66	2.18855e-06	0.188246	0.393488	0.0176982	0.0159017
dmr1026740	chr5	6527050	6527050	+	16409	1293	rs540052	chr5	6528343	6528343	108	117.366	0.967504	2488.5	1.22983e-10	0.319694	-0.463389	9.999e-05	8.48235e-08
dmr1026777	chr5	6564585	6564585	+	16345	-738739	rs40140	chr5	5825846	5825846	108	112.504	0.950126	2768.26	3.88686e-06	0.179882	-0.344744	0.0111989	0.00881581
dmr1026780	chr5	6567029	6567028	+	16354	-115036	rs57749599	chr5	6451993	6451993	108	91.3887	1.02514	7465.54	1.05986e-06	0.198704	-0.601345	0.0554945	0.0481577
dmr1027087	chr5	6981239	6981285	+	15767	16235	rs55714834	chr5	6997520	6997520	108	97.6535	0.787398	4924.89	1.20107e-06	0.196908	-0.286383	0.0571943	0.0476775
dmr1027104	chr5	7003869	7003868	+	15844	-40978	rs111942126	chr5	6962890	6962891	108	58.9359	0.730448	1650.97	1.28318e-09	0.290104	52.2002	0.0442956	0.0445439
dmr1027116	chr5	7022142	7022141	+	15918	-537805	rs57601119	chr5	6484337	6484337	108	76.2539	0.685669	10770.1	2.60682e-10	0.310343	-0.408044	0.0217978	0.0110065
dmr1027124	chr5	7044144	7044143	+	16006	20901	rs34673131	chr5	7065044	7065044	108	90.6926	0.984427	1836.68	8.81812e-12	0.351555	0.36617	9.999e-05	9.37802e-07
dmr1027244	chr5	7255072	7255071	+	16186	-803079	rs57749599	chr5	6451993	6451993	108	85.1555	1.07224	2361.68	2.10624e-07	0.221599	-0.642697	0.00489951	0.00670061
dmr1027307	chr5	7361201	7361201	+	16376	-16126	rs66524040	chr5	7345075	7345075	108	106.471	0.958737	3302.6	5.06947e-08	0.241304	-0.40424	0.00029997	0.000300367
dmr1027506	chr5	7760460	7760459	+	16773	-876973	rs114835688	chr5	6883487	6883487	108	39.4559	1.26229	7569.54	9.46041e-14	0.403066	1.73913	0.0363964	0.0219886
dmr1027605	chr5	7904658	7904657	+	16597	-30107	rs76730653	chr5	7874551	7874551	108	34.0242	0.890245	10822.7	1.56853e-21	0.570276	2.50117	0.0210979	0.00241714
dmr1027639	chr5	7972156	7972155	+	16814	-451807	rs62341507	chr5	7520349	7520349	108	117.587	0.972629	3119.54	2.28894e-05	0.153631	0.657962	0.0336966	0.033822
dmr1027650	chr5	7989662	7989745	+	16866	-3620	rs11134268	chr5	7986042	7986042	108	90.7348	1.20011	4067.9	1.19659e-08	0.260822	-0.225148	9.999e-05	0.000153015
dmr1027762	chr5	8196239	8196239	+	16799	-254	rs1563081	chr5	8195985	8195985	108	114.982	0.972871	2327.84	4.01702e-14	0.412341	-0.381708	9.999e-05	2.82374e-11
dmr1027823	chr5	8319113	8319113	+	16769	-839	rs4318750	chr5	8318274	8318274	108	112.493	0.975419	1710.62	1.03086e-09	0.292917	-0.431243	9.999e-05	1.13266e-06
dmr1027843	chr5	8351540	8351540	+	16752	19357	rs1900717	chr5	8370897	8370897	108	116.764	0.977998	2534.61	2.27545e-07	0.220517	-0.399137	0.00039996	0.000227439
dmr102791	chr1	226765215	226765214	+	13591	769054	rs1495844	chr1	227534268	227534268	108	43.8434	2.0568	4693.86	4.91706e-10	0.30235	11.199	0.0235976	0.0468622
dmr102806	chr1	226791242	226791241	+	13616	-328362	rs61835431	chr1	226462880	226462880	108	111.913	1.04542	5093	4.33121e-06	0.178298	4.85973	0.0123988	0.011872
dmr1028267	chr5	9047990	9047989	+	16609	823804	rs77472980	chr5	9871793	9871793	108	96.2297	1.1645	6934.83	8.0277e-09	0.266137	-0.842697	0.00039996	9.13051e-05
dmr1028276	chr5	9061018	9061017	+	16574	-47586	rs985723	chr5	9013432	9013432	108	80.6309	0.633566	26923.4	1.44062e-12	0.372627	-0.342502	0.00369963	0.00139784
dmr1028317	chr5	9126681	9126680	+	16620	745113	rs77472980	chr5	9871793	9871793	108	88.2563	0.88566	2791.36	1.0573e-07	0.23119	-0.74705	0.00829917	0.00844451
dmr1028504	chr5	9460341	9460340	+	15898	47674	rs2055962	chr5	9508014	9508014	108	108.179	0.938532	3877.94	5.27735e-06	0.1754	0.484614	0.029597	0.025942
dmr1028584	chr5	9599574	9599573	+	15620	-19572	rs755366758	chr5	9580002	9580002	108	91.8	0.981943	1548.63	5.40836e-08	0.240418	-0.583665	0.00139986	0.000959896
dmr1028599	chr5	9623277	9623276	+	15616	-846865	rs56702810	chr5	8776412	8776412	108	86.9168	1.00298	7692.12	5.82235e-08	0.239408	-11.7185	0.0164984	0.00870413
dmr1028613	chr5	9659553	9659649	+	15592	-37359	rs10059310	chr5	9622194	9622194	108	96.9363	0.839832	9095.85	6.32448e-08	0.238273	-0.333108	0.0122988	0.00744201
dmr1028799	chr5	10004448	10004654	+	15310	4637	rs409551	chr5	10009291	10009291	108	66.0023	0.598113	8424.6	5.77965e-17	0.478718	-0.561693	0.00069993	0.000199642
dmr1028836	chr5	10067512	10067511	+	15359	447675	rs2173532	chr5	10515186	10515186	108	81.8016	1.07006	10044.2	3.5118e-08	0.24631	1.936	0.0193981	0.0117606
dmr1028854	chr5	10097343	10097343	+	15405	-2590	rs58546728	chr5	10094753	10094753	108	116.48	0.969794	2745.61	1.54928e-06	0.193242	-0.450714	0.00149985	0.00202833
dmr1028951	chr5	10235238	10235237	+	15297	432092	rs267923	chr5	10667329	10667329	108	65.5805	0.667502	16327.9	1.28372e-12	0.373946	0.553336	0.0177982	0.00737239
dmr1028	chr1	1763942	1763941	+	15092	381886	rs9442616	chr1	2145827	2145827	108	64.1355	0.632737	5334.31	5.75366e-12	0.356581	2.06654	0.0123988	0.0104496
dmr1029052	chr5	10376763	10376762	+	15321	-19990	rs6887666	chr5	10356773	10356773	108	109.382	0.896287	3765.74	2.82033e-06	0.184561	-0.304321	0.0160984	0.0154639
dmr1029073	chr5	10434167	10434167	+	15329	-77394	rs6887666	chr5	10356773	10356773	108	100.839	0.929651	2713.55	7.87203e-10	0.296367	0.292776	9.999e-05	1.82859e-05
dmr1029260	chr5	10655731	10655731	+	15262	10961	rs373171	chr5	10666692	10666692	108	112.556	0.962269	2153.46	5.51643e-07	0.208025	0.342239	0.00069993	0.000915387
dmr1029353	chr5	10759670	10759669	+	15354	-47158	rs267987	chr5	10712512	10712512	108	67.3418	0.762176	1856.59	1.78602e-11	0.343164	-0.485358	0.00179982	0.00172855
dmr1029359	chr5	10768823	10768822	+	15372	-207825	rs2921158	chr5	10560998	10560998	108	113.674	0.954328	2124.24	1.11213e-05	0.164395	0.292948	0.0178982	0.0170544
dmr1029361	chr5	10776293	10776293	+	15386	121654	rs16901104	chr5	10897947	10897947	108	104.804	0.95485	2111.89	3.35186e-06	0.182045	-0.328407	0.0144986	0.0123553
dmr1029399	chr5	10850085	10850084	+	15325	-540493	rs10054394	chr5	10309592	10309592	108	114.834	0.992017	1930.91	3.87945e-05	0.145699	0.327214	0.0437956	0.0428462
dmr1029543	chr5	11065222	11065221	+	14897	-474808	rs28499538	chr5	10590414	10590414	108	106.45	0.950916	2158.12	8.42493e-06	0.168507	-0.320652	0.0262974	0.0257692
dmr1029647	chr5	11245137	11245137	+	14440	-638945	rs117203923	chr5	10606192	10606192	108	63.334	1.06623	2069.98	5.96278e-09	0.270074	4.37415	0.0110989	0.0132195
dmr1029700	chr5	11358081	11358081	+	14338	695	rs5865934	chr5	11358776	11358776	108	117.281	0.953354	2006.52	1.13809e-09	0.291647	-0.51683	9.999e-05	8.93623e-07
dmr1029737	chr5	11429797	11429796	+	14556	105102	rs17818434	chr5	11534898	11534898	108	69.0609	0.733091	6138	3.39565e-09	0.277475	3.90455	0.0789921	0.0485127
dmr1029756	chr5	11472943	11472942	+	14587	25940	rs31865	chr5	11498882	11498882	108	116.132	0.967368	2474.54	3.29592e-05	0.148156	-0.365172	0.0468953	0.0453145
dmr1029776	chr5	11510702	11510702	+	14456	-10563	rs42271	chr5	11500139	11500139	108	119.77	0.958855	2373.06	2.28448e-11	0.340213	-0.463961	9.999e-05	1.00108e-08
dmr1029859	chr5	11700208	11700208	+	14284	-559409	rs16901308	chr5	11140799	11140799	108	115.383	1.03381	11605.9	6.38505e-06	0.172598	0.542194	0.0390961	0.0308785
dmr1029964	chr5	11910430	11910429	+	14189	-960365	rs2860357	chr5	10950065	10950065	108	105.88	0.931306	1775.34	1.6368e-05	0.158645	0.395957	0.0487951	0.0447879
dmr1030002	chr5	11990775	11990774	+	14093	-562989	rs31893	chr5	11427786	11427786	108	115.509	0.974971	1420.86	5.06269e-05	0.141677	-0.358464	0.0434957	0.0422478
dmr1030037	chr5	12056628	12056628	+	14364	50016	rs56680841	chr5	12106644	12106644	108	110.12	0.947643	1576.1	1.15747e-06	0.197439	-0.458417	0.00219978	0.00205933
dmr1030117	chr5	12268566	12268566	+	14429	40923	rs7729515	chr5	12309489	12309489	108	117.65	0.954538	1655.67	1.43208e-08	0.258418	-0.42414	0.00019998	9.51367e-06
dmr1030119	chr5	12273511	12273511	+	14446	177161	rs4702878	chr5	12450672	12450672	108	118.42	0.947133	1817.31	2.96302e-09	0.279256	0.329628	9.999e-05	1.99116e-06
dmr1030142	chr5	12340118	12340117	+	14396	-825782	rs145743157	chr5	11514336	11514336	108	78.4266	1.21136	3392.03	5.38771e-07	0.20836	-4.56626	0.0368963	0.0329686
dmr1030150	chr5	12347797	12347797	+	14392	27210	rs2895619	chr5	12375007	12375007	108	117.439	0.94138	2346.13	6.89672e-09	0.26815	-0.315967	9.999e-05	7.61035e-06
dmr1030179	chr5	12393128	12393127	+	14423	-775715	rs2727580	chr5	11617413	11617413	108	92.1164	0.998317	7945.58	1.36017e-08	0.259108	0.747018	0.0049995	0.00127555
dmr1030252	chr5	12598175	12598175	+	14434	-18944	rs10059816	chr5	12579231	12579231	108	101.282	0.867391	1753.63	1.56459e-12	0.371682	-0.318849	9.999e-05	1.56758e-07
dmr1030374	chr5	12895017	12895017	+	14443	53934	rs397794826	chr5	12948951	12948951	108	112.504	0.91813	2247.52	1.25842e-10	0.31941	-0.573617	9.999e-05	4.45038e-07
dmr1030495	chr5	13229168	13229168	+	14792	-585	rs113858514	chr5	13228579	13228583	108	119.686	0.969231	2500.36	9.00262e-07	0.201042	-0.278851	0.00049995	0.000736098
dmr103060	chr1	227245014	227245013	+	13815	-214200	rs10799379	chr1	227030814	227030814	108	68.9133	0.792942	10519.6	8.26686e-11	0.32459	-0.824336	0.0265973	0.00871689
dmr1030637	chr5	13592316	13592315	+	14955	447388	rs72736975	chr5	14039703	14039703	108	81.0211	0.961513	3336.09	3.93129e-07	0.212824	1.96834	0.0536946	0.0427876
dmr10306	chr1	12778124	12778123	+	10913	854151	rs149936582	chr1	13632274	13632274	108	85.5457	0.667266	14364.5	5.06077e-10	0.301985	-0.828482	0.0161984	0.00656806
dmr1030717	chr5	13758474	13758474	+	14888	21160	rs1502050	chr5	13779634	13779634	108	103.391	0.950932	4124.93	2.00045e-08	0.253927	-0.533268	0.00039996	0.000258742
dmr1030831	chr5	13948123	13948122	+	14903	-780425	rs10491240	chr5	13167698	13167698	108	104.446	0.943256	2560.71	2.74728e-06	0.184943	0.713138	0.0144986	0.0135659
dmr1030856	chr5	13983971	13983971	+	14877	50554	rs343872	chr5	14034525	14034525	108	82.6559	0.971102	17578.8	1.45917e-09	0.288448	1.41312	0.0151985	0.00262286
dmr1030885	chr5	14031797	14031796	+	14725	-155242	rs1445804	chr5	13876555	13876555	108	89.3531	0.972893	1288.54	8.12525e-08	0.234827	-0.387648	0.0029997	0.00167644
dmr1030943	chr5	14107692	14107691	+	14606	-709703	rs7711917	chr5	13397989	13397989	108	111.417	0.946358	2292.14	2.2769e-05	0.15371	0.488538	0.050395	0.046197
dmr103104	chr1	227311076	227311075	+	14005	-244021	rs4653786	chr1	227067055	227067055	108	95.9133	0.90694	2684.24	2.33272e-06	0.18732	0.703851	0.0394961	0.0337417
dmr1031103	chr5	14383058	14383057	+	14486	-295809	rs72740352	chr5	14087249	14087249	108	101.134	0.943752	1755	1.18217e-05	0.163488	4.92361	0.0458954	0.0475054
dmr1031243	chr5	14559605	14559604	+	14325	-362587	rs512599	chr5	14197018	14197018	108	85.3242	1.01616	3405.61	1.52783e-07	0.22608	8.01264	0.0129987	0.00974729
dmr1031256	chr5	14593834	14593833	+	14306	-343567	rs897724	chr5	14250267	14250267	108	120.857	0.953089	1979.95	1.07568e-05	0.164889	-0.258915	0.00909909	0.00817983
dmr1031262	chr5	14607471	14607470	+	14286	-753667	rs1087770	chr5	13853804	13853804	108	61.8258	0.565427	16332.4	7.71786e-14	0.405283	-1.02701	0.0327967	0.0107293
dmr1031303	chr5	14698363	14698362	+	14255	8934	rs34717032	chr5	14707296	14707297	108	95.9344	0.94173	3437.32	5.85523e-07	0.207178	0.24538	0.0152985	0.0116061
dmr1031493	chr5	15012701	15012743	+	13557	110403	rs7713464	chr5	15123146	15123146	108	101.408	0.890604	2066.25	1.98352e-06	0.189671	-0.365046	0.0160984	0.0147858
dmr1031516	chr5	15061716	15061715	+	13339	-368286	rs796129732	chr5	14693429	14693430	108	34.752	1.75243	2694.48	2.92003e-12	0.364489	1.34497	0.0246975	0.0374753
dmr1031596	chr5	15316879	15316878	+	13308	-537179	rs7704578	chr5	14779700	14779700	108	77.1609	0.679753	3308.94	3.31877e-08	0.247079	-0.773074	0.0635936	0.0488232
dmr1031668	chr5	15533072	15533071	+	13403	-80363	rs304588	chr5	15452709	15452709	108	90.5133	0.784672	3927.45	1.0075e-07	0.231857	0.853873	0.0221978	0.0150017
dmr1031698	chr5	15606837	15606836	+	13431	-803948	rs62355973	chr5	14802889	14802889	108	84.9973	0.869548	3527.79	3.82504e-07	0.213211	-0.778056	0.0530947	0.0402595
dmr1031724	chr5	15647419	15647419	+	13479	-35213	rs2964270	chr5	15612206	15612206	108	118.832	0.979188	1831.93	4.17434e-11	0.332934	-0.479259	9.999e-05	1.2115e-08
dmr1031829	chr5	15887104	15887103	+	13973	897433	rs77401625	chr5	16784536	16784536	108	118.494	0.920299	3823.72	1.78449e-05	0.157355	2.08204	0.0386961	0.0362267
dmr1031847	chr5	15948566	15948565	+	14096	646525	rs149447	chr5	16595090	16595090	108	100.216	0.946529	6838.66	1.87509e-06	0.190485	-0.351437	0.049595	0.0366906
dmr1031876	chr5	16029758	16029758	+	14294	-6886	rs6554907	chr5	16022872	16022872	108	112.514	0.935798	1443.32	1.75395e-10	0.31529	-0.458311	9.999e-05	3.03858e-07
dmr1031922	chr5	16147699	16147699	+	14666	-5812	rs344702	chr5	16141887	16141887	108	106.956	0.951532	6435.47	6.48303e-18	0.499228	-0.344327	9.999e-05	2.68275e-13
dmr1031986	chr5	16278821	16278821	+	14772	-20496	rs12520380	chr5	16258325	16258325	108	111.016	0.959508	1430.55	1.72036e-10	0.315531	-0.433681	9.999e-05	2.64333e-07
dmr1032009	chr5	16326518	16326517	+	14716	52452	rs17649734	chr5	16378969	16378969	108	66.5402	0.736335	4594.95	8.62818e-10	0.295195	1.96791	0.0444956	0.0282884
dmr1032048	chr5	16392455	16392454	+	14777	-93528	rs2967942	chr5	16298927	16298927	108	117.461	0.964519	4038.1	1.25771e-05	0.162568	0.325703	0.0249975	0.0243092
dmr1032076	chr5	16435035	16435035	+	14753	4890	rs13156308	chr5	16439925	16439925	108	113.558	0.973194	3039.41	1.31559e-05	0.161899	-0.407174	0.0284972	0.0264167
dmr1032104	chr5	16505891	16505891	+	14735	23754	rs12188529	chr5	16529645	16529645	108	100.628	0.959863	1665.89	2.40375e-07	0.219748	-0.424924	0.0019998	0.00138336
dmr1032118	chr5	16524169	16524275	+	14712	589	rs13169278	chr5	16524864	16524864	108	68.523	1.41157	7406.97	1.0942e-08	0.262016	-0.103618	0.00709929	0.00840779
dmr1032133	chr5	16542866	16542865	+	14611	-981767	rs1120759	chr5	15561099	15561099	108	88.1824	0.863265	2707.93	1.00201e-06	0.199509	1.85328	0.0507949	0.0460634
dmr1032136	chr5	16546450	16546450	+	14598	10776	rs6862083	chr5	16557226	16557226	108	116.184	0.966044	1949.56	2.29499e-06	0.187557	-0.401528	0.0019998	0.00231887
dmr1032186	chr5	16612431	16612431	+	14343	-605840	rs58961072	chr5	16006591	16006591	108	116.385	0.95367	2708.1	2.47528e-05	0.152458	0.387848	0.0383962	0.038072
dmr1032187	chr5	16612818	16612817	+	14338	-12626	rs139621988	chr5	16600192	16600192	108	114.982	0.969364	1964.85	2.93197e-05	0.149916	-0.862055	0.0365963	0.0351895
dmr1032199	chr5	16630170	16630170	+	14354	-6089	rs256884	chr5	16624081	16624081	108	123.166	0.969474	5182.7	2.05324e-05	0.155258	-0.169874	0.0334967	0.0310504
dmr1032221	chr5	16658681	16658681	+	14396	-13628	rs2434732	chr5	16645053	16645053	108	104.108	0.968448	1778.09	2.24618e-12	0.367523	0.373282	9.999e-05	1.79652e-08
dmr1032252	chr5	16699403	16699403	+	14361	-3721	rs181942	chr5	16695682	16695682	108	111.491	0.93265	2354.16	4.75898e-07	0.21012	-0.360824	0.00189981	0.00122132
dmr1032347	chr5	16817070	16817069	+	14421	-761514	rs147940702	chr5	16055556	16055556	108	59.4738	0.903415	5712.65	1.01372e-09	0.293132	7.96157	0.0717928	0.0490494
dmr1032417	chr5	16897690	16897689	+	14677	1366	rs2625173	chr5	16899055	16899055	108	114.95	0.978854	1827.22	1.33953e-05	0.161631	-0.422719	0.0153985	0.0141647
dmr1032545	chr5	17047999	17047998	+	14720	-863928	rs342559	chr5	16184071	16184071	108	114.349	0.969199	2123.32	7.09623e-06	0.171042	0.348007	0.010399	0.00946609
dmr1032570	chr5	17069545	17069545	+	14759	3497	rs72736411	chr5	17073042	17073042	108	112.388	0.953707	2655.81	3.64379e-07	0.213896	-0.537684	0.0009999	0.00080712
dmr1032640	chr5	17145511	17145511	+	14857	-6503	rs297202	chr5	17139008	17139008	108	113.885	0.963732	2110.53	2.69615e-08	0.249896	-0.505663	9.999e-05	3.55533e-05
dmr1032661	chr5	17178365	17178364	+	14898	-5684	rs2402350	chr5	17172681	17172681	108	118.346	0.96412	2640.65	1.26238e-05	0.162513	-0.382146	0.0163984	0.0150579
dmr1032716	chr5	17255618	17255617	+	15104	14325	rs77800768	chr5	17269942	17269942	108	103.897	0.919374	8541.35	7.36463e-08	0.23618	1.93193	0.00289971	0.00198795
dmr1032744	chr5	17315166	17315170	+	15230	-933480	rs145850772	chr5	16381685	16381686	108	88.1402	1.22348	11076	3.68455e-07	0.213739	0.780993	0.0225977	0.0217068
dmr1032787	chr5	17383726	17383726	+	15380	-37360	rs13158551	chr5	17346366	17346366	108	119.285	0.959351	3311.34	1.23781e-05	0.162805	0.263015	0.0173983	0.0172334
dmr1032793	chr5	17394707	17394706	+	15377	-642738	rs10223242	chr5	16751969	16751969	108	54.8859	0.855528	3198.49	1.88286e-12	0.369555	-0.801007	0.00859914	0.00459867
dmr1032860	chr5	17512203	17512203	+	15630	-19119	rs2459843	chr5	17493084	17493084	108	109.15	0.933185	3394.37	2.69659e-06	0.185214	0.260848	0.0141986	0.0114287
dmr1032896	chr5	17656242	17656241	+	15466	-436133	rs73050878	chr5	17220109	17220109	108	62.0367	0.727068	12058.2	1.30519e-10	0.318958	-2.33556	0.0790921	0.0487378
dmr1032924	chr5	17737432	17737431	+	15482	944135	rs10079224	chr5	18681566	18681566	108	67.2258	0.74334	4539.94	1.24233e-10	0.319569	5.05888	0.0122988	0.00997587
dmr1032936	chr5	17765564	17765563	+	15427	916003	rs10079224	chr5	18681566	18681566	108	62.9121	0.666002	3811.03	4.50361e-11	0.332011	5.30276	0.019598	0.0175268
dmr1032990	chr5	17899096	17899095	+	14981	127188	rs28645587	chr5	18026283	18026283	108	72.573	0.870934	1293.29	2.03512e-08	0.253696	0.671218	0.0106989	0.0115517
dmr1033009	chr5	17948951	17948950	+	14875	-54046	rs113735347	chr5	17894905	17894905	108	91.9898	0.895021	3221.33	1.56973e-06	0.193053	3.13113	0.0507949	0.04495
dmr1033029	chr5	18006442	18006441	+	14783	675125	rs10079224	chr5	18681566	18681566	108	68.502	0.753689	3744.74	7.38334e-10	0.297184	5.10271	0.0182982	0.0157252
dmr1033080	chr5	18129696	18129696	+	14400	-919417	rs12658039	chr5	17210279	17210279	108	112.651	0.939794	2961.16	4.93573e-06	0.176382	-0.421314	0.0132987	0.0123526
dmr1033106	chr5	18205000	18204999	+	14390	475307	rs7716991	chr5	18680306	18680306	108	79.1227	0.784208	4427.06	6.07584e-08	0.238823	6.02336	0.0542946	0.0418283
dmr1033149	chr5	18314360	18314359	+	14392	-101080	rs79194135	chr5	18213280	18213280	108	25.418	1.24635	4789.96	5.43021e-23	0.596064	-10.1779	0.0156984	0.00262785
dmr1033155	chr5	18332506	18332505	+	14403	349061	rs10079224	chr5	18681566	18681566	108	59.4422	0.652142	1719.27	3.41118e-11	0.33538	5.44708	0.0115988	0.016549
dmr1033158	chr5	18340208	18340207	+	14415	197556	rs114169350	chr5	18537763	18537763	108	77.3191	0.739909	3996.48	4.36685e-08	0.243342	-0.805552	0.060394	0.0477762
dmr1033198	chr5	18397636	18397636	+	14449	20603	rs7703422	chr5	18418239	18418239	108	120.73	0.964013	3514.61	3.65276e-05	0.146607	-0.184366	0.0525947	0.0494023
dmr1033219	chr5	18440535	18440534	+	14479	241032	rs10079224	chr5	18681566	18681566	108	90.4711	0.823878	3023.76	7.11539e-07	0.204403	4.79939	0.0413959	0.0374531
dmr1033284	chr5	18592429	18592428	+	15284	795062	rs116174236	chr5	19387490	19387490	108	103.138	0.959331	3914.32	3.31308e-06	0.182215	-2.96623	0.0289971	0.0254046
dmr1033353	chr5	18746092	18746091	+	15392	486106	rs66489450	chr5	19232197	19232197	108	80.7996	1.19772	4361.74	7.82449e-07	0.203047	0.421614	0.0543946	0.045625
dmr1033355	chr5	18751604	18751603	+	15388	-70038	rs10079224	chr5	18681566	18681566	108	61.9418	0.657785	5488.19	6.58326e-12	0.355	5.22101	0.0170983	0.01289
dmr103335	chr1	227745009	227745009	+	13567	-853010	rs12130732	chr1	226891999	226891999	108	122.892	1.00142	4545.79	2.07638e-05	0.155091	-0.44279	0.0255974	0.0248945
dmr1033387	chr5	18851354	18851353	+	15222	-169788	rs10079224	chr5	18681566	18681566	108	67.3629	0.73164	2309.89	3.71208e-09	0.276308	5.38604	0.0324968	0.0308038
dmr1033433	chr5	19001789	19001788	+	15306	-3794	rs10805568	chr5	18997995	18997995	108	121.3	0.942787	2929.39	4.73023e-06	0.177006	-0.380125	0.00469953	0.00506711
dmr1033458	chr5	19054685	19054684	+	15281	-374379	rs7716991	chr5	18680306	18680306	108	61.4145	0.874172	4149.36	7.48925e-11	0.325802	6.06289	0.0180982	0.0083038
dmr1033478	chr5	19097736	19097854	+	15130	-25905	rs10461917	chr5	19071831	19071831	108	105.922	1.07455	4452.22	5.00026e-07	0.209419	0.178839	0.00249975	0.00179016
dmr1033481	chr5	19103959	19103958	+	15106	-422393	rs10079224	chr5	18681566	18681566	108	62.9754	0.737001	4044.86	5.79607e-11	0.328938	5.19765	0.0194981	0.0128133
dmr1033503	chr5	19145832	19145832	+	15026	35044	rs4591747	chr5	19180876	19180876	108	122.07	0.941891	2266.91	1.40662e-08	0.258659	-0.410363	9.999e-05	7.76187e-06
dmr1033521	chr5	19178532	19178531	+	14989	-496966	rs10079224	chr5	18681566	18681566	108	72.6891	0.790753	4333.81	8.57874e-10	0.295269	5.29259	0.0106989	0.00839932
dmr1033526	chr5	19198841	19198840	+	14932	-462037	rs2962207	chr5	18736804	18736804	108	102.146	0.96392	1671.58	9.0088e-06	0.167516	-0.333826	0.0331967	0.03018
dmr1033540	chr5	19222388	19222387	+	14874	-542082	rs7716991	chr5	18680306	18680306	108	69.7043	1.08656	3641.85	2.67126e-08	0.250022	5.88108	0.0307969	0.0205876
dmr1033574	chr5	19325387	19325386	+	14740	-340782	rs13161107	chr5	18984605	18984605	108	56.4047	0.878855	17761.7	1.95561e-12	0.369119	-2.64316	0.0405959	0.0130989
dmr1033620	chr5	19421204	19421203	+	14592	-272376	rs76372871	chr5	19148828	19148828	108	87.518	0.906789	1408.87	2.30613e-06	0.187486	-2.99841	0.0392961	0.0425548
dmr1033623	chr5	19424939	19424938	+	14562	-743373	rs10079224	chr5	18681566	18681566	108	88.8996	0.832709	7504.87	1.2486e-07	0.228885	4.98551	0.0390961	0.027119
dmr1033685	chr5	19611587	19611586	+	14609	-930021	rs10079224	chr5	18681566	18681566	108	67.7953	0.621246	5704.37	3.63733e-11	0.334603	5.17909	0.0187981	0.0146237
dmr1033701	chr5	19653322	19653321	+	14683	-973016	rs7716991	chr5	18680306	18680306	108	70.1367	1.01836	3069.32	1.37368e-08	0.258976	5.88271	0.0205979	0.0137112
dmr1033705	chr5	19660668	19660667	+	14643	-512934	rs4409092	chr5	19147734	19147734	108	99.1617	0.850093	5336.79	8.36535e-07	0.202092	5.26098	0.029797	0.0255191
dmr1033741	chr5	19753696	19753695	+	14373	-542284	rs550231864	chr5	19211412	19211412	108	66.2344	0.861561	1305.69	3.79925e-08	0.24524	4.11228	0.0354965	0.0392181
dmr1033750	chr5	19762691	19762690	+	14326	-619967	rs4254907	chr5	19142724	19142724	108	65.4223	1.17383	1578.37	3.66748e-08	0.24572	-0.870279	0.0138986	0.0145472
dmr1033802	chr5	19913537	19913537	+	14118	-6956	rs17289251	chr5	19906581	19906581	108	120.709	0.945694	2532.53	6.60262e-12	0.354965	-0.454666	9.999e-05	3.08148e-09
dmr1033808	chr5	19925775	19925775	+	14080	341	rs2388045	chr5	19926116	19926116	108	72.7313	1.19862	2273.73	1.66162e-08	0.256424	-0.245544	0.00319968	0.00296165
dmr1033840	chr5	20028688	20028688	+	13967	-905498	rs59487235	chr5	19123190	19123190	108	49.1484	0.993742	13961.2	1.46393e-15	0.446905	3.23718	0.0135986	0.00115541
dmr1033848	chr5	20056150	20056149	+	13989	-932960	rs59487235	chr5	19123190	19123190	108	58.5984	0.940507	5695.68	1.12038e-11	0.34872	3.37008	0.0148985	0.00487584
dmr1033884	chr5	20208259	20208259	+	13612	7210	rs70954643	chr5	20215469	20215473	108	118.505	0.9455	2291.25	3.59367e-10	0.30631	-0.337077	9.999e-05	2.81645e-07
dmr1033888	chr5	20214393	20214392	+	13596	999032	rs16889081	chr5	21213424	21213424	108	52.4918	0.745397	10803.2	1.8334e-14	0.420712	-0.832857	0.0250975	0.00663127
dmr1033972	chr5	20451054	20451053	+	13157	-85128	rs10941700	chr5	20365926	20365926	108	100.649	0.872115	3863.4	3.02926e-06	0.18352	1.54348	0.0512949	0.0422615
dmr1033975	chr5	20461147	20461147	+	13098	-1054	rs2457027	chr5	20460093	20460093	108	112.546	0.926364	2657.14	1.12412e-12	0.375461	-0.398303	9.999e-05	4.75576e-09
dmr1034008	chr5	20525405	20525404	+	12796	-159479	rs10941700	chr5	20365926	20365926	108	62.5113	0.683127	6260.03	8.7381e-11	0.323909	1.52212	0.0579942	0.0303895
dmr1034045	chr5	20617992	20617991	+	12555	-5096	rs4866054	chr5	20612896	20612896	108	75.368	0.726791	9271.63	2.30466e-09	0.282529	1.94711	0.049995	0.0255494
dmr1034084	chr5	20740039	20740038	+	12645	-366658	rs4323237	chr5	20373381	20373381	108	85.0184	0.928704	1444.88	8.16579e-07	0.202437	2.06309	0.0268973	0.0241185
dmr1034130	chr5	20853536	20853535	+	12749	-134183	rs10941850	chr5	20719353	20719353	108	107.726	0.937144	1835.49	1.54936e-05	0.159463	0.31482	0.0393961	0.0368233
dmr1034251	chr5	21208330	21208359	+	12584	162626	rs35976194	chr5	21370985	21370985	108	105.543	1.00292	2643.16	3.56892e-06	0.181129	-0.221185	0.0154985	0.0119441
dmr1034290	chr5	21364115	21364114	+	12486	-997691	rs74856751	chr5	20366424	20366424	108	49.7813	0.783424	12264.9	1.53348e-13	0.397773	2.02927	0.0513949	0.0220925
dmr1034297	chr5	21376146	21376146	+	12475	-717432	rs35840778	chr5	20658712	20658714	108	116.132	0.964679	1496.02	4.69877e-05	0.142806	0.535873	0.0427957	0.040728
dmr1034332	chr5	21451828	21451827	+	12416	-55840	rs56219805	chr5	21395988	21395988	108	109.382	0.938819	3507.16	2.35938e-08	0.251701	0.396481	9.999e-05	0.000124185
dmr1034363	chr5	21534900	21534900	+	12123	766169	rs35459222	chr5	22301069	22301069	108	62.5746	1.27176	2200.88	3.00054e-08	0.248447	0.433489	0.0262974	0.0215839
dmr1034392	chr5	21632233	21632232	+	11938	9233	rs73743924	chr5	21641465	21641465	108	77.1504	0.704846	2002.83	2.67223e-11	0.338327	-0.710967	0.00129987	0.000822468
dmr1034457	chr5	21802717	21802716	+	12335	997983	rs4701202	chr5	22800699	22800699	108	56.6156	0.620664	6794.03	7.58441e-12	0.353333	-1.01515	0.0710929	0.0422009
dmr1034475	chr5	21845106	21845105	+	12327	955594	rs4701202	chr5	22800699	22800699	108	67.5105	0.757593	1967.79	1.70454e-08	0.256081	-1.04591	0.0639936	0.0485072
dmr1034478	chr5	21849538	21849537	+	12311	951162	rs4701202	chr5	22800699	22800699	108	71.0543	0.669373	4454.24	3.836e-09	0.275878	-0.996209	0.0661934	0.0439083
dmr1034482	chr5	21852308	21852308	+	12309	3372	rs13171683	chr5	21855680	21855680	108	95.7762	1.17755	1750.71	1.42494e-11	0.34586	-0.376281	9.999e-05	2.32507e-08
dmr1034521	chr5	21953378	21953377	+	12408	847322	rs4701202	chr5	22800699	22800699	108	47.5031	0.867953	2421.85	1.31509e-12	0.37367	-1.03991	0.0352965	0.0134163
dmr1034531	chr5	21995763	21995763	+	12407	-73644	rs6452033	chr5	21922119	21922119	108	114.655	0.987832	2292.62	7.88986e-06	0.169477	0.250892	0.0119988	0.010042
dmr1034543	chr5	22021443	22021442	+	12432	841334	rs1661998	chr5	22862776	22862776	108	70.084	0.786134	908.173	1.01196e-07	0.231796	6.39764	0.0390961	0.0428106
dmr1034557	chr5	22081737	22081736	+	12600	718963	rs4701202	chr5	22800699	22800699	108	69.9258	0.96557	3244.17	8.54853e-09	0.265302	-1.05899	0.0257974	0.0141369
dmr1034585	chr5	22196238	22196237	+	12910	121739	rs34102294	chr5	22317976	22317976	108	109.951	0.957684	1764.91	1.82485e-07	0.223603	-0.575312	0.00039996	0.000360559
dmr1034592	chr5	22223830	22223829	+	12935	49618	rs6452074	chr5	22273447	22273447	108	112.809	0.894114	3509.7	1.16481e-05	0.163708	25.9119	0.0444956	0.0394746
dmr1034707	chr5	22575596	22575596	+	13909	-210656	rs1373370	chr5	22364940	22364940	108	94.0043	0.801242	2391.81	4.86221e-08	0.241875	0.282062	0.0049995	0.00375965
dmr103470	chr1	227925015	227925014	+	13782	-785189	rs41268743	chr1	227139826	227139826	108	78.8484	0.910359	6033.48	1.04526e-07	0.231348	-1.22874	0.0635936	0.0467103
dmr1034718	chr5	22589274	22589273	+	13922	211426	rs4701202	chr5	22800699	22800699	108	74.0918	0.735253	8496	1.81942e-09	0.285596	-1.02304	0.0432957	0.0238568
dmr1034806	chr5	22841589	22841588	+	14300	-802700	rs28433457	chr5	22038889	22038889	108	86.0098	0.630048	6380.69	1.34079e-08	0.2593	-0.755251	0.0415958	0.0260748
dmr1034808	chr5	22852830	22852829	+	14317	843525	rs78152834	chr5	23696354	23696354	108	36.4816	1.19832	2076.93	4.64098e-17	0.480812	0.308791	0.00459954	0.000676614
dmr1034837	chr5	22940203	22940202	+	14231	59629	rs4701328	chr5	22999831	22999831	108	72.0984	0.722063	6877.41	5.00829e-09	0.272374	80.499	0.070193	0.0461742
dmr1034851	chr5	22973175	22973174	+	14297	-172476	rs4701202	chr5	22800699	22800699	108	63.1336	0.925579	3882.13	3.7813e-09	0.276066	-1.03588	0.0559944	0.0353514
dmr1034855	chr5	22986086	22986085	+	14323	-492508	rs5866569	chr5	22493577	22493578	108	104.477	0.866757	2446.73	3.42815e-06	0.181716	0.372078	0.0269973	0.0228301
dmr1034895	chr5	23048236	23048235	+	14330	-3963	rs1879064	chr5	23044273	23044273	108	105.521	0.896178	2053.94	5.75967e-06	0.174115	-0.693038	0.0264974	0.0242046
dmr1034909	chr5	23074993	23074992	+	14360	-765351	rs4502779	chr5	22309642	22309642	108	92.5277	0.85502	1659.16	3.28745e-06	0.182328	126.72	0.0480952	0.0487123
dmr1034911	chr5	23075868	23075867	+	14361	338319	rs12656347	chr5	23414186	23414186	108	70.6113	0.781286	1632.32	1.81768e-08	0.255217	0.880615	0.0247975	0.0269608
dmr1034913	chr5	23077074	23077073	+	14363	-276375	rs4701202	chr5	22800699	22800699	108	73.7754	0.900917	5923.85	3.5069e-08	0.246329	-1.01663	0.0639936	0.0452982
dmr1034957	chr5	23179793	23179792	+	14823	-379094	rs4701202	chr5	22800699	22800699	108	40.4051	1.28418	344.769	1.99023e-09	0.284433	-1.156	0.0128987	0.0366461
dmr1035010	chr5	23325667	23325666	+	14977	-524968	rs4701202	chr5	22800699	22800699	108	75.2836	1.36809	2239.74	3.00623e-07	0.216607	-1.12911	0.00929907	0.0108892
dmr1035042	chr5	23382723	23382722	+	14953	-489766	rs1661981	chr5	22892957	22892957	108	66.825	0.769132	2745.57	7.1091e-10	0.297667	3.02338	0.0160984	0.0140691
dmr1035062	chr5	23444307	23444306	+	14937	-643608	rs4701202	chr5	22800699	22800699	108	49.0957	1.24985	658.911	1.17169e-08	0.261103	-1.19409	0.0176982	0.0373889
dmr1035073	chr5	23472855	23472854	+	14986	-471261	rs73056092	chr5	23001594	23001594	108	46.7438	1.17638	3868.59	2.21949e-14	0.418683	2.07635	0.00729927	0.00065238
dmr1035077	chr5	23483752	23483752	+	15009	411	rs2934790	chr5	23484163	23484163	108	117.577	0.925925	1954.25	9.33326e-13	0.377578	-0.342629	9.999e-05	9.81004e-10
dmr1035126	chr5	23612034	23612033	+	15499	-811335	rs4701202	chr5	22800699	22800699	108	57.9023	0.620908	7865.1	1.2579e-11	0.347345	-0.99003	0.0769923	0.0456787
dmr1035152	chr5	23655821	23655821	+	15433	11306	rs10473657	chr5	23667127	23667127	108	64.7156	1.06463	2282.05	2.32365e-08	0.251907	-0.546053	0.0321968	0.0277057
dmr1035180	chr5	23702648	23702647	+	15450	-901949	rs4701202	chr5	22800699	22800699	108	105.163	1.07441	8146.77	4.09741e-06	0.17911	-1.16279	0.0407959	0.0335401
dmr1035195	chr5	23729293	23729292	+	15468	-928594	rs4701202	chr5	22800699	22800699	108	86.3789	0.779434	3830.44	5.25994e-08	0.240799	-0.950978	0.019898	0.0156878
dmr1035252	chr5	23890947	23890946	+	15631	999953	rs111570814	chr5	24890899	24890899	108	45.6152	1.08228	485.933	1.70558e-09	0.286432	6.4107	0.00989901	0.033779
dmr1035304	chr5	24014650	24014649	+	15631	143875	rs67917467	chr5	24158524	24158525	108	115.182	0.964334	2646.07	1.09045e-11	0.349041	-0.401029	9.999e-05	1.1934e-08
dmr1035315	chr5	24046990	24046989	+	15547	843910	rs111570814	chr5	24890899	24890899	108	56.1621	1.35331	1037.63	4.96652e-08	0.241584	6.30436	0.0214979	0.0304987
dmr1035316	chr5	24049423	24049422	+	15540	-880881	rs4701347	chr5	23168542	23168542	108	64.3148	0.763651	1286.09	3.7304e-09	0.276244	3.11535	0.0189981	0.0248224
dmr1035317	chr5	24051151	24051150	+	15521	125598	rs41453846	chr5	24176748	24176748	108	74.925	0.729595	3269.09	1.215e-08	0.260618	53.5557	0.0343966	0.0290577
dmr1035374	chr5	24169834	24169833	+	15288	721066	rs111570814	chr5	24890899	24890899	108	52.766	1.36339	1097.57	2.67052e-09	0.280612	6.4887	0.00529947	0.0088657
dmr1035439	chr5	24364590	24364589	+	14739	-429697	rs76603590	chr5	23934893	23934893	108	105.543	0.958516	2411.91	1.05813e-05	0.165133	43.9768	0.0390961	0.0371755
dmr1035495	chr5	24521527	24521527	+	14764	-526	rs10942052	chr5	24521001	24521001	108	120.213	0.945521	1602.6	6.16201e-05	0.1387	-0.34889	0.0464954	0.045343
dmr1035500	chr5	24528503	24528502	+	14795	-838812	rs10038077	chr5	23689691	23689691	108	103.644	0.987987	1428.39	2.16265e-05	0.154481	0.381996	0.0467953	0.0462698
dmr1035526	chr5	24607229	24607229	+	14998	189	rs9293141	chr5	24607418	24607418	108	116.965	0.943535	2380.78	3.49711e-05	0.147263	-0.539284	0.049595	0.0473692
dmr1035528	chr5	24608048	24608047	+	14996	282852	rs111570814	chr5	24890899	24890899	108	40.0465	1.11133	343.4	5.41026e-10	0.301139	6.38712	0.0114989	0.0383472
dmr1035587	chr5	24764745	24764744	+	14690	-121213	rs5866676	chr5	24643531	24643532	108	114.265	0.956482	2280.98	7.27501e-06	0.170675	0.464715	0.0111989	0.0111916
dmr1035699	chr5	25115523	25115522	+	15613	-280402	rs60735240	chr5	24835121	24835121	108	117.555	0.959632	1556.88	4.14775e-05	0.14469	0.339874	0.0336966	0.0340173
dmr1035727	chr5	25178759	25178758	+	15532	-125227	rs11742222	chr5	25053532	25053532	108	97.5375	0.973158	1483.82	1.4283e-07	0.227017	-0.53039	0.00139986	0.00104471
dmr1035764	chr5	25284737	25284737	+	15716	-7681	rs3913966	chr5	25277056	25277056	108	87.7605	0.897469	1840.34	2.31272e-07	0.220289	-0.792421	0.00869913	0.0102339
dmr1035852	chr5	25507611	25507611	+	15927	-103260	rs1169842	chr5	25404351	25404351	108	118.188	0.980885	2684.48	5.34314e-06	0.175218	0.504875	0.00529947	0.0057332
dmr1035863	chr5	25530883	25530882	+	15863	-639984	rs111570814	chr5	24890899	24890899	108	40.3629	1.38699	639.761	4.36498e-11	0.332391	6.24988	0.00379962	0.00856025
dmr1035866	chr5	25537048	25537048	+	15873	-19942	rs11366781	chr5	25517105	25517106	108	90.566	0.951742	1486.21	1.49619e-08	0.257831	-0.662751	0.00109989	0.000488444
dmr1035891	chr5	25607892	25607891	+	15929	958125	rs41354946	chr5	26566016	26566016	108	59.0098	0.901224	664.882	1.56707e-09	0.287527	-0.896219	0.00849915	0.00967932
dmr1035907	chr5	25639248	25639247	+	16027	7211	rs1479581	chr5	25646458	25646458	108	96.2824	0.963323	1377.3	9.47322e-08	0.232709	-0.665737	0.00159984	0.000863515
dmr103590	chr1	228139595	228139594	+	13873	578643	rs6692032	chr1	228718237	228718237	108	108.886	0.962087	1367.67	1.67981e-05	0.158258	-0.42221	0.0264974	0.0246699
dmr1035925	chr5	25695517	25695517	+	16004	518	rs2972326	chr5	25696035	25696035	108	116.754	0.965545	1897.28	1.52276e-05	0.159722	-0.293379	0.0162984	0.0152314
dmr1035931	chr5	25719801	25719800	+	16006	559781	rs74683151	chr5	26279581	26279581	108	73.8176	1.05651	4755.08	1.25661e-08	0.260168	-1.25611	0.009999	0.00931785
dmr1036006	chr5	25862217	25862216	+	16341	7776	rs10074888	chr5	25869992	25869992	108	56.8898	0.893016	4282.88	2.01634e-10	0.313554	-2.47923	0.0443956	0.0279134
dmr1036008	chr5	25867583	25867582	+	16333	-781947	rs114638098	chr5	25085636	25085636	108	36.1441	1.29152	3607.54	4.7945e-13	0.385101	-1.21769	0.0613939	0.0481075
dmr1036095	chr5	26055674	26055673	+	16221	-8694	rs7719261	chr5	26046980	26046980	108	98.2336	0.931936	1737.02	3.90324e-07	0.212925	0.313055	0.00469953	0.00354342
dmr1036280	chr5	26536354	26536353	+	16271	-705183	rs79201176	chr5	25831171	25831171	108	87.5285	1.11129	2165.04	1.49678e-08	0.257826	2.05355	0.00069993	0.000323302
dmr1036288	chr5	26556504	26556503	+	16260	-931286	rs62355019	chr5	25625218	25625218	108	119.285	0.958113	2526.62	3.44153e-05	0.147505	0.532395	0.039596	0.0389397
dmr1036375	chr5	26780957	26780957	+	15938	64402	rs2243735	chr5	26845359	26845359	108	98.8664	0.900282	3488.16	4.42591e-07	0.211148	0.278102	0.010399	0.00840426
dmr1036411	chr5	26872960	26872959	+	15616	-942009	rs75137422	chr5	25930951	25930951	108	71.8664	0.692611	39361	1.25986e-12	0.37416	2.37686	0.020298	0.00387908
dmr1036454	chr5	27003632	27003631	+	15514	452218	rs148418940	chr5	27455849	27455850	108	110.046	0.936965	4433.19	3.16482e-06	0.182882	-0.806481	0.0172983	0.0153064
dmr103645	chr1	228214091	228214336	+	13941	84	rs1771487	chr1	228214420	228214420	108	121.479	0.947977	2461.95	1.11109e-08	0.261812	0.166988	9.999e-05	6.58024e-06
dmr1036571	chr5	27413270	27413269	+	14977	409561	rs73083819	chr5	27822830	27822830	108	72.5098	0.780656	1816.89	2.16755e-08	0.252846	2.42357	0.0236976	0.0257066
dmr1036591	chr5	27465247	27465246	+	14885	118957	rs10051873	chr5	27584203	27584203	108	119.454	0.951687	1654.49	4.59165e-05	0.143154	-0.291922	0.0388961	0.0356624
dmr1036625	chr5	27543786	27543786	+	14831	93497	rs10213993	chr5	27637283	27637283	108	118.304	0.932436	2314.96	1.90422e-08	0.254591	0.326137	0.00019998	2.08802e-05
dmr1036785	chr5	27936932	27936931	+	13963	-548757	rs79482576	chr5	27388175	27388175	108	56.0566	0.761473	50987.3	8.54741e-17	0.474964	0.780726	0.020498	0.00105486
dmr10367	chr1	12937819	12937819	+	10671	893672	rs2495082	chr1	13831491	13831491	108	106.787	0.941241	2767.48	3.81826e-06	0.180142	-0.589046	0.020198	0.0158203
dmr1036810	chr5	27996924	27996924	+	14025	4832	rs12186983	chr5	28001756	28001756	108	107.779	0.936097	1823.93	2.62928e-12	0.365704	-0.397163	9.999e-05	1.75595e-08
dmr1036827	chr5	28048154	28048154	+	14330	-72822	rs12187024	chr5	27975332	27975332	108	116.891	0.952968	1455.51	1.48683e-07	0.226458	-0.448066	9.999e-05	0.000106673
dmr1036870	chr5	28145750	28145749	+	14498	190682	rs2468472	chr5	28336431	28336431	108	77.6145	0.860504	6959.98	3.21571e-09	0.278187	-0.75913	0.020398	0.00850949
dmr1036882	chr5	28171628	28171627	+	14448	10523	rs12521346	chr5	28182150	28182150	108	115.594	0.957009	1360.27	1.03975e-05	0.165393	0.451205	0.00949905	0.00866739
dmr1036899	chr5	28211551	28211550	+	14503	247185	rs13173247	chr5	28458735	28458735	108	69.0188	0.738076	3999.07	1.30116e-10	0.318997	37.0247	0.00779922	0.00738502
dmr1036951	chr5	28328510	28328509	+	14876	24109	rs4867145	chr5	28352618	28352618	108	80.3039	0.792222	2197.3	2.60543e-07	0.218618	-0.420406	0.0562944	0.0481126
dmr1036955	chr5	28333771	28333770	+	14886	-19162	rs2468450	chr5	28314609	28314609	108	116.954	0.940682	1769.68	1.65445e-05	0.158485	-0.338952	0.0179982	0.0171625
dmr1037018	chr5	28488606	28488606	+	15082	859234	rs10472692	chr5	29347840	29347840	108	82.3605	0.97572	6165.7	6.4654e-08	0.23797	-0.361404	0.0256974	0.0163887
dmr1037095	chr5	28675652	28675651	+	15692	-529902	rs28505988	chr5	28145750	28145750	108	93.5297	0.954261	1611.99	1.35618e-06	0.195161	-1.99325	0.0144986	0.0139877
dmr1037161	chr5	28872509	28872508	+	16444	-413774	rs13173247	chr5	28458735	28458735	108	63.798	0.802646	6754.15	7.27544e-10	0.297372	34.9582	0.059894	0.0373579
dmr1037175	chr5	28912063	28912062	+	16358	-665653	rs113206577	chr5	28246410	28246410	108	31.9887	1.0528	1425.28	6.83793e-15	0.431073	2.03265	0.0140986	0.0285031
dmr1037301	chr5	29191341	29191341	+	16925	1381	rs10536939	chr5	29192722	29192727	108	115.763	0.96448	1736.84	3.83128e-08	0.245126	-0.423136	9.999e-05	3.21258e-05
dmr1037318	chr5	29222176	29222175	+	16843	449527	rs77550589	chr5	29671702	29671702	108	92.3273	0.948932	1518.04	4.53303e-06	0.177631	-1.14174	0.0433957	0.0408515
dmr1037407	chr5	29413125	29413124	+	16656	-255867	rs824343	chr5	29157258	29157258	108	119.159	0.958967	4018.92	2.58657e-05	0.151798	0.223997	0.0488951	0.0451577
dmr1037449	chr5	29483124	29483123	+	16715	833284	rs74291892	chr5	30316407	30316407	108	71.7926	0.624059	8324.36	8.96125e-10	0.294711	-2.43373	0.0614939	0.0409695
dmr1037487	chr5	29547707	29547706	+	16757	-420783	rs10037700	chr5	29126924	29126924	108	122.692	0.985612	3810.12	1.51795e-05	0.159769	0.429535	0.0176982	0.0160994
dmr1037490	chr5	29550851	29550851	+	16756	1582	rs13185814	chr5	29552433	29552433	108	98.0438	0.792542	6296.12	6.70394e-08	0.237473	-0.48164	0.00959904	0.00687345
dmr1037545	chr5	29661246	29661246	+	16708	-918	rs4867190	chr5	29660328	29660328	108	102.537	0.926801	2430.9	2.88295e-09	0.279614	-0.586351	9.999e-05	4.03758e-05
dmr103757	chr1	228362511	228362642	+	13540	147968	rs115476782	chr1	228510610	228510610	108	90.7137	1.11157	3026.01	2.3479e-06	0.187226	0.345441	0.0319968	0.0304102
dmr1037665	chr5	29882177	29882177	+	17063	-2425	rs6882420	chr5	29879752	29879752	108	121.279	0.944634	3717.48	1.81922e-12	0.369951	-0.385188	9.999e-05	1.02541e-09
dmr1037743	chr5	30050661	30050660	+	16798	801739	rs12514682	chr5	30852399	30852399	108	81.1898	0.837241	4662.54	1.0555e-07	0.231213	-1.08036	0.0524948	0.0382749
dmr1037753	chr5	30071726	30071725	+	16737	-327608	rs6878585	chr5	29744118	29744118	108	102.8	0.852521	5967.79	1.98612e-06	0.189652	1.36415	0.0491951	0.0387747
dmr103775	chr1	228378214	228378250	+	13539	-974039	rs149855668	chr1	227404175	227404175	108	118.041	1.02769	3902.73	1.01684e-05	0.165723	0.349569	0.0149985	0.0133953
dmr1037826	chr5	30283056	30283055	+	16425	-673504	rs10940804	chr5	29609552	29609552	108	110.9	0.926588	4574.77	7.86475e-06	0.169524	-0.68709	0.0387961	0.0359571
dmr1037858	chr5	30383274	30383273	+	16300	881753	rs12188148	chr5	31265026	31265026	108	73.7965	0.785449	2317.13	4.00329e-09	0.275318	0.567411	0.00939906	0.0104505
dmr1037897	chr5	30474060	30474059	+	16212	378340	rs12514682	chr5	30852399	30852399	108	94.8164	0.94385	5956.12	5.32012e-07	0.208539	-1.03763	0.0212979	0.020165
dmr1037905	chr5	30493700	30493699	+	16199	489153	rs9292412	chr5	30982852	30982852	108	107.367	0.97686	2095.83	4.67806e-06	0.177169	-0.462352	0.0127987	0.0116724
dmr1038011	chr5	30784058	30784057	+	15454	480969	rs12188148	chr5	31265026	31265026	108	84.491	0.782565	4034.92	6.02462e-08	0.238939	0.535384	0.0270973	0.0215408
dmr1038033	chr5	30832351	30832350	+	15378	932984	rs12655405	chr5	31765334	31765334	108	85.3137	0.975108	1308.07	1.19296e-06	0.197005	-0.875034	0.0265973	0.0230839
dmr1038046	chr5	30846914	30846913	+	15343	-259117	rs201482191	chr5	30587795	30587797	108	109.645	0.902398	11009.5	2.84048e-06	0.184458	3.06477	0.0446955	0.038433
dmr1038138	chr5	31030489	31030489	+	15112	3340	rs16900572	chr5	31033829	31033829	108	112.071	0.95288	2107.86	2.0288e-10	0.313477	-0.548903	9.999e-05	4.12418e-07
dmr1038160	chr5	31069688	31069687	+	15040	-114702	rs10059372	chr5	30954986	30954986	108	106.713	0.970769	2701.29	7.66474e-06	0.169905	-0.850972	0.0264974	0.0262039
dmr1038237	chr5	31237229	31237228	+	14882	-122746	rs4867308	chr5	31114483	31114483	108	94.8164	0.931242	2214.55	4.52816e-06	0.177646	-0.371243	0.0450955	0.0487762
dmr1038254	chr5	31282289	31282289	+	14908	-9488	rs58520378	chr5	31272801	31272801	108	112.968	0.961212	1900.18	5.70354e-08	0.23969	-0.474844	9.999e-05	7.99128e-05
dmr1038300	chr5	31378842	31378842	+	14909	-4426	rs1393148	chr5	31374416	31374416	108	105.131	0.98126	2085.25	8.197e-10	0.29585	-0.584927	9.999e-05	3.66585e-06
dmr1038337	chr5	31443800	31443799	+	14794	66849	rs6893718	chr5	31510648	31510648	108	41.0906	1.36146	5631.34	3.5033e-12	0.362375	0.471997	0.0474953	0.0373107
dmr1038338	chr5	31444112	31444112	+	14792	-46829	rs13167203	chr5	31397283	31397283	108	117.788	1.06886	6212.36	7.83811e-08	0.235322	-0.366528	0.00019998	6.56888e-05
dmr1038370	chr5	31506049	31506049	+	14809	-45639	rs496493	chr5	31460410	31460410	108	117.292	0.956783	2636.62	1.70274e-11	0.343735	-0.395492	9.999e-05	1.40526e-08
dmr1038906	chr5	32230575	32230574	+	15083	237501	rs603463	chr5	32468075	32468075	108	116.227	0.837814	7900.5	3.17334e-06	0.182843	-1.63665	0.0286971	0.023337
dmr1038959	chr5	32320539	32320539	+	15210	2329	rs2963971	chr5	32322868	32322868	108	115.973	0.947483	2627.71	1.07481e-10	0.321358	-0.403591	9.999e-05	1.42577e-07
dmr1039001	chr5	32395397	32395397	+	15131	-49371	rs7702299	chr5	32346026	32346026	108	32.4844	1.56198	6171.06	1.1394e-21	0.572795	-0.400003	0.00019998	1.74777e-05
dmr103910	chr1	228648928	228649008	+	13512	-599966	rs77546561	chr1	228048962	228048962	108	104.013	1.18465	4042.69	9.07715e-06	0.167405	1.26534	0.0241976	0.0278785
dmr1039214	chr5	32795032	32795032	+	14977	-21824	rs3792751	chr5	32773208	32773208	108	109.16	0.974494	1786.75	6.28254e-06	0.172836	-0.459731	0.0135986	0.0113162
dmr1039487	chr5	33328597	33328597	+	13537	1051	rs34137891	chr5	33329648	33329648	108	107.589	0.969655	1456.81	1.2924e-05	0.162163	-0.33157	0.0242976	0.0221044
dmr1039588	chr5	33549013	33549013	+	14069	-13304	rs25755	chr5	33535709	33535709	108	115.235	0.951441	1702.26	1.70873e-07	0.224521	-0.331502	0.00029997	0.000178338
dmr1039590	chr5	33549635	33549634	+	14074	-263940	rs80010617	chr5	33285695	33285695	108	47.4293	1.04236	3035.56	7.82471e-11	0.325265	-15.5734	0.0521948	0.0441769
dmr1039683	chr5	33678410	33678409	+	14297	-162	rs4340924	chr5	33678248	33678248	108	112.229	0.958736	1620.86	3.00449e-12	0.364159	-0.451755	9.999e-05	4.27987e-09
dmr1039757	chr5	33786773	33786773	+	14397	249	rs142397400	chr5	33787022	33787022	108	109.107	0.940355	2120.07	4.50957e-06	0.177707	-0.491384	0.0128987	0.0115721
dmr1039763	chr5	33794163	33794162	+	14382	668323	rs538510131	chr5	34462485	34462485	108	45.5941	0.985885	5972.6	3.63012e-14	0.413428	-0.582974	0.0219978	0.00599154
dmr1039769	chr5	33804312	33804312	+	14373	-8182	rs1012814	chr5	33796130	33796130	108	114.803	0.942309	1612.77	4.14139e-07	0.212088	0.356737	0.00079992	0.00047251
dmr1039779	chr5	33811092	33811092	+	14375	17510	rs2591727	chr5	33828602	33828602	108	91.6313	0.929506	2093.42	1.52844e-06	0.193438	0.235965	0.0289971	0.0269164
dmr1039824	chr5	33890575	33890574	+	14326	274819	rs542101233	chr5	34165393	34165393	108	88.9523	1.0527	2922.04	2.93673e-07	0.216936	-2.30647	0.00969903	0.0073441
dmr1039838	chr5	33923806	33923805	+	14204	-132567	rs77348377	chr5	33791239	33791239	108	104.889	0.955194	1980.27	1.01925e-05	0.165688	-3.16355	0.0333967	0.0320355
dmr1039885	chr5	34020525	34020662	+	14132	-788642	rs73083196	chr5	33231883	33231883	108	37.2832	1.77291	6400	7.24954e-13	0.380442	-0.15391	0.00239976	0.0242673
dmr1039917	chr5	34165010	34165009	+	13923	-172586	rs7721230	chr5	33992424	33992424	108	116.701	0.949006	1994.11	3.82811e-05	0.1459	-0.343317	0.0467953	0.0440059
dmr1039919	chr5	34175152	34175152	+	13874	-42746	rs398108805	chr5	34132406	34132406	108	113.263	0.986991	1656.78	7.57819e-11	0.325657	-0.467006	9.999e-05	5.45409e-08
dmr1039952	chr5	34294238	34294310	+	13739	-710119	rs2642667	chr5	33584119	33584119	108	116.279	0.95698	2015.06	4.43868e-06	0.177939	-0.387629	0.00559944	0.00495592
dmr1039964	chr5	34317684	34317683	+	13744	-807965	rs144795874	chr5	33509719	33509719	108	67.4578	0.66879	14671.2	2.31054e-10	0.311853	-547.87	0.0810919	0.0446826
dmr1039973	chr5	34345891	34345891	+	13698	-17903	rs62365217	chr5	34327988	34327988	108	115.805	0.967446	1807.87	4.55073e-08	0.242779	-0.441663	0.00029997	3.83863e-05
dmr1039996	chr5	34386455	34386454	+	13736	6551	rs72221855	chr5	34393005	34393009	108	113.252	0.969336	1530.48	7.42983e-08	0.236059	-0.482319	0.00019998	7.50055e-05
dmr1040035	chr5	34448115	34448114	+	13742	-125543	rs12109700	chr5	34322572	34322572	108	59.1891	0.849775	7274.98	1.1524e-12	0.375178	-0.732721	0.0105989	0.00318333
dmr1040064	chr5	34472756	34472755	+	13771	-884899	rs35313687	chr5	33587857	33587857	108	87.075	0.866947	2833.28	2.70014e-07	0.218116	-0.61979	0.0237976	0.0211374
dmr104006	chr1	228821573	228821572	+	13481	513986	rs7524491	chr1	229335558	229335558	108	117.028	0.955443	1639.57	1.19228e-05	0.163362	-0.523708	0.0110989	0.010566
dmr10400	chr1	13232816	13232918	+	11409	362522	rs117351486	chr1	13595440	13595440	108	110.531	1.10254	3123.56	1.87e-05	0.156656	-1.49741	0.0290971	0.0316837
dmr1040137	chr5	34563576	34563575	+	13780	-253738	rs10069902	chr5	34309838	34309838	108	53.5148	0.768955	7349.94	1.33417e-11	0.346644	-0.813386	0.0758924	0.0422916
dmr1040140	chr5	34569133	34569132	+	13783	-259295	rs10069902	chr5	34309838	34309838	108	47.3555	1.26772	5894.37	3.42473e-12	0.362639	-0.624661	0.0215978	0.00822661
dmr1040178	chr5	34633734	34633734	+	13673	-7246	rs55681247	chr5	34626487	34626488	108	115.277	0.966571	1760.42	1.01647e-05	0.165729	-0.275464	0.010199	0.0106117
dmr104035	chr1	228863676	228863676	+	13446	17492	rs7527446	chr1	228881168	228881168	108	117.566	0.959781	1619.61	1.07991e-05	0.164831	0.301313	0.00879912	0.00878375
dmr1040403	chr5	35058464	35058463	+	13951	756445	rs7726182	chr5	35814908	35814908	108	107.884	1.03961	4307.21	1.19387e-05	0.163342	-0.776031	0.0474953	0.0442637
dmr1040534	chr5	35294200	35294200	+	14841	-10132	rs7730449	chr5	35284068	35284068	108	97.4742	0.920118	2670.23	2.21243e-09	0.28306	-0.321709	0.00019998	8.35922e-05
dmr1040547	chr5	35329880	35329879	+	14812	-903350	rs9765520	chr5	34426530	34426530	108	116.216	0.952165	2682.17	1.12324e-05	0.164247	-0.328019	0.0183982	0.017316
dmr1040605	chr5	35455637	35455637	+	14889	-37493	rs27762	chr5	35418144	35418144	108	100.248	0.973751	3004.7	8.30009e-14	0.404492	0.372137	9.999e-05	3.30046e-09
dmr1040631	chr5	35515008	35515008	+	14656	-17362	rs13168149	chr5	35497646	35497646	108	106.629	0.96651	1876.85	3.64803e-15	0.43758	0.546346	9.999e-05	2.41875e-11
dmr1040663	chr5	35583815	35583814	+	14449	231765	rs114253581	chr5	35815579	35815579	108	77.182	1.54956	6140.42	1.41985e-07	0.2271	6.44881	0.00529947	0.00763119
dmr1040804	chr5	35876349	35876348	+	13825	-847919	rs78764512	chr5	35028430	35028430	108	86.2102	0.918603	4819.68	3.30627e-07	0.215267	2.29927	0.0432957	0.0342357
dmr1040812	chr5	35892270	35892270	+	13821	31937	rs10054418	chr5	35924207	35924207	108	95.966	0.962596	1462.13	6.2501e-12	0.35561	0.444091	9.999e-05	2.49703e-07
dmr104085	chr1	228932407	228932407	+	13375	-1892	rs10737438	chr1	228930515	228930515	108	105.796	0.88942	2653.82	4.24005e-06	0.178609	-0.287862	0.0276972	0.0234342
dmr1040912	chr5	36056477	36056476	+	13462	-3579	rs651440	chr5	36052898	36052898	108	112.683	0.94799	1697.7	1.01607e-08	0.263004	-0.393835	9.999e-05	1.55304e-05
dmr104106	chr1	228954562	228954591	+	13387	-9107	rs4654636	chr1	228945455	228945455	108	116.237	0.952623	1889.78	3.38988e-05	0.147733	0.374364	0.040396	0.0378841
dmr1041128	chr5	36500594	36500593	+	12651	995447	rs60854599	chr5	37496040	37496040	108	80.441	0.764069	6171.24	2.84995e-08	0.249145	2.61662	0.0517948	0.0331425
dmr1041186	chr5	36587681	36587680	+	12465	-48054	rs2562538	chr5	36539627	36539627	108	112.82	0.948373	2519.99	8.09245e-06	0.169103	-0.358404	0.0163984	0.0162544
dmr1041271	chr5	36751623	36751622	+	12167	746324	rs73072296	chr5	37497946	37497946	108	70.3793	0.78039	5369.58	7.59539e-09	0.266871	2.47954	0.0658934	0.0448557
dmr1041370	chr5	37144619	37144618	+	12606	222517	rs217847	chr5	37367135	37367135	108	92.2008	0.886945	1914.29	2.30733e-06	0.187479	0.293699	0.0378962	0.0384761
dmr1041404	chr5	37269922	37269921	+	12602	-467386	rs677201	chr5	36802536	36802536	108	56.0777	0.95418	3045.06	3.19728e-10	0.307781	9.70208	0.0393961	0.0225759
dmr1041426	chr5	37300121	37300120	+	12681	195920	rs60854599	chr5	37496040	37496040	108	59.1469	0.782952	2189.44	1.83987e-09	0.285451	2.57664	0.0638936	0.049337
dmr1041442	chr5	37339923	37339922	+	12700	57220	rs35440886	chr5	37397142	37397143	108	62.216	0.982313	3017.03	1.66107e-14	0.421757	0.287605	0.00049995	2.22941e-05
dmr1041466	chr5	37373912	37373911	+	12668	137540	rs73074115	chr5	37511451	37511451	108	95.5969	0.967063	3128.08	2.30672e-06	0.187483	2.55799	0.0371963	0.0311386
dmr1041545	chr5	37502756	37502755	+	12544	-6716	rs60854599	chr5	37496040	37496040	108	62.0262	0.644737	4588.74	8.80455e-11	0.323815	2.52097	0.0509949	0.0327661
dmr1041556	chr5	37530563	37530562	+	12485	46767	rs538899	chr5	37577329	37577329	108	113.822	0.945363	1136.97	5.87318e-06	0.173828	-0.319353	0.00569943	0.00517724
dmr1041595	chr5	37616538	37616537	+	12401	768082	rs75902227	chr5	38384619	38384619	108	50.1715	0.694329	4386.86	4.05518e-13	0.386979	6.25136	0.0492951	0.0220428
dmr1041627	chr5	37684306	37684305	+	12503	662393	rs58952508	chr5	38346698	38346698	108	79.1438	1.12113	1678.99	5.89318e-08	0.239242	-0.361171	0.00229977	0.00299647
dmr1041668	chr5	37765908	37765907	+	12629	657575	rs7729573	chr5	38423482	38423482	108	31.7145	1.86423	1539.06	1.16282e-14	0.425518	-0.99455	0.00049995	0.00195627
dmr104173	chr1	229043334	229043333	+	13400	21078	rs112851794	chr1	229064411	229064412	108	49.4648	1.1427	4136.58	1.2669e-12	0.374097	-0.648251	0.0116988	0.00314381
dmr1041753	chr5	37921737	37921736	+	13092	-494784	rs2056869	chr5	37426953	37426953	108	90.2918	0.781131	2356.6	4.68132e-07	0.210353	-0.452574	0.0308969	0.0287682
dmr1041769	chr5	37955885	37955884	+	13138	-479757	rs77667884	chr5	37476128	37476128	108	83.0883	0.836243	5184.13	1.24961e-08	0.260242	-0.302194	0.0131987	0.0085395
dmr1041927	chr5	38252379	38252378	+	14103	-753197	rs112497483	chr5	37499182	37499182	108	58.2609	0.891038	3377.43	1.53577e-10	0.316942	2.71901	0.0288971	0.0157632
dmr1041968	chr5	38324232	38324231	+	14283	106757	rs2731966	chr5	38430988	38430988	108	77.5301	0.887065	9624.3	1.38741e-11	0.346178	-0.816728	0.00109989	0.000299199
dmr1041986	chr5	38351387	38351386	+	14433	-142757	rs12521124	chr5	38208630	38208630	108	99.7313	0.953431	1328.83	1.02046e-05	0.165671	2.08282	0.0390961	0.0351895
dmr1042032	chr5	38436440	38436439	+	14516	-43912	rs2961888	chr5	38392528	38392528	108	98.2441	0.912702	2065.95	2.38494e-06	0.186999	-0.633491	0.020198	0.0210721
dmr1042085	chr5	38568247	38568247	+	14746	-12470	rs35827855	chr5	38555777	38555777	108	103.644	0.945071	1604.5	2.52152e-09	0.281359	-0.519864	9.999e-05	1.64543e-05
dmr1042123	chr5	38638480	38638479	+	14956	-257540	rs57483412	chr5	38380940	38380940	108	119.348	0.944612	3023.43	2.63627e-05	0.151513	-18.7796	0.0382962	0.0366865
dmr104215	chr1	229116031	229116030	+	13410	870	rs17644813	chr1	229116900	229116900	108	101.925	0.960625	2820.22	5.5395e-12	0.357026	-0.554649	9.999e-05	1.20076e-07
dmr1042171	chr5	38736303	38736303	+	15206	-4549	rs4487517	chr5	38731754	38731754	108	115.32	0.962109	2015.17	6.31497e-08	0.238294	0.320777	0.00029997	6.75802e-05
dmr104219	chr1	229118584	229118583	+	13407	-471560	rs113837933	chr1	228647023	228647024	108	125.508	0.953804	3242.55	4.77878e-06	0.176857	-0.481892	0.00469953	0.00352167
dmr1042216	chr5	38821927	38821927	+	15057	5681	rs62354684	chr5	38827608	38827608	108	98.1176	0.823661	4330.81	1.0334e-11	0.349678	-0.696489	9.999e-05	5.64549e-06
dmr1042219	chr5	38824331	38824331	+	15056	37903	rs56092427	chr5	38862234	38862234	108	115.488	0.940503	1931.91	3.216e-06	0.182648	0.315065	0.00509949	0.00410434
dmr1042255	chr5	38881358	38881357	+	15126	-39191	rs66826727	chr5	38842167	38842167	108	73.0898	0.8421	1181.01	1.76389e-07	0.224077	0.747307	0.0371963	0.0404753
dmr1042290	chr5	39001781	39001780	+	15071	150144	rs6895672	chr5	39151924	39151924	108	112.166	0.926834	7565.32	7.32815e-06	0.170567	2.44678	0.0547945	0.0475203
dmr1042369	chr5	39212233	39212232	+	15171	658913	rs55780236	chr5	39871145	39871145	108	125.814	0.993078	6168.23	2.13897e-05	0.154646	2.04929	0.0327967	0.0279325
dmr1042446	chr5	39363004	39363003	+	15182	-945641	rs572095821	chr5	38417363	38417363	108	65.0848	0.719462	9293.33	5.92009e-11	0.328679	4.34543	0.0410959	0.0191777
dmr1042505	chr5	39455636	39455636	+	15121	23546	rs268086	chr5	39479182	39479182	108	111.143	0.937899	2338.62	4.25914e-06	0.178543	0.243033	0.0113989	0.0100142
dmr1042560	chr5	39574379	39574379	+	15109	117851	rs10512712	chr5	39692230	39692230	108	113.495	0.962301	1884.77	3.49085e-05	0.14729	-0.324826	0.0486951	0.0465833
dmr1042562	chr5	39585347	39585346	+	15098	1	rs10461727	chr5	39585347	39585347	108	109.519	0.971634	1555.67	2.13611e-08	0.253043	-0.346109	0.00019998	3.60895e-05
dmr1042565	chr5	39592991	39592990	+	15092	537339	rs73086328	chr5	40130329	40130329	108	110.584	0.97905	1618.74	2.9696e-05	0.149724	-2.6435	0.0439956	0.0408624
dmr1042696	chr5	39860791	39860790	+	14676	-82840	rs6451455	chr5	39777951	39777951	108	90.9141	0.882264	2901.64	7.07361e-07	0.204487	0.302984	0.029897	0.0265885
dmr1042697	chr5	39861284	39861283	+	14674	-632491	rs1642521	chr5	39228793	39228793	108	22.3383	1.99079	1993.61	1.87839e-18	0.510487	-0.649398	0.0110989	0.0109865
dmr1042714	chr5	39909652	39909652	+	14748	250177	rs2559566	chr5	40159829	40159829	108	106.038	0.943012	1211.01	1.41998e-06	0.194499	-0.350064	0.00449955	0.00311101
dmr1042769	chr5	40016978	40016977	+	15091	-5244	rs1847927	chr5	40011734	40011734	108	101.429	0.935629	1473.81	3.25985e-09	0.278009	-0.51075	9.999e-05	3.03533e-05
dmr104279	chr1	229172034	229172033	+	13588	999553	rs6541299	chr1	230171586	230171586	108	116.269	0.9847	4806.98	1.0621e-05	0.165078	-0.54023	0.0269973	0.0246604
dmr1042801	chr5	40061581	40061581	+	15215	-110464	rs7379511	chr5	39951117	39951117	108	109.424	0.948772	1348.28	2.41824e-06	0.186797	0.417827	0.00469953	0.00385427
dmr1042949	chr5	40336445	40336445	+	15152	-16628	rs10512732	chr5	40319817	40319817	108	118.146	0.947138	1601.73	8.95544e-10	0.294719	-0.557882	9.999e-05	5.3527e-07
dmr1042974	chr5	40391003	40391003	+	15086	32129	rs7716887	chr5	40423132	40423132	108	122.428	0.945984	2580.82	4.75442e-12	0.358815	-0.420389	9.999e-05	1.52595e-09
dmr1043003	chr5	40452891	40452890	+	15082	10420	rs12153402	chr5	40463310	40463310	108	109.034	0.958807	1563.63	4.58227e-08	0.242685	0.345726	0.00019998	9.36611e-05
dmr1043043	chr5	40580237	40580236	+	15170	-213427	rs76874926	chr5	40366810	40366810	108	57.0059	1.06566	3763.57	5.23158e-10	0.301565	1.49299	0.0328967	0.0188848
dmr10430	chr1	13292928	13292928	+	11457	-653877	rs7516642	chr1	12639051	12639051	108	116.87	0.964147	1645.69	1.20663e-05	0.163184	0.798315	0.00969903	0.0104093
dmr1043180	chr5	40907735	40907735	+	14838	4974	rs1376182	chr5	40912709	40912709	108	120.087	0.942167	1596.66	2.59071e-09	0.281007	-0.383926	9.999e-05	1.26347e-06
dmr1043239	chr5	41004706	41004706	+	14601	983	rs10941529	chr5	41005689	41005689	108	118.431	0.978873	1676.52	5.10879e-07	0.209115	-0.352065	0.00069993	0.000290218
dmr1043286	chr5	41088540	41088539	+	14358	373453	rs114764301	chr5	41461992	41461992	108	82.7191	0.96429	2239.14	1.01926e-06	0.199264	2.27614	0.049595	0.0476488
dmr1043301	chr5	41123083	41123082	+	14364	-22600	rs4957369	chr5	41100483	41100483	108	122.249	1.01019	2646.34	7.09838e-06	0.171037	-0.253833	0.00469953	0.00438338
dmr1043324	chr5	41185195	41185194	+	14328	743203	rs10057645	chr5	41928397	41928397	108	65.5383	1.02823	2322.82	1.53198e-08	0.257514	963.547	0.0336966	0.0219931
dmr1043343	chr5	41219679	41219678	+	14292	224529	rs62360431	chr5	41444207	41444207	108	97.0418	0.972336	2153.88	2.93842e-06	0.183964	-0.81046	0.0246975	0.022598
dmr1043357	chr5	41254874	41254874	+	14221	-133982	rs325814	chr5	41120892	41120892	108	106.492	0.877095	2611.89	2.44653e-07	0.219501	0.276087	0.00249975	0.00195911
dmr1043425	chr5	41485508	41485507	+	14139	11285	rs140762797	chr5	41496792	41496800	108	104.783	0.947117	1975.6	1.28545e-05	0.162243	-0.603263	0.0433957	0.0411194
dmr1043474	chr5	41610353	41610352	+	14021	318045	rs10057645	chr5	41928397	41928397	108	86.0309	0.988124	2188.91	3.82496e-07	0.213211	912.337	0.0180982	0.0136335
dmr104351	chr1	229272884	229272883	+	13583	-360190	rs6679391	chr1	228912694	228912694	108	95.8711	0.993618	4186.24	7.77513e-07	0.203138	-0.257252	0.0190981	0.0139576
dmr1043599	chr5	42080632	42080632	+	13929	-25124	rs276281	chr5	42055508	42055508	108	110.974	1.00177	2066.36	1.66829e-09	0.286718	-0.360026	9.999e-05	2.01007e-06
dmr1043602	chr5	42087092	42087091	+	13908	-158695	rs10057645	chr5	41928397	41928397	108	88.5305	0.857628	3094.27	1.51623e-07	0.226186	928.426	0.0175982	0.0135399
dmr1043635	chr5	42151506	42151506	+	13871	-18195	rs1116719	chr5	42133311	42133311	108	125.761	0.9287	1928.31	2.88424e-10	0.309075	-0.381455	9.999e-05	7.0754e-08
dmr1043700	chr5	42339047	42339046	+	13653	144545	rs2972418	chr5	42483591	42483591	108	111.502	1.07105	2723.83	8.76459e-06	0.167923	0.267919	0.0112989	0.0122616
dmr104371	chr1	229313114	229313113	+	13713	-192820	rs113300180	chr1	229120294	229120294	108	27.116	1.29579	6401.28	5.3913e-18	0.50092	-0.848608	0.0405959	0.0449996
dmr1043732	chr5	42435443	42435442	+	13580	-507046	rs10057645	chr5	41928397	41928397	108	75.041	0.801556	2973.81	5.4631e-08	0.24028	924.489	0.0617938	0.0422406
dmr1043753	chr5	42515963	42515963	+	13511	-102921	rs4866907	chr5	42413042	42413042	108	100.796	1.00575	2251.31	2.78626e-07	0.217675	0.289141	0.00319968	0.00150657
dmr1043793	chr5	42671813	42671812	+	12745	-743416	rs10057645	chr5	41928397	41928397	108	68.6602	0.662428	4480.27	1.80813e-10	0.314912	940.019	0.0287971	0.0162721
dmr1043795	chr5	42682431	42682430	+	12741	-71284	rs4305645	chr5	42611147	42611147	108	36.798	1.16566	1769.04	1.15743e-13	0.400861	0.550752	0.0308969	0.0143452
dmr1043796	chr5	42683651	42683650	+	12735	-297898	rs10079480	chr5	42385753	42385753	108	118.294	1.00652	1840.33	1.02917e-05	0.165545	-0.407346	0.00959904	0.00688421
dmr1043885	chr5	42924854	42924853	+	12833	-996457	rs10057645	chr5	41928397	41928397	108	72.7418	0.935034	3381.44	2.14509e-09	0.283461	1033.7	0.0111989	0.00464729
dmr1043939	chr5	43033316	43033315	+	13127	77981	rs535266	chr5	43111296	43111296	108	90.7559	0.720483	10466.7	4.00385e-10	0.304948	-0.565119	0.00279972	0.00148762
dmr1043942	chr5	43038958	43038957	+	13114	-102201	rs13158166	chr5	42936757	42936757	108	117.376	0.870822	2433.36	2.55301e-05	0.151994	-0.314682	0.0511949	0.0455133
dmr1043982	chr5	43133398	43133397	+	13070	-819584	rs13357320	chr5	42313814	42313814	108	78.3211	0.704152	8396.54	7.31009e-09	0.267379	2.24806	0.0620938	0.0340678
dmr1044043	chr5	43245869	43245902	+	13017	918724	rs143559028	chr5	44164626	44164626	108	58.8516	0.791243	952.063	6.76341e-10	0.298302	3.61702	0.0307969	0.0166761
dmr1044062	chr5	43311063	43311063	+	12933	248996	rs200708155	chr5	43560059	43560059	108	129.558	0.915713	1490.23	0.000118029	0.128804	-0.389842	0.0551945	0.0491842
dmr1044063	chr5	43312507	43312506	+	12928	-199979	rs79527140	chr5	43112528	43112528	108	114.507	0.899959	1821	1.25093e-05	0.162648	2.14433	0.0224978	0.0199503
dmr1044134	chr5	43496402	43496401	+	12726	17360	rs6885326	chr5	43513761	43513761	108	82.5188	0.817942	4406.56	2.60168e-09	0.280952	-1.06838	0.00619938	0.00335214
dmr1044142	chr5	43521360	43521360	+	12735	42590	rs7737793	chr5	43563950	43563950	108	126.594	0.961179	1534.82	3.96893e-05	0.145355	-0.346132	0.020298	0.0157065
dmr1044226	chr5	43787276	43787276	+	12732	-297236	rs10036954	chr5	43490040	43490040	108	128.82	0.91282	1267.45	1.14946e-07	0.230032	0.539119	9.999e-05	2.51736e-05
dmr1044283	chr5	44019640	44019639	+	12068	924313	rs79732575	chr5	44943952	44943952	108	86.9063	0.733429	2599.78	2.75023e-07	0.217858	2.38107	0.0507949	0.0386439
dmr1044301	chr5	44104324	44104323	+	11894	-40671	rs7727274	chr5	44063653	44063653	108	132.996	0.939402	1963.76	6.73878e-11	0.327096	0.426782	9.999e-05	3.0772e-09
dmr1044302	chr5	44105260	44105260	+	11896	-27990	rs4242104	chr5	44077270	44077270	108	120.698	1.01106	1834.51	7.53405e-19	0.518631	0.412702	9.999e-05	8.16528e-18
dmr1044332	chr5	44222000	44222000	+	11514	-137353	rs6878579	chr5	44084647	44084647	108	123.873	0.879529	1878.41	7.98263e-09	0.266212	0.313984	0.00019998	6.51271e-06
dmr1044356	chr5	44310147	44310146	+	11425	-263911	rs115231505	chr5	44046236	44046236	108	69.4195	0.877737	6514.56	5.98181e-10	0.299864	355.514	0.0329967	0.0093888
dmr1044362	chr5	44326896	44326895	+	11397	64164	rs2973649	chr5	44391059	44391059	108	125.276	0.894532	1773.22	5.82776e-07	0.207245	0.318826	0.00079992	0.000347102
dmr104438	chr1	229430639	229430638	+	14034	851010	rs3088075	chr1	230281648	230281648	108	106.429	0.954993	1956.76	6.18695e-06	0.173062	-0.674057	0.019998	0.0173381
dmr1044460	chr5	44610140	44610139	+	10960	-404281	rs146944028	chr5	44205859	44205859	108	124.959	0.901101	1576.63	5.71084e-06	0.17424	-0.68931	0.00479952	0.00324566
dmr1044489	chr5	44682010	44682009	+	10816	33152	rs35246196	chr5	44715161	44715161	108	54.9387	1.11752	2917.62	8.87918e-15	0.428347	-0.710037	0.00109989	3.19396e-05
dmr1044498	chr5	44719722	44719721	+	10833	420066	rs78835966	chr5	45139787	45139787	108	76.5598	0.933987	1226.53	6.27574e-07	0.206191	2.91712	0.0535946	0.0429818
dmr1044502	chr5	44733773	44733772	+	10837	-849138	rs55688409	chr5	43884635	43884635	108	61.7625	0.715266	4329.63	4.76901e-10	0.302737	2.15692	0.0775922	0.0440008
dmr1044598	chr5	45152626	45152625	+	12093	830450	rs4441885	chr5	45983075	45983075	108	73.7016	0.806679	3750.43	2.75674e-08	0.249595	1.80676	0.0646935	0.0397773
dmr1044712	chr5	45722895	45722895	+	11412	239579	rs73101902	chr5	45962474	45962474	108	107.283	0.842562	3930.94	1.0292e-06	0.199125	-0.724722	0.0210979	0.0109259
dmr1044718	chr5	45738590	45738589	+	11354	-27711	rs115607246	chr5	45710879	45710879	108	131.846	1.00912	2207.11	7.82883e-05	0.135063	4.10954	0.0286971	0.0265917
dmr1044737	chr5	45786199	45786198	+	11153	-115116	rs77197422	chr5	45671083	45671083	108	40.9746	1.27489	696.567	1.72705e-10	0.315483	3.07951	0.0261974	0.0243951
dmr1044746	chr5	45811060	45811059	+	11029	-350900	rs76801900	chr5	45460160	45460160	108	46.4379	1.37564	1464.2	3.6726e-14	0.413304	2.07094	0.00219978	6.8074e-05
dmr1044784	chr5	45888230	45888229	+	10638	385522	rs10462109	chr5	46273751	46273751	108	133.08	0.982161	1430.5	0.00012601	0.127803	-0.337614	0.0328967	0.0312049
dmr1044836	chr5	45975084	45975083	+	10192	-175535	rs75732517	chr5	45799549	45799549	108	98.4656	1.25777	1267.28	2.74533e-05	0.150904	2.23142	0.0337966	0.0346185
dmr1044918	chr5	46109665	46109665	+	9605	154108	rs8188199	chr5	46263773	46263773	108	134.663	0.987926	1559.53	2.49272e-08	0.250958	0.272307	9.999e-05	8.8558e-07
dmr1044933	chr5	46136748	46136748	+	9494	-319888	rs4866983	chr5	45816860	45816860	108	135.021	0.879615	1177.62	2.68437e-06	0.18528	0.294832	0.00079992	0.000528842
dmr1044958	chr5	46173136	46173136	+	9338	-44438	rs28769634	chr5	46128698	46128698	108	130.359	0.937486	1181.26	1.09959e-06	0.198176	-0.415414	0.00049995	0.000183497
dmr1044959	chr5	46177619	46177619	+	9322	-337418	rs7730617	chr5	45840201	45840201	108	145.874	0.875821	1010.43	2.28084e-07	0.220484	0.317977	9.999e-05	9.69539e-06
dmr1045018	chr5	46239029	46239029	+	9019	-422169	rs4866983	chr5	45816860	45816860	108	135.39	0.911222	654.089	1.23646e-07	0.229021	0.369117	0.00039996	6.82711e-06
dmr10450	chr1	13375017	13375017	+	11803	255219	rs4661410	chr1	13630236	13630236	108	123.81	0.948594	2739.4	4.9114e-05	0.142136	-0.323822	0.0474953	0.0446483
dmr1045111	chr5	46373006	46373005	+	8383	-174125	rs36182073	chr5	46198881	46198881	108	123.019	0.977187	1211.86	9.21159e-06	0.167187	-0.515781	0.00489951	0.00307091
dmr1045124	chr5	46388525	46388524	+	8304	-323800	rs148345442	chr5	46064724	46064725	108	141.486	0.957499	1878.82	6.77083e-05	0.13727	3.50794	0.0132987	0.0117136
dmr1045138	chr5	46406166	46406166	+	8220	-153860	rs8185235	chr5	46252306	46252306	108	93.1289	0.952268	696.697	8.10345e-06	0.169082	-0.374035	0.0260974	0.0288459
dmr1045144	chr5	46412303	46412303	+	8195	-622605	rs4577699	chr5	45789698	45789698	108	139.324	0.93504	899.186	2.41736e-10	0.311288	-0.428258	9.999e-05	2.28881e-09
dmr1045145	chr5	46412829	46412828	+	8193	-201629	rs71000666	chr5	46211200	46211200	108	77.5406	0.958014	520.199	6.45371e-07	0.205793	-0.431778	0.00939906	0.0158616
dmr1045147	chr5	46414871	46414871	+	8179	-630443	rs56411019	chr5	45784427	45784428	108	133.513	0.980961	873.427	3.99499e-08	0.244556	-0.389865	9.999e-05	1.15866e-06
dmr1045150	chr5	46418831	46419046	+	8160	-525008	rs7705330	chr5	45893823	45893823	108	88.0875	1.24471	683.869	2.35411e-05	0.153211	-0.0889041	0.0333967	0.0434609
dmr1045151	chr5	46419622	46419622	+	8153	-56209	rs10055898	chr5	46363413	46363413	108	128.988	1.00736	855.251	1.32685e-10	0.318755	-0.386885	9.999e-05	1.59523e-09
dmr1045154	chr5	46421344	46421344	+	8146	-159502	rs8185053	chr5	46261842	46261842	108	148.036	0.874506	1202.29	3.506e-05	0.147225	0.28043	0.00609939	0.00356318
dmr1045155	chr5	46422405	46422405	+	8144	-653930	rs199654182	chr5	45768475	45768475	108	150.346	0.860422	1200.01	2.44486e-05	0.152644	0.338997	0.00389961	0.00216947
dmr1045158	chr5	46430534	46430534	+	8112	-159536	rs62372593	chr5	46270998	46270998	108	57.5121	1.2544	1175.03	2.82558e-09	0.279876	-0.416562	0.0177982	0.00554951
dmr1045163	chr5	46432889	46432889	+	8098	-188810	rs10461765	chr5	46244079	46244079	108	134.599	0.9457	1330.8	1.7325e-09	0.28623	-0.506404	9.999e-05	6.2116e-08
dmr1045282	chr5	50173151	50173151	+	6992	57008	rs501838	chr5	50230159	50230159	108	129.263	0.919639	883.452	1.72811e-11	0.343558	-0.426164	9.999e-05	1.00866e-09
dmr1045311	chr5	50210296	50210295	+	7254	879332	rs17820100	chr5	51089627	51089627	108	105.574	1.02959	2088.16	2.05289e-05	0.155261	145.408	0.050395	0.0468389
dmr1045316	chr5	50214667	50214666	+	7269	691287	rs152926	chr5	50905953	50905953	108	125.666	0.997151	1576.44	1.77544e-05	0.157431	-0.368449	0.00709929	0.00582356
dmr10453	chr1	13377451	13377451	+	11822	2760	rs533311214	chr1	13380211	13380211	108	88.5199	0.847633	2255	2.48138e-09	0.281568	-0.351632	0.00089991	0.000621052
dmr1045454	chr5	50475463	50475463	+	8703	-245304	rs501838	chr5	50230159	50230159	108	131.034	0.893902	1134.19	9.40234e-12	0.350796	-0.430961	9.999e-05	8.38867e-10
dmr1045455	chr5	50486479	50486478	+	8786	57634	rs2354166	chr5	50544112	50544112	108	128.967	0.923849	1024.05	1.2374e-05	0.16281	0.422776	0.00469953	0.00301767
dmr10454	chr1	13379578	13379780	+	11834	431	rs533311214	chr1	13380211	13380211	108	112.873	0.906565	3375.01	7.55479e-10	0.296892	-0.237661	9.999e-05	3.97035e-06
dmr1045582	chr5	50825790	50825790	+	10827	-18006	rs26072	chr5	50807784	50807784	108	127.828	0.946668	1747.53	1.8651e-07	0.223298	-0.4459	0.00019998	4.42298e-05
dmr1045589	chr5	50854447	50854446	+	11033	259921	rs13185352	chr5	51114367	51114367	108	73.8176	1.18647	1791.04	6.85194e-07	0.204941	2.45491	0.0422958	0.0398337
dmr1045635	chr5	50945719	50945718	+	11766	169383	rs17221836	chr5	51115101	51115101	108	82.7297	0.726713	5150	2.76949e-08	0.249533	2.38251	0.0464954	0.026759
dmr1045656	chr5	50997623	50997784	+	12094	5806	rs28407800	chr5	51003590	51003590	108	118.821	1.04102	2457.01	1.26407e-09	0.290297	-0.318807	9.999e-05	2.50628e-07
dmr104570	chr1	229666577	229666576	+	14821	471863	rs6675914	chr1	230138439	230138439	108	86.2945	0.794774	2936.58	2.29557e-07	0.220394	-0.746936	0.0315968	0.0300411
dmr1045711	chr5	51171844	51171843	+	12974	9365	rs116626051	chr5	51181208	51181208	108	79.5762	0.651004	4775.24	1.34801e-09	0.289469	-2.98891	0.0154985	0.0120233
dmr1045712	chr5	51172777	51172776	+	12974	-773650	rs16879125	chr5	50399127	50399127	108	129.189	0.958111	4172.93	5.26008e-05	0.141098	-12.7271	0.0513949	0.04606
dmr1045739	chr5	51248339	51248338	+	12732	317896	rs115758237	chr5	51566234	51566234	108	54.3375	1.06992	6981.23	1.3994e-10	0.318095	1.68024	0.0455954	0.0296223
dmr1045748	chr5	51276111	51276111	+	12653	-87550	rs6881635	chr5	51188561	51188561	108	110.13	0.896106	3857.23	1.13108e-07	0.230256	0.268528	0.00119988	0.000783894
dmr1045751	chr5	51283810	51283810	+	12646	-105841	rs4342280	chr5	51177969	51177969	108	117.914	0.995179	2674.97	1.43276e-05	0.160629	0.260551	0.0170983	0.0156759
dmr1045830	chr5	51544266	51544266	+	12673	-92598	rs10939963	chr5	51451668	51451668	108	118.03	0.943577	1434.17	1.73045e-07	0.224344	-0.422944	0.00019998	0.000117165
dmr1045836	chr5	51576253	51576253	+	12716	110067	rs4312833	chr5	51686320	51686320	108	104.288	0.950099	1604.2	7.74312e-06	0.169754	0.268226	0.0223978	0.0220524
dmr1045864	chr5	51642197	51642196	+	12761	-75932	rs113858556	chr5	51566265	51566265	108	102.916	1.05613	2743.21	2.57253e-06	0.185899	2.15643	0.0106989	0.00921427
dmr1045927	chr5	51835471	51835471	+	13100	-19422	rs60293368	chr5	51816049	51816049	108	114.507	0.897176	4714.57	1.14594e-06	0.197583	-0.282161	0.00649935	0.00493006
dmr1045934	chr5	51852992	51852992	+	13133	99983	rs9687476	chr5	51952975	51952975	108	33.5496	1.55101	1497.89	2.05663e-13	0.394534	0.364158	0.0192981	0.0110769
dmr1045939	chr5	51874673	51874672	+	13120	-759572	rs17221836	chr5	51115101	51115101	108	73.5012	0.700331	3624.83	2.25786e-10	0.312141	2.81132	0.00849915	0.00627016
dmr1045993	chr5	52018656	52018655	+	13174	39806	rs6880503	chr5	52058461	52058461	108	114.56	0.956112	1541.83	1.24595e-08	0.260282	-0.357466	9.999e-05	1.19135e-05
dmr1046014	chr5	52095681	52095680	+	13239	915080	rs152089	chr5	53010760	53010760	108	100.828	0.889305	2494.22	6.50253e-06	0.172329	5.03316	0.0558944	0.0494512
dmr1046054	chr5	52220582	52220581	+	13306	828624	rs2075614	chr5	53049205	53049205	108	108.338	0.985707	2885.74	6.52428e-06	0.17228	-0.528151	0.0216978	0.0192242
dmr1046082	chr5	52313104	52313103	+	13423	764877	rs3212603	chr5	53077980	53077980	108	118.568	0.947498	1994.46	2.09603e-05	0.15495	-0.699719	0.0233977	0.0206858
dmr1046102	chr5	52376754	52376753	+	13465	290179	rs11952014	chr5	52666932	52666932	108	98.5922	0.895698	1533.05	4.2052e-07	0.211872	-0.625041	0.00539946	0.00408827
dmr1046114	chr5	52401350	52401349	+	13527	927425	rs150929198	chr5	53328774	53328774	108	37.2621	1.40034	3270.02	1.71908e-12	0.370601	24.4982	0.0343966	0.0386688
dmr1046135	chr5	52457069	52457069	+	13517	-1329	rs12109081	chr5	52455740	52455740	108	119.296	0.952755	1621.8	7.86888e-09	0.266402	-0.513724	9.999e-05	3.99844e-06
dmr1046144	chr5	52497232	52497231	+	13498	434289	rs923835	chr5	52931520	52931520	108	116.849	0.971754	1979.58	3.71285e-05	0.146361	0.450808	0.0388961	0.0384767
dmr1046180	chr5	52591099	52591098	+	13591	216224	rs140727705	chr5	52807322	52807326	108	96.0188	0.85311	4589.37	2.08601e-08	0.253363	-0.753216	0.00339966	0.00183754
dmr1046184	chr5	52593882	52593881	+	13588	28339	rs830869	chr5	52622220	52622220	108	107.631	0.961644	1391.71	6.53968e-06	0.172246	-0.313828	0.0135986	0.0114141
dmr1046242	chr5	52741950	52741949	+	13909	973792	rs149960950	chr5	53715741	53715741	108	46.2059	1.05877	7001.59	2.81522e-16	0.463364	2.33184	0.00889911	0.000422994
dmr1046289	chr5	52840510	52840509	+	13918	-71167	rs72754549	chr5	52769343	52769343	108	114.476	1.00642	3881.85	1.22822e-05	0.16292	1.9612	0.0265973	0.0250944
dmr1046304	chr5	52887907	52887906	+	13863	831802	rs149191202	chr5	53719708	53719708	108	87.3703	0.877559	5895.23	2.00002e-07	0.222323	2.23158	0.0480952	0.0297261
dmr1046388	chr5	53050366	53050366	+	13891	6637	rs3212527	chr5	53057003	53057003	108	118.927	0.996607	3116.77	2.8791e-06	0.184261	-0.29031	0.00349965	0.00287682
dmr1046531	chr5	53355648	53355647	+	13872	-466700	rs7729490	chr5	52888948	52888948	108	116.142	0.925371	1587.22	7.53033e-06	0.170166	0.415478	0.010099	0.00820374
dmr1046533	chr5	53360468	53360467	+	13885	-106059	rs153618	chr5	53254409	53254409	108	116.089	0.947171	2552.16	3.58424e-07	0.214129	-0.334932	0.00059994	0.000520213
dmr1046622	chr5	53567666	53567665	+	14266	-754248	rs56356805	chr5	52813418	52813418	108	102.969	0.946825	1729.2	1.1615e-05	0.16375	-0.611165	0.0436956	0.0388747
dmr1046675	chr5	53666805	53666805	+	14425	69155	rs269409	chr5	53735960	53735960	108	116.29	0.96842	1959.69	5.22621e-07	0.208792	-0.391231	0.00039996	0.000486963
dmr1046699	chr5	53709590	53709589	+	14429	8470	rs256105	chr5	53718059	53718059	108	101.725	0.847542	4588.65	1.7193e-06	0.191739	-0.248505	0.0373963	0.0312764
dmr1046803	chr5	53920162	53920162	+	14476	-188	rs7721753	chr5	53919974	53919974	108	123.915	0.958825	4781.88	1.37308e-07	0.227565	-0.371791	9.999e-05	0.000118297
dmr1046810	chr5	53939428	53939427	+	14521	-1178	rs3839227	chr5	53938249	53938250	108	89.6379	0.896256	5427.38	2.69365e-08	0.249909	0.384685	0.00809919	0.00438217
dmr1046816	chr5	53951656	53951655	+	14503	-832840	rs4555727	chr5	53118816	53118816	108	62.9016	0.684456	8684.85	4.9281e-11	0.330916	-0.838751	0.0451955	0.028385
dmr1046820	chr5	53970657	53970656	+	14572	976935	rs10069754	chr5	54947591	54947591	108	48.368	1.11724	5999.87	1.31253e-14	0.424243	-0.442011	0.00269973	0.000727346
dmr1046906	chr5	54145970	54145969	+	14676	252672	rs185803152	chr5	54398641	54398641	108	86.3156	0.965678	5516.16	4.95059e-07	0.209561	2.72323	0.0457954	0.0431753
dmr1046963	chr5	54279989	54279988	+	14541	707030	rs1508892	chr5	54987018	54987018	108	114.95	0.960866	1601.55	5.48049e-06	0.174845	-0.325134	0.00539946	0.00548421
dmr1047023	chr5	54380065	54380064	+	14411	18577	rs185803152	chr5	54398641	54398641	108	86.8008	0.976679	6123.61	4.44453e-07	0.211089	2.74494	0.0462954	0.0398179
dmr104702	chr1	229911583	229911582	+	14967	981212	rs57123702	chr1	230892794	230892794	108	61.0348	0.700161	5398.74	3.83312e-11	0.333968	26.9303	0.0383962	0.0221556
dmr1047031	chr5	54397558	54397557	+	14343	-434991	rs697114	chr5	53962567	53962567	108	119	0.937387	2228.62	1.39765e-05	0.160999	0.302771	0.0172983	0.0153128
dmr1047082	chr5	54468105	54468104	+	14260	43099	rs6889276	chr5	54511203	54511203	108	102.705	0.891036	2733.32	1.2757e-06	0.196041	0.237543	0.0148985	0.0114766
dmr1047119	chr5	54520122	54520122	+	14195	2728	rs2059215	chr5	54522850	54522850	108	118.579	0.947055	3060.77	9.14299e-06	0.167298	-0.268086	0.0151985	0.0131908
dmr1047255	chr5	54703278	54703277	+	14273	267976	rs17346581	chr5	54971253	54971253	108	68.6918	0.716315	4140.49	2.25438e-10	0.312161	-0.812978	0.0147985	0.0118915
dmr1047295	chr5	54777098	54777098	+	14124	42178	rs398084125	chr5	54819276	54819276	108	100.522	0.919534	2175.47	7.19962e-11	0.326286	0.323641	9.999e-05	2.28954e-06
dmr1047326	chr5	54813130	54813129	+	14071	-246129	rs72750066	chr5	54567001	54567001	108	68.6707	0.656134	17489	5.08511e-11	0.330534	2.99074	0.0525947	0.0242423
dmr1047337	chr5	54827332	54827331	+	14032	2418	rs9968754	chr5	54829749	54829749	108	89.7117	0.829569	5281.39	8.24748e-14	0.404561	-0.385009	9.999e-05	1.00437e-06
dmr1047415	chr5	54979930	54979929	+	13929	-14527	rs142030323	chr5	54965396	54965403	108	40.9641	1.08331	398.042	4.52923e-10	0.30339	-1.68081	0.00919908	0.0380576
dmr1047426	chr5	55006147	55006146	+	13825	560639	rs34386926	chr5	55566785	55566785	108	34.1719	1.05701	6647.71	7.7463e-16	0.453317	-0.263917	0.0463954	0.0341531
dmr1047429	chr5	55015158	55015158	+	13810	29	rs4437336	chr5	55015187	55015187	108	121.247	0.946467	2802.12	5.97184e-09	0.270054	-0.437614	9.999e-05	4.06447e-06
dmr1047446	chr5	55051847	55051846	+	13813	-86444	rs142030323	chr5	54965396	54965403	108	45.0141	1.28823	596.654	4.78163e-09	0.272984	-1.68685	0.0184982	0.0411444
dmr1047453	chr5	55075057	55075056	+	13778	-109654	rs142030323	chr5	54965396	54965403	108	42.7992	1.36147	499.979	3.41384e-09	0.277405	-1.69753	0.0137986	0.035917
dmr1047496	chr5	55181733	55181732	+	13928	870668	rs9292109	chr5	56052400	56052400	108	112.598	0.937053	2952.79	2.02219e-05	0.155486	-0.564119	0.0509949	0.0489631
dmr1047499	chr5	55190489	55190488	+	13980	-655987	rs111671630	chr5	54534502	54534502	108	77.298	1.0975	2516.89	2.14531e-07	0.221342	-1.94031	0.00809919	0.0196195
dmr1047511	chr5	55217136	55217135	+	13980	895057	rs321777	chr5	56112192	56112192	108	92.5699	0.92135	1396.63	1.71715e-06	0.191757	-0.802563	0.0188981	0.0191664
dmr1047549	chr5	55340533	55340532	+	14016	214357	rs6450316	chr5	55554889	55554889	108	76.9605	0.961669	12088.7	3.95817e-10	0.305092	0.272036	0.0111989	0.00207404
dmr1047552	chr5	55351616	55351615	+	14027	50827	rs230786	chr5	55402442	55402442	108	77.9098	0.828092	1510.69	1.79101e-16	0.467794	0.427629	9.999e-05	1.22971e-07
dmr1047563	chr5	55375321	55375320	+	14035	27122	rs230786	chr5	55402442	55402442	108	86.4105	0.879954	1477.15	5.59136e-09	0.270923	0.396082	0.00139986	0.000777867
dmr1047571	chr5	55394144	55394143	+	14095	100153	rs10062627	chr5	55494296	55494296	108	88.2668	0.87166	5696.72	6.60879e-16	0.454906	-0.467477	9.999e-05	2.32645e-08
dmr1047576	chr5	55412142	55412141	+	14054	-929367	rs6864272	chr5	54482775	54482775	108	120.93	0.943733	2824.19	2.05424e-05	0.155251	-0.402823	0.0245975	0.0234813
dmr1047586	chr5	55432889	55432888	+	13932	-467486	rs142030323	chr5	54965396	54965403	108	43.5691	1.24985	487.428	3.2717e-09	0.277961	-1.69068	0.0155984	0.0401142
dmr1047659	chr5	55576429	55576428	+	13979	-943529	rs10039313	chr5	54632900	54632900	108	102.948	1.21387	4234.47	3.45462e-06	0.181604	-2.68966	0.00989901	0.0100016
dmr1047710	chr5	55641470	55641469	+	13964	96993	rs4865982	chr5	55738462	55738462	108	55.1813	1.37358	5794.36	1.11931e-10	0.320858	-0.403777	0.00509949	0.0049272
dmr1047769	chr5	55726889	55726888	+	13823	411717	rs6876431	chr5	56138605	56138605	108	110.953	0.9132	2102.42	1.06605e-06	0.19862	-0.453655	0.00419958	0.00288625
dmr1047862	chr5	55955328	55955328	+	13468	33793	rs10075152	chr5	55989121	55989121	108	110.605	0.950039	1444.46	7.2665e-06	0.170692	-0.50034	0.0124988	0.0105164
dmr1047872	chr5	55977461	55977460	+	13402	689869	rs17416494	chr5	56667329	56667329	108	112.177	0.937906	2377.58	3.46784e-08	0.246482	0.457286	0.00029997	8.56179e-05
dmr1047925	chr5	56059573	56059581	+	13450	931914	rs75626098	chr5	56991495	56991495	108	98.8875	1.16322	3123.8	9.25366e-07	0.200649	-0.74609	0.00289971	0.00352608
dmr1047955	chr5	56104767	56104766	+	13400	491590	rs76452300	chr5	56596356	56596356	108	125.212	0.950305	3088.82	4.75021e-05	0.142641	1.97552	0.0470953	0.0430999
dmr1047958	chr5	56107696	56107695	+	13394	919979	rs62356630	chr5	57027674	57027674	108	117.629	0.944139	2370.71	3.98134e-06	0.179531	-0.754556	0.00539946	0.00489989
dmr1047	chr1	1794574	1794573	+	15148	351254	rs9442616	chr1	2145827	2145827	108	57.0902	0.540088	2670.05	1.23469e-12	0.374391	2.05479	0.0185981	0.0219926
dmr1048075	chr5	56292836	56292835	+	13346	744771	rs10940523	chr5	57037606	57037606	108	105.374	0.919409	1962.83	6.80703e-06	0.171655	-0.663405	0.0266973	0.0245713
dmr1048150	chr5	56411349	56411349	+	13505	20000	rs590575	chr5	56431349	56431349	108	120.298	0.953912	2441.51	3.21639e-07	0.215655	0.329143	0.00059994	0.000254948
dmr1048152	chr5	56415404	56415403	+	13528	-1494	rs285996	chr5	56413910	56413910	108	126.562	0.933356	3019.87	4.55513e-05	0.143275	0.235151	0.0427957	0.0389003
dmr1048201	chr5	56482224	56482223	+	13586	-529109	rs11574777	chr5	55953115	55953115	108	94.9535	0.925823	2214.95	1.07669e-07	0.230938	84.9106	0.00349965	0.0023537
dmr1048296	chr5	56610046	56610045	+	13693	386256	rs57355175	chr5	56996301	56996301	108	33.5285	1.09257	6488.68	5.05067e-22	0.579142	-0.725021	0.00569943	0.000274602
dmr1048364	chr5	56727781	56727781	+	13455	240516	rs832401	chr5	56968297	56968297	108	85.166	0.973653	4037.06	3.21003e-08	0.247531	0.186076	0.00739926	0.00435702
dmr1048420	chr5	56841343	56841342	+	13627	-132167	rs4699990	chr5	56709176	56709176	108	97.527	0.946029	1661.21	2.96942e-13	0.390458	-0.401337	9.999e-05	1.95092e-08
dmr1048437	chr5	56867960	56867959	+	13651	113223	rs7721255	chr5	56981182	56981182	108	120.72	0.952969	2063.45	1.63297e-06	0.192483	-0.352852	0.00169983	0.0011688
dmr1048449	chr5	56901904	56901903	+	13710	-165909	rs17432750	chr5	56735995	56735995	108	61.6676	0.589154	6006.89	9.78779e-13	0.377037	-0.79359	0.0174983	0.0118638
dmr1048556	chr5	57077817	57077817	+	14034	1833	rs831824	chr5	57079650	57079650	108	124.696	0.943212	2866.48	4.00428e-07	0.212564	-0.317999	0.00039996	0.000246528
dmr1048577	chr5	57120322	57120321	+	14122	828277	rs56786509	chr5	57948598	57948598	108	71.6871	0.805568	2544.89	2.19856e-08	0.252654	21.8014	0.0353965	0.0330592
dmr1048703	chr5	57393819	57393818	+	14060	914403	rs1202497	chr5	58308221	58308221	108	61.8891	0.731232	5193.88	2.13662e-10	0.312831	-0.712601	0.0574943	0.0326197
dmr1048808	chr5	57622858	57622858	+	13834	945	rs2910495	chr5	57623803	57623803	108	119.327	0.950733	1954.3	4.90405e-08	0.241757	-0.442608	0.00019998	3.32279e-05
dmr1048839	chr5	57688798	57688798	+	13796	-2061	rs7719947	chr5	57686737	57686737	108	116.617	0.946977	2233.56	5.92886e-12	0.356229	-0.430814	9.999e-05	5.66755e-09
dmr1048845	chr5	57699823	57699822	+	13775	40572	rs12520986	chr5	57740394	57740394	108	90.0387	0.956089	1763.98	1.63168e-08	0.256668	-0.342193	0.00059994	0.000642635
dmr1048918	chr5	57838323	57838322	+	13973	270916	rs16887822	chr5	58109238	58109238	108	70.991	0.593932	12813.5	2.97462e-12	0.364274	-0.441418	0.0119988	0.00719301
dmr1048961	chr5	57912468	57912468	+	14077	127171	rs13160441	chr5	58039639	58039639	108	103.222	0.861474	3652.66	4.75551e-07	0.210131	0.237512	0.00949905	0.00729368
dmr1048978	chr5	57948406	57948406	+	14075	704	rs1948276	chr5	57949110	57949110	108	112.366	0.893952	3672.21	8.40262e-08	0.234364	0.303455	0.00089991	0.000442425
dmr10489	chr1	13430016	13430015	+	12116	722693	rs111510823	chr1	14152708	14152708	108	89.8277	1.18638	3590.71	1.75085e-06	0.191476	-2.82897	0.0263974	0.0238277
dmr1049005	chr5	57990203	57990202	+	14021	48018	rs1387641	chr5	58038220	58038220	108	98.3813	0.896994	2217.97	1.57334e-07	0.225671	0.292032	0.00319968	0.00258382
dmr1049177	chr5	58365972	58365971	+	14181	1418	rs244702	chr5	58367389	58367389	108	113.516	0.954694	1594.89	2.4038e-07	0.219748	-0.36199	0.00029997	0.000283742
dmr1049238	chr5	58488790	58488789	+	14360	326851	rs12188672	chr5	58815640	58815640	108	108.643	0.96849	2061.84	1.02521e-05	0.165602	-0.774307	0.0246975	0.0225736
dmr1049252	chr5	58538469	58538468	+	14286	-987771	rs141995786	chr5	57550698	57550698	108	101.725	0.978657	2619.33	6.44015e-07	0.205823	3.10345	0.00479952	0.00406039
dmr1049271	chr5	58582094	58582093	+	14276	923664	rs16889913	chr5	59505757	59505757	108	17.4973	2.9319	1484.5	6.73022e-19	0.519627	0.72813	0.00669933	0.026996
dmr1049282	chr5	58622864	58622863	+	14304	12706	rs292986	chr5	58635569	58635569	108	108.021	0.966026	1759.76	2.13781e-12	0.368093	0.463555	9.999e-05	7.33905e-09
dmr10492	chr1	13431448	13431447	+	12117	-603101	rs2637934	chr1	12828347	12828347	108	99.4359	1.03259	3843.03	4.26998e-07	0.211656	-0.310537	0.00609939	0.00390112
dmr1049346	chr5	58733293	58733292	+	14246	162222	rs76013416	chr5	58895514	58895514	108	39.4348	0.79613	18108	3.28371e-19	0.525918	-0.99736	0.0333967	0.00526019
dmr1049377	chr5	58807560	58807560	+	14109	68375	rs152694	chr5	58875935	58875935	108	101.64	0.966024	2944.4	1.65943e-10	0.315979	0.555234	9.999e-05	2.68102e-06
dmr1049428	chr5	58894627	58894627	+	13991	518986	rs258127	chr5	59413613	59413613	108	116.184	0.936159	2130.27	3.43365e-05	0.147539	-0.674231	0.0485951	0.0458119
dmr1049432	chr5	58897085	58897084	+	13978	338844	rs10064893	chr5	59235928	59235928	108	63.1652	0.713816	13209.2	3.81759e-12	0.361375	9.12919	0.0272973	0.0106425
dmr104947	chr1	230247739	230247738	+	14516	-830043	rs12122289	chr1	229417696	229417696	108	117.619	0.985761	2632.27	1.86651e-05	0.156684	-0.61044	0.0225977	0.0218997
dmr1049521	chr5	59061749	59061748	+	13584	-4423	rs1498600	chr5	59057326	59057326	108	112.862	0.958671	1590.9	6.87652e-06	0.171505	-0.307231	0.010299	0.00845376
dmr1049534	chr5	59093524	59093584	+	13490	-207483	rs159728	chr5	58886041	58886041	108	116.406	0.969516	3566.15	1.85771e-05	0.156755	0.237194	0.0353965	0.0346487
dmr1049543	chr5	59122015	59122014	+	13412	-865962	rs28525674	chr5	58256053	58256053	108	64.2832	1.04922	6635.78	7.6697e-09	0.266742	1.90555	0.0636936	0.0472621
dmr1049549	chr5	59133754	59133753	+	13375	-4085	rs1551938	chr5	59129669	59129669	108	115.879	0.965856	1702.4	5.67422e-06	0.174335	-0.317477	0.00609939	0.00535435
dmr1049586	chr5	59198088	59198087	+	13262	818096	rs796160280	chr5	60016183	60016185	108	59.4844	0.693222	1525.21	1.42486e-13	0.398581	-23.4637	0.00239976	0.00139065
dmr1049648	chr5	59351502	59351501	+	13042	25573	rs244585	chr5	59377074	59377074	108	103.581	0.956217	1447.04	3.74841e-17	0.482842	-0.458588	9.999e-05	8.63841e-13
dmr1049688	chr5	59415881	59415881	+	12901	-20793	rs13154828	chr5	59395088	59395088	108	121.384	0.944849	2432.95	6.60918e-08	0.237668	-0.466475	9.999e-05	4.5424e-05
dmr1049751	chr5	59562981	59562980	+	12612	49448	rs295969	chr5	59612428	59612428	108	122.65	0.95267	3163.38	2.9306e-06	0.184003	0.259107	0.00339966	0.00269466
dmr1049758	chr5	59578517	59578516	+	12535	-738804	rs213877	chr5	58839713	58839713	108	115.003	0.964208	2386.49	1.50314e-05	0.159915	-0.497256	0.0225977	0.0219403
dmr1049775	chr5	59619610	59619609	+	12438	-43566	rs294500	chr5	59576044	59576044	108	87.0117	0.962389	1098.66	7.48565e-15	0.43013	-0.455288	9.999e-05	7.06389e-09
dmr1049823	chr5	59761226	59761225	+	12189	298329	rs3857299	chr5	60059554	60059554	108	107.104	0.974283	2714.96	2.75577e-06	0.184898	-0.623042	0.0114989	0.00937473
dmr1049864	chr5	59855364	59855363	+	12014	-358079	rs56327955	chr5	59497283	59497285	108	84.6914	0.980713	2941.61	4.80195e-07	0.209993	-0.578917	0.0334967	0.0263854
dmr1049879	chr5	59906461	59906461	+	11970	-10676	rs159616	chr5	59895785	59895785	108	118.009	0.962186	1566.75	1.32127e-07	0.2281	0.336567	9.999e-05	8.00037e-05
dmr1049932	chr5	60091240	60091240	+	11760	96944	rs2962971	chr5	60188184	60188184	108	112.852	0.94723	1556.1	5.15508e-12	0.357868	0.389444	9.999e-05	7.76257e-09
dmr1049946	chr5	60136645	60136644	+	11672	-900717	rs10064893	chr5	59235928	59235928	108	91.5574	1.0438	3177.42	5.17836e-07	0.208923	8.55802	0.0135986	0.00980984
dmr1050046	chr5	60394267	60394266	+	11135	-458731	rs73101372	chr5	59935536	59935536	108	37.3992	1.83905	3793.88	1.08736e-11	0.349075	6.53271	0.020198	0.0409914
dmr1050077	chr5	60458554	60458553	+	10893	-637289	rs111640105	chr5	59821265	59821265	108	74.4082	0.92213	41824.1	4.71572e-10	0.30288	3.42358	0.039596	0.0148055
dmr1050079	chr5	60463832	60463831	+	10866	203826	rs79421889	chr5	60667657	60667659	108	120.023	1.00373	4077.4	2.74513e-05	0.150905	0.258758	0.0441956	0.0385719
dmr1050167	chr5	60744910	60744909	+	10967	558374	rs73105361	chr5	61303283	61303283	108	20.5348	1.82833	1923.97	1.34205e-19	0.533648	-0.772581	0.00339966	0.0215914
dmr1050436	chr5	61564320	61564320	+	11039	304	rs1423326	chr5	61564624	61564624	108	118.526	0.928138	1692.02	1.19042e-06	0.197036	-0.364211	0.00189981	0.00106437
dmr1050441	chr5	61570539	61570538	+	11042	171483	rs61655428	chr5	61742021	61742021	108	52.418	1.31118	3238.84	4.39345e-11	0.332312	-0.427182	0.0156984	0.00343859
dmr1050475	chr5	61631564	61631563	+	11107	-396656	rs192035584	chr5	61234908	61234908	108	47.5664	1.27332	467.146	1.0093e-08	0.263093	-45.2795	0.0145985	0.0283605
dmr1050497	chr5	61678063	61678063	+	11208	24789	rs11748959	chr5	61702852	61702852	108	107.135	0.922665	5690.65	8.24814e-08	0.23462	-0.64143	0.0019998	0.000977265
dmr1050499	chr5	61680415	61680414	+	11222	-15515	rs36033	chr5	61664900	61664900	108	109.782	0.904131	1942.92	3.89627e-15	0.436901	-0.589312	9.999e-05	5.72054e-11
dmr1050533	chr5	61750660	61750660	+	11284	1331	rs1446001	chr5	61751991	61751991	108	101.545	0.950126	1064.38	3.04892e-07	0.216408	-0.489893	0.00159984	0.00107291
dmr1050579	chr5	61842637	61842636	+	11493	-974619	rs6885989	chr5	60868018	60868018	108	89.4797	0.982892	3857.45	1.10582e-06	0.198095	-0.376925	0.049995	0.0376547
dmr1050670	chr5	62089004	62089003	+	11636	400646	rs26643	chr5	62489649	62489649	108	31.2609	1.91969	591.537	6.01461e-12	0.356061	0.741495	0.00889911	0.0109108
dmr1050695	chr5	62142577	62142576	+	11734	14200	rs10068423	chr5	62156776	62156776	108	117.967	0.94559	1271.25	4.6483e-06	0.177262	-0.455365	0.00339966	0.00306019
dmr1050715	chr5	62194034	62194033	+	11852	884527	rs60838536	chr5	63078560	63078560	108	36.007	1.34665	1791.98	1.68754e-14	0.42159	-0.682354	0.0184982	0.00381654
dmr1050726	chr5	62213261	62213260	+	11832	917387	rs148951731	chr5	63130647	63130647	108	30.4699	0.744327	215.625	1.89306e-14	0.420372	71.0454	0.0157984	0.0385296
dmr1050795	chr5	62369489	62369488	+	12184	-7569	rs247269	chr5	62361920	62361920	108	120.161	0.93234	1219	2.47668e-05	0.15245	-0.363369	0.0166983	0.0146297
dmr1050882	chr5	62588513	62588512	+	12879	689433	rs183726774	chr5	63277945	63277945	108	73.5539	1.12185	2057.31	1.11381e-07	0.230469	2.66217	0.0206979	0.0148612
dmr1050895	chr5	62624388	62624387	+	12881	-993917	rs41183	chr5	61630471	61630471	108	38.4223	1.2174	372.005	2.0767e-11	0.341358	-5.7241	0.00429957	0.0102275
dmr1050906	chr5	62650280	62650279	+	12874	728936	rs139788442	chr5	63379215	63379215	108	28.3922	0.988984	141.348	1.43822e-12	0.372647	-1.04869	0.00969903	0.0444357
dmr1050931	chr5	62707794	62707793	+	12831	-738661	rs142737315	chr5	61969133	61969133	108	81.1477	1.18842	1236.8	3.84971e-06	0.180022	-101.489	0.0232977	0.0422286
dmr1050968	chr5	62793765	62793764	+	12768	17687	rs1874183	chr5	62811451	62811451	108	99.9527	0.895354	1979.03	9.51052e-09	0.263884	-0.317753	0.00079992	0.000190719
dmr1050982	chr5	62817943	62817943	+	12732	-35227	rs2642734	chr5	62782716	62782716	108	119.844	0.953199	1423.08	2.07943e-05	0.155069	-0.370249	0.0173983	0.0130592
dmr1050983	chr5	62821102	62821101	+	12738	294991	rs113053792	chr5	63116092	63116092	108	116.438	0.941204	1067.17	5.58455e-05	0.140192	-2.89595	0.0419958	0.0377288
dmr105113	chr1	230468358	230468358	+	14399	510	rs11122521	chr1	230468868	230468868	108	120.361	0.976545	5095.52	8.12686e-07	0.202506	0.328957	0.00149985	0.00115438
dmr1051154	chr5	63273904	63273903	+	12499	-4598	rs419901	chr5	63269306	63269306	108	115.741	0.94365	1134.42	3.98481e-05	0.145295	-0.271341	0.0316968	0.0297739
dmr1051255	chr5	63554331	63554331	+	12315	147789	rs2174167	chr5	63702120	63702120	108	123.04	0.941564	1956.68	2.29487e-06	0.187557	0.325144	0.00289971	0.0013675
dmr1051298	chr5	63657103	63657102	+	12406	-879812	rs1845526	chr5	62777291	62777291	108	115.277	0.937357	920.589	4.89578e-06	0.176502	-0.405715	0.00419958	0.00324618
dmr1051384	chr5	63884312	63884312	+	12081	212236	rs384161	chr5	64096548	64096548	108	60.0434	1.14955	1445.34	1.74867e-11	0.343417	0.404457	0.00039996	0.000258041
dmr1051397	chr5	63924649	63924649	+	12111	5683	rs358528	chr5	63930332	63930332	108	118.589	0.958923	1228.31	9.37742e-06	0.166923	-0.337463	0.00569943	0.00533022
dmr1051408	chr5	63960741	63960740	+	12066	262201	rs139694794	chr5	64222941	64222943	108	105.437	0.882022	4543.31	5.41301e-06	0.175027	-1.56704	0.0648935	0.0492671
dmr1051433	chr5	64085844	64085843	+	12090	-313594	rs398022	chr5	63772250	63772250	108	120.002	0.958761	1652.64	1.21433e-05	0.163089	0.291027	0.00869913	0.00819069
dmr1051454	chr5	64145585	64145584	+	12089	-766018	rs10066769	chr5	63379567	63379567	108	69.7992	1.05687	2475.4	2.18138e-08	0.25276	-0.821202	0.0249975	0.0132817
dmr1051455	chr5	64146148	64146147	+	12086	-49600	rs384161	chr5	64096548	64096548	108	89.1844	0.862725	2486.71	1.23533e-10	0.319639	0.395758	0.00019998	6.24828e-05
dmr1051628	chr5	64652735	64652734	+	11290	-1182	rs10061707	chr5	64651553	64651553	108	125.993	0.906735	3969.59	9.76289e-06	0.166326	0.182752	0.0149985	0.0115306
dmr1051636	chr5	64675870	64675870	+	11261	-1691	rs73759353	chr5	64674179	64674179	108	86.1152	0.75622	2704.31	3.06632e-07	0.216328	-0.643939	0.0458954	0.0411187
dmr1051658	chr5	64732714	64732714	+	11141	-59248	rs6874043	chr5	64673466	64673466	108	48.0516	1.3564	1498.15	1.3519e-11	0.346487	-0.575981	0.00419958	0.0016493
dmr10516	chr1	13454074	13454204	+	12234	2241	rs3845603	chr1	13456445	13456445	108	102.853	0.980642	3881.58	1.04997e-06	0.198838	-0.264055	0.0128987	0.00814764
dmr1051728	chr5	64977191	64977191	+	11356	-19955	rs28492766	chr5	64957236	64957236	108	124.042	0.93056	1658.76	3.17675e-13	0.389706	-0.530483	9.999e-05	5.62614e-11
dmr1051751	chr5	65043527	65043526	+	11500	179738	rs61492617	chr5	65223264	65223264	108	41.0801	1.35738	1814.73	3.34527e-12	0.362911	0.669259	0.0141986	0.00828948
dmr1051772	chr5	65087098	65087097	+	11580	961097	rs72770218	chr5	66048194	66048194	108	78.3527	0.784379	4190.42	1.33179e-08	0.259391	-0.894171	0.0305969	0.0183366
dmr1051784	chr5	65110190	65110189	+	11572	-671117	rs11955926	chr5	64439073	64439073	108	120.677	0.915246	1029.83	5.97145e-05	0.139177	-0.315985	0.0358964	0.0318898
dmr1051790	chr5	65118197	65118196	+	11598	104231	rs7707398	chr5	65222427	65222427	108	84.1535	0.878639	2729.94	2.75178e-07	0.21785	-1.15017	0.0339966	0.0271768
dmr1051845	chr5	65206346	65206345	+	11708	-43896	rs10805393	chr5	65162450	65162450	108	122.323	1.01141	2168.65	6.12786e-05	0.138784	0.282409	0.0419958	0.0404675
dmr1051890	chr5	65342460	65342459	+	12051	705735	rs72770218	chr5	66048194	66048194	108	76.0852	0.728988	4605.85	9.3796e-09	0.264069	-0.874538	0.0421958	0.0286569
dmr1051967	chr5	65558106	65558105	+	12432	682420	rs13158904	chr5	66240525	66240525	108	91.9793	0.825801	3116.49	3.65562e-07	0.213851	-0.831948	0.0249975	0.0205773
dmr1051970	chr5	65565444	65565443	+	12449	192878	rs34983	chr5	65758321	65758321	108	113.231	0.944066	1398.87	8.39843e-07	0.202036	-0.663652	0.00139986	0.000982732
dmr1052010	chr5	65655984	65655983	+	12676	-519668	rs144671077	chr5	65136314	65136316	108	84.702	0.679565	6749.66	5.69755e-08	0.239705	77.3002	0.0734927	0.0497346
dmr1052103	chr5	65871970	65871969	+	12961	-26175	rs2367843	chr5	65845795	65845795	108	115.225	0.941622	1543.04	1.34193e-08	0.259289	-0.369374	9.999e-05	1.39251e-05
dmr1052149	chr5	65958468	65958486	+	13199	-522663	rs144385011	chr5	65435805	65435805	108	79.1965	0.962917	11790.7	1.06697e-09	0.292475	0.805134	0.0116988	0.00270957
dmr1052160	chr5	65984576	65984576	+	13219	-927345	rs62371022	chr5	65057231	65057231	108	44.2336	0.868003	23063	9.04582e-23	0.592252	-0.37627	0.00389961	4.17892e-05
dmr1052201	chr5	66098092	66098091	+	13184	35256	rs55923578	chr5	66133347	66133347	108	54.5484	1.25683	7714.95	1.59381e-11	0.344525	1.6682	0.0119988	0.00393371
dmr1052241	chr5	66198355	66198354	+	13117	174239	rs76959527	chr5	66372593	66372593	108	84.4277	1.26098	3976.16	3.494e-07	0.214489	-1.33784	0.00779922	0.00901047
dmr1052252	chr5	66233685	66233685	+	13156	-13861	rs154824	chr5	66219824	66219824	108	121.806	0.940404	1715.88	4.48882e-10	0.303503	-0.404648	9.999e-05	1.65235e-07
dmr1052258	chr5	66240525	66240524	+	13156	322778	rs10060367	chr5	66563302	66563302	108	101.25	0.843683	5753.65	2.20637e-06	0.188128	-0.636103	0.0623938	0.0488288
dmr1052285	chr5	66285688	66285687	+	13165	277615	rs10060367	chr5	66563302	66563302	108	80.2723	0.875203	2970.25	1.16871e-07	0.229802	-0.587863	0.0322968	0.0262146
dmr1052423	chr5	66548591	66548590	+	13233	21147	rs10078456	chr5	66569737	66569737	108	77.7094	0.839616	1468.01	1.06927e-07	0.231034	-0.645805	0.0206979	0.0217079
dmr1052424	chr5	66549169	66549168	+	13230	230876	rs78139179	chr5	66780044	66780044	108	115.773	1.06641	4476.79	1.03932e-05	0.165399	-2.56687	0.0183982	0.0166403
dmr1052463	chr5	66618182	66618181	+	13318	153294	rs26390	chr5	66771475	66771475	108	91.6102	0.914314	1476.44	1.31426e-07	0.228173	-0.809672	0.0029997	0.00311693
dmr1052563	chr5	66854600	66854599	+	13641	72461	rs6862582	chr5	66927060	66927060	108	62.7539	1.20964	1268.28	5.2536e-10	0.301511	-11.5703	0.00039996	0.000764559
dmr1052579	chr5	66881580	66881579	+	13668	734781	rs74734958	chr5	67616360	67616360	108	84.2801	0.607768	19267.7	2.59548e-10	0.310398	1.64346	0.0269973	0.0105018
dmr1052716	chr5	67173612	67173611	+	13810	-611034	rs4235464	chr5	66562578	66562578	108	103.222	0.908305	3708.02	1.60719e-06	0.192713	-0.455038	0.0185981	0.0159507
dmr1052784	chr5	67288025	67288024	+	13866	-605840	rs71610526	chr5	66682184	66682185	108	78.4898	0.769048	3005.75	3.82898e-08	0.245134	49.1746	0.0349965	0.0275148
dmr1052815	chr5	67350609	67350608	+	13768	-354322	rs34695	chr5	66996287	66996287	108	122.808	0.927471	4160.32	1.84754e-05	0.156837	0.277263	0.030297	0.027685
dmr1052827	chr5	67375584	67375583	+	13691	-101893	rs137928220	chr5	67273687	67273691	108	28.0441	1.28819	1465.3	3.60273e-16	0.460933	29.2236	0.0049995	0.0193537
dmr1053050	chr5	67846483	67846483	+	12991	86525	rs7726610	chr5	67933008	67933008	108	75.6949	1.13681	2689.65	1.41852e-07	0.227113	0.169065	0.020298	0.0164363
dmr1053070	chr5	67893527	67893526	+	12875	649871	rs33344	chr5	68543397	68543397	108	74.7457	0.777692	4583.19	2.03571e-08	0.253692	-0.777909	0.0575942	0.0396542
dmr1053198	chr5	68135071	68135070	+	12988	4047	rs2168226	chr5	68139117	68139117	108	115.109	0.957172	1722.57	3.00357e-06	0.183644	-0.492354	0.0039996	0.00321138
dmr1053264	chr5	68258801	68258800	+	12939	-732571	rs113021423	chr5	67526230	67526230	108	112.651	0.976973	1666.78	3.42532e-05	0.147576	0.433842	0.0427957	0.0412461
dmr1053470	chr5	68798538	68798537	+	10808	655687	rs28551092	chr5	69454224	69454224	108	119.021	0.966068	1366.68	2.11512e-07	0.22154	0.388769	0.00019998	9.74716e-05
dmr1053522	chr5	68906343	68906342	+	9985	-888289	rs112057420	chr5	68018054	68018054	108	89.5746	0.850199	2141.23	1.532e-06	0.193404	3.65687	0.0515948	0.0467998
dmr1053544	chr5	68956756	68956755	+	9658	30264	rs56275714	chr5	68987019	68987019	108	55.0441	1.08727	2399.58	8.13353e-13	0.379139	-0.427913	0.00219978	0.000421357
dmr1053601	chr5	69055259	69055258	+	8922	22719	rs34766343	chr5	69077977	69077977	108	119.18	0.933364	1296	3.54415e-05	0.147062	0.382554	0.0264974	0.0240102
dmr1053659	chr5	69156018	69156017	+	8182	-612621	rs33344	chr5	68543397	68543397	108	70.7695	0.66995	5855.05	2.49403e-09	0.281502	-0.744317	0.0753925	0.0448499
dmr1053838	chr5	69485282	69485281	+	6158	-941885	rs33344	chr5	68543397	68543397	108	65.9918	0.888464	2140.61	1.23995e-08	0.260346	-0.764315	0.0516948	0.0303677
dmr1053931	chr5	71486493	71486492	+	6651	681518	rs12521476	chr5	72168010	72168010	108	58.3031	1.25261	761.03	1.88061e-07	0.223183	3.92415	0.0372963	0.0472302
dmr1054045	chr5	71698022	71698021	+	7836	384711	rs1217802	chr5	72082732	72082732	108	124.316	1.03457	2199.1	4.45464e-05	0.143612	-0.293011	0.0256974	0.0222218
dmr1054054	chr5	71715881	71715881	+	7942	-2514	rs6865304	chr5	71713367	71713367	108	123.746	0.945676	1281.23	3.89594e-09	0.275675	-0.520687	9.999e-05	8.4375e-07
dmr1054110	chr5	71828149	71828149	+	8699	6345	rs2662396	chr5	71834494	71834494	108	106.207	0.832668	1791.16	3.39865e-07	0.214879	-0.697747	0.0029997	0.00269318
dmr1054145	chr5	71877921	71877920	+	8971	97745	rs73120080	chr5	71975665	71975665	108	69.7887	0.837959	4169.56	6.3613e-10	0.299082	57.1318	0.019798	0.00792042
dmr1054175	chr5	71933315	71933314	+	9292	227481	rs2099643	chr5	72160795	72160795	108	111.649	0.988658	2467.08	1.54966e-05	0.159461	0.227247	0.0324968	0.0283145
dmr1054233	chr5	72055497	72055496	+	9974	75322	rs10064321	chr5	72130818	72130818	108	72.2988	0.895105	2278.33	4.95925e-08	0.241604	69.5339	0.039896	0.0297061
dmr1054237	chr5	72066347	72066346	+	10041	842900	rs16878753	chr5	72909246	72909246	108	95.4914	0.832699	7872.52	3.02027e-08	0.248358	-2.00618	0.0145985	0.00473735
dmr1054290	chr5	72205571	72205570	+	10985	-238295	rs77702100	chr5	71967276	71967276	108	49.0852	1.12922	3780.24	9.56416e-12	0.350595	4.9554	0.0230977	0.00969296
dmr1054404	chr5	72514419	72514419	+	12597	-18407	rs7721377	chr5	72496012	72496012	108	103.275	0.960267	1144.7	3.29175e-09	0.277881	-0.628277	0.00019998	1.34382e-05
dmr1054500	chr5	72761144	72761144	+	12689	238606	rs10942525	chr5	72999750	72999750	108	110.489	0.927487	3288.61	1.84371e-09	0.285424	-0.617019	9.999e-05	1.00169e-05
dmr1054514	chr5	72813878	72813877	+	12693	919114	rs35769808	chr5	73732991	73732991	108	61.1402	0.688074	15969.5	6.06667e-13	0.382453	-0.79248	0.0379962	0.00965238
dmr1054523	chr5	72852291	72852290	+	12653	-17367	rs266427	chr5	72834924	72834924	108	97.7273	0.93392	2441.18	3.74762e-12	0.361591	-0.373798	9.999e-05	2.87426e-07
dmr1054576	chr5	72984874	72984873	+	12696	748118	rs35769808	chr5	73732991	73732991	108	74.4188	0.50321	11494.8	7.23892e-12	0.353883	-0.850167	0.0226977	0.0135352
dmr1054615	chr5	73113267	73113266	+	12714	-389405	rs5868642	chr5	72723861	72723862	108	113.938	0.939582	1261.44	3.7115e-05	0.146367	-0.568123	0.0389961	0.0357792
dmr105461	chr1	231023502	231023501	+	13923	-497595	rs58767074	chr1	230525907	230525907	108	83.1305	0.676619	9751.65	7.92901e-10	0.296275	2.77247	0.0137986	0.00804088
dmr1054662	chr5	73188586	73188585	+	12807	624943	rs115858218	chr5	73813528	73813528	108	48.8215	1.18326	2351.51	7.235e-10	0.297443	-0.743903	0.0563944	0.0472981
dmr1054678	chr5	73224994	73224993	+	12971	350959	rs532883495	chr5	73575952	73575952	108	114.539	0.900377	2941.56	1.07386e-05	0.164914	1.88177	0.0293971	0.0263852
dmr1054681	chr5	73230382	73230381	+	12988	469192	rs17552357	chr5	73699573	73699573	108	109.635	0.940967	1894.94	1.72662e-05	0.157848	-0.304027	0.0354965	0.0352111
dmr1054687	chr5	73251905	73251904	+	13055	481087	rs35769808	chr5	73732991	73732991	108	62.775	0.719958	14924.8	2.68808e-11	0.338256	-0.758371	0.0669933	0.027122
dmr1054736	chr5	73332874	73332873	+	13282	255588	rs75527607	chr5	73588461	73588461	108	107.504	1.1532	3731.29	9.42664e-06	0.166845	244.353	0.0188981	0.0202934
dmr1054804	chr5	73493442	73493442	+	13728	-36006	rs72305231	chr5	73457435	73457436	108	117.144	1.05272	5956.52	4.76193e-08	0.242159	-0.450626	9.999e-05	4.55496e-05
dmr1054856	chr5	73574631	73574630	+	13822	792756	rs9293624	chr5	74367386	74367386	108	98.5395	0.951113	1329.86	4.80493e-06	0.176777	0.410777	0.0228977	0.0206743
dmr1054860	chr5	73582906	73582905	+	13834	-166155	rs5868678	chr5	73416750	73416751	108	110.932	0.944048	1896.35	2.31936e-05	0.153433	-0.292003	0.0434957	0.0413737
dmr1054865	chr5	73600522	73600521	+	13912	3369	rs2042150	chr5	73603890	73603890	108	69.0398	0.906249	3030.08	1.25255e-08	0.260211	-0.206181	0.0351965	0.0250989
dmr1054868	chr5	73608092	73608091	+	13938	275756	rs3749645	chr5	73883847	73883847	108	57.2906	0.658106	4293.37	7.45604e-13	0.380124	-0.729582	0.0124988	0.0101593
dmr1054875	chr5	73613337	73613337	+	13946	-7071	rs10077305	chr5	73606266	73606266	108	113.548	0.985075	1511.79	2.50122e-13	0.392365	-0.402714	9.999e-05	1.31645e-10
dmr1054877	chr5	73615811	73615894	+	13938	5720	rs888655	chr5	73621614	73621614	108	120.118	0.971351	4564.31	5.32659e-11	0.329968	-0.162561	9.999e-05	3.43008e-08
dmr1054893	chr5	73651251	73651250	+	14003	455848	rs199586894	chr5	74107098	74107101	108	108.759	0.961983	1420.12	2.58389e-05	0.151814	-6.68847	0.0414959	0.0390114
dmr1054907	chr5	73677670	73677669	+	14107	55322	rs35769808	chr5	73732991	73732991	108	63.2496	0.658018	14483.3	6.39388e-13	0.381861	-0.810693	0.0277972	0.00809348
dmr1054908	chr5	73679044	73679043	+	14114	53948	rs35769808	chr5	73732991	73732991	108	63.4078	0.868024	3277.78	3.71807e-09	0.276287	-0.76569	0.0549945	0.0366606
dmr1055019	chr5	73870710	73870710	+	13847	-1155	rs2973556	chr5	73869555	73869555	108	114.919	0.984717	2006.26	8.8182e-07	0.201338	-0.345169	0.00109989	0.000885929
dmr1055027	chr5	73891995	73891994	+	13843	-159004	rs35769808	chr5	73732991	73732991	108	59.2418	0.627747	3729.71	5.18419e-11	0.330299	-0.849997	0.0568943	0.0375364
dmr1055067	chr5	73961126	73961125	+	13870	5273	rs74630423	chr5	73966398	73966398	108	27.7805	1.71416	2222.37	4.82329e-18	0.501938	-0.840607	0.00309969	0.00140954
dmr1055098	chr5	74013211	74013210	+	13907	-280220	rs35769808	chr5	73732991	73732991	108	68.8605	0.642399	13207.2	2.97149e-11	0.337048	-0.783548	0.0421958	0.0171713
dmr1055100	chr5	74017321	74017320	+	13928	929975	rs7356745	chr5	74947295	74947295	108	113.21	0.921988	3468.67	3.89223e-06	0.179862	-0.536863	0.0123988	0.0118153
dmr1055123	chr5	74058540	74058539	+	13939	456991	rs9790882	chr5	74515530	74515530	108	105.184	0.961038	2642.85	2.7783e-06	0.18478	-0.698245	0.0155984	0.0119951
dmr1055175	chr5	74127555	74127554	+	13869	410868	rs11748424	chr5	74538422	74538422	108	119.053	0.966174	3941.84	2.49102e-05	0.152363	0.363638	0.0442956	0.0418907
dmr1055196	chr5	74174463	74174462	+	13796	-184272	rs146188701	chr5	73990190	73990191	108	98.8559	0.996822	4081.95	2.14136e-06	0.188562	69.9091	0.0269973	0.0237077
dmr1055212	chr5	74202640	74202639	+	13799	-469649	rs35769808	chr5	73732991	73732991	108	54.8543	0.753004	5196.08	2.4368e-11	0.339437	-0.764537	0.070193	0.035409
dmr1055248	chr5	74255874	74255873	+	13813	-466262	rs13355955	chr5	73789612	73789612	108	80.5781	0.800469	1942.18	6.80602e-09	0.268325	-0.698936	0.00479952	0.00459711
dmr1055260	chr5	74273072	74273071	+	13828	-399153	rs35992332	chr5	73873918	73873919	108	109.508	0.976809	1525.62	1.27051e-06	0.1961	-0.449064	0.0029997	0.00191244
dmr1055271	chr5	74293435	74293434	+	13758	-327037	rs74630423	chr5	73966398	73966398	108	68.5336	1.31149	3149.18	1.84931e-07	0.223417	-0.897038	0.0442956	0.0420699
dmr1055277	chr5	74303116	74303116	+	13739	-685	rs75362683	chr5	74302431	74302431	108	87.0855	0.991938	3032.51	1.46275e-06	0.194071	-0.761109	0.0579942	0.0470137
dmr1055309	chr5	74350870	74350869	+	13709	-617879	rs35769808	chr5	73732991	73732991	108	59.7691	0.699365	11861	6.08612e-12	0.355922	-0.795972	0.0573943	0.0226218
dmr1055341	chr5	74397239	74397238	+	13565	-664248	rs35769808	chr5	73732991	73732991	108	54.2848	0.575987	3955.26	1.4534e-12	0.372526	-0.821956	0.0483952	0.0328573
dmr1055411	chr5	74505095	74505094	+	13347	506926	rs79370441	chr5	75012020	75012020	108	53.557	0.878034	6200.21	2.28476e-11	0.340212	18.8253	0.0554945	0.0279857
dmr1055432	chr5	74532691	74532690	+	13205	-799700	rs35769808	chr5	73732991	73732991	108	83.2043	0.562275	18337.2	5.93647e-10	0.299961	-0.82714	0.0527947	0.0234346
dmr1055492	chr5	74625383	74625382	+	12907	-826598	rs2007137	chr5	73798785	73798785	108	30.1746	1.62235	1641.85	2.73017e-15	0.440556	-0.637409	0.00709929	0.00579995
dmr1055514	chr5	74665470	74665469	+	12945	-738605	rs35561493	chr5	73926865	73926865	108	119.148	0.973195	2294.23	2.29882e-05	0.153567	-1.80693	0.0247975	0.0221368
dmr105570	chr1	231181437	231181436	+	14012	-852315	rs2353549	chr1	230329122	230329122	108	102.125	0.890683	4576.67	1.65133e-06	0.192321	0.282989	0.0263974	0.0239023
dmr1055729	chr5	75143593	75143592	+	13389	925321	rs30184	chr5	76068913	76068913	108	100.512	0.899542	3228.43	3.71339e-06	0.180549	-0.853607	0.0438956	0.0386935
dmr1055753	chr5	75219973	75219972	+	13423	848941	rs30184	chr5	76068913	76068913	108	73.3852	0.974423	2289.27	1.21835e-08	0.260581	-0.883994	0.0112989	0.00713307
dmr105575	chr1	231187756	231187755	+	14035	949336	rs59149848	chr1	232137091	232137091	108	112.641	0.978128	2227.16	1.09042e-05	0.164687	-0.511867	0.0183982	0.0172044
dmr1055776	chr5	75267875	75267874	+	13516	801039	rs30184	chr5	76068913	76068913	108	85.4719	0.776696	4636.91	1.53793e-08	0.257462	-0.810709	0.0144986	0.00956518
dmr1055778	chr5	75272309	75272308	+	13526	44583	rs74320801	chr5	75316891	75316891	108	78.0152	0.798514	1375.3	9.63958e-08	0.232468	-1.05555	0.0209979	0.0229875
dmr1055781	chr5	75274031	75274030	+	13529	-802275	rs7703491	chr5	74471756	74471756	108	122.924	0.927199	1927.46	5.96714e-05	0.139187	-0.924914	0.0471953	0.0457358
dmr1055804	chr5	75321721	75321721	+	13500	735668	rs258617	chr5	76057389	76057389	108	62.9859	0.659663	7161.56	1.52661e-19	0.532542	-0.821272	0.00029997	1.42623e-05
dmr1055810	chr5	75334081	75334080	+	13500	734833	rs30184	chr5	76068913	76068913	108	55.8984	0.804311	3709.08	2.56244e-13	0.392097	-0.890471	0.00769923	0.00258931
dmr1055821	chr5	75372611	75372610	+	13477	696303	rs30184	chr5	76068913	76068913	108	81.1898	1.10775	3280.6	1.75221e-08	0.25571	-0.912395	0.00419958	0.00177705
dmr1055825	chr5	75397386	75397385	+	13446	671528	rs30184	chr5	76068913	76068913	108	68.9977	0.955869	1804.9	1.02554e-07	0.231612	-0.890082	0.0521948	0.044789
dmr1055829	chr5	75408493	75408492	+	13457	660421	rs30184	chr5	76068913	76068913	108	63.4816	0.603494	4906.96	3.59821e-12	0.362064	-0.888643	0.019598	0.0114487
dmr1055841	chr5	75450482	75450481	+	13378	-981096	rs60983461	chr5	74469386	74469386	108	26.884	1.70367	1757.45	4.21523e-16	0.459379	-0.458927	0.00829917	0.0115641
dmr1055843	chr5	75456589	75456588	+	13371	612325	rs30184	chr5	76068913	76068913	108	49.3805	1.22141	814.961	1.18989e-10	0.320102	-0.937738	0.00139986	0.00378574
dmr1055849	chr5	75478112	75478111	+	13347	590802	rs30184	chr5	76068913	76068913	108	60.3492	0.602481	1720.76	3.45849e-10	0.306793	-0.884286	0.0583942	0.045039
dmr1055852	chr5	75480317	75480316	+	13344	588597	rs30184	chr5	76068913	76068913	108	54.559	0.596092	6600.52	3.64479e-18	0.504493	-0.906528	0.00139986	0.000748219
dmr1055853	chr5	75481021	75481020	+	13348	587893	rs30184	chr5	76068913	76068913	108	63.7137	1.26313	1145.31	1.01414e-07	0.231766	-0.912514	0.0154985	0.0198156
dmr1055854	chr5	75481408	75481407	+	13345	587506	rs30184	chr5	76068913	76068913	108	36.9141	1.29147	300.381	8.11553e-10	0.295978	-0.925624	0.0224978	0.0442136
dmr1055874	chr5	75531694	75531693	+	13265	537220	rs30184	chr5	76068913	76068913	108	83.6156	1.05258	2654.78	8.05634e-08	0.234944	-0.881805	0.00689931	0.00471208
dmr1055875	chr5	75533025	75533024	+	13265	576188	rs30246	chr5	76109212	76109212	108	104.562	0.949581	1440.32	3.45067e-06	0.181621	-0.888334	0.0106989	0.0092934
dmr1055893	chr5	75592652	75592651	+	13269	476262	rs30184	chr5	76068913	76068913	108	65.5277	0.521946	4979.32	2.01626e-12	0.368768	-0.902501	0.0180982	0.014005
dmr105589	chr1	231208537	231208536	+	14031	-420970	rs12731961	chr1	230787567	230787567	108	66.4875	0.827207	3413.88	5.24271e-10	0.301538	-0.86877	0.0135986	0.0107414
dmr1055909	chr5	75637335	75637334	+	13369	431579	rs30184	chr5	76068913	76068913	108	94.5844	1.01905	3042.64	1.77806e-06	0.191253	-0.818096	0.0234977	0.021808
dmr1055917	chr5	75652420	75652419	+	13421	416494	rs30184	chr5	76068913	76068913	108	61.4672	0.695803	2808.17	3.05768e-11	0.336702	-0.89065	0.0159984	0.0123711
dmr1055939	chr5	75685342	75685341	+	13373	383572	rs30184	chr5	76068913	76068913	108	56.1938	0.676866	9967.14	5.59422e-17	0.47903	-0.86781	0.00319968	0.00064206
dmr1055942	chr5	75693659	75693658	+	13355	375255	rs30184	chr5	76068913	76068913	108	49.9605	1.3024	1083.78	2.76949e-10	0.309584	-0.940125	0.00489951	0.0052309
dmr1055946	chr5	75701217	75701216	+	13355	367697	rs30184	chr5	76068913	76068913	108	63.9352	0.794111	3403.36	4.54064e-10	0.303358	-0.832398	0.0289971	0.0177111
dmr1055949	chr5	75705104	75705103	+	13362	363810	rs30184	chr5	76068913	76068913	108	67.2152	0.868338	1412.63	4.25772e-09	0.274509	-0.920371	0.0122988	0.0109462
dmr1055953	chr5	75715989	75715988	+	13382	352925	rs30184	chr5	76068913	76068913	108	91.4203	0.893998	3921.02	6.20828e-07	0.206345	-0.854947	0.0449955	0.028287
dmr1055959	chr5	75731898	75731897	+	13415	337016	rs30184	chr5	76068913	76068913	108	62.8066	0.672234	3392.44	1.71826e-12	0.370607	-0.864306	0.00429957	0.00435197
dmr1055961	chr5	75739579	75739578	+	13423	369634	rs30246	chr5	76109212	76109212	108	75.4102	0.953998	1764.5	1.01861e-09	0.29307	-0.87178	0.00169983	0.000868994
dmr1055979	chr5	75774512	75774511	+	13510	294402	rs30184	chr5	76068913	76068913	108	69.3563	0.635479	8378.73	2.92622e-12	0.364465	-0.816644	0.00909909	0.00485434
dmr1055985	chr5	75790639	75790638	+	13538	278275	rs30184	chr5	76068913	76068913	108	66.2977	0.634092	4475.21	5.7613e-11	0.329011	-0.874469	0.0269973	0.0167432
dmr1055991	chr5	75809716	75809715	+	13577	259198	rs30184	chr5	76068913	76068913	108	87.5285	0.795075	2515.61	9.21428e-08	0.233091	-0.889995	0.0136986	0.0129637
dmr1056014	chr5	75844162	75844161	+	13709	-7925	rs9293658	chr5	75836237	75836237	108	109.614	0.935636	1315.38	3.60121e-06	0.180997	-0.423065	0.00719928	0.00585108
dmr1056024	chr5	75862603	75862602	+	13742	206311	rs30184	chr5	76068913	76068913	108	68.8711	0.708405	1434.78	2.22912e-08	0.252468	-0.923009	0.0514949	0.046842
dmr1056033	chr5	75871328	75871327	+	13815	197586	rs30184	chr5	76068913	76068913	108	70.991	1.24838	1339.42	5.28837e-07	0.208624	-0.922272	0.0182982	0.0282499
dmr1056040	chr5	75888391	75888390	+	13827	848797	rs250738	chr5	76737187	76737187	108	99.6152	1.04393	3617.84	7.23785e-07	0.204159	-0.699681	0.00739926	0.00557026
dmr1056053	chr5	75919002	75919001	+	13872	149912	rs30184	chr5	76068913	76068913	108	63.218	0.688095	2181.75	6.85973e-11	0.326878	-0.7615	0.009999	0.0117733
dmr1056085	chr5	75974771	75974770	+	13987	94143	rs30184	chr5	76068913	76068913	108	70.432	0.772117	1741.11	3.37998e-08	0.24683	-0.907427	0.0460954	0.0414667
dmr1056086	chr5	75979012	75979011	+	13990	89902	rs30184	chr5	76068913	76068913	108	85.5457	0.812816	7639.77	8.94925e-09	0.264693	-0.750306	0.0180982	0.00795714
dmr1056090	chr5	75982939	75982938	+	13997	85975	rs30184	chr5	76068913	76068913	108	41.6391	1.21383	316.759	3.17864e-09	0.278339	-0.912325	0.0131987	0.039427
dmr1056101	chr5	76001527	76001526	+	14003	67387	rs30184	chr5	76068913	76068913	108	66.8461	0.524372	19900.3	3.22743e-16	0.462018	-0.847345	0.0019998	0.00138352
dmr1056108	chr5	76014828	76014827	+	14015	54086	rs30184	chr5	76068913	76068913	108	88.2035	1.02604	2638.64	1.49967e-06	0.193712	-0.823417	0.0281972	0.0326113
dmr1056116	chr5	76035461	76035461	+	13992	-3725	rs6860670	chr5	76031736	76031736	108	115.625	0.958677	1479.78	4.5212e-05	0.143388	-0.309484	0.0431957	0.0412174
dmr1056121	chr5	76046387	76046386	+	13966	22527	rs30184	chr5	76068913	76068913	108	62.7961	0.965789	4279.68	2.29473e-11	0.34016	-0.821348	0.00559944	0.00193845
dmr1056125	chr5	76060976	76060975	+	13958	-425468	rs34339	chr5	75635508	75635508	108	118.157	0.96452	1822.57	8.35098e-07	0.202117	0.290596	0.00109989	0.000617538
dmr1056130	chr5	76071053	76071052	+	13973	-2140	rs30184	chr5	76068913	76068913	108	84.6809	0.778046	6591.66	1.77381e-09	0.285925	-0.862577	0.00609939	0.00364588
dmr1056132	chr5	76074399	76074398	+	13977	-5486	rs30184	chr5	76068913	76068913	108	102.041	1.06258	3444.94	1.62893e-06	0.192519	-0.850078	0.0108989	0.00794217
dmr1056136	chr5	76086274	76086426	+	14008	-30915	rs258615	chr5	76055359	76055359	108	117.081	0.970252	2668.07	8.04883e-06	0.169182	-0.237108	0.0110989	0.010343
dmr1056137	chr5	76088131	76088130	+	14011	-19218	rs30184	chr5	76068913	76068913	108	67.8691	0.719068	2247.17	5.18141e-09	0.271927	-0.889285	0.0409959	0.0352636
dmr1056149	chr5	76115171	76115170	+	14086	-46258	rs30184	chr5	76068913	76068913	108	83.0461	0.743396	4569.63	2.25183e-08	0.252331	-0.828803	0.0268973	0.0192096
dmr1056152	chr5	76118938	76118937	+	14101	-50025	rs30184	chr5	76068913	76068913	108	89.8699	1.00722	3166.84	5.54864e-07	0.207942	-0.85865	0.0193981	0.0152049
dmr1056153	chr5	76122803	76122802	+	14114	-53890	rs30184	chr5	76068913	76068913	108	103.054	1.0059	3061.72	7.59047e-06	0.170048	-0.902174	0.0381962	0.0361534
dmr1056158	chr5	76130283	76130282	+	14119	-61370	rs30184	chr5	76068913	76068913	108	77.5195	0.642977	17176.3	1.16534e-13	0.400786	-0.881691	0.00159984	0.000475758
dmr1056159	chr5	76135148	76135147	+	14099	-66235	rs30184	chr5	76068913	76068913	108	73.4379	0.770262	3387.97	2.62838e-08	0.250241	-0.822166	0.0545945	0.0433573
dmr105616	chr1	231247255	231247254	+	14064	-147624	rs7532082	chr1	231099631	231099631	108	22.5387	1.56774	3920.04	1.7593e-25	0.636531	-0.68058	0.00459954	0.000434261
dmr1056170	chr5	76150465	76150464	+	14123	-81552	rs30184	chr5	76068913	76068913	108	61.3195	0.585953	3073.74	8.22406e-12	0.352378	-0.901916	0.0166983	0.0176606
dmr1056177	chr5	76167118	76167117	+	14147	-98205	rs30184	chr5	76068913	76068913	108	45.3305	0.796064	1860.28	1.72157e-15	0.445261	-0.830476	0.00319968	0.00256239
dmr1056179	chr5	76169682	76169681	+	14152	-100769	rs30184	chr5	76068913	76068913	108	88.3301	0.873638	1894.92	2.68556e-07	0.218192	-0.937095	0.0141986	0.0124894
dmr1056203	chr5	76217227	76217226	+	14165	-148314	rs30184	chr5	76068913	76068913	108	79.1438	0.999988	3809.4	2.47123e-08	0.251075	-0.870169	0.010399	0.0070366
dmr1056234	chr5	76268041	76268040	+	14094	-199128	rs30184	chr5	76068913	76068913	108	60.2332	0.691001	3319.5	3.8238e-11	0.333998	-0.837286	0.0264974	0.0187516
dmr1056243	chr5	76277725	76277724	+	14084	-208812	rs30184	chr5	76068913	76068913	108	90.1652	0.956901	3756.32	8.80444e-07	0.201361	-0.853621	0.0382962	0.0313662
dmr1056250	chr5	76292196	76292195	+	14072	-223283	rs30184	chr5	76068913	76068913	108	87.1699	0.841888	5339.62	1.67922e-07	0.224763	-0.867507	0.0426957	0.0290533
dmr1056260	chr5	76318161	76318160	+	14008	-249248	rs30184	chr5	76068913	76068913	108	78.7746	1.13698	3083.93	2.22076e-07	0.220858	-0.903626	0.0192981	0.0174076
dmr1056297	chr5	76369418	76369417	+	14060	-300505	rs30184	chr5	76068913	76068913	108	50.9414	0.632615	3150.43	3.53333e-16	0.461125	-0.905796	0.0029997	0.00269565
dmr1056307	chr5	76378789	76378788	+	14095	-309876	rs30184	chr5	76068913	76068913	108	65.4223	0.741474	3790.72	5.81092e-10	0.300232	-0.866886	0.0350965	0.0232164
dmr1056320	chr5	76398806	76398805	+	14127	-329893	rs30184	chr5	76068913	76068913	108	72.6469	1.10282	3353.75	3.52117e-09	0.277	-0.917332	0.00449955	0.00239808
dmr1056353	chr5	76454373	76454372	+	14312	509619	rs57038272	chr5	76963991	76963991	108	74.3344	0.952719	953.247	2.80515e-07	0.21758	0.714411	0.0231977	0.0240408
dmr1056359	chr5	76460027	76460026	+	14323	-391114	rs30184	chr5	76068913	76068913	108	63.3023	0.709455	5625.4	2.21936e-11	0.340561	-0.884981	0.0206979	0.0122495
dmr1056368	chr5	76472759	76472758	+	14372	-403846	rs30184	chr5	76068913	76068913	108	76.4859	0.777203	2370.1	1.01225e-07	0.231792	-0.777389	0.0532947	0.0471656
dmr1056370	chr5	76478789	76478788	+	14397	-409876	rs30184	chr5	76068913	76068913	108	69.3352	0.635955	6815.87	4.23127e-11	0.332769	-0.871826	0.020198	0.0127704
dmr1056377	chr5	76491685	76491684	+	14435	-422772	rs30184	chr5	76068913	76068913	108	79.5973	0.914962	3850.26	4.16575e-08	0.243985	-0.898485	0.0209979	0.0149858
dmr1056397	chr5	76538249	76538248	+	14637	-469336	rs30184	chr5	76068913	76068913	108	59.8535	0.514772	22067.3	6.82442e-17	0.477127	-0.845007	0.00719928	0.00331189
dmr1056409	chr5	76557893	76557892	+	14704	-488980	rs30184	chr5	76068913	76068913	108	57.5648	0.544849	3432.25	5.01213e-13	0.384602	-0.878802	0.0135986	0.0175482
dmr105640	chr1	231294004	231294003	+	13946	739118	rs9729194	chr1	232033121	232033121	108	76.2328	0.920479	1478.57	1.26723e-07	0.228679	-0.702832	0.0220978	0.0196613
dmr1056443	chr5	76620039	76620038	+	14915	-3877	rs1047494	chr5	76616162	76616162	108	113.347	0.950325	2166.53	4.70991e-07	0.210267	-0.460599	0.0009999	0.000787369
dmr1056444	chr5	76620778	76620777	+	14918	-551865	rs30184	chr5	76068913	76068913	108	66.0234	0.77318	2144	2.63082e-09	0.280807	-0.888806	0.0256974	0.0237399
dmr1056448	chr5	76622288	76622287	+	14914	-553375	rs30184	chr5	76068913	76068913	108	87.5602	1.02136	3886.1	4.68484e-07	0.210343	-0.839484	0.0234977	0.0202623
dmr1056465	chr5	76638410	76638409	+	14941	-569497	rs30184	chr5	76068913	76068913	108	63.4605	0.666286	4779.42	2.55707e-12	0.366026	-0.917046	0.00649935	0.0060623
dmr1056466	chr5	76640308	76640307	+	14934	-531096	rs30246	chr5	76109212	76109212	108	61.5094	0.739468	2249.04	2.12795e-14	0.419131	-0.889359	0.00049995	0.000353827
dmr1056477	chr5	76653274	76653273	+	14939	-584361	rs30184	chr5	76068913	76068913	108	88.5938	0.786077	4107.77	4.96785e-08	0.241581	-0.829066	0.0144986	0.0119928
dmr1056479	chr5	76656246	76656245	+	14932	194090	rs11959597	chr5	76850335	76850335	108	94.5527	0.934142	1942.09	3.46126e-06	0.181576	-0.427876	0.0382962	0.0352999
dmr1056485	chr5	76668237	76668236	+	14937	-599324	rs30184	chr5	76068913	76068913	108	82.002	0.851578	6936.75	8.91939e-08	0.233541	-0.897479	0.0567943	0.0410848
dmr1056491	chr5	76680548	76680547	+	14918	-611635	rs30184	chr5	76068913	76068913	108	61.0559	0.741252	1500.54	2.25989e-10	0.31213	-0.869401	0.0116988	0.0143057
dmr1056504	chr5	76709434	76709433	+	14946	-640521	rs30184	chr5	76068913	76068913	108	62.0262	0.677285	5812.97	9.05046e-13	0.377927	-0.86998	0.00989901	0.00529781
dmr1056508	chr5	76712516	76712516	+	14930	2875	rs27134	chr5	76715391	76715391	108	107.831	0.965464	1793.05	4.20564e-06	0.178729	0.35457	0.0112989	0.00917342
dmr1056509	chr5	76713342	76713341	+	14927	-644429	rs30184	chr5	76068913	76068913	108	64.0406	0.871657	3527.73	5.74985e-10	0.300366	-0.870936	0.0211979	0.013283
dmr1056516	chr5	76720431	76720430	+	14908	-651518	rs30184	chr5	76068913	76068913	108	40.8691	1.23631	457.33	7.70594e-10	0.296639	-0.8973	0.0107989	0.0345657
dmr1056525	chr5	76740793	76740792	+	14884	-671880	rs30184	chr5	76068913	76068913	108	29.3941	0.962564	175.808	8.14604e-13	0.379121	-0.892562	0.00869913	0.0407577
dmr1056532	chr5	76746965	76746964	+	14864	-678052	rs30184	chr5	76068913	76068913	108	68.7445	1.05859	4183.4	1.05705e-08	0.262477	-0.876813	0.0260974	0.0165707
dmr1056535	chr5	76749714	76749713	+	14858	-680801	rs30184	chr5	76068913	76068913	108	43.1684	1.13983	483.509	2.1193e-09	0.283618	-0.872173	0.0144986	0.0490325
dmr1056539	chr5	76755291	76755290	+	14859	-686378	rs30184	chr5	76068913	76068913	108	70.5059	0.831423	2476.33	4.14555e-09	0.27486	-0.876436	0.0156984	0.0133758
dmr1056549	chr5	76768553	76768552	+	14886	-699640	rs30184	chr5	76068913	76068913	108	55.2234	0.708535	2979.4	7.68256e-12	0.353182	-0.862552	0.0242976	0.0183171
dmr1056559	chr5	76782344	76782343	+	14879	-713431	rs30184	chr5	76068913	76068913	108	66.7617	0.727884	2978.11	5.6729e-10	0.300537	-0.917082	0.0180982	0.0173231
dmr1056562	chr5	76786822	76786821	+	14880	-717909	rs30184	chr5	76068913	76068913	108	61.752	0.670205	2745.1	1.25535e-10	0.31944	-0.870992	0.0294971	0.0239691
dmr1056570	chr5	76794588	76794587	+	14877	-725675	rs30184	chr5	76068913	76068913	108	54.1582	0.501877	22168.8	9.03728e-21	0.556211	-0.891518	0.00259974	0.00103303
dmr1056572	chr5	76795673	76795673	+	14864	-24698	rs185156	chr5	76770975	76770975	108	86.0098	0.985195	1172.2	6.05155e-09	0.269879	0.299032	0.00049995	0.000285499
dmr1056577	chr5	76800622	76800621	+	14817	-731709	rs30184	chr5	76068913	76068913	108	47.5137	0.665313	8821.04	8.71016e-21	0.556512	-0.904328	0.00059994	0.000349845
dmr1056589	chr5	76815701	76815700	+	14744	-746788	rs30184	chr5	76068913	76068913	108	58.3875	0.648146	1908.79	1.51168e-10	0.317138	-0.877889	0.0393961	0.03563
dmr1056592	chr5	76821342	76821341	+	14719	-752429	rs30184	chr5	76068913	76068913	108	72.3727	0.737075	3279.31	1.0991e-09	0.292094	-0.89284	0.0126987	0.0113794
dmr1056598	chr5	76824264	76824263	+	14713	-755351	rs30184	chr5	76068913	76068913	108	58.8094	0.628464	4924.98	3.51567e-14	0.413772	-0.900291	0.00519948	0.00377753
dmr1056647	chr5	76889032	76889031	+	14590	-820119	rs30184	chr5	76068913	76068913	108	71.4129	0.751136	2427.89	6.85941e-09	0.268222	-0.758759	0.0245975	0.0236149
dmr1056660	chr5	76907595	76907594	+	14502	-838682	rs30184	chr5	76068913	76068913	108	61.2984	0.763677	6631.72	6.0086e-13	0.382562	-0.859822	0.00579942	0.00278464
dmr1056673	chr5	76926269	76926268	+	14463	-857356	rs30184	chr5	76068913	76068913	108	72.4887	0.858463	1940.82	9.06257e-08	0.233321	-0.823124	0.0418958	0.0419902
dmr105667	chr1	231348964	231348963	+	13927	-775337	rs141555508	chr1	230573627	230573627	108	37.3781	1.43748	13675.4	8.52584e-15	0.428771	1.80844	0.0191981	0.0180809
dmr1056685	chr5	76942966	76942965	+	14434	-874053	rs30184	chr5	76068913	76068913	108	38.1902	1.25172	567.855	4.93796e-11	0.330891	-0.873484	0.00909909	0.0233403
dmr1056695	chr5	76959931	76959930	+	14411	-891018	rs30184	chr5	76068913	76068913	108	75.6211	0.802204	2333.33	3.55214e-08	0.246155	-0.934231	0.0278972	0.0254988
dmr1056697	chr5	76964625	76964624	+	14414	-895712	rs30184	chr5	76068913	76068913	108	54.8332	0.672125	4307.13	1.77089e-13	0.396187	-0.913928	0.0122988	0.00841761
dmr1056712	chr5	76992665	76992664	+	14383	-923752	rs30184	chr5	76068913	76068913	108	64.6102	0.564805	27896.8	8.09142e-17	0.475492	-0.88053	0.00279972	0.000928409
dmr1056725	chr5	77015116	77015115	+	14287	-946203	rs30184	chr5	76068913	76068913	108	59.3156	0.7531	3578.35	1.26704e-11	0.347258	-0.892194	0.0117988	0.00988762
dmr1056730	chr5	77025661	77025660	+	14274	-956748	rs30184	chr5	76068913	76068913	108	78.7324	0.535474	13872.2	8.47509e-12	0.352024	-0.882575	0.00819918	0.00712569
dmr1056731	chr5	77028781	77028780	+	14272	-959868	rs30184	chr5	76068913	76068913	108	56.373	0.646804	2427.65	3.5005e-11	0.335067	-0.930962	0.0369963	0.032922
dmr1056740	chr5	77052268	77052267	+	14214	-771780	rs4566770	chr5	76280488	76280488	108	72.5625	0.890902	2880.76	2.99276e-09	0.279126	-0.780157	0.00949905	0.00664018
dmr1056827	chr5	77247405	77247404	+	13884	744331	rs150401528	chr5	77991735	77991735	108	62.7434	1.53474	5754.77	4.11291e-08	0.244159	1.9535	0.0263974	0.0443448
dmr1056885	chr5	77347836	77347835	+	13822	191987	rs17603636	chr5	77539822	77539822	108	71.318	0.855285	6026.43	1.05117e-08	0.262551	-0.883803	0.0564944	0.0376765
dmr1056893	chr5	77359032	77359031	+	13818	608446	rs12514422	chr5	77967477	77967477	108	112.746	0.915549	4168.77	1.15491e-05	0.163835	0.277445	0.0456954	0.0421893
dmr1056957	chr5	77445710	77445710	+	13851	-5519	rs461148	chr5	77440191	77440191	108	116.416	0.949106	1885.36	3.91999e-09	0.275594	-0.413634	9.999e-05	3.67115e-06
dmr1057003	chr5	77542261	77542260	+	13895	-24212	rs13183226	chr5	77518049	77518049	108	112.873	0.964329	1504.31	7.43913e-06	0.170346	-0.393095	0.0105989	0.00839958
dmr1057023	chr5	77590754	77590753	+	13762	165600	rs35721940	chr5	77756353	77756354	108	99.6469	0.975577	1793.68	2.93198e-06	0.183996	2.00293	0.0139986	0.0142507
dmr1057080	chr5	77743164	77743163	+	13380	-530420	rs57664206	chr5	77212744	77212744	108	59.632	0.951814	15363.9	1.1751e-10	0.320257	-0.351719	0.0539946	0.0324874
dmr1057084	chr5	77753790	77753789	+	13378	670909	rs111854010	chr5	78424698	78424698	108	111.038	0.929079	2938.3	5.36733e-06	0.175152	52.1335	0.0165983	0.0163065
dmr1057086	chr5	77756807	77756807	+	13379	52454	rs1393115	chr5	77809261	77809261	108	96.1664	0.947666	1500.97	4.8937e-06	0.176508	1.59119	0.0309969	0.0299692
dmr1057112	chr5	77789476	77789476	+	13398	-114307	rs6886246	chr5	77675169	77675169	108	78.5848	1.10721	3603.77	1.53441e-07	0.22602	1.33454	0.0219978	0.0177509
dmr1057113	chr5	77793774	77793773	+	13393	-110382	rs7723374	chr5	77683392	77683392	108	86.6742	0.716397	6468.67	1.01969e-11	0.349836	0.465541	0.00059994	0.000227508
dmr1057146	chr5	77834173	77834173	+	13329	935	rs353974	chr5	77835108	77835108	108	116.343	0.962252	1877.31	4.15516e-08	0.24402	-0.598585	0.00029997	3.56064e-05
dmr1057169	chr5	77873958	77873957	+	13325	-822796	rs55641239	chr5	77051162	77051162	108	57.5332	0.720391	3550.63	1.77349e-11	0.343248	5.01543	0.0271973	0.0183912
dmr105720	chr1	231442107	231442106	+	13872	143025	rs1655288	chr1	231585131	231585131	108	106.608	0.943653	2126.25	2.19162e-06	0.188225	0.315887	0.00949905	0.00742111
dmr1057326	chr5	78216406	78216406	+	13132	16831	rs71613940	chr5	78233237	78233237	108	108.728	0.941658	1464.74	4.80661e-09	0.272915	-0.532211	9.999e-05	1.28732e-05
dmr1057356	chr5	78285351	78285351	+	13091	-11803	rs13158128	chr5	78273548	78273548	108	111.132	0.95501	1777.37	2.06294e-07	0.221889	-0.554946	0.00079992	0.000361575
dmr1057363	chr5	78300028	78300027	+	13105	630158	rs60750340	chr5	78930185	78930185	108	39.6035	1.00267	3747	2.0972e-13	0.394318	3.40675	0.0558944	0.034457
dmr1057397	chr5	78361586	78361585	+	13126	-571689	rs76346075	chr5	77789897	77789897	108	84.6281	0.662781	11409.1	7.24086e-09	0.267505	-1.35308	0.0405959	0.0262021
dmr1057439	chr5	78474317	78474317	+	13018	-103969	rs12186969	chr5	78370348	78370348	108	118.051	0.95415	1861.55	6.231e-14	0.407605	-0.534909	9.999e-05	2.62913e-11
dmr1057544	chr5	78675290	78675289	+	12788	165353	rs784582	chr5	78840642	78840642	108	61.0453	1.00074	3974.66	5.13114e-10	0.30181	-0.819447	0.0246975	0.0121751
dmr1057582	chr5	78755879	78755878	+	12840	570650	rs71615526	chr5	79326528	79326528	108	36.9773	1.60455	2825.11	1.72763e-15	0.445225	-0.678949	0.00219978	0.000424824
dmr1057597	chr5	78770479	78770479	+	12854	-400	rs34972979	chr5	78770079	78770079	108	118.23	0.963794	1822.62	2.74966e-11	0.337983	-0.413362	9.999e-05	1.17313e-08
dmr1057719	chr5	78975053	78975052	+	12652	734402	rs13163359	chr5	79709454	79709454	108	62.2793	0.831146	1084.31	3.55375e-09	0.276879	-0.773818	0.0171983	0.0196656
dmr1057763	chr5	79063047	79063047	+	12620	680179	rs77846038	chr5	79743226	79743226	108	101.197	0.88901	4343.32	6.44348e-08	0.238017	-0.843035	0.00279972	0.00169272
dmr1057971	chr5	79576744	79576743	+	13311	6372	rs12514204	chr5	79583115	79583115	108	125.476	0.941494	4468.81	1.82234e-07	0.223622	-0.436477	0.00019998	0.000147389
dmr1058033	chr5	79712317	79712316	+	13760	237202	rs55726368	chr5	79949518	79949518	108	62.8172	0.777493	1471.2	4.17698e-09	0.274761	-0.692872	0.030497	0.0328199
dmr1058121	chr5	79861293	79861292	+	13598	262124	rs4704614	chr5	80123416	80123416	108	107.61	0.952411	1509.59	2.21304e-05	0.154136	-0.443762	0.0430957	0.0406821
dmr1058223	chr5	80068595	80068594	+	13658	866761	rs10072255	chr5	80935355	80935355	108	61.9945	0.5703	3163.48	1.21032e-10	0.319892	-0.820293	0.0573943	0.0448505
dmr1058232	chr5	80091523	80091522	+	13663	843833	rs10072255	chr5	80935355	80935355	108	57.9129	0.637898	3317.96	2.85046e-12	0.364769	-0.849703	0.0163984	0.0144005
dmr1058247	chr5	80105809	80105809	+	13711	59391	rs187918382	chr5	80165200	80165200	108	89.6484	0.868369	2121.14	3.28991e-07	0.215337	1.82488	0.0162984	0.0141712
dmr1058256	chr5	80114372	80114371	+	13718	820984	rs10072255	chr5	80935355	80935355	108	59.7164	0.692766	1973.59	9.02507e-10	0.29462	-0.823413	0.0536946	0.0474828
dmr1058270	chr5	80138037	80138036	+	13744	-439835	rs6877629	chr5	79698202	79698202	108	65.7387	0.801961	1143.66	2.57582e-10	0.310493	-0.668024	0.00519948	0.00408424
dmr105827	chr1	231723379	231723378	+	13729	521244	rs72751851	chr1	232244622	232244622	108	102.663	0.895074	2502.68	3.37906e-06	0.181927	-0.590094	0.0237976	0.0238095
dmr1058305	chr5	80188761	80188760	+	13802	746595	rs10072255	chr5	80935355	80935355	108	80.209	0.914474	4917.6	2.62656e-08	0.25025	-0.770634	0.0187981	0.0126393
dmr1058337	chr5	80221277	80221276	+	13844	714079	rs10072255	chr5	80935355	80935355	108	74.3133	0.693289	7022.48	6.38861e-10	0.299027	-0.820432	0.0283972	0.0154623
dmr1058365	chr5	80251528	80251527	+	13889	683828	rs10072255	chr5	80935355	80935355	108	61.9313	0.677555	4152.11	3.74901e-10	0.305777	-0.800241	0.0609939	0.0454993
dmr1058398	chr5	80287903	80287902	+	13884	703493	rs56075878	chr5	80991395	80991395	108	83.352	0.903729	1552.21	3.82633e-09	0.275911	-0.406738	0.00079992	0.000799617
dmr1058445	chr5	80344518	80344517	+	13950	902279	rs62365025	chr5	81246796	81246796	108	30.143	1.93331	9448.3	2.27986e-15	0.4424	15.4369	0.0224978	0.0417997
dmr1058464	chr5	80372786	80372785	+	13980	-713770	rs72768824	chr5	79659016	79659016	108	57.2801	0.656814	10699.5	3.95507e-13	0.387259	1.73064	0.0358964	0.0149644
dmr1058498	chr5	80437825	80437824	+	13998	497531	rs10072255	chr5	80935355	80935355	108	61.2457	0.58708	5853.22	1.31899e-12	0.373636	-0.849335	0.0158984	0.013948
dmr1058511	chr5	80464333	80464332	+	13962	471023	rs10072255	chr5	80935355	80935355	108	57.2168	0.704288	3149.45	1.6836e-10	0.3158	-0.82437	0.060394	0.045585
dmr1058608	chr5	80656607	80656607	+	13807	465103	rs26895	chr5	81121710	81121710	108	104.235	0.953294	2084.8	5.76249e-06	0.174108	-0.50641	0.0222978	0.0213699
dmr1058655	chr5	80739122	80739122	+	13778	102712	rs245368	chr5	80841834	80841834	108	92.1902	0.844104	6701.91	3.69856e-17	0.482969	0.354998	9.999e-05	2.11054e-09
dmr1058695	chr5	80847845	80847844	+	13680	87511	rs10072255	chr5	80935355	80935355	108	61.3828	0.606767	3357	8.75142e-11	0.32389	-0.832251	0.0390961	0.0362473
dmr1058696	chr5	80852240	80852239	+	13686	83116	rs10072255	chr5	80935355	80935355	108	60.3598	0.603099	3971.82	3.95384e-11	0.333592	-0.835858	0.0449955	0.0354227
dmr1058714	chr5	80891467	80891466	+	13675	491113	rs113144140	chr5	81382579	81382579	108	51.6375	0.53253	16546.8	1.47253e-14	0.42303	2.76231	0.0831917	0.0396776
dmr1058722	chr5	80904557	80904556	+	13630	470282	rs113720428	chr5	81374838	81374838	108	118.431	0.964873	2457.08	3.20029e-05	0.148599	-0.52791	0.0393961	0.0366847
dmr1058772	chr5	80982267	80982266	+	13739	10737	rs13358494	chr5	80993003	80993003	108	71.8137	0.792032	2818.08	5.33731e-09	0.271536	-0.705666	0.0176982	0.0177383
dmr1058786	chr5	81003459	81003458	+	13752	-68104	rs10072255	chr5	80935355	80935355	108	64.2727	0.699356	4628.19	5.02719e-10	0.30207	-0.79988	0.0562944	0.0365943
dmr1058872	chr5	81167816	81167815	+	13271	253	rs6890433	chr5	81168068	81168068	108	90.3234	0.892117	2117.75	1.64875e-11	0.34412	-0.362685	9.999e-05	6.96964e-06
dmr1058876	chr5	81175704	81175703	+	13225	199135	rs113720428	chr5	81374838	81374838	108	96.0609	0.860032	4230.98	6.88097e-07	0.20488	-0.607985	0.029897	0.0234994
dmr1058892	chr5	81210233	81210232	+	13055	-274878	rs10072255	chr5	80935355	80935355	108	74.4715	0.749312	6575.23	4.29931e-10	0.304049	-0.824898	0.0136986	0.00819788
dmr1058906	chr5	81235766	81235765	+	12883	-28057	rs7732064	chr5	81207709	81207709	108	119.148	0.944856	2232.05	1.82121e-06	0.190906	-0.353096	0.00229977	0.00176599
dmr1058936	chr5	81297753	81297752	+	12697	-362398	rs10072255	chr5	80935355	80935355	108	61.1613	0.558275	5789.98	4.58578e-12	0.359237	-0.820094	0.0367963	0.0259656
dmr1059042	chr5	81552366	81552365	+	12586	-169787	rs113144140	chr5	81382579	81382579	108	26.5992	1.50519	1054.84	1.03926e-20	0.555069	2.48471	0.00109989	0.000215113
dmr1059067	chr5	81623631	81623630	+	12523	-688276	rs10072255	chr5	80935355	80935355	108	60.866	0.701483	4106.34	4.37025e-11	0.332377	-0.833293	0.030197	0.0196126
dmr1059086	chr5	81681286	81681285	+	12368	-745931	rs10072255	chr5	80935355	80935355	108	62.659	0.704908	2219.92	1.22529e-09	0.290698	-0.851544	0.0390961	0.0379266
dmr1059102	chr5	81719658	81719657	+	12370	-784303	rs10072255	chr5	80935355	80935355	108	76.718	0.834961	1960.2	3.2233e-08	0.247475	-0.809277	0.0146985	0.0154719
dmr1059150	chr5	81811530	81811529	+	12607	-876175	rs10072255	chr5	80935355	80935355	108	62.4691	0.687286	2816.93	3.24623e-10	0.30759	-0.817853	0.0346965	0.0292752
dmr1059181	chr5	81880493	81880492	+	12744	-945138	rs10072255	chr5	80935355	80935355	108	59.1047	0.581909	2636.22	1.30597e-12	0.37375	-0.852544	0.00589941	0.0122858
dmr1059355	chr5	82386337	82386336	+	12567	-533204	rs72774935	chr5	81853133	81853133	108	61.5199	0.80317	2495.66	2.57311e-09	0.281096	0.963189	0.0573943	0.0421057
dmr1059425	chr5	82526839	82526838	+	12520	291688	rs10462384	chr5	82818526	82818526	108	120.161	0.936461	3453.92	6.54494e-06	0.172234	-0.583669	0.0116988	0.00956992
dmr1059453	chr5	82603505	82603704	+	12559	235	rs10044339	chr5	82603939	82603939	108	107.673	1.08316	4157.35	3.49178e-07	0.214498	0.233578	0.0009999	0.000848224
dmr1059529	chr5	82749425	82749424	+	12807	-159340	rs13163718	chr5	82590085	82590085	108	113.073	0.958601	2643.72	5.62089e-06	0.174473	0.60946	0.010499	0.0110113
dmr1059555	chr5	82784190	82784189	+	12728	-4384	rs7715999	chr5	82779806	82779806	108	58.5563	0.994151	533.809	2.09568e-08	0.2533	-0.682536	0.019798	0.0206677
dmr1059653	chr5	82964202	82964202	+	12403	3660	rs39986	chr5	82967862	82967862	108	55.0125	1.26755	4236.27	2.72597e-20	0.547111	-0.397832	9.999e-05	2.97285e-09
dmr1059683	chr5	83035768	83035767	+	12486	940351	rs1019448	chr5	83976118	83976118	108	30.0902	1.00326	3291.51	2.84175e-27	0.663142	-0.863954	0.00279972	4.31212e-05
dmr1059711	chr5	83113925	83113924	+	12686	-31504	rs7736296	chr5	83082421	83082421	108	115.288	0.963703	1613.84	8.07536e-07	0.202596	-0.383065	0.00139986	0.000737938
dmr1059746	chr5	83185174	83185173	+	12735	-597523	rs1847052	chr5	82587651	82587651	108	114.634	0.965061	1368.41	2.37089e-05	0.153104	-0.822527	0.0234977	0.0210396
dmr1059748	chr5	83193010	83193009	+	12748	783109	rs1019448	chr5	83976118	83976118	108	52.766	0.676767	6108.69	4.49571e-15	0.435424	-0.833117	0.010299	0.00434257
dmr1059752	chr5	83201952	83201951	+	12765	774167	rs1019448	chr5	83976118	83976118	108	59.632	0.679921	3430.07	5.43696e-11	0.329718	-0.870823	0.0359964	0.0255517
dmr105978	chr1	231978202	231978201	+	13649	-937055	rs6658472	chr1	231041147	231041147	108	44.8453	1.393	6546.89	7.75861e-12	0.353066	-0.553459	0.0246975	0.0199697
dmr1059790	chr5	83336669	83336668	+	12850	639450	rs1019448	chr5	83976118	83976118	108	51.0785	0.831989	14174.1	4.10834e-20	0.543684	-0.848664	0.00119988	3.55888e-05
dmr1059802	chr5	83363880	83363879	+	12884	612119	rs2112246	chr5	83975998	83975998	108	59.727	1.30048	5414.14	2.54914e-09	0.281218	-0.790512	0.0220978	0.0181185
dmr1059817	chr5	83427244	83427243	+	12744	548875	rs1019448	chr5	83976118	83976118	108	81.5168	0.762463	17235.7	9.71747e-12	0.350406	-0.796096	0.00209979	0.000638456
dmr1059820	chr5	83430821	83430820	+	12731	545298	rs1019448	chr5	83976118	83976118	108	64.473	0.714208	2910.87	6.23713e-10	0.299333	-0.857026	0.0332967	0.0260643
dmr1059836	chr5	83459818	83459818	+	12526	-3309	rs7731805	chr5	83456509	83456509	108	117.925	0.96284	2433.69	8.43921e-06	0.168482	0.294564	0.0113989	0.00955809
dmr1059840	chr5	83478115	83478114	+	12449	497884	rs2112246	chr5	83975998	83975998	108	72.6047	0.86925	2733.75	7.67361e-08	0.235615	-0.815392	0.0567943	0.0482386
dmr1059865	chr5	83541093	83541092	+	12342	432373	rs12109452	chr5	83973465	83973465	108	75.1359	0.697366	7519.3	2.97788e-10	0.308674	-0.769184	0.0163984	0.00979381
dmr1059866	chr5	83541812	83541811	+	12341	-8599	rs1201539	chr5	83533213	83533213	108	116.258	0.953818	1637.02	4.3007e-08	0.24355	-0.433952	0.00019998	3.59457e-05
dmr1059883	chr5	83583685	83583685	+	12267	4664	rs16900628	chr5	83588349	83588349	108	94.6582	0.952622	1678.47	1.16037e-07	0.229901	-0.58557	0.00289971	0.00165973
dmr1059947	chr5	83714689	83714774	+	12290	-297560	rs55942203	chr5	83417129	83417129	108	124.348	0.937409	3191.2	8.94301e-06	0.167625	-0.142859	0.010199	0.00840795
dmr1059968	chr5	83768888	83768887	+	12445	-370433	rs112533589	chr5	83398455	83398455	108	79.0699	0.997246	4025.16	5.03663e-08	0.241393	-0.679076	0.019798	0.0128509
dmr1059971	chr5	83783343	83783342	+	12375	1	rs34044137	chr5	83783343	83783343	108	108.454	0.955128	2560.33	3.6576e-06	0.18077	-0.592935	0.0134987	0.0111947
dmr1059977	chr5	83799290	83799289	+	12381	176829	rs1019448	chr5	83976118	83976118	108	65.9707	0.81829	17701.1	1.33529e-13	0.399294	-0.803886	0.00939906	0.000724504
dmr1059985	chr5	83820497	83820496	+	12415	165235	rs1559065	chr5	83985731	83985731	108	59.5477	0.6479	5056.67	3.17138e-11	0.336261	-0.779153	0.0571943	0.0328331
dmr1060005	chr5	83871923	83871922	+	12430	104076	rs2112246	chr5	83975998	83975998	108	75.1148	0.605291	5948.12	4.20511e-10	0.304328	-0.856325	0.0320968	0.0186857
dmr1060017	chr5	83898331	83898330	+	12384	-847926	rs32889	chr5	83050405	83050405	108	98.2969	0.921778	1702.76	5.94212e-06	0.173656	-1.02214	0.0346965	0.0360502
dmr1060024	chr5	83924992	83924991	+	12296	37673	rs13160099	chr5	83962664	83962664	108	81.8754	0.880354	1466.74	6.62526e-08	0.237635	-0.625914	0.00819918	0.00778849
dmr1060026	chr5	83927354	83927353	+	12300	-454959	rs962066	chr5	83472395	83472395	108	119.264	0.866359	5967.86	6.04242e-06	0.17341	0.354504	0.0281972	0.0223141
dmr1060037	chr5	83948957	83948956	+	12362	36775	rs1559065	chr5	83985731	83985731	108	59.1469	0.726089	19566.8	3.83749e-17	0.482619	-0.771296	0.00569943	0.000253247
dmr1060043	chr5	83976271	83976270	+	12409	812577	rs34197632	chr5	84788847	84788847	108	77.9098	0.827339	2201.07	5.82251e-08	0.239407	3.25149	0.0235976	0.0218602
dmr1060066	chr5	84043859	84043858	+	12589	-30863	rs856442	chr5	84012996	84012996	108	109.223	0.926932	2210.83	3.84287e-08	0.245084	0.317051	0.00019998	0.000147201
dmr1060089	chr5	84095964	84095997	+	12536	3611	rs199819795	chr5	84099608	84099609	108	120.498	0.966409	2182.43	2.04013e-11	0.341571	0.319606	9.999e-05	6.07176e-09
dmr1060094	chr5	84112125	84112124	+	12545	1	rs348898	chr5	84112125	84112125	108	114.486	0.965105	1459.15	1.95616e-05	0.155983	-0.439571	0.020298	0.0186413
dmr1060104	chr5	84154872	84154871	+	12653	-169141	rs1559065	chr5	83985731	83985731	108	87.6867	0.769307	5245.69	2.88665e-09	0.279597	-0.734895	0.00359964	0.00296758
dmr1060106	chr5	84165692	84165691	+	12664	-189574	rs1019448	chr5	83976118	83976118	108	67.6055	0.654291	11275.6	4.49981e-12	0.359458	-0.820779	0.0248975	0.00780971
dmr1060134	chr5	84247404	84247403	+	12765	-271286	rs1019448	chr5	83976118	83976118	108	71.1809	0.750666	7640.67	2.2186e-09	0.283024	-0.816179	0.0593941	0.0327056
dmr1060163	chr5	84398272	84398271	+	12979	-412541	rs1559065	chr5	83985731	83985731	108	63.6082	0.645933	10403.2	2.25013e-12	0.367503	-0.707192	0.0342966	0.0109726
dmr1060180	chr5	84537817	84537816	+	13126	-566546	rs73142000	chr5	83971271	83971271	108	52.9137	1.2731	2305.28	1.69789e-11	0.343769	-0.560025	0.00189981	0.00128957
dmr1060187	chr5	84575183	84575182	+	13166	-599065	rs1019448	chr5	83976118	83976118	108	66.4453	0.535612	6116.28	4.34844e-11	0.332437	-0.835996	0.0572943	0.0344073
dmr106018	chr1	232057257	232057256	+	13474	724133	rs74144903	chr1	232781389	232781389	108	85.5563	0.97908	6306.44	8.65456e-08	0.233956	3.67678	0.0244976	0.0133243
dmr1060190	chr5	84586804	84586803	+	13186	-610686	rs1019448	chr5	83976118	83976118	108	62.7223	0.592614	16337.5	1.65651e-14	0.421786	-0.852556	0.0190981	0.00435145
dmr1060199	chr5	84621533	84621532	+	13065	280912	rs12515472	chr5	84902444	84902444	108	71.0332	0.934977	4740.18	4.04218e-09	0.275191	-0.505566	0.0228977	0.0124287
dmr1060203	chr5	84634805	84634804	+	13071	-663534	rs73142000	chr5	83971271	83971271	108	88.1719	0.793359	5203.94	2.18761e-07	0.221068	-0.687172	0.0549945	0.0379742
dmr1060207	chr5	84662941	84662940	+	13068	239504	rs12515472	chr5	84902444	84902444	108	79.998	0.862349	3426.19	2.19315e-07	0.221033	-0.486676	0.0626937	0.048405
dmr1060226	chr5	84698658	84698657	+	13144	999	rs111439367	chr5	84699656	84699656	108	97.4109	0.953173	1294.5	7.2129e-06	0.170801	-0.492652	0.0345965	0.031485
dmr1060238	chr5	84718499	84718498	+	13189	-829546	rs35917463	chr5	83888952	83888953	108	108.148	0.810448	6611.85	3.18069e-06	0.182809	-0.716995	0.0588941	0.0457954
dmr1060275	chr5	84810959	84810958	+	13467	-817729	rs62364168	chr5	83993230	83993230	108	80.209	0.84416	1919.57	4.2284e-07	0.211794	-0.803895	0.0528947	0.0472234
dmr1060290	chr5	84849558	84849557	+	13695	-873440	rs1019448	chr5	83976118	83976118	108	61.2457	0.550948	5911.92	1.73649e-13	0.396403	-0.907397	0.0131987	0.00972562
dmr1060300	chr5	84869926	84869926	+	13754	4860	rs10060952	chr5	84874786	84874786	108	103.992	0.974844	1217.85	3.27769e-09	0.277937	0.347739	9.999e-05	1.06023e-05
dmr1060340	chr5	84955591	84955591	+	14007	-578	rs9293393	chr5	84955013	84955013	108	119.021	0.952801	1653.1	1.39585e-07	0.227337	-0.458915	0.00019998	8.6301e-05
dmr1060356	chr5	84983243	84983242	+	14130	-63576	rs146791132	chr5	84919667	84919667	108	102.02	0.967877	1270.71	1.78802e-05	0.157326	-101.082	0.0464954	0.0429318
dmr1060361	chr5	84988235	84988234	+	14142	924532	rs1595563	chr5	85912766	85912766	108	111.639	0.965643	1362.02	4.18757e-05	0.144546	0.347117	0.0471953	0.0468365
dmr1060362	chr5	84988663	84988662	+	14144	28628	rs4704035	chr5	85017290	85017290	108	106.903	0.964718	1433.03	1.47917e-07	0.22653	-0.318064	0.00059994	0.000333559
dmr1060374	chr5	85006937	85006936	+	14168	-104493	rs12515472	chr5	84902444	84902444	108	92.591	0.881336	2585.64	5.76779e-07	0.207392	-0.506977	0.0211979	0.0173642
dmr1060395	chr5	85107135	85107135	+	14107	95296	rs12514760	chr5	85202431	85202431	108	115.657	0.965021	1294.07	7.09866e-07	0.204436	-0.361332	0.00129987	0.000495573
dmr1060451	chr5	85208947	85208947	+	14235	60148	rs200923797	chr5	85269095	85269095	108	97.1367	0.844062	8763.39	5.8978e-07	0.207075	-0.939293	0.0550945	0.0372703
dmr1060507	chr5	85333274	85333273	+	14428	418	rs427755	chr5	85333691	85333691	108	117.608	0.95394	1392.39	2.16331e-09	0.283351	-0.45186	9.999e-05	1.15171e-06
dmr1060585	chr5	85550520	85550519	+	14965	-240092	rs5869264	chr5	85310428	85310428	108	102.695	0.923733	1646.56	1.1657e-05	0.163697	0.27653	0.0417958	0.0417073
dmr1060593	chr5	85575492	85575491	+	14992	910215	rs74601594	chr5	86485706	86485706	108	99.1828	1.17962	2580.1	3.88318e-06	0.179896	-0.868466	0.0121988	0.0116582
dmr1060724	chr5	85933753	85933753	+	14520	16842	rs7700601	chr5	85950595	85950595	108	104.266	0.942809	2164.35	6.50857e-06	0.172316	-0.291482	0.0294971	0.025801
dmr1060884	chr5	86353854	86353853	+	13632	205461	rs75681490	chr5	86559314	86559314	108	113.79	0.885282	3463.53	6.15655e-06	0.173135	0.880373	0.0248975	0.0207197
dmr1060902	chr5	86433332	86433331	+	13474	-468996	rs72095170	chr5	85964324	85964336	108	104.614	0.942241	1492.31	1.62079e-05	0.158791	-0.765554	0.0433957	0.0403571
dmr1060964	chr5	86619720	86619719	+	12946	370867	rs11745726	chr5	86990586	86990586	108	47.4082	0.957797	2909.07	1.03823e-13	0.40205	4.40547	0.00989901	0.00341254
dmr1060966	chr5	86622060	86622059	+	12940	333898	rs112975850	chr5	86955957	86955958	108	46.4801	0.912636	11753.9	8.20104e-14	0.404622	1.96336	0.0466953	0.0184527
dmr1060	chr1	1824391	1824390	+	15302	612877	rs2494439	chr1	2437267	2437267	108	108.886	1.09994	5616.81	2.47977e-06	0.186432	-0.315616	0.00739926	0.00776861
dmr1061063	chr5	86927481	86927481	+	11791	-7901	rs138934826	chr5	86919576	86919580	108	109.413	0.871617	2369.96	1.06248e-11	0.349349	0.431531	9.999e-05	1.90762e-07
dmr1061067	chr5	86934869	86934868	+	11733	-967885	rs6890865	chr5	85966984	85966984	108	113.864	0.947507	1210.31	2.76722e-05	0.150785	-0.466156	0.0286971	0.0251298
dmr1061113	chr5	87037206	87037205	+	11410	-120755	rs72777894	chr5	86916451	86916451	108	38.3273	1.53719	2269.06	3.01511e-12	0.364118	2.03367	0.0089991	0.0141033
dmr106113	chr1	232211093	232211092	+	13484	12228	rs10910549	chr1	232223320	232223320	108	105.764	0.960807	1794.94	1.30762e-06	0.195686	-0.367199	0.00469953	0.003851
dmr106114	chr1	232214586	232214585	+	13497	334359	rs59589748	chr1	232548944	232548944	108	41.9555	1.27821	4345.54	1.0436e-11	0.349562	-0.376234	0.0521948	0.0456432
dmr1061150	chr5	87115664	87115663	+	11319	-125078	rs11745726	chr5	86990586	86990586	108	42.9574	1.45267	1435.95	1.51045e-10	0.317148	4.0354	0.0119988	0.019474
dmr1061238	chr5	87375410	87375409	+	10639	-592098	rs77705393	chr5	86783312	86783312	108	59.516	0.637148	28772.6	3.0413e-12	0.364017	0.879661	0.0924908	0.0460476
dmr1061282	chr5	87576485	87576484	+	10292	639056	rs111965889	chr5	88215540	88215540	108	118.652	1.04443	3240.93	2.50815e-05	0.15226	-1.9005	0.030397	0.0267544
dmr1061298	chr5	87661251	87661250	+	10181	-424716	rs138380739	chr5	87236535	87236535	108	51.0047	1.48895	1253.99	2.11175e-10	0.312977	-0.590968	0.00169983	0.00169376
dmr1061327	chr5	87763944	87763943	+	9905	-764104	rs7709759	chr5	86999840	86999840	108	131.509	0.890925	2652.05	4.10455e-06	0.179085	-0.311978	0.00419958	0.00216807
dmr1061381	chr5	87949791	87949790	+	9273	-933144	rs73770193	chr5	87016647	87016647	108	102.959	0.703849	8646.94	7.51109e-07	0.203631	52.7741	0.0772923	0.0480598
dmr1061423	chr5	88060749	88060748	+	8971	364955	rs13163266	chr5	88425703	88425703	108	104.878	0.861978	1212.09	4.49194e-06	0.177764	0.793663	0.0179982	0.0154517
dmr1061450	chr5	88159831	88159830	+	8639	832694	rs7728694	chr5	88992524	88992524	108	112.061	1.07942	1550.58	2.39249e-05	0.152968	-0.264508	0.0175982	0.0185564
dmr1061465	chr5	88190267	88190266	+	8582	724572	rs13357047	chr5	88914838	88914838	108	30.818	1.5402	1063.39	6.86838e-20	0.539353	-0.83128	0.00119988	2.64986e-05
dmr1061537	chr5	88468765	88468765	+	8615	241246	rs448809	chr5	88710011	88710011	108	130.264	0.900428	1197.11	2.58551e-06	0.185826	0.366734	0.00179982	0.000673182
dmr1061548	chr5	88512742	88512741	+	8722	658296	rs16903476	chr5	89171037	89171037	108	114.096	0.897121	2729.67	1.26205e-05	0.162517	0.78592	0.0367963	0.030239
dmr1061564	chr5	88588020	88588019	+	8911	310833	rs13159808	chr5	88898852	88898852	108	128.756	0.897795	2159.85	7.66357e-05	0.135388	-0.38329	0.0551945	0.048883
dmr1061592	chr5	88691388	88691387	+	9136	986256	rs7729566	chr5	89677643	89677643	108	72.5941	1.11815	10551.2	3.63249e-09	0.276592	-1.95902	0.0274973	0.008116
dmr1061606	chr5	88758791	88758790	+	9160	629323	rs561281666	chr5	89388113	89388113	108	48.6738	0.699875	708.361	3.26331e-11	0.335916	2.56334	0.0559944	0.0317283
dmr1061618	chr5	88818465	88818637	+	9179	-781090	rs1896893	chr5	88037375	88037375	108	128.229	0.927239	2477.99	2.34703e-05	0.153256	0.14549	0.0169983	0.0143096
dmr1061647	chr5	88970380	88970380	+	9155	-12281	rs214134	chr5	88958099	88958099	108	127.016	0.91705	1181.59	8.89307e-09	0.264777	-0.389661	9.999e-05	1.79127e-06
dmr1061685	chr5	89130177	89130176	+	9227	36051	rs115119910	chr5	89166227	89166227	108	36.4184	1.44949	904.389	7.76174e-11	0.325364	-1.01229	0.0305969	0.0469179
dmr1061744	chr5	89389432	89389431	+	9523	-224914	rs7718068	chr5	89164518	89164518	108	97.6746	0.83312	1539.55	1.99973e-07	0.222325	-0.621567	0.00519948	0.00386793
dmr1061802	chr5	89586976	89586975	+	9639	196920	rs56045640	chr5	89783895	89783895	108	26.673	1.59563	1018.84	8.29186e-16	0.452635	0.542824	0.00309969	0.0101092
dmr106181	chr1	232338768	232338767	+	13731	-261765	rs55982208	chr1	232077003	232077003	108	83.9215	0.885149	1358.91	1.5772e-06	0.192984	-0.956802	0.0459954	0.0486891
dmr1061930	chr5	90033235	90033234	+	10921	638107	rs11955565	chr5	90671341	90671341	108	101.313	0.94552	1314.19	1.64832e-05	0.15854	-0.487858	0.049695	0.0474888
dmr1062035	chr5	90341578	90341577	+	11607	153603	rs6452887	chr5	90495180	90495180	108	42.7992	1.42599	2076.55	1.38506e-10	0.318223	7.39045	0.0351965	0.0349687
dmr1062186	chr5	90766754	90766753	+	11560	211231	rs73771151	chr5	90977984	90977984	108	28.4871	1.80035	1799.63	1.47063e-14	0.423044	4.33696	0.00809919	0.0190272
dmr1062193	chr5	90785965	90785964	+	11563	-673322	rs4560581	chr5	90112643	90112643	108	73.132	0.692717	3513.45	1.45856e-08	0.258173	-0.783608	0.0731927	0.0489462
dmr1062228	chr5	90898295	90898294	+	11820	-175999	rs73175286	chr5	90722296	90722296	108	101.609	0.911302	1317.92	1.10413e-06	0.198117	-0.759614	0.00669933	0.00524295
dmr1062234	chr5	90908692	90908691	+	11808	-739440	rs7706362	chr5	90169252	90169252	108	98.3813	0.978899	1793.35	3.57661e-06	0.181097	0.39573	0.0205979	0.0190671
dmr1062247	chr5	90935431	90935430	+	11796	-13401	rs1976566	chr5	90922030	90922030	108	123.082	0.960071	2158.1	1.27597e-05	0.162354	0.308148	0.00989901	0.00842675
dmr1062291	chr5	91059148	91059147	+	11755	137074	rs114609573	chr5	91196221	91196221	108	28.1285	1.40569	1319.47	4.81169e-17	0.480468	1.63069	0.0140986	0.00504597
dmr1062392	chr5	91302356	91302355	+	11830	-51043	rs71622480	chr5	91251313	91251313	108	81.0105	0.932386	1597.15	2.00438e-07	0.222292	-0.759769	0.020498	0.0151073
dmr1062407	chr5	91332972	91332971	+	11806	-6273	rs9293566	chr5	91326699	91326699	108	118.378	0.943368	1142.33	1.83442e-05	0.156943	-0.325897	0.0129987	0.0110744
dmr1062423	chr5	91360098	91360097	+	11700	383126	rs12516181	chr5	91743223	91743223	108	82.6664	0.758619	4454.74	4.64603e-08	0.242496	-0.421096	0.0472953	0.0275289
dmr1062502	chr5	91639892	91639891	+	11694	461457	rs10942657	chr5	92101348	92101348	108	123.061	0.950264	2942.92	1.05361e-05	0.165197	-0.260348	0.0105989	0.00971927
dmr1062505	chr5	91649861	91649861	+	11654	772174	rs6885976	chr5	92422035	92422035	108	108.527	0.952392	1011.25	6.58649e-06	0.17214	-0.331329	0.00929907	0.00817841
dmr1062513	chr5	91697435	91697434	+	11547	444471	rs76235289	chr5	92141905	92141905	108	112.008	0.95551	3499.86	4.85919e-06	0.176612	2.14718	0.0169983	0.0140029
dmr1062516	chr5	91706039	91706080	+	11522	-101494	rs66818976	chr5	91604545	91604545	108	114.275	0.976581	2136.65	1.3557e-07	0.227742	-0.43368	0.00039996	0.000156215
dmr1062548	chr5	91806399	91806399	+	11391	976	rs930050	chr5	91807375	91807375	108	107.388	0.952169	1841.82	2.5305e-17	0.486556	-0.63284	9.999e-05	2.51208e-13
dmr1062617	chr5	92034447	92034446	+	11148	-937483	rs7712139	chr5	91096964	91096964	108	96.1875	0.806395	1951.38	2.69744e-06	0.185209	3.27908	0.0446955	0.042791
dmr1062686	chr5	92300219	92300219	+	10906	301651	rs397811772	chr5	92601870	92601870	108	107.061	0.910161	1786.62	1.7074e-06	0.191839	0.341649	0.00729927	0.00583612
dmr1062739	chr5	92468433	92468433	+	10577	22119	rs11135391	chr5	92490552	92490552	108	115.72	0.909763	1721.7	2.16751e-08	0.252846	-0.512043	0.00019998	3.38351e-05
dmr1062769	chr5	92604672	92604671	+	10261	-387618	rs34271219	chr5	92217054	92217054	108	60.0117	1.38991	1810.74	6.33249e-08	0.238256	-0.746653	0.0314969	0.0325189
dmr106277	chr1	232498157	232498156	+	14101	-81442	rs16857041	chr1	232416715	232416715	108	107.441	0.924663	1914.66	4.45998e-06	0.177869	-0.714324	0.0159984	0.0132235
dmr1062792	chr5	92692329	92692329	+	10117	-4375	rs13355146	chr5	92687954	92687954	108	120.34	0.938208	1227.84	4.09868e-09	0.275009	-0.531869	0.00019998	1.6234e-06
dmr1062874	chr5	93025872	93025871	+	9380	-633523	rs35462234	chr5	92392349	92392349	108	128.377	0.962568	1561.95	3.12225e-05	0.14897	0.355479	0.0129987	0.0105161
dmr1062900	chr5	93153692	93153691	+	9121	303470	rs142616385	chr5	93457161	93457161	108	104.931	1.01847	2478.66	1.24663e-05	0.162699	-3.0856	0.0327967	0.0376738
dmr1062913	chr5	93193562	93193561	+	8968	-182844	rs345911	chr5	93010718	93010718	108	125.002	0.939988	1020.42	0.000102802	0.130913	0.367201	0.039696	0.0371365
dmr1063006	chr5	93530431	93530430	+	8472	-600920	rs72782653	chr5	92929511	92929511	108	125.392	0.884256	1996.36	5.89374e-05	0.139375	-0.865077	0.0489951	0.0461384
dmr1063117	chr5	94052174	94052173	+	8866	293981	rs9314107	chr5	94346154	94346154	108	92.4645	0.866974	3099.37	5.99786e-07	0.206836	-0.657879	0.0333967	0.0227479
dmr1063153	chr5	94212587	94212586	+	8907	77620	rs113652929	chr5	94290206	94290206	108	117.882	0.872754	1943.49	2.68414e-05	0.151242	0.660022	0.0416958	0.0375654
dmr1063158	chr5	94239593	94239592	+	8912	533626	rs17331955	chr5	94773218	94773218	108	104.003	1.04023	3072.67	5.97078e-07	0.2069	2.12381	0.00439956	0.00230387
dmr1063202	chr5	94411675	94411674	+	9225	340840	rs10056977	chr5	94752514	94752514	108	117.018	0.85021	2520.82	2.32879e-05	0.153373	-0.390671	0.0547945	0.0480039
dmr1063274	chr5	94652780	94652779	+	9784	196050	rs73776910	chr5	94848829	94848829	108	114.676	0.929153	1507.69	1.74603e-08	0.255758	-0.549278	0.00019998	2.22694e-05
dmr1063295	chr5	94714997	94714997	+	9988	20702	rs7725095	chr5	94735699	94735699	108	119.116	0.930519	3135.18	1.97027e-08	0.254132	0.29765	9.999e-05	2.61756e-05
dmr1063329	chr5	94798530	94798530	+	10135	-5350	rs73133942	chr5	94793180	94793180	108	114.982	1.01116	4951.83	5.76853e-07	0.20739	-0.381461	0.00209979	0.00113733
dmr1063342	chr5	94830739	94830739	+	10246	790176	rs113272282	chr5	95620915	95620915	108	102.684	0.881044	13951.9	5.69416e-08	0.239713	0.781627	0.0143986	0.00376799
dmr1063345	chr5	94837170	94837169	+	10279	-475023	rs2434364	chr5	94362147	94362147	108	115.952	1.13121	3900.28	1.71983e-05	0.157906	0.501372	0.0228977	0.0193592
dmr1063419	chr5	94986648	94986647	+	10655	4452	rs451038	chr5	94991099	94991099	108	116.659	0.881497	2299.68	1.06886e-05	0.164984	-0.288734	0.0225977	0.0193358
dmr1063429	chr5	95001039	95001039	+	10687	-849	rs10060211	chr5	95000190	95000190	108	124.527	0.931866	1732.2	2.7231e-06	0.185072	-0.359618	0.00159984	0.00135686
dmr1063439	chr5	95020390	95020389	+	10703	167772	rs251083	chr5	95188161	95188161	108	105.574	0.904605	1486.27	1.59855e-05	0.158997	0.769096	0.0471953	0.0424111
dmr1063441	chr5	95023983	95023982	+	10723	-160703	rs4869222	chr5	94863280	94863280	108	83.1832	0.783014	3946.45	3.88673e-08	0.24493	2.0686	0.0228977	0.0187268
dmr1063500	chr5	95161811	95161924	+	10969	11176	rs251075	chr5	95173100	95173100	108	126.552	0.931394	2822.58	1.1025e-06	0.198138	-0.211572	0.00109989	0.000658053
dmr1063503	chr5	95171574	95171573	+	11052	-428934	rs199581292	chr5	94742639	94742640	108	39.9305	1.22084	3772.26	2.08554e-12	0.368379	-0.622292	0.0476952	0.0381506
dmr1063548	chr5	95315931	95315930	+	11598	946394	rs7727999	chr5	96262324	96262324	108	30.818	1.82349	2588.78	8.12107e-14	0.404729	407.374	0.0122988	0.0246398
dmr1063674	chr5	95652085	95652084	+	12428	880553	rs261971	chr5	96532637	96532637	108	75.5895	0.521356	7244.86	2.37942e-10	0.311486	6.0147	0.0383962	0.0285064
dmr1063703	chr5	95734359	95734358	+	12546	41748	rs10042637	chr5	95776106	95776106	108	117.271	0.961667	1349.66	5.49734e-05	0.14043	0.291696	0.0432957	0.0402136
dmr1063745	chr5	95823875	95823874	+	12759	745112	rs17086305	chr5	96568986	96568986	108	128.925	0.928914	5813	2.33314e-06	0.187317	-0.449651	0.00289971	0.00233503
dmr1063798	chr5	95936654	95936654	+	13081	-40374	rs11324390	chr5	95896279	95896280	108	109.044	0.947782	1664.66	1.0317e-09	0.292906	-0.633975	9.999e-05	2.94268e-06
dmr1063816	chr5	96017058	96017057	+	12963	515580	rs261971	chr5	96532637	96532637	108	73.8281	0.75737	6622.71	1.96993e-09	0.284566	6.04555	0.0334967	0.0189104
dmr1063839	chr5	96117891	96117890	+	13131	52162	rs150401817	chr5	96170052	96170052	108	39.15	1.08131	2456.38	8.05817e-13	0.379244	64.8962	0.0565943	0.0314488
dmr1063842	chr5	96133811	96133810	+	13110	30849	rs6556906	chr5	96164659	96164659	108	115.562	0.931544	1845.99	2.06658e-07	0.221865	-0.48786	0.00059994	0.000269611
dmr1063848	chr5	96147376	96147375	+	13114	75505	rs77005513	chr5	96222880	96222880	108	32.4738	1.73766	1362.16	3.43458e-13	0.388836	-0.688655	0.0121988	0.0104652
dmr1063849	chr5	96151350	96151349	+	13121	381288	rs261971	chr5	96532637	96532637	108	84.5016	0.843035	7328.75	5.63571e-08	0.239854	5.90585	0.039996	0.0246602
dmr1063885	chr5	96247517	96247516	+	13321	379676	rs72772047	chr5	96627192	96627192	108	88.2141	1.04448	9450.51	4.50889e-07	0.210885	-1.02526	0.0530947	0.0407846
dmr1063953	chr5	96411896	96411895	+	13741	-525444	rs17085231	chr5	95886452	95886452	108	37.8949	1.34695	2198.06	2.73867e-12	0.365232	-0.316496	0.0361964	0.0273267
dmr1063954	chr5	96421888	96421887	+	13715	8791	rs3811952	chr5	96430678	96430678	108	101.029	0.872143	3340.69	4.17596e-07	0.21197	-0.747289	0.00939906	0.00718576
dmr1063980	chr5	96478133	96478132	+	13722	54505	rs261971	chr5	96532637	96532637	108	64.3254	0.69464	4473.38	6.64812e-10	0.298521	5.70368	0.0656934	0.0408524
dmr1063983	chr5	96485613	96485612	+	13731	148918	rs10476555	chr5	96634530	96634530	108	77.8254	0.892782	1377.77	1.34053e-07	0.227899	-0.767614	0.0148985	0.0179842
dmr1063	chr1	1834814	1834813	+	15366	311014	rs9442616	chr1	2145827	2145827	108	69.1559	0.576843	8727.22	1.61252e-12	0.371336	2.13239	0.00909909	0.00680579
dmr1064031	chr5	96589804	96589803	+	13957	841378	rs11438353	chr5	97431181	97431181	108	114.307	0.964366	1166.23	4.72204e-05	0.142731	-0.366375	0.0412959	0.0372301
dmr1064112	chr5	96734623	96734622	+	14305	-104026	rs73134563	chr5	96630597	96630597	108	30.5859	1.78116	914.328	1.19331e-12	0.37478	-0.683004	0.019898	0.0198714
dmr1064146	chr5	96785821	96785821	+	14541	8490	rs469735	chr5	96794311	96794311	108	115.393	0.96315	1165.3	1.26502e-07	0.228704	-0.384096	0.00019998	7.97371e-05
dmr1064230	chr5	96927006	96927005	+	15089	570184	rs6872562	chr5	97497189	97497189	108	76.8234	0.712735	10055.2	3.41008e-10	0.30697	1.82709	0.0222978	0.00921894
dmr1064285	chr5	97049459	97049458	+	15512	1417	rs12109525	chr5	97050875	97050875	108	115.625	0.929029	1919.93	4.5472e-06	0.177585	-0.586678	0.00749925	0.00609675
dmr1064293	chr5	97069396	97069395	+	15543	-536759	rs261971	chr5	96532637	96532637	108	72.0141	0.71953	1734.25	2.92971e-08	0.248771	6.17402	0.0423958	0.0412839
dmr1064324	chr5	97132052	97132051	+	15751	2368	rs12520374	chr5	97134419	97134419	108	121.331	0.973082	2792.94	9.26698e-06	0.167098	-0.35148	0.00919908	0.00834085
dmr1064333	chr5	97164374	97164373	+	15823	586147	rs7729289	chr5	97750520	97750520	108	55.6031	0.736297	4891.66	2.38933e-14	0.417899	0.638451	0.00439956	0.00229157
dmr1064354	chr5	97205343	97205343	+	15784	4869	rs35498938	chr5	97210212	97210212	108	121.5	0.941218	1792.61	2.65324e-06	0.18545	-0.385329	0.0019998	0.00171971
dmr1064441	chr5	97371705	97371704	+	15934	-162896	rs58068175	chr5	97208807	97208809	108	110.668	0.936792	1685.22	2.04289e-05	0.155334	-0.551789	0.0360964	0.0345569
dmr1064463	chr5	97409745	97409744	+	15897	-188138	rs61264046	chr5	97221607	97221607	108	120.435	0.943155	2234.87	2.41652e-05	0.152818	-0.430007	0.0249975	0.0233228
dmr1064466	chr5	97412765	97412764	+	15892	929828	rs117858687	chr5	98342592	98342592	108	68.9871	1.2097	2081.02	1.54439e-08	0.257406	4.51875	0.00439956	0.004761
dmr1064489	chr5	97499785	97499784	+	15838	37016	rs13173057	chr5	97536800	97536800	108	121.679	0.984542	2601.3	4.23149e-06	0.178639	0.32249	0.00489951	0.00298504
dmr1064528	chr5	97580183	97580183	+	15805	-962277	rs77662164	chr5	96617906	96617906	108	96.6094	0.799462	5466.83	3.50748e-07	0.214434	-0.785935	0.0333967	0.0225109
dmr1064608	chr5	97773273	97773272	+	15705	569320	rs117858687	chr5	98342592	98342592	108	90.007	1.05658	3522.23	2.02995e-06	0.189336	4.25792	0.0434957	0.0412882
dmr1064650	chr5	97888401	97888401	+	15262	1581	rs572922233	chr5	97889982	97889984	108	98.6555	0.966007	2577.43	3.26964e-06	0.182407	-0.644796	0.0284972	0.025692
dmr1064680	chr5	97960443	97960442	+	15100	659211	rs76702124	chr5	98619653	98619653	108	120.973	0.959535	1663.45	4.71811e-05	0.142744	0.649828	0.0343966	0.0318409
dmr1064691	chr5	98004659	98004670	+	15182	-423232	rs12153209	chr5	97581427	97581427	108	121.669	0.879583	6840.25	1.20464e-05	0.163209	-0.392918	0.0463954	0.0376369
dmr1064735	chr5	98085447	98085446	+	15126	-547370	rs2972984	chr5	97538077	97538077	108	62.4059	0.822749	3121.99	6.72303e-11	0.327124	-0.828996	0.0135986	0.00713904
dmr1064751	chr5	98113964	98113964	+	15151	5427	rs6864879	chr5	98119391	98119391	108	119.791	0.950953	1621.73	1.10168e-06	0.198149	-0.449998	0.00109989	0.000688085
dmr1064777	chr5	98143956	98143956	+	15191	11574	rs7725828	chr5	98155530	98155530	108	121.12	0.947181	1747.16	5.4728e-07	0.208138	-0.32113	0.00069993	0.000314316
dmr1064787	chr5	98166193	98166192	+	15207	-3018	rs13170703	chr5	98163175	98163175	108	125.592	0.944752	2441.23	2.24376e-05	0.15393	-0.303412	0.0173983	0.0152672
dmr1064819	chr5	98237876	98237875	+	15347	167382	rs139948062	chr5	98405257	98405257	108	73.2375	1.20047	1509.55	9.06563e-07	0.200942	4.11573	0.0319968	0.0423779
dmr1064987	chr5	98657388	98657388	+	14582	1127	rs459865	chr5	98658515	98658515	108	90.5133	0.870436	1096.82	7.47861e-11	0.32582	-0.333887	0.00019998	1.54348e-05
dmr106499	chr1	232855443	232855442	+	14918	-549942	rs61824010	chr1	232305501	232305501	108	68.7234	0.540262	5899.18	2.59254e-11	0.338692	-2.9451	0.0221978	0.0211519
dmr106500	chr1	232859113	232859112	+	14925	-716637	rs35010902	chr1	232142474	232142476	108	71.6555	0.8558	1774.28	9.30403e-09	0.264176	-0.682407	0.0131987	0.0118402
dmr1065056	chr5	98821764	98821763	+	14308	287966	rs998289	chr5	99109729	99109729	108	88.6465	1.09535	1524.06	1.78147e-07	0.223939	-0.589233	0.0029997	0.00192849
dmr1065160	chr5	99074347	99074346	+	14098	320183	rs2948755	chr5	99394529	99394529	108	118.969	0.951566	1579.65	3.83123e-05	0.145888	-0.273081	0.0307969	0.0294188
dmr1065229	chr5	99208971	99208970	+	14131	475788	rs111624073	chr5	99684758	99684758	108	61.0031	1.18709	721.244	6.78116e-08	0.237315	0.960625	0.00829917	0.0179447
dmr1065231	chr5	99210194	99210193	+	14137	-457253	rs148373671	chr5	98752941	98752941	108	40.6055	1.03812	344.23	2.29893e-10	0.311916	45.7349	0.0647935	0.0315046
dmr1065298	chr5	99358998	99358998	+	14166	-33497	rs58585871	chr5	99325501	99325501	108	113.147	0.919958	1555.74	8.81087e-06	0.167845	-0.503308	0.0138986	0.0126071
dmr1065300	chr5	99359743	99359742	+	14167	814694	rs80011461	chr5	100174436	100174436	108	63.7875	0.852456	4684.01	2.33183e-09	0.282377	404.77	0.0685931	0.0395776
dmr1065337	chr5	99476920	99476919	+	14043	207839	rs111624073	chr5	99684758	99684758	108	73.7332	1.27671	1197.49	9.6877e-07	0.199992	1.14865	0.019698	0.0247369
dmr1065355	chr5	99519114	99519114	+	13992	59215	rs2845992	chr5	99578329	99578329	108	123.188	0.932715	1966.77	1.55708e-08	0.257296	0.325951	0.00019998	7.26317e-06
dmr1065358	chr5	99523848	99523848	+	13990	-82496	rs1403661	chr5	99441352	99441352	108	121.827	0.942038	1322.32	1.07275e-05	0.16493	-0.391799	0.00719928	0.00544163
dmr1065362	chr5	99531074	99531074	+	13996	-45706	rs2461953	chr5	99485368	99485368	108	102.473	0.958499	3587.37	1.90159e-08	0.25461	-0.333332	0.00059994	0.000230408
dmr1065364	chr5	99534730	99534730	+	13987	39490	rs2682139	chr5	99574220	99574220	108	120.635	0.921898	1248.69	1.47914e-06	0.19391	-0.34517	0.00149985	0.000846004
dmr1065398	chr5	99686228	99686228	+	13997	-345806	rs531492809	chr5	99340422	99340422	108	85.8832	0.69496	12858	8.11626e-10	0.295977	-0.441868	0.0210979	0.00608514
dmr1065522	chr5	99998540	99998539	+	14171	-23544	rs34497565	chr5	99974995	99974996	108	113.052	0.98605	2196.03	1.47699e-05	0.160176	-0.326132	0.0252975	0.0214828
dmr1065536	chr5	100032170	100032169	+	14012	62511	rs7703361	chr5	100094680	100094680	108	117.777	0.949884	1279.79	4.57731e-05	0.143202	0.506607	0.0335966	0.0319726
dmr1065560	chr5	100090203	100090211	+	13937	-652856	rs9326792	chr5	99437347	99437347	108	112.514	0.969834	4845.56	4.32358e-07	0.211479	0.153203	0.00209979	0.00148998
dmr106556	chr1	232926344	232926343	+	15029	75626	rs17452972	chr1	233001969	233001969	108	57.6598	1.31051	11016.7	1.99406e-11	0.341845	-0.359634	0.0049995	0.00231407
dmr1065648	chr5	100347605	100347605	+	13841	174175	rs152231	chr5	100521780	100521780	108	122.059	0.943768	1520.54	3.46373e-08	0.246498	0.35656	9.999e-05	1.35747e-05
dmr1065665	chr5	100389673	100389836	+	13995	-189488	rs70984391	chr5	100200185	100200185	108	119.886	0.963236	2586.96	2.18691e-07	0.221073	0.0762498	0.00049995	0.000172503
dmr1065669	chr5	100395053	100395053	+	14014	408513	rs17722835	chr5	100803566	100803566	108	59.4105	0.938572	4080.53	8.92819e-13	0.378082	-0.423157	0.00389961	0.000813717
dmr1065684	chr5	100440345	100440344	+	14218	-566883	rs72767530	chr5	99873462	99873462	108	80.4621	1.10488	4529.19	1.04213e-07	0.23139	3.35908	0.0217978	0.0127219
dmr1065691	chr5	100463530	100463530	+	14226	93013	rs188624609	chr5	100556543	100556543	108	100.438	0.904402	1466.53	2.4296e-06	0.186729	-0.51838	0.0161984	0.0132015
dmr1065725	chr5	100556740	100556739	+	14475	-177245	rs2614436	chr5	100379495	100379495	108	78.2367	1.03137	4070.65	1.26391e-16	0.471185	0.43473	9.999e-05	4.33549e-09
dmr1065726	chr5	100557273	100557272	+	14471	-971279	rs62376169	chr5	99585994	99585994	108	84.3223	0.971081	885.365	7.23633e-07	0.204162	-0.882813	0.0148985	0.0123167
dmr1065738	chr5	100587175	100587175	+	14482	154887	rs3846625	chr5	100742062	100742062	108	109.202	0.920008	1565.06	6.10993e-06	0.173246	-0.704935	0.0165983	0.0127751
dmr1065763	chr5	100647593	100647592	+	14661	875120	rs969716	chr5	101522712	101522712	108	112.271	0.973859	2812.79	3.02682e-06	0.183532	-0.497696	0.00679932	0.006266
dmr1065884	chr5	101059011	101059010	+	14579	996060	rs144392485	chr5	102055070	102055070	108	104.393	0.890832	2104.88	9.12861e-06	0.167321	-1.98254	0.0436956	0.0414573
dmr10658	chr1	13622000	13621999	+	12244	531625	rs12568162	chr1	14153624	14153624	108	70.0629	0.770882	2155.21	1.58456e-08	0.257061	-0.81162	0.0357964	0.0349838
dmr1065925	chr5	101199085	101199084	+	14524	272557	rs462013	chr5	101471641	101471641	108	104.878	1.13254	2653.08	7.15209e-06	0.170926	0.320734	0.0131987	0.0147196
dmr1065932	chr5	101224191	101224190	+	14458	-543967	rs34187381	chr5	100680223	100680224	108	114.128	0.931059	1417.48	2.71506e-05	0.151071	-0.332505	0.0329967	0.0299873
dmr1065946	chr5	101252306	101252305	+	14450	797392	rs6869524	chr5	102049697	102049697	108	116.438	0.921064	1147.7	7.90952e-06	0.16944	0.360459	0.00719928	0.00637836
dmr106596	chr1	232998647	232998646	+	15262	1	rs11586537	chr1	232998647	232998647	108	86.9906	0.789069	2725.45	3.5281e-07	0.214352	-0.832456	0.0384962	0.0356453
dmr1065988	chr5	101337549	101337548	+	14479	259900	rs34081727	chr5	101597448	101597448	108	117.302	0.982705	1571.35	2.83042e-05	0.150446	-0.405973	0.0247975	0.0214055
dmr1066031	chr5	101464468	101464467	+	14901	-4188	rs140646177	chr5	101460280	101460280	108	103.201	0.945897	1333.78	9.66172e-06	0.166481	0.600705	0.0273973	0.0254497
dmr1066048	chr5	101504156	101504155	+	14984	84527	rs139136029	chr5	101588682	101588682	108	46.6066	1.32771	1975.5	8.7197e-10	0.29506	1.38602	0.0463954	0.0457043
dmr1066156	chr5	101758168	101758167	+	15315	-9469	rs62384760	chr5	101748699	101748699	108	116.722	0.942413	962.877	7.10934e-05	0.136529	-0.327412	0.0447955	0.0425394
dmr1066241	chr5	101937214	101937213	+	15299	-16446	rs7724223	chr5	101920768	101920768	108	96.6305	0.957798	2610.58	2.69776e-09	0.280479	0.260088	0.00029997	7.46547e-05
dmr1066355	chr5	102200912	102200911	+	15450	352738	rs76294011	chr5	102553649	102553649	108	104.055	0.925211	2050.38	6.81253e-06	0.171643	-0.774833	0.029597	0.0280952
dmr1066483	chr5	102467629	102467629	+	14774	-18237	rs397710174	chr5	102449392	102449392	108	123.82	0.931532	1307.53	1.97454e-15	0.443866	-0.507294	9.999e-05	2.05394e-13
dmr1066518	chr5	102553498	102553497	+	14705	233113	rs9654514	chr5	102786610	102786610	108	36.5766	1.39726	2308.78	8.22126e-13	0.379017	2.25869	0.0327967	0.0217056
dmr1066538	chr5	102602754	102602753	+	14742	83222	rs10063189	chr5	102685975	102685975	108	119.675	0.944696	962.906	6.7135e-05	0.137399	-0.357382	0.0333967	0.032166
dmr1066540	chr5	102612590	102612590	+	14697	77848	rs1469040	chr5	102690438	102690438	108	122.576	0.929123	1259.59	1.15182e-09	0.291493	-0.432011	9.999e-05	3.54694e-07
dmr1066560	chr5	102671265	102671290	+	14489	-2603	rs2657441	chr5	102668662	102668662	108	76.0746	1.47837	2211.48	1.04585e-09	0.292731	-0.133541	9.999e-05	1.61166e-05
dmr1066561	chr5	102671674	102671674	+	14488	25419	rs2657477	chr5	102697093	102697093	108	122.059	0.93085	1308.75	8.92428e-13	0.378087	-0.475116	9.999e-05	2.10588e-10
dmr1066567	chr5	102689220	102689219	+	14484	97391	rs9654514	chr5	102786610	102786610	108	51.8273	1.4309	2132.27	3.88995e-09	0.275695	2.05197	0.0308969	0.0277709
dmr1066638	chr5	102845270	102845269	+	14485	-73712	rs459760	chr5	102771558	102771558	108	121.426	0.95014	1675.52	4.25077e-05	0.14432	0.281262	0.030297	0.0288256
dmr1066715	chr5	103080426	103080425	+	14296	881037	rs149250202	chr5	103961462	103961462	108	112.672	0.910385	3208.7	6.34199e-06	0.172698	3.2446	0.0255974	0.0194954
dmr1066729	chr5	103108386	103108386	+	14314	-78664	rs1610946	chr5	103029722	103029722	108	119.148	0.940602	2220.04	4.23489e-10	0.304239	0.392032	9.999e-05	3.13581e-07
dmr1066771	chr5	103275023	103275022	+	14156	-678062	rs74319280	chr5	102596961	102596961	108	77.4352	1.0447	2962.29	2.28447e-08	0.252137	-0.917864	0.00939906	0.00524205
dmr1066796	chr5	103357801	103357800	+	14070	266091	rs33986901	chr5	103623891	103623891	108	65.3695	0.586482	12446.8	6.31449e-13	0.382002	-0.891777	0.019898	0.00934534
dmr1066934	chr5	103750932	103750931	+	13752	-166484	rs73193999	chr5	103584448	103584448	108	93.2027	0.819234	3220.46	1.96967e-07	0.222536	-0.697961	0.0141986	0.0124475
dmr1066953	chr5	103786237	103786236	+	13735	-199985	rs56880416	chr5	103586251	103586252	108	71.3074	0.744161	1632.47	6.29536e-09	0.269357	-0.808144	0.0169983	0.0177222
dmr1066954	chr5	103786959	103786958	+	13734	-20602	rs320657	chr5	103766357	103766357	108	121.932	0.940287	2882.36	4.81779e-06	0.176737	-0.348487	0.00549945	0.00486393
dmr1066980	chr5	103841373	103841373	+	13744	-71189	rs544498	chr5	103770184	103770184	108	120.161	0.958138	1806.04	7.78046e-06	0.169683	0.413964	0.00579942	0.00550516
dmr1066996	chr5	103870110	103870109	+	13798	285509	rs17340893	chr5	104155618	104155618	108	114.033	0.998148	4317.44	5.90801e-06	0.173741	-2.49776	0.0181982	0.0140111
dmr1067061	chr5	104039763	104039763	+	14109	3515	rs6596556	chr5	104043278	104043278	108	113.031	1.0609	3264.82	4.3477e-06	0.178242	-0.438326	0.0059994	0.00614818
dmr1067066	chr5	104049751	104049763	+	14109	12188	rs4703281	chr5	104061951	104061951	108	58.7355	1.68026	4496.9	1.44574e-09	0.288567	-0.341559	0.00039996	0.00263838
dmr1067069	chr5	104056281	104056281	+	14125	24830	rs1289212	chr5	104081111	104081111	108	106.671	0.892107	2066.17	1.43177e-05	0.160639	0.255548	0.0525947	0.049499
dmr1067231	chr5	104550069	104550068	+	14485	-414274	rs2952548	chr5	104135795	104135795	108	108.2	0.950326	1853.9	6.85631e-07	0.204931	0.776493	0.00239976	0.00176476
dmr1067254	chr5	104600073	104600072	+	14391	-616548	rs376956131	chr5	103983525	103983525	108	110.51	0.926785	2396.46	1.14138e-05	0.16401	2.51335	0.0322968	0.0291643
dmr1067305	chr5	104693208	104693208	+	14454	-42338	rs325495	chr5	104650870	104650870	108	81.7699	0.784886	2307.18	1.76007e-16	0.467964	-0.335098	9.999e-05	1.49315e-07
dmr1067337	chr5	104798807	104798806	+	14237	-504008	rs537172836	chr5	104294799	104294799	108	69.0293	0.561593	16252	1.25829e-11	0.347341	23.5442	0.0518948	0.0236555
dmr1067411	chr5	105019205	105019204	+	13827	-902123	rs56007768	chr5	104117082	104117082	108	27.6117	1.79876	2267.78	1.32924e-16	0.470696	-2.24636	0.0110989	0.00521993
dmr1067414	chr5	105024962	105024961	+	13814	-53369	rs17499639	chr5	104971593	104971593	108	96.4934	0.906002	2222.07	5.96179e-08	0.239083	-0.592809	0.00179982	0.00138649
dmr1067429	chr5	105058992	105058992	+	13779	18827	rs17157506	chr5	105077819	105077819	108	67.5	1.15374	5584.5	1.3855e-08	0.258861	-0.709012	0.0340966	0.0231979
dmr1067489	chr5	105268238	105268237	+	13391	88094	rs1501668	chr5	105356331	105356331	108	109.477	0.915272	2602.1	7.18087e-06	0.170867	0.266631	0.0273973	0.0235315
dmr1067495	chr5	105307124	105307123	+	13362	878701	rs75846965	chr5	106185824	106185824	108	121.11	0.947095	2247.65	4.87848e-05	0.142238	1.63324	0.0475952	0.0453867
dmr1067520	chr5	105417361	105417360	+	13329	-364385	rs191275703	chr5	105052976	105052976	108	92.148	0.778583	2886.55	5.34632e-07	0.20847	4.1044	0.0361964	0.0311865
dmr1067763	chr5	106208270	106208269	+	13163	-235920	rs9790865	chr5	105972350	105972350	108	110.32	0.921439	6135.13	2.43499e-06	0.186697	-0.691343	0.0220978	0.0169423
dmr1067766	chr5	106225966	106225965	+	13179	420204	rs1437640	chr5	106646169	106646169	108	91.1461	0.935159	1653.12	4.14148e-06	0.178954	0.280167	0.0493951	0.0484753
dmr1067921	chr5	106742938	106742937	+	13399	30118	rs62379587	chr5	106773055	106773055	108	76.5914	0.755616	3515.54	6.46493e-09	0.269005	-0.982089	0.0161984	0.0156589
dmr1067947	chr5	106797066	106797065	+	13501	-536952	rs10640418	chr5	106260114	106260114	108	77.4563	0.695773	4186.07	2.84579e-09	0.279783	0.638682	0.0180982	0.0150563
dmr106795	chr1	233407308	233407476	+	15054	913974	rs6666125	chr1	234321450	234321450	108	101.63	1.10274	4919.22	6.37854e-06	0.172613	-0.493423	0.0325967	0.0408262
dmr1067991	chr5	106905372	106905372	+	13643	-8987	rs55654266	chr5	106896385	106896385	108	116.87	0.964537	2098.54	6.8261e-06	0.171614	-0.378498	0.00819918	0.00726867
dmr1068018	chr5	106976472	106976472	+	13798	-29207	rs1039327	chr5	106947265	106947265	108	100.765	0.962852	1463.18	3.78472e-10	0.305657	-0.586286	9.999e-05	3.53247e-06
dmr1068039	chr5	107016180	107016180	+	13904	32605	rs60399923	chr5	107048785	107048785	108	66.4664	1.13408	5140.72	6.80179e-10	0.29823	-0.611581	0.00649935	0.00330269
dmr1068054	chr5	107055738	107055738	+	13970	-957	rs4957684	chr5	107054781	107054781	108	98.898	0.945701	1514.21	8.10392e-06	0.169082	-0.523401	0.0394961	0.0362065
dmr1068089	chr5	107172757	107172757	+	14280	-3920	rs112664916	chr5	107168836	107168837	108	111.185	0.97596	1530.6	3.16935e-11	0.336269	-0.434491	9.999e-05	3.83161e-08
dmr1068158	chr5	107337437	107337436	+	14350	300768	rs17160301	chr5	107638204	107638204	108	73.4484	1.20819	1775.58	8.26451e-08	0.234592	-0.86421	0.00379962	0.00688842
dmr1068231	chr5	107502116	107502115	+	14582	-212135	rs1363896	chr5	107289981	107289981	108	111.923	0.89278	3638.62	1.22523e-05	0.162957	-0.29848	0.0492951	0.046136
dmr1068289	chr5	107645917	107645916	+	14975	-1873	rs17160302	chr5	107644044	107644044	108	72.9316	0.831509	1621.54	1.24969e-08	0.260242	-0.679642	0.0123988	0.0125507
dmr1068343	chr5	107775584	107775656	+	14872	724645	rs75934901	chr5	108500301	108500301	108	51.4266	1.45159	4675.53	1.44438e-09	0.288579	-0.49315	0.0378962	0.0435955
dmr1068376	chr5	107835618	107835617	+	14771	224145	rs15158	chr5	108059762	108059762	108	70.0523	0.917365	750.042	4.9383e-08	0.241662	-0.696564	0.0123988	0.0131498
dmr1068387	chr5	107858360	107858360	+	14735	-9907	rs6866484	chr5	107848453	107848453	108	104.351	0.945594	1669.98	1.92083e-07	0.222887	0.299465	0.00089991	0.000796761
dmr1068398	chr5	107876853	107876852	+	14713	-191840	rs190644289	chr5	107685013	107685013	108	73.2691	0.701471	8822.33	3.77634e-11	0.334149	-0.464551	0.0112989	0.00507782
dmr1068404	chr5	107886410	107886409	+	14699	-142113	rs154173	chr5	107744297	107744297	108	117.091	0.955694	2439.33	1.66263e-05	0.158411	0.622531	0.0239976	0.0215275
dmr106843	chr1	233489498	233489497	+	15180	64716	rs780231	chr1	233554213	233554213	108	93.5402	0.936403	2023.52	6.89121e-07	0.204859	-0.767827	0.0133987	0.0108817
dmr1068496	chr5	108080430	108080429	+	14726	-436386	rs17160302	chr5	107644044	107644044	108	75.2098	0.813149	2049.31	5.19566e-09	0.271891	-0.710677	0.00839916	0.00763191
dmr1068505	chr5	108103311	108103310	+	14788	-16517	rs286781	chr5	108086794	108086794	108	105.205	0.933218	2407.97	1.72534e-06	0.191688	-0.824325	0.00969903	0.00819358
dmr1068569	chr5	108230810	108230809	+	14997	-101407	rs6889772	chr5	108129403	108129403	108	64.4941	0.654713	2659.28	2.48681e-11	0.339193	-0.929517	0.00929907	0.00948428
dmr1068576	chr5	108239117	108239117	+	15012	234748	rs2193977	chr5	108473865	108473865	108	95.0801	0.994153	4776.04	8.59305e-07	0.201708	0.230376	0.0258974	0.0189736
dmr106862	chr1	233515038	233515042	+	15247	1036	rs780210	chr1	233516078	233516078	108	115.172	0.962833	3277.69	9.7902e-07	0.199841	-0.144268	0.00359964	0.00181338
dmr1068631	chr5	108411746	108411745	+	15191	26978	rs4957555	chr5	108438723	108438723	108	83.3414	0.972262	985.348	1.85467e-07	0.223377	-0.331913	0.00679932	0.00545416
dmr1068687	chr5	108528914	108528914	+	15281	11454	rs10071992	chr5	108540368	108540368	108	113.484	0.94803	2743.35	5.31057e-07	0.208565	0.44109	0.00149985	0.0011122
dmr1068755	chr5	108658864	108658864	+	15357	-20716	rs7444915	chr5	108638148	108638148	108	97.9277	0.891963	1920.65	3.68478e-06	0.180662	-0.387804	0.0268973	0.0318003
dmr1068833	chr5	108839647	108839646	+	15090	724828	rs4504431	chr5	109564474	109564474	108	73.0371	0.924956	997.717	1.29659e-07	0.228361	-0.504473	0.0177982	0.0202875
dmr1068835	chr5	108843599	108843598	+	15094	424857	rs202029600	chr5	109268455	109268457	108	82.5293	0.820212	2853.23	8.56555e-08	0.234099	-0.883883	0.0244976	0.0208415
dmr1068875	chr5	108982601	108982600	+	15268	-583108	rs145570995	chr5	108399493	108399493	108	62.1211	0.692424	4926.99	1.50632e-10	0.317182	1.63936	0.0549945	0.0321907
dmr1068890	chr5	109021223	109021222	+	15271	972310	rs36792	chr5	109993532	109993532	108	65.7598	1.20878	875.204	8.60274e-08	0.234039	0.852011	0.00609939	0.0110361
dmr1068898	chr5	109052648	109052648	+	15339	-6422	rs2043287	chr5	109046226	109046226	108	118.579	0.925278	3823.01	2.78183e-06	0.184761	-0.270031	0.0069993	0.00542903
dmr1068920	chr5	109106152	109106152	+	15419	-76692	rs1427863	chr5	109029460	109029460	108	121.869	0.945269	2852.98	1.76754e-06	0.191339	-0.336895	0.00289971	0.0016219
dmr1068929	chr5	109137085	109137084	+	15406	954691	rs77697426	chr5	110091775	110091775	108	62.8488	0.976424	2962.71	1.35804e-08	0.259129	1.33622	0.0687931	0.0480375
dmr1068978	chr5	109240722	109240722	+	15528	-867352	rs397712038	chr5	108373370	108373370	108	111.966	0.939597	1895.42	1.40629e-05	0.160907	0.303886	0.0255974	0.0239241
dmr1069055	chr5	109396989	109396989	+	15831	218118	rs2578484	chr5	109615107	109615107	108	122.692	1.01199	3129.58	2.72336e-05	0.151025	-0.288736	0.0268973	0.0226965
dmr1069093	chr5	109485170	109485170	+	15691	-133542	rs246098	chr5	109351628	109351628	108	121.141	1.01151	3570.72	5.91749e-06	0.173717	-0.256467	0.0059994	0.00534609
dmr1069156	chr5	109621708	109621707	+	15316	32738	rs7701590	chr5	109654445	109654445	108	62.8805	0.780517	11000.4	2.32338e-12	0.367133	-0.578801	0.0175982	0.00493475
dmr1069224	chr5	109804394	109804393	+	15340	-374999	rs17476973	chr5	109429395	109429395	108	82.7297	0.85541	1367.68	5.52483e-08	0.240126	-0.74185	0.00879912	0.00680252
dmr1069251	chr5	109872652	109872651	+	15394	650841	rs6594458	chr5	110523492	110523492	108	80.0613	0.788417	20005.6	3.46425e-09	0.277213	2.71724	0.0532947	0.0225412
dmr1069348	chr5	110118546	110118545	+	15172	-263304	rs112984105	chr5	109855242	109855242	108	96.3352	1.1737	2441.06	4.82176e-06	0.176725	2.78695	0.0184982	0.0197563
dmr1069392	chr5	110219504	110219503	+	15248	922336	rs67212268	chr5	111141839	111141839	108	18.8684	1.75592	1913	8.68062e-23	0.592561	-4.69961	0.00389961	0.00877072
dmr1069393	chr5	110223227	110223227	+	15206	22189	rs4416634	chr5	110245416	110245416	108	98.5184	0.872339	2079.98	6.19541e-11	0.328124	-0.541447	9.999e-05	5.51766e-06
dmr1069476	chr5	110391745	110391744	+	14998	786729	rs2416251	chr5	111178473	111178473	108	115.91	0.960705	1410.82	3.04242e-05	0.14936	-0.656853	0.0275972	0.0256048
dmr1069498	chr5	110453590	110453589	+	14948	687724	rs10478037	chr5	111141313	111141313	108	80.1457	0.851128	1300.38	3.30851e-07	0.215258	4.72276	0.0269973	0.0285268
dmr1069500	chr5	110462248	110462247	+	14946	61100	rs146449127	chr5	110523347	110523351	108	44.2863	1.39552	2927.76	5.41056e-12	0.357302	3.17309	0.00979902	0.00638524
dmr1069546	chr5	110571218	110571217	+	14875	15535	rs60849871	chr5	110586752	110586752	108	67.1836	1.07309	6231.35	1.51604e-08	0.257654	-0.629011	0.049795	0.0391598
dmr1069552	chr5	110584459	110584459	+	14894	101709	rs244408	chr5	110686168	110686168	108	102.22	1.01418	2356.51	1.42976e-06	0.1944	0.366792	0.00729927	0.00595443
dmr1069623	chr5	110780607	110780606	+	14895	-257115	rs6594458	chr5	110523492	110523492	108	67.4789	0.629786	7560.47	3.90205e-11	0.333752	3.22347	0.029697	0.017618
dmr1069629	chr5	110789705	110789704	+	14900	820228	rs76447144	chr5	111609932	111609932	108	94.0465	0.929387	2446.85	2.55614e-06	0.185992	28.5069	0.0408959	0.036604
dmr1069635	chr5	110797840	110797839	+	14903	367702	rs55774581	chr5	111165541	111165541	108	73.9652	0.716489	5223.53	1.34238e-10	0.31861	-0.579685	0.00719928	0.00522464
dmr1069637	chr5	110805112	110805111	+	14920	-674747	rs6883662	chr5	110130365	110130365	108	61.0348	0.710127	18007.1	2.98939e-11	0.336975	-0.739573	0.0760924	0.0443392
dmr1069703	chr5	110966819	110966818	+	14708	390279	rs17164073	chr5	111357097	111357097	108	104.288	0.910921	3965.32	2.57153e-06	0.185904	-1.03047	0.0277972	0.0226681
dmr1069713	chr5	110995524	110995523	+	14678	-235665	rs7718427	chr5	110759859	110759859	108	113.02	0.934778	1880.85	9.15681e-06	0.167275	-0.570104	0.0158984	0.0146293
dmr1069760	chr5	111120005	111120004	+	14530	-492196	rs61732341	chr5	110627809	110627809	108	86.8113	0.903925	5255.02	4.01907e-07	0.212512	8.33219	0.0566943	0.0422253
dmr1069827	chr5	111244092	111244091	+	14433	-90543	rs32703	chr5	111153549	111153549	108	114.539	0.996165	1419.67	2.45895e-05	0.152557	0.357166	0.0212979	0.0199136
dmr1069863	chr5	111328619	111328618	+	14399	-634791	rs2445862	chr5	110693828	110693828	108	119.011	0.960927	1818.05	5.55233e-05	0.140279	0.341725	0.0490951	0.0473492
dmr1069866	chr5	111337419	111337418	+	14397	-993340	rs11241067	chr5	110344079	110344079	108	121.901	0.946292	3401.9	6.97604e-06	0.171294	-0.512301	0.00869913	0.00814716
dmr1069867	chr5	111337856	111337855	+	14396	14693	rs534608	chr5	111352548	111352548	108	81.1477	0.811136	1781.72	6.81812e-26	0.642824	-0.494742	9.999e-05	1.48538e-13
dmr106988	chr1	233741812	233741811	+	15247	291102	rs12752490	chr1	234032913	234032913	108	57.5754	1.17968	12906.7	2.64774e-12	0.365623	0.662495	0.0059994	0.00153571
dmr1069902	chr5	111410764	111410763	+	14530	126104	rs74686976	chr5	111536867	111536867	108	28.3078	1.60275	4231.89	7.56699e-16	0.453552	114.372	0.0246975	0.0379723
dmr1069933	chr5	111461220	111461219	+	14576	1	rs25922	chr5	111461220	111461220	108	114.022	0.934226	1918.08	5.83193e-17	0.478632	-0.478833	9.999e-05	1.27509e-13
dmr1069960	chr5	111543419	111543418	+	14906	66514	rs76447144	chr5	111609932	111609932	108	29.373	1.32982	4463.55	3.22074e-21	0.564552	16.7883	0.0069993	0.000583575
dmr1069984	chr5	111578690	111578689	+	15061	-75870	rs35680827	chr5	111502819	111502820	108	102.484	0.969446	1427.96	9.48449e-06	0.166755	-0.520035	0.0265973	0.0257856
dmr1069992	chr5	111589966	111589965	+	15088	48742	rs2164973	chr5	111638707	111638707	108	46.0477	1.11064	6665.71	4.28028e-18	0.503029	-0.344814	0.00059994	3.809e-05
dmr1070035	chr5	111672651	111672650	+	15312	-159844	rs142315909	chr5	111512806	111512807	108	79.2809	0.878717	1408.59	5.03815e-07	0.209312	3.10771	0.0383962	0.0389035
dmr1070042	chr5	111689239	111689238	+	15334	-11718	rs26043	chr5	111677521	111677521	108	42.2508	1.25129	7016.66	1.19325e-15	0.448973	-0.313125	0.00669933	0.000945209
dmr1070065	chr5	111750407	111750406	+	15236	-103768	rs11746693	chr5	111646639	111646639	108	43.7801	1.30887	525.518	3.87562e-09	0.275743	-0.757284	0.0154985	0.0384671
dmr107007	chr1	233769117	233769116	+	15223	824462	rs146866320	chr1	234593578	234593578	108	69.5777	0.718451	10096.1	1.34931e-09	0.289457	2.02583	0.0717928	0.0452058
dmr1070235	chr5	112185116	112185115	+	15637	-986735	rs244517	chr5	111198381	111198381	108	114.539	0.964438	1631.41	3.17522e-05	0.148717	-0.323441	0.0363964	0.0337536
dmr1070260	chr5	112228352	112228352	+	15635	-624397	rs12658956	chr5	111603955	111603955	108	66.1816	0.741933	8095.05	3.95389e-11	0.333592	-0.627541	0.0251975	0.0106663
dmr1070355	chr5	112436492	112436491	+	15678	171747	rs11743289	chr5	112608238	112608238	108	112.746	1.01779	3761.97	2.12672e-05	0.154732	-0.327176	0.0484952	0.0482812
dmr1070461	chr5	112582724	112582724	+	15777	15452	rs10067709	chr5	112598176	112598176	108	74.2078	0.884311	975.823	3.78886e-09	0.27604	0.289174	0.00229977	0.00239627
dmr1070474	chr5	112596716	112596715	+	15765	-878829	rs7719194	chr5	111717887	111717887	108	101.714	0.959269	1923.38	4.69257e-06	0.177123	0.629639	0.0210979	0.0203778
dmr1070482	chr5	112601304	112601304	+	15771	-1287	rs6869830	chr5	112600017	112600017	108	104.425	0.981436	1584.1	8.93889e-07	0.201144	-0.311563	0.00269973	0.00242474
dmr1070502	chr5	112629967	112629966	+	15804	-933998	rs17133623	chr5	111695969	111695969	108	70.316	0.802673	4228.54	1.12117e-09	0.291839	-0.82837	0.0246975	0.0124064
dmr1070550	chr5	112711708	112711708	+	16053	746595	rs10052747	chr5	113458303	113458303	108	50.3402	1.31845	1997.39	2.71243e-09	0.280409	-0.482133	0.0446955	0.0395023
dmr1070591	chr5	112860612	112860611	+	16497	-26685	rs918397	chr5	112833927	112833927	108	59.284	1.35931	2129.38	1.78915e-09	0.285813	-0.644082	0.00349965	0.00357508
dmr1070677	chr5	113014084	113014083	+	16780	-488719	rs338841	chr5	112525365	112525365	108	111.945	0.986584	3157.16	1.35395e-05	0.161471	0.39133	0.029797	0.030862
dmr1070828	chr5	113224244	113224243	+	16889	-18769	rs73244743	chr5	113205475	113205475	108	46.4695	0.935337	2643.09	1.29244e-14	0.424406	2.09179	0.0049995	0.00194272
dmr1070884	chr5	113308036	113308035	+	16824	-265340	rs4276396	chr5	113042696	113042696	108	76.2855	1.11669	3879.7	3.46487e-07	0.214607	0.394352	0.0565943	0.0489315
dmr107091	chr1	233919815	233919814	+	14863	55882	rs66540183	chr1	233975696	233975696	108	63.5977	0.789075	1164.6	1.31233e-09	0.289815	0.606754	0.010299	0.0135423
dmr1070	chr1	1847737	1847736	+	15407	298091	rs9442616	chr1	2145827	2145827	108	58.9781	0.787912	1380.22	3.13875e-10	0.308013	2.20919	0.0153985	0.0159831
dmr1071013	chr5	113555522	113555521	+	16205	-515242	rs59664033	chr5	113040280	113040280	108	112.936	0.971618	1913.3	3.01837e-05	0.149479	-0.496194	0.0410959	0.0413503
dmr1071110	chr5	113722659	113722658	+	16172	-23006	rs4331886	chr5	113699653	113699653	108	113.041	0.914983	2965.27	1.00046e-13	0.402455	-0.372127	9.999e-05	5.91934e-10
dmr1071160	chr5	113809959	113809958	+	16347	228822	rs74387716	chr5	114038780	114038780	108	72.6996	0.882475	2502.42	6.48986e-08	0.237918	-0.984455	0.0464954	0.0379783
dmr1071181	chr5	113854745	113854744	+	16595	456405	rs2416369	chr5	114311149	114311149	108	53.5148	0.9054	4481.46	1.63199e-15	0.445803	-0.721074	0.00059994	0.000245118
dmr1071245	chr5	114032083	114032082	+	16782	899092	rs147803957	chr5	114931174	114931174	108	65.032	0.829174	1111.38	3.29853e-08	0.247162	30.1567	0.040396	0.0423341
dmr1071249	chr5	114036925	114036924	+	16798	-27844	rs4331887	chr5	114009081	114009081	108	94.5738	0.965098	1398.62	2.64789e-06	0.185479	-0.44933	0.019598	0.0181695
dmr1071251	chr5	114041495	114041494	+	16792	889680	rs147803957	chr5	114931174	114931174	108	72.9527	0.79142	1648.17	9.42296e-08	0.232782	26.7796	0.0516948	0.0470698
dmr107125	chr1	233970748	233970747	+	14973	288681	rs76741416	chr1	234259428	234259428	108	98.5078	0.938956	2457.3	3.60097e-07	0.214063	-0.885052	0.00549945	0.00423707
dmr1071280	chr5	114117563	114117562	+	16745	68321	rs77828107	chr5	114185883	114185883	108	47.0285	0.991456	6243.47	5.26439e-13	0.38405	-0.836194	0.039996	0.0131753
dmr1071373	chr5	114325879	114325878	+	16496	639673	rs2198351	chr5	114965551	114965551	108	112.113	0.964019	2180.76	3.01755e-06	0.183577	-0.37079	0.00589941	0.00525247
dmr1071384	chr5	114366795	114366794	+	16557	-57066	rs1379560	chr5	114309729	114309729	108	62.0051	0.593146	3160.83	3.49707e-12	0.362396	-0.725937	0.00979902	0.0115941
dmr1071397	chr5	114390907	114390906	+	16625	540268	rs147803957	chr5	114931174	114931174	108	62.2055	0.538573	4217.2	3.63573e-11	0.334609	26.844	0.0536946	0.0421059
dmr1071398	chr5	114391242	114391241	+	16625	-80093	rs2416369	chr5	114311149	114311149	108	73.7121	0.929609	2366.28	8.20096e-09	0.265854	-0.719876	0.009999	0.00695902
dmr1071404	chr5	114408187	114408186	+	16730	-40611	rs36949	chr5	114367576	114367576	108	98.2863	0.956046	1606.49	9.9561e-06	0.166036	-0.294223	0.0511949	0.0463737
dmr1071406	chr5	114425005	114425004	+	16671	-633147	rs199524709	chr5	113791858	113791858	108	115.562	0.979438	2169.29	1.66703e-05	0.158372	0.606876	0.0221978	0.0198228
dmr1071414	chr5	114446835	114446834	+	16655	484340	rs147803957	chr5	114931174	114931174	108	92.2641	0.848817	2946.33	9.56833e-07	0.20017	27.8102	0.0393961	0.0339912
dmr1071457	chr5	114549996	114549995	+	16510	591651	rs6594876	chr5	115141646	115141646	108	111.607	0.948032	1387	3.24493e-05	0.14839	-0.379766	0.0418958	0.0398089
dmr1071499	chr5	114663813	114663812	+	16299	267362	rs147803957	chr5	114931174	114931174	108	64.7262	0.630171	5371.15	6.68265e-11	0.327198	27.167	0.0351965	0.0250394
dmr1071502	chr5	114671737	114671737	+	16305	91214	rs252012	chr5	114762951	114762951	108	104.003	0.843705	5312.98	2.66087e-07	0.218322	0.227018	0.0089991	0.00641653
dmr1071507	chr5	114681582	114681592	+	16342	4263	rs6889821	chr5	114685855	114685855	108	84.1852	0.997458	4164.74	3.35856e-07	0.215046	-0.33064	0.0306969	0.0279653
dmr1071521	chr5	114703901	114703900	+	16337	-232645	rs80111833	chr5	114471256	114471256	108	74.6297	1.27488	3368.3	2.66152e-07	0.218319	4.91419	0.0278972	0.0256554
dmr1071523	chr5	114705092	114705092	+	16344	-36797	rs287635	chr5	114668295	114668295	108	116.554	0.958643	1743.34	3.99974e-06	0.179463	-0.320021	0.00439956	0.00373603
dmr1071547	chr5	114754470	114754469	+	16334	-414803	rs149885504	chr5	114339667	114339667	108	50.3297	1.02889	686.842	3.20557e-09	0.278228	-24.3584	0.0153985	0.0335728
dmr1071586	chr5	114833756	114833755	+	16199	-395540	rs72801830	chr5	114438216	114438216	108	55.8668	0.889077	4856.47	1.62574e-12	0.371242	-0.764199	0.0135986	0.00403732
dmr1071591	chr5	114839327	114839326	+	16188	-499660	rs149885504	chr5	114339667	114339667	108	50.7516	1.30041	677.782	4.2452e-09	0.274548	-27.4522	0.00469953	0.0127472
dmr1071600	chr5	114860936	114860935	+	16158	70239	rs147803957	chr5	114931174	114931174	108	74.482	1.0165	4568.23	7.85367e-09	0.266428	28.2214	0.0128987	0.00701891
dmr1071606	chr5	114869720	114869719	+	16147	143545	rs5870629	chr5	115013264	115013265	108	113.168	0.961951	1993.41	2.73507e-05	0.15096	0.2916	0.0412959	0.0396642
dmr1071626	chr5	114912627	114912626	+	16095	-602898	rs1379560	chr5	114309729	114309729	108	84.2695	0.770702	4347.87	4.38988e-12	0.359747	-0.816605	0.00039996	7.86775e-05
dmr1071627	chr5	114913506	114913505	+	16085	-416405	rs13156389	chr5	114497101	114497101	108	80.9156	0.863552	1381.35	5.77621e-07	0.207371	-0.680791	0.0385961	0.0374387
dmr1071679	chr5	115019480	115019480	+	16361	61457	rs2921637	chr5	115080937	115080937	108	105.996	1.0287	4932.94	3.4319e-06	0.181701	0.192143	0.0227977	0.0182585
dmr1071698	chr5	115057603	115057602	+	16557	33073	rs2974502	chr5	115090675	115090675	108	116.996	0.959164	1752.48	4.66795e-05	0.142905	0.321366	0.0461954	0.0448682
dmr1071704	chr5	115068964	115068963	+	16617	-757815	rs2416369	chr5	114311149	114311149	108	75.3469	0.963739	5704.16	9.14363e-09	0.264408	-0.614343	0.0193981	0.0111302
dmr1071715	chr5	115084316	115084315	+	16608	-773167	rs2416369	chr5	114311149	114311149	108	77.8676	1.07642	6521.08	5.63148e-11	0.32929	-0.672532	0.00049995	8.80165e-05
dmr1071719	chr5	115091418	115091417	+	16621	-160244	rs147803957	chr5	114931174	114931174	108	61.3195	0.851609	3480.93	2.48988e-09	0.281524	26.3259	0.060494	0.0457702
dmr1071726	chr5	115099057	115099056	+	16621	-787908	rs2416369	chr5	114311149	114311149	108	90.0176	0.728694	7827.19	1.28218e-07	0.228517	-0.651232	0.0607939	0.0414096
dmr107174	chr1	234044796	234044795	+	15099	-61625	rs12144766	chr1	233983171	233983171	108	109.076	0.988662	4614.03	2.38287e-08	0.251567	2.31957	0.00029997	0.000104512
dmr1071756	chr5	115163107	115163107	+	16794	4845	rs10040143	chr5	115167952	115167952	108	107.03	0.978347	1511.87	2.28332e-06	0.187631	-0.409687	0.00379962	0.00435603
dmr1071770	chr5	115192641	115192640	+	16969	-261467	rs147803957	chr5	114931174	114931174	108	71.9297	0.851857	4092.65	3.09662e-08	0.248019	27.5785	0.0648935	0.0469194
dmr1071796	chr5	115291067	115291066	+	17183	-981338	rs1379560	chr5	114309729	114309729	108	63.1969	0.599251	8481.19	2.87754e-11	0.337435	-0.620732	0.0653935	0.0356566
dmr1071845	chr5	115385384	115385384	+	17572	-57	rs269543	chr5	115385327	115385327	108	109.835	0.957752	1919.34	8.77381e-08	0.233768	-0.283058	0.00039996	0.000194226
dmr1071858	chr5	115405065	115405064	+	17650	-109097	rs75623397	chr5	115295968	115295968	108	53.8734	0.84359	5992.55	5.60396e-11	0.329349	-48.5851	0.0655934	0.0437637
dmr1071859	chr5	115406386	115406385	+	17647	334292	rs249705	chr5	115740677	115740677	108	81.0844	0.852942	1613.63	4.23517e-07	0.211771	0.916284	0.0347965	0.0359622
dmr1071862	chr5	115415713	115415712	+	17687	-157295	rs3805581	chr5	115258418	115258418	108	109.139	0.963049	1577.87	3.02449e-05	0.149449	-0.425041	0.0507949	0.0483486
dmr1071865	chr5	115428463	115428462	+	17717	-833801	rs62380777	chr5	114594662	114594662	108	87.1699	0.979913	5372.33	2.90649e-07	0.217081	-0.828009	0.0340966	0.0237724
dmr1071887	chr5	115477170	115477170	+	17765	-16296	rs888971	chr5	115460874	115460874	108	116.88	0.946878	1825.14	2.32085e-08	0.251923	-0.376219	9.999e-05	2.10467e-05
dmr1071922	chr5	115567111	115567111	+	17705	-25786	rs256956	chr5	115541325	115541325	108	117.524	0.959304	2213.95	2.36213e-07	0.219993	-0.374409	0.00049995	0.000223729
dmr1071931	chr5	115604597	115604597	+	17640	-654184	rs10478214	chr5	114950413	114950413	108	115.784	0.970174	1585.89	2.9236e-05	0.149959	-0.397537	0.0267973	0.0266928
dmr1071944	chr5	115643487	115643486	+	17723	715706	rs11305907	chr5	116359192	116359193	108	120.15	1.05393	5650.05	2.41125e-05	0.152851	0.360599	0.0409959	0.0382955
dmr1071965	chr5	115673655	115673655	+	17702	34878	rs403039	chr5	115708533	115708533	108	98.6871	0.962144	1495.2	5.40849e-15	0.43351	-0.405314	9.999e-05	2.87398e-10
dmr1071998	chr5	115723263	115723262	+	17691	388375	rs4921064	chr5	116111637	116111637	108	123.873	0.955385	4775.46	3.06405e-05	0.149253	0.214358	0.0469953	0.0440578
dmr1072020	chr5	115766437	115766436	+	17703	781140	rs60092930	chr5	116547576	116547576	108	61.193	0.899765	17223.2	3.37413e-12	0.362812	-0.607269	0.0232977	0.00541606
dmr1072078	chr5	115921083	115921082	+	17577	-180406	rs249705	chr5	115740677	115740677	108	73.8281	0.742836	6503.11	5.52122e-11	0.329531	0.977789	0.00549945	0.00325134
dmr1072189	chr5	116098853	116098852	+	17557	234407	rs112876511	chr5	116333259	116333259	108	74.7879	0.808239	1747.25	6.59494e-08	0.237698	-0.846695	0.0282972	0.0306611
dmr1072267	chr5	116236023	116236022	+	17499	11643	rs10061357	chr5	116247665	116247665	108	106.154	0.944369	2138.38	1.97408e-07	0.222505	-0.496626	0.00129987	0.000834486
dmr1072357	chr5	116423793	116423793	+	17628	39012	rs153742	chr5	116462805	116462805	108	115.446	0.955815	1665.52	7.13837e-06	0.170954	-0.381276	0.00769923	0.0073159
dmr1072389	chr5	116461243	116461242	+	17702	-22855	rs26590	chr5	116438388	116438388	108	101.029	0.926902	3341.63	8.36737e-07	0.202089	0.257027	0.0122988	0.00941548
dmr1072393	chr5	116463490	116463489	+	17707	-725916	rs77205291	chr5	115737574	115737574	108	76.6758	1.23303	2075.93	4.89455e-07	0.209722	-6.48706	0.0209979	0.0202856
dmr107239	chr1	234155158	234155157	+	14763	-571301	rs4620469	chr1	233583857	233583857	108	116.374	0.964015	3157.2	2.8789e-05	0.15019	-0.263301	0.0511949	0.0493618
dmr1072433	chr5	116523256	116523255	+	17756	-877955	rs72817155	chr5	115645301	115645301	108	79.4285	0.844787	1765.66	4.62106e-08	0.24257	-0.769025	0.009999	0.0120018
dmr1072443	chr5	116551249	116551249	+	17823	-1345	rs254228	chr5	116549904	116549904	108	116.416	0.948479	1844.91	1.12617e-05	0.164209	-0.336227	0.0134987	0.0121941
dmr1072457	chr5	116595748	116595747	+	17898	-773969	rs6872406	chr5	115821779	115821779	108	102.157	0.931405	2850.18	3.59443e-08	0.245994	-0.560721	0.0009999	0.000436863
dmr1072464	chr5	116612407	116612406	+	17925	-88667	rs6594971	chr5	116523740	116523740	108	42.5145	0.794431	538.937	1.43921e-11	0.345742	1.71692	0.019698	0.0339228
dmr1072598	chr5	116827580	116827579	+	17887	-848149	rs10478266	chr5	115979431	115979431	108	116.195	0.965863	2769.51	1.65401e-05	0.158489	-0.288524	0.0262974	0.0249696
dmr1072691	chr5	116985400	116985399	+	17954	-8530	rs1459093	chr5	116976870	116976870	108	72.9316	0.880547	1826.65	7.41117e-08	0.236094	-0.798932	0.0308969	0.0306015
dmr1072746	chr5	117095856	117095855	+	17436	425243	rs401765	chr5	117521098	117521098	108	85.6406	1.13039	7089.36	4.82856e-07	0.209915	-0.513524	0.0406959	0.0331607
dmr1072751	chr5	117108335	117108414	+	17390	-333735	rs77302074	chr5	116774600	116774600	108	80.1773	1.06733	3495.76	5.93535e-07	0.206985	-1.88072	0.0227977	0.0467187
dmr1072754	chr5	117110094	117110093	+	17371	6911	rs4392666	chr5	117117004	117117004	108	72.3516	1.11145	6214.49	4.19826e-23	0.597973	0.445615	9.999e-05	1.81122e-13
dmr107280	chr1	234215318	234215317	+	14620	198158	rs71576421	chr1	234413475	234413475	108	114.877	1.04291	4672.11	7.18686e-06	0.170855	-0.509047	0.0119988	0.0140018
dmr1072861	chr5	117389807	117389806	+	17001	-847293	rs17140072	chr5	116542514	116542514	108	47.2816	0.659277	54913.5	4.67301e-18	0.502228	-0.765741	0.0455954	0.00836593
dmr1072863	chr5	117394712	117394711	+	16979	-871799	rs73781648	chr5	116522913	116522913	108	112.82	1.00681	4781.74	1.38298e-05	0.161156	1.75248	0.0441956	0.0405457
dmr1072876	chr5	117419870	117419869	+	17021	793718	rs72778752	chr5	118213587	118213587	108	48.484	0.901133	621.872	1.06452e-09	0.292504	208.94	0.0330967	0.0416158
dmr1072885	chr5	117439458	117439458	+	17034	-31025	rs6866583	chr5	117408433	117408433	108	117.25	0.971419	2054.48	5.85181e-10	0.300143	0.408425	9.999e-05	3.47842e-07
dmr1072894	chr5	117461919	117461918	+	17098	253994	rs9986188	chr5	117715912	117715912	108	95.9766	0.939677	1546.24	1.33959e-06	0.195338	0.320564	0.0121988	0.0110298
dmr107290	chr1	234235366	234235366	+	14607	26	rs1878545	chr1	234235392	234235392	108	113.221	0.969617	2357.61	1.34475e-06	0.195283	0.293633	0.00269973	0.00215777
dmr1072975	chr5	117637602	117637602	+	17417	-121861	rs1994557	chr5	117515741	117515741	108	93.1711	0.849158	3357.71	9.66098e-07	0.200032	2.38017	0.040496	0.0349027
dmr1073009	chr5	117744019	117744018	+	17402	-229374	rs432642	chr5	117514645	117514645	108	60.423	1.27892	966.617	1.08203e-07	0.23087	-0.923617	0.0248975	0.0280846
dmr1073178	chr5	118123383	118123382	+	16854	90205	rs72778752	chr5	118213587	118213587	108	53.7891	0.727495	1067.08	3.83837e-10	0.30548	200.508	0.0381962	0.0412636
dmr1073241	chr5	118240368	118240368	+	16704	36691	rs5000371	chr5	118277059	118277059	108	77.7516	0.9889	897.114	2.88097e-09	0.279623	-0.662404	0.00039996	0.000471528
dmr1073280	chr5	118339801	118339800	+	16765	-727263	rs13361990	chr5	117612538	117612538	108	119.855	0.95785	1904.7	8.71237e-06	0.168011	-0.597499	0.00749925	0.00672623
dmr1073286	chr5	118365092	118365091	+	16754	-11287	rs74820664	chr5	118353805	118353805	108	83.1516	0.986595	1014.25	1.61106e-06	0.192678	-0.592149	0.030097	0.0274478
dmr1073298	chr5	118398464	118398463	+	16689	206504	rs2376673	chr5	118604967	118604967	108	70.2844	1.31633	1598.85	6.49016e-07	0.205713	-0.826368	0.0334967	0.0374371
dmr107333	chr1	234287411	234287410	+	14449	-256795	rs73100491	chr1	234030616	234030616	108	73.6699	1.08441	2823.82	2.16393e-07	0.221221	6.27302	0.0340966	0.0390187
dmr1073431	chr5	118663982	118663981	+	16567	-8828	rs13188456	chr5	118655154	118655154	108	114.539	0.942166	2284.62	3.48321e-08	0.246421	-0.526045	9.999e-05	5.72925e-05
dmr1073446	chr5	118710520	118710519	+	16633	88981	rs35430355	chr5	118799500	118799500	108	116.279	0.974171	1687.85	3.61311e-06	0.180949	-0.609696	0.00419958	0.00303667
dmr1073468	chr5	118770927	118770926	+	16586	397341	rs11241493	chr5	119168267	119168267	108	91.7473	0.770653	3539.26	9.28007e-08	0.232993	-0.830145	0.0106989	0.0124818
dmr1073603	chr5	119100309	119100309	+	16488	30048	rs56776489	chr5	119130357	119130357	108	80.9895	0.724419	4717.61	1.91074e-10	0.314224	-0.459058	0.00209979	0.00202298
dmr1073623	chr5	119139465	119139464	+	16551	-925878	rs72778752	chr5	118213587	118213587	108	56.4996	0.656119	1820.6	3.49026e-12	0.362418	213.161	0.00859914	0.0114125
dmr1073625	chr5	119161321	119161320	+	16559	60498	rs1394629	chr5	119221818	119221818	108	121.057	0.945536	1977.67	2.12348e-06	0.188683	-0.409031	0.00209979	0.00151209
dmr1073635	chr5	119187810	119187809	+	16525	-959513	rs77833069	chr5	118228297	118228297	108	91.0406	0.849562	5516.76	4.23596e-07	0.211769	-0.589276	0.0540946	0.036221
dmr1073676	chr5	119312627	119312636	+	16379	-18318	rs9327096	chr5	119294309	119294309	108	82.9406	0.953399	5395.87	5.48331e-08	0.24023	0.20792	0.0236976	0.0131293
dmr1073700	chr5	119346017	119346023	+	16346	2579	rs250308	chr5	119348602	119348602	108	115.794	1.06014	4000.41	6.54294e-06	0.172238	0.203404	0.0089991	0.00900455
dmr1073736	chr5	119412060	119412059	+	16241	-867802	rs181669345	chr5	118544258	118544258	108	51.8168	1.04567	6590.42	1.04295e-12	0.376315	0.212524	0.019798	0.00432928
dmr1073746	chr5	119431501	119431500	+	16180	-346000	rs73242907	chr5	119085501	119085501	108	36.4289	1.75157	5907.19	1.40023e-12	0.372953	2.87905	0.019698	0.0461961
dmr1073826	chr5	119623229	119623228	+	15781	8595	rs328701	chr5	119631823	119631823	108	116.353	0.981214	1598.2	1.32217e-06	0.195526	-0.40408	0.00089991	0.000946969
dmr1073840	chr5	119653719	119653719	+	15791	358	rs329144	chr5	119654077	119654077	108	115.467	0.948227	1636.17	4.06406e-06	0.17923	-0.315163	0.00479952	0.00424147
dmr1074010	chr5	120096278	120096277	+	16094	-541058	rs246965	chr5	119555220	119555220	108	117.207	0.962885	1822.04	2.29357e-05	0.153601	-0.366535	0.0238976	0.0217846
dmr1074025	chr5	120123586	120123586	+	16167	-45978	rs1191743	chr5	120077608	120077608	108	99.9211	1.11407	3078.97	2.86761e-09	0.279683	0.309078	9.999e-05	1.01336e-05
dmr1074080	chr5	120234580	120234579	+	16309	-2319	rs6887881	chr5	120232261	120232261	108	115.172	0.981205	2060.45	3.17496e-05	0.148718	-0.370967	0.0373963	0.0375963
dmr1074149	chr5	120410289	120410288	+	16499	208682	rs149890181	chr5	120618970	120618970	108	116.121	0.988019	1706.84	4.12074e-06	0.179027	-0.698766	0.00349965	0.00328345
dmr1074169	chr5	120456697	120456696	+	16505	-7200	rs56398366	chr5	120449497	120449497	108	104.224	0.960451	1419.68	4.51152e-06	0.1777	-0.685888	0.0116988	0.0114612
dmr1074186	chr5	120490310	120490309	+	16634	-429095	rs59749582	chr5	120061215	120061215	108	64.1883	0.747869	1701.14	2.09553e-09	0.283765	-2.32537	0.0260974	0.0260292
dmr1074251	chr5	120610978	120610977	+	16933	438515	rs72787790	chr5	121049492	121049492	108	74.5875	0.888362	3539.92	4.76481e-08	0.242151	-0.819522	0.0451955	0.0328664
dmr1074400	chr5	120994584	120994583	+	17062	-892116	rs2130738	chr5	120102468	120102468	108	113.97	0.957475	2022.8	2.60524e-05	0.15169	-0.866262	0.039696	0.0365273
dmr1074404	chr5	121006235	121006234	+	17029	425238	rs7702849	chr5	121431472	121431472	108	69.3141	0.616409	6199.74	1.72309e-11	0.343593	43.3319	0.0109989	0.0097115
dmr1074658	chr5	121649599	121649598	+	15766	-863511	rs397884353	chr5	120786088	120786088	108	120.604	0.951676	2384.35	2.19386e-05	0.154267	-0.354006	0.0218978	0.0212825
dmr1074677	chr5	121715350	121715350	+	15742	-3942	rs11744650	chr5	121711408	121711408	108	117.439	0.958068	1440.17	1.22565e-05	0.162952	-0.344398	0.00959904	0.00913689
dmr1074680	chr5	121721082	121721081	+	15754	-963795	rs73253729	chr5	120757287	120757287	108	24.8168	2.10634	4506.02	1.79354e-17	0.489789	2.1064	0.0009999	0.0179638
dmr1074741	chr5	121857017	121857016	+	15561	-425545	rs7702849	chr5	121431472	121431472	108	84.9445	0.832473	4083.72	1.2725e-07	0.228622	39.9942	0.0388961	0.0258701
dmr1074776	chr5	121925283	121925282	+	15427	19239	rs7736099	chr5	121944521	121944521	108	99.5309	0.932151	1457.92	9.68617e-10	0.293715	-0.374635	9.999e-05	1.48081e-05
dmr107479	chr1	234502253	234502253	+	14019	3466	rs701186	chr1	234505719	234505719	108	106.956	0.99559	4187.69	5.16008e-07	0.208973	-0.272091	0.00319968	0.00252084
dmr1074854	chr5	122152508	122152507	+	15069	1	rs2560306	chr5	122152508	122152508	108	74.2711	1.06322	2647.86	6.95215e-08	0.236973	-0.526975	0.0186981	0.0158119
dmr107487	chr1	234516594	234516593	+	13945	-387277	rs12069929	chr1	234129317	234129317	108	114.244	0.973814	1825.59	8.90193e-06	0.167693	0.373795	0.0118988	0.0101674
dmr1074911	chr5	122320712	122320711	+	15022	964927	rs115968765	chr5	123285638	123285638	108	86.7059	0.986312	1029.27	3.79734e-06	0.180222	-0.539451	0.0380962	0.0370956
dmr1074917	chr5	122335168	122335167	+	14982	966424	rs4836524	chr5	123301591	123301591	108	66.8039	0.642688	4083.48	8.84614e-10	0.294876	-0.860173	0.0574943	0.0416525
dmr1075139	chr5	122887764	122887764	+	13439	46260	rs246309	chr5	122934024	122934024	108	97.9066	0.986745	1118.18	6.38777e-12	0.355354	-0.384441	9.999e-05	8.59096e-08
dmr1075147	chr5	122913562	122913561	+	13416	840025	rs2455418	chr5	123753586	123753586	108	69.4512	1.14721	1808.66	4.46437e-08	0.243041	-0.840836	0.0128987	0.0111287
dmr1075227	chr5	123120403	123120402	+	13416	187513	rs79599029	chr5	123307915	123307915	108	98.666	0.9077	1680.94	3.01565e-07	0.216563	-0.571513	0.00369963	0.00309143
dmr1075286	chr5	123220930	123220930	+	13466	-602	rs337087	chr5	123220328	123220328	108	114.402	0.981192	1481.53	2.22751e-08	0.252477	-0.364187	9.999e-05	1.57632e-05
dmr1075302	chr5	123246940	123246939	+	13452	-68514	rs335178	chr5	123178426	123178426	108	103.338	0.949333	1416.54	4.46025e-06	0.177868	0.267618	0.0156984	0.0130446
dmr1075315	chr5	123275416	123275415	+	13414	133208	rs80340247	chr5	123408623	123408623	108	92.359	0.856094	2080.11	1.68223e-06	0.192054	-2.30788	0.039996	0.0366333
dmr1075536	chr5	123896720	123896720	+	14139	-14130	rs7726496	chr5	123882590	123882590	108	116.068	0.969657	2822.35	7.78267e-06	0.169679	-0.434421	0.0139986	0.011626
dmr1075582	chr5	123991493	123991493	+	14315	255864	rs35917549	chr5	124247357	124247357	108	71.4762	1.13528	3821.31	4.88221e-11	0.33103	-0.288536	0.00049995	0.000112186
dmr1075632	chr5	124124434	124124434	+	14396	-10861	rs4240372	chr5	124113573	124113573	108	109.856	0.954678	2161.17	1.54967e-06	0.193239	-0.444115	0.00539946	0.00361934
dmr1075743	chr5	124360419	124360418	+	14743	39491	rs1363307	chr5	124399909	124399909	108	101.841	1.03201	5883.94	1.11358e-06	0.197994	-0.379657	0.0142986	0.0113335
dmr1075749	chr5	124371005	124371004	+	14734	826792	rs73313556	chr5	125197796	125197796	108	65.6332	0.754594	3416.19	3.01962e-09	0.279009	2.27167	0.0563944	0.0415656
dmr1075811	chr5	124472203	124472202	+	14731	187755	rs78611029	chr5	124659957	124659957	108	22.9184	1.25941	3107.58	9.69275e-25	0.624923	1.83271	0.0193981	0.00210705
dmr107584	chr1	234674737	234674736	+	13911	-81159	rs146866320	chr1	234593578	234593578	108	53.6836	0.78738	33448.4	1.55369e-13	0.397629	2.09381	0.0506949	0.0213837
dmr1075857	chr5	124536754	124536753	+	14943	806183	rs1400871	chr5	125342936	125342936	108	108.833	0.877337	4784.92	6.58027e-06	0.172154	-0.449971	0.0522948	0.0462901
dmr1075869	chr5	124561062	124561061	+	15013	-26496	rs12332569	chr5	124534566	124534566	108	110.51	0.955931	1647.73	1.50134e-05	0.159933	-0.49095	0.0253975	0.0235845
dmr1075913	chr5	124641275	124641275	+	15249	31581	rs7724734	chr5	124672856	124672856	108	86.5793	0.92468	1991.39	3.29623e-08	0.247171	-0.619387	0.00329967	0.0025579
dmr1075955	chr5	124742223	124742222	+	15306	229451	rs80272899	chr5	124971673	124971673	108	65.9391	1.39718	12124.6	1.52453e-08	0.25758	-0.610387	0.0371963	0.0398988
dmr1076018	chr5	124868364	124868363	+	15435	662919	rs557962392	chr5	125531282	125531282	108	105.627	0.955804	3212.45	1.61591e-06	0.192635	-1.87007	0.010099	0.00855687
dmr1076022	chr5	124880908	124880907	+	15460	-169439	rs144652561	chr5	124711469	124711469	108	33.2965	1.54875	13150.9	3.99035e-15	0.436655	-0.327751	0.030297	0.0484869
dmr1076155	chr5	125132391	125132390	+	15993	-600237	rs72777181	chr5	124532154	124532154	108	64.5363	0.84589	1730.01	1.21395e-09	0.290817	2.1233	0.00929907	0.0113225
dmr1076171	chr5	125153546	125153545	+	16035	-604213	rs77139924	chr5	124549333	124549333	108	42.8625	1.14189	10713.6	7.19019e-14	0.406052	-17.8702	0.0391961	0.0155363
dmr1076186	chr5	125176896	125176895	+	16070	858051	rs10069209	chr5	126034946	126034946	108	103.444	0.923371	3614.66	4.45082e-06	0.177899	-0.357396	0.0394961	0.0345772
dmr1076193	chr5	125191743	125191742	+	16096	1	rs11954601	chr5	125191743	125191743	108	115.467	0.950494	2183.83	8.86622e-07	0.201261	-0.459831	0.0019998	0.00117646
dmr1076196	chr5	125204243	125204242	+	16079	209979	rs2637498	chr5	125414221	125414221	108	56.6156	1.0461	666.569	7.6881e-09	0.266711	-0.741054	0.0149985	0.016245
dmr1076219	chr5	125256396	125256395	+	16104	944774	rs6595679	chr5	126201169	126201169	108	80.1457	0.953511	6452.9	2.75916e-08	0.249584	-0.472029	0.0217978	0.0139549
dmr1076253	chr5	125338633	125338632	+	16118	-760200	rs7719941	chr5	124578433	124578433	108	117.682	0.959268	3396.4	9.3952e-06	0.166895	0.257243	0.0171983	0.0152979
dmr1076273	chr5	125380388	125380387	+	16068	-634044	rs4568360	chr5	124746344	124746344	108	70.9066	0.978459	1279.21	7.55976e-08	0.23582	1.6808	0.0189981	0.0188456
dmr1076306	chr5	125462910	125462909	+	15995	58537	rs367977235	chr5	125521446	125521446	108	111.807	0.977189	2555.14	2.57225e-05	0.151882	-2.92203	0.0507949	0.0499905
dmr1076376	chr5	125618197	125618196	+	15930	939041	rs6898559	chr5	126557237	126557237	108	119.095	0.991086	2931.36	2.71454e-05	0.151073	0.281168	0.0325967	0.0312747
dmr1076438	chr5	125753069	125753068	+	16227	944107	rs77423366	chr5	126697175	126697175	108	54.9914	0.701552	5330.41	1.79742e-11	0.343088	-101.193	0.0637936	0.0404527
dmr107656	chr1	234779445	234779445	+	13704	-104153	rs2919638	chr1	234675292	234675292	108	105.395	0.930565	4209.65	1.47076e-06	0.193992	-0.192465	0.0131987	0.0118458
dmr1076579	chr5	126066138	126066137	+	15624	288883	rs145549117	chr5	126355020	126355024	108	80.5043	0.947219	1298.02	4.57076e-08	0.242719	-0.304131	0.00459954	0.0043059
dmr1076591	chr5	126088398	126088397	+	15570	1793	rs113407214	chr5	126090190	126090190	108	116.617	0.971651	2152.47	2.65477e-05	0.151408	1.07449	0.0320968	0.030072
dmr1076613	chr5	126142723	126142722	+	15506	-434375	rs2029546	chr5	125708348	125708348	108	95.1539	0.958617	1465.94	5.32585e-07	0.208524	0.663165	0.00569943	0.00476003
dmr1076666	chr5	126250379	126250406	+	15288	446769	rs77423366	chr5	126697175	126697175	108	71.0859	0.496336	36336.6	1.73036e-11	0.343543	-94.5398	0.0922908	0.0491881
dmr107686	chr1	234845109	234845108	+	13521	-243720	rs10675937	chr1	234601389	234601389	108	127.005	0.971439	7421.36	2.78899e-05	0.150667	-0.274255	0.0492951	0.0442378
dmr1076881	chr5	126666411	126666411	+	15185	738697	rs34966103	chr5	127405108	127405108	108	102.294	0.949865	1723.67	3.90348e-06	0.179819	-0.565507	0.0165983	0.0153722
dmr1076932	chr5	126729585	126729585	+	15222	3083	rs10041081	chr5	126732668	126732668	108	117.545	0.963091	2086.33	6.83579e-08	0.237205	-0.433039	9.999e-05	5.56454e-05
dmr1077051	chr5	126943835	126943834	+	14349	624492	rs36057088	chr5	127568326	127568327	108	124.443	0.89768	5325.13	8.5152e-06	0.16835	-0.633714	0.0188981	0.0155928
dmr1077138	chr5	127210519	127210518	+	13402	-10152	rs9763733	chr5	127200367	127200367	108	119.443	0.961368	1515.38	3.73007e-05	0.146292	-0.333458	0.0261974	0.0254456
dmr1077146	chr5	127229726	127229725	+	13371	424293	rs7720537	chr5	127654018	127654018	108	23.1715	1.43291	1615.05	3.75633e-18	0.504219	0.169772	0.0335966	0.0297453
dmr1077169	chr5	127298851	127298850	+	13309	196243	rs142264009	chr5	127495093	127495093	108	18.9422	1.98513	1564.87	7.06806e-20	0.53911	-0.991393	0.00479952	0.0258601
dmr1077191	chr5	127344440	127344439	+	13204	-647265	rs77423366	chr5	126697175	126697175	108	61.8152	0.662464	19774.7	5.03706e-12	0.35814	-96.5331	0.0637936	0.0268032
dmr1077234	chr5	127436549	127436548	+	13087	-739374	rs77423366	chr5	126697175	126697175	108	76.1801	0.775148	28796	2.30087e-10	0.311905	-97.5793	0.0312969	0.0119434
dmr1077264	chr5	127496923	127496923	+	12898	14189	rs377857	chr5	127511112	127511112	108	124.168	0.926072	1916.33	5.67511e-08	0.239759	-0.452634	0.00019998	2.65691e-05
dmr1077298	chr5	127582105	127582105	+	12890	7355	rs7704944	chr5	127589460	127589460	108	120.266	0.875541	3410.09	5.33555e-11	0.329948	-0.471587	9.999e-05	1.46543e-07
dmr1077363	chr5	127729647	127729646	+	12728	-123512	rs72794203	chr5	127606135	127606135	108	125.075	0.92591	2133.69	4.74358e-05	0.142662	-0.529397	0.0358964	0.0339655
dmr1077555	chr5	128287292	128287292	+	13500	46007	rs32235	chr5	128333299	128333299	108	122.818	0.931167	1993.62	9.9496e-06	0.166046	-0.28913	0.00869913	0.00720238
dmr1077561	chr5	128303809	128303808	+	13572	438561	rs247191	chr5	128742369	128742369	108	122.787	0.940652	2566.25	2.48639e-06	0.186394	-0.452547	0.00209979	0.00198507
dmr1077601	chr5	128436294	128436293	+	13963	307047	rs247194	chr5	128743340	128743340	108	117.366	0.957221	3932.2	1.80502e-06	0.191035	-0.684587	0.00389961	0.00332095
dmr1077616	chr5	128483439	128483438	+	13941	266311	rs247207	chr5	128749749	128749749	108	81.8648	0.929348	1729.52	1.67003e-08	0.256356	-0.627726	0.00279972	0.00255962
dmr1077649	chr5	128553470	128553469	+	14007	196280	rs247207	chr5	128749749	128749749	108	73.4906	0.742682	2446.53	4.80924e-10	0.302631	-0.604146	0.00529947	0.00499576
dmr107764	chr1	234941172	234941171	+	13381	-347594	rs146866320	chr1	234593578	234593578	108	59.8219	0.763921	68154.4	1.89608e-12	0.369475	2.0272	0.0644936	0.0354995
dmr1077660	chr5	128571513	128571512	+	13994	-749778	rs59790213	chr5	127821735	127821735	108	88.1719	0.862547	3486.58	7.11534e-07	0.204403	2.37863	0.0565943	0.0451306
dmr1077746	chr5	128770777	128770776	+	14040	-43194	rs1019136	chr5	128727583	128727583	108	104.382	0.930601	2161.9	1.30457e-05	0.162024	-0.643491	0.0513949	0.0497988
dmr1077855	chr5	129001331	129001331	+	14200	25013	rs4836434	chr5	129026344	129026344	108	93.6035	0.897514	2005.74	3.16666e-10	0.307902	-0.536899	0.00019998	3.27002e-05
dmr1077874	chr5	129039622	129039622	+	14283	4334	rs257938	chr5	129043956	129043956	108	106.523	1.0055	2449.69	7.68963e-08	0.235586	0.283994	0.00059994	0.000220243
dmr1077945	chr5	129190184	129190183	+	14613	-446844	rs247194	chr5	128743340	128743340	108	79.2387	1.23942	2237.56	2.12102e-08	0.253138	-0.750688	0.00219978	0.000844152
dmr107797	chr1	234983635	234983634	+	13360	240	rs6586362	chr1	234983874	234983874	108	109.666	0.962439	1229.42	3.44178e-05	0.147504	-0.388631	0.0434957	0.0415395
dmr1078015	chr5	129332593	129332592	+	14687	938501	rs74606642	chr5	130271093	130271093	108	62.9121	0.857636	2803.57	1.11339e-09	0.291928	-0.801611	0.0309969	0.0196384
dmr1078017	chr5	129333742	129333741	+	14696	980119	rs12187172	chr5	130313860	130313860	108	86.1363	0.989355	1073.08	3.2535e-07	0.215494	-0.711997	0.00689931	0.00583233
dmr1078047	chr5	129415975	129415974	+	14757	889952	rs76640552	chr5	130305926	130305926	108	55.5926	0.662307	2691.35	6.13252e-11	0.328249	-0.791396	0.0686931	0.0437256
dmr1078130	chr5	129676436	129676435	+	14337	594658	rs74606642	chr5	130271093	130271093	108	63.1758	0.869241	14206.4	6.18368e-11	0.328147	-0.673494	0.0431957	0.0164704
dmr1078140	chr5	129692507	129692506	+	14307	613420	rs76640552	chr5	130305926	130305926	108	53.0719	0.796121	11256.1	3.92421e-15	0.436828	-0.760099	0.0148985	0.00228008
dmr1078144	chr5	129696310	129696309	+	14299	611924	rs201926132	chr5	130308233	130308235	108	95.0484	0.853627	1984.37	2.51001e-06	0.186256	-0.75645	0.0376962	0.0372254
dmr1078171	chr5	129773570	129773569	+	14125	532357	rs76640552	chr5	130305926	130305926	108	36.102	1.5207	1336.58	6.39118e-12	0.355348	-0.719206	0.030197	0.0217937
dmr1078209	chr5	129848619	129848618	+	14159	457308	rs76640552	chr5	130305926	130305926	108	39.9832	0.960604	10194.4	1.07753e-19	0.535525	-0.757683	0.0178982	0.000521873
dmr1078221	chr5	129875747	129875746	+	14082	-479859	rs10447291	chr5	129395888	129395888	108	87.191	1.10861	2302.77	3.48989e-06	0.181456	-4.82879	0.0409959	0.0490082
dmr1078226	chr5	129887217	129887216	+	14079	418710	rs76640552	chr5	130305926	130305926	108	60.1172	0.738545	3591.02	5.2089e-10	0.30162	-0.831455	0.0705929	0.0447181
dmr1078230	chr5	129903647	129903646	+	14063	289145	rs969407	chr5	130192791	130192791	108	119.897	0.919607	1077.53	1.88135e-05	0.156566	0.497613	0.0113989	0.0107565
dmr1078231	chr5	129906677	129906676	+	14050	401557	rs201926132	chr5	130308233	130308235	108	97.5586	0.84572	4612.71	3.2694e-08	0.247282	-0.797704	0.00429957	0.00226513
dmr1078234	chr5	129911925	129911924	+	14026	396309	rs201926132	chr5	130308233	130308235	108	76.6758	0.851013	1736.08	1.31651e-08	0.259545	-0.906605	0.00769923	0.00746439
dmr1078252	chr5	129973573	129973572	+	13527	297521	rs74606642	chr5	130271093	130271093	108	84.2801	0.828867	2756.69	4.44505e-07	0.211087	-0.734751	0.0594941	0.0460249
dmr1078253	chr5	129974534	129974533	+	13514	331393	rs76640552	chr5	130305926	130305926	108	54.5484	1.05306	2075.83	3.48487e-09	0.277136	-0.67875	0.0644936	0.047485
dmr1078265	chr5	130017158	130017157	+	13384	288769	rs76640552	chr5	130305926	130305926	108	83.932	0.79187	5662.77	1.2064e-08	0.260713	-0.776381	0.020098	0.0105643
dmr1078269	chr5	130045653	130045652	+	13395	260274	rs76640552	chr5	130305926	130305926	108	66.0129	0.82564	7430.57	2.45548e-09	0.281705	-0.777222	0.0787921	0.0483351
dmr1078281	chr5	130096234	130096233	+	13408	209693	rs76640552	chr5	130305926	130305926	108	74.0602	0.475222	12384.2	9.90738e-11	0.322363	-0.789786	0.0754925	0.0440036
dmr1078295	chr5	130125633	130125632	+	13417	180294	rs76640552	chr5	130305926	130305926	108	61.3828	0.84121	4473.79	4.23042e-11	0.332772	-0.799688	0.0285971	0.00818779
dmr1078296	chr5	130129724	130129723	+	13425	176203	rs76640552	chr5	130305926	130305926	108	42.5145	0.87499	4341.17	4.07608e-17	0.482046	-0.798393	0.0120988	0.00165474
dmr1078302	chr5	130140136	130140135	+	13417	165791	rs76640552	chr5	130305926	130305926	108	70.2422	0.556754	7939.77	6.60849e-11	0.327335	-0.812997	0.0484952	0.0259315
dmr1078335	chr5	130266935	130266934	+	13028	28994	rs717626	chr5	130295928	130295928	108	89.6063	1.07918	1990.77	1.98244e-07	0.222446	-0.147996	0.0039996	0.00272764
dmr1078338	chr5	130278546	130278546	+	13004	-504029	rs61659936	chr5	129774517	129774517	108	83.8055	1.10604	2292.08	3.76987e-07	0.213416	-0.412139	0.0126987	0.0109226
dmr1078372	chr5	130347392	130347391	+	12614	-41466	rs76640552	chr5	130305926	130305926	108	56.0355	1.46237	593.246	4.13101e-07	0.212123	-0.798387	0.0315968	0.0491679
dmr1078383	chr5	130367719	130367718	+	12547	-96626	rs74606642	chr5	130271093	130271093	108	41.7867	1.07701	1191.49	6.463e-11	0.327607	-0.714582	0.0667933	0.046258
dmr1078404	chr5	130439102	130439101	+	12316	-133176	rs76640552	chr5	130305926	130305926	108	35.1949	1.27581	3628.29	5.95179e-20	0.540564	-0.793358	0.0117988	8.71042e-05
dmr1078438	chr5	130551198	130551197	+	12136	-245272	rs76640552	chr5	130305926	130305926	108	48.0832	0.839669	3682.64	1.05703e-13	0.401854	-0.788504	0.0346965	0.00757938
dmr1078450	chr5	130577909	130577908	+	12085	-271983	rs76640552	chr5	130305926	130305926	108	32.1047	1.47879	645.7	1.75829e-16	0.467974	-0.783092	0.0019998	0.000309926
dmr1078473	chr5	130655780	130655779	+	11872	-378970	rs76326530	chr5	130276810	130276810	108	67.0676	1.19694	877.573	1.62682e-08	0.256708	-0.742169	0.00409959	0.00268823
dmr1078475	chr5	130661959	130661958	+	11877	-390866	rs74606642	chr5	130271093	130271093	108	33.1172	1.5862	391.132	1.3253e-10	0.318769	-0.741971	0.0326967	0.0340567
dmr1078483	chr5	130683948	130683947	+	11805	-407138	rs76326530	chr5	130276810	130276810	108	69.1875	0.997983	1228.52	1.32278e-07	0.228084	-0.677357	0.0386961	0.0301652
dmr1078486	chr5	130687364	130687363	+	11796	-381438	rs76640552	chr5	130305926	130305926	108	64.6945	0.811059	2052.64	3.78293e-09	0.276061	-0.800443	0.0471953	0.0270254
dmr1078503	chr5	130730172	130730171	+	11641	985414	rs32114	chr5	131715585	131715585	108	67.8375	1.28427	572.552	1.18682e-06	0.197079	4.22991	0.0160984	0.0269004
dmr1078508	chr5	130749557	130749556	+	11553	-441322	rs201926132	chr5	130308233	130308235	108	52.6605	1.23614	613.857	7.89366e-11	0.325157	-0.888119	0.00189981	0.000852669
dmr1078518	chr5	130783135	130783134	+	11473	932451	rs32114	chr5	131715585	131715585	108	63.9668	1.05479	1005.44	1.14192e-09	0.291603	4.71121	0.00229977	0.00205932
dmr107851	chr1	235059548	235059548	+	13301	883406	rs60518188	chr1	235942954	235942954	108	59.5477	1.18399	1934.94	3.37967e-11	0.335492	-0.537066	0.00059994	0.000491826
dmr1078532	chr5	130824857	130824856	+	11287	890729	rs32114	chr5	131715585	131715585	108	67.7004	1.05774	1538.7	1.85186e-09	0.285367	4.53098	0.00489951	0.00215832
dmr1078544	chr5	130864742	130864741	+	11224	850844	rs32114	chr5	131715585	131715585	108	73.5223	0.78767	1787.09	8.61998e-09	0.265192	4.41731	0.0179982	0.0131889
dmr107855	chr1	235062355	235062355	+	13304	-6193	rs34099250	chr1	235056162	235056162	108	106.534	0.972996	1701.34	1.71016e-06	0.191816	-0.443679	0.00429957	0.004028
dmr1078562	chr5	130927501	130927500	+	11216	788085	rs32114	chr5	131715585	131715585	108	43.2	0.893109	2268.93	2.78492e-17	0.485653	4.52598	0.00459954	0.000570346
dmr1078566	chr5	130954638	130954637	+	11159	760948	rs32114	chr5	131715585	131715585	108	59.5477	0.920444	1670.58	3.72424e-11	0.334317	4.33797	0.00779922	0.00272035
dmr107857	chr1	235063048	235063048	+	13308	-22331	rs34018118	chr1	235040717	235040717	108	113.527	1.0091	4514.93	1.76591e-05	0.157512	0.205414	0.0511949	0.0458991
dmr1078582	chr5	131006091	131006091	+	11143	-90067	rs1074840	chr5	130916024	130916024	108	95.2805	1.07098	973.622	1.6298e-05	0.158709	-0.251466	0.0391961	0.0385147
dmr1078590	chr5	131030555	131030554	+	11134	685031	rs32114	chr5	131715585	131715585	108	39.8777	1.33901	908.748	2.6359e-15	0.440916	4.48167	0.00169983	0.000143492
dmr1078604	chr5	131057943	131057942	+	11147	657643	rs32114	chr5	131715585	131715585	108	70.2105	0.931944	1902.54	4.77361e-09	0.273006	4.36138	0.0160984	0.00680134
dmr1078608	chr5	131062649	131062648	+	11162	652937	rs32114	chr5	131715585	131715585	108	71.9297	0.870571	2324.82	4.62586e-10	0.303123	4.67238	0.0049995	0.00229494
dmr1078629	chr5	131103719	131103718	+	11221	-902054	rs72795787	chr5	130201665	130201665	108	67.616	0.51864	11377.6	7.22626e-18	0.498229	-0.749541	0.00159984	0.000284038
dmr107862	chr1	235070212	235070431	+	13313	55616	rs4077775	chr1	235126047	235126047	108	63.3234	1.27145	2909.28	1.97856e-09	0.28451	-0.139316	0.00139986	0.00349515
dmr107863	chr1	235072009	235072009	+	13309	18303	rs12136017	chr1	235090312	235090312	108	82.4555	0.843011	2032.93	6.26677e-08	0.238399	-0.566826	0.0133987	0.0115008
dmr1078643	chr5	131121185	131121184	+	11187	594401	rs32114	chr5	131715585	131715585	108	47.9988	1.31208	463.499	1.93229e-08	0.254394	4.4766	0.0233977	0.0329634
dmr1078655	chr5	131139631	131139630	+	11136	575955	rs32114	chr5	131715585	131715585	108	47.134	1.21769	383.624	5.07524e-09	0.272199	4.5249	0.00979902	0.020273
dmr1078660	chr5	131150867	131150866	+	11125	564719	rs32114	chr5	131715585	131715585	108	80.1352	0.893189	1359.91	6.61066e-07	0.205451	4.31231	0.049895	0.0387687
dmr1078661	chr5	131151183	131151182	+	11126	564403	rs32114	chr5	131715585	131715585	108	68.6918	0.783981	863.529	4.49249e-08	0.242955	4.58851	0.0312969	0.0321213
dmr1078665	chr5	131157397	131157396	+	11147	558189	rs32114	chr5	131715585	131715585	108	42.2508	1.05375	1130.51	4.9902e-14	0.410005	4.44821	0.00919908	0.00215183
dmr107866	chr1	235073878	235073878	+	13318	11219	rs9662936	chr1	235085097	235085097	108	116.912	1.08508	4362.2	1.81964e-06	0.190919	0.279838	0.00259974	0.00174344
dmr1078673	chr5	131172204	131172203	+	11106	-895394	rs76326530	chr5	130276810	130276810	108	89.3004	0.877138	935.352	1.47116e-07	0.226606	-0.879679	0.00539946	0.00382157
dmr1078674	chr5	131188822	131188821	+	11115	526764	rs32114	chr5	131715585	131715585	108	62.1	0.870006	3209.39	5.00411e-11	0.330729	4.39057	0.0194981	0.00491517
dmr1078677	chr5	131192186	131192185	+	11116	523400	rs32114	chr5	131715585	131715585	108	57.4172	0.849446	2033.85	2.18368e-13	0.393871	5.01835	0.00179982	0.000729346
dmr1078684	chr5	131208599	131208598	+	11104	506987	rs32114	chr5	131715585	131715585	108	60.307	0.864669	2215.83	1.57128e-11	0.344695	4.66933	0.009999	0.00289824
dmr1078685	chr5	131211381	131211380	+	11099	504205	rs32114	chr5	131715585	131715585	108	86.7375	0.804245	2231.53	2.42672e-07	0.219615	4.55405	0.0348965	0.0228181
dmr1078696	chr5	131228726	131228725	+	11070	-212357	rs199534471	chr5	131016368	131016369	108	57.2063	1.3451	608.588	3.14474e-08	0.24781	-2.81196	0.00829917	0.00919478
dmr1078700	chr5	131235995	131235994	+	11081	479591	rs32114	chr5	131715585	131715585	108	73.3641	1.02789	861.756	3.61863e-07	0.213994	4.75458	0.0259974	0.0212412
dmr1078706	chr5	131247390	131247389	+	11114	-939155	rs201926132	chr5	130308233	130308235	108	57.723	1.08839	871.311	6.71039e-12	0.354775	-0.815678	0.00089991	0.000234086
dmr1078715	chr5	131270232	131270231	+	11157	445354	rs32114	chr5	131715585	131715585	108	45.4465	1.43555	1342.01	4.70858e-13	0.385304	4.1586	0.00949905	0.000272068
dmr1078716	chr5	131271665	131271664	+	11163	-991721	rs2418540	chr5	130279944	130279944	108	79.0066	0.953022	1813.73	3.31281e-08	0.247103	-0.657267	0.0143986	0.00560047
dmr1078721	chr5	131277917	131277916	+	11175	437669	rs32114	chr5	131715585	131715585	108	73.1637	1.15779	1435.56	1.54309e-07	0.225941	3.7913	0.0245975	0.0116225
dmr1078731	chr5	131294988	131294987	+	11193	420598	rs32114	chr5	131715585	131715585	108	55.5926	0.76312	2305.07	6.47476e-11	0.327585	4.33232	0.0564944	0.0237564
dmr1078733	chr5	131297963	131297962	+	11190	-992037	rs76640552	chr5	130305926	130305926	108	73.7016	1.06186	1885.76	8.79789e-08	0.23373	-0.737391	0.0327967	0.0143734
dmr107873	chr1	235082609	235082608	+	13348	-489031	rs146866320	chr1	234593578	234593578	108	37.3359	0.735237	26277	4.83507e-18	0.501916	2.00891	0.0659934	0.038135
dmr1078749	chr5	131348559	131348558	+	11163	367027	rs32114	chr5	131715585	131715585	108	79.5973	1.05037	1012.01	9.97041e-07	0.19958	4.92952	0.0274973	0.0220726
dmr1078750	chr5	131349568	131349567	+	11160	366018	rs32114	chr5	131715585	131715585	108	50.4879	1.2212	609.511	2.49372e-09	0.281504	4.50196	0.0169983	0.011786
dmr1078753	chr5	131353888	131353887	+	11169	361698	rs32114	chr5	131715585	131715585	108	65.3695	1.19046	558.124	3.10547e-07	0.21615	4.14189	0.0138986	0.0189366
dmr1078754	chr5	131360367	131360366	+	11158	355219	rs32114	chr5	131715585	131715585	108	55.4871	0.904302	1864.03	4.45534e-12	0.359574	4.65439	0.0108989	0.00268181
dmr1078756	chr5	131372499	131372498	+	11191	343087	rs32114	chr5	131715585	131715585	108	51.6375	1.22349	487.799	2.04432e-09	0.284086	4.69491	0.00549945	0.00621989
dmr1078765	chr5	131397928	131397927	+	11221	317658	rs32114	chr5	131715585	131715585	108	80.1563	0.834387	1778.28	2.11259e-07	0.221557	4.49104	0.0453955	0.0301719
dmr1078771	chr5	131416827	131416826	+	11237	604919	rs11367747	chr5	132021745	132021746	108	129.821	0.944116	1659.54	0.000115243	0.129169	0.253341	0.049695	0.0468178
dmr1078777	chr5	131439026	131439025	+	11258	276560	rs32114	chr5	131715585	131715585	108	51.0152	0.839692	1156.36	1.42552e-10	0.317866	4.40856	0.049895	0.0269959
dmr1078787	chr5	131495066	131495065	+	11353	220520	rs32114	chr5	131715585	131715585	108	84.934	0.657637	3085.61	5.12741e-08	0.241148	4.4516	0.0462954	0.0306236
dmr1078791	chr5	131508353	131508352	+	11367	207233	rs32114	chr5	131715585	131715585	108	71.9824	0.952154	1720.09	7.3226e-09	0.267356	4.41225	0.0128987	0.00546939
dmr1078822	chr5	131617598	131617597	+	11320	97988	rs32114	chr5	131715585	131715585	108	48.2309	0.870213	2323.84	1.61703e-15	0.445897	4.60788	0.00549945	0.000783099
dmr1078827	chr5	131628492	131628491	+	11305	87094	rs32114	chr5	131715585	131715585	108	76.718	1.19368	655.827	1.69093e-06	0.191979	4.5058	0.0109989	0.0171212
dmr1078828	chr5	131637029	131637028	+	11297	78557	rs32114	chr5	131715585	131715585	108	68.4281	1.20882	1073.38	2.85341e-07	0.21734	4.31564	0.0233977	0.0225536
dmr107882	chr1	235094918	235094917	+	13365	-466241	rs630579	chr1	234628677	234628677	108	81.3691	0.877398	1371.5	1.94226e-07	0.222732	1.836	0.0172983	0.0162596
dmr1078831	chr5	131652563	131652562	+	11308	63023	rs32114	chr5	131715585	131715585	108	39.5613	1.32599	720.153	4.13927e-16	0.459559	4.6561	0.00019998	5.2629e-05
dmr1078835	chr5	131660869	131660868	+	11324	54717	rs32114	chr5	131715585	131715585	108	49.7391	0.882118	1162.85	2.27558e-12	0.367373	4.58642	0.0122988	0.00505926
dmr1078838	chr5	131670783	131670782	+	11361	44803	rs32114	chr5	131715585	131715585	108	64.4625	0.818495	1285.72	3.5424e-11	0.334923	4.97168	0.00349965	0.00183137
dmr1078845	chr5	131684256	131684255	+	11381	31330	rs32114	chr5	131715585	131715585	108	63.1969	0.928066	2380.98	3.1048e-10	0.30815	4.44211	0.0187981	0.00562351
dmr1078860	chr5	131738610	131738609	+	11407	-23025	rs32114	chr5	131715585	131715585	108	61.4672	1.24541	698.269	4.06124e-08	0.244332	4.63176	0.0107989	0.00881428
dmr1078865	chr5	131756696	131756695	+	11405	-41111	rs32114	chr5	131715585	131715585	108	78.5004	0.832261	2287.25	6.12464e-08	0.238714	4.405	0.0369963	0.0211739
dmr1078866	chr5	131757622	131757621	+	11403	-42037	rs32114	chr5	131715585	131715585	108	56.7422	0.955357	972.316	3.08426e-10	0.308233	4.68762	0.0127987	0.00660174
dmr1078867	chr5	131758082	131758081	+	11405	-42497	rs32114	chr5	131715585	131715585	108	48.1359	1.1317	346.34	8.80309e-09	0.264912	4.46368	0.0159984	0.0271197
dmr1078870	chr5	131762527	131762526	+	11405	-46942	rs32114	chr5	131715585	131715585	108	90.6188	0.931611	1538.67	3.09383e-06	0.183213	4.45982	0.0475952	0.0385863
dmr1078872	chr5	131766980	131766979	+	11416	-51395	rs32114	chr5	131715585	131715585	108	57.143	1.16044	802.522	5.16873e-09	0.271959	4.42482	0.0117988	0.0086111
dmr1078904	chr5	131887589	131887588	+	11389	-172004	rs32114	chr5	131715585	131715585	108	72.3094	0.768161	1476.35	2.979e-08	0.248545	4.71457	0.0338966	0.0281938
dmr1078913	chr5	131907033	131907032	+	11331	-191448	rs32114	chr5	131715585	131715585	108	51.3422	1.09011	1263.29	7.06102e-13	0.38074	4.56189	0.00319968	0.000515691
dmr1078916	chr5	131910019	131910018	+	11342	-194434	rs32114	chr5	131715585	131715585	108	67.5	0.92895	1602.95	2.26511e-08	0.252252	4.66176	0.0359964	0.0222831
dmr1078929	chr5	131949236	131949235	+	11418	-765013	rs10051915	chr5	131184223	131184223	108	45.6047	1.26724	1092.26	3.3566e-16	0.461631	-0.688304	0.00019998	1.10287e-05
dmr1078934	chr5	131969744	131969743	+	11420	-254159	rs32114	chr5	131715585	131715585	108	71.7082	0.826959	1888.43	3.83898e-08	0.245098	4.15506	0.0485951	0.0318
dmr1078946	chr5	131997316	131997315	+	11459	-281731	rs32114	chr5	131715585	131715585	108	49.4121	0.844525	3056.06	9.07573e-17	0.474386	4.63332	0.00209979	0.000294705
dmr1078948	chr5	131998660	131998659	+	11457	158426	rs113177333	chr5	132157085	132157085	108	40.0887	1.32596	522.939	7.91014e-10	0.296305	2.02875	0.0407959	0.0375888
dmr1078968	chr5	132025227	132025226	+	11493	-309642	rs32114	chr5	131715585	131715585	108	38.0742	1.45223	1775.85	3.61897e-17	0.483175	4.26815	0.00479952	4.01437e-05
dmr1078970	chr5	132027159	132027158	+	11493	-311574	rs32114	chr5	131715585	131715585	108	62.7961	0.57941	2242.32	1.00613e-12	0.376724	4.94618	0.0059994	0.00622527
dmr1078978	chr5	132049585	132049584	+	11474	-334000	rs32114	chr5	131715585	131715585	108	56.3098	0.986466	3220.21	2.13306e-10	0.312852	4.16914	0.0435956	0.0160626
dmr1078984	chr5	132058238	132058237	+	11476	-342653	rs32114	chr5	131715585	131715585	108	29.3941	1.46279	565.947	8.77301e-19	0.517283	4.38425	0.0009999	0.000120963
dmr1078997	chr5	132078028	132078027	+	11503	421848	rs148522171	chr5	132499875	132499875	108	90.5766	0.655343	4377.53	6.16244e-08	0.238629	69.8463	0.0407959	0.0254309
dmr1078999	chr5	132081685	132081684	+	11507	-366100	rs32114	chr5	131715585	131715585	108	56.9531	0.804483	2194.14	8.39613e-10	0.295544	4.17002	0.0754925	0.0439069
dmr1079028	chr5	132143364	132143363	+	11506	-427779	rs32114	chr5	131715585	131715585	108	65.6332	1.24806	952.928	2.6371e-07	0.218448	4.30321	0.0224978	0.0247954
dmr1079034	chr5	132156796	132156795	+	11507	-441211	rs32114	chr5	131715585	131715585	108	34.077	1.2287	2774.68	2.33557e-22	0.585072	4.20513	0.00469953	1.78221e-05
dmr1079041	chr5	132187417	132187416	+	11459	-391320	rs4705897	chr5	131796097	131796097	108	84.027	1.05675	1632.98	6.55501e-07	0.205572	42.929	0.0176982	0.014634
dmr1079043	chr5	132195224	132195223	+	11464	-479639	rs32114	chr5	131715585	131715585	108	78.3	1.02761	1706.41	5.56421e-08	0.240029	3.58562	0.00879912	0.00557326
dmr1079071	chr5	132254858	132254857	+	11580	-539273	rs32114	chr5	131715585	131715585	108	43.2633	1.3239	1242.06	5.82302e-13	0.382915	4.18305	0.00839916	0.00114326
dmr1079072	chr5	132255419	132255418	+	11581	-539834	rs32114	chr5	131715585	131715585	108	46.2375	0.95621	2209.42	1.06452e-15	0.450124	4.48397	0.00369963	0.000533898
dmr1079079	chr5	132262377	132262376	+	11587	-546792	rs32114	chr5	131715585	131715585	108	42.1137	1.34288	1216.17	2.53567e-13	0.392214	4.13463	0.0049995	0.000946575
dmr1079085	chr5	132272249	132272248	+	11610	-725961	rs7714362	chr5	131546288	131546288	108	97.6113	0.940457	868.212	5.37367e-07	0.208397	-0.879839	0.0039996	0.00246829
dmr1079098	chr5	132284812	132284811	+	11624	-569227	rs32114	chr5	131715585	131715585	108	31.2926	1.36686	873.369	4.00696e-19	0.524181	4.45058	0.00189981	0.000112815
dmr1079099	chr5	132285754	132285753	+	11623	-570169	rs32114	chr5	131715585	131715585	108	81.5168	1.11393	1694.64	1.97336e-06	0.189745	4.72016	0.0422958	0.0413111
dmr1079101	chr5	132287311	132287310	+	11627	-571726	rs32114	chr5	131715585	131715585	108	26.0191	1.69403	396.561	5.75559e-16	0.456285	4.09474	0.00239976	0.00183169
dmr1079108	chr5	132296411	132296410	+	11659	-894698	rs111242712	chr5	131401713	131401713	108	26.3145	1.39413	666.719	4.9765e-18	0.501653	-0.606326	0.00939906	0.00223582
dmr1079113	chr5	132303251	132303250	+	11667	-587666	rs32114	chr5	131715585	131715585	108	68.6285	0.725476	11762.9	8.10837e-13	0.379174	4.41688	0.0125987	0.00176099
dmr1079114	chr5	132306958	132306957	+	11669	-591373	rs32114	chr5	131715585	131715585	108	64.7367	1.02474	1990.28	6.34668e-09	0.269249	4.41419	0.0235976	0.0125694
dmr1079120	chr5	132314228	132314227	+	11685	-598643	rs32114	chr5	131715585	131715585	108	36.6504	1.20484	781.335	9.12876e-15	0.428057	4.43455	0.00549945	0.00167806
dmr1079122	chr5	132316859	132316858	+	11690	-601274	rs32114	chr5	131715585	131715585	108	44.5711	0.864513	4374.95	2.50119e-18	0.507907	4.27937	0.00459954	0.000360447
dmr1079123	chr5	132323410	132323409	+	11699	-607825	rs32114	chr5	131715585	131715585	108	58.6617	0.845789	2562.89	5.60775e-10	0.300684	4.4412	0.0471953	0.0267577
dmr1079127	chr5	132330989	132330988	+	11736	-615404	rs32114	chr5	131715585	131715585	108	35.8594	1.20244	2669.03	1.1555e-20	0.554201	4.27699	0.00379962	3.9833e-05
dmr1079132	chr5	132338193	132338192	+	11741	-622608	rs32114	chr5	131715585	131715585	108	67.2152	0.633785	8243.99	2.59465e-14	0.41702	4.81945	0.00139986	0.00102332
dmr1079146	chr5	132360859	132360858	+	11732	-300220	rs31480	chr5	132060639	132060639	108	44.3918	1.11218	1280.62	8.04024e-12	0.352645	-0.508338	0.0219978	0.00942514
dmr1079153	chr5	132371066	132371065	+	11733	-655481	rs32114	chr5	131715585	131715585	108	65.3484	0.719508	5442.94	7.4311e-13	0.380162	4.67917	0.00619938	0.00183423
dmr1079164	chr5	132391854	132391853	+	11753	-676269	rs32114	chr5	131715585	131715585	108	73.6383	1.205	1311.56	4.01345e-07	0.212532	4.43665	0.0181982	0.0173011
dmr1079171	chr5	132402881	132402880	+	11783	-687296	rs32114	chr5	131715585	131715585	108	62.4586	0.592711	8548.91	2.47919e-15	0.441543	4.86823	0.00329967	0.00160565
dmr1079185	chr5	132434029	132434028	+	11823	-718444	rs32114	chr5	131715585	131715585	108	71.2125	0.594436	4804	2.83801e-12	0.364819	4.73822	0.00479952	0.0038052
dmr1079206	chr5	132466034	132466033	+	11834	-437748	rs17132324	chr5	132028286	132028286	108	115.857	0.927631	2432.5	6.91702e-06	0.171419	0.585689	0.0109989	0.0113385
dmr1079241	chr5	132526543	132526542	+	11893	-810958	rs32114	chr5	131715585	131715585	108	64.8844	0.568339	7507.98	8.0341e-14	0.404846	4.64031	0.00549945	0.00428957
dmr1079250	chr5	132548340	132548339	+	11943	-832755	rs32114	chr5	131715585	131715585	108	64.2727	0.962979	2115.03	1.48113e-09	0.288255	4.66658	0.0125987	0.00824983
dmr1079252	chr5	132550513	132550512	+	11936	-345331	rs128738	chr5	132205182	132205182	108	44.2547	1.14958	2954.84	3.33932e-11	0.335638	-0.49866	0.0484952	0.0414124
dmr1079257	chr5	132561216	132561215	+	11925	-845631	rs32114	chr5	131715585	131715585	108	68.7973	0.610247	7533.25	5.79396e-14	0.408392	4.98885	0.00189981	0.00132082
dmr1079268	chr5	132590427	132590426	+	11918	-874842	rs32114	chr5	131715585	131715585	108	67.5211	1.00547	2126.5	4.66643e-10	0.303012	4.13465	0.00439956	0.00177828
dmr1079276	chr5	132617649	132617648	+	11983	-902064	rs32114	chr5	131715585	131715585	108	69.9785	1.05093	1961.57	7.2534e-09	0.267482	4.65601	0.00719928	0.00488819
dmr1079279	chr5	132624761	132624760	+	12014	-909176	rs32114	chr5	131715585	131715585	108	42.6621	0.890198	2535.08	1.02192e-17	0.495028	4.56697	0.00249975	0.000532642
dmr1079294	chr5	132660121	132660120	+	12150	-944536	rs32114	chr5	131715585	131715585	108	45.5203	1.21409	1485.35	1.58328e-11	0.344604	4.23706	0.0182982	0.0073
dmr1079298	chr5	132665963	132665962	+	12177	929948	rs381392	chr5	133595910	133595910	108	66.4453	1.08799	10747.6	2.82793e-11	0.337645	-0.601645	0.0160984	0.00111034
dmr1079301	chr5	132670467	132670466	+	12190	-954882	rs32114	chr5	131715585	131715585	108	68.407	0.639731	10133.8	7.20603e-13	0.38051	4.6892	0.00809919	0.00343492
dmr1079303	chr5	132672386	132672385	+	12200	-956801	rs32114	chr5	131715585	131715585	108	63.9773	0.808048	1486.65	1.15176e-08	0.261332	4.55993	0.0465953	0.0398927
dmr1079306	chr5	132679806	132679805	+	12220	-964221	rs32114	chr5	131715585	131715585	108	50.8676	0.716584	7878.48	1.1025e-16	0.472508	4.44324	0.00959904	0.00157258
dmr1079318	chr5	132699709	132699708	+	12295	692656	rs250857	chr5	133392364	133392364	108	120.002	0.956287	1759.16	4.12884e-05	0.144759	0.48249	0.0353965	0.0318569
dmr1079387	chr5	132831564	132831563	+	12729	113711	rs4705874	chr5	132945274	132945274	108	106.334	0.967347	1243.42	8.59865e-06	0.168206	-0.387367	0.0162984	0.0145896
dmr1079441	chr5	132941426	132941425	+	12965	309380	rs2902803	chr5	133250805	133250805	108	70.759	1.07914	3521.09	2.28507e-09	0.28264	0.411996	0.0069993	0.00300889
dmr1079449	chr5	132953810	132953810	+	12980	-143787	rs148556209	chr5	132810023	132810023	108	72.6785	0.783567	2036.78	2.59622e-08	0.250408	-0.491437	0.0307969	0.029868
dmr1079470	chr5	132987142	132987141	+	13033	605478	rs374638	chr5	133592619	133592619	108	71.8453	0.678616	13238.7	1.74329e-11	0.343454	-0.827204	0.020398	0.00689748
dmr1079532	chr5	133082150	133082149	+	13047	43806	rs12109122	chr5	133125955	133125955	108	76.1168	0.799106	5375.99	1.60474e-08	0.256892	12.7836	0.0438956	0.0302591
dmr1079606	chr5	133205315	133205314	+	13092	-795195	rs6898380	chr5	132410120	132410120	108	117.186	1.02199	4041.36	8.84925e-06	0.167781	-2.30317	0.0163984	0.0132773
dmr1079617	chr5	133220390	133220389	+	13104	564987	rs77567440	chr5	133785376	133785376	108	91.0723	0.865585	4013.6	7.43753e-07	0.203771	1.83482	0.0480952	0.0386185
dmr1079670	chr5	133288542	133288541	+	12942	808067	rs202138143	chr5	134096608	134096608	108	110.268	0.922405	3289.03	2.86517e-06	0.184332	0.3949	0.010299	0.0111389
dmr1079704	chr5	133340262	133340261	+	12870	34110	rs40255	chr5	133374371	133374371	108	81.1477	0.856309	3127.06	1.16738e-07	0.229818	0.193427	0.040296	0.0269441
dmr1079745	chr5	133423155	133423154	+	12703	-5862	rs72805048	chr5	133417293	133417293	108	94.6477	0.939507	2925.91	4.70201e-07	0.210291	0.31694	0.0111989	0.00974981
dmr1079754	chr5	133437652	133437651	+	12697	430454	rs6596160	chr5	133868105	133868105	108	53.5887	0.784421	604.165	3.02391e-09	0.27899	0.866151	0.0343966	0.0469212
dmr1079813	chr5	133526777	133526776	+	12672	-633486	rs3815152	chr5	132893291	132893291	108	117.661	0.958949	2190.04	2.31668e-05	0.153451	0.399498	0.0282972	0.0256822
dmr1079859	chr5	133611743	133611742	+	12725	-255090	rs35891628	chr5	133356652	133356653	108	47.0496	1.07518	1492.21	3.29001e-13	0.389315	-6.87629	0.00179982	0.00151062
dmr1079923	chr5	133702166	133702165	+	12646	-368484	rs17166584	chr5	133333682	133333682	108	86.2418	0.996662	2688.33	4.37052e-07	0.211326	2.32229	0.0212979	0.0173755
dmr107994	chr1	235327133	235327132	+	13534	-860080	rs16843259	chr1	234467053	234467053	108	21.5684	1.31894	1586.41	4.08646e-26	0.646177	0.407176	0.00889911	0.000671508
dmr1080024	chr5	133843982	133843981	+	12581	1	rs1681139	chr5	133843982	133843982	108	117.323	0.960152	1616.89	5.62666e-07	0.207744	-0.342148	0.00049995	0.0004152
dmr1080049	chr5	133863603	133863602	+	12578	-610938	rs9327649	chr5	133252665	133252665	108	69.7043	0.780817	1345.1	3.14435e-08	0.247812	0.375712	0.0314969	0.0342228
dmr1080095	chr5	133930071	133930090	+	12514	-332270	rs78948901	chr5	133597801	133597801	108	35.0684	1.21539	618.688	5.41914e-12	0.357283	-0.663679	0.00459954	0.0268491
dmr1080128	chr5	134000595	134000594	+	12380	-404685	rs381392	chr5	133595910	133595910	108	66.4453	0.874771	4066.5	9.64991e-10	0.293763	-0.731332	0.0248975	0.0132668
dmr1080195	chr5	134089698	134089697	+	12443	-838893	rs2902803	chr5	133250805	133250805	108	75.0305	0.844929	1494.45	1.1725e-07	0.229757	0.470825	0.0310969	0.0308661
dmr1080201	chr5	134096067	134096066	+	12430	-319300	rs6596148	chr5	133776767	133776767	108	82.8141	0.864958	3232.87	2.26419e-07	0.220586	-0.789393	0.0444956	0.034016
dmr1080252	chr5	134176080	134176079	+	12376	882618	rs147093225	chr5	135058697	135058697	108	16.432	1.32706	621.427	1.73204e-23	0.604472	1.2153	0.0271973	0.0253159
dmr1080258	chr5	134192342	134192341	+	12391	-594541	rs78948901	chr5	133597801	133597801	108	20.6719	1.96689	1143.37	3.54539e-17	0.48337	-0.680858	0.0119988	0.0388623
dmr1080323	chr5	134349637	134349636	+	12250	86740	rs4958237	chr5	134436376	134436376	108	101.798	0.89779	2416.75	1.57979e-10	0.316591	0.32056	9.999e-05	5.32569e-06
dmr1080347	chr5	134423873	134423873	+	12156	-104096	rs4958228	chr5	134319777	134319777	108	120.582	0.963823	2060.01	1.15963e-10	0.320421	-0.513185	9.999e-05	3.84388e-08
dmr10803	chr1	13884235	13884234	+	12315	4318	rs9787284	chr1	13888552	13888552	108	119.053	0.947069	2583.74	1.1083e-08	0.261845	-0.48432	9.999e-05	9.94228e-06
dmr1080404	chr5	134504618	134504618	+	12278	309057	rs2560737	chr5	134813675	134813675	108	90.4816	0.852085	1867.14	1.27988e-06	0.195994	0.310271	0.0381962	0.0334264
dmr1080516	chr5	134741122	134741122	+	12342	239041	rs116937994	chr5	134980163	134980163	108	110.405	0.872074	3160.15	9.10591e-06	0.167358	-0.558805	0.0422958	0.038497
dmr1080545	chr5	134812795	134812794	+	12658	931306	rs59736410	chr5	135744100	135744100	108	91.5574	0.854591	1523.85	6.60357e-07	0.205466	0.524891	0.0167983	0.0155266
dmr1080694	chr5	135111469	135111468	+	12730	-6733	rs254563	chr5	135104736	135104736	108	105.595	0.930376	1613.04	1.39232e-05	0.161055	-0.415435	0.0408959	0.0364665
dmr1080765	chr5	135195376	135195375	+	12638	356702	rs10038776	chr5	135552077	135552077	108	68.5652	0.919788	9413.79	2.12471e-09	0.283585	2.05361	0.0407959	0.0251472
[truncated: 26,295 more rows]
