# Supplementary material for: Genetics and environment distinctively shape the human immune cell epigenome
Source: Nat Genet. 2026 Jan 27;58(2):392–403. doi: 10.1038/s41588-025-02479-6 (PMC12900638; doi:10.1038/s41588-025-02479-6)
Supplement: Supplementary file 14 — gDMR table. [file 41588_2025_2479_MOESM14_ESM.xlsx]

## Sheet: Sheet 1 - all_gDMRs
chr11	22571961	22571962	B-Mem	cis
chr11	22684798	22684799	B-Mem	cis
chr1	24982734	24982735	B-Mem	cis
chr11	23184641	23184642	B-Mem	cis
chr11	23406789	23406790	B-Mem	cis
chr11	23453652	23453653	B-Mem	cis
chr11	23934025	23934026	B-Mem	cis
chr11	23951628	23951629	B-Mem	cis
chr1	25030799	25030800	B-Mem	cis
chr11	24614623	24614624	B-Mem	cis
chr11	24853793	24853794	B-Mem	cis
chr11	24859730	24859731	B-Mem	cis
chr11	24903600	24903601	B-Mem	cis
chr11	25273860	25273861	B-Mem	cis
chr11	25624524	25624525	B-Mem	cis
chr11	25832651	25832652	B-Mem	cis
chr11	25998242	25998243	B-Mem	cis
chr11	26047805	26047806	B-Mem	cis
chr11	26554643	26554644	B-Mem	cis
chr11	26784256	26784257	B-Mem	cis
chr1	25111906	25111931	B-Mem	cis
chr11	26939085	26939086	B-Mem	cis
chr11	27077126	27077127	B-Mem	cis
chr11	27533256	27533257	B-Mem	cis
chr11	27887313	27887342	B-Mem	cis
chr1	2565142	2565143	B-Mem	cis
chr11	28632999	28633000	B-Mem	cis
chr11	28956674	28956675	B-Mem	cis
chr11	30033943	30033956	B-Mem	cis
chr1	25256898	25256899	B-Mem	cis
chr11	30466383	30466384	B-Mem	cis
chr11	31570052	31570053	B-Mem	cis
chr11	31694767	31694768	B-Mem	cis
chr11	31793330	31793331	B-Mem	cis
chr11	31811547	31811548	B-Mem	cis
chr11	31931501	31931502	B-Mem	cis
chr11	31976569	31976570	B-Mem	cis
chr11	32006162	32006163	B-Mem	cis
chr11	32015373	32015374	B-Mem	cis
chr11	32433597	32433598	B-Mem	cis
chr11	32510223	32510224	B-Mem	cis
chr11	32625375	32625376	B-Mem	cis
chr11	32774426	32774427	B-Mem	cis
chr11	32887872	32887873	B-Mem	cis
chr11	33007341	33007342	B-Mem	cis
chr11	33405609	33405610	B-Mem	cis
chr11	33571570	33571571	B-Mem	cis
chr11	33722821	33722822	B-Mem	cis
chr11	34203740	34203741	B-Mem	cis
chr11	34405204	34405205	B-Mem	cis
chr11	34499304	34499305	B-Mem	cis
chr11	34574060	34574061	B-Mem	cis
chr11	34839310	34839311	B-Mem	cis
chr11	35246875	35246876	B-Mem	cis
chr11	35434455	35434456	B-Mem	cis
chr11	35686330	35686331	B-Mem	cis
chr11	35883962	35883963	B-Mem	cis
chr11	35938525	35938526	B-Mem	cis
chr11	36006435	36006436	B-Mem	cis
chr11	36130531	36130532	B-Mem	cis
chr11	36204644	36204645	B-Mem	cis
chr11	36231899	36231900	B-Mem	cis
chr11	36238897	36238898	B-Mem	cis
chr11	36372963	36372964	B-Mem	cis
chr1	25757689	25757690	B-Mem	cis
chr11	37455797	37455798	B-Mem	cis
chr11	37480526	37480527	B-Mem	cis
chr11	37906212	37906213	B-Mem	cis
chr11	37947308	37947309	B-Mem	cis
chr1	25807875	25807887	B-Mem	cis
chr11	38339287	38339288	B-Mem	cis
chr1	25820503	25820504	B-Mem	cis
chr11	38836091	38836092	B-Mem	cis
chr11	38920510	38920511	B-Mem	cis
chr11	38957166	38957167	B-Mem	cis
chr11	39044418	39044419	B-Mem	cis
chr11	39181527	39181528	B-Mem	cis
chr11	39203327	39203328	B-Mem	cis
chr1	25855017	25855018	B-Mem	cis
chr11	39578463	39578464	B-Mem	cis
chr1	25901747	25901748	B-Mem	cis
chr11	40232139	40232140	B-Mem	cis
chr11	40238944	40238945	B-Mem	cis
chr11	40277583	40277584	B-Mem	cis
chr1	25957725	25957726	B-Mem	cis
chr11	40959469	40959470	B-Mem	cis
chr11	41001320	41001321	B-Mem	cis
chr1	25960348	25960349	B-Mem	cis
chr11	41450845	41450846	B-Mem	cis
chr1	26004435	26004436	B-Mem	cis
chr11	41687864	41687865	B-Mem	cis
chr11	41773608	41773609	B-Mem	cis
chr11	41917637	41917638	B-Mem	cis
chr11	42221647	42221648	B-Mem	cis
chr11	42309471	42309472	B-Mem	cis
chr11	42526813	42526814	B-Mem	cis
chr11	42788862	42788863	B-Mem	cis
chr11	43009793	43009794	B-Mem	cis
chr11	43072301	43072302	B-Mem	cis
chr1	26107862	26107863	B-Mem	cis
chr11	43467655	43467656	B-Mem	cis
chr1	26164999	26165000	B-Mem	cis
chr11	43918077	43918078	B-Mem	cis
chr11	44014979	44014980	B-Mem	cis
chr11	44073366	44073367	B-Mem	cis
chr11	44408682	44408683	B-Mem	cis
chr11	44573914	44573915	B-Mem	cis
chr11	44576531	44576532	B-Mem	cis
chr11	44580787	44580788	B-Mem	cis
chr11	44692806	44692807	B-Mem	cis
chr11	44737425	44737478	B-Mem	cis
chr1	26242420	26242421	B-Mem	cis
chr1	26246531	26246532	B-Mem	cis
chr11	44907649	44907650	B-Mem	cis
chr11	45055088	45055089	B-Mem	cis
chr11	45096380	45096381	B-Mem	cis
chr11	45273939	45273940	B-Mem	cis
chr11	45275996	45275997	B-Mem	cis
chr11	45390564	45390565	B-Mem	cis
chr1	2633957	2633958	B-Mem	cis
chr11	45834408	45834409	B-Mem	cis
chr11	45850111	45850112	B-Mem	cis
chr11	45895873	45895874	B-Mem	cis
chr11	46034977	46034978	B-Mem	cis
chr11	46194857	46194858	B-Mem	cis
chr1	26323157	26323158	B-Mem	cis
chr11	46306016	46306017	B-Mem	cis
chr11	46876318	46876319	B-Mem	cis
chr11	47181603	47181604	B-Mem	cis
chr11	47223533	47223534	B-Mem	cis
chr1	26372143	26372144	B-Mem	cis
chr11	47340307	47340308	B-Mem	cis
chr11	47466187	47466188	B-Mem	cis
chr11	47506562	47506563	B-Mem	cis
chr11	47572989	47572990	B-Mem	cis
chr1	26429717	26429718	B-Mem	cis
chr11	47913170	47913171	B-Mem	cis
chr11	47980873	47980874	B-Mem	cis
chr11	47983598	47983599	B-Mem	cis
chr11	48024417	48024418	B-Mem	cis
chr1	26484493	26484494	B-Mem	cis
chr11	48843581	48843582	B-Mem	cis
chr1	26535925	26535926	B-Mem	cis
chr11	49007549	49007550	B-Mem	cis
chr11	49178774	49178775	B-Mem	cis
chr11	49406353	49406354	B-Mem	cis
chr11	49721062	49721063	B-Mem	cis
chr11	49906514	49906515	B-Mem	cis
chr11	50042530	50042530	B-Mem	cis
chr1	2653463	2654153	B-Mem	cis
chr11	50142785	50142786	B-Mem	cis
chr11	50441621	50441622	B-Mem	cis
chr11	54587164	54587165	B-Mem	cis
chr11	54845379	54845380	B-Mem	cis
chr11	54953553	54953554	B-Mem	cis
chr11	54995217	54995217	B-Mem	cis
chr11	55641881	55641882	B-Mem	cis
chr11	56127356	56127357	B-Mem	cis
chr11	56890560	56890561	B-Mem	cis
chr11	57187772	57187773	B-Mem	cis
chr11	57298248	57298249	B-Mem	cis
chr11	57319061	57319062	B-Mem	cis
chr1	26991803	26991804	B-Mem	cis
chr11	57425553	57425554	B-Mem	cis
chr11	57434710	57434711	B-Mem	cis
chr11	57436812	57436813	B-Mem	cis
chr11	57551215	57551216	B-Mem	cis
chr1	27010723	27010724	B-Mem	cis
chr11	57632812	57632813	B-Mem	cis
chr11	57921136	57921137	B-Mem	cis
chr11	57963416	57963417	B-Mem	cis
chr11	58015093	58015094	B-Mem	cis
chr11	58024827	58024828	B-Mem	cis
chr11	58387612	58387613	B-Mem	cis
chr11	59398571	59398572	B-Mem	cis
chr11	59410134	59410135	B-Mem	cis
chr11	59672099	59672100	B-Mem	cis
chr11	60289157	60289158	B-Mem	cis
chr11	60336251	60336252	B-Mem	cis
chr11	60720839	60720840	B-Mem	cis
chr11	61176626	61176627	B-Mem	cis
chr11	61485074	61485075	B-Mem	cis
chr11	61655375	61655400	B-Mem	cis
chr11	61701243	61701244	B-Mem	cis
chr11	61723180	61723181	B-Mem	cis
chr11	61762858	61762859	B-Mem	cis
chr11	61841144	61841145	B-Mem	cis
chr11	61869993	61869994	B-Mem	cis
chr11	61994724	61994725	B-Mem	cis
chr11	62027539	62027540	B-Mem	cis
chr11	62117207	62117208	B-Mem	cis
chr11	62230042	62230043	B-Mem	cis
chr11	62434090	62434091	B-Mem	cis
chr11	62443349	62443350	B-Mem	cis
chr1	27575187	27575188	B-Mem	cis
chr11	62609086	62609087	B-Mem	cis
chr11	62636816	62636817	B-Mem	cis
chr11	62705704	62705705	B-Mem	cis
chr11	62706913	62706914	B-Mem	cis
chr11	62727109	62727130	B-Mem	cis
chr11	62835656	62835657	B-Mem	cis
chr11	62839485	62839486	B-Mem	cis
chr11	63026672	63026673	B-Mem	cis
chr11	63305489	63305490	B-Mem	cis
chr11	63528095	63528096	B-Mem	cis
chr11	63733919	63733920	B-Mem	cis
chr11	63780735	63780736	B-Mem	cis
chr11	63784581	63784582	B-Mem	cis
chr11	63802132	63802133	B-Mem	cis
chr11	63927013	63927014	B-Mem	cis
chr11	64082341	64082342	B-Mem	cis
chr11	64162993	64162994	B-Mem	cis
chr11	64334161	64334162	B-Mem	cis
chr11	64491175	64491176	B-Mem	cis
chr11	64534240	64534241	B-Mem	cis
chr11	64605460	64605461	B-Mem	cis
chr11	64620459	64620460	B-Mem	cis
chr11	64717133	64717134	B-Mem	cis
chr11	64853997	64853998	B-Mem	cis
chr11	64891449	64891450	B-Mem	cis
chr11	64936102	64936103	B-Mem	cis
chr1	27885732	27885733	B-Mem	cis
chr11	64996381	64996382	B-Mem	cis
chr11	65359428	65359429	B-Mem	cis
chr11	65542153	65542154	B-Mem	cis
chr11	65814280	65814281	B-Mem	cis
chr11	65877268	65877269	B-Mem	cis
chr11	66248348	66248499	B-Mem	cis
chr11	66295856	66295857	B-Mem	cis
chr11	66459712	66459713	B-Mem	cis
chr11	66868487	66868488	B-Mem	cis
chr11	67030780	67030781	B-Mem	cis
chr11	67138724	67138725	B-Mem	cis
chr11	67606301	67606322	B-Mem	cis
chr11	67684468	67684469	B-Mem	cis
chr1	28187954	28187955	B-Mem	cis
chr1	28215345	28215346	B-Mem	cis
chr1	28243149	28243150	B-Mem	cis
chr11	68357181	68357182	B-Mem	cis
chr11	68411658	68411659	B-Mem	cis
chr11	68442094	68442095	B-Mem	cis
chr1	28272819	28272820	B-Mem	cis
chr11	68641822	68641823	B-Mem	cis
chr1	28298857	28298858	B-Mem	cis
chr11	68763202	68763203	B-Mem	cis
chr11	68774246	68774247	B-Mem	cis
chr11	68865130	68865131	B-Mem	cis
chr1	28327749	28327750	B-Mem	cis
chr11	69159969	69159970	B-Mem	cis
chr11	69176888	69176889	B-Mem	cis
chr11	69250869	69250870	B-Mem	cis
chr11	69257212	69257213	B-Mem	cis
chr11	69449889	69449890	B-Mem	cis
chr11	69514333	69514333	B-Mem	cis
chr11	69516875	69516876	B-Mem	cis
chr1	28406557	28406558	B-Mem	cis
chr1	28438582	28438583	B-Mem	cis
chr1	28482150	28482151	B-Mem	cis
chr11	69921677	69921778	B-Mem	cis
chr11	69935554	69935555	B-Mem	cis
chr11	70029390	70029391	B-Mem	cis
chr11	70263141	70263142	B-Mem	cis
chr11	70265350	70265351	B-Mem	cis
chr11	70286675	70286676	B-Mem	cis
chr11	70345866	70345867	B-Mem	cis
chr11	70410540	70410541	B-Mem	cis
chr11	70815951	70815952	B-Mem	cis
chr11	70826270	70826282	B-Mem	cis
chr11	71063315	71063316	B-Mem	cis
chr11	71079380	71079380	B-Mem	cis
chr11	71151732	71151733	B-Mem	cis
chr11	71264222	71264223	B-Mem	cis
chr11	71266397	71266398	B-Mem	cis
chr11	71322652	71322653	B-Mem	cis
chr11	71614371	71614372	B-Mem	cis
chr11	71621240	71621241	B-Mem	cis
chr11	71870363	71870364	B-Mem	cis
chr11	72221119	72221120	B-Mem	cis
chr11	72772366	72772367	B-Mem	cis
chr11	73605823	73605824	B-Mem	cis
chr11	73990778	73990779	B-Mem	cis
chr11	74429559	74429560	B-Mem	cis
chr11	74572335	74572336	B-Mem	cis
chr11	74790953	74790954	B-Mem	cis
chr11	74909975	74909976	B-Mem	cis
chr11	74946558	74946559	B-Mem	cis
chr11	75429083	75429084	B-Mem	cis
chr11	75645190	75645191	B-Mem	cis
chr11	75673921	75673922	B-Mem	cis
chr11	76409270	76409271	B-Mem	cis
chr11	76694497	76694498	B-Mem	cis
chr11	76810276	76810277	B-Mem	cis
chr11	76860327	76860328	B-Mem	cis
chr11	76861971	76861972	B-Mem	cis
chr11	77044130	77044131	B-Mem	cis
chr11	77102202	77102203	B-Mem	cis
chr11	77114624	77114625	B-Mem	cis
chr1	29384015	29384016	B-Mem	cis
chr11	78132214	78132215	B-Mem	cis
chr11	78222772	78222773	B-Mem	cis
chr11	78401505	78401506	B-Mem	cis
chr1	29417119	29417120	B-Mem	cis
chr11	78558914	78558915	B-Mem	cis
chr11	78573501	78573502	B-Mem	cis
chr11	78601437	78601438	B-Mem	cis
chr11	78846454	78846455	B-Mem	cis
chr11	78930652	78930653	B-Mem	cis
chr11	79095278	79095279	B-Mem	cis
chr1	29491695	29491696	B-Mem	cis
chr11	79315328	79315329	B-Mem	cis
chr1	29526551	29526552	B-Mem	cis
chr11	79641504	79641505	B-Mem	cis
chr11	80066104	80066105	B-Mem	cis
chr11	80370769	80370770	B-Mem	cis
chr1	29555200	29555200	B-Mem	cis
chr11	80709000	80709001	B-Mem	cis
chr11	80920444	80920445	B-Mem	cis
chr11	81085617	81085618	B-Mem	cis
chr11	81520303	81520304	B-Mem	cis
chr1	29629492	29629493	B-Mem	cis
chr11	82384280	82384281	B-Mem	cis
chr1	2893221	2893222	B-Mem	cis
chr11	82724373	82724374	B-Mem	cis
chr11	83051523	83051524	B-Mem	cis
chr11	83129329	83129330	B-Mem	cis
chr11	83254097	83254098	B-Mem	cis
chr1	29679580	29679581	B-Mem	cis
chr11	83339542	83339543	B-Mem	cis
chr11	83432132	83432133	B-Mem	cis
chr11	83818187	83818188	B-Mem	cis
chr11	84001291	84001292	B-Mem	cis
chr11	84145741	84145742	B-Mem	cis
chr11	84598894	84598895	B-Mem	cis
chr11	84786571	84786572	B-Mem	cis
chr11	85433282	85433283	B-Mem	cis
chr11	85699585	85699586	B-Mem	cis
chr11	85772181	85772182	B-Mem	cis
chr1	29798451	29798452	B-Mem	cis
chr11	85914985	85914986	B-Mem	cis
chr11	85953860	85953861	B-Mem	cis
chr11	86236826	86236827	B-Mem	cis
chr1	29837601	29837602	B-Mem	cis
chr1	29854101	29854102	B-Mem	cis
chr11	86785688	86785689	B-Mem	cis
chr11	86862477	86862478	B-Mem	cis
chr11	87159702	87159703	B-Mem	cis
chr11	87623854	87623855	B-Mem	cis
chr11	87807112	87807113	B-Mem	cis
chr11	87968285	87968286	B-Mem	cis
chr11	88204202	88204203	B-Mem	cis
chr1	29956624	29956625	B-Mem	cis
chr11	88335427	88335428	B-Mem	cis
chr11	88638048	88638049	B-Mem	cis
chr11	89090617	89090618	B-Mem	cis
chr11	89137758	89137759	B-Mem	cis
chr11	90157877	90157878	B-Mem	cis
chr11	90268272	90268273	B-Mem	cis
chr11	90663796	90663797	B-Mem	cis
chr11	90685653	90685654	B-Mem	cis
chr11	91948288	91948289	B-Mem	cis
chr11	92135090	92135091	B-Mem	cis
chr1	30096341	30096342	B-Mem	cis
chr11	92278383	92278384	B-Mem	cis
chr11	92700439	92700440	B-Mem	cis
chr11	92848448	92848449	B-Mem	cis
chr11	92853530	92853531	B-Mem	cis
chr11	92867520	92867521	B-Mem	cis
chr11	93012285	93012286	B-Mem	cis
chr11	93080164	93080165	B-Mem	cis
chr11	93132435	93132436	B-Mem	cis
chr11	93480155	93480156	B-Mem	cis
chr11	93496255	93496256	B-Mem	cis
chr11	93771329	93771330	B-Mem	cis
chr11	93772126	93772127	B-Mem	cis
chr11	93796488	93796489	B-Mem	cis
chr11	93839089	93839090	B-Mem	cis
chr11	94732065	94732066	B-Mem	cis
chr11	94823224	94823225	B-Mem	cis
chr11	94889568	94889569	B-Mem	cis
chr11	95022827	95022828	B-Mem	cis
chr11	95103450	95103451	B-Mem	cis
chr11	95285108	95285109	B-Mem	cis
chr11	95307620	95307621	B-Mem	cis
chr11	95341095	95341096	B-Mem	cis
chr11	95461270	95461271	B-Mem	cis
chr11	95793591	95793592	B-Mem	cis
chr11	96232235	96232236	B-Mem	cis
chr11	96582541	96582542	B-Mem	cis
chr11	96637856	96637857	B-Mem	cis
chr1	30399160	30399161	B-Mem	cis
chr11	96989872	96989873	B-Mem	cis
chr11	97505643	97505644	B-Mem	cis
chr11	97739742	97739743	B-Mem	cis
chr11	97815189	97815190	B-Mem	cis
chr11	97929077	97929078	B-Mem	cis
chr11	97949872	97949873	B-Mem	cis
chr1	2937641	2937642	B-Mem	cis
chr11	99244992	99244993	B-Mem	cis
chr11	99538358	99538359	B-Mem	cis
chr11	100069094	100069095	B-Mem	cis
chr11	100098002	100098003	B-Mem	cis
chr11	100235276	100235277	B-Mem	cis
chr11	100599701	100599702	B-Mem	cis
chr11	100852916	100852917	B-Mem	cis
chr11	101057562	101057563	B-Mem	cis
chr11	101340805	101340806	B-Mem	cis
chr11	101553835	101553836	B-Mem	cis
chr11	101779678	101779679	B-Mem	cis
chr11	101839390	101839391	B-Mem	cis
chr1	30636602	30636603	B-Mem	cis
chr11	102640962	102640963	B-Mem	cis
chr11	102680653	102680654	B-Mem	cis
chr11	102693071	102693072	B-Mem	cis
chr11	102888167	102888168	B-Mem	cis
chr1	30691028	30691029	B-Mem	cis
chr11	103612065	103612066	B-Mem	cis
chr11	103779998	103779999	B-Mem	cis
chr11	104042649	104042650	B-Mem	cis
chr11	104331413	104331414	B-Mem	cis
chr11	104422104	104422105	B-Mem	cis
chr11	104513322	104513323	B-Mem	cis
chr11	104822957	104822958	B-Mem	cis
chr11	105145669	105145670	B-Mem	cis
chr11	105681914	105681915	B-Mem	cis
chr11	105735094	105735095	B-Mem	cis
chr11	106390106	106390107	B-Mem	cis
chr11	106459705	106459706	B-Mem	cis
chr11	107050820	107050821	B-Mem	cis
chr11	107259241	107259242	B-Mem	cis
chr11	107889275	107889276	B-Mem	cis
chr11	107977295	107977296	B-Mem	cis
chr11	108027523	108027524	B-Mem	cis
chr11	108072099	108072100	B-Mem	cis
chr1	30918425	30918426	B-Mem	cis
chr11	108145043	108145044	B-Mem	cis
chr11	108386011	108386012	B-Mem	cis
chr11	108417309	108417310	B-Mem	cis
chr11	108420748	108420749	B-Mem	cis
chr11	108440391	108440392	B-Mem	cis
chr11	108482702	108482703	B-Mem	cis
chr11	108568854	108568855	B-Mem	cis
chr11	108899777	108899778	B-Mem	cis
chr11	109506883	109506884	B-Mem	cis
chr11	109618414	109618415	B-Mem	cis
chr11	109922144	109922145	B-Mem	cis
chr11	110144316	110144317	B-Mem	cis
chr11	110288661	110288662	B-Mem	cis
chr11	110578316	110578317	B-Mem	cis
chr11	110852780	110852781	B-Mem	cis
chr11	111010810	111010811	B-Mem	cis
chr11	111297832	111297833	B-Mem	cis
chr11	111887794	111887795	B-Mem	cis
chr11	112112931	112112932	B-Mem	cis
chr11	112505842	112505843	B-Mem	cis
chr11	112617532	112617533	B-Mem	cis
chr11	112685426	112685427	B-Mem	cis
chr11	113268500	113268501	B-Mem	cis
chr11	113374814	113374815	B-Mem	cis
chr11	113635358	113635359	B-Mem	cis
chr11	113799127	113799128	B-Mem	cis
chr11	113847281	113847282	B-Mem	cis
chr11	113870399	113870400	B-Mem	cis
chr11	113963438	113963439	B-Mem	cis
chr11	113968026	113968027	B-Mem	cis
chr11	114095704	114095705	B-Mem	cis
chr11	114152850	114152851	B-Mem	cis
chr11	114272985	114272986	B-Mem	cis
chr11	114861925	114861926	B-Mem	cis
chr11	115414913	115414914	B-Mem	cis
chr11	115581267	115581268	B-Mem	cis
chr11	115590446	115590447	B-Mem	cis
chr1	31440842	31440843	B-Mem	cis
chr11	115759710	115759711	B-Mem	cis
chr11	115899992	115899993	B-Mem	cis
chr11	115917710	115917711	B-Mem	cis
chr11	115998887	115998888	B-Mem	cis
chr11	116267781	116267782	B-Mem	cis
chr11	116418358	116418359	B-Mem	cis
chr11	116421372	116421373	B-Mem	cis
chr11	116720701	116720702	B-Mem	cis
chr11	116761137	116761138	B-Mem	cis
chr11	116786515	116786516	B-Mem	cis
chr11	117073237	117073238	B-Mem	cis
chr11	117147192	117147193	B-Mem	cis
chr1	3000523	3000524	B-Mem	cis
chr11	117267918	117267919	B-Mem	cis
chr11	117324767	117324768	B-Mem	cis
chr11	117364651	117364652	B-Mem	cis
chr11	117414902	117414903	B-Mem	cis
chr11	117440650	117440651	B-Mem	cis
chr11	117598452	117598453	B-Mem	cis
chr11	117660642	117660643	B-Mem	cis
chr11	117741265	117741266	B-Mem	cis
chr11	117761659	117761660	B-Mem	cis
chr11	117840789	117840790	B-Mem	cis
chr11	118117192	118117193	B-Mem	cis
chr11	118222086	118222087	B-Mem	cis
chr1	31692205	31692206	B-Mem	cis
chr1	31715048	31715049	B-Mem	cis
chr11	118894878	118894879	B-Mem	cis
chr11	119039374	119039375	B-Mem	cis
chr11	119138393	119138394	B-Mem	cis
chr11	119567615	119567616	B-Mem	cis
chr1	31797225	31797226	B-Mem	cis
chr11	119701340	119701341	B-Mem	cis
chr11	119736322	119736323	B-Mem	cis
chr11	119810702	119810703	B-Mem	cis
chr11	120011006	120011006	B-Mem	cis
chr11	120167674	120167675	B-Mem	cis
chr11	120599890	120599891	B-Mem	cis
chr11	120636696	120636697	B-Mem	cis
chr11	120659760	120659761	B-Mem	cis
chr11	120787619	120787620	B-Mem	cis
chr11	120927978	120927979	B-Mem	cis
chr11	120978975	120978976	B-Mem	cis
chr1	31958893	31958894	B-Mem	cis
chr11	121189921	121189922	B-Mem	cis
chr11	121227614	121227615	B-Mem	cis
chr11	121332801	121332802	B-Mem	cis
chr11	121446548	121446549	B-Mem	cis
chr11	121584885	121584886	B-Mem	cis
chr11	121772714	121772715	B-Mem	cis
chr1	32049809	32049862	B-Mem	cis
chr11	122245466	122245467	B-Mem	cis
chr11	122394187	122394188	B-Mem	cis
chr11	122489026	122489027	B-Mem	cis
chr11	122887315	122887316	B-Mem	cis
chr11	123170234	123170235	B-Mem	cis
chr11	123188204	123188205	B-Mem	cis
chr11	123231046	123231047	B-Mem	cis
chr11	123270591	123270592	B-Mem	cis
chr11	123654976	123654977	B-Mem	cis
chr11	123740546	123740547	B-Mem	cis
chr11	124253118	124253119	B-Mem	cis
chr11	124827059	124827060	B-Mem	cis
chr11	125073934	125073935	B-Mem	cis
chr11	125106310	125106311	B-Mem	cis
chr11	125298840	125298841	B-Mem	cis
chr11	125385314	125385315	B-Mem	cis
chr1	32579957	32579958	B-Mem	cis
chr11	126323638	126323639	B-Mem	cis
chr11	126476962	126476972	B-Mem	cis
chr11	126538129	126538130	B-Mem	cis
chr11	126879178	126879179	B-Mem	cis
chr11	126969693	126969694	B-Mem	cis
chr11	126985589	126985590	B-Mem	cis
chr11	127304977	127304978	B-Mem	cis
chr1	3062538	3062539	B-Mem	cis
chr11	127840520	127840521	B-Mem	cis
chr11	127920548	127920549	B-Mem	cis
chr1	32774179	32774180	B-Mem	cis
chr11	128036259	128036260	B-Mem	cis
chr11	128251738	128251738	B-Mem	cis
chr11	128406206	128406207	B-Mem	cis
chr11	128410635	128410636	B-Mem	cis
chr11	128732622	128732623	B-Mem	cis
chr11	128942690	128942691	B-Mem	cis
chr11	129270210	129270211	B-Mem	cis
chr11	129303772	129303773	B-Mem	cis
chr11	129328451	129328452	B-Mem	cis
chr11	129398207	129398208	B-Mem	cis
chr11	129460059	129460060	B-Mem	cis
chr11	129557748	129557749	B-Mem	cis
chr11	129912751	129912752	B-Mem	cis
chr11	129948790	129948791	B-Mem	cis
chr11	129957020	129957021	B-Mem	cis
chr11	130013640	130013641	B-Mem	cis
chr11	130220668	130220669	B-Mem	cis
chr11	130299423	130299424	B-Mem	cis
chr1	3073963	3073964	B-Mem	cis
chr1	33100501	33100502	B-Mem	cis
chr11	130523654	130523655	B-Mem	cis
chr11	130702922	130702923	B-Mem	cis
chr11	130710210	130710211	B-Mem	cis
chr11	130756932	130756933	B-Mem	cis
chr11	130908371	130908372	B-Mem	cis
chr11	131099377	131099378	B-Mem	cis
chr11	131237638	131237639	B-Mem	cis
chr11	131275786	131275787	B-Mem	cis
chr11	131378458	131378459	B-Mem	cis
chr11	131486874	131486875	B-Mem	cis
chr11	131580393	131580394	B-Mem	cis
chr11	131793106	131793107	B-Mem	cis
chr11	132105656	132105657	B-Mem	cis
chr11	132640832	132640833	B-Mem	cis
chr11	133079121	133079122	B-Mem	cis
chr11	133172517	133172518	B-Mem	cis
chr11	133832965	133832966	B-Mem	cis
chr11	133916481	133916482	B-Mem	cis
chr11	133980622	133980623	B-Mem	cis
chr11	134144680	134144681	B-Mem	cis
chr11	134285461	134285462	B-Mem	cis
chr1	33453063	33453064	B-Mem	cis
chr11	134548566	134548567	B-Mem	cis
chr11	134555671	134555672	B-Mem	cis
chr1	3091057	3091058	B-Mem	cis
chr11	134674406	134674407	B-Mem	cis
chr11	134704770	134704771	B-Mem	cis
chr12	82442	82452	B-Mem	cis
chr12	191401	191402	B-Mem	cis
chr12	226696	226697	B-Mem	cis
chr12	242803	242804	B-Mem	cis
chr1	33648891	33648892	B-Mem	cis
chr12	523073	523074	B-Mem	cis
chr12	536043	536044	B-Mem	cis
chr12	638821	638822	B-Mem	cis
chr12	818792	818793	B-Mem	cis
chr12	1052002	1052003	B-Mem	cis
chr1	3096759	3096760	B-Mem	cis
chr1	33788400	33788401	B-Mem	cis
chr12	1536090	1536091	B-Mem	cis
chr12	1578062	1578063	B-Mem	cis
chr12	1869298	1869299	B-Mem	cis
chr12	1920549	1920550	B-Mem	cis
chr12	2290232	2290233	B-Mem	cis
chr12	2324316	2324317	B-Mem	cis
chr12	2341300	2341301	B-Mem	cis
chr12	2372887	2372888	B-Mem	cis
chr1	33967421	33967422	B-Mem	cis
chr12	2465681	2465682	B-Mem	cis
chr12	2640370	2640371	B-Mem	cis
chr12	2768415	2768508	B-Mem	cis
chr1	34006809	34006810	B-Mem	cis
chr12	2847386	2847387	B-Mem	cis
chr1	34058851	34058852	B-Mem	cis
chr12	3191326	3191327	B-Mem	cis
chr12	3204964	3204965	B-Mem	cis
chr12	3216776	3216777	B-Mem	cis
chr12	3221519	3221520	B-Mem	cis
chr12	3235072	3235073	B-Mem	cis
chr12	3282981	3282982	B-Mem	cis
chr12	3299623	3299624	B-Mem	cis
chr12	3323893	3323894	B-Mem	cis
chr12	3366127	3366128	B-Mem	cis
chr12	3409393	3409394	B-Mem	cis
chr12	3461636	3461637	B-Mem	cis
chr12	3470733	3470734	B-Mem	cis
chr12	3668355	3668356	B-Mem	cis
chr12	3709503	3709504	B-Mem	cis
chr12	3773580	3773581	B-Mem	cis
chr1	34208672	34208673	B-Mem	cis
chr12	3993835	3993836	B-Mem	cis
chr1	34212458	34212459	B-Mem	cis
chr1	34215765	34215766	B-Mem	cis
chr12	4217922	4217923	B-Mem	cis
chr12	4441930	4441931	B-Mem	cis
chr12	4539434	4539435	B-Mem	cis
chr12	4597318	4597319	B-Mem	cis
chr12	4779424	4779425	B-Mem	cis
chr12	4961562	4961563	B-Mem	cis
chr12	5021390	5021391	B-Mem	cis
chr12	5623314	5623315	B-Mem	cis
chr12	5789157	5789158	B-Mem	cis
chr12	5793013	5793014	B-Mem	cis
chr12	5862452	5862453	B-Mem	cis
chr12	5961123	5961124	B-Mem	cis
chr12	6291165	6291166	B-Mem	cis
chr1	34578384	34578385	B-Mem	cis
chr12	6479998	6479999	B-Mem	cis
chr12	6498001	6498002	B-Mem	cis
chr12	6654815	6654816	B-Mem	cis
chr12	6699758	6699759	B-Mem	cis
chr12	6732116	6732117	B-Mem	cis
chr12	6797861	6797862	B-Mem	cis
chr12	7283086	7283087	B-Mem	cis
chr12	7728540	7728541	B-Mem	cis
chr12	7805281	7805282	B-Mem	cis
chr12	7839416	7839417	B-Mem	cis
chr12	8053941	8053942	B-Mem	cis
chr12	8086022	8086023	B-Mem	cis
chr12	8386240	8386241	B-Mem	cis
chr12	8401955	8401956	B-Mem	cis
chr12	8449423	8449424	B-Mem	cis
chr12	8465966	8465967	B-Mem	cis
chr12	8512367	8512368	B-Mem	cis
chr12	8677653	8677654	B-Mem	cis
chr12	8752500	8752501	B-Mem	cis
chr12	9055670	9055671	B-Mem	cis
chr1	34807652	34807653	B-Mem	cis
chr12	9373416	9373417	B-Mem	cis
chr12	9573371	9573372	B-Mem	cis
chr12	9744042	9744043	B-Mem	cis
chr1	34868558	34868559	B-Mem	cis
chr12	10269219	10269220	B-Mem	cis
chr12	10473316	10473317	B-Mem	cis
chr12	10603245	10603246	B-Mem	cis
chr12	10953770	10953826	B-Mem	cis
chr12	11011197	11011198	B-Mem	cis
chr12	11037366	11037367	B-Mem	cis
chr12	11341520	11341521	B-Mem	cis
chr12	11429484	11429485	B-Mem	cis
chr12	11504227	11504228	B-Mem	cis
chr12	11854408	11854409	B-Mem	cis
chr12	11855710	11855739	B-Mem	cis
chr12	11953552	11953553	B-Mem	cis
chr12	11981582	11981583	B-Mem	cis
chr12	12130405	12130406	B-Mem	cis
chr12	12210077	12210078	B-Mem	cis
chr12	12317808	12317809	B-Mem	cis
chr12	12503558	12503559	B-Mem	cis
chr12	12873282	12873283	B-Mem	cis
chr12	12895703	12895704	B-Mem	cis
chr12	13208381	13208382	B-Mem	cis
chr12	13426384	13426385	B-Mem	cis
chr12	13561604	13561605	B-Mem	cis
chr12	13730079	13730080	B-Mem	cis
chr12	14008226	14008227	B-Mem	cis
chr12	14148559	14148560	B-Mem	cis
chr12	14619068	14619069	B-Mem	cis
chr12	14624652	14624653	B-Mem	cis
chr12	14773841	14773842	B-Mem	cis
chr12	15044873	15044874	B-Mem	cis
chr12	15157129	15157130	B-Mem	cis
chr12	15390543	15390544	B-Mem	cis
chr12	15688628	15688654	B-Mem	cis
chr12	15727244	15727245	B-Mem	cis
chr12	15732426	15732427	B-Mem	cis
chr12	16031562	16031563	B-Mem	cis
chr12	16058254	16058255	B-Mem	cis
chr12	16086905	16086906	B-Mem	cis
chr12	16806209	16806210	B-Mem	cis
chr12	17243752	17243753	B-Mem	cis
chr12	17494473	17494474	B-Mem	cis
chr12	17895632	17895633	B-Mem	cis
chr12	17910754	17910755	B-Mem	cis
chr12	18373839	18373840	B-Mem	cis
chr12	18905928	18905929	B-Mem	cis
chr12	19397389	19397390	B-Mem	cis
chr12	19757540	19757541	B-Mem	cis
chr12	19761193	19761194	B-Mem	cis
chr1	36065959	36065960	B-Mem	cis
chr12	20731003	20731004	B-Mem	cis
chr12	20975390	20975391	B-Mem	cis
chr12	20982636	20982637	B-Mem	cis
chr12	20992840	20992841	B-Mem	cis
chr12	21362428	21362429	B-Mem	cis
chr12	21571626	21571627	B-Mem	cis
chr12	21625932	21625933	B-Mem	cis
chr12	22011346	22011347	B-Mem	cis
chr12	22034591	22034592	B-Mem	cis
chr12	22084655	22084656	B-Mem	cis
chr12	22268678	22268679	B-Mem	cis
chr12	23061805	23061806	B-Mem	cis
chr12	23305496	23305497	B-Mem	cis
chr12	23543687	23543688	B-Mem	cis
chr12	24079222	24079223	B-Mem	cis
chr12	24126650	24126651	B-Mem	cis
chr12	24176244	24176245	B-Mem	cis
chr1	36292199	36292200	B-Mem	cis
chr12	24667138	24667139	B-Mem	cis
chr12	24933213	24933214	B-Mem	cis
chr12	25180996	25180997	B-Mem	cis
chr12	25235355	25235356	B-Mem	cis
chr12	25388558	25388559	B-Mem	cis
chr12	25441088	25441089	B-Mem	cis
chr1	36369785	36369786	B-Mem	cis
chr12	25622427	25622428	B-Mem	cis
chr12	25686641	25686642	B-Mem	cis
chr12	25905840	25905841	B-Mem	cis
chr12	25945489	25945490	B-Mem	cis
chr12	26759785	26759786	B-Mem	cis
chr12	27201576	27201636	B-Mem	cis
chr12	27423564	27423565	B-Mem	cis
chr12	27489338	27489339	B-Mem	cis
chr12	27530257	27530276	B-Mem	cis
chr12	27552589	27552590	B-Mem	cis
chr12	27562779	27562780	B-Mem	cis
chr12	27689856	27689857	B-Mem	cis
chr12	27702041	27702042	B-Mem	cis
chr12	27910903	27910904	B-Mem	cis
chr12	28115510	28115511	B-Mem	cis
chr12	28310393	28310394	B-Mem	cis
chr1	3205999	3206000	B-Mem	cis
chr12	29195171	29195172	B-Mem	cis
chr12	29449338	29449339	B-Mem	cis
chr1	36693323	36693325	B-Mem	cis
chr12	30065095	30065096	B-Mem	cis
chr12	30158104	30158105	B-Mem	cis
chr12	30255901	30255902	B-Mem	cis
chr12	30264638	30264639	B-Mem	cis
chr12	30359472	30359473	B-Mem	cis
chr1	3209398	3209399	B-Mem	cis
chr12	30678099	30678100	B-Mem	cis
chr12	30982243	30982244	B-Mem	cis
chr12	31030255	31030256	B-Mem	cis
chr12	31089337	31089337	B-Mem	cis
chr12	31119476	31119477	B-Mem	cis
chr12	31226866	31226867	B-Mem	cis
chr12	31872881	31872882	B-Mem	cis
chr12	32303935	32303936	B-Mem	cis
chr1	3216231	3216232	B-Mem	cis
chr12	32379798	32379799	B-Mem	cis
chr12	32660289	32660290	B-Mem	cis
chr1	37084398	37084399	B-Mem	cis
chr12	32955176	32955177	B-Mem	cis
chr12	33087265	33087266	B-Mem	cis
chr12	33638487	33638488	B-Mem	cis
chr12	34032382	34032383	B-Mem	cis
chr12	34066483	34066484	B-Mem	cis
chr12	34404268	34404269	B-Mem	cis
chr12	34640017	34640018	B-Mem	cis
chr12	34675275	34675276	B-Mem	cis
chr12	34683296	34683297	B-Mem	cis
chr1	37331233	37331234	B-Mem	cis
chr12	37340934	37340935	B-Mem	cis
chr1	37362287	37362288	B-Mem	cis
chr12	37387992	37387993	B-Mem	cis
chr12	37588829	37588830	B-Mem	cis
chr12	37960800	37960801	B-Mem	cis
chr12	38173848	38173849	B-Mem	cis
chr12	38929405	38929406	B-Mem	cis
chr12	39874336	39874337	B-Mem	cis
chr12	40348860	40348861	B-Mem	cis
chr12	40584957	40584958	B-Mem	cis
chr12	40590627	40590628	B-Mem	cis
chr12	40660068	40660069	B-Mem	cis
chr1	3235714	3235715	B-Mem	cis
chr1	3236087	3236088	B-Mem	cis
chr1	37634796	37634797	B-Mem	cis
chr12	41610192	41610193	B-Mem	cis
chr12	41686545	41686546	B-Mem	cis
chr12	42053182	42053183	B-Mem	cis
chr12	42080587	42080588	B-Mem	cis
chr12	42248515	42248516	B-Mem	cis
chr12	42316342	42316343	B-Mem	cis
chr12	42391384	42391385	B-Mem	cis
chr1	1051498	1051499	B-Mem	cis
chr12	42588618	42588619	B-Mem	cis
chr12	42631455	42631456	B-Mem	cis
chr12	42983435	42983436	B-Mem	cis
chr1	37738339	37738340	B-Mem	cis
chr12	43193632	43193633	B-Mem	cis
chr12	43550990	43550991	B-Mem	cis
chr1	37756076	37756077	B-Mem	cis
chr12	43967890	43967891	B-Mem	cis
chr12	44600237	44600238	B-Mem	cis
chr12	44889653	44889654	B-Mem	cis
chr1	37819569	37819570	B-Mem	cis
chr12	44980540	44980541	B-Mem	cis
chr12	45303761	45303762	B-Mem	cis
chr12	45332771	45332772	B-Mem	cis
chr12	45400963	45400964	B-Mem	cis
chr12	45612501	45612502	B-Mem	cis
chr12	45959183	45959184	B-Mem	cis
chr12	46020057	46020058	B-Mem	cis
chr12	46542278	46542279	B-Mem	cis
chr12	46723278	46723279	B-Mem	cis
chr12	46789020	46789021	B-Mem	cis
chr12	46800282	46800283	B-Mem	cis
chr12	46909521	46909522	B-Mem	cis
chr12	47368192	47368193	B-Mem	cis
chr12	47719743	47719744	B-Mem	cis
chr12	47731109	47731110	B-Mem	cis
chr12	47832167	47832168	B-Mem	cis
chr12	48117144	48117145	B-Mem	cis
chr1	38048778	38048779	B-Mem	cis
chr12	48445151	48445152	B-Mem	cis
chr1	38050710	38050711	B-Mem	cis
chr12	48554086	48554087	B-Mem	cis
chr12	48595991	48595992	B-Mem	cis
chr12	48801605	48801606	B-Mem	cis
chr1	38094962	38094963	B-Mem	cis
chr12	48869850	48869851	B-Mem	cis
chr12	48882053	48882054	B-Mem	cis
chr12	48917378	48917379	B-Mem	cis
chr12	49120602	49120603	B-Mem	cis
chr12	49552286	49552287	B-Mem	cis
chr12	49877261	49877262	B-Mem	cis
chr12	49903604	49903605	B-Mem	cis
chr12	49938213	49938214	B-Mem	cis
chr12	49955341	49955342	B-Mem	cis
chr12	49984782	49984783	B-Mem	cis
chr12	50333922	50333923	B-Mem	cis
chr1	38272441	38272442	B-Mem	cis
chr12	50626353	50626354	B-Mem	cis
chr12	50766423	50766424	B-Mem	cis
chr12	50870014	50870015	B-Mem	cis
chr12	50871569	50871570	B-Mem	cis
chr12	50911740	50911741	B-Mem	cis
chr12	51018716	51018717	B-Mem	cis
chr12	51311301	51311302	B-Mem	cis
chr12	51513413	51513414	B-Mem	cis
chr12	51788950	51788951	B-Mem	cis
chr12	51812989	51812990	B-Mem	cis
chr12	51821950	51821951	B-Mem	cis
chr12	52017977	52017978	B-Mem	cis
chr12	52053139	52053140	B-Mem	cis
chr12	52204283	52204284	B-Mem	cis
chr12	52380046	52380047	B-Mem	cis
chr12	52601423	52601424	B-Mem	cis
chr12	52603703	52603704	B-Mem	cis
chr12	52697783	52697783	B-Mem	cis
chr12	52723848	52723908	B-Mem	cis
chr12	52785132	52785133	B-Mem	cis
chr12	52808816	52808817	B-Mem	cis
chr12	53102093	53102094	B-Mem	cis
chr12	53263683	53263683	B-Mem	cis
chr12	53547909	53547910	B-Mem	cis
chr12	53622013	53622014	B-Mem	cis
chr12	53639340	53639340	B-Mem	cis
chr12	53907575	53907576	B-Mem	cis
chr12	54146397	54146398	B-Mem	cis
chr12	54296265	54296266	B-Mem	cis
chr12	54365121	54365122	B-Mem	cis
chr12	54475338	54475339	B-Mem	cis
chr12	54802216	54802217	B-Mem	cis
chr12	55216871	55216872	B-Mem	cis
chr12	55645240	55645241	B-Mem	cis
chr12	55678053	55678054	B-Mem	cis
chr12	55710135	55710136	B-Mem	cis
chr12	55712192	55712193	B-Mem	cis
chr12	55781394	55781395	B-Mem	cis
chr12	56064319	56064320	B-Mem	cis
chr12	56154757	56154758	B-Mem	cis
chr12	56200158	56200159	B-Mem	cis
chr12	56642238	56642239	B-Mem	cis
chr12	56956194	56956195	B-Mem	cis
chr12	57045954	57045955	B-Mem	cis
chr12	57144920	57144921	B-Mem	cis
chr12	57791299	57791300	B-Mem	cis
chr12	57825582	57825583	B-Mem	cis
chr12	57924024	57924025	B-Mem	cis
chr12	58055884	58055885	B-Mem	cis
chr12	58090625	58090626	B-Mem	cis
chr12	58256038	58256039	B-Mem	cis
chr12	58281559	58281560	B-Mem	cis
chr12	59074449	59074450	B-Mem	cis
chr12	59160581	59160582	B-Mem	cis
chr12	59228311	59228312	B-Mem	cis
chr1	39011140	39011141	B-Mem	cis
chr12	60807470	60807471	B-Mem	cis
chr12	61118840	61118841	B-Mem	cis
chr12	61136259	61136260	B-Mem	cis
chr12	61600035	61600036	B-Mem	cis
chr12	62004905	62004906	B-Mem	cis
chr12	62031086	62031087	B-Mem	cis
chr1	39058148	39058149	B-Mem	cis
chr12	62428663	62428664	B-Mem	cis
chr12	62756400	62756401	B-Mem	cis
chr12	62861540	62861541	B-Mem	cis
chr1	39085129	39085130	B-Mem	cis
chr12	63288161	63288162	B-Mem	cis
chr12	63447178	63447179	B-Mem	cis
chr12	63863407	63863408	B-Mem	cis
chr12	63941459	63941460	B-Mem	cis
chr1	39181365	39181366	B-Mem	cis
chr12	64404437	64404457	B-Mem	cis
chr1	3312959	3312960	B-Mem	cis
chr12	64568332	64568333	B-Mem	cis
chr12	65254934	65254935	B-Mem	cis
chr12	65450257	65450258	B-Mem	cis
chr12	65652177	65652178	B-Mem	cis
chr12	65714585	65714585	B-Mem	cis
chr12	65883281	65883282	B-Mem	cis
chr12	65996193	65996194	B-Mem	cis
chr12	66181964	66181965	B-Mem	cis
chr12	66250947	66250948	B-Mem	cis
chr12	66730768	66730769	B-Mem	cis
chr12	67103321	67103322	B-Mem	cis
chr12	67403581	67403582	B-Mem	cis
chr1	39509471	39509471	B-Mem	cis
chr1	39525107	39525108	B-Mem	cis
chr12	68228427	68228428	B-Mem	cis
chr12	68452089	68452090	B-Mem	cis
chr12	68551347	68551348	B-Mem	cis
chr12	68815515	68815516	B-Mem	cis
chr12	68862327	68862328	B-Mem	cis
chr12	68870370	68870371	B-Mem	cis
chr12	68891433	68891434	B-Mem	cis
chr12	69023740	69023741	B-Mem	cis
chr12	69047101	69047102	B-Mem	cis
chr12	69336272	69336273	B-Mem	cis
chr1	39700349	39700349	B-Mem	cis
chr12	69637722	69637723	B-Mem	cis
chr12	70290658	70290658	B-Mem	cis
chr12	70378872	70378873	B-Mem	cis
chr12	70491942	70491943	B-Mem	cis
chr12	70499089	70499090	B-Mem	cis
chr12	70593230	70593231	B-Mem	cis
chr12	70743325	70743326	B-Mem	cis
chr12	70887332	70887333	B-Mem	cis
chr12	70915282	70915283	B-Mem	cis
chr12	71199270	71199271	B-Mem	cis
chr12	71977154	71977155	B-Mem	cis
chr12	72018586	72018587	B-Mem	cis
chr12	73144883	73144884	B-Mem	cis
chr1	39951123	39951124	B-Mem	cis
chr12	74366279	74366280	B-Mem	cis
chr12	74457114	74457115	B-Mem	cis
chr12	75282535	75282536	B-Mem	cis
chr12	75418138	75418139	B-Mem	cis
chr12	75994959	75994960	B-Mem	cis
chr12	76099696	76099697	B-Mem	cis
chr12	76349112	76349113	B-Mem	cis
chr12	76797978	76797979	B-Mem	cis
chr12	77889893	77889894	B-Mem	cis
chr12	77929789	77929790	B-Mem	cis
chr12	78047419	78047420	B-Mem	cis
chr12	78283455	78283456	B-Mem	cis
chr12	78560887	78560888	B-Mem	cis
chr12	78863581	78863582	B-Mem	cis
chr12	79207456	79207457	B-Mem	cis
chr12	79472516	79472517	B-Mem	cis
chr12	79993287	79993288	B-Mem	cis
chr12	80222386	80222387	B-Mem	cis
chr1	40355644	40355645	B-Mem	cis
chr12	80810909	80810910	B-Mem	cis
chr1	40402518	40402519	B-Mem	cis
chr1	40414433	40414434	B-Mem	cis
chr12	82247931	82247932	B-Mem	cis
chr12	82373133	82373134	B-Mem	cis
chr12	82812966	82812967	B-Mem	cis
chr12	82834970	82834971	B-Mem	cis
chr1	40501163	40501164	B-Mem	cis
chr12	83138762	83138763	B-Mem	cis
chr12	83553134	83553134	B-Mem	cis
chr12	84065355	84065356	B-Mem	cis
chr12	84167784	84167785	B-Mem	cis
chr12	84217468	84217469	B-Mem	cis
chr12	84415630	84415631	B-Mem	cis
chr12	84962746	84962747	B-Mem	cis
chr12	85153970	85153971	B-Mem	cis
chr12	86290109	86290110	B-Mem	cis
chr12	86306018	86306019	B-Mem	cis
chr12	86543992	86543993	B-Mem	cis
chr12	86704277	86704278	B-Mem	cis
chr12	86968917	86968918	B-Mem	cis
chr12	87323358	87323359	B-Mem	cis
chr12	87528431	87528432	B-Mem	cis
chr12	88454215	88454216	B-Mem	cis
chr12	88761288	88761289	B-Mem	cis
chr12	88891438	88891439	B-Mem	cis
chr12	89342817	89342818	B-Mem	cis
chr12	89812861	89812862	B-Mem	cis
chr12	89944259	89944260	B-Mem	cis
chr12	90155453	90155454	B-Mem	cis
chr12	90435769	90435770	B-Mem	cis
chr12	90819512	90819513	B-Mem	cis
chr12	90823919	90823920	B-Mem	cis
chr12	90915979	90915980	B-Mem	cis
chr12	91271367	91271368	B-Mem	cis
chr1	40872007	40872008	B-Mem	cis
chr12	91374534	91374535	B-Mem	cis
chr12	91513772	91513773	B-Mem	cis
chr12	91921654	91921655	B-Mem	cis
chr12	92621729	92621730	B-Mem	cis
chr1	40958890	40958891	B-Mem	cis
chr12	92963737	92963738	B-Mem	cis
chr12	93132202	93132203	B-Mem	cis
chr12	93172114	93172115	B-Mem	cis
chr12	93186858	93186859	B-Mem	cis
chr12	93549074	93549075	B-Mem	cis
chr12	93699985	93699986	B-Mem	cis
chr12	93916712	93916713	B-Mem	cis
chr12	94164798	94164799	B-Mem	cis
chr12	94223131	94223132	B-Mem	cis
chr12	94224684	94224685	B-Mem	cis
chr12	94276276	94276277	B-Mem	cis
chr12	94423245	94423246	B-Mem	cis
chr1	41176876	41176877	B-Mem	cis
chr12	94642918	94642919	B-Mem	cis
chr12	94736129	94736130	B-Mem	cis
chr1	41296994	41296995	B-Mem	cis
chr12	95233367	95233368	B-Mem	cis
chr12	95235199	95235200	B-Mem	cis
chr12	95348017	95348018	B-Mem	cis
chr12	95441792	95441793	B-Mem	cis
chr12	95524463	95524464	B-Mem	cis
chr12	96142018	96142019	B-Mem	cis
chr12	96158970	96158971	B-Mem	cis
chr12	96401834	96401835	B-Mem	cis
chr12	97444441	97444442	B-Mem	cis
chr12	97641668	97641669	B-Mem	cis
chr12	97664628	97664629	B-Mem	cis
chr12	98109249	98109250	B-Mem	cis
chr12	98370221	98370222	B-Mem	cis
chr12	98472025	98472026	B-Mem	cis
chr12	98699079	98699080	B-Mem	cis
chr12	98890008	98890009	B-Mem	cis
chr1	41516634	41516635	B-Mem	cis
chr1	41535259	41535260	B-Mem	cis
chr1	41537549	41537550	B-Mem	cis
chr12	100167048	100167049	B-Mem	cis
chr12	100183603	100183604	B-Mem	cis
chr12	100430728	100430729	B-Mem	cis
chr12	100450665	100450666	B-Mem	cis
chr12	101130756	101130757	B-Mem	cis
chr1	41633121	41633122	B-Mem	cis
chr12	101550611	101550612	B-Mem	cis
chr12	101915214	101915215	B-Mem	cis
chr12	102606885	102606886	B-Mem	cis
chr12	102756494	102756495	B-Mem	cis
chr1	41767666	41767667	B-Mem	cis
chr12	103537876	103537877	B-Mem	cis
chr12	103692854	103692854	B-Mem	cis
chr12	103803744	103803745	B-Mem	cis
chr12	103825771	103825772	B-Mem	cis
chr12	103841899	103841900	B-Mem	cis
chr12	103842714	103842715	B-Mem	cis
chr1	41818664	41818665	B-Mem	cis
chr12	103869281	103869282	B-Mem	cis
chr12	104220451	104220452	B-Mem	cis
chr12	104238229	104238230	B-Mem	cis
chr12	104274288	104274289	B-Mem	cis
chr12	104308984	104308985	B-Mem	cis
chr12	104441422	104441423	B-Mem	cis
chr12	104589037	104589038	B-Mem	cis
chr12	104624272	104624273	B-Mem	cis
chr12	104631012	104631013	B-Mem	cis
chr12	104865716	104865717	B-Mem	cis
chr12	105182921	105182922	B-Mem	cis
chr12	105288553	105288554	B-Mem	cis
chr12	105727044	105727045	B-Mem	cis
chr12	105761998	105761999	B-Mem	cis
chr12	106193441	106193441	B-Mem	cis
chr12	106471460	106471461	B-Mem	cis
chr1	42151560	42151561	B-Mem	cis
chr12	106514883	106514884	B-Mem	cis
chr12	106703424	106703425	B-Mem	cis
chr12	106720444	106720445	B-Mem	cis
chr12	107493828	107493829	B-Mem	cis
chr12	108407428	108407429	B-Mem	cis
chr12	108411374	108411375	B-Mem	cis
chr12	108450525	108450526	B-Mem	cis
chr1	42427348	42427349	B-Mem	cis
chr12	108575958	108575959	B-Mem	cis
chr12	108585518	108585519	B-Mem	cis
chr12	108802103	108802104	B-Mem	cis
chr12	109103207	109103208	B-Mem	cis
chr12	109161534	109161535	B-Mem	cis
chr12	109267627	109267628	B-Mem	cis
chr12	109297251	109297252	B-Mem	cis
chr1	42520249	42520250	B-Mem	cis
chr12	109364419	109364420	B-Mem	cis
chr12	109528682	109528683	B-Mem	cis
chr12	109560172	109560173	B-Mem	cis
chr12	109818519	109818520	B-Mem	cis
chr12	109848198	109848199	B-Mem	cis
chr12	109874509	109874510	B-Mem	cis
chr12	109925358	109925359	B-Mem	cis
chr12	109944966	109944967	B-Mem	cis
chr12	110242043	110242044	B-Mem	cis
chr12	110468546	110468547	B-Mem	cis
chr12	110598458	110598459	B-Mem	cis
chr12	110745752	110745753	B-Mem	cis
chr12	110821501	110821502	B-Mem	cis
chr12	110882639	110882640	B-Mem	cis
chr12	111046717	111046718	B-Mem	cis
chr12	111053178	111053323	B-Mem	cis
chr12	111109453	111109454	B-Mem	cis
chr12	111346541	111346542	B-Mem	cis
chr12	111392680	111392681	B-Mem	cis
chr12	111548149	111548150	B-Mem	cis
chr12	111688677	111688678	B-Mem	cis
chr12	112127239	112127240	B-Mem	cis
chr12	112376983	112376984	B-Mem	cis
chr12	112821090	112821091	B-Mem	cis
chr12	112833010	112833011	B-Mem	cis
chr1	42868656	42868657	B-Mem	cis
chr12	113180898	113180899	B-Mem	cis
chr12	113324558	113324559	B-Mem	cis
chr12	113333403	113333404	B-Mem	cis
chr12	113414710	113414711	B-Mem	cis
chr12	113688202	113688203	B-Mem	cis
chr12	113700613	113700614	B-Mem	cis
chr1	42941164	42941165	B-Mem	cis
chr12	114215631	114215632	B-Mem	cis
chr12	114289535	114289536	B-Mem	cis
chr12	114550610	114550611	B-Mem	cis
chr12	114566499	114566500	B-Mem	cis
chr12	114726607	114726608	B-Mem	cis
chr12	114783158	114783159	B-Mem	cis
chr12	114866389	114866390	B-Mem	cis
chr12	115246063	115246064	B-Mem	cis
chr12	115320738	115320739	B-Mem	cis
chr12	115385962	115385963	B-Mem	cis
chr12	115447587	115447588	B-Mem	cis
chr12	115618866	115618867	B-Mem	cis
chr12	115886228	115886229	B-Mem	cis
chr12	116312623	116312624	B-Mem	cis
chr12	116479936	116479937	B-Mem	cis
chr12	116565936	116565937	B-Mem	cis
chr12	116727224	116727290	B-Mem	cis
chr12	116916768	116916769	B-Mem	cis
chr12	117002414	117002415	B-Mem	cis
chr12	117175636	117175637	B-Mem	cis
chr1	43196434	43196435	B-Mem	cis
chr12	117302857	117302858	B-Mem	cis
chr12	117357215	117357216	B-Mem	cis
chr12	117391317	117391318	B-Mem	cis
chr12	117653955	117653956	B-Mem	cis
chr12	117788577	117788578	B-Mem	cis
chr12	117843488	117843489	B-Mem	cis
chr12	117885892	117885893	B-Mem	cis
chr12	118036423	118036424	B-Mem	cis
chr12	118209782	118209783	B-Mem	cis
chr12	118354356	118354357	B-Mem	cis
chr12	118380071	118380072	B-Mem	cis
chr12	118441347	118441348	B-Mem	cis
chr12	118450963	118450964	B-Mem	cis
chr12	118663858	118663859	B-Mem	cis
chr12	118854812	118854813	B-Mem	cis
chr12	118989391	118989392	B-Mem	cis
chr12	118989983	118989984	B-Mem	cis
chr12	119129233	119129234	B-Mem	cis
chr12	119154310	119154311	B-Mem	cis
chr12	119221509	119221510	B-Mem	cis
chr1	43365280	43365281	B-Mem	cis
chr12	119606823	119606824	B-Mem	cis
chr12	119711478	119711479	B-Mem	cis
chr12	119723344	119723345	B-Mem	cis
chr12	119759354	119759355	B-Mem	cis
chr12	119847109	119847110	B-Mem	cis
chr12	119935823	119935824	B-Mem	cis
chr12	120006950	120006951	B-Mem	cis
chr12	120094726	120094727	B-Mem	cis
chr12	120102838	120102839	B-Mem	cis
chr12	120103765	120103766	B-Mem	cis
chr12	120449911	120449912	B-Mem	cis
chr12	120664745	120664746	B-Mem	cis
chr12	120830896	120830897	B-Mem	cis
chr12	120848332	120848333	B-Mem	cis
chr12	120866295	120866296	B-Mem	cis
chr12	121112984	121112985	B-Mem	cis
chr12	121274099	121274100	B-Mem	cis
chr12	121455966	121455967	B-Mem	cis
chr12	121517751	121517752	B-Mem	cis
chr12	121556986	121556987	B-Mem	cis
chr12	121660414	121660415	B-Mem	cis
chr12	121669348	121669349	B-Mem	cis
chr12	121711154	121711155	B-Mem	cis
chr12	122132211	122132212	B-Mem	cis
chr12	122179965	122179966	B-Mem	cis
chr12	122280363	122280364	B-Mem	cis
chr12	122508943	122508944	B-Mem	cis
chr12	122625845	122625846	B-Mem	cis
chr12	122949705	122949706	B-Mem	cis
chr1	43809769	43809770	B-Mem	cis
chr12	123033288	123033289	B-Mem	cis
chr12	123235037	123235038	B-Mem	cis
chr12	123347895	123347896	B-Mem	cis
chr12	123432473	123432474	B-Mem	cis
chr1	43885534	43885535	B-Mem	cis
chr1	43897996	43897997	B-Mem	cis
chr12	123729536	123729537	B-Mem	cis
chr12	123995825	123995826	B-Mem	cis
chr12	124012779	124012780	B-Mem	cis
chr12	124121432	124121433	B-Mem	cis
chr12	124223060	124223061	B-Mem	cis
chr12	124226462	124226463	B-Mem	cis
chr1	43968054	43968055	B-Mem	cis
chr12	124366873	124366874	B-Mem	cis
chr12	124535615	124535616	B-Mem	cis
chr1	44022059	44022060	B-Mem	cis
chr12	124621674	124621675	B-Mem	cis
chr12	124708201	124708202	B-Mem	cis
chr1	44080474	44080475	B-Mem	cis
chr1	3526174	3526190	B-Mem	cis
chr12	124839651	124839652	B-Mem	cis
chr12	125424779	125424780	B-Mem	cis
chr12	125743631	125743632	B-Mem	cis
chr12	125886742	125886743	B-Mem	cis
chr12	125991776	125991777	B-Mem	cis
chr12	126093416	126093417	B-Mem	cis
chr12	126389428	126389429	B-Mem	cis
chr12	126582249	126582250	B-Mem	cis
chr12	126627423	126627424	B-Mem	cis
chr12	127146112	127146371	B-Mem	cis
chr12	127180053	127180054	B-Mem	cis
chr12	127215428	127215429	B-Mem	cis
chr12	127366324	127366325	B-Mem	cis
chr12	127410215	127410216	B-Mem	cis
chr12	127414298	127414299	B-Mem	cis
chr1	44471024	44471025	B-Mem	cis
chr12	127948587	127948588	B-Mem	cis
chr12	128368459	128368460	B-Mem	cis
chr12	128400013	128400014	B-Mem	cis
chr12	128477861	128477862	B-Mem	cis
chr12	128700958	128700959	B-Mem	cis
chr12	128703850	128703851	B-Mem	cis
chr12	128739545	128739546	B-Mem	cis
chr12	128812036	128812037	B-Mem	cis
chr1	44596656	44596657	B-Mem	cis
chr12	129064869	129064870	B-Mem	cis
chr12	129278507	129278508	B-Mem	cis
chr12	129766029	129766030	B-Mem	cis
chr12	129845103	129845104	B-Mem	cis
chr12	130010996	130010997	B-Mem	cis
chr12	130559376	130559377	B-Mem	cis
chr12	130870661	130870662	B-Mem	cis
chr12	131049303	131049304	B-Mem	cis
chr12	131074888	131074889	B-Mem	cis
chr12	131147626	131147627	B-Mem	cis
chr12	131280605	131280606	B-Mem	cis
chr12	131343155	131343156	B-Mem	cis
chr12	131367984	131367985	B-Mem	cis
chr12	131411655	131411656	B-Mem	cis
chr12	131489689	131489690	B-Mem	cis
chr12	131522492	131522493	B-Mem	cis
chr12	131537373	131537374	B-Mem	cis
chr12	131544421	131544422	B-Mem	cis
chr12	131573283	131573284	B-Mem	cis
chr12	131783042	131783043	B-Mem	cis
chr12	131795728	131795751	B-Mem	cis
chr12	132256968	132256969	B-Mem	cis
chr12	132258253	132258254	B-Mem	cis
chr12	132483962	132483963	B-Mem	cis
chr12	132511621	132511622	B-Mem	cis
chr12	132573198	132573199	B-Mem	cis
chr12	132593097	132593098	B-Mem	cis
chr12	132594108	132594109	B-Mem	cis
chr12	132806347	132806348	B-Mem	cis
chr12	133096794	133096794	B-Mem	cis
chr13	18257990	18257991	B-Mem	cis
chr13	18983813	18983814	B-Mem	cis
chr13	19117743	19117744	B-Mem	cis
chr13	19169929	19169930	B-Mem	cis
chr13	19430933	19430934	B-Mem	cis
chr13	19522771	19522772	B-Mem	cis
chr13	19526983	19526984	B-Mem	cis
chr13	19807813	19807814	B-Mem	cis
chr13	20346233	20346234	B-Mem	cis
chr13	20478813	20478814	B-Mem	cis
chr13	20668172	20668173	B-Mem	cis
chr1	3591295	3591296	B-Mem	cis
chr13	21195785	21195786	B-Mem	cis
chr13	21328348	21328349	B-Mem	cis
chr13	21663415	21663416	B-Mem	cis
chr13	21690224	21690225	B-Mem	cis
chr13	21881282	21881283	B-Mem	cis
chr13	22013350	22013351	B-Mem	cis
chr13	22063842	22063843	B-Mem	cis
chr13	22080304	22080305	B-Mem	cis
chr13	22105126	22105127	B-Mem	cis
chr13	22303048	22303049	B-Mem	cis
chr13	22423107	22423108	B-Mem	cis
chr1	45954548	45954549	B-Mem	cis
chr13	22823329	22823330	B-Mem	cis
chr13	22884018	22884019	B-Mem	cis
chr13	22915844	22915845	B-Mem	cis
chr13	22995741	22995742	B-Mem	cis
chr13	23027197	23027198	B-Mem	cis
chr13	23080900	23080901	B-Mem	cis
chr13	23181752	23181753	B-Mem	cis
chr13	23274255	23274256	B-Mem	cis
chr1	46190201	46190202	B-Mem	cis
chr1	3601850	3601851	B-Mem	cis
chr1	46224559	46224560	B-Mem	cis
chr13	24275991	24275992	B-Mem	cis
chr13	24439197	24439198	B-Mem	cis
chr13	24591634	24591635	B-Mem	cis
chr13	24653964	24653965	B-Mem	cis
chr13	24682557	24682558	B-Mem	cis
chr13	25165734	25165735	B-Mem	cis
chr13	25231130	25231131	B-Mem	cis
chr1	46354318	46354319	B-Mem	cis
chr13	25551351	25551352	B-Mem	cis
chr13	25912918	25912919	B-Mem	cis
chr1	46386390	46386391	B-Mem	cis
chr13	26280754	26280755	B-Mem	cis
chr13	26286574	26286575	B-Mem	cis
chr13	26550913	26550914	B-Mem	cis
chr13	26730090	26730091	B-Mem	cis
chr1	46460848	46460849	B-Mem	cis
chr13	26898597	26898598	B-Mem	cis
chr13	26968875	26968876	B-Mem	cis
chr13	27064504	27064505	B-Mem	cis
chr13	27576243	27576244	B-Mem	cis
chr13	27843287	27843288	B-Mem	cis
chr1	46712773	46712774	B-Mem	cis
chr13	29018773	29018774	B-Mem	cis
chr13	29113810	29113811	B-Mem	cis
chr13	29148288	29148289	B-Mem	cis
chr13	29276846	29276847	B-Mem	cis
chr1	46768662	46768663	B-Mem	cis
chr13	29491351	29491352	B-Mem	cis
chr1	46800956	46800957	B-Mem	cis
chr13	29578449	29578450	B-Mem	cis
chr13	29749491	29749492	B-Mem	cis
chr13	29864590	29864591	B-Mem	cis
chr13	29997092	29997093	B-Mem	cis
chr13	30101137	30101138	B-Mem	cis
chr13	30458225	30458226	B-Mem	cis
chr13	30505955	30505956	B-Mem	cis
chr13	31150372	31150373	B-Mem	cis
chr13	31487975	31487976	B-Mem	cis
chr1	3639535	3639536	B-Mem	cis
chr13	31637442	31637443	B-Mem	cis
chr1	47190515	47190516	B-Mem	cis
chr13	31801449	31801450	B-Mem	cis
chr13	32150884	32150885	B-Mem	cis
chr13	32158688	32158689	B-Mem	cis
chr13	32256092	32256093	B-Mem	cis
chr13	32411869	32411870	B-Mem	cis
chr13	32434645	32434646	B-Mem	cis
chr1	47250733	47250734	B-Mem	cis
chr13	32764062	32764063	B-Mem	cis
chr13	32806768	32806769	B-Mem	cis
chr13	32969674	32969675	B-Mem	cis
chr13	32972084	32972085	B-Mem	cis
chr13	33075808	33075809	B-Mem	cis
chr13	33271166	33271167	B-Mem	cis
chr13	33296560	33296561	B-Mem	cis
chr13	33475817	33475818	B-Mem	cis
chr13	33958556	33958557	B-Mem	cis
chr13	33968190	33968191	B-Mem	cis
chr13	34407688	34407689	B-Mem	cis
chr13	35054833	35054834	B-Mem	cis
chr13	35599211	35599212	B-Mem	cis
chr1	47450222	47450223	B-Mem	cis
chr13	35760671	35760672	B-Mem	cis
chr1	47455760	47455761	B-Mem	cis
chr13	35919050	35919051	B-Mem	cis
chr13	35921723	35921724	B-Mem	cis
chr13	36036374	36036375	B-Mem	cis
chr13	36098208	36098209	B-Mem	cis
chr13	36298173	36298174	B-Mem	cis
chr13	36383849	36383850	B-Mem	cis
chr13	37244728	37244729	B-Mem	cis
chr13	37259631	37259632	B-Mem	cis
chr13	37381708	37381709	B-Mem	cis
chr1	47593167	47593168	B-Mem	cis
chr13	38594564	38594565	B-Mem	cis
chr13	38948285	38948286	B-Mem	cis
chr13	39266404	39266405	B-Mem	cis
chr13	39399019	39399020	B-Mem	cis
chr13	39399624	39399625	B-Mem	cis
chr13	40030446	40030447	B-Mem	cis
chr1	47781082	47781083	B-Mem	cis
chr13	40160401	40160402	B-Mem	cis
chr1	47782203	47782204	B-Mem	cis
chr13	40314681	40314682	B-Mem	cis
chr13	40566481	40566482	B-Mem	cis
chr1	47830037	47830038	B-Mem	cis
chr13	41433991	41433992	B-Mem	cis
chr13	41807079	41807080	B-Mem	cis
chr13	41967803	41967804	B-Mem	cis
chr13	41968142	41968143	B-Mem	cis
chr13	42078195	42078196	B-Mem	cis
chr13	42174362	42174363	B-Mem	cis
chr13	42291526	42291527	B-Mem	cis
chr13	42468815	42468816	B-Mem	cis
chr13	42776970	42776971	B-Mem	cis
chr13	42909327	42909328	B-Mem	cis
chr13	43063299	43063300	B-Mem	cis
chr13	43786066	43786076	B-Mem	cis
chr13	44735383	44735384	B-Mem	cis
chr13	44873225	44873226	B-Mem	cis
chr13	44878571	44878572	B-Mem	cis
chr13	45079430	45079431	B-Mem	cis
chr13	45266976	45266977	B-Mem	cis
chr13	45321758	45321759	B-Mem	cis
chr13	45341757	45341758	B-Mem	cis
chr13	45431033	45431034	B-Mem	cis
chr13	45570912	45570913	B-Mem	cis
chr13	45842568	45842569	B-Mem	cis
chr1	48333604	48333605	B-Mem	cis
chr13	45888488	45888489	B-Mem	cis
chr13	46085895	46085896	B-Mem	cis
chr1	48435794	48435795	B-Mem	cis
chr13	46612342	46612343	B-Mem	cis
chr13	46892096	46892097	B-Mem	cis
chr13	47160859	47160860	B-Mem	cis
chr13	47345359	47345360	B-Mem	cis
chr13	47619258	47619259	B-Mem	cis
chr13	47908355	47908356	B-Mem	cis
chr13	48038438	48038439	B-Mem	cis
chr1	48760464	48760465	B-Mem	cis
chr13	48740314	48740315	B-Mem	cis
chr13	48751669	48751670	B-Mem	cis
chr13	48797005	48797006	B-Mem	cis
chr13	48855259	48855260	B-Mem	cis
chr13	48903891	48903892	B-Mem	cis
chr13	49602565	49602566	B-Mem	cis
chr13	49629195	49629196	B-Mem	cis
chr13	49651987	49651988	B-Mem	cis
chr13	49795867	49795868	B-Mem	cis
chr13	49806580	49806581	B-Mem	cis
chr13	49850207	49850208	B-Mem	cis
chr13	49878161	49878162	B-Mem	cis
chr13	49903253	49903254	B-Mem	cis
chr13	50233843	50233844	B-Mem	cis
chr13	50401959	50401960	B-Mem	cis
chr13	50872367	50872368	B-Mem	cis
chr13	50894497	50894498	B-Mem	cis
chr1	49329393	49329394	B-Mem	cis
chr13	51136462	51136463	B-Mem	cis
chr13	51251597	51251598	B-Mem	cis
chr13	51601757	51601758	B-Mem	cis
chr13	51614058	51614059	B-Mem	cis
chr1	49371741	49371742	B-Mem	cis
chr13	51945642	51945643	B-Mem	cis
chr13	52015885	52015886	B-Mem	cis
chr13	52491276	52491277	B-Mem	cis
chr13	52669913	52669914	B-Mem	cis
chr1	49581068	49581069	B-Mem	cis
chr13	52812351	52812352	B-Mem	cis
chr13	52847981	52847982	B-Mem	cis
chr13	52860771	52860772	B-Mem	cis
chr1	49611520	49611521	B-Mem	cis
chr1	49716627	49716628	B-Mem	cis
chr13	53164583	53164584	B-Mem	cis
chr13	53267223	53267224	B-Mem	cis
chr13	53463667	53463668	B-Mem	cis
chr1	49802098	49802099	B-Mem	cis
chr13	53884728	53884729	B-Mem	cis
chr13	53924732	53924733	B-Mem	cis
chr13	54066038	54066039	B-Mem	cis
chr13	54429144	54429145	B-Mem	cis
chr13	54463385	54463386	B-Mem	cis
chr13	54663079	54663080	B-Mem	cis
chr13	54668966	54668967	B-Mem	cis
chr13	54786986	54786987	B-Mem	cis
chr13	55425507	55425508	B-Mem	cis
chr13	55478081	55478082	B-Mem	cis
chr13	55482314	55482315	B-Mem	cis
chr13	55587506	55587507	B-Mem	cis
chr13	55595558	55595559	B-Mem	cis
chr13	56499998	56499999	B-Mem	cis
chr13	56692970	56692971	B-Mem	cis
chr13	56898875	56898876	B-Mem	cis
chr13	57085404	57085405	B-Mem	cis
chr13	57801726	57801727	B-Mem	cis
chr13	57881245	57881246	B-Mem	cis
chr13	58045424	58045425	B-Mem	cis
chr1	50356691	50356692	B-Mem	cis
chr13	58669786	58669787	B-Mem	cis
chr13	59300851	59300852	B-Mem	cis
chr13	59565663	59565664	B-Mem	cis
chr13	59695034	59695035	B-Mem	cis
chr13	59863585	59863586	B-Mem	cis
chr13	59874756	59874757	B-Mem	cis
chr13	60423047	60423048	B-Mem	cis
chr13	60805774	60805775	B-Mem	cis
chr13	60824873	60824874	B-Mem	cis
chr13	60888048	60888049	B-Mem	cis
chr13	61037002	61037003	B-Mem	cis
chr13	61055874	61055875	B-Mem	cis
chr13	61658394	61658394	B-Mem	cis
chr13	61948067	61948068	B-Mem	cis
chr13	62139009	62139010	B-Mem	cis
chr13	62221017	62221018	B-Mem	cis
chr13	62370814	62370815	B-Mem	cis
chr13	62427665	62427666	B-Mem	cis
chr13	62541864	62541865	B-Mem	cis
chr13	62654563	62654564	B-Mem	cis
chr13	62820420	62820421	B-Mem	cis
chr13	62892317	62892318	B-Mem	cis
chr13	62977624	62977625	B-Mem	cis
chr1	50948644	50948645	B-Mem	cis
chr13	63088627	63088628	B-Mem	cis
chr13	63520147	63520148	B-Mem	cis
chr13	64484215	64484216	B-Mem	cis
chr13	64761339	64761340	B-Mem	cis
chr13	64955224	64955225	B-Mem	cis
chr13	65311229	65311230	B-Mem	cis
chr13	65574133	65574134	B-Mem	cis
chr13	66049581	66049582	B-Mem	cis
chr13	66118817	66118818	B-Mem	cis
chr13	66744982	66744983	B-Mem	cis
chr13	67159116	67159117	B-Mem	cis
chr13	67170756	67170757	B-Mem	cis
chr13	67311791	67311792	B-Mem	cis
chr13	67612684	67612685	B-Mem	cis
chr13	67896711	67896712	B-Mem	cis
chr13	68087060	68087061	B-Mem	cis
chr13	68508021	68508022	B-Mem	cis
chr13	68974701	68974702	B-Mem	cis
chr13	69420472	69420473	B-Mem	cis
chr13	70037342	70037343	B-Mem	cis
chr13	70214202	70214203	B-Mem	cis
chr13	70219717	70219718	B-Mem	cis
chr13	70279568	70279569	B-Mem	cis
chr13	70297005	70297006	B-Mem	cis
chr13	70325530	70325531	B-Mem	cis
chr13	71992052	71992053	B-Mem	cis
chr13	72268193	72268194	B-Mem	cis
chr13	72653459	72653460	B-Mem	cis
chr13	73064668	73064669	B-Mem	cis
chr13	73253444	73253445	B-Mem	cis
chr1	52058847	52058848	B-Mem	cis
chr13	73578733	73578734	B-Mem	cis
chr13	74086157	74086158	B-Mem	cis
chr13	75183413	75183414	B-Mem	cis
chr1	52266190	52266191	B-Mem	cis
chr13	75608589	75608590	B-Mem	cis
chr1	52319740	52319741	B-Mem	cis
chr13	76001252	76001253	B-Mem	cis
chr13	76114297	76114298	B-Mem	cis
chr13	76257663	76257664	B-Mem	cis
chr13	76733690	76733691	B-Mem	cis
chr13	77031192	77031193	B-Mem	cis
chr13	77572168	77572169	B-Mem	cis
chr13	77708966	77708967	B-Mem	cis
chr13	77839042	77839043	B-Mem	cis
chr13	77906969	77906970	B-Mem	cis
chr13	77922181	77922182	B-Mem	cis
chr13	77993220	77993221	B-Mem	cis
chr13	78175234	78175235	B-Mem	cis
chr13	78535077	78535078	B-Mem	cis
chr13	78608725	78608726	B-Mem	cis
chr13	78613199	78613200	B-Mem	cis
chr13	79575415	79575416	B-Mem	cis
chr13	79733042	79733043	B-Mem	cis
chr13	79921988	79921989	B-Mem	cis
chr13	80028097	80028098	B-Mem	cis
chr13	80485416	80485417	B-Mem	cis
chr1	52735599	52735600	B-Mem	cis
chr13	80692812	80692813	B-Mem	cis
chr13	80971625	80971626	B-Mem	cis
chr13	81110912	81110913	B-Mem	cis
chr13	81235775	81235788	B-Mem	cis
chr13	81341036	81341037	B-Mem	cis
chr13	81427868	81427869	B-Mem	cis
chr13	81455587	81455588	B-Mem	cis
chr13	81685285	81685286	B-Mem	cis
chr13	81714704	81714705	B-Mem	cis
chr13	81803167	81803168	B-Mem	cis
chr13	82074066	82074067	B-Mem	cis
chr13	82119325	82119326	B-Mem	cis
chr13	82190955	82190956	B-Mem	cis
chr13	82971510	82971511	B-Mem	cis
chr13	83177613	83177626	B-Mem	cis
chr1	52899822	52899823	B-Mem	cis
chr13	83640314	83640315	B-Mem	cis
chr13	83955307	83955308	B-Mem	cis
chr13	84032722	84032723	B-Mem	cis
chr13	84063809	84063810	B-Mem	cis
chr1	52958801	52958802	B-Mem	cis
chr13	84379332	84379333	B-Mem	cis
chr1	52964390	52964391	B-Mem	cis
chr1	52964752	52964753	B-Mem	cis
chr13	84654760	84654761	B-Mem	cis
chr13	84807578	84807579	B-Mem	cis
chr13	84863691	84863692	B-Mem	cis
chr13	85039696	85039697	B-Mem	cis
chr13	85323161	85323162	B-Mem	cis
chr1	53027573	53027574	B-Mem	cis
chr13	85875324	85875325	B-Mem	cis
chr13	85909782	85909783	B-Mem	cis
chr13	85937594	85937595	B-Mem	cis
chr13	86144146	86144147	B-Mem	cis
chr13	86435467	86435468	B-Mem	cis
chr13	86788345	86788346	B-Mem	cis
chr13	86992972	86992973	B-Mem	cis
chr1	53071247	53071248	B-Mem	cis
chr13	87435117	87435118	B-Mem	cis
chr13	87672287	87672288	B-Mem	cis
chr13	87707575	87707576	B-Mem	cis
chr13	87984586	87984587	B-Mem	cis
chr13	88287262	88287263	B-Mem	cis
chr13	88515089	88515090	B-Mem	cis
chr13	89281245	89281246	B-Mem	cis
chr1	53116693	53116694	B-Mem	cis
chr13	89979478	89979479	B-Mem	cis
chr13	90550141	90550142	B-Mem	cis
chr13	90696784	90696785	B-Mem	cis
chr13	91148987	91148988	B-Mem	cis
chr13	91445192	91445193	B-Mem	cis
chr13	91952744	91952745	B-Mem	cis
chr13	92693665	92693666	B-Mem	cis
chr13	92826159	92826160	B-Mem	cis
chr13	92916630	92916631	B-Mem	cis
chr13	93000001	93000002	B-Mem	cis
chr13	93218979	93218980	B-Mem	cis
chr13	93227625	93227628	B-Mem	cis
chr13	93296872	93296873	B-Mem	cis
chr13	93753082	93753083	B-Mem	cis
chr13	94070846	94070847	B-Mem	cis
chr13	94157126	94157127	B-Mem	cis
chr13	94537146	94537147	B-Mem	cis
chr13	94913728	94913729	B-Mem	cis
chr13	94983083	94983084	B-Mem	cis
chr13	95145344	95145345	B-Mem	cis
chr13	95164222	95164223	B-Mem	cis
chr13	95256590	95256591	B-Mem	cis
chr1	1120625	1120626	B-Mem	cis
chr13	95889827	95889828	B-Mem	cis
chr13	96209259	96209260	B-Mem	cis
chr13	96342797	96342798	B-Mem	cis
chr13	96371890	96371895	B-Mem	cis
chr13	96822207	96822208	B-Mem	cis
chr13	97002035	97002036	B-Mem	cis
chr13	97081338	97081339	B-Mem	cis
chr13	97387239	97387240	B-Mem	cis
chr13	98097482	98097483	B-Mem	cis
chr13	98124215	98124216	B-Mem	cis
chr13	98338623	98338624	B-Mem	cis
chr13	98395028	98395029	B-Mem	cis
chr13	98557014	98557015	B-Mem	cis
chr13	98580303	98580304	B-Mem	cis
chr13	98782132	98782133	B-Mem	cis
chr13	98923313	98923314	B-Mem	cis
chr13	99074310	99074311	B-Mem	cis
chr13	99136724	99136725	B-Mem	cis
chr13	99154501	99154502	B-Mem	cis
chr13	99217603	99217604	B-Mem	cis
chr13	99451479	99451480	B-Mem	cis
chr13	99535446	99535447	B-Mem	cis
chr1	1120967	1120968	B-Mem	cis
chr13	99882964	99882965	B-Mem	cis
chr13	99898179	99898180	B-Mem	cis
chr13	99967207	99967208	B-Mem	cis
chr13	100579137	100579138	B-Mem	cis
chr13	100675970	100675971	B-Mem	cis
chr13	100688847	100688848	B-Mem	cis
chr13	100875229	100875230	B-Mem	cis
chr1	53979612	53979613	B-Mem	cis
chr13	101114782	101114783	B-Mem	cis
chr13	101290092	101290093	B-Mem	cis
chr13	101416216	101416217	B-Mem	cis
chr13	101661852	101661853	B-Mem	cis
chr13	102141365	102141366	B-Mem	cis
chr13	102669641	102669642	B-Mem	cis
chr13	102753075	102753076	B-Mem	cis
chr13	102930931	102930932	B-Mem	cis
chr13	103220590	103220591	B-Mem	cis
chr13	103511964	103511965	B-Mem	cis
chr13	103786414	103786415	B-Mem	cis
chr13	103901643	103901644	B-Mem	cis
chr13	103926655	103926656	B-Mem	cis
chr13	103981524	103981525	B-Mem	cis
chr13	104001109	104001110	B-Mem	cis
chr13	104333339	104333340	B-Mem	cis
chr13	104567211	104567212	B-Mem	cis
chr13	104996390	104996391	B-Mem	cis
chr1	54248097	54248098	B-Mem	cis
chr13	105392386	105392387	B-Mem	cis
chr1	54303107	54303108	B-Mem	cis
chr13	106473003	106473004	B-Mem	cis
chr1	54374981	54374982	B-Mem	cis
chr1	3866887	3866888	B-Mem	cis
chr13	107598712	107598713	B-Mem	cis
chr13	108590652	108590653	B-Mem	cis
chr13	108633405	108633406	B-Mem	cis
chr13	108685320	108685321	B-Mem	cis
chr13	108935101	108935102	B-Mem	cis
chr13	109514162	109514163	B-Mem	cis
chr13	109733640	109733641	B-Mem	cis
chr13	109785909	109785910	B-Mem	cis
chr13	109809747	109809748	B-Mem	cis
chr13	109870003	109870004	B-Mem	cis
chr13	109942362	109942363	B-Mem	cis
chr1	54549702	54549703	B-Mem	cis
chr13	110155430	110155431	B-Mem	cis
chr13	110297688	110297689	B-Mem	cis
chr13	110357920	110357921	B-Mem	cis
chr13	110433063	110433064	B-Mem	cis
chr13	110492725	110492726	B-Mem	cis
chr13	110504063	110504064	B-Mem	cis
chr13	110573120	110573121	B-Mem	cis
chr13	110937997	110937998	B-Mem	cis
chr13	111214472	111214473	B-Mem	cis
chr1	54662088	54662089	B-Mem	cis
chr13	111473095	111473167	B-Mem	cis
chr13	111581229	111581230	B-Mem	cis
chr13	111600971	111600972	B-Mem	cis
chr13	111612567	111612568	B-Mem	cis
chr13	111789744	111789745	B-Mem	cis
chr13	111885260	111885261	B-Mem	cis
chr13	111934088	111934089	B-Mem	cis
chr13	111954394	111954395	B-Mem	cis
chr13	112067021	112067022	B-Mem	cis
chr13	112179595	112179596	B-Mem	cis
chr13	112262330	112262331	B-Mem	cis
chr13	112272876	112272877	B-Mem	cis
chr13	112443609	112443610	B-Mem	cis
chr13	112550991	112550992	B-Mem	cis
chr13	112647929	112647930	B-Mem	cis
chr13	112669636	112669637	B-Mem	cis
chr13	112704121	112704122	B-Mem	cis
chr13	112772788	112772789	B-Mem	cis
chr13	112776888	112776889	B-Mem	cis
chr13	112816277	112816278	B-Mem	cis
chr13	112848006	112848007	B-Mem	cis
chr13	112962437	112962438	B-Mem	cis
chr13	113019817	113019818	B-Mem	cis
chr13	113033464	113033502	B-Mem	cis
chr1	54886030	54886031	B-Mem	cis
chr13	113236132	113236133	B-Mem	cis
chr13	113334857	113334858	B-Mem	cis
chr13	113341158	113341159	B-Mem	cis
chr13	113378007	113378008	B-Mem	cis
chr13	113385714	113385715	B-Mem	cis
chr13	113387257	113387258	B-Mem	cis
chr13	113416465	113416466	B-Mem	cis
chr13	113436915	113436916	B-Mem	cis
chr13	113526761	113526844	B-Mem	cis
chr13	113576683	113576684	B-Mem	cis
chr13	113601655	113601656	B-Mem	cis
chr13	113651532	113651533	B-Mem	cis
chr13	113657057	113657058	B-Mem	cis
chr13	113764080	113764081	B-Mem	cis
chr13	113897655	113897656	B-Mem	cis
chr13	113913789	113913790	B-Mem	cis
chr13	113952248	113952249	B-Mem	cis
chr13	113952946	113952959	B-Mem	cis
chr13	114060213	114060214	B-Mem	cis
chr13	114115372	114115373	B-Mem	cis
chr13	114152537	114152538	B-Mem	cis
chr13	114186419	114186420	B-Mem	cis
chr1	55006691	55006692	B-Mem	cis
chr14	19955116	19955117	B-Mem	cis
chr14	19969821	19969822	B-Mem	cis
chr14	20314817	20314818	B-Mem	cis
chr14	20734209	20734210	B-Mem	cis
chr14	21019886	21019887	B-Mem	cis
chr14	21237545	21237546	B-Mem	cis
chr14	21260819	21260820	B-Mem	cis
chr14	21445977	21445978	B-Mem	cis
chr14	21542045	21542046	B-Mem	cis
chr14	21602792	21602793	B-Mem	cis
chr14	21611986	21611987	B-Mem	cis
chr14	21670223	21670224	B-Mem	cis
chr1	55300478	55300479	B-Mem	cis
chr14	22246150	22246150	B-Mem	cis
chr14	22549720	22549721	B-Mem	cis
chr14	22786092	22786093	B-Mem	cis
chr14	23115604	23115605	B-Mem	cis
chr14	23196363	23196364	B-Mem	cis
chr14	23212614	23212615	B-Mem	cis
chr14	23504658	23504659	B-Mem	cis
chr14	23548876	23548877	B-Mem	cis
chr14	23977414	23977415	B-Mem	cis
chr14	24037779	24037780	B-Mem	cis
chr14	24103602	24103603	B-Mem	cis
chr14	24244387	24244388	B-Mem	cis
chr14	24263048	24263049	B-Mem	cis
chr14	24289663	24289664	B-Mem	cis
chr14	24476630	24476631	B-Mem	cis
chr14	24505756	24505757	B-Mem	cis
chr14	24506313	24506314	B-Mem	cis
chr14	24798222	24798223	B-Mem	cis
chr14	25030896	25030897	B-Mem	cis
chr14	25054442	25054443	B-Mem	cis
chr1	55721675	55721676	B-Mem	cis
chr14	25462304	25462305	B-Mem	cis
chr14	25549757	25549758	B-Mem	cis
chr1	55811852	55811853	B-Mem	cis
chr1	55819682	55819683	B-Mem	cis
chr14	26794546	26794547	B-Mem	cis
chr1	55872288	55872289	B-Mem	cis
chr14	27361914	27361915	B-Mem	cis
chr14	27811230	27811231	B-Mem	cis
chr14	28787424	28787425	B-Mem	cis
chr14	28848989	28848990	B-Mem	cis
chr14	28879656	28879657	B-Mem	cis
chr14	29014254	29014255	B-Mem	cis
chr14	29092794	29092795	B-Mem	cis
chr1	56024428	56024429	B-Mem	cis
chr14	29459757	29459758	B-Mem	cis
chr14	29555793	29555794	B-Mem	cis
chr14	29856606	29856607	B-Mem	cis
chr14	30003687	30003688	B-Mem	cis
chr14	30799702	30799703	B-Mem	cis
chr14	30808925	30808926	B-Mem	cis
chr14	30822273	30822274	B-Mem	cis
chr14	30964788	30964789	B-Mem	cis
chr14	31267040	31267041	B-Mem	cis
chr14	31476075	31476076	B-Mem	cis
chr14	31849330	31849331	B-Mem	cis
chr14	31854603	31854604	B-Mem	cis
chr14	31866021	31866022	B-Mem	cis
chr14	31883852	31883853	B-Mem	cis
chr14	32411237	32411238	B-Mem	cis
chr1	56305309	56305310	B-Mem	cis
chr14	32497038	32497039	B-Mem	cis
chr14	32922128	32922129	B-Mem	cis
chr14	32932645	32932646	B-Mem	cis
chr14	33303126	33303127	B-Mem	cis
chr14	33318196	33318197	B-Mem	cis
chr14	33569859	33569860	B-Mem	cis
chr14	33718843	33718844	B-Mem	cis
chr1	56410887	56410888	B-Mem	cis
chr14	33950847	33950848	B-Mem	cis
chr14	34684233	34684234	B-Mem	cis
chr1	56494687	56494688	B-Mem	cis
chr14	35138715	35138716	B-Mem	cis
chr14	35319558	35319559	B-Mem	cis
chr1	56575556	56575557	B-Mem	cis
chr14	35630802	35630803	B-Mem	cis
chr14	35683116	35683117	B-Mem	cis
chr14	36025849	36025850	B-Mem	cis
chr14	36255015	36255016	B-Mem	cis
chr14	36355948	36355949	B-Mem	cis
chr14	36514252	36514288	B-Mem	cis
chr14	36647804	36647805	B-Mem	cis
chr14	36730741	36730742	B-Mem	cis
chr14	37062696	37062697	B-Mem	cis
chr14	37149477	37149478	B-Mem	cis
chr14	37487194	37487195	B-Mem	cis
chr1	3970203	3970204	B-Mem	cis
chr14	38236908	38236909	B-Mem	cis
chr14	38354728	38354729	B-Mem	cis
chr14	38533325	38533326	B-Mem	cis
chr14	38541812	38541813	B-Mem	cis
chr14	38852126	38852127	B-Mem	cis
chr14	39023672	39023673	B-Mem	cis
chr14	39317724	39317725	B-Mem	cis
chr14	40579526	40579527	B-Mem	cis
chr14	41156574	41156575	B-Mem	cis
chr14	42266722	42266723	B-Mem	cis
chr14	42272136	42272137	B-Mem	cis
chr14	42286343	42286344	B-Mem	cis
chr14	42626474	42626475	B-Mem	cis
chr1	57097934	57097935	B-Mem	cis
chr14	42759606	42759607	B-Mem	cis
chr14	42959167	42959168	B-Mem	cis
chr14	43062663	43062664	B-Mem	cis
chr14	43152166	43152167	B-Mem	cis
chr14	43227029	43227030	B-Mem	cis
chr1	3997713	3997714	B-Mem	cis
chr14	44429922	44429923	B-Mem	cis
chr14	44933525	44933526	B-Mem	cis
chr14	45141746	45141747	B-Mem	cis
chr14	45201184	45201185	B-Mem	cis
chr14	45654859	45654860	B-Mem	cis
chr14	45828660	45828661	B-Mem	cis
chr14	45842766	45842767	B-Mem	cis
chr14	46158122	46158123	B-Mem	cis
chr14	46654095	46654096	B-Mem	cis
chr14	47466736	47466737	B-Mem	cis
chr14	47483438	47483439	B-Mem	cis
chr14	47807050	47807051	B-Mem	cis
chr14	48315922	48315923	B-Mem	cis
chr14	48773212	48773213	B-Mem	cis
chr14	48809959	48809960	B-Mem	cis
chr14	49236558	49236559	B-Mem	cis
chr14	49786919	49786920	B-Mem	cis
chr14	49886756	49886757	B-Mem	cis
chr14	50223400	50223401	B-Mem	cis
chr14	50405198	50405199	B-Mem	cis
chr14	50631695	50631696	B-Mem	cis
chr14	50645170	50645171	B-Mem	cis
chr14	50655550	50655551	B-Mem	cis
chr14	50678308	50678309	B-Mem	cis
chr14	50678683	50678684	B-Mem	cis
chr14	51125854	51125855	B-Mem	cis
chr14	51155189	51155190	B-Mem	cis
chr14	51430476	51430477	B-Mem	cis
chr14	51488998	51488999	B-Mem	cis
chr14	51554734	51554735	B-Mem	cis
chr14	51596536	51596537	B-Mem	cis
chr14	51820354	51820355	B-Mem	cis
chr14	51931411	51931412	B-Mem	cis
chr14	52058581	52058582	B-Mem	cis
chr14	52269593	52269594	B-Mem	cis
chr14	52314994	52314995	B-Mem	cis
chr1	57992155	57992156	B-Mem	cis
chr14	52387138	52387139	B-Mem	cis
chr14	52407607	52407608	B-Mem	cis
chr14	52517157	52517158	B-Mem	cis
chr14	52818836	52818837	B-Mem	cis
chr14	52828495	52828496	B-Mem	cis
chr14	53324070	53324071	B-Mem	cis
chr14	53327004	53327005	B-Mem	cis
chr14	53399249	53399250	B-Mem	cis
chr14	53451732	53451733	B-Mem	cis
chr14	53673294	53673295	B-Mem	cis
chr14	53725555	53725556	B-Mem	cis
chr14	54055184	54055185	B-Mem	cis
chr14	54732925	54732926	B-Mem	cis
chr1	58236149	58236255	B-Mem	cis
chr14	54949432	54949433	B-Mem	cis
chr14	55368368	55368369	B-Mem	cis
chr14	55839131	55839132	B-Mem	cis
chr14	55899486	55899487	B-Mem	cis
chr14	55913532	55913533	B-Mem	cis
chr14	56225358	56225359	B-Mem	cis
chr14	56261359	56261360	B-Mem	cis
chr14	56391951	56391952	B-Mem	cis
chr14	56526851	56526852	B-Mem	cis
chr14	56717547	56717548	B-Mem	cis
chr14	56739190	56739191	B-Mem	cis
chr14	57088977	57088978	B-Mem	cis
chr14	57226012	57226013	B-Mem	cis
chr14	57378242	57378243	B-Mem	cis
chr14	57694719	57694720	B-Mem	cis
chr14	57970634	57970635	B-Mem	cis
chr14	57986220	57986221	B-Mem	cis
chr14	58106245	58106246	B-Mem	cis
chr14	58695191	58695192	B-Mem	cis
chr14	58780540	58780541	B-Mem	cis
chr14	58973204	58973205	B-Mem	cis
chr14	59130689	59130690	B-Mem	cis
chr14	59132214	59132215	B-Mem	cis
chr14	59196951	59196952	B-Mem	cis
chr14	59686259	59686260	B-Mem	cis
chr14	59713230	59713231	B-Mem	cis
chr14	59759574	59759575	B-Mem	cis
chr14	59761322	59761323	B-Mem	cis
chr14	59965658	59965659	B-Mem	cis
chr14	60110371	60110372	B-Mem	cis
chr14	61280175	61280176	B-Mem	cis
chr14	61864304	61864305	B-Mem	cis
chr14	61917525	61917526	B-Mem	cis
chr14	62818997	62818998	B-Mem	cis
chr14	63069282	63069283	B-Mem	cis
chr14	63359760	63359761	B-Mem	cis
chr14	63483277	63483278	B-Mem	cis
[truncated: 273,283+ more rows]
