# Supplementary material for: Genetics and environment distinctively shape the human immune cell epigenome
Source: Nat Genet. 2026 Jan 27;58(2):392–403. doi: 10.1038/s41588-025-02479-6 (PMC12900638; doi:10.1038/s41588-025-02479-6)
Supplement: Supplementary file 15 — Coloc results. [file 41588_2025_2479_MOESM15_ESM.xlsx]

## Sheet: Sheet 1 - coloc_results
coloc_results
	snp	chrom	position	MAF	dmr_id	pvalues	phe2	beta2	varbeta2	pvalues2	snp2	n_snps	PP3	PP4	Name	file	pvalue2	trait_description	ontology_mapping	sample_size	n_case	n_control
dmr666140	rs143295581	chr2	43739310	0.5	dmr666140	9.60917e-25	GCST90128518				rs143295581	1	0	1	Th-Naive	Th-Naive.cc.no_beta.txt	5.94648e-13	Gallstone disease	EFO_0004210	550437	43639	506798
dmr613154	rs58542926	chr19	19268740	0.5	dmr613154	6.60699e-15	GCST90054782				rs58542926	2	4.29586e-10	0.999999	Tc-Naive	Tc-Naive.cc.no_beta.txt	3.95806e-24	Nonalcoholic fatty liver disease	EFO_0003095	377998	4761	373227
dmr66570	rs12089980	chr1	152459455	0.4965	dmr66570	1.63945e-13	GCST90044763				rs12089980	1	0	0.999996	Th-Naive	Th-Naive.cc.no_beta.txt	1.342e-35	Eczema	HP_0000964	400449	20016	380433
dmr744749	rs9626071	chr22	43964058	0.5	dmr744749	2.36093e-13	GCST90054782				rs9626071	1	0	0.999995	Monocyte	Monocyte.cc.no_beta.txt	7.76581e-18	Nonalcoholic fatty liver disease	EFO_0003095	377998	4761	373227
dmr1189012	rs3750037	chr7	6447662	0.5	dmr1189012	1.30369e-12	GCST90128518				rs3750037	1	0	0.999981	Tc-Naive	Tc-Naive.cc.no_beta.txt	2.49827e-09	Gallstone disease	EFO_0004210	550437	43639	506798
dmr693637	rs78479381	chr6	31118647	0.452	dmr693637	2.45888e-12	GCST90044763				rs78479381	1	0	0.999979	NK-cell2	NK-cell2.cc.no_beta.txt	5.091e-10	Eczema	HP_0000964	400449	20016	380433
dmr1196368	rs3750037	chr7	6447662	0.5	dmr1196368	3.097e-11	GCST90128518				rs3750037	1	0	0.999919	Th-Naive	Th-Naive.cc.no_beta.txt	2.49827e-09	Gallstone disease	EFO_0004210	550437	43639	506798
dmr996881	rs2233973	chr6	31112322	0.5	dmr996881	3.8911e-17	GCST90044763				rs2233973	3	0.000153293	0.999846	Monocyte	Monocyte.cc.no_beta.txt	2.562e-10	Eczema	HP_0000964	400449	20016	380433
dmr613326	rs150824230	chr19	19559801	0.4955	dmr613326	4.98736e-23	GCST90054782				rs150824230	4	0.000348712	0.999651	Tc-Naive	Tc-Naive.cc.no_beta.txt	3.82254e-20	Nonalcoholic fatty liver disease	EFO_0003095	377998	4761	373227
dmr553161	rs150824230	chr19	19559801	0.4955	dmr553161	3.13171e-17	GCST90054782				rs150824230	2	0.000348712	0.999651	Th-Mem	Th-Mem.cc.no_beta.txt	3.82254e-20	Nonalcoholic fatty liver disease	EFO_0003095	377998	4761	373227
dmr1117068	rs78479381	chr6	31118647	0.452	dmr1117068	6.01287e-11	GCST90044763				rs78479381	2	0.000291537	0.999562	Tc-Naive	Tc-Naive.cc.no_beta.txt	5.091e-10	Eczema	HP_0000964	400449	20016	380433
dmr2244242	rs3131383	chr6	31736517	0.5	dmr2244242	6.31785e-16	GCST90011871				rs3131383	149	0.000467243	0.999533	Tc-Mem	Tc-Mem.cc.no_beta.txt	1.595e-153	Addison's disease	Orphanet_101960	5320	1223	4097
dmr2154783	rs2069757	chr5	132662721	0.5	dmr2154783	4.45943e-10	GCST90044763				rs2069757	2	0.000200168	0.999418	Tc-Mem	Tc-Mem.cc.no_beta.txt	1.905e-10	Eczema	HP_0000964	400449	20016	380433
dmr1126635	rs115991849	chr6	33094580	0.5	dmr1126635	1.53933e-09	GCST90011871				rs115991849	15	1.41209e-06	0.999378	Th-Naive	Th-Naive.cc.no_beta.txt	3.868e-67	Addison's disease	Orphanet_101960	5320	1223	4097
dmr567610	rs2637121	chr19	47892009	0.5	dmr567610	2.03184e-18	GCST90128518				rs2637121	23	0.000999133	0.999001	Th-Mem	Th-Mem.cc.no_beta.txt	2.92001e-37	Gallstone disease	EFO_0004210	550437	43639	506798
dmr1196413	rs3750037	chr7	6447662	0.5	dmr1196413	9.45251e-14	GCST90128518				rs3750037	2	0.00098811	0.999	Th-Naive	Th-Naive.cc.no_beta.txt	2.49827e-09	Gallstone disease	EFO_0004210	550437	43639	506798
dmr1304626	rs147322283	chr2	43863131	0.5	dmr1304626	9.88571e-11	GCST90128518				rs147322283	2	0.00099903	0.99886	Tc-Mem	Tc-Mem.cc.no_beta.txt	4.03434e-11	Gallstone disease	EFO_0004210	550437	43639	506798
dmr662792	rs4346434	chr2	43992607	0.5	dmr662792	1.14118e-13	GCST90128518				rs4346434	24	0.00131903	0.998677	Tc-Naive	Tc-Naive.cc.no_beta.txt	5.48313e-35	Gallstone disease	EFO_0004210	550437	43639	506798
dmr1303977	rs72796779	chr2	43860234	0.5	dmr1303977	5.88386e-10	GCST90128518				rs72796779	2	0.000970121	0.998645	Tc-Mem	Tc-Mem.cc.no_beta.txt	2.34683e-11	Gallstone disease	EFO_0004210	550437	43639	506798
dmr617119	rs150824230	chr19	19559801	0.4955	dmr617119	3.19706e-09	GCST90054782				rs150824230	2	0.000348708	0.998411	Th-Naive	Th-Naive.cc.no_beta.txt	3.82254e-20	Nonalcoholic fatty liver disease	EFO_0003095	377998	4761	373227
dmr1000749	rs13196552	chr6	25973976	0.5	dmr1000749	1.11512e-08	GCST90011871				rs13196552	5	2.86576e-05	0.998126	Th-Mem	Th-Mem.cc.no_beta.txt	9.468e-32	Addison's disease	Orphanet_101960	5320	1223	4097
dmr1002962	rs3132579	chr6	30973212	0.499	dmr1002962	1.27518e-08	GCST90011871				rs3132579	14	6.46009e-05	0.998001	Th-Mem	Th-Mem.cc.no_beta.txt	1.036e-78	Addison's disease	Orphanet_101960	5320	1223	4097
dmr567986	rs2637121	chr19	47892009	0.5	dmr567986	1.33389e-09	GCST90128518				rs2637121	2	0.000997988	0.997856	Th-Mem	Th-Mem.cc.no_beta.txt	2.92001e-37	Gallstone disease	EFO_0004210	550437	43639	506798
dmr1240437	rs8111071	chr19	45804148	0.5	dmr1240437	1.45341e-08	GCST90128518				rs8111071	2	0.000108464	0.997774	Tc-Mem	Tc-Mem.cc.no_beta.txt	5.28866e-13	Gallstone disease	EFO_0004210	550437	43639	506798
dmr628173	rs34086257	chr19	45863021	0.499	dmr628173	1.67948e-08	GCST90128518				rs34086257	1	0	0.997757	Tc-Naive	Tc-Naive.cc.no_beta.txt	6.63214e-14	Gallstone disease	EFO_0004210	550437	43639	506798
dmr616621	rs73004959	chr19	19600330	0.5	dmr616621	2.19369e-09	GCST90054782				rs73004959	5	0.00108901	0.997736	Th-Naive	Th-Naive.cc.no_beta.txt	1.38307e-21	Nonalcoholic fatty liver disease	EFO_0003095	377998	4761	373227
dmr828872	rs12170274	chr22	43963849	0.5	dmr828872	3.29411e-13	GCST90054782				rs12170274	4	0.00240525	0.99758	Tc-Naive	Tc-Naive.cc.no_beta.txt	8.374e-18	Nonalcoholic fatty liver disease	EFO_0003095	377998	4761	373227
dmr828089	rs12170274	chr22	43963849	0.5	dmr828089	1.28273e-17	GCST90054782				rs12170274	4	0.00245702	0.997543	Tc-Naive	Tc-Naive.cc.no_beta.txt	8.374e-18	Nonalcoholic fatty liver disease	EFO_0003095	377998	4761	373227
dmr1646398	rs12170274	chr22	43963849	0.5	dmr1646398	4.89419e-17	GCST90054782				rs12170274	4	0.00246634	0.997533	Tc-Mem	Tc-Mem.cc.no_beta.txt	8.374e-18	Nonalcoholic fatty liver disease	EFO_0003095	377998	4761	373227
dmr515516	rs12170274	chr22	43963849	0.5	dmr515516	1.01726e-20	GCST90054782				rs12170274	4	0.00247647	0.997524	NK-cell2	NK-cell2.cc.no_beta.txt	8.374e-18	Nonalcoholic fatty liver disease	EFO_0003095	377998	4761	373227
dmr552652	rs150824230	chr19	19559801	0.4955	dmr552652	9.07114e-09	GCST90054782				rs150824230	7	0.000371406	0.997457	Th-Mem	Th-Mem.cc.no_beta.txt	3.82254e-20	Nonalcoholic fatty liver disease	EFO_0003095	377998	4761	373227
dmr1644104	rs12170274	chr22	43963849	0.5	dmr1644104	4.89489e-11	GCST90054782				rs12170274	4	0.002501	0.997251	Tc-Mem	Tc-Mem.cc.no_beta.txt	8.374e-18	Nonalcoholic fatty liver disease	EFO_0003095	377998	4761	373227
dmr2238403	rs6913795	chr6	25847797	0.5	dmr2238403	3.46685e-09	GCST90011871				rs6913795	3	0.00189812	0.997141	Tc-Mem	Tc-Mem.cc.no_beta.txt	1.684e-29	Addison's disease	Orphanet_101960	5320	1223	4097
dmr1644089	rs12170274	chr22	43963849	0.5	dmr1644089	1.6813e-10	GCST90054782				rs12170274	4	0.00240464	0.997128	Tc-Mem	Tc-Mem.cc.no_beta.txt	8.374e-18	Nonalcoholic fatty liver disease	EFO_0003095	377998	4761	373227
dmr744870	rs12170274	chr22	43963849	0.5	dmr744870	1.08481e-10	GCST90054782				rs12170274	4	0.00249119	0.997123	Monocyte	Monocyte.cc.no_beta.txt	8.374e-18	Nonalcoholic fatty liver disease	EFO_0003095	377998	4761	373227
dmr108719	rs12722496	chr10	6054704	0.5	dmr108719	2.10544e-10	GCST90044763				rs12722496	5	0.00246215	0.996896	Th-Mem	Th-Mem.cc.no_beta.txt	4.508e-15	Eczema	HP_0000964	400449	20016	380433
dmr829769	rs12170274	chr22	43963849	0.5	dmr829769	3.12885e-10	GCST90054782				rs12170274	4	0.00255124	0.99686	Tc-Naive	Tc-Naive.cc.no_beta.txt	8.374e-18	Nonalcoholic fatty liver disease	EFO_0003095	377998	4761	373227
dmr612640	rs73004959	chr19	19600330	0.5	dmr612640	8.74185e-15	GCST90054782				rs73004959	8	0.00335602	0.996641	Tc-Naive	Tc-Naive.cc.no_beta.txt	1.38307e-21	Nonalcoholic fatty liver disease	EFO_0003095	377998	4761	373227
dmr1228475	rs28381857	chr7	87562532	0.4265	dmr1228475	8.7717e-11	GCST90128518				rs28381857	4	0.00323545	0.996515	Tc-Naive	Tc-Naive.cc.no_beta.txt	1.52481e-12	Gallstone disease	EFO_0004210	550437	43639	506798
dmr829386	rs9626071	chr22	43964058	0.5	dmr829386	3.82688e-08	GCST90054782				rs9626071	2	1.5807e-06	0.996514	Tc-Naive	Tc-Naive.cc.no_beta.txt	7.76581e-18	Nonalcoholic fatty liver disease	EFO_0003095	377998	4761	373227
dmr1241735	rs2637121	chr19	47892009	0.5	dmr1241735	6.82515e-09	GCST90128518				rs2637121	2	0.000996426	0.996299	Tc-Mem	Tc-Mem.cc.no_beta.txt	2.92001e-37	Gallstone disease	EFO_0004210	550437	43639	506798
dmr669628	rs76803230	chr2	232063990	0.5	dmr669628	3.51425e-09	GCST90278664	-23.825	1	1.8383e-125	rs76803230	3	0.00127017	0.996236	Th-Mem	Th-Mem.cc.with_beta.txt		Height	EFO_0004339	257671	1397	209321
dmr612747	rs73004959	chr19	19600330	0.5	dmr612747	1.53497e-09	GCST90054782				rs73004959	5	0.00261307	0.996079	Tc-Naive	Tc-Naive.cc.no_beta.txt	1.38307e-21	Nonalcoholic fatty liver disease	EFO_0003095	377998	4761	373227
dmr1304593	rs72796779	chr2	43860234	0.5	dmr1304593	2.49459e-08	GCST90128518				rs72796779	2	0.000933428	0.996045	Tc-Mem	Tc-Mem.cc.no_beta.txt	2.34683e-11	Gallstone disease	EFO_0004210	550437	43639	506798
dmr1213020	rs58542926	chr19	19268740	0.5	dmr1213020	4.47964e-08	GCST90054782				rs58542926	3	0.00019381	0.996016	Tc-Mem	Tc-Mem.cc.no_beta.txt	3.95806e-24	Nonalcoholic fatty liver disease	EFO_0003095	377998	4761	373227
dmr472339	rs193759	chr16	11186056	0.000499964	dmr472339	5.73796e-13	GCST90044763				rs193759	24	0.00130869	0.995941	Th-Naive	Th-Naive.cc.no_beta.txt	6.634e-11	Eczema	HP_0000964	400449	20016	380433
dmr293934	rs1800973	chr12	69350234	0.47	dmr293934	5.63051e-08	GCST90079436				rs1800973	1	0	0.995665	Th-Naive	Th-Naive.cc.no_beta.txt	4.96876e-13	Mouth ulcers (UKB data field 6149)	HP_0000155	175209	46301	128908
dmr2237290	rs6940007	chr6	25931729	0.5	dmr2237290	3.65726e-17	GCST90011871				rs6940007	19	0.00450844	0.995491	Tc-Mem	Tc-Mem.cc.no_beta.txt	3.035e-34	Addison's disease	Orphanet_101960	5320	1223	4097
dmr66224	rs12089980	chr1	152459455	0.4965	dmr66224	6.38904e-09	GCST90044763				rs12089980	2	0.00148023	0.995215	Tc-Naive	Tc-Naive.cc.no_beta.txt	1.342e-35	Eczema	HP_0000964	400449	20016	380433
dmr662793	rs4346434	chr2	43992607	0.5	dmr662793	1.02783e-08	GCST90128518				rs4346434	26	0.00310717	0.995175	Tc-Naive	Tc-Naive.cc.no_beta.txt	5.48313e-35	Gallstone disease	EFO_0004210	550437	43639	506798
dmr1644259	rs12170274	chr22	43963849	0.5	dmr1644259	1.20934e-18	GCST90054782				rs12170274	8	0.00484364	0.995156	Tc-Mem	Tc-Mem.cc.no_beta.txt	8.374e-18	Nonalcoholic fatty liver disease	EFO_0003095	377998	4761	373227
dmr298471	rs4745856	chr10	62615188	0.5	dmr298471	6.50406e-09	GCST90044763				rs4745856	6	0.00305361	0.994893	Tc-Mem	Tc-Mem.cc.no_beta.txt	9.253e-14	Eczema	HP_0000964	400449	20016	380433
dmr567650	rs10426277	chr19	47850904	0.5	dmr567650	1.29507e-09	GCST90128518				rs10426277	8	0.0034537	0.994689	Th-Mem	Th-Mem.cc.no_beta.txt	1.79821e-26	Gallstone disease	EFO_0004210	550437	43639	506798
dmr833361	rs9626071	chr22	43964058	0.5	dmr833361	8.64584e-08	GCST90054782				rs9626071	1	0	0.994617	Th-Naive	Th-Naive.cc.no_beta.txt	7.76581e-18	Nonalcoholic fatty liver disease	EFO_0003095	377998	4761	373227
dmr316439	rs2393776	chr12	120986603	0.5	dmr316439	2.17222e-11	GCST90128518				rs2393776	30	0.00528748	0.994611	Tc-Naive	Tc-Naive.cc.no_beta.txt	1.36011e-23	Gallstone disease	EFO_0004210	550437	43639	506798
dmr1156855	rs1149280	chr6	105006924	0.405	dmr1156855	6.88148e-08	GCST90128518				rs1149280	1	0	0.994592	Th-Naive	Th-Naive.cc.no_beta.txt	2.74102e-09	Gallstone disease	EFO_0004210	550437	43639	506798
dmr246849	rs11216068	chr11	116634522	0.5	dmr246849	2.15443e-09	GCST90278671	21.5144	1	1.14174e-102	rs11216068	7	0.00299407	0.994549	Tc-Naive	Tc-Naive.cc.with_beta.txt		Triglyceride levels	EFO_0004530	204282	22567	469317
dmr1211855	rs58542926	chr19	19268740	0.5	dmr1211855	8.69377e-08	GCST90054782				rs58542926	2	0.000122563	0.994479	Tc-Mem	Tc-Mem.cc.no_beta.txt	3.95806e-24	Nonalcoholic fatty liver disease	EFO_0003095	377998	4761	373227
dmr283095	rs2393791	chr12	120986153	0.5	dmr283095	1.88737e-10	GCST90128518				rs2393791	27	0.00533136	0.994419	Monocyte	Monocyte.cc.no_beta.txt	1.38465e-23	Gallstone disease	EFO_0004210	550437	43639	506798
dmr892165	rs6438118	chr3	112930539	0.0785	dmr892165	3.81255e-18	GCST90044763				rs6438118	6	0.00496128	0.994347	Th-Naive	Th-Naive.cc.no_beta.txt	4.999e-09	Eczema	HP_0000964	400449	20016	380433
dmr1644132	rs12170274	chr22	43963849	0.5	dmr1644132	5.94232e-09	GCST90054782				rs12170274	4	0.00250352	0.994308	Tc-Mem	Tc-Mem.cc.no_beta.txt	8.374e-18	Nonalcoholic fatty liver disease	EFO_0003095	377998	4761	373227
dmr284373	rs2393791	chr12	120986153	0.5	dmr284373	1.23123e-10	GCST90128518				rs2393791	32	0.00548604	0.994295	Th-Mem	Th-Mem.cc.no_beta.txt	1.38465e-23	Gallstone disease	EFO_0004210	550437	43639	506798
dmr1124871	rs9266089	chr6	31352732	0.465	dmr1124871	9.22689e-08	GCST90044763				rs9266089	13	7.46656e-05	0.994247	Th-Naive	Th-Naive.cc.no_beta.txt	4.761e-15	Eczema	HP_0000964	400449	20016	380433
dmr318479	rs2393775	chr12	120986771	0.498	dmr318479	1.73922e-13	GCST90128518				rs2393775	35	0.00574825	0.994244	Th-Naive	Th-Naive.cc.no_beta.txt	1.31798e-23	Gallstone disease	EFO_0004210	550437	43639	506798
dmr637414	rs9738226	chr12	120985856	0.494	dmr637414	1.32132e-11	GCST90128518				rs9738226	32	0.00573653	0.994171	Tc-Mem	Tc-Mem.cc.no_beta.txt	1.45066e-23	Gallstone disease	EFO_0004210	550437	43639	506798
dmr1644092	rs9626074	chr22	43967856	0.4995	dmr1644092	3.67779e-09	GCST90054782				rs9626074	6	0.00274815	0.994089	Tc-Mem	Tc-Mem.cc.no_beta.txt	7.118e-18	Nonalcoholic fatty liver disease	EFO_0003095	377998	4761	373227
dmr833395	rs3827385	chr22	43992937	0.5	dmr833395	1.64732e-17	GCST90054782				rs3827385	5	0.00594457	0.994055	Th-Naive	Th-Naive.cc.no_beta.txt	4.97713e-17	Nonalcoholic fatty liver disease	EFO_0003095	377998	4761	373227
dmr2246965	rs13203715	chr6	33020811	0.5	dmr2246965	1.13594e-10	GCST90011871				rs13203715	3	0.00506401	0.994033	Tc-Mem	Tc-Mem.cc.no_beta.txt	4.132e-09	Addison's disease	Orphanet_101960	5320	1223	4097
dmr1645507	rs12170274	chr22	43963849	0.5	dmr1645507	1.0401e-08	GCST90054782				rs12170274	4	0.00261871	0.993869	Tc-Mem	Tc-Mem.cc.no_beta.txt	8.374e-18	Nonalcoholic fatty liver disease	EFO_0003095	377998	4761	373227
dmr892174	rs6438118	chr3	112930539	0.0785	dmr892174	1.22277e-17	GCST90044763				rs6438118	6	0.00509427	0.993828	Th-Naive	Th-Naive.cc.no_beta.txt	4.999e-09	Eczema	HP_0000964	400449	20016	380433
dmr2242020	rs3094086	chr6	30951614	0.5	dmr2242020	3.37391e-08	GCST90011871				rs3094086	126	0.00247674	0.993577	Tc-Mem	Tc-Mem.cc.no_beta.txt	7.636e-106	Addison's disease	Orphanet_101960	5320	1223	4097
dmr316437	rs7970695	chr12	120985573	0.5	dmr316437	1.22962e-15	GCST90128518				rs7970695	32	0.00647235	0.993526	Tc-Naive	Tc-Naive.cc.no_beta.txt	1.937e-23	Gallstone disease	EFO_0004210	550437	43639	506798
dmr67717	rs61811860	chr1	153012028	0.5	dmr67717	5.54455e-09	GCST90044763				rs61811860	3	0.00298253	0.993438	Th-Naive	Th-Naive.cc.no_beta.txt	2.607e-36	Eczema	HP_0000964	400449	20016	380433
dmr54901	rs11102689	chr1	113874412	0.368	dmr54901	2.62958e-10	GCST90011871				rs11102689	5	0.00491552	0.993259	Th-Mem	Th-Mem.cc.no_beta.txt	1.753e-09	Addison's disease	Orphanet_101960	5320	1223	4097
dmr1002347	rs1633005	chr6	29796695	0.5	dmr1002347	1.17832e-07	GCST90011871				rs1633005	46	0.000618098	0.993038	Th-Mem	Th-Mem.cc.no_beta.txt	2.001e-52	Addison's disease	Orphanet_101960	5320	1223	4097
dmr1645386	rs12170274	chr22	43963849	0.5	dmr1645386	1.55021e-08	GCST90054782				rs12170274	4	0.00255958	0.993022	Tc-Mem	Tc-Mem.cc.no_beta.txt	8.374e-18	Nonalcoholic fatty liver disease	EFO_0003095	377998	4761	373227
dmr666518	rs4346434	chr2	43992607	0.5	dmr666518	1.23584e-08	GCST90128518				rs4346434	26	0.00511245	0.992995	Th-Naive	Th-Naive.cc.no_beta.txt	5.48313e-35	Gallstone disease	EFO_0004210	550437	43639	506798
dmr248500	rs11216068	chr11	116634522	0.5	dmr248500	9.09812e-09	GCST90278671	21.5144	1	1.14174e-102	rs11216068	8	0.00296586	0.992912	Th-Naive	Th-Naive.cc.with_beta.txt		Triglyceride levels	EFO_0004530	204282	22567	469317
dmr2242322	rs3132541	chr6	31130957	0.5	dmr2242322	9.0785e-08	GCST90011871				rs3132541	40	0.00169939	0.992783	Tc-Mem	Tc-Mem.cc.no_beta.txt	1.432e-115	Addison's disease	Orphanet_101960	5320	1223	4097
dmr744954	rs9626074	chr22	43967856	0.4995	dmr744954	2.25417e-09	GCST90054782				rs9626074	9	0.00492077	0.992512	Monocyte	Monocyte.cc.no_beta.txt	7.118e-18	Nonalcoholic fatty liver disease	EFO_0003095	377998	4761	373227
dmr1123397	rs3130365	chr6	30373613	0.4945	dmr1123397	1.6841e-08	GCST90011871				rs3130365	19	0.00559928	0.992147	Th-Naive	Th-Naive.cc.no_beta.txt	3.473e-95	Addison's disease	Orphanet_101960	5320	1223	4097
dmr909627	rs74731870	chr3	149471066	0.495	dmr909627	1.15051e-10	GCST90128518				rs74731870	18	0.00776641	0.991953	Th-Naive	Th-Naive.cc.no_beta.txt	2.06361e-18	Gallstone disease	EFO_0004210	550437	43639	506798
dmr833321	rs16991236	chr22	43963117	0.5	dmr833321	1.35914e-07	GCST90054782				rs16991236	2	0.000182145	0.991801	Th-Naive	Th-Naive.cc.no_beta.txt	8.19261e-10	Nonalcoholic fatty liver disease	EFO_0003095	377998	4761	373227
dmr549625	rs3761077	chr19	19215154	0.5	dmr549625	1.76303e-07	GCST90054782				rs3761077	2	0.000638069	0.991503	Monocyte	Monocyte.cc.no_beta.txt	1.01167e-13	Nonalcoholic fatty liver disease	EFO_0003095	377998	4761	373227
dmr612315	rs16996148	chr19	19547663	0.5	dmr612315	8.53246e-18	GCST90054782				rs16996148	21	0.00896787	0.991032	Tc-Naive	Tc-Naive.cc.no_beta.txt	1.15143e-20	Nonalcoholic fatty liver disease	EFO_0003095	377998	4761	373227
dmr940389	rs193759	chr16	11186056	0.000499964	dmr940389	1.02101e-17	GCST90044763				rs193759	16	0.00131738	0.990681	Tc-Mem	Tc-Mem.cc.no_beta.txt	6.634e-11	Eczema	HP_0000964	400449	20016	380433
dmr748489	rs73995038	chr2	231995613	0.3835	dmr748489	3.66706e-08	GCST90278664	-23.331	1	2.14837e-120	rs73995038	26	0.00131988	0.99056	Th-Naive	Th-Naive.cc.with_beta.txt		Height	EFO_0004339	257671	1397	209321
dmr1211569	rs58542926	chr19	19268740	0.5	dmr1211569	2.48731e-07	GCST90054782				rs58542926	2	0.000143993	0.990422	Tc-Mem	Tc-Mem.cc.no_beta.txt	3.95806e-24	Nonalcoholic fatty liver disease	EFO_0003095	377998	4761	373227
dmr1123908	rs3132685	chr6	29978172	0.5	dmr1123908	5.94797e-08	GCST90011871				rs3132685	106	0.00524423	0.990369	Th-Naive	Th-Naive.cc.no_beta.txt	8.58e-81	Addison's disease	Orphanet_101960	5320	1223	4097
dmr799342	rs6808249	chr3	112930138	0.0785	dmr799342	4.95129e-15	GCST90044763				rs6808249	6	0.00503951	0.990109	Th-Mem	Th-Mem.cc.no_beta.txt	4.981e-09	Eczema	HP_0000964	400449	20016	380433
dmr60831	rs11102689	chr1	113874412	0.368	dmr60831	9.98801e-10	GCST90011871				rs11102689	6	0.005783	0.989771	Th-Naive	Th-Naive.cc.no_beta.txt	1.753e-09	Addison's disease	Orphanet_101960	5320	1223	4097
dmr829375	rs12170274	chr22	43963849	0.5	dmr829375	4.78185e-08	GCST90054782				rs12170274	4	0.00258687	0.989517	Tc-Naive	Tc-Naive.cc.no_beta.txt	8.374e-18	Nonalcoholic fatty liver disease	EFO_0003095	377998	4761	373227
dmr316446	rs2393775	chr12	120986771	0.498	dmr316446	3.58137e-08	GCST90128518				rs2393775	31	0.00619372	0.98943	Tc-Naive	Tc-Naive.cc.no_beta.txt	1.31798e-23	Gallstone disease	EFO_0004210	550437	43639	506798
dmr2244587	rs3132971	chr6	32262479	0.5	dmr2244587	1.21916e-07	GCST90011871				rs3132971	200	0.00416412	0.989399	Tc-Mem	Tc-Mem.cc.no_beta.txt	9.687e-155	Addison's disease	Orphanet_101960	5320	1223	4097
dmr1305267	rs147322283	chr2	43863131	0.5	dmr1305267	2.40497e-07	GCST90128518				rs147322283	2	0.0010067	0.989339	Tc-Mem	Tc-Mem.cc.no_beta.txt	4.03434e-11	Gallstone disease	EFO_0004210	550437	43639	506798
dmr833265	rs9626058	chr22	43947472	0.5	dmr833265	8.94653e-09	GCST90054782				rs9626058	20	0.00838187	0.989061	Th-Naive	Th-Naive.cc.no_beta.txt	3.87287e-17	Nonalcoholic fatty liver disease	EFO_0003095	377998	4761	373227
dmr595425	rs187835888	chr2	43510741	0.5	dmr595425	1.87691e-07	GCST90128518				rs187835888	9	0.0031194	0.988458	Monocyte	Monocyte.cc.no_beta.txt	3.96887e-16	Gallstone disease	EFO_0004210	550437	43639	506798
dmr129863	rs7894565	chr10	21583984	0.5	dmr129863	1.25353e-09	GCST90128518				rs7894565	15	0.00998738	0.988372	Tc-Naive	Tc-Naive.cc.no_beta.txt	1.14474e-09	Gallstone disease	EFO_0004210	550437	43639	506798
dmr1212572	rs73004962	chr19	19602260	0.5	dmr1212572	1.18505e-12	GCST90054782				rs73004962	21	0.0117034	0.988272	Tc-Mem	Tc-Mem.cc.no_beta.txt	8.67641e-21	Nonalcoholic fatty liver disease	EFO_0003095	377998	4761	373227
dmr812384	rs1800520	chr21	44290023	0.499	dmr812384	5.22043e-10	GCST90011871				rs1800520	4	0.00876248	0.988058	Th-Naive	Th-Naive.cc.no_beta.txt	1.463e-14	Addison's disease	Orphanet_101960	5320	1223	4097
dmr824009	rs2413432	chr22	36909465	0.5	dmr824009	1.77492e-11	GCST90044763				rs2413432	9	0.0113318	0.987982	Tc-Naive	Tc-Naive.cc.no_beta.txt	5.163e-09	Eczema	HP_0000964	400449	20016	380433
dmr1213410	rs2238675	chr19	19225799	0.5	dmr1213410	2.63368e-07	GCST90054782				rs2238675	2	0.00112198	0.987859	Tc-Mem	Tc-Mem.cc.no_beta.txt	3.23646e-10	Nonalcoholic fatty liver disease	EFO_0003095	377998	4761	373227
dmr1211369	rs57962361	chr19	19314216	0.4975	dmr1211369	8.13918e-08	GCST90054782				rs57962361	2	0.00199116	0.987574	Tc-Mem	Tc-Mem.cc.no_beta.txt	5.48961e-15	Nonalcoholic fatty liver disease	EFO_0003095	377998	4761	373227
dmr629099	rs10426277	chr19	47850904	0.5	dmr629099	1.92489e-08	GCST90128518				rs10426277	7	0.00389874	0.987421	Tc-Naive	Tc-Naive.cc.no_beta.txt	1.79821e-26	Gallstone disease	EFO_0004210	550437	43639	506798
dmr637432	rs2393775	chr12	120986771	0.498	dmr637432	6.05213e-08	GCST90128518				rs2393775	34	0.00700623	0.987312	Tc-Mem	Tc-Mem.cc.no_beta.txt	1.31798e-23	Gallstone disease	EFO_0004210	550437	43639	506798
dmr1124650	rs2922994	chr6	31368124	0.5	dmr1124650	1.07148e-11	GCST90011871				rs2922994	158	0.0127726	0.987022	Th-Naive	Th-Naive.cc.no_beta.txt	6.108e-108	Addison's disease	Orphanet_101960	5320	1223	4097
dmr552376	rs28720066	chr19	19461411	0.5	dmr552376	1.40357e-12	GCST90054782				rs28720066	49	0.0130108	0.986958	Th-Mem	Th-Mem.cc.no_beta.txt	1.1302e-14	Nonalcoholic fatty liver disease	EFO_0003095	377998	4761	373227
dmr828559	rs12170274	chr22	43963849	0.5	dmr828559	4.51014e-08	GCST90054782				rs12170274	6	0.00446203	0.986772	Tc-Naive	Tc-Naive.cc.no_beta.txt	8.374e-18	Nonalcoholic fatty liver disease	EFO_0003095	377998	4761	373227
dmr2238260	rs6931120	chr6	25925406	0.43	dmr2238260	1.47455e-12	GCST90011871				rs6931120	19	0.0131934	0.986756	Tc-Mem	Tc-Mem.cc.no_beta.txt	2.703e-34	Addison's disease	Orphanet_101960	5320	1223	4097
dmr1646393	rs9626061	chr22	43948992	0.5	dmr1646393	3.71856e-09	GCST90054782				rs9626061	9	0.0108386	0.986721	Tc-Mem	Tc-Mem.cc.no_beta.txt	2.018e-17	Nonalcoholic fatty liver disease	EFO_0003095	377998	4761	373227
dmr909798	rs149830588	chr3	149499513	0.5	dmr909798	6.16218e-11	GCST90128518				rs149830588	10	0.0128809	0.986216	Th-Naive	Th-Naive.cc.no_beta.txt	4.4052e-17	Gallstone disease	EFO_0004210	550437	43639	506798
dmr1765898	rs9868053	chr3	112929141	0.0785	dmr1765898	2.58623e-14	GCST90044763				rs9868053	6	0.004827	0.986212	Tc-Mem	Tc-Mem.cc.no_beta.txt	4.011e-09	Eczema	HP_0000964	400449	20016	380433
dmr2243080	rs2299851	chr6	31750825	0.5	dmr2243080	9.69722e-09	GCST90011871				rs2299851	113	0.00909157	0.985379	Tc-Mem	Tc-Mem.cc.no_beta.txt	4.585e-16	Addison's disease	Orphanet_101960	5320	1223	4097
dmr632641	rs2637121	chr19	47892009	0.5	dmr632641	1.37372e-07	GCST90128518				rs2637121	26	0.0012618	0.985225	Th-Naive	Th-Naive.cc.no_beta.txt	2.92001e-37	Gallstone disease	EFO_0004210	550437	43639	506798
dmr1645732	rs12170274	chr22	43963849	0.5	dmr1645732	1.08325e-07	GCST90054782				rs12170274	4	0.00254615	0.985197	Tc-Mem	Tc-Mem.cc.no_beta.txt	8.374e-18	Nonalcoholic fatty liver disease	EFO_0003095	377998	4761	373227
dmr1001793	rs10946936	chr6	27535114	0.5	dmr1001793	2.91068e-08	GCST90011871				rs10946936	33	0.00837454	0.985136	Th-Mem	Th-Mem.cc.no_beta.txt	1.956e-25	Addison's disease	Orphanet_101960	5320	1223	4097
dmr1117927	rs9268158	chr6	32301680	0.5	dmr1117927	1.11349e-07	GCST90011871				rs9268158	91	0.00807245	0.984937	Tc-Naive	Tc-Naive.cc.no_beta.txt	2.204e-92	Addison's disease	Orphanet_101960	5320	1223	4097
dmr829646	rs12170274	chr22	43963849	0.5	dmr829646	7.64696e-08	GCST90054782				rs12170274	8	0.00535954	0.983875	Tc-Naive	Tc-Naive.cc.no_beta.txt	8.374e-18	Nonalcoholic fatty liver disease	EFO_0003095	377998	4761	373227
dmr2384666	rs3750037	chr7	6447662	0.5	dmr2384666	6.83454e-07	GCST90128518				rs3750037	1	0	0.983845	Tc-Mem	Tc-Mem.cc.no_beta.txt	2.49827e-09	Gallstone disease	EFO_0004210	550437	43639	506798
dmr1118034	rs9267531	chr6	31668965	0.5	dmr1118034	2.53743e-07	GCST90011871				rs9267531	277	0.00676565	0.983764	Tc-Naive	Tc-Naive.cc.no_beta.txt	2.5e-152	Addison's disease	Orphanet_101960	5320	1223	4097
dmr926787	rs11715716	chr3	188370852	0.5	dmr926787	6.54471e-13	GCST90011871				rs11715716	27	0.0173314	0.982624	Th-Naive	Th-Naive.cc.no_beta.txt	1.226e-10	Addison's disease	Orphanet_101960	5320	1223	4097
dmr1213386	rs58542926	chr19	19268740	0.5	dmr1213386	8.45337e-07	GCST90054782				rs58542926	3	0.000232696	0.981807	Tc-Mem	Tc-Mem.cc.no_beta.txt	3.95806e-24	Nonalcoholic fatty liver disease	EFO_0003095	377998	4761	373227
dmr2310926	rs79626986	chr6	104971411	0.5	dmr2310926	8.62699e-07	GCST90128518				rs79626986	1	0	0.981786	Tc-Mem	Tc-Mem.cc.no_beta.txt	2.14568e-09	Gallstone disease	EFO_0004210	550437	43639	506798
dmr2243958	rs397081	chr6	32224840	0.5	dmr2243958	1.75765e-07	GCST90011871				rs397081	54	0.00345943	0.981708	Tc-Mem	Tc-Mem.cc.no_beta.txt	2.404e-14	Addison's disease	Orphanet_101960	5320	1223	4097
dmr2241514	rs3094693	chr6	30451189	0.5	dmr2241514	7.51773e-07	GCST90011871				rs3094693	10	0.00163938	0.981493	Tc-Mem	Tc-Mem.cc.no_beta.txt	1.243e-76	Addison's disease	Orphanet_101960	5320	1223	4097
dmr903943	rs73867360	chr3	149501825	0.5	dmr903943	4.24371e-09	GCST90128518				rs73867360	9	0.0118659	0.98115	Tc-Naive	Tc-Naive.cc.no_beta.txt	5.76689e-17	Gallstone disease	EFO_0004210	550437	43639	506798
dmr616339	rs58847337	chr19	19615213	0.498	dmr616339	1.05363e-07	GCST90054782				rs58847337	15	0.00697807	0.980949	Th-Naive	Th-Naive.cc.no_beta.txt	1.40547e-20	Nonalcoholic fatty liver disease	EFO_0003095	377998	4761	373227
dmr1117448	rs3130923	chr6	31494358	0.5	dmr1117448	7.82942e-07	GCST90011871				rs3130923	115	0.00201892	0.980758	Tc-Naive	Tc-Naive.cc.no_beta.txt	7.987e-128	Addison's disease	Orphanet_101960	5320	1223	4097
dmr1126998	rs16869660	chr6	33885864	0.5	dmr1126998	3.12423e-07	GCST90011871				rs16869660	5	0.00333787	0.980526	Th-Naive	Th-Naive.cc.no_beta.txt	4.592e-25	Addison's disease	Orphanet_101960	5320	1223	4097
dmr1703248	rs17279437	chr3	45772602	0.5	dmr1703248	9.60764e-07	GCST90077589				rs17279437	1	0	0.979652	Tc-Mem	Tc-Mem.cc.no_beta.txt	3.74243e-08	Comparative body size at age 10 - Plumper (UKB data field 1687)	EFO_0009819	423612	68629	354983
dmr742344	rs2413432	chr22	36909465	0.5	dmr742344	3.35111e-09	GCST90044763				rs2413432	9	0.0110812	0.978772	Th-Mem	Th-Mem.cc.no_beta.txt	5.163e-09	Eczema	HP_0000964	400449	20016	380433
dmr1144106	rs10944479	chr6	90170674	0.5	dmr1144106	4.66245e-08	GCST90011871				rs10944479	3	0.00367772	0.978332	Tc-Naive	Tc-Naive.cc.no_beta.txt	3.003e-24	Addison's disease	Orphanet_101960	5320	1223	4097
dmr284384	rs9738226	chr12	120985856	0.494	dmr284384	2.03857e-07	GCST90128518				rs9738226	31	0.00665901	0.978172	Th-Mem	Th-Mem.cc.no_beta.txt	1.45066e-23	Gallstone disease	EFO_0004210	550437	43639	506798
dmr1196338	rs3750037	chr7	6447662	0.5	dmr1196338	1.25325e-06	GCST90128518				rs3750037	1	0	0.977827	Th-Naive	Th-Naive.cc.no_beta.txt	2.49827e-09	Gallstone disease	EFO_0004210	550437	43639	506798
dmr60462	rs6691989	chr1	152429907	0.5	dmr60462	1.89542e-08	GCST90044763				rs6691989	58	0.0171877	0.977559	Th-Mem	Th-Mem.cc.no_beta.txt	5.529e-13	Eczema	HP_0000964	400449	20016	380433
dmr1121639	rs36162392	chr6	26568907	0.5	dmr1121639	1.0486e-06	GCST90011871				rs36162392	88	0.00250823	0.977437	Th-Naive	Th-Naive.cc.no_beta.txt	2.08e-49	Addison's disease	Orphanet_101960	5320	1223	4097
dmr1004565	rs2233973	chr6	31112322	0.5	dmr1004565	2.24724e-09	GCST90044763				rs2233973	7	0.0140102	0.976664	Th-Mem	Th-Mem.cc.no_beta.txt	2.562e-10	Eczema	HP_0000964	400449	20016	380433
dmr1123293	rs3131055	chr6	30793710	0.5	dmr1123293	3.29688e-08	GCST90011871				rs3131055	124	0.0184189	0.976631	Th-Naive	Th-Naive.cc.no_beta.txt	1.057e-92	Addison's disease	Orphanet_101960	5320	1223	4097
dmr748219	rs4973510	chr2	232233031	0.5	dmr748219	4.14629e-12	GCST90278664	-20.0777	1	1.15585e-89	rs4973510	16	0.0188834	0.97558	Th-Naive	Th-Naive.cc.with_beta.txt		Height	EFO_0004339	257671	1397	209321
dmr1243685	rs2637121	chr19	47892009	0.5	dmr1243685	1.53375e-06	GCST90128518				rs2637121	1	0	0.975497	Tc-Mem	Tc-Mem.cc.no_beta.txt	2.92001e-37	Gallstone disease	EFO_0004210	550437	43639	506798
dmr905833	rs57345461	chr3	141407983	0.4325	dmr905833	9.27932e-07	GCST90278664	25.387	1	3.50737e-142	rs57345461	11	0.0013258	0.975132	Th-Naive	Th-Naive.cc.with_beta.txt		Height	EFO_0004339	257671	1397	209321
dmr67040	rs12144049	chr1	152468434	0.5	dmr67040	8.00304e-07	GCST90044763				rs12144049	57	0.00769112	0.974985	Th-Naive	Th-Naive.cc.no_beta.txt	2.345e-44	Eczema	HP_0000964	400449	20016	380433
dmr552277	rs16996185	chr19	19609979	0.5	dmr552277	1.08144e-07	GCST90054782				rs16996185	47	0.014864	0.974965	Th-Mem	Th-Mem.cc.no_beta.txt	1.28867e-20	Nonalcoholic fatty liver disease	EFO_0003095	377998	4761	373227
dmr572319	rs60605964	chr18	23180579	0.5	dmr572319	2.89281e-11	GCST90278664	-19.8067	1	2.60524e-87	rs60605964	124	0.0180356	0.974929	Th-Naive	Th-Naive.cc.with_beta.txt		Height	EFO_0004339	257671	1397	209321
dmr1123778	rs3130661	chr6	30740918	0.5	dmr1123778	8.35107e-08	GCST90011871				rs3130661	57	0.0151136	0.974848	Th-Naive	Th-Naive.cc.no_beta.txt	3.781e-97	Addison's disease	Orphanet_101960	5320	1223	4097
dmr318486	rs7970695	chr12	120985573	0.5	dmr318486	1.93976e-07	GCST90128518				rs7970695	26	0.00633534	0.974454	Th-Naive	Th-Naive.cc.no_beta.txt	1.937e-23	Gallstone disease	EFO_0004210	550437	43639	506798
dmr284368	rs2257764	chr12	121008643	0.5	dmr284368	6.02804e-08	GCST90128518				rs2257764	30	0.0126726	0.974395	Th-Mem	Th-Mem.cc.no_beta.txt	7.16232e-19	Gallstone disease	EFO_0004210	550437	43639	506798
dmr669739	rs73995038	chr2	231995613	0.3835	dmr669739	1.5756e-07	GCST90278664	-23.331	1	2.14837e-120	rs73995038	6	0.00333476	0.973923	Th-Mem	Th-Mem.cc.with_beta.txt		Height	EFO_0004339	257671	1397	209321
dmr1211920	rs58542926	chr19	19268740	0.5	dmr1211920	1.65799e-06	GCST90054782				rs58542926	2	0.000590346	0.973912	Tc-Mem	Tc-Mem.cc.no_beta.txt	3.95806e-24	Nonalcoholic fatty liver disease	EFO_0003095	377998	4761	373227
dmr1116924	rs34467061	chr6	31201798	0.4995	dmr1116924	8.06798e-07	GCST90011871				rs34467061	55	0.00474808	0.973792	Tc-Naive	Tc-Naive.cc.no_beta.txt	2.382e-28	Addison's disease	Orphanet_101960	5320	1223	4097
dmr2245616	rs56934772	chr6	33077922	0.5	dmr2245616	6.72936e-10	GCST90011871				rs56934772	371	0.0254521	0.973428	Tc-Mem	Tc-Mem.cc.no_beta.txt	8.856e-43	Addison's disease	Orphanet_101960	5320	1223	4097
dmr1304098	rs11783515	chr8	58407830	0.5	dmr1304098	2.38667e-08	GCST90128518				rs11783515	77	0.0195378	0.973341	Th-Naive	Th-Naive.cc.no_beta.txt	1.9207e-27	Gallstone disease	EFO_0004210	550437	43639	506798
dmr829707	rs12168183	chr22	43970255	0.4805	dmr829707	1.89724e-07	GCST90054782				rs12168183	10	0.00606028	0.972565	Tc-Naive	Tc-Naive.cc.no_beta.txt	1.94363e-17	Nonalcoholic fatty liver disease	EFO_0003095	377998	4761	373227
dmr1109666	rs4716167	chr6	17627359	0.5	dmr1109666	9.8043e-09	GCST90128518				rs4716167	17	0.0150746	0.972105	Tc-Naive	Tc-Naive.cc.no_beta.txt	6.11559e-10	Gallstone disease	EFO_0004210	550437	43639	506798
dmr1295927	rs4738684	chr8	58480714	0.00450003	dmr1295927	6.02611e-13	GCST90128518				rs4738684	57	0.0271536	0.972043	Tc-Naive	Tc-Naive.cc.no_beta.txt	1.27154e-28	Gallstone disease	EFO_0004210	550437	43639	506798
dmr1121361	rs9358939	chr6	26416559	0.5	dmr1121361	6.13923e-07	GCST90011871				rs9358939	20	0.00619478	0.971774	Th-Naive	Th-Naive.cc.no_beta.txt	8.615e-37	Addison's disease	Orphanet_101960	5320	1223	4097
dmr1211345	rs58542926	chr19	19268740	0.5	dmr1211345	2.10155e-06	GCST90054782				rs58542926	2	0.000100398	0.971064	Tc-Mem	Tc-Mem.cc.no_beta.txt	3.95806e-24	Nonalcoholic fatty liver disease	EFO_0003095	377998	4761	373227
dmr2466575	rs31676	chr7	87440564	0.4985	dmr2466575	9.65624e-07	GCST90128518				rs31676	7	0.00377621	0.971006	Tc-Mem	Tc-Mem.cc.no_beta.txt	2.95151e-14	Gallstone disease	EFO_0004210	550437	43639	506798
dmr1187841	rs7008590	chr8	125593089	0.4985	dmr1187841	2.24668e-08	GCST90044763				rs7008590	30	0.0217637	0.970886	Th-Mem	Th-Mem.cc.no_beta.txt	1.28e-12	Eczema	HP_0000964	400449	20016	380433
dmr119334	rs7909519	chr10	6047878	0.4965	dmr119334	1.63739e-06	GCST90044763				rs7909519	5	0.0011299	0.969939	Tc-Naive	Tc-Naive.cc.no_beta.txt	9.107e-15	Eczema	HP_0000964	400449	20016	380433
dmr2602911	rs7018333	chr8	58490011	0.465	dmr2602911	5.31429e-09	GCST90128518				rs7018333	55	0.0238112	0.969715	Tc-Mem	Tc-Mem.cc.no_beta.txt	8.64556e-26	Gallstone disease	EFO_0004210	550437	43639	506798
dmr597955	rs4346434	chr2	43992607	0.5	dmr597955	1.86642e-06	GCST90128518				rs4346434	26	0.0035289	0.969441	Th-Mem	Th-Mem.cc.no_beta.txt	5.48313e-35	Gallstone disease	EFO_0004210	550437	43639	506798
dmr2244174	rs28361024	chr6	31240956	0.5	dmr2244174	8.70491e-09	GCST90044763				rs28361024	5	0.0130518	0.969311	Tc-Mem	Tc-Mem.cc.no_beta.txt	1.987e-11	Eczema	HP_0000964	400449	20016	380433
dmr551778	rs2238675	chr19	19225799	0.5	dmr551778	1.92019e-07	GCST90054782				rs2238675	2	0.0033032	0.969289	Th-Mem	Th-Mem.cc.no_beta.txt	3.23646e-10	Nonalcoholic fatty liver disease	EFO_0003095	377998	4761	373227
dmr616500	rs73004951	chr19	19584419	0.2635	dmr616500	9.1753e-08	GCST90054782				rs73004951	9	0.00220246	0.968855	Th-Naive	Th-Naive.cc.no_beta.txt	6.79897e-22	Nonalcoholic fatty liver disease	EFO_0003095	377998	4761	373227
dmr1067952	rs3750037	chr7	6447662	0.5	dmr1067952	2.44647e-06	GCST90128518				rs3750037	1	0	0.96866	Th-Mem	Th-Mem.cc.no_beta.txt	2.49827e-09	Gallstone disease	EFO_0004210	550437	43639	506798
dmr409782	rs9625965	chr22	43942169	0.5	dmr409782	2.76499e-07	GCST90054782				rs9625965	6	0.00229794	0.968333	B-Mem	B-Mem.cc.no_beta.txt	1.20344e-17	Nonalcoholic fatty liver disease	EFO_0003095	377998	4761	373227
dmr926810	rs11715716	chr3	188370852	0.5	dmr926810	4.41521e-08	GCST90011871				rs11715716	28	0.0180024	0.96734	Th-Naive	Th-Naive.cc.no_beta.txt	1.226e-10	Addison's disease	Orphanet_101960	5320	1223	4097
dmr1122707	rs1555244	chr6	29369324	0.1045	dmr1122707	8.98975e-12	GCST90011871				rs1555244	380	0.025835	0.966365	Th-Naive	Th-Naive.cc.no_beta.txt	1.869e-32	Addison's disease	Orphanet_101960	5320	1223	4097
dmr1212812	rs150824230	chr19	19559801	0.4955	dmr1212812	1.59839e-06	GCST90054782				rs150824230	2	0.000350145	0.966355	Tc-Mem	Tc-Mem.cc.no_beta.txt	3.82254e-20	Nonalcoholic fatty liver disease	EFO_0003095	377998	4761	373227
dmr743917	rs73995038	chr2	231995613	0.3835	dmr743917	7.57021e-07	GCST90278664	-23.331	1	2.14837e-120	rs73995038	5	0.00156526	0.96627	Tc-Naive	Tc-Naive.cc.with_beta.txt		Height	EFO_0004339	257671	1397	209321
dmr533182	rs17138478	chr17	37713312	0.495	dmr533182	2.94577e-06	GCST90128518				rs17138478	1	0	0.965683	Th-Naive	Th-Naive.cc.no_beta.txt	2.04661e-11	Gallstone disease	EFO_0004210	550437	43639	506798
dmr1116335	rs2023472	chr6	30108087	0.466	dmr1116335	2.90507e-06	GCST90011871				rs2023472	14	0.000292886	0.965214	Tc-Naive	Tc-Naive.cc.no_beta.txt	3.076e-49	Addison's disease	Orphanet_101960	5320	1223	4097
dmr552516	rs17216588	chr19	19553268	0.5	dmr552516	2.35092e-10	GCST90054782				rs17216588	4	0.0283732	0.965018	Th-Mem	Th-Mem.cc.no_beta.txt	9.58183e-20	Nonalcoholic fatty liver disease	EFO_0003095	377998	4761	373227
dmr1304170	rs61538998	chr2	43717757	0.5	dmr1304170	3.12858e-06	GCST90128518				rs61538998	1	0	0.964618	Tc-Mem	Tc-Mem.cc.no_beta.txt	7.47058e-15	Gallstone disease	EFO_0004210	550437	43639	506798
dmr1003791	rs361525	chr6	31575324	0.5	dmr1003791	1.71269e-08	GCST90044763				rs361525	15	0.0148066	0.964338	Th-Mem	Th-Mem.cc.no_beta.txt	2.051e-09	Eczema	HP_0000964	400449	20016	380433
dmr789355	rs2257885	chr20	63702868	0.5	dmr789355	1.10457e-09	GCST90044763				rs2257885	55	0.0342153	0.964053	Tc-Naive	Tc-Naive.cc.no_beta.txt	3.125e-17	Eczema	HP_0000964	400449	20016	380433
dmr1040852	rs10213865	chr5	35857748	0.4995	dmr1040852	1.50238e-08	GCST90044763				rs10213865	41	0.0243776	0.963898	Th-Naive	Th-Naive.cc.no_beta.txt	3.407e-11	Eczema	HP_0000964	400449	20016	380433
dmr66834	rs12089980	chr1	152459455	0.4965	dmr66834	3.15516e-06	GCST90044763				rs12089980	3	5.68479e-05	0.963854	Tc-Naive	Tc-Naive.cc.no_beta.txt	1.342e-35	Eczema	HP_0000964	400449	20016	380433
dmr748423	rs73995036	chr2	231987150	0.372	dmr748423	6.86666e-08	GCST90278664	-22.293	1	4.32137e-110	rs73995036	26	0.00655776	0.963739	Th-Naive	Th-Naive.cc.with_beta.txt		Height	EFO_0004339	257671	1397	209321
dmr995232	rs716473	chr4	150809072	0.47	dmr995232	1.57864e-06	GCST90128518				rs716473	4	0.00246455	0.963667	Tc-Naive	Tc-Naive.cc.no_beta.txt	3.56449e-10	Gallstone disease	EFO_0004210	550437	43639	506798
dmr552197	rs58434384	chr19	19675290	0.5	dmr552197	1.11413e-06	GCST90054782				rs58434384	3	0.00189023	0.963423	Th-Mem	Th-Mem.cc.no_beta.txt	1.78629e-14	Nonalcoholic fatty liver disease	EFO_0003095	377998	4761	373227
dmr120102	rs62626317	chr10	6068962	0.487	dmr120102	2.77607e-07	GCST90044763				rs62626317	7	0.00668861	0.96222	Tc-Naive	Tc-Naive.cc.no_beta.txt	7.175e-12	Eczema	HP_0000964	400449	20016	380433
dmr2237258	rs7750960	chr6	25886989	0.299	dmr2237258	4.92622e-09	GCST90011871				rs7750960	13	0.020748	0.961152	Tc-Mem	Tc-Mem.cc.no_beta.txt	5.639e-33	Addison's disease	Orphanet_101960	5320	1223	4097
dmr1212513	rs73004951	chr19	19584419	0.2635	dmr1212513	8.0484e-07	GCST90054782				rs73004951	7	0.000920052	0.960758	Tc-Mem	Tc-Mem.cc.no_beta.txt	6.79897e-22	Nonalcoholic fatty liver disease	EFO_0003095	377998	4761	373227
dmr613556	rs73004959	chr19	19600330	0.5	dmr613556	6.28053e-07	GCST90054782				rs73004959	12	0.00410522	0.960382	Tc-Naive	Tc-Naive.cc.no_beta.txt	1.38307e-21	Nonalcoholic fatty liver disease	EFO_0003095	377998	4761	373227
dmr197598	rs10896045	chr11	65788053	0.4775	dmr197598	3.12015e-06	GCST90044763				rs10896045	16	0.00201283	0.959734	Monocyte	Monocyte.cc.no_beta.txt	5.783e-14	Eczema	HP_0000964	400449	20016	380433
dmr637424	rs7970695	chr12	120985573	0.5	dmr637424	1.70885e-06	GCST90128518				rs7970695	29	0.00715412	0.959593	Tc-Mem	Tc-Mem.cc.no_beta.txt	1.937e-23	Gallstone disease	EFO_0004210	550437	43639	506798
dmr1646211	rs12168183	chr22	43970255	0.4805	dmr1646211	2.06518e-06	GCST90054782				rs12168183	4	0.00313755	0.958766	Tc-Mem	Tc-Mem.cc.no_beta.txt	1.94363e-17	Nonalcoholic fatty liver disease	EFO_0003095	377998	4761	373227
dmr40671	rs115121314	chr1	152026828	0.5	dmr40671	3.66757e-06	GCST90044763				rs115121314	5	0.0024113	0.958669	NK-cell2	NK-cell2.cc.no_beta.txt	8.634e-27	Eczema	HP_0000964	400449	20016	380433
dmr1645364	rs1986095	chr22	43991228	0.5	dmr1645364	6.81577e-07	GCST90054782				rs1986095	21	0.0121613	0.958518	Tc-Mem	Tc-Mem.cc.no_beta.txt	6.17568e-25	Nonalcoholic fatty liver disease	EFO_0003095	377998	4761	373227
dmr662369	rs4550712	chr2	43904952	0.4995	dmr662369	4.38207e-06	GCST90128518				rs4550712	1	0	0.957987	Tc-Naive	Tc-Naive.cc.no_beta.txt	1.87864e-11	Gallstone disease	EFO_0004210	550437	43639	506798
dmr1304038	rs13277801	chr8	58440975	0.5	dmr1304038	6.61569e-07	GCST90128518				rs13277801	31	0.0158012	0.957676	Th-Naive	Th-Naive.cc.no_beta.txt	1.71213e-29	Gallstone disease	EFO_0004210	550437	43639	506798
dmr2238261	rs34525648	chr6	25914625	0.407	dmr2238261	4.22784e-12	GCST90011871				rs34525648	22	0.0422519	0.957469	Tc-Mem	Tc-Mem.cc.no_beta.txt	6.809e-34	Addison's disease	Orphanet_101960	5320	1223	4097
dmr1150363	rs79626986	chr6	104971411	0.5	dmr1150363	4.47841e-06	GCST90128518				rs79626986	1	0	0.957395	Tc-Naive	Tc-Naive.cc.no_beta.txt	2.14568e-09	Gallstone disease	EFO_0004210	550437	43639	506798
dmr1162014	rs139711577	chr8	56181189	0.5	dmr1162014	3.89807e-11	GCST90278664	-17.5673	1	4.38843e-69	rs139711577	18	0.0100596	0.957107	Th-Mem	Th-Mem.cc.with_beta.txt		Height	EFO_0004339	257671	1397	209321
dmr2243955	rs3130658	chr6	30733315	0.5	dmr2243955	5.95903e-08	GCST90011871				rs3130658	41	0.0283747	0.956951	Tc-Mem	Tc-Mem.cc.no_beta.txt	3.798e-96	Addison's disease	Orphanet_101960	5320	1223	4097
dmr2384738	rs3750037	chr7	6447662	0.5	dmr2384738	4.58093e-06	GCST90128518				rs3750037	1	0	0.956825	Tc-Mem	Tc-Mem.cc.no_beta.txt	2.49827e-09	Gallstone disease	EFO_0004210	550437	43639	506798
dmr2154808	rs2069757	chr5	132662721	0.5	dmr2154808	3.34136e-06	GCST90044763				rs2069757	2	0.000242888	0.956664	Tc-Mem	Tc-Mem.cc.no_beta.txt	1.905e-10	Eczema	HP_0000964	400449	20016	380433
dmr665976	rs75279593	chr2	43857896	0.477	dmr665976	4.59765e-06	GCST90128518				rs75279593	3	0.000107664	0.956646	Th-Naive	Th-Naive.cc.no_beta.txt	4.80769e-28	Gallstone disease	EFO_0004210	550437	43639	506798
dmr318493	rs2393791	chr12	120986153	0.5	dmr318493	2.27049e-06	GCST90128518				rs2393791	25	0.00599677	0.956531	Th-Naive	Th-Naive.cc.no_beta.txt	1.38465e-23	Gallstone disease	EFO_0004210	550437	43639	506798
dmr67036	rs10788840	chr1	152468343	0.5	dmr67036	2.56668e-09	GCST90044763				rs10788840	58	0.0391954	0.95653	Th-Naive	Th-Naive.cc.no_beta.txt	2.715e-12	Eczema	HP_0000964	400449	20016	380433
dmr1187839	rs6986305	chr8	125595715	0.5	dmr1187839	7.45191e-12	GCST90044763				rs6986305	30	0.0441122	0.95557	Th-Mem	Th-Mem.cc.no_beta.txt	4.31e-12	Eczema	HP_0000964	400449	20016	380433
dmr284379	rs2393775	chr12	120986771	0.498	dmr284379	1.97615e-06	GCST90128518				rs2393775	30	0.0086188	0.955418	Th-Mem	Th-Mem.cc.no_beta.txt	1.31798e-23	Gallstone disease	EFO_0004210	550437	43639	506798
dmr262425	rs4913428	chr12	68244448	0.5	dmr262425	1.77784e-07	GCST90044763				rs4913428	18	0.0187556	0.95514	Th-Mem	Th-Mem.cc.no_beta.txt	3.705e-11	Eczema	HP_0000964	400449	20016	380433
dmr565760	rs10426277	chr19	47850904	0.5	dmr565760	9.20976e-07	GCST90128518				rs10426277	6	0.00249216	0.955107	Monocyte	Monocyte.cc.no_beta.txt	1.79821e-26	Gallstone disease	EFO_0004210	550437	43639	506798
dmr1271770	rs13280055	chr8	11664844	0.5	dmr1271770	8.49079e-07	GCST90128518				rs13280055	3	0.00150369	0.954423	Tc-Naive	Tc-Naive.cc.no_beta.txt	2.18649e-11	Gallstone disease	EFO_0004210	550437	43639	506798
dmr615725	rs17032467	chr12	102374762	0.5	dmr615725	5.22427e-07	GCST90278664	-20.5736	1	4.72898e-94	rs17032467	5	0.00250037	0.954089	Tc-Mem	Tc-Mem.cc.with_beta.txt		Height	EFO_0004339	257671	1397	209321
dmr288720	rs72648137	chr12	56241043	0.2555	dmr288720	1.26461e-07	GCST90278664	-32.497	1	1.17495e-231	rs72648137	5	0.00413538	0.953859	Th-Naive	Th-Naive.cc.with_beta.txt		Height	EFO_0004339	257671	1397	209321
dmr134065	rs12089980	chr1	152459455	0.4965	dmr134065	5.13566e-06	GCST90044763				rs12089980	2	6.93129e-05	0.95373	Tc-Mem	Tc-Mem.cc.no_beta.txt	1.342e-35	Eczema	HP_0000964	400449	20016	380433
dmr1123824	rs9266066	chr6	31351748	0.5	dmr1123824	1.44238e-08	GCST90011871				rs9266066	191	0.0302631	0.953334	Th-Naive	Th-Naive.cc.no_beta.txt	1.133e-107	Addison's disease	Orphanet_101960	5320	1223	4097
dmr203361	rs4603323	chr11	69992189	0.5	dmr203361	4.8833e-10	GCST90128518				rs4603323	20	0.0454052	0.953266	Th-Mem	Th-Mem.cc.no_beta.txt	3.29223e-11	Gallstone disease	EFO_0004210	550437	43639	506798
dmr449574	rs72931793	chr11	69988021	0.5	dmr449574	7.08229e-08	GCST90128518				rs72931793	21	0.034665	0.952909	Tc-Mem	Tc-Mem.cc.no_beta.txt	2.75725e-11	Gallstone disease	EFO_0004210	550437	43639	506798
dmr1212515	rs73004951	chr19	19584419	0.2635	dmr1212515	5.93346e-07	GCST90054782				rs73004951	6	0.00178195	0.952851	Tc-Mem	Tc-Mem.cc.no_beta.txt	6.79897e-22	Nonalcoholic fatty liver disease	EFO_0003095	377998	4761	373227
dmr1034119	rs10213865	chr5	35857748	0.4995	dmr1034119	6.07133e-08	GCST90044763				rs10213865	41	0.0241173	0.952833	Tc-Naive	Tc-Naive.cc.no_beta.txt	3.407e-11	Eczema	HP_0000964	400449	20016	380433
dmr2666441	rs6986305	chr8	125595715	0.5	dmr2666441	1.18551e-09	GCST90044763				rs6986305	30	0.0440067	0.952227	Tc-Mem	Tc-Mem.cc.no_beta.txt	4.31e-12	Eczema	HP_0000964	400449	20016	380433
dmr662233	rs138958276	chr2	43815648	0.5	dmr662233	5.84346e-06	GCST90128518				rs138958276	4	0.000208366	0.951209	Tc-Naive	Tc-Naive.cc.no_beta.txt	1.65627e-81	Gallstone disease	EFO_0004210	550437	43639	506798
dmr456644	rs6592645	chr11	76559961	0.5	dmr456644	5.5001e-06	GCST90044763				rs6592645	2	0.000934581	0.950891	Tc-Mem	Tc-Mem.cc.no_beta.txt	4.409e-17	Eczema	HP_0000964	400449	20016	380433
dmr2241059	rs1611695	chr6	29859555	0.5	dmr2241059	1.30839e-07	GCST90011871				rs1611695	258	0.0238879	0.950879	Tc-Mem	Tc-Mem.cc.no_beta.txt	8.758e-44	Addison's disease	Orphanet_101960	5320	1223	4097
dmr1323817	rs6980895	chr8	125594965	0.499	dmr1323817	1.06074e-10	GCST90044763				rs6980895	30	0.0484783	0.95057	Tc-Naive	Tc-Naive.cc.no_beta.txt	1.16e-11	Eczema	HP_0000964	400449	20016	380433
dmr633378	rs10426277	chr19	47850904	0.5	dmr633378	6.31491e-07	GCST90128518				rs10426277	6	0.00321676	0.950288	Th-Naive	Th-Naive.cc.no_beta.txt	1.79821e-26	Gallstone disease	EFO_0004210	550437	43639	506798
dmr2242330	rs9263718	chr6	31128784	0.5	dmr2242330	2.64636e-07	GCST90011871				rs9263718	67	0.0237635	0.949822	Tc-Mem	Tc-Mem.cc.no_beta.txt	5.449e-16	Addison's disease	Orphanet_101960	5320	1223	4097
dmr1332338	rs6980895	chr8	125594965	0.499	dmr1332338	2.06347e-10	GCST90044763				rs6980895	30	0.0480593	0.949821	Th-Naive	Th-Naive.cc.no_beta.txt	1.16e-11	Eczema	HP_0000964	400449	20016	380433
dmr2242467	rs1264347	chr6	30830920	0.5	dmr2242467	6.06408e-06	GCST90011871				rs1264347	14	0.000812802	0.949719	Tc-Mem	Tc-Mem.cc.no_beta.txt	3.013e-87	Addison's disease	Orphanet_101960	5320	1223	4097
dmr422504	rs7195277	chr16	11537435	0.5	dmr422504	2.25985e-08	GCST90128518				rs7195277	36	0.040067	0.949508	Th-Mem	Th-Mem.cc.no_beta.txt	1.22121e-09	Gallstone disease	EFO_0004210	550437	43639	506798
dmr1124872	rs28367682	chr6	31301933	0.2535	dmr1124872	8.71319e-08	GCST90011871				rs28367682	186	0.0316019	0.948919	Th-Naive	Th-Naive.cc.no_beta.txt	1.256e-10	Addison's disease	Orphanet_101960	5320	1223	4097
dmr469814	rs35441874	chr16	11119164	0.5	dmr469814	4.47008e-07	GCST90044763				rs35441874	40	0.0140982	0.948918	Tc-Naive	Tc-Naive.cc.no_beta.txt	2.675e-12	Eczema	HP_0000964	400449	20016	380433
dmr830023	rs6780858	chr3	188414322	0.4955	dmr830023	6.29154e-09	GCST90011871				rs6780858	29	0.0333042	0.948865	Th-Mem	Th-Mem.cc.no_beta.txt	5.642e-09	Addison's disease	Orphanet_101960	5320	1223	4097
dmr633156	rs3933489	chr19	47840933	0.5	dmr633156	1.2519e-07	GCST90128518				rs3933489	34	0.0293555	0.948683	Th-Naive	Th-Naive.cc.no_beta.txt	4.69208e-14	Gallstone disease	EFO_0004210	550437	43639	506798
dmr512994	rs9960714	chr18	23180415	0.5	dmr512994	4.85208e-11	GCST90278664	-18.7355	1	2.5419e-78	rs9960714	86	0.0351062	0.948652	Th-Mem	Th-Mem.cc.with_beta.txt		Height	EFO_0004339	257671	1397	209321
dmr940632	rs34306440	chr16	11121178	0.5	dmr940632	5.80227e-07	GCST90044763				rs34306440	16	0.0040803	0.948536	Tc-Mem	Tc-Mem.cc.no_beta.txt	1.064e-12	Eczema	HP_0000964	400449	20016	380433
dmr572244	rs9960714	chr18	23180415	0.5	dmr572244	1.56276e-09	GCST90278664	-18.7355	1	2.5419e-78	rs9960714	38	0.0211824	0.948517	Th-Naive	Th-Naive.cc.with_beta.txt		Height	EFO_0004339	257671	1397	209321
dmr789471	rs6122154	chr20	63727993	0.4995	dmr789471	5.03719e-12	GCST90044763				rs6122154	47	0.051541	0.948316	Tc-Naive	Tc-Naive.cc.no_beta.txt	5.044e-16	Eczema	HP_0000964	400449	20016	380433
dmr1003780	rs9263572	chr6	31101972	0.5	dmr1003780	1.76537e-09	GCST90044763				rs9263572	23	0.0356958	0.947991	Th-Mem	Th-Mem.cc.no_beta.txt	1.669e-10	Eczema	HP_0000964	400449	20016	380433
dmr1323822	rs6986305	chr8	125595715	0.5	dmr1323822	3.03046e-11	GCST90044763				rs6986305	30	0.0520725	0.946975	Tc-Naive	Tc-Naive.cc.no_beta.txt	4.31e-12	Eczema	HP_0000964	400449	20016	380433
dmr1534952	rs11907599	chr20	35315551	0.4975	dmr1534952	1.88118e-14	GCST90278664	16.5431	1	1.79622e-61	rs11907599	32	0.00799232	0.946657	Tc-Mem	Tc-Mem.cc.with_beta.txt		Height	EFO_0004339	257671	1397	209321
dmr572203	rs61480056	chr18	23183095	0.5	dmr572203	2.23016e-08	GCST90278664	-19.4222	1	5.00897e-84	rs61480056	106	0.0277857	0.945414	Th-Naive	Th-Naive.cc.with_beta.txt		Height	EFO_0004339	257671	1397	209321
dmr1332333	rs6980895	chr8	125594965	0.499	dmr1332333	7.05579e-12	GCST90044763				rs6980895	30	0.0546193	0.945015	Th-Naive	Th-Naive.cc.no_beta.txt	1.16e-11	Eczema	HP_0000964	400449	20016	380433
dmr1296147	rs16923637	chr8	58655326	0.497	dmr1296147	5.73485e-07	GCST90128518				rs16923637	32	0.00435868	0.944827	Tc-Naive	Tc-Naive.cc.no_beta.txt	1.07937e-14	Gallstone disease	EFO_0004210	550437	43639	506798
dmr1004756	rs9268235	chr6	32322431	0.5	dmr1004756	6.68559e-06	GCST90011871				rs9268235	77	0.00420466	0.944019	Th-Mem	Th-Mem.cc.no_beta.txt	9.687e-155	Addison's disease	Orphanet_101960	5320	1223	4097
dmr1001079	rs3823158	chr6	26463043	0.5	dmr1001079	1.25898e-06	GCST90011871				rs3823158	26	0.00534544	0.943648	Th-Mem	Th-Mem.cc.no_beta.txt	9.54e-52	Addison's disease	Orphanet_101960	5320	1223	4097
dmr567136	rs62129968	chr19	47880285	0.492	dmr567136	7.94097e-06	GCST90128518				rs62129968	2	3.21187e-05	0.943271	Th-Mem	Th-Mem.cc.no_beta.txt	3.98784e-40	Gallstone disease	EFO_0004210	550437	43639	506798
dmr895628	rs10035076	chr4	150541470	0.00199997	dmr895628	1.61855e-12	GCST90128518				rs10035076	3	1.64522e-05	0.942886	Th-Mem	Th-Mem.cc.no_beta.txt	1.00039e-12	Gallstone disease	EFO_0004210	550437	43639	506798
dmr1187847	rs6986305	chr8	125595715	0.5	dmr1187847	1.74868e-09	GCST90044763				rs6986305	30	0.0530099	0.942144	Th-Mem	Th-Mem.cc.no_beta.txt	4.31e-12	Eczema	HP_0000964	400449	20016	380433
dmr316378	rs1077195	chr12	120940763	0.43	dmr316378	3.46859e-06	GCST90128518				rs1077195	7	0.00329874	0.942033	Tc-Naive	Tc-Naive.cc.no_beta.txt	5.3975e-11	Gallstone disease	EFO_0004210	550437	43639	506798
dmr1125119	rs3130490	chr6	31771343	0.408	dmr1125119	1.15077e-07	GCST90011871				rs3130490	168	0.0185564	0.941782	Th-Naive	Th-Naive.cc.no_beta.txt	4.998e-154	Addison's disease	Orphanet_101960	5320	1223	4097
dmr1483628	rs73995040	chr2	232009182	0.372	dmr1483628	4.46967e-07	GCST90278664	-22.6866	1	6.0791e-114	rs73995040	15	0.00455026	0.941761	Tc-Mem	Tc-Mem.cc.with_beta.txt		Height	EFO_0004339	257671	1397	209321
dmr1304071	rs7018333	chr8	58490011	0.465	dmr1304071	7.5673e-12	GCST90128518				rs7018333	66	0.0574233	0.941492	Th-Naive	Th-Naive.cc.no_beta.txt	8.64556e-26	Gallstone disease	EFO_0004210	550437	43639	506798
dmr1116701	rs9380191	chr6	30801910	0.5	dmr1116701	2.78964e-11	GCST90011871				rs9380191	266	0.0568044	0.941065	Tc-Naive	Tc-Naive.cc.no_beta.txt	2.15e-19	Addison's disease	Orphanet_101960	5320	1223	4097
dmr60408	rs12089980	chr1	152459455	0.4965	dmr60408	8.60859e-06	GCST90044763				rs12089980	2	2.57046e-05	0.940976	Th-Mem	Th-Mem.cc.no_beta.txt	1.342e-35	Eczema	HP_0000964	400449	20016	380433
dmr1163418	rs4738684	chr8	58480714	0.00450003	dmr1163418	1.54883e-10	GCST90128518				rs4738684	54	0.0490988	0.940804	Th-Mem	Th-Mem.cc.no_beta.txt	1.27154e-28	Gallstone disease	EFO_0004210	550437	43639	506798
dmr1116976	rs9265903	chr6	31345705	0.4575	dmr1116976	8.50099e-06	GCST90044763				rs9265903	1	0	0.940452	Tc-Naive	Tc-Naive.cc.no_beta.txt	7.833e-10	Eczema	HP_0000964	400449	20016	380433
dmr1187742	rs58253018	chr8	125478256	0.3075	dmr1187742	4.28476e-06	GCST90054782				rs58253018	1	0	0.940208	Th-Mem	Th-Mem.cc.no_beta.txt	5.30096e-09	Nonalcoholic fatty liver disease	EFO_0003095	377998	4761	373227
dmr2623588	rs6989309	chr8	80379973	0.5	dmr2623588	4.1256e-10	GCST90044763				rs6989309	75	0.058027	0.939715	Tc-Mem	Tc-Mem.cc.no_beta.txt	1.603e-10	Eczema	HP_0000964	400449	20016	380433
dmr1187844	rs6986305	chr8	125595715	0.5	dmr1187844	3.18636e-11	GCST90044763				rs6986305	30	0.0608772	0.938343	Th-Mem	Th-Mem.cc.no_beta.txt	4.31e-12	Eczema	HP_0000964	400449	20016	380433
dmr318501	rs2393775	chr12	120986771	0.498	dmr318501	3.15508e-06	GCST90128518				rs2393775	10	0.00491166	0.937945	Th-Naive	Th-Naive.cc.no_beta.txt	1.31798e-23	Gallstone disease	EFO_0004210	550437	43639	506798
dmr1304127	rs4738684	chr8	58480714	0.00450003	dmr1304127	9.08007e-09	GCST90128518				rs4738684	58	0.0376817	0.937728	Th-Naive	Th-Naive.cc.no_beta.txt	1.27154e-28	Gallstone disease	EFO_0004210	550437	43639	506798
dmr764759	rs4982254	chr14	35286531	0.486	dmr764759	1.51421e-06	GCST90044763				rs4982254	18	0.00713247	0.937047	Tc-Mem	Tc-Mem.cc.no_beta.txt	4.706e-12	Eczema	HP_0000964	400449	20016	380433
dmr483470	rs7207729	chr17	49346378	0.5	dmr483470	1.704e-06	GCST90044763				rs7207729	5	0.00437024	0.93625	Th-Mem	Th-Mem.cc.no_beta.txt	5.32e-10	Eczema	HP_0000964	400449	20016	380433
dmr1211572	rs10424702	chr19	19397204	0.5	dmr1211572	1.17861e-15	GCST90054782				rs10424702	16	0.0648092	0.935178	Tc-Mem	Tc-Mem.cc.no_beta.txt	9.9235e-16	Nonalcoholic fatty liver disease	EFO_0003095	377998	4761	373227
dmr657894	rs1260334	chr2	27525730	0.023	dmr657894	2.78546e-07	GCST90128518				rs1260334	6	0.0079514	0.935143	Th-Naive	Th-Naive.cc.no_beta.txt	3.49219e-13	Gallstone disease	EFO_0004210	550437	43639	506798
dmr572029	rs80256063	chr18	23188703	0.5	dmr572029	5.4063e-08	GCST90278664	-19.4134	1	5.94492e-84	rs80256063	92	0.024083	0.935103	Th-Naive	Th-Naive.cc.with_beta.txt		Height	EFO_0004339	257671	1397	209321
dmr990635	rs4716169	chr6	17652574	0.5	dmr990635	3.06566e-07	GCST90128518				rs4716169	17	0.0172756	0.934117	Monocyte	Monocyte.cc.no_beta.txt	6.58331e-10	Gallstone disease	EFO_0004210	550437	43639	506798
dmr566212	rs62128767	chr19	47834640	0.5	dmr566212	3.25079e-06	GCST90128518				rs62128767	15	0.00416438	0.933834	Monocyte	Monocyte.cc.no_beta.txt	2.06286e-24	Gallstone disease	EFO_0004210	550437	43639	506798
dmr223620	rs10896045	chr11	65788053	0.4775	dmr223620	8.39719e-11	GCST90044763				rs10896045	26	0.0586519	0.933816	Th-Naive	Th-Naive.cc.no_beta.txt	5.783e-14	Eczema	HP_0000964	400449	20016	380433
dmr1114164	rs3799346	chr6	25791126	0.3185	dmr1114164	8.76059e-08	GCST90011871				rs3799346	12	0.00813894	0.933615	Tc-Naive	Tc-Naive.cc.no_beta.txt	9.478e-13	Addison's disease	Orphanet_101960	5320	1223	4097
dmr1124423	rs9265981	chr6	31348302	0.493	dmr1124423	1.72893e-06	GCST90044763				rs9265981	17	0.00250555	0.933391	Th-Naive	Th-Naive.cc.no_beta.txt	8.189e-13	Eczema	HP_0000964	400449	20016	380433
dmr1294658	rs36063247	chr8	56242094	0.5	dmr1294658	5.62073e-10	GCST90278664	-17.2437	1	1.24744e-66	rs36063247	45	0.017503	0.93226	Tc-Naive	Tc-Naive.cc.with_beta.txt		Height	EFO_0004339	257671	1397	209321
dmr1163448	rs2634531	chr8	58604499	0.5	dmr1163448	5.74001e-09	GCST90128518				rs2634531	59	0.0522319	0.932048	Th-Mem	Th-Mem.cc.no_beta.txt	9.167e-14	Gallstone disease	EFO_0004210	550437	43639	506798
dmr788375	rs2427530	chr20	63730385	0.5	dmr788375	8.5978e-09	GCST90044763				rs2427530	52	0.0611706	0.931792	Tc-Naive	Tc-Naive.cc.no_beta.txt	3.677e-16	Eczema	HP_0000964	400449	20016	380433
dmr1125049	rs397081	chr6	32224840	0.5	dmr1125049	6.8008e-11	GCST90011871				rs397081	242	0.0645364	0.931244	Th-Naive	Th-Naive.cc.no_beta.txt	2.404e-14	Addison's disease	Orphanet_101960	5320	1223	4097
dmr1120781	rs9461216	chr6	25808515	0.251	dmr1120781	1.21265e-07	GCST90011871				rs9461216	8	0.015542	0.931156	Th-Naive	Th-Naive.cc.no_beta.txt	1.281e-20	Addison's disease	Orphanet_101960	5320	1223	4097
dmr2242205	rs2523851	chr6	31056935	0.5	dmr2242205	1.30348e-06	GCST90011871				rs2523851	39	0.017098	0.930976	Tc-Mem	Tc-Mem.cc.no_beta.txt	1.239e-17	Addison's disease	Orphanet_101960	5320	1223	4097
dmr225905	rs902870	chr11	69992280	0.5	dmr225905	1.19963e-05	GCST90128518				rs902870	1	0	0.93049	Tc-Naive	Tc-Naive.cc.no_beta.txt	7.20979e-15	Gallstone disease	EFO_0004210	550437	43639	506798
dmr1645385	rs12170274	chr22	43963849	0.5	dmr1645385	3.73814e-06	GCST90054782				rs12170274	7	0.00355331	0.93029	Tc-Mem	Tc-Mem.cc.no_beta.txt	8.374e-18	Nonalcoholic fatty liver disease	EFO_0003095	377998	4761	373227
dmr1003818	rs1264377	chr6	30797130	0.4965	dmr1003818	1.16898e-05	GCST90011871				rs1264377	31	0.00118932	0.930254	Th-Mem	Th-Mem.cc.no_beta.txt	7.474e-89	Addison's disease	Orphanet_101960	5320	1223	4097
dmr2240059	rs1778508	chr6	28262103	0.4985	dmr2240059	9.34556e-07	GCST90011871				rs1778508	34	0.00757981	0.929864	Tc-Mem	Tc-Mem.cc.no_beta.txt	1.629e-38	Addison's disease	Orphanet_101960	5320	1223	4097
dmr135630	rs2393969	chr10	63380680	0.4845	dmr135630	7.61675e-11	GCST90128518				rs2393969	108	0.0701571	0.929416	Th-Mem	Th-Mem.cc.no_beta.txt	1.16495e-17	Gallstone disease	EFO_0004210	550437	43639	506798
dmr1304053	rs4738684	chr8	58480714	0.00450003	dmr1304053	2.64421e-10	GCST90128518				rs4738684	59	0.0570133	0.92902	Th-Naive	Th-Naive.cc.no_beta.txt	1.27154e-28	Gallstone disease	EFO_0004210	550437	43639	506798
dmr151236	rs2393969	chr10	63380680	0.4845	dmr151236	2.902e-10	GCST90128518				rs2393969	111	0.0706376	0.928644	Th-Naive	Th-Naive.cc.no_beta.txt	1.16495e-17	Gallstone disease	EFO_0004210	550437	43639	506798
dmr657479	rs960792	chr2	203884527	0.498	dmr657479	1.48961e-22	GCST90011871				rs960792	21	0.0716765	0.928322	Th-Mem	Th-Mem.cc.no_beta.txt	2.122e-09	Addison's disease	Orphanet_101960	5320	1223	4097
dmr472516	rs2241099	chr16	11131207	0.5	dmr472516	1.3517e-06	GCST90044763				rs2241099	38	0.0137155	0.927941	Th-Naive	Th-Naive.cc.no_beta.txt	4.459e-12	Eczema	HP_0000964	400449	20016	380433
dmr318468	rs11065365	chr12	120954237	0.4995	dmr318468	2.38738e-08	GCST90128518				rs11065365	31	0.0378151	0.927843	Th-Naive	Th-Naive.cc.no_beta.txt	2.48243e-17	Gallstone disease	EFO_0004210	550437	43639	506798
dmr2244600	rs2854277	chr6	32660307	0.456	dmr2244600	1.13949e-05	GCST90011871				rs2854277	68	0.00371955	0.92772	Tc-Mem	Tc-Mem.cc.no_beta.txt	7.211e-165	Addison's disease	Orphanet_101960	5320	1223	4097
dmr283051	rs7969196	chr12	120939853	0.4995	dmr283051	1.13648e-06	GCST90128518				rs7969196	7	0.00348601	0.927643	Monocyte	Monocyte.cc.no_beta.txt	9.88504e-11	Gallstone disease	EFO_0004210	550437	43639	506798
dmr616514	rs141756246	chr19	19574661	0.2735	dmr616514	2.00871e-07	GCST90054782				rs141756246	28	0.0125387	0.927027	Th-Naive	Th-Naive.cc.no_beta.txt	1.39808e-20	Nonalcoholic fatty liver disease	EFO_0003095	377998	4761	373227
dmr834873	rs41278873	chr22	43946811	0.5	dmr834873	3.36062e-07	GCST90054782				rs41278873	9	0.0116934	0.926741	Th-Naive	Th-Naive.cc.no_beta.txt	1.50455e-16	Nonalcoholic fatty liver disease	EFO_0003095	377998	4761	373227
dmr1034174	rs11567694	chr5	35857602	0.5	dmr1034174	1.98722e-07	GCST90044763				rs11567694	43	0.0301979	0.925867	Tc-Naive	Tc-Naive.cc.no_beta.txt	3.451e-11	Eczema	HP_0000964	400449	20016	380433
dmr828390	rs12170274	chr22	43963849	0.5	dmr828390	3.94379e-06	GCST90054782				rs12170274	4	0.0023575	0.9257	Tc-Naive	Tc-Naive.cc.no_beta.txt	8.374e-18	Nonalcoholic fatty liver disease	EFO_0003095	377998	4761	373227
dmr572237	rs9960714	chr18	23180415	0.5	dmr572237	2.23241e-09	GCST90278664	-18.7355	1	2.5419e-78	rs9960714	75	0.0353301	0.925433	Th-Naive	Th-Naive.cc.with_beta.txt		Height	EFO_0004339	257671	1397	209321
dmr1304087	rs4738684	chr8	58480714	0.00450003	dmr1304087	3.23307e-12	GCST90128518				rs4738684	95	0.0729358	0.924645	Th-Naive	Th-Naive.cc.no_beta.txt	1.27154e-28	Gallstone disease	EFO_0004210	550437	43639	506798
dmr456901	rs45441106	chr16	89770570	0.5	dmr456901	8.96713e-06	GCST90077607				rs45441106	1	0	0.924524	Th-Mem	Th-Mem.cc.no_beta.txt	3.94548e-11	Hair colour natural before greying - Red (UKB data field 1747)	EFO_0007822	429979	19553	410426
dmr997251	rs3131383	chr6	31736517	0.5	dmr997251	1.25227e-05	GCST90011871				rs3131383	89	0.00497349	0.924389	Monocyte	Monocyte.cc.no_beta.txt	1.595e-153	Addison's disease	Orphanet_101960	5320	1223	4097
dmr149987	rs10822037	chr10	62616798	0.5	dmr149987	5.80934e-06	GCST90044763				rs10822037	4	0.00249103	0.923836	Tc-Naive	Tc-Naive.cc.no_beta.txt	6.29e-14	Eczema	HP_0000964	400449	20016	380433
dmr135695	rs7902343	chr10	63245639	0.4995	dmr135695	2.25251e-10	GCST90128518				rs7902343	110	0.0752659	0.923795	Th-Mem	Th-Mem.cc.no_beta.txt	5.01342e-17	Gallstone disease	EFO_0004210	550437	43639	506798
dmr687197	rs7597819	chr2	102476447	0.5	dmr687197	3.62436e-12	GCST90044763				rs7597819	184	0.0764003	0.923542	Tc-Naive	Tc-Naive.cc.no_beta.txt	9.636e-23	Eczema	HP_0000964	400449	20016	380433
dmr2243252	rs6914412	chr6	31774465	0.47	dmr2243252	1.73365e-06	GCST90011871				rs6914412	37	0.00643442	0.923229	Tc-Mem	Tc-Mem.cc.no_beta.txt	8.706e-29	Addison's disease	Orphanet_101960	5320	1223	4097
dmr515483	rs9626061	chr22	43948992	0.5	dmr515483	3.59954e-06	GCST90054782				rs9626061	8	0.00866445	0.923197	NK-cell2	NK-cell2.cc.no_beta.txt	2.018e-17	Nonalcoholic fatty liver disease	EFO_0003095	377998	4761	373227
dmr615876	rs73002956	chr19	19467934	0.5	dmr615876	9.06478e-06	GCST90054782				rs73002956	3	0.000880304	0.923154	Th-Naive	Th-Naive.cc.no_beta.txt	5.17256e-22	Nonalcoholic fatty liver disease	EFO_0003095	377998	4761	373227
dmr422511	rs2160582	chr16	11544605	0.5	dmr422511	1.00381e-07	GCST90128518				rs2160582	39	0.0499676	0.921914	Th-Mem	Th-Mem.cc.no_beta.txt	4.16571e-10	Gallstone disease	EFO_0004210	550437	43639	506798
dmr631615	rs36091860	chr19	45809622	0.4995	dmr631615	6.91845e-07	GCST90128518				rs36091860	42	0.0303026	0.920596	Th-Naive	Th-Naive.cc.no_beta.txt	1.78146e-14	Gallstone disease	EFO_0004210	550437	43639	506798
dmr1163401	rs4738684	chr8	58480714	0.00450003	dmr1163401	2.78383e-09	GCST90128518				rs4738684	122	0.0518664	0.920372	Th-Mem	Th-Mem.cc.no_beta.txt	1.27154e-28	Gallstone disease	EFO_0004210	550437	43639	506798
dmr630313	rs1704773	chr19	48706309	0.491	dmr630313	3.75661e-07	GCST90128518				rs1704773	65	0.0572616	0.918571	Tc-Naive	Tc-Naive.cc.no_beta.txt	1.74942e-29	Gallstone disease	EFO_0004210	550437	43639	506798
dmr470017	rs7195277	chr16	11537435	0.5	dmr470017	3.0876e-10	GCST90128518				rs7195277	36	0.0777563	0.918472	Tc-Naive	Tc-Naive.cc.no_beta.txt	1.22121e-09	Gallstone disease	EFO_0004210	550437	43639	506798
dmr1117519	rs9283891	chr6	31420453	0.00400001	dmr1117519	1.07532e-09	GCST90011871				rs9283891	156	0.0123872	0.917973	Tc-Naive	Tc-Naive.cc.no_beta.txt	2.219e-16	Addison's disease	Orphanet_101960	5320	1223	4097
dmr2154869	rs2069757	chr5	132662721	0.5	dmr2154869	6.72915e-06	GCST90044763				rs2069757	2	0.000629217	0.917322	Tc-Mem	Tc-Mem.cc.no_beta.txt	1.905e-10	Eczema	HP_0000964	400449	20016	380433
dmr1162441	rs35883156	chr8	56166374	0.5	dmr1162441	9.28295e-13	GCST90278664	-10.3459	1	4.36906e-25	rs35883156	18	0.0249717	0.917003	Th-Mem	Th-Mem.cc.with_beta.txt		Height	EFO_0004339	257671	1397	209321
dmr616535	rs73004959	chr19	19600330	0.5	dmr616535	3.78179e-06	GCST90054782				rs73004959	9	0.00300282	0.916773	Th-Naive	Th-Naive.cc.no_beta.txt	1.38307e-21	Nonalcoholic fatty liver disease	EFO_0003095	377998	4761	373227
dmr422170	rs11644510	chr16	11183501	0.419	dmr422170	1.50013e-05	GCST90044763				rs11644510	16	0.00152272	0.91642	Th-Mem	Th-Mem.cc.no_beta.txt	6.272e-17	Eczema	HP_0000964	400449	20016	380433
dmr1040811	rs931555	chr5	35803475	0.4955	dmr1040811	2.70389e-10	GCST90044763				rs931555	40	0.072306	0.915736	Th-Naive	Th-Naive.cc.no_beta.txt	1.777e-09	Eczema	HP_0000964	400449	20016	380433
dmr1118595	rs1894407	chr6	32819259	0.5	dmr1118595	1.79577e-07	GCST90011871				rs1894407	106	0.030838	0.915182	Tc-Naive	Tc-Naive.cc.no_beta.txt	1.814e-75	Addison's disease	Orphanet_101960	5320	1223	4097
dmr1569333	rs1291213	chr20	63721274	0.5	dmr1569333	6.07034e-07	GCST90044763				rs1291213	44	0.0395384	0.915088	Tc-Mem	Tc-Mem.cc.no_beta.txt	4.4e-16	Eczema	HP_0000964	400449	20016	380433
dmr422151	rs8063318	chr16	11162735	0.0775	dmr422151	2.02316e-10	GCST90044763				rs8063318	13	0.0194026	0.91506	Th-Mem	Th-Mem.cc.no_beta.txt	4.302e-12	Eczema	HP_0000964	400449	20016	380433
dmr572137	rs45464097	chr18	23189085	0.5	dmr572137	6.49199e-08	GCST90278664	-18.2777	1	1.24498e-74	rs45464097	85	0.0377603	0.913879	Th-Naive	Th-Naive.cc.with_beta.txt		Height	EFO_0004339	257671	1397	209321
dmr2239531	rs10946936	chr6	27535114	0.5	dmr2239531	5.90254e-06	GCST90011871				rs10946936	81	0.00844023	0.913874	Tc-Mem	Tc-Mem.cc.no_beta.txt	1.956e-25	Addison's disease	Orphanet_101960	5320	1223	4097
dmr1357597	rs2058657	chr2	102520556	0.000999987	dmr1357597	1.31129e-08	GCST90044763				rs2058657	138	0.0742868	0.913565	Tc-Mem	Tc-Mem.cc.no_beta.txt	2.29e-16	Eczema	HP_0000964	400449	20016	380433
dmr1802017	rs58566169	chr3	149469413	0.5	dmr1802017	3.01506e-07	GCST90128518				rs58566169	92	0.0699724	0.913467	Tc-Mem	Tc-Mem.cc.no_beta.txt	1.40064e-23	Gallstone disease	EFO_0004210	550437	43639	506798
dmr616790	rs7597819	chr2	102476447	0.5	dmr616790	2.85471e-11	GCST90044763				rs7597819	206	0.0866949	0.913138	Monocyte	Monocyte.cc.no_beta.txt	9.636e-23	Eczema	HP_0000964	400449	20016	380433
dmr1357479	rs10197881	chr2	102475256	0.5	dmr1357479	5.04868e-08	GCST90044763				rs10197881	162	0.0768346	0.913102	Tc-Mem	Tc-Mem.cc.no_beta.txt	9.541e-23	Eczema	HP_0000964	400449	20016	380433
dmr318460	rs7954039	chr12	120960851	0.499	dmr318460	2.77781e-06	GCST90128518				rs7954039	31	0.0234676	0.91292	Th-Naive	Th-Naive.cc.no_beta.txt	1.04936e-15	Gallstone disease	EFO_0004210	550437	43639	506798
dmr1870906	rs78439738	chr4	17873012	0.5	dmr1870906	8.29873e-06	GCST90278664	-27.0924	1	1.2101e-161	rs78439738	10	0.00229207	0.912335	Tc-Mem	Tc-Mem.cc.with_beta.txt		Height	EFO_0004339	257671	1397	209321
dmr619769	rs10197881	chr2	102475256	0.5	dmr619769	1.23017e-11	GCST90044763				rs10197881	208	0.0879023	0.911996	Th-Mem	Th-Mem.cc.no_beta.txt	9.541e-23	Eczema	HP_0000964	400449	20016	380433
dmr585266	rs4913284	chr12	68244844	0.5	dmr585266	3.44538e-06	GCST90044763				rs4913284	4	0.00372363	0.911781	Tc-Mem	Tc-Mem.cc.no_beta.txt	5.432e-11	Eczema	HP_0000964	400449	20016	380433
dmr619846	rs13019784	chr2	102506842	0.000499964	dmr619846	3.7994e-09	GCST90044763				rs13019784	179	0.0838039	0.911724	Th-Mem	Th-Mem.cc.no_beta.txt	1.322e-16	Eczema	HP_0000964	400449	20016	380433
dmr422155	rs193759	chr16	11186056	0.000499964	dmr422155	1.73977e-10	GCST90044763				rs193759	18	0.00210744	0.911653	Th-Mem	Th-Mem.cc.no_beta.txt	6.634e-11	Eczema	HP_0000964	400449	20016	380433
dmr691151	rs1403554	chr2	102466993	0.5	dmr691151	4.31628e-13	GCST90044763				rs1403554	212	0.0889755	0.911005	Th-Naive	Th-Naive.cc.no_beta.txt	3.866e-23	Eczema	HP_0000964	400449	20016	380433
dmr2246253	rs2772391	chr6	33470710	0.4985	dmr2246253	1.67116e-07	GCST90011871				rs2772391	33	0.0396297	0.9109	Tc-Mem	Tc-Mem.cc.no_beta.txt	6.3e-14	Addison's disease	Orphanet_101960	5320	1223	4097
dmr669683	rs73995036	chr2	231987150	0.372	dmr669683	7.70619e-07	GCST90278664	-22.293	1	4.32137e-110	rs73995036	11	0.00495393	0.910761	Th-Mem	Th-Mem.cc.with_beta.txt		Height	EFO_0004339	257671	1397	209321
dmr1242563	rs12982537	chr19	47842073	0.5	dmr1242563	3.70238e-06	GCST90128518				rs12982537	34	0.0270623	0.910506	Tc-Mem	Tc-Mem.cc.no_beta.txt	5.20118e-14	Gallstone disease	EFO_0004210	550437	43639	506798
dmr1001837	rs34196306	chr6	27457865	0.5	dmr1001837	1.99412e-05	GCST90011871				rs34196306	21	0.000921061	0.910189	Th-Mem	Th-Mem.cc.no_beta.txt	1.147e-50	Addison's disease	Orphanet_101960	5320	1223	4097
dmr1116949	rs78479381	chr6	31118647	0.452	dmr1116949	1.96253e-05	GCST90044763				rs78479381	1	0	0.910182	Tc-Naive	Tc-Naive.cc.no_beta.txt	5.091e-10	Eczema	HP_0000964	400449	20016	380433
dmr1357443	rs7597819	chr2	102476447	0.5	dmr1357443	1.23915e-12	GCST90044763				rs7597819	244	0.0898568	0.910058	Tc-Mem	Tc-Mem.cc.no_beta.txt	9.636e-23	Eczema	HP_0000964	400449	20016	380433
dmr299077	rs3999089	chr10	63444048	0.5	dmr299077	1.34227e-08	GCST90128518				rs3999089	109	0.0799736	0.90965	Tc-Mem	Tc-Mem.cc.no_beta.txt	4.65053e-17	Gallstone disease	EFO_0004210	550437	43639	506798
dmr2666301	rs2980862	chr8	125472396	0.5	dmr2666301	7.13738e-10	GCST90054782				rs2980862	30	0.0854415	0.908708	Tc-Mem	Tc-Mem.cc.no_beta.txt	4.32088e-10	Nonalcoholic fatty liver disease	EFO_0003095	377998	4761	373227
dmr318475	rs2649999	chr12	120942741	0.5	dmr318475	5.7849e-09	GCST90128518				rs2649999	29	0.0779644	0.908417	Th-Naive	Th-Naive.cc.no_beta.txt	5.72732e-14	Gallstone disease	EFO_0004210	550437	43639	506798
dmr1991058	rs2290846	chr4	150277928	0.5	dmr1991058	2.05968e-05	GCST90128518				rs2290846	5	0.00158875	0.908143	Tc-Mem	Tc-Mem.cc.no_beta.txt	5.89483e-38	Gallstone disease	EFO_0004210	550437	43639	506798
dmr2246984	rs115991849	chr6	33094580	0.5	dmr2246984	2.12993e-05	GCST90011871				rs115991849	3	7.9592e-05	0.908106	Tc-Mem	Tc-Mem.cc.no_beta.txt	3.868e-67	Addison's disease	Orphanet_101960	5320	1223	4097
dmr1483762	rs73995038	chr2	231995613	0.3835	dmr1483762	7.36252e-06	GCST90278664	-23.331	1	2.14837e-120	rs73995038	5	0.0015829	0.908062	Tc-Mem	Tc-Mem.cc.with_beta.txt		Height	EFO_0004339	257671	1397	209321
dmr1124408	rs9265981	chr6	31348302	0.493	dmr1124408	1.43533e-07	GCST90044763				rs9265981	18	0.0117373	0.908041	Th-Naive	Th-Naive.cc.no_beta.txt	8.189e-13	Eczema	HP_0000964	400449	20016	380433
dmr692876	rs9262146	chr6	30689051	0.5	dmr692876	6.56094e-06	GCST90011871				rs9262146	72	0.00767133	0.907705	NK-cell2	NK-cell2.cc.no_beta.txt	2.248e-76	Addison's disease	Orphanet_101960	5320	1223	4097
dmr151288	rs10761763	chr10	63428558	0.4995	dmr151288	1.79892e-08	GCST90128518				rs10761763	104	0.0784438	0.907314	Th-Naive	Th-Naive.cc.no_beta.txt	3.14595e-17	Gallstone disease	EFO_0004210	550437	43639	506798
dmr318463	rs2649999	chr12	120942741	0.5	dmr318463	1.86675e-06	GCST90128518				rs2649999	29	0.0208867	0.906677	Th-Naive	Th-Naive.cc.no_beta.txt	5.72732e-14	Gallstone disease	EFO_0004210	550437	43639	506798
dmr1125095	rs9267823	chr6	32205461	0.5	dmr1125095	2.87927e-06	GCST90011871				rs9267823	268	0.0244954	0.906671	Th-Naive	Th-Naive.cc.no_beta.txt	3.193e-10	Addison's disease	Orphanet_101960	5320	1223	4097
dmr469641	rs193759	chr16	11186056	0.000499964	dmr469641	1.76948e-12	GCST90044763				rs193759	14	0.00131037	0.906607	Tc-Naive	Tc-Naive.cc.no_beta.txt	6.634e-11	Eczema	HP_0000964	400449	20016	380433
dmr235781	rs138406724	chr14	35055203	0.5	dmr235781	6.23844e-07	GCST90044763				rs138406724	27	0.0167429	0.905552	NK-cell2	NK-cell2.cc.no_beta.txt	1.887e-09	Eczema	HP_0000964	400449	20016	380433
dmr1295892	rs8192870	chr8	58499507	0.499	dmr1295892	6.6311e-07	GCST90128518				rs8192870	52	0.025154	0.905514	Tc-Naive	Tc-Naive.cc.no_beta.txt	6.91992e-23	Gallstone disease	EFO_0004210	550437	43639	506798
dmr208991	rs6484849	chr11	36405809	0.497	dmr208991	1.75776e-06	GCST90044763				rs6484849	5	0.00336583	0.90535	Tc-Naive	Tc-Naive.cc.no_beta.txt	4.423e-09	Eczema	HP_0000964	400449	20016	380433
dmr687170	rs7597819	chr2	102476447	0.5	dmr687170	7.37235e-11	GCST90044763				rs7597819	224	0.0948936	0.90473	Tc-Naive	Tc-Naive.cc.no_beta.txt	9.636e-23	Eczema	HP_0000964	400449	20016	380433
dmr2242838	rs3094693	chr6	30451189	0.5	dmr2242838	1.90488e-07	GCST90011871				rs3094693	244	0.0621974	0.904117	Tc-Mem	Tc-Mem.cc.no_beta.txt	1.243e-76	Addison's disease	Orphanet_101960	5320	1223	4097
dmr1124683	rs41293923	chr6	31543802	0.5	dmr1124683	2.67626e-08	GCST90044763				rs41293923	25	0.0384588	0.903254	Th-Naive	Th-Naive.cc.no_beta.txt	2.538e-12	Eczema	HP_0000964	400449	20016	380433
dmr691179	rs1420103	chr2	102332172	0.5	dmr691179	8.15629e-13	GCST90044763				rs1420103	214	0.0971802	0.90277	Th-Naive	Th-Naive.cc.no_beta.txt	9.873e-21	Eczema	HP_0000964	400449	20016	380433
dmr747047	rs4823182	chr22	43981562	0.5	dmr747047	5.90533e-06	GCST90054782				rs4823182	21	0.0123089	0.90189	Th-Mem	Th-Mem.cc.no_beta.txt	7.73558e-23	Nonalcoholic fatty liver disease	EFO_0003095	377998	4761	373227
dmr129839	rs7894565	chr10	21583984	0.5	dmr129839	6.77477e-06	GCST90128518				rs7894565	14	0.00887622	0.901798	Tc-Naive	Tc-Naive.cc.no_beta.txt	1.14474e-09	Gallstone disease	EFO_0004210	550437	43639	506798
dmr1357473	rs7597819	chr2	102476447	0.5	dmr1357473	1.13823e-09	GCST90044763				rs7597819	97	0.0947572	0.901768	Tc-Mem	Tc-Mem.cc.no_beta.txt	9.636e-23	Eczema	HP_0000964	400449	20016	380433
dmr1323741	rs2980862	chr8	125472396	0.5	dmr1323741	9.2718e-11	GCST90054782				rs2980862	30	0.09636	0.901669	Tc-Naive	Tc-Naive.cc.no_beta.txt	4.32088e-10	Nonalcoholic fatty liver disease	EFO_0003095	377998	4761	373227
dmr691214	rs2058657	chr2	102520556	0.000999987	dmr691214	4.29757e-13	GCST90044763				rs2058657	144	0.0894726	0.901663	Th-Naive	Th-Naive.cc.no_beta.txt	2.29e-16	Eczema	HP_0000964	400449	20016	380433
dmr512772	rs9960714	chr18	23180415	0.5	dmr512772	1.86616e-08	GCST90278664	-18.7355	1	2.5419e-78	rs9960714	75	0.0272225	0.901641	Th-Mem	Th-Mem.cc.with_beta.txt		Height	EFO_0004339	257671	1397	209321
dmr494086	rs151061355	chr11	116716138	0.5	dmr494086	5.64478e-12	GCST90278671	-15.581	1	9.79372e-55	rs151061355	82	0.00782396	0.900867	Tc-Mem	Tc-Mem.cc.with_beta.txt		Triglyceride levels	EFO_0004530	204282	22567	469317
dmr422098	rs193759	chr16	11186056	0.000499964	dmr422098	3.25958e-09	GCST90044763				rs193759	21	0.00431447	0.90051	Th-Mem	Th-Mem.cc.no_beta.txt	6.634e-11	Eczema	HP_0000964	400449	20016	380433
dmr151297	rs10822145	chr10	63174788	0.5	dmr151297	1.90998e-08	GCST90128518				rs10822145	105	0.08572	0.900067	Th-Naive	Th-Naive.cc.no_beta.txt	2.34234e-16	Gallstone disease	EFO_0004210	550437	43639	506798
dmr255639	rs970924	chr11	128318007	0.4	dmr255639	1.28124e-05	GCST90044763				rs970924	8	0.00254241	0.899893	Th-Naive	Th-Naive.cc.no_beta.txt	6.79e-13	Eczema	HP_0000964	400449	20016	380433
dmr1212826	rs73004951	chr19	19584419	0.2635	dmr1212826	7.30505e-06	GCST90054782				rs73004951	7	0.00067887	0.898965	Tc-Mem	Tc-Mem.cc.no_beta.txt	6.79897e-22	Nonalcoholic fatty liver disease	EFO_0003095	377998	4761	373227
dmr1483688	rs73995036	chr2	231987150	0.372	dmr1483688	1.19844e-06	GCST90278664	-22.293	1	4.32137e-110	rs73995036	6	0.00310166	0.89883	Tc-Mem	Tc-Mem.cc.with_beta.txt		Height	EFO_0004339	257671	1397	209321
dmr1005519	rs9268158	chr6	32301680	0.5	dmr1005519	9.6187e-09	GCST90011871				rs9268158	101	0.0759987	0.898764	Th-Mem	Th-Mem.cc.no_beta.txt	2.204e-92	Addison's disease	Orphanet_101960	5320	1223	4097
dmr1163562	rs7817515	chr8	58535019	0.4995	dmr1163562	1.38978e-07	GCST90128518				rs7817515	47	0.053452	0.898744	Th-Mem	Th-Mem.cc.no_beta.txt	1.59795e-13	Gallstone disease	EFO_0004210	550437	43639	506798
dmr1801425	rs116449191	chr3	149473616	0.495	dmr1801425	2.46394e-06	GCST90128518				rs116449191	8	0.00616024	0.898353	Tc-Mem	Tc-Mem.cc.no_beta.txt	2.04248e-18	Gallstone disease	EFO_0004210	550437	43639	506798
dmr249272	rs150360648	chr11	116897775	0.4985	dmr249272	3.9769e-10	GCST90278671	-8.31326	1	9.31048e-17	rs150360648	25	0.0818018	0.898108	Th-Naive	Th-Naive.cc.with_beta.txt		Triglyceride levels	EFO_0004530	204282	22567	469317
dmr630268	rs2637121	chr19	47892009	0.5	dmr630268	7.68025e-06	GCST90128518				rs2637121	2	0.000898025	0.897918	Tc-Naive	Tc-Naive.cc.no_beta.txt	2.92001e-37	Gallstone disease	EFO_0004210	550437	43639	506798
dmr1117060	rs3130614	chr6	31508681	0.4995	dmr1117060	1.93747e-05	GCST90011871				rs3130614	137	0.0157892	0.89785	Tc-Naive	Tc-Naive.cc.no_beta.txt	1.124e-129	Addison's disease	Orphanet_101960	5320	1223	4097
dmr2243947	rs9268158	chr6	32301680	0.5	dmr2243947	2.46642e-05	GCST90011871				rs9268158	43	0.00521266	0.896822	Tc-Mem	Tc-Mem.cc.no_beta.txt	2.204e-92	Addison's disease	Orphanet_101960	5320	1223	4097
dmr668415	rs140092714	chr2	55762602	0.499	dmr668415	1.78069e-06	GCST90278664	-7.19683	1	6.16286e-13	rs140092714	122	0.0228161	0.89681	Tc-Naive	Tc-Naive.cc.with_beta.txt		Height	EFO_0004339	257671	1397	209321
dmr2242140	rs2844822	chr6	29868870	0.5	dmr2242140	2.59346e-05	GCST90011871				rs2844822	19	0.00262712	0.896435	Tc-Mem	Tc-Mem.cc.no_beta.txt	4.344e-53	Addison's disease	Orphanet_101960	5320	1223	4097
dmr221865	rs2156122	chr11	116625906	0.5	dmr221865	2.29348e-06	GCST90278671	20.7895	1	5.38374e-96	rs2156122	11	0.011556	0.896201	Th-Mem	Th-Mem.cc.with_beta.txt		Triglyceride levels	EFO_0004530	204282	22567	469317
dmr1163406	rs4738684	chr8	58480714	0.00450003	dmr1163406	1.56887e-13	GCST90128518				rs4738684	84	0.103361	0.896154	Th-Mem	Th-Mem.cc.no_beta.txt	1.27154e-28	Gallstone disease	EFO_0004210	550437	43639	506798
dmr691147	rs10469840	chr2	102476784	0.497	dmr691147	9.38675e-10	GCST90044763				rs10469840	333	0.10188	0.8958	Th-Naive	Th-Naive.cc.no_beta.txt	1.536e-22	Eczema	HP_0000964	400449	20016	380433
dmr1004336	rs2853972	chr6	31386567	0.5	dmr1004336	6.26571e-08	GCST90011871				rs2853972	221	0.0466188	0.894969	Th-Mem	Th-Mem.cc.no_beta.txt	2.011e-12	Addison's disease	Orphanet_101960	5320	1223	4097
dmr1125769	rs2854277	chr6	32660307	0.456	dmr1125769	2.28081e-05	GCST90011871				rs2854277	47	0.00449405	0.894726	Th-Naive	Th-Naive.cc.no_beta.txt	7.211e-165	Addison's disease	Orphanet_101960	5320	1223	4097
dmr512775	rs9960714	chr18	23180415	0.5	dmr512775	6.10993e-07	GCST90278664	-18.7355	1	2.5419e-78	rs9960714	62	0.0120113	0.894258	Th-Mem	Th-Mem.cc.with_beta.txt		Height	EFO_0004339	257671	1397	209321
dmr616758	rs73004933	chr19	19564887	0.3645	dmr616758	1.40908e-07	GCST90054782				rs73004933	7	0.0150826	0.893891	Th-Naive	Th-Naive.cc.no_beta.txt	2.82442e-20	Nonalcoholic fatty liver disease	EFO_0003095	377998	4761	373227
dmr1644358	rs9626074	chr22	43967856	0.4995	dmr1644358	6.35439e-06	GCST90054782				rs9626074	4	0.0020274	0.893819	Tc-Mem	Tc-Mem.cc.no_beta.txt	7.118e-18	Nonalcoholic fatty liver disease	EFO_0003095	377998	4761	373227
dmr691125	rs7597819	chr2	102476447	0.5	dmr691125	1.2479e-08	GCST90044763				rs7597819	186	0.0989739	0.893507	Th-Naive	Th-Naive.cc.no_beta.txt	9.636e-23	Eczema	HP_0000964	400449	20016	380433
dmr820388	rs17806772	chr14	92001606	0.5	dmr820388	2.29538e-07	GCST90278664	-20.0507	1	1.98895e-89	rs17806772	98	0.0565212	0.893049	Tc-Mem	Tc-Mem.cc.with_beta.txt		Height	EFO_0004339	257671	1397	209321
dmr422148	rs27836	chr16	11163262	0.00300002	dmr422148	7.55824e-14	GCST90044763				rs27836	13	0.0900173	0.892634	Th-Mem	Th-Mem.cc.no_beta.txt	4.056e-11	Eczema	HP_0000964	400449	20016	380433
dmr2243954	rs78479381	chr6	31118647	0.452	dmr2243954	1.44596e-05	GCST90044763				rs78479381	3	0.000581189	0.891857	Tc-Mem	Tc-Mem.cc.no_beta.txt	5.091e-10	Eczema	HP_0000964	400449	20016	380433
dmr1644083	rs9626074	chr22	43967856	0.4995	dmr1644083	9.08282e-06	GCST90054782				rs9626074	5	0.00359679	0.891697	Tc-Mem	Tc-Mem.cc.no_beta.txt	7.118e-18	Nonalcoholic fatty liver disease	EFO_0003095	377998	4761	373227
dmr1295915	rs4738684	chr8	58480714	0.00450003	dmr1295915	5.51165e-14	GCST90128518				rs4738684	60	0.106338	0.891537	Tc-Naive	Tc-Naive.cc.no_beta.txt	1.27154e-28	Gallstone disease	EFO_0004210	550437	43639	506798
dmr1123855	rs2394976	chr6	31344135	0.33	dmr1123855	1.05737e-06	GCST90011871				rs2394976	170	0.0251707	0.891074	Th-Naive	Th-Naive.cc.no_beta.txt	5.647e-87	Addison's disease	Orphanet_101960	5320	1223	4097
dmr443103	rs2306364	chr11	65644996	0.4965	dmr443103	3.05762e-05	GCST90044763				rs2306364	1	0	0.89103	Tc-Mem	Tc-Mem.cc.no_beta.txt	1.223e-13	Eczema	HP_0000964	400449	20016	380433
dmr820370	rs1535104	chr14	91981420	0.5	dmr820370	1.96584e-10	GCST90278664	-20.097	1	7.83688e-90	rs1535104	264	0.101466	0.890651	Tc-Mem	Tc-Mem.cc.with_beta.txt		Height	EFO_0004339	257671	1397	209321
dmr1125059	rs73396802	chr6	32948020	0.4745	dmr1125059	6.02075e-09	GCST90011871				rs73396802	257	0.0797072	0.890185	Th-Naive	Th-Naive.cc.no_beta.txt	1.979e-51	Addison's disease	Orphanet_101960	5320	1223	4097
dmr1125973	rs9947743	chr18	23128357	0.00150001	dmr1125973	2.45197e-14	GCST90278664	18.4827	1	2.84375e-76	rs9947743	24	0.0426882	0.890162	Tc-Mem	Tc-Mem.cc.with_beta.txt		Height	EFO_0004339	257671	1397	209321
dmr619775	rs1403554	chr2	102466993	0.5	dmr619775	8.20413e-11	GCST90044763				rs1403554	217	0.109522	0.889638	Th-Mem	Th-Mem.cc.no_beta.txt	3.866e-23	Eczema	HP_0000964	400449	20016	380433
dmr2239311	rs2093169	chr6	26494871	0.5	dmr2239311	4.80923e-09	GCST90011871				rs2093169	42	0.0988176	0.889445	Tc-Mem	Tc-Mem.cc.no_beta.txt	1.116e-28	Addison's disease	Orphanet_101960	5320	1223	4097
dmr940947	rs68051243	chr16	11538381	0.4995	dmr940947	7.51503e-09	GCST90128518				rs68051243	39	0.0977684	0.889327	Tc-Mem	Tc-Mem.cc.no_beta.txt	2.72656e-09	Gallstone disease	EFO_0004210	550437	43639	506798
dmr1118000	rs2922994	chr6	31368124	0.5	dmr1118000	3.28745e-08	GCST90011871				rs2922994	195	0.0701152	0.889179	Tc-Naive	Tc-Naive.cc.no_beta.txt	6.108e-108	Addison's disease	Orphanet_101960	5320	1223	4097
dmr472261	rs41367	chr16	11160474	0.0025	dmr472261	7.66741e-06	GCST90044763				rs41367	9	0.0010594	0.889173	Th-Naive	Th-Naive.cc.no_beta.txt	7.714e-11	Eczema	HP_0000964	400449	20016	380433
dmr364949	rs11160034	chr14	91978701	0.126	dmr364949	2.88341e-14	GCST90278664	-19.1101	1	2.08146e-81	rs11160034	104	0.0983968	0.889091	Th-Mem	Th-Mem.cc.with_beta.txt		Height	EFO_0004339	257671	1397	209321
dmr1645354	rs10656207	chr22	43992052	0.5	dmr1645354	1.03704e-05	GCST90054782				rs10656207	19	0.00944448	0.889056	Tc-Mem	Tc-Mem.cc.no_beta.txt	6.92851e-25	Nonalcoholic fatty liver disease	EFO_0003095	377998	4761	373227
dmr222173	rs575631	chr11	65804053	0.132	dmr222173	7.86065e-08	GCST90044763				rs575631	16	0.00657884	0.888642	Tc-Naive	Tc-Naive.cc.no_beta.txt	7.351e-10	Eczema	HP_0000964	400449	20016	380433
dmr662911	rs72796779	chr2	43860234	0.5	dmr662911	3.15485e-05	GCST90128518				rs72796779	2	0.000886393	0.88833	Tc-Naive	Tc-Naive.cc.no_beta.txt	2.34683e-11	Gallstone disease	EFO_0004210	550437	43639	506798
dmr997605	rs9265977	chr6	31348182	0.5	dmr997605	3.03702e-05	GCST90011871				rs9265977	32	0.00333056	0.887986	Monocyte	Monocyte.cc.no_beta.txt	1.326e-92	Addison's disease	Orphanet_101960	5320	1223	4097
dmr1119215	rs2856674	chr6	32691868	0.5	dmr1119215	9.89201e-07	GCST90011871				rs2856674	20	0.0271137	0.887713	Tc-Naive	Tc-Naive.cc.no_beta.txt	7.546e-150	Addison's disease	Orphanet_101960	5320	1223	4097
dmr619799	rs1403554	chr2	102466993	0.5	dmr619799	8.94569e-15	GCST90044763				rs1403554	217	0.112981	0.88701	Th-Mem	Th-Mem.cc.no_beta.txt	3.866e-23	Eczema	HP_0000964	400449	20016	380433
dmr1034103	rs696734	chr5	35928406	0.4125	dmr1034103	8.52094e-06	GCST90044763				rs696734	3	0.0010102	0.885612	Tc-Naive	Tc-Naive.cc.no_beta.txt	3.098e-10	Eczema	HP_0000964	400449	20016	380433
dmr1003929	rs3095338	chr6	30763624	0.5	dmr1003929	8.33298e-08	GCST90011871				rs3095338	194	0.0837469	0.885188	Th-Mem	Th-Mem.cc.no_beta.txt	5.145e-83	Addison's disease	Orphanet_101960	5320	1223	4097
dmr619734	rs1420103	chr2	102332172	0.5	dmr619734	4.33962e-07	GCST90044763				rs1420103	100	0.0810454	0.883179	Th-Mem	Th-Mem.cc.no_beta.txt	9.873e-21	Eczema	HP_0000964	400449	20016	380433
dmr820655	rs58253018	chr8	125478256	0.3075	dmr820655	9.46062e-09	GCST90054782				rs58253018	29	0.0749163	0.882628	NK-cell2	NK-cell2.cc.no_beta.txt	5.30096e-09	Nonalcoholic fatty liver disease	EFO_0003095	377998	4761	373227
dmr566305	rs34633566	chr19	45803461	0.4	dmr566305	1.97369e-09	GCST90128518				rs34633566	41	0.0880996	0.882546	Th-Mem	Th-Mem.cc.no_beta.txt	9.39051e-15	Gallstone disease	EFO_0004210	550437	43639	506798
dmr1122599	rs1632926	chr6	29993497	0.5	dmr1122599	3.50936e-05	GCST90011871				rs1632926	15	0.00198772	0.882051	Th-Naive	Th-Naive.cc.no_beta.txt	1.582e-56	Addison's disease	Orphanet_101960	5320	1223	4097
dmr221914	rs2306364	chr11	65644996	0.4965	dmr221914	3.64015e-05	GCST90044763				rs2306364	3	0.000253977	0.881549	Tc-Naive	Tc-Naive.cc.no_beta.txt	1.223e-13	Eczema	HP_0000964	400449	20016	380433
dmr1212077	rs12608729	chr19	19589743	0.5	dmr1212077	1.31204e-05	GCST90054782				rs12608729	4	0.00124072	0.881432	Tc-Mem	Tc-Mem.cc.no_beta.txt	1.16072e-21	Nonalcoholic fatty liver disease	EFO_0003095	377998	4761	373227
dmr291746	rs36045143	chr16	11131109	0.5	dmr291746	9.47682e-06	GCST90044763				rs36045143	31	0.0170274	0.881314	NK-cell2	NK-cell2.cc.no_beta.txt	5.73e-12	Eczema	HP_0000964	400449	20016	380433
dmr743897	rs6715187	chr2	232353879	0.005	dmr743897	2.90143e-08	GCST90278664	-7.99098	1	1.33873e-15	rs6715187	23	0.0118227	0.881049	Tc-Naive	Tc-Naive.cc.with_beta.txt		Height	EFO_0004339	257671	1397	209321
dmr552216	rs12610185	chr19	19610913	0.5	dmr552216	3.64565e-05	GCST90054782				rs12610185	2	0.000880094	0.880102	Th-Mem	Th-Mem.cc.no_beta.txt	1.06306e-20	Nonalcoholic fatty liver disease	EFO_0003095	377998	4761	373227
dmr299226	rs3740331	chr10	63432528	0.4995	dmr299226	6.47145e-07	GCST90128518				rs3740331	110	0.07445	0.879083	Tc-Mem	Tc-Mem.cc.no_beta.txt	3.09054e-17	Gallstone disease	EFO_0004210	550437	43639	506798
dmr1794237	rs57345461	chr3	141407983	0.4325	dmr1794237	3.37471e-05	GCST90278664	25.387	1	3.50737e-142	rs57345461	2	0.000878712	0.878753	Tc-Mem	Tc-Mem.cc.with_beta.txt		Height	EFO_0004339	257671	1397	209321
dmr1303596	rs142711652	chr2	43526218	0.5	dmr1303596	3.82408e-05	GCST90128518				rs142711652	10	0.000808965	0.878359	Tc-Mem	Tc-Mem.cc.no_beta.txt	2.60483e-16	Gallstone disease	EFO_0004210	550437	43639	506798
dmr1117260	rs34431565	chr6	31814403	0.4745	dmr1117260	3.41162e-09	GCST90011871				rs34431565	66	0.0794006	0.878045	Tc-Naive	Tc-Naive.cc.no_beta.txt	8.78e-10	Addison's disease	Orphanet_101960	5320	1223	4097
dmr120038	rs1570538	chr10	6011605	0.4875	dmr120038	6.74339e-08	GCST90044763				rs1570538	4	0.0212295	0.877739	Tc-Naive	Tc-Naive.cc.no_beta.txt	7.538e-12	Eczema	HP_0000964	400449	20016	380433
dmr17441	rs11249215	chr1	24970693	0.316	dmr17441	1.63367e-12	GCST90044763				rs11249215	8	0.118	0.877686	Th-Mem	Th-Mem.cc.no_beta.txt	3.361e-09	Eczema	HP_0000964	400449	20016	380433
dmr619796	rs6737668	chr2	102476622	0.5	dmr619796	2.12527e-10	GCST90044763				rs6737668	222	0.120327	0.877623	Th-Mem	Th-Mem.cc.no_beta.txt	1.012e-22	Eczema	HP_0000964	400449	20016	380433
dmr17450	rs10751775	chr1	24969987	0.000499964	dmr17450	1.30728e-14	GCST90044763				rs10751775	8	0.117914	0.877242	Th-Mem	Th-Mem.cc.no_beta.txt	2.458e-10	Eczema	HP_0000964	400449	20016	380433
dmr687194	rs7597819	chr2	102476447	0.5	dmr687194	2.12592e-08	GCST90044763				rs7597819	220	0.108652	0.876811	Tc-Naive	Tc-Naive.cc.no_beta.txt	9.636e-23	Eczema	HP_0000964	400449	20016	380433
dmr1003048	rs3132682	chr6	30076611	0.5	dmr1003048	7.80236e-09	GCST90011871				rs3132682	125	0.0860741	0.876582	Th-Mem	Th-Mem.cc.no_beta.txt	1.184e-14	Addison's disease	Orphanet_101960	5320	1223	4097
dmr18765	rs2370234	chr1	24977973	0.00399995	dmr18765	5.60453e-14	GCST90044763				rs2370234	8	0.117776	0.876353	Tc-Naive	Tc-Naive.cc.no_beta.txt	1.214e-10	Eczema	HP_0000964	400449	20016	380433
dmr472718	rs9935493	chr16	11539576	0.5	dmr472718	1.26982e-07	GCST90128518				rs9935493	39	0.0787343	0.875788	Th-Naive	Th-Naive.cc.no_beta.txt	7.70989e-10	Gallstone disease	EFO_0004210	550437	43639	506798
dmr629573	rs12981169	chr19	47848623	0.5	dmr629573	8.54593e-07	GCST90128518				rs12981169	34	0.0335562	0.875564	Tc-Naive	Tc-Naive.cc.no_beta.txt	9.73899e-14	Gallstone disease	EFO_0004210	550437	43639	506798
dmr687251	rs13019784	chr2	102506842	0.000499964	dmr687251	1.15829e-16	GCST90044763				rs13019784	154	0.106198	0.875187	Tc-Naive	Tc-Naive.cc.no_beta.txt	1.322e-16	Eczema	HP_0000964	400449	20016	380433
dmr1027829	rs17712288	chr6	90199438	0.5	dmr1027829	1.22534e-07	GCST90011871				rs17712288	104	0.0833321	0.874966	Th-Mem	Th-Mem.cc.no_beta.txt	8.875e-24	Addison's disease	Orphanet_101960	5320	1223	4097
dmr788903	rs1291213	chr20	63721274	0.5	dmr788903	2.64703e-06	GCST90044763				rs1291213	47	0.0476177	0.874914	Tc-Naive	Tc-Naive.cc.no_beta.txt	4.4e-16	Eczema	HP_0000964	400449	20016	380433
dmr616083	rs17032470	chr12	102377296	0.5	dmr616083	4.90116e-06	GCST90278664	-20.511	1	1.7156e-93	rs17032470	9	0.00252624	0.874725	Tc-Mem	Tc-Mem.cc.with_beta.txt		Height	EFO_0004339	257671	1397	209321
dmr2242812	rs76886291	chr6	31051838	0.376	dmr2242812	1.58833e-08	GCST90011871				rs76886291	94	0.0731987	0.874432	Tc-Mem	Tc-Mem.cc.no_beta.txt	3.228e-11	Addison's disease	Orphanet_101960	5320	1223	4097
dmr687164	rs1403554	chr2	102466993	0.5	dmr687164	1.6417e-15	GCST90044763				rs1403554	215	0.125694	0.8743	Tc-Naive	Tc-Naive.cc.no_beta.txt	3.866e-23	Eczema	HP_0000964	400449	20016	380433
dmr750017	rs2741045	chr2	233671494	0.5	dmr750017	1.76493e-05	GCST90128518				rs2741045	19	0.00732016	0.873663	Th-Naive	Th-Naive.cc.no_beta.txt	4.12863e-12	Gallstone disease	EFO_0004210	550437	43639	506798
dmr1121418	rs58000836	chr6	25514370	0.5	dmr1121418	2.93001e-05	GCST90011871				rs58000836	4	0.00214195	0.873457	Th-Naive	Th-Naive.cc.no_beta.txt	5.344e-10	Addison's disease	Orphanet_101960	5320	1223	4097
dmr824234	rs112963922	chr14	94411531	0.5	dmr824234	4.24159e-05	GCST90128518				rs112963922	1	0	0.873192	Tc-Mem	Tc-Mem.cc.no_beta.txt	3.00722e-11	Gallstone disease	EFO_0004210	550437	43639	506798
dmr2243460	rs1264347	chr6	30830920	0.5	dmr2243460	3.48841e-05	GCST90011871				rs1264347	95	0.0124972	0.873081	Tc-Mem	Tc-Mem.cc.no_beta.txt	3.013e-87	Addison's disease	Orphanet_101960	5320	1223	4097
dmr1004286	rs9267532	chr6	31672202	0.5	dmr1004286	6.39942e-07	GCST90011871				rs9267532	69	0.0225101	0.872971	Th-Mem	Th-Mem.cc.no_beta.txt	2.4e-11	Addison's disease	Orphanet_101960	5320	1223	4097
dmr54848	rs2636013	chr1	113719934	0.000499964	dmr54848	1.09358e-10	GCST90011871				rs2636013	5	0.00288248	0.87223	Th-Mem	Th-Mem.cc.no_beta.txt	2.332e-09	Addison's disease	Orphanet_101960	5320	1223	4097
dmr1114316	rs13212652	chr6	26099051	0.259	dmr1114316	3.76403e-06	GCST90011871				rs13212652	13	0.00378421	0.872213	Tc-Naive	Tc-Naive.cc.no_beta.txt	9.072e-32	Addison's disease	Orphanet_101960	5320	1223	4097
dmr1645348	rs6006469	chr22	43987737	0.5	dmr1645348	4.30214e-05	GCST90054782				rs6006469	5	0.000209009	0.872187	Tc-Mem	Tc-Mem.cc.no_beta.txt	1.42736e-24	Nonalcoholic fatty liver disease	EFO_0003095	377998	4761	373227
dmr2237286	rs6940007	chr6	25931729	0.5	dmr2237286	1.18229e-05	GCST90011871				rs6940007	11	0.00710742	0.871323	Tc-Mem	Tc-Mem.cc.no_beta.txt	3.035e-34	Addison's disease	Orphanet_101960	5320	1223	4097
dmr687253	rs13019784	chr2	102506842	0.000499964	dmr687253	3.01007e-13	GCST90044763				rs13019784	164	0.105973	0.871302	Tc-Naive	Tc-Naive.cc.no_beta.txt	1.322e-16	Eczema	HP_0000964	400449	20016	380433
dmr828717	rs9626061	chr22	43948992	0.5	dmr828717	5.10449e-06	GCST90054782				rs9626061	8	0.0100401	0.87093	Tc-Naive	Tc-Naive.cc.no_beta.txt	2.018e-17	Nonalcoholic fatty liver disease	EFO_0003095	377998	4761	373227
dmr1003930	rs9265981	chr6	31348302	0.493	dmr1003930	4.56468e-06	GCST90044763				rs9265981	15	0.00329693	0.870664	Th-Mem	Th-Mem.cc.no_beta.txt	8.189e-13	Eczema	HP_0000964	400449	20016	380433
dmr17444	rs10751775	chr1	24969987	0.000499964	dmr17444	3.85657e-12	GCST90044763				rs10751775	8	0.116769	0.869873	Th-Mem	Th-Mem.cc.no_beta.txt	2.458e-10	Eczema	HP_0000964	400449	20016	380433
dmr315962	rs2859398	chr12	121041852	0.4995	dmr315962	4.46279e-05	GCST90128518				rs2859398	1	0	0.869667	Tc-Naive	Tc-Naive.cc.no_beta.txt	2.30596e-09	Gallstone disease	EFO_0004210	550437	43639	506798
dmr1118636	rs3763349	chr6	32840455	0.5	dmr1118636	1.73361e-07	GCST90011871				rs3763349	30	0.0327178	0.869597	Tc-Naive	Tc-Naive.cc.no_beta.txt	1.436e-29	Addison's disease	Orphanet_101960	5320	1223	4097
dmr1124804	rs397081	chr6	32224840	0.5	dmr1124804	1.27557e-06	GCST90011871				rs397081	100	0.0192073	0.86955	Th-Naive	Th-Naive.cc.no_beta.txt	2.404e-14	Addison's disease	Orphanet_101960	5320	1223	4097
dmr18911	rs2370234	chr1	24977973	0.00399995	dmr18911	4.34561e-13	GCST90044763				rs2370234	8	0.116673	0.869349	Th-Naive	Th-Naive.cc.no_beta.txt	1.214e-10	Eczema	HP_0000964	400449	20016	380433
dmr572026	rs4335862	chr18	23190518	0.5	dmr572026	6.8647e-07	GCST90278664	-18.2963	1	8.84912e-75	rs4335862	34	0.0210414	0.869251	Th-Naive	Th-Naive.cc.with_beta.txt		Height	EFO_0004339	257671	1397	209321
dmr616373	rs56408111	chr19	19682736	0.5	dmr616373	1.27618e-05	GCST90054782				rs56408111	3	0.00171269	0.869167	Th-Naive	Th-Naive.cc.no_beta.txt	1.84925e-14	Nonalcoholic fatty liver disease	EFO_0003095	377998	4761	373227
dmr2239368	rs9379897	chr6	26601298	0.4995	dmr2239368	2.28525e-08	GCST90011871				rs9379897	30	0.0790698	0.866618	Tc-Mem	Tc-Mem.cc.no_beta.txt	4.749e-50	Addison's disease	Orphanet_101960	5320	1223	4097
dmr18902	rs2370234	chr1	24977973	0.00399995	dmr18902	8.37028e-14	GCST90044763				rs2370234	8	0.116188	0.866373	Th-Naive	Th-Naive.cc.no_beta.txt	1.214e-10	Eczema	HP_0000964	400449	20016	380433
dmr734532	rs960792	chr2	203884527	0.498	dmr734532	1.47015e-07	GCST90011871				rs960792	14	0.0278103	0.866366	Th-Naive	Th-Naive.cc.no_beta.txt	2.122e-09	Addison's disease	Orphanet_101960	5320	1223	4097
dmr469628	rs27836	chr16	11163262	0.00300002	dmr469628	6.2615e-08	GCST90044763				rs27836	11	0.00476549	0.865968	Tc-Naive	Tc-Naive.cc.no_beta.txt	4.056e-11	Eczema	HP_0000964	400449	20016	380433
dmr630291	rs28894750	chr19	48710274	0.4895	dmr630291	1.3803e-09	GCST90128518				rs28894750	65	0.132006	0.863435	Tc-Naive	Tc-Naive.cc.no_beta.txt	9.85419e-28	Gallstone disease	EFO_0004210	550437	43639	506798
dmr2246522	rs9276757	chr6	32805079	0.499	dmr2246522	4.83952e-05	GCST90011871				rs9276757	34	0.00267467	0.863021	Tc-Mem	Tc-Mem.cc.no_beta.txt	7.666e-83	Addison's disease	Orphanet_101960	5320	1223	4097
dmr1295926	rs8192870	chr8	58499507	0.499	dmr1295926	2.73657e-06	GCST90128518				rs8192870	70	0.0320338	0.86276	Tc-Naive	Tc-Naive.cc.no_beta.txt	6.91992e-23	Gallstone disease	EFO_0004210	550437	43639	506798
dmr1040793	rs931555	chr5	35803475	0.4955	dmr1040793	1.48586e-07	GCST90044763				rs931555	40	0.0396026	0.861971	Th-Naive	Th-Naive.cc.no_beta.txt	1.777e-09	Eczema	HP_0000964	400449	20016	380433
dmr633878	rs1704773	chr19	48706309	0.491	dmr633878	3.83477e-07	GCST90128518				rs1704773	64	0.0907213	0.861893	Th-Naive	Th-Naive.cc.no_beta.txt	1.74942e-29	Gallstone disease	EFO_0004210	550437	43639	506798
dmr151342	rs10761729	chr10	63235844	0.5	dmr151342	3.25759e-07	GCST90128518				rs10761729	101	0.0717722	0.861684	Th-Naive	Th-Naive.cc.no_beta.txt	2.54221e-17	Gallstone disease	EFO_0004210	550437	43639	506798
dmr1003922	rs9380235	chr6	31281109	0.4255	dmr1003922	2.63549e-06	GCST90011871				rs9380235	182	0.028072	0.861308	Th-Mem	Th-Mem.cc.no_beta.txt	1.371e-19	Addison's disease	Orphanet_101960	5320	1223	4097
dmr1117746	rs3101017	chr6	31765689	0.3045	dmr1117746	6.02666e-06	GCST90011871				rs3101017	51	0.00879372	0.860783	Tc-Naive	Tc-Naive.cc.no_beta.txt	8.315e-153	Addison's disease	Orphanet_101960	5320	1223	4097
dmr2602961	rs8192870	chr8	58499507	0.499	dmr2602961	3.59847e-09	GCST90128518				rs8192870	56	0.0869343	0.860024	Tc-Mem	Tc-Mem.cc.no_beta.txt	6.91992e-23	Gallstone disease	EFO_0004210	550437	43639	506798
dmr2071072	rs12697352	chr5	35837132	0.2615	dmr2071072	9.15209e-07	GCST90044763				rs12697352	38	0.0287188	0.859581	Tc-Mem	Tc-Mem.cc.no_beta.txt	5.507e-10	Eczema	HP_0000964	400449	20016	380433
dmr108786	rs62626317	chr10	6068962	0.487	dmr108786	2.71662e-07	GCST90044763				rs62626317	17	0.0190788	0.858634	Th-Mem	Th-Mem.cc.no_beta.txt	7.175e-12	Eczema	HP_0000964	400449	20016	380433
dmr2245148	rs3130490	chr6	31771343	0.408	dmr2245148	1.15595e-06	GCST90011871				rs3130490	178	0.0290248	0.858472	Tc-Mem	Tc-Mem.cc.no_beta.txt	4.998e-154	Addison's disease	Orphanet_101960	5320	1223	4097
dmr1228495	rs66510518	chr7	87482559	0.491	dmr1228495	1.1297e-07	GCST90128518				rs66510518	48	0.0617781	0.857323	Tc-Naive	Tc-Naive.cc.no_beta.txt	5.30805e-33	Gallstone disease	EFO_0004210	550437	43639	506798
dmr945473	rs7679066	chr4	17796711	0.4995	dmr945473	1.76524e-09	GCST90278664	-24.4241	1	9.48233e-132	rs7679066	28	0.105085	0.857196	Th-Naive	Th-Naive.cc.with_beta.txt		Height	EFO_0004339	257671	1397	209321
dmr240920	rs12722496	chr10	6054704	0.5	dmr240920	4.49681e-05	GCST90044763				rs12722496	2	0.000906332	0.856214	Tc-Mem	Tc-Mem.cc.no_beta.txt	4.508e-15	Eczema	HP_0000964	400449	20016	380433
dmr1163390	rs10504255	chr8	58485902	0.00600004	dmr1163390	5.45263e-12	GCST90128518				rs10504255	94	0.140552	0.856046	Th-Mem	Th-Mem.cc.no_beta.txt	3.16553e-27	Gallstone disease	EFO_0004210	550437	43639	506798
dmr2245928	rs1064173	chr6	32659703	0.499	dmr2245928	5.50546e-05	GCST90011871				rs1064173	24	0.00201286	0.855539	Tc-Mem	Tc-Mem.cc.no_beta.txt	3.026e-151	Addison's disease	Orphanet_101960	5320	1223	4097
dmr631970	rs34505186	chr19	45711426	0.4585	dmr631970	5.55106e-05	GCST90128518				rs34505186	1	0	0.855241	Th-Naive	Th-Naive.cc.no_beta.txt	1.24035e-10	Gallstone disease	EFO_0004210	550437	43639	506798
dmr1288591	rs6719175	chr2	27636484	0.491	dmr1288591	5.74481e-05	GCST90128518				rs6719175	1	0	0.854431	Tc-Mem	Tc-Mem.cc.no_beta.txt	5.46973e-11	Gallstone disease	EFO_0004210	550437	43639	506798
dmr341439	rs4982254	chr14	35286531	0.486	dmr341439	1.28843e-05	GCST90044763				rs4982254	9	0.00332476	0.853117	Th-Mem	Th-Mem.cc.no_beta.txt	4.706e-12	Eczema	HP_0000964	400449	20016	380433
dmr284393	rs7310409	chr12	120987058	0.498	dmr284393	2.17162e-05	GCST90128518				rs7310409	11	0.00470525	0.85294	Th-Mem	Th-Mem.cc.no_beta.txt	1.90014e-23	Gallstone disease	EFO_0004210	550437	43639	506798
dmr1295898	rs10504255	chr8	58485902	0.00600004	dmr1295898	3.21839e-12	GCST90128518				rs10504255	97	0.142185	0.852435	Tc-Naive	Tc-Naive.cc.no_beta.txt	3.16553e-27	Gallstone disease	EFO_0004210	550437	43639	506798
dmr1004047	rs9265981	chr6	31348302	0.493	dmr1004047	1.99059e-06	GCST90044763				rs9265981	14	0.00654302	0.852304	Th-Mem	Th-Mem.cc.no_beta.txt	8.189e-13	Eczema	HP_0000964	400449	20016	380433
dmr1034150	rs931555	chr5	35803475	0.4955	dmr1034150	1.00633e-08	GCST90044763				rs931555	42	0.077172	0.852059	Tc-Naive	Tc-Naive.cc.no_beta.txt	1.777e-09	Eczema	HP_0000964	400449	20016	380433
dmr1187858	rs7001406	chr8	125594995	0.499	dmr1187858	8.31529e-07	GCST90044763				rs7001406	30	0.0401248	0.852048	Th-Mem	Th-Mem.cc.no_beta.txt	1.141e-11	Eczema	HP_0000964	400449	20016	380433
dmr654367	rs6753534	chr2	27530004	0.4915	dmr654367	3.17049e-06	GCST90128518				rs6753534	7	0.00780578	0.852004	Tc-Naive	Tc-Naive.cc.no_beta.txt	1.11577e-12	Gallstone disease	EFO_0004210	550437	43639	506798
dmr1069647	rs3853751	chr5	110824471	0.5	dmr1069647	2.06834e-07	GCST90044763				rs3853751	21	0.0612985	0.851858	Th-Naive	Th-Naive.cc.no_beta.txt	5.021e-09	Eczema	HP_0000964	400449	20016	380433
dmr2197484	rs75767302	chr5	172744134	0.323	dmr2197484	3.76291e-05	GCST90044763				rs75767302	2	0.000843681	0.850271	Tc-Mem	Tc-Mem.cc.no_beta.txt	1.136e-09	Eczema	HP_0000964	400449	20016	380433
dmr469717	rs34540843	chr16	11127430	0.5	dmr469717	1.05228e-05	GCST90044763				rs34540843	36	0.0222225	0.850115	Tc-Naive	Tc-Naive.cc.no_beta.txt	3.585e-12	Eczema	HP_0000964	400449	20016	380433
dmr629778	rs62129971	chr19	47890130	0.499	dmr629778	1.39382e-05	GCST90128518				rs62129971	3	0.00230896	0.849255	Tc-Naive	Tc-Naive.cc.no_beta.txt	3.86204e-37	Gallstone disease	EFO_0004210	550437	43639	506798
dmr299045	rs10740125	chr10	63449849	0.5	dmr299045	2.04371e-06	GCST90128518				rs10740125	107	0.0799557	0.848779	Tc-Mem	Tc-Mem.cc.no_beta.txt	2.76329e-17	Gallstone disease	EFO_0004210	550437	43639	506798
dmr1117990	rs62406300	chr6	32614995	0.471	dmr1117990	1.32413e-06	GCST90011871				rs62406300	218	0.0376439	0.848352	Tc-Naive	Tc-Naive.cc.no_beta.txt	4.075e-28	Addison's disease	Orphanet_101960	5320	1223	4097
dmr1302873	rs36063247	chr8	56242094	0.5	dmr1302873	3.6724e-08	GCST90278664	-17.2437	1	1.24744e-66	rs36063247	22	0.00688205	0.847684	Th-Naive	Th-Naive.cc.with_beta.txt		Height	EFO_0004339	257671	1397	209321
dmr1644252	rs34912062	chr22	43952566	0.4975	dmr1644252	6.37026e-05	GCST90054782				rs34912062	1	0	0.847652	Tc-Mem	Tc-Mem.cc.no_beta.txt	6.86887e-25	Nonalcoholic fatty liver disease	EFO_0003095	377998	4761	373227
dmr1123325	rs2263298	chr6	30852596	0.2765	dmr1123325	3.00152e-08	GCST90011871				rs2263298	41	0.0290573	0.847528	Th-Naive	Th-Naive.cc.no_beta.txt	8.991e-51	Addison's disease	Orphanet_101960	5320	1223	4097
dmr1242550	rs11671190	chr19	47834980	0.496	dmr1242550	4.73387e-06	GCST90128518				rs11671190	34	0.0300872	0.846796	Tc-Mem	Tc-Mem.cc.no_beta.txt	8.38454e-13	Gallstone disease	EFO_0004210	550437	43639	506798
dmr60711	rs310122	chr1	153091812	0.5	dmr60711	6.09759e-09	GCST90044763				rs310122	9	0.070137	0.846747	Th-Mem	Th-Mem.cc.no_beta.txt	1.439e-10	Eczema	HP_0000964	400449	20016	380433
dmr18773	rs2370234	chr1	24977973	0.00399995	dmr18773	9.9819e-11	GCST90044763				rs2370234	8	0.113119	0.846561	Tc-Naive	Tc-Naive.cc.no_beta.txt	1.214e-10	Eczema	HP_0000964	400449	20016	380433
dmr1126002	rs60605964	chr18	23180579	0.5	dmr1126002	1.27119e-06	GCST90278664	-19.8067	1	2.60524e-87	rs60605964	43	0.0184708	0.846477	Tc-Mem	Tc-Mem.cc.with_beta.txt		Height	EFO_0004339	257671	1397	209321
dmr316429	rs2649999	chr12	120942741	0.5	dmr316429	3.57031e-08	GCST90128518				rs2649999	34	0.102698	0.846304	Tc-Naive	Tc-Naive.cc.no_beta.txt	5.72732e-14	Gallstone disease	EFO_0004210	550437	43639	506798
dmr1027847	rs6925032	chr6	90298308	0.5	dmr1027847	2.3309e-06	GCST90011871				rs6925032	81	0.0624721	0.84611	Th-Mem	Th-Mem.cc.no_beta.txt	2.775e-25	Addison's disease	Orphanet_101960	5320	1223	4097
dmr1003182	rs3132610	chr6	30576624	0.5	dmr1003182	2.37212e-20	GCST90011871				rs3132610	144	0.153926	0.846074	Th-Mem	Th-Mem.cc.no_beta.txt	5.805e-93	Addison's disease	Orphanet_101960	5320	1223	4097
dmr1295918	rs7018333	chr8	58490011	0.465	dmr1295918	1.00362e-08	GCST90128518				rs7018333	69	0.0904878	0.845755	Tc-Naive	Tc-Naive.cc.no_beta.txt	8.64556e-26	Gallstone disease	EFO_0004210	550437	43639	506798
dmr2602875	rs8192870	chr8	58499507	0.499	dmr2602875	4.73794e-09	GCST90128518				rs8192870	68	0.114607	0.845517	Tc-Mem	Tc-Mem.cc.no_beta.txt	6.91992e-23	Gallstone disease	EFO_0004210	550437	43639	506798
dmr1121949	rs13190739	chr6	26587145	0.5	dmr1121949	1.02025e-05	GCST90011871				rs13190739	3	0.00361962	0.845483	Th-Naive	Th-Naive.cc.no_beta.txt	2.88e-50	Addison's disease	Orphanet_101960	5320	1223	4097
dmr1171354	rs13275909	chr8	80344307	0.5	dmr1171354	6.84435e-08	GCST90044763				rs13275909	75	0.0851089	0.845359	Th-Mem	Th-Mem.cc.no_beta.txt	4.047e-09	Eczema	HP_0000964	400449	20016	380433
dmr2243175	rs3873382	chr6	31295479	0.5	dmr2243175	9.42056e-06	GCST90011871				rs3873382	32	0.00866689	0.844156	Tc-Mem	Tc-Mem.cc.no_beta.txt	2.977e-13	Addison's disease	Orphanet_101960	5320	1223	4097
dmr630287	rs570794	chr19	48704394	0.4915	dmr630287	7.7703e-10	GCST90128518				rs570794	65	0.150965	0.844134	Tc-Naive	Tc-Naive.cc.no_beta.txt	1.17288e-29	Gallstone disease	EFO_0004210	550437	43639	506798
dmr691161	rs759382	chr2	102477754	0.5	dmr691161	7.15756e-07	GCST90044763				rs759382	189	0.0922476	0.844043	Th-Naive	Th-Naive.cc.no_beta.txt	2.344e-21	Eczema	HP_0000964	400449	20016	380433
dmr364950	rs1535104	chr14	91981420	0.5	dmr364950	2.4545e-07	GCST90278664	-20.097	1	7.83688e-90	rs1535104	102	0.0548889	0.84386	Th-Mem	Th-Mem.cc.with_beta.txt		Height	EFO_0004339	257671	1397	209321
dmr1103020	rs31674	chr7	87439148	0.5	dmr1103020	3.07376e-05	GCST90128518				rs31674	6	0.00369321	0.843288	Th-Mem	Th-Mem.cc.no_beta.txt	5.36313e-14	Gallstone disease	EFO_0004210	550437	43639	506798
dmr687124	rs1420103	chr2	102332172	0.5	dmr687124	3.03097e-06	GCST90044763				rs1420103	100	0.0759731	0.842501	Tc-Naive	Tc-Naive.cc.no_beta.txt	9.873e-21	Eczema	HP_0000964	400449	20016	380433
dmr1646694	rs12168183	chr22	43970255	0.4805	dmr1646694	2.28374e-06	GCST90054782				rs12168183	6	0.00640362	0.842433	Tc-Mem	Tc-Mem.cc.no_beta.txt	1.94363e-17	Nonalcoholic fatty liver disease	EFO_0003095	377998	4761	373227
dmr1124525	rs909267	chr6	31778771	0.4775	dmr1124525	4.02056e-06	GCST90011871				rs909267	121	0.0303953	0.842412	Th-Naive	Th-Naive.cc.no_beta.txt	3.747e-19	Addison's disease	Orphanet_101960	5320	1223	4097
dmr1126834	rs9689096	chr6	34221115	0.479	dmr1126834	1.17237e-08	GCST90278664	10.6003	1	2.97153e-26	rs9689096	7	0.0518819	0.841007	Th-Naive	Th-Naive.cc.with_beta.txt		Height	EFO_0004339	257671	1397	209321
dmr829658	rs2092501	chr22	43951371	0.498	dmr829658	2.67974e-05	GCST90054782				rs2092501	13	0.00352738	0.83936	Tc-Naive	Tc-Naive.cc.no_beta.txt	8.86677e-25	Nonalcoholic fatty liver disease	EFO_0003095	377998	4761	373227
dmr406927	rs1535104	chr14	91981420	0.5	dmr406927	3.46342e-07	GCST90278664	-20.097	1	7.83688e-90	rs1535104	97	0.0547397	0.838734	Tc-Naive	Tc-Naive.cc.with_beta.txt		Height	EFO_0004339	257671	1397	209321
dmr223724	rs575631	chr11	65804053	0.132	dmr223724	1.33974e-06	GCST90044763				rs575631	13	0.00869011	0.837139	Th-Naive	Th-Naive.cc.no_beta.txt	7.351e-10	Eczema	HP_0000964	400449	20016	380433
dmr1295933	rs2016886	chr8	58415171	0.5	dmr1295933	3.26189e-05	GCST90128518				rs2016886	52	0.0210426	0.837069	Tc-Naive	Tc-Naive.cc.no_beta.txt	2.59586e-29	Gallstone disease	EFO_0004210	550437	43639	506798
dmr132282	rs12723774	chr1	152486406	0.4985	dmr132282	7.07651e-06	GCST90044763				rs12723774	6	0.00476651	0.836862	Tc-Mem	Tc-Mem.cc.no_beta.txt	1.394e-10	Eczema	HP_0000964	400449	20016	380433
dmr409286	rs17733282	chr14	91980219	0.5	dmr409286	7.48179e-07	GCST90278664	-20.1006	1	7.2875e-90	rs17733282	94	0.0519727	0.836752	Th-Naive	Th-Naive.cc.with_beta.txt		Height	EFO_0004339	257671	1397	209321
dmr1002454	rs3930883	chr6	29369298	0.103	dmr1002454	3.60429e-09	GCST90011871				rs3930883	199	0.115325	0.836505	Th-Mem	Th-Mem.cc.no_beta.txt	8.461e-32	Addison's disease	Orphanet_101960	5320	1223	4097
dmr628099	rs74821481	chr19	45816783	0.486	dmr628099	2.35707e-11	GCST90128518				rs74821481	45	0.161472	0.835147	Tc-Naive	Tc-Naive.cc.no_beta.txt	9.07514e-14	Gallstone disease	EFO_0004210	550437	43639	506798
dmr2242588	rs2535334	chr6	30845219	0.47	dmr2242588	3.95078e-07	GCST90011871				rs2535334	71	0.0327191	0.834929	Tc-Mem	Tc-Mem.cc.no_beta.txt	1.211e-102	Addison's disease	Orphanet_101960	5320	1223	4097
dmr1240641	rs8111071	chr19	45804148	0.5	dmr1240641	7.30716e-05	GCST90128518				rs8111071	3	0.000417248	0.834907	Tc-Mem	Tc-Mem.cc.no_beta.txt	5.28866e-13	Gallstone disease	EFO_0004210	550437	43639	506798
dmr1117377	rs3094712	chr6	30383571	0.499	dmr1117377	1.24236e-08	GCST90011871				rs3094712	86	0.136285	0.834641	Tc-Naive	Tc-Naive.cc.no_beta.txt	3.928e-62	Addison's disease	Orphanet_101960	5320	1223	4097
dmr1126627	rs6911848	chr6	33107482	0.5	dmr1126627	6.18975e-06	GCST90011871				rs6911848	66	0.0432356	0.834599	Th-Naive	Th-Naive.cc.no_beta.txt	9.151e-61	Addison's disease	Orphanet_101960	5320	1223	4097
dmr1453115	rs11571303	chr2	203842415	0.3735	dmr1453115	2.86904e-05	GCST90011871				rs11571303	9	0.00279166	0.833564	Tc-Mem	Tc-Mem.cc.no_beta.txt	4.998e-11	Addison's disease	Orphanet_101960	5320	1223	4097
dmr1357437	rs10197881	chr2	102475256	0.5	dmr1357437	7.23811e-06	GCST90044763				rs10197881	150	0.0749942	0.832861	Tc-Mem	Tc-Mem.cc.no_beta.txt	9.541e-23	Eczema	HP_0000964	400449	20016	380433
dmr629574	rs12981169	chr19	47848623	0.5	dmr629574	4.75332e-07	GCST90128518				rs12981169	34	0.0389733	0.832753	Tc-Naive	Tc-Naive.cc.no_beta.txt	9.73899e-14	Gallstone disease	EFO_0004210	550437	43639	506798
dmr628357	rs36073277	chr19	45795419	0.5	dmr628357	3.86556e-06	GCST90128518				rs36073277	3	0.00406269	0.830484	Tc-Naive	Tc-Naive.cc.no_beta.txt	3.08973e-11	Gallstone disease	EFO_0004210	550437	43639	506798
dmr1116713	rs3095233	chr6	31501997	0.5	dmr1116713	6.7689e-05	GCST90011871				rs3095233	148	0.0162695	0.829786	Tc-Naive	Tc-Naive.cc.no_beta.txt	1.242e-120	Addison's disease	Orphanet_101960	5320	1223	4097
dmr1003785	rs9263572	chr6	31101972	0.5	dmr1003785	1.5658e-09	GCST90044763				rs9263572	21	0.108098	0.829785	Th-Mem	Th-Mem.cc.no_beta.txt	1.669e-10	Eczema	HP_0000964	400449	20016	380433
dmr1124568	rs2429642	chr6	31519185	0.4945	dmr1124568	1.39123e-06	GCST90011871				rs2429642	112	0.061977	0.829289	Th-Naive	Th-Naive.cc.no_beta.txt	1.294e-15	Addison's disease	Orphanet_101960	5320	1223	4097
dmr1303706	rs72798845	chr2	43885999	0.5	dmr1303706	8.16293e-05	GCST90128518				rs72798845	7	0.00123903	0.829112	Tc-Mem	Tc-Mem.cc.no_beta.txt	4.35567e-33	Gallstone disease	EFO_0004210	550437	43639	506798
dmr571920	rs79607252	chr18	23128008	0.00150001	dmr571920	4.43849e-15	GCST90278664	9.40375	1	5.26532e-21	rs79607252	27	0.0559204	0.828994	Th-Naive	Th-Naive.cc.with_beta.txt		Height	EFO_0004339	257671	1397	209321
dmr1120775	rs138267301	chr6	25241045	0.5	dmr1120775	2.00949e-08	GCST90011871				rs138267301	5	0.0528381	0.828093	Th-Naive	Th-Naive.cc.no_beta.txt	5.682e-10	Addison's disease	Orphanet_101960	5320	1223	4097
dmr633874	rs692854	chr19	48706207	0.4915	dmr633874	1.42044e-07	GCST90128518				rs692854	63	0.127849	0.827661	Th-Naive	Th-Naive.cc.no_beta.txt	3.96671e-29	Gallstone disease	EFO_0004210	550437	43639	506798
dmr406909	rs34631755	chr14	91961353	0.5	dmr406909	6.06992e-07	GCST90278664	-18.5319	1	1.14195e-76	rs34631755	100	0.0957196	0.826848	Tc-Naive	Tc-Naive.cc.with_beta.txt		Height	EFO_0004339	257671	1397	209321
dmr1187668	rs9297718	chr8	125604604	0.5	dmr1187668	1.87121e-05	GCST90044763				rs9297718	28	0.00746195	0.826351	Th-Mem	Th-Mem.cc.no_beta.txt	4.833e-13	Eczema	HP_0000964	400449	20016	380433
dmr2242845	rs3129817	chr6	30374976	0.4965	dmr2242845	3.12252e-07	GCST90011871				rs3129817	190	0.0618191	0.826176	Tc-Mem	Tc-Mem.cc.no_beta.txt	7.508e-95	Addison's disease	Orphanet_101960	5320	1223	4097
dmr410646	rs112963922	chr14	94411531	0.5	dmr410646	8.61092e-05	GCST90128518				rs112963922	1	0	0.826163	Th-Naive	Th-Naive.cc.no_beta.txt	3.00722e-11	Gallstone disease	EFO_0004210	550437	43639	506798
dmr2666446	rs897160	chr8	125593972	0.499	dmr2666446	9.50241e-07	GCST90044763				rs897160	30	0.039691	0.825504	Tc-Mem	Tc-Mem.cc.no_beta.txt	2.632e-12	Eczema	HP_0000964	400449	20016	380433
dmr1801381	rs78927161	chr3	149490479	0.265	dmr1801381	2.55627e-06	GCST90128518				rs78927161	87	0.0486947	0.825458	Tc-Mem	Tc-Mem.cc.no_beta.txt	1.09397e-23	Gallstone disease	EFO_0004210	550437	43639	506798
dmr1801096	rs12629750	chr3	149463395	0.5	dmr1801096	8.7759e-05	GCST90128518				rs12629750	1	0	0.824726	Tc-Mem	Tc-Mem.cc.no_beta.txt	3.57149e-11	Gallstone disease	EFO_0004210	550437	43639	506798
dmr893602	rs13119931	chr4	144622177	0.5	dmr893602	6.29459e-08	GCST90278664	15.8754	1	9.37496e-57	rs13119931	136	0.0477269	0.824419	Th-Mem	Th-Mem.cc.with_beta.txt		Height	EFO_0004339	257671	1397	209321
dmr834973	rs9625966	chr22	43942225	0.5	dmr834973	1.76165e-05	GCST90054782				rs9625966	3	0.00201124	0.823841	Th-Naive	Th-Naive.cc.no_beta.txt	1.20463e-17	Nonalcoholic fatty liver disease	EFO_0003095	377998	4761	373227
dmr305862	rs7484309	chr12	102385700	0.5	dmr305862	1.76755e-06	GCST90278664	-19.8846	1	5.53747e-88	rs7484309	30	0.00505564	0.82277	Tc-Naive	Tc-Naive.cc.with_beta.txt		Height	EFO_0004339	257671	1397	209321
dmr847446	rs58337605	chr4	18072030	0.497	dmr847446	2.05414e-07	GCST90278664	-6.13273	1	8.63853e-10	rs58337605	43	0.0308921	0.82256	Th-Mem	Th-Mem.cc.with_beta.txt		Height	EFO_0004339	257671	1397	209321
dmr134487	rs72702900	chr1	152799487	0.5	dmr134487	5.05692e-05	GCST90044763				rs72702900	3	0.00125407	0.822124	Tc-Mem	Tc-Mem.cc.no_beta.txt	3.128e-42	Eczema	HP_0000964	400449	20016	380433
dmr1027844	rs206916	chr6	90218009	0.0105	dmr1027844	8.62555e-07	GCST90011871				rs206916	97	0.0460847	0.821086	Th-Mem	Th-Mem.cc.no_beta.txt	8.752e-22	Addison's disease	Orphanet_101960	5320	1223	4097
dmr924357	rs931555	chr5	35803475	0.4955	dmr924357	7.02303e-07	GCST90044763				rs931555	40	0.0313785	0.820693	Monocyte	Monocyte.cc.no_beta.txt	1.777e-09	Eczema	HP_0000964	400449	20016	380433
dmr1646397	rs12170274	chr22	43963849	0.5	dmr1646397	1.23282e-07	GCST90054782				rs12170274	13	0.0405713	0.820257	Tc-Mem	Tc-Mem.cc.no_beta.txt	8.374e-18	Nonalcoholic fatty liver disease	EFO_0003095	377998	4761	373227
dmr406950	rs8019545	chr14	92062085	0.5	dmr406950	5.83734e-12	GCST90278664	-19.9013	1	3.96178e-88	rs8019545	217	0.169946	0.820239	Tc-Naive	Tc-Naive.cc.with_beta.txt		Height	EFO_0004339	257671	1397	209321
dmr130758	rs11012726	chr10	21508343	0.5	dmr130758	1.65188e-06	GCST90128518				rs11012726	12	0.0117	0.820147	Th-Naive	Th-Naive.cc.no_beta.txt	1.32075e-09	Gallstone disease	EFO_0004210	550437	43639	506798
dmr1027828	rs6899623	chr6	90276840	0.5	dmr1027828	1.44546e-05	GCST90011871				rs6899623	77	0.0523546	0.819859	Th-Mem	Th-Mem.cc.no_beta.txt	3.162e-26	Addison's disease	Orphanet_101960	5320	1223	4097
dmr2466610	rs57924923	chr7	87556663	0.43	dmr2466610	9.01467e-05	GCST90128518				rs57924923	1	0	0.81797	Tc-Mem	Tc-Mem.cc.no_beta.txt	5.27342e-12	Gallstone disease	EFO_0004210	550437	43639	506798
dmr1239412	rs7256192	chr19	45835234	0.5	dmr1239412	5.3515e-06	GCST90128518				rs7256192	34	0.0220177	0.817603	Tc-Mem	Tc-Mem.cc.no_beta.txt	7.76967e-14	Gallstone disease	EFO_0004210	550437	43639	506798
dmr1800878	rs79240721	chr3	149464076	0.496	dmr1800878	9.7553e-05	GCST90128518				rs79240721	1	0	0.816591	Tc-Mem	Tc-Mem.cc.no_beta.txt	7.15967e-17	Gallstone disease	EFO_0004210	550437	43639	506798
dmr2154437	rs2299005	chr5	132721897	0.5	dmr2154437	7.3059e-06	GCST90044763				rs2299005	23	0.0132451	0.81608	Tc-Mem	Tc-Mem.cc.no_beta.txt	1.056e-11	Eczema	HP_0000964	400449	20016	380433
dmr983496	rs6827756	chr4	122263256	0.4965	dmr983496	7.74386e-05	GCST90044763				rs6827756	2	0.000836146	0.815695	Tc-Naive	Tc-Naive.cc.no_beta.txt	3.046e-11	Eczema	HP_0000964	400449	20016	380433
dmr1123850	rs1634776	chr6	31341211	0.445	dmr1123850	1.0591e-06	GCST90011871				rs1634776	102	0.0252871	0.815605	Th-Naive	Th-Naive.cc.no_beta.txt	1.932e-89	Addison's disease	Orphanet_101960	5320	1223	4097
dmr1212968	rs73004959	chr19	19600330	0.5	dmr1212968	9.9183e-06	GCST90054782				rs73004959	4	0.00370761	0.815343	Tc-Mem	Tc-Mem.cc.no_beta.txt	1.38307e-21	Nonalcoholic fatty liver disease	EFO_0003095	377998	4761	373227
dmr223634	rs575631	chr11	65804053	0.132	dmr223634	1.99501e-08	GCST90044763				rs575631	18	0.0197002	0.814851	Th-Naive	Th-Naive.cc.no_beta.txt	7.351e-10	Eczema	HP_0000964	400449	20016	380433
dmr2602914	rs4738684	chr8	58480714	0.00450003	dmr2602914	2.45071e-10	GCST90128518				rs4738684	62	0.158595	0.814421	Tc-Mem	Tc-Mem.cc.no_beta.txt	1.27154e-28	Gallstone disease	EFO_0004210	550437	43639	506798
dmr72863	rs12563557	chr1	62738827	0.4995	dmr72863	2.20733e-09	GCST90278671	-11.6084	1	3.73594e-31	rs12563557	36	0.042011	0.814091	Tc-Mem	Tc-Mem.cc.with_beta.txt		Triglyceride levels	EFO_0004530	204282	22567	469317
dmr222136	rs663797	chr11	65785269	0.5	dmr222136	1.34687e-05	GCST90044763				rs663797	9	0.00258218	0.813942	Tc-Naive	Tc-Naive.cc.no_beta.txt	1.34e-11	Eczema	HP_0000964	400449	20016	380433
dmr1003410	rs2239529	chr6	30110553	0.4995	dmr1003410	8.46596e-14	GCST90011871				rs2239529	251	0.186	0.813937	Th-Mem	Th-Mem.cc.no_beta.txt	1.277e-78	Addison's disease	Orphanet_101960	5320	1223	4097
dmr134504	rs35917180	chr1	152872550	0.307	dmr134504	5.9226e-05	GCST90044763				rs35917180	1	0	0.813642	Tc-Mem	Tc-Mem.cc.no_beta.txt	8.28e-13	Eczema	HP_0000964	400449	20016	380433
dmr17439	rs11249215	chr1	24970693	0.316	dmr17439	6.12262e-10	GCST90044763				rs11249215	8	0.107949	0.813095	Th-Mem	Th-Mem.cc.no_beta.txt	3.361e-09	Eczema	HP_0000964	400449	20016	380433
dmr411441	rs112963922	chr14	94411531	0.5	dmr411441	0.000102421	GCST90128518				rs112963922	1	0	0.812763	Th-Naive	Th-Naive.cc.no_beta.txt	3.00722e-11	Gallstone disease	EFO_0004210	550437	43639	506798
dmr1332251	rs2980862	chr8	125472396	0.5	dmr1332251	2.43486e-06	GCST90054782				rs2980862	28	0.0459305	0.812582	Th-Naive	Th-Naive.cc.no_beta.txt	4.32088e-10	Nonalcoholic fatty liver disease	EFO_0003095	377998	4761	373227
dmr135651	rs10740131	chr10	63511728	0.302	dmr135651	4.17477e-07	GCST90128518				rs10740131	100	0.113061	0.811583	Th-Mem	Th-Mem.cc.no_beta.txt	1.25152e-15	Gallstone disease	EFO_0004210	550437	43639	506798
dmr406978	rs58339937	chr14	92040239	0.5	dmr406978	8.68596e-08	GCST90278664	-20.0348	1	2.74037e-89	rs58339937	224	0.163421	0.810029	Tc-Naive	Tc-Naive.cc.with_beta.txt		Height	EFO_0004339	257671	1397	209321
dmr909360	rs115172790	chr3	149508096	0.164	dmr909360	5.912e-07	GCST90128518				rs115172790	91	0.0544769	0.809726	Th-Naive	Th-Naive.cc.no_beta.txt	6.99314e-23	Gallstone disease	EFO_0004210	550437	43639	506798
dmr1003864	rs9263572	chr6	31101972	0.5	dmr1003864	7.55655e-09	GCST90044763				rs9263572	23	0.0825891	0.809683	Th-Mem	Th-Mem.cc.no_beta.txt	1.669e-10	Eczema	HP_0000964	400449	20016	380433
dmr999043	rs13119931	chr4	144622177	0.5	dmr999043	2.8977e-08	GCST90278664	15.8754	1	9.37496e-57	rs13119931	144	0.0579776	0.809564	Th-Naive	Th-Naive.cc.with_beta.txt		Height	EFO_0004339	257671	1397	209321
dmr2238169	rs7766531	chr6	25886349	0.3035	dmr2238169	7.41417e-06	GCST90011871				rs7766531	12	0.0088677	0.809236	Tc-Mem	Tc-Mem.cc.no_beta.txt	8.676e-33	Addison's disease	Orphanet_101960	5320	1223	4097
dmr443466	rs2306364	chr11	65644996	0.4965	dmr443466	0.0001064	GCST90044763				rs2306364	4	0.000517904	0.809213	Tc-Mem	Tc-Mem.cc.no_beta.txt	1.223e-13	Eczema	HP_0000964	400449	20016	380433
dmr1127073	rs12662525	chr6	33637398	0.5	dmr1127073	1.48277e-06	GCST90011871				rs12662525	4	0.00689454	0.808796	Th-Naive	Th-Naive.cc.no_beta.txt	2.362e-13	Addison's disease	Orphanet_101960	5320	1223	4097
dmr572211	rs9960714	chr18	23180415	0.5	dmr572211	1.40552e-07	GCST90278664	-18.7355	1	2.5419e-78	rs9960714	85	0.0475116	0.808789	Th-Naive	Th-Naive.cc.with_beta.txt		Height	EFO_0004339	257671	1397	209321
dmr246446	rs199650866	chr11	116914096	0.4255	dmr246446	4.84101e-05	GCST90278671	-7.53344	1	4.94199e-14	rs199650866	8	0.00208178	0.807466	Tc-Naive	Tc-Naive.cc.with_beta.txt		Triglyceride levels	EFO_0004530	204282	22567	469317
dmr612935	rs73004951	chr19	19584419	0.2635	dmr612935	3.95974e-05	GCST90054782				rs73004951	4	0.00076064	0.807255	Tc-Naive	Tc-Naive.cc.no_beta.txt	6.79897e-22	Nonalcoholic fatty liver disease	EFO_0003095	377998	4761	373227
dmr1117429	rs5021844	chr6	31346808	0.0025	dmr1117429	6.10012e-06	GCST90011871				rs5021844	178	0.0329457	0.807052	Tc-Naive	Tc-Naive.cc.no_beta.txt	7.503e-24	Addison's disease	Orphanet_101960	5320	1223	4097
dmr1124811	rs3095089	chr6	30966017	0.152	dmr1124811	3.70551e-05	GCST90011871				rs3095089	68	0.0118187	0.806955	Th-Naive	Th-Naive.cc.no_beta.txt	9.989e-76	Addison's disease	Orphanet_101960	5320	1223	4097
dmr1124240	rs9263572	chr6	31101972	0.5	dmr1124240	9.04087e-20	GCST90044763				rs9263572	20	0.193553	0.806447	Th-Naive	Th-Naive.cc.no_beta.txt	1.669e-10	Eczema	HP_0000964	400449	20016	380433
dmr2241718	rs9262132	chr6	30643573	0.5	dmr2241718	3.44617e-05	GCST90011871				rs9262132	28	0.0075786	0.80613	Tc-Mem	Tc-Mem.cc.no_beta.txt	1.525e-94	Addison's disease	Orphanet_101960	5320	1223	4097
dmr2467040	rs57924923	chr7	87556663	0.43	dmr2467040	0.000104771	GCST90128518				rs57924923	1	0	0.806096	Tc-Mem	Tc-Mem.cc.no_beta.txt	5.27342e-12	Gallstone disease	EFO_0004210	550437	43639	506798
dmr1323818	rs7012744	chr8	125597422	0.5	dmr1323818	3.07549e-07	GCST90044763				rs7012744	30	0.0606167	0.806068	Tc-Naive	Tc-Naive.cc.no_beta.txt	9.739e-12	Eczema	HP_0000964	400449	20016	380433
dmr1211934	rs58542926	chr19	19268740	0.5	dmr1211934	0.000111229	GCST90054782				rs58542926	2	0.00012961	0.80599	Tc-Mem	Tc-Mem.cc.no_beta.txt	3.95806e-24	Nonalcoholic fatty liver disease	EFO_0003095	377998	4761	373227
dmr1242393	rs61346471	chr19	47855586	0.5	dmr1242393	1.53668e-05	GCST90128518				rs61346471	6	0.0029033	0.805445	Tc-Mem	Tc-Mem.cc.no_beta.txt	9.43378e-28	Gallstone disease	EFO_0004210	550437	43639	506798
dmr416326	rs10501149	chr11	36354471	0.5	dmr416326	0.000112661	GCST90044763				rs10501149	1	0	0.805044	Tc-Mem	Tc-Mem.cc.no_beta.txt	1.548e-10	Eczema	HP_0000964	400449	20016	380433
dmr568610	rs59294516	chr18	23179115	0.5	dmr568610	2.54531e-06	GCST90278664	-19.8416	1	1.30282e-87	rs59294516	83	0.0215427	0.804922	Tc-Naive	Tc-Naive.cc.with_beta.txt		Height	EFO_0004339	257671	1397	209321
dmr273086	rs7484309	chr12	102385700	0.5	dmr273086	1.45971e-06	GCST90278664	-19.8846	1	5.53747e-88	rs7484309	53	0.00650091	0.804478	Monocyte	Monocyte.cc.with_beta.txt		Height	EFO_0004339	257671	1397	209321
dmr2239018	rs35680819	chr6	26455586	0.5	dmr2239018	0.000109709	GCST90011871				rs35680819	27	0.00421632	0.803843	Tc-Mem	Tc-Mem.cc.no_beta.txt	3.594e-50	Addison's disease	Orphanet_101960	5320	1223	4097
dmr2242341	rs3130246	chr6	30468603	0.00150001	dmr2242341	2.05675e-05	GCST90011871				rs3130246	37	0.00444727	0.803838	Tc-Mem	Tc-Mem.cc.no_beta.txt	2.128e-39	Addison's disease	Orphanet_101960	5320	1223	4097
dmr318512	rs2859398	chr12	121041852	0.4995	dmr318512	6.58032e-08	GCST90128518				rs2859398	28	0.0489869	0.803448	Th-Naive	Th-Naive.cc.no_beta.txt	2.30596e-09	Gallstone disease	EFO_0004210	550437	43639	506798
dmr108765	rs12244380	chr10	6011411	0.5	dmr108765	0.000115701	GCST90044763				rs12244380	1	0	0.802668	Th-Mem	Th-Mem.cc.no_beta.txt	8.874e-10	Eczema	HP_0000964	400449	20016	380433
dmr940410	rs723586	chr16	11004522	0.5	dmr940410	1.55244e-06	GCST90044763				rs723586	16	0.0163357	0.802569	Tc-Mem	Tc-Mem.cc.no_beta.txt	3.686e-14	Eczema	HP_0000964	400449	20016	380433
dmr2241255	rs6457110	chr6	29966104	0.5	dmr2241255	0.000116247	GCST90011871				rs6457110	1	0	0.802505	Tc-Mem	Tc-Mem.cc.no_beta.txt	2.488e-20	Addison's disease	Orphanet_101960	5320	1223	4097
dmr316419	rs11065365	chr12	120954237	0.4995	dmr316419	3.78298e-05	GCST90128518				rs11065365	24	0.0124135	0.802209	Tc-Naive	Tc-Naive.cc.no_beta.txt	2.48243e-17	Gallstone disease	EFO_0004210	550437	43639	506798
dmr151334	rs4595427	chr10	63253184	0.5	dmr151334	4.98354e-06	GCST90128518				rs4595427	106	0.0761523	0.801983	Th-Naive	Th-Naive.cc.no_beta.txt	2.30249e-17	Gallstone disease	EFO_0004210	550437	43639	506798
dmr1069640	rs3853751	chr5	110824471	0.5	dmr1069640	3.33718e-06	GCST90044763				rs3853751	20	0.0338153	0.801591	Th-Naive	Th-Naive.cc.no_beta.txt	5.021e-09	Eczema	HP_0000964	400449	20016	380433
dmr670914	rs6747843	chr2	233755708	0.4955	dmr670914	2.24998e-07	GCST90128518				rs6747843	22	0.0764968	0.798491	Th-Mem	Th-Mem.cc.no_beta.txt	3.53699e-10	Gallstone disease	EFO_0004210	550437	43639	506798
dmr381675	rs112055942	chr14	34976516	0.5	dmr381675	0.000125249	GCST90044763				rs112055942	1	0	0.796186	Th-Naive	Th-Naive.cc.no_beta.txt	3.343e-10	Eczema	HP_0000964	400449	20016	380433
dmr900054	rs78426360	chr3	141641148	0.5	dmr900054	2.13445e-06	GCST90278664	-8.22522	1	1.94841e-16	rs78426360	74	0.0635853	0.795625	Tc-Naive	Tc-Naive.cc.with_beta.txt		Height	EFO_0004339	257671	1397	209321
dmr2602916	rs4738684	chr8	58480714	0.00450003	dmr2602916	1.90362e-07	GCST90128518				rs4738684	80	0.0523151	0.79561	Tc-Mem	Tc-Mem.cc.no_beta.txt	1.27154e-28	Gallstone disease	EFO_0004210	550437	43639	506798
dmr568425	rs570794	chr19	48704394	0.4915	dmr568425	2.97066e-10	GCST90128518				rs570794	67	0.200787	0.795346	Th-Mem	Th-Mem.cc.no_beta.txt	1.17288e-29	Gallstone disease	EFO_0004210	550437	43639	506798
dmr1238436	rs190712692	chr19	44921921	0.497	dmr1238436	2.39035e-05	GCST90276158				rs190712692	2	0.000800889	0.795124	Tc-Mem	Tc-Mem.cc.no_beta.txt	5.772e-11	Alzheimer's disease pathology	MONDO_0004975	3755	2492	1263
dmr380910	rs150824230	chr19	19559801	0.4955	dmr380910	0.000127676	GCST90054782				rs150824230	1	0	0.794619	NK-cell2	NK-cell2.cc.no_beta.txt	3.82254e-20	Nonalcoholic fatty liver disease	EFO_0003095	377998	4761	373227
dmr2242864	rs3093956	chr6	31459190	0.492	dmr2242864	1.77172e-08	GCST90011871				rs3093956	60	0.120343	0.793733	Tc-Mem	Tc-Mem.cc.no_beta.txt	2.059e-115	Addison's disease	Orphanet_101960	5320	1223	4097
dmr633891	rs681343	chr19	48703205	0.5	dmr633891	7.90442e-05	GCST90128518				rs681343	58	0.0232209	0.793466	Th-Naive	Th-Naive.cc.no_beta.txt	2.76039e-32	Gallstone disease	EFO_0004210	550437	43639	506798
dmr747051	rs6006473	chr22	43997195	0.5	dmr747051	3.87115e-05	GCST90054782				rs6006473	16	0.00962035	0.793275	Th-Mem	Th-Mem.cc.no_beta.txt	3.00478e-24	Nonalcoholic fatty liver disease	EFO_0003095	377998	4761	373227
dmr566353	rs7258283	chr19	45832253	0.488	dmr566353	8.49015e-07	GCST90128518				rs7258283	37	0.0584083	0.79303	Th-Mem	Th-Mem.cc.no_beta.txt	8.17757e-14	Gallstone disease	EFO_0004210	550437	43639	506798
dmr997455	rs4713447	chr6	31195186	0.5	dmr997455	7.53798e-07	GCST90011871				rs4713447	115	0.100651	0.792382	Monocyte	Monocyte.cc.no_beta.txt	2.382e-45	Addison's disease	Orphanet_101960	5320	1223	4097
dmr364960	rs12589059	chr14	92043642	0.5	dmr364960	5.16941e-08	GCST90278664	-19.309	1	4.51117e-83	rs12589059	188	0.116197	0.792114	Th-Mem	Th-Mem.cc.with_beta.txt		Height	EFO_0004339	257671	1397	209321
dmr199862	rs140145986	chr11	66336010	0.5	dmr199862	0.000117578	GCST90077609				rs140145986	1	0	0.791102	Th-Mem	Th-Mem.cc.no_beta.txt	4.16344e-08	Hair colour natural before greying - Dark brown (UKB data field 1747)	EFO_0007822	429979	164398	265581
dmr200011	rs10896045	chr11	65788053	0.4775	dmr200011	9.27564e-09	GCST90044763				rs10896045	26	0.0837288	0.789625	Th-Mem	Th-Mem.cc.no_beta.txt	5.783e-14	Eczema	HP_0000964	400449	20016	380433
dmr1242538	rs12981676	chr19	47848797	0.5	dmr1242538	7.36179e-06	GCST90128518				rs12981676	32	0.0260981	0.789263	Tc-Mem	Tc-Mem.cc.no_beta.txt	1.37246e-13	Gallstone disease	EFO_0004210	550437	43639	506798
dmr1482460	rs76803230	chr2	232063990	0.5	dmr1482460	7.23103e-05	GCST90278664	-23.825	1	1.8383e-125	rs76803230	2	0.000304239	0.788796	Tc-Mem	Tc-Mem.cc.with_beta.txt		Height	EFO_0004339	257671	1397	209321
dmr132454	rs11204972	chr1	152286680	0.5	dmr132454	0.000133659	GCST90044763				rs11204972	2	0.000125411	0.787713	Tc-Mem	Tc-Mem.cc.no_beta.txt	2.348e-14	Eczema	HP_0000964	400449	20016	380433
dmr1004626	rs879882	chr6	31171675	0.48	dmr1004626	6.02878e-07	GCST90011871				rs879882	216	0.0504017	0.787213	Th-Mem	Th-Mem.cc.no_beta.txt	1.248e-10	Addison's disease	Orphanet_101960	5320	1223	4097
dmr813089	rs2075875	chr21	44289258	0.499	dmr813089	0.000119799	GCST90011871				rs2075875	3	0.001022	0.786566	Th-Naive	Th-Naive.cc.no_beta.txt	3.376e-15	Addison's disease	Orphanet_101960	5320	1223	4097
dmr1304114	rs7008728	chr8	58518750	0.5	dmr1304114	4.89882e-10	GCST90128518				rs7008728	63	0.203525	0.785732	Th-Naive	Th-Naive.cc.no_beta.txt	1.19874e-15	Gallstone disease	EFO_0004210	550437	43639	506798
dmr568436	rs504963	chr19	48705608	0.5	dmr568436	2.98203e-08	GCST90128518				rs504963	69	0.182712	0.785545	Th-Mem	Th-Mem.cc.no_beta.txt	1.51319e-29	Gallstone disease	EFO_0004210	550437	43639	506798
dmr2246915	rs114176380	chr6	33469459	0.5	dmr2246915	1.16221e-05	GCST90011871				rs114176380	8	0.007366	0.785312	Tc-Mem	Tc-Mem.cc.no_beta.txt	7.593e-47	Addison's disease	Orphanet_101960	5320	1223	4097
dmr1004345	rs116821537	chr6	31211360	0.3155	dmr1004345	5.76489e-06	GCST90011871				rs116821537	60	0.0105522	0.783612	Th-Mem	Th-Mem.cc.no_beta.txt	2.025e-12	Addison's disease	Orphanet_101960	5320	1223	4097
dmr1212501	rs73004926	chr19	19560457	0.4905	dmr1212501	1.12925e-05	GCST90054782				rs73004926	5	0.00552797	0.783023	Tc-Mem	Tc-Mem.cc.no_beta.txt	2.57547e-20	Nonalcoholic fatty liver disease	EFO_0003095	377998	4761	373227
dmr2238743	rs13191326	chr6	27063250	0.5	dmr2238743	1.60231e-05	GCST90011871				rs13191326	63	0.0260435	0.782945	Tc-Mem	Tc-Mem.cc.no_beta.txt	1.198e-45	Addison's disease	Orphanet_101960	5320	1223	4097
dmr133869	rs12089980	chr1	152459455	0.4965	dmr133869	0.000146341	GCST90044763				rs12089980	3	0.000334272	0.782521	Tc-Mem	Tc-Mem.cc.no_beta.txt	1.342e-35	Eczema	HP_0000964	400449	20016	380433
dmr663517	rs698794	chr2	44459446	0.4695	dmr663517	0.000145091	GCST90128518				rs698794	1	0	0.782412	Tc-Naive	Tc-Naive.cc.no_beta.txt	7.77859e-10	Gallstone disease	EFO_0004210	550437	43639	506798
dmr1304135	rs12679119	chr8	58518343	0.5	dmr1304135	2.16246e-09	GCST90128518				rs12679119	59	0.202941	0.781259	Th-Naive	Th-Naive.cc.no_beta.txt	1.36655e-15	Gallstone disease	EFO_0004210	550437	43639	506798
dmr711250	rs2750481	chr20	63711788	0.5	dmr711250	5.40084e-05	GCST90044763				rs2750481	44	0.030841	0.780128	Th-Mem	Th-Mem.cc.no_beta.txt	5.026e-16	Eczema	HP_0000964	400449	20016	380433
dmr552597	rs17216525	chr19	19551411	0.5	dmr552597	5.03189e-07	GCST90054782				rs17216525	10	0.0168202	0.778845	Th-Mem	Th-Mem.cc.no_beta.txt	5.4971e-20	Nonalcoholic fatty liver disease	EFO_0003095	377998	4761	373227
dmr929720	rs931555	chr5	35803475	0.4955	dmr929720	9.38847e-09	GCST90044763				rs931555	37	0.0952614	0.778356	Th-Mem	Th-Mem.cc.no_beta.txt	1.777e-09	Eczema	HP_0000964	400449	20016	380433
dmr1003737	rs2233965	chr6	31113122	0.5	dmr1003737	8.66713e-06	GCST90044763				rs2233965	5	0.0060446	0.778333	Th-Mem	Th-Mem.cc.no_beta.txt	2.718e-09	Eczema	HP_0000964	400449	20016	380433
dmr253997	rs61907681	chr11	128278384	0.258	dmr253997	1.09878e-06	GCST90044763				rs61907681	24	0.0303727	0.777728	Tc-Naive	Tc-Naive.cc.no_beta.txt	3.304e-10	Eczema	HP_0000964	400449	20016	380433
dmr1003739	rs2233965	chr6	31113122	0.5	dmr1003739	1.62695e-05	GCST90044763				rs2233965	5	0.00345528	0.777675	Th-Mem	Th-Mem.cc.no_beta.txt	2.718e-09	Eczema	HP_0000964	400449	20016	380433
dmr1116012	rs1633097	chr6	29816415	0.5	dmr1116012	1.18963e-06	GCST90011871				rs1633097	268	0.0839268	0.777564	Tc-Naive	Tc-Naive.cc.no_beta.txt	1.088e-26	Addison's disease	Orphanet_101960	5320	1223	4097
dmr1570073	rs2281926	chr20	63752956	0.5	dmr1570073	5.92525e-07	GCST90044763				rs2281926	53	0.0649879	0.777514	Tc-Mem	Tc-Mem.cc.no_beta.txt	9.899e-14	Eczema	HP_0000964	400449	20016	380433
dmr994630	rs13212652	chr6	26099051	0.259	dmr994630	1.9315e-05	GCST90011871				rs13212652	9	0.00386312	0.777254	Monocyte	Monocyte.cc.no_beta.txt	9.072e-32	Addison's disease	Orphanet_101960	5320	1223	4097
dmr1117211	rs3094216	chr6	31116271	0.5	dmr1117211	3.71586e-05	GCST90011871				rs3094216	41	0.0065727	0.777072	Tc-Naive	Tc-Naive.cc.no_beta.txt	1.748e-88	Addison's disease	Orphanet_101960	5320	1223	4097
dmr2602907	rs7817515	chr8	58535019	0.4995	dmr2602907	1.08561e-05	GCST90128518				rs7817515	37	0.0211897	0.777035	Tc-Mem	Tc-Mem.cc.no_beta.txt	1.59795e-13	Gallstone disease	EFO_0004210	550437	43639	506798
dmr954918	rs3853751	chr5	110824471	0.5	dmr954918	2.39558e-06	GCST90044763				rs3853751	21	0.0432772	0.776127	Th-Mem	Th-Mem.cc.no_beta.txt	5.021e-09	Eczema	HP_0000964	400449	20016	380433
dmr2242813	rs1611738	chr6	29863929	0.5	dmr2242813	5.04774e-06	GCST90011871				rs1611738	64	0.0249594	0.77612	Tc-Mem	Tc-Mem.cc.no_beta.txt	5.271e-56	Addison's disease	Orphanet_101960	5320	1223	4097
dmr631746	rs34863090	chr19	45882282	0.000499964	dmr631746	3.56474e-08	GCST90128518				rs34863090	8	0.00525441	0.775841	Th-Naive	Th-Naive.cc.no_beta.txt	4.80148e-17	Gallstone disease	EFO_0004210	550437	43639	506798
dmr2243944	rs6933734	chr6	31412810	0.00400001	dmr2243944	1.11757e-06	GCST90011871				rs6933734	135	0.0071175	0.775731	Tc-Mem	Tc-Mem.cc.no_beta.txt	4.864e-17	Addison's disease	Orphanet_101960	5320	1223	4097
dmr18766	rs11249215	chr1	24970693	0.316	dmr18766	1.65873e-09	GCST90044763				rs11249215	8	0.101999	0.774765	Tc-Naive	Tc-Naive.cc.no_beta.txt	3.361e-09	Eczema	HP_0000964	400449	20016	380433
dmr939161	rs11648049	chr16	11106325	0.5	dmr939161	0.000118013	GCST90044763				rs11648049	36	0.00750899	0.774572	Tc-Mem	Tc-Mem.cc.no_beta.txt	2.234e-15	Eczema	HP_0000964	400449	20016	380433
dmr695069	rs112779317	chr6	33672466	0.489	dmr695069	5.90489e-06	GCST90011871				rs112779317	19	0.00595847	0.773912	NK-cell2	NK-cell2.cc.no_beta.txt	9.325e-13	Addison's disease	Orphanet_101960	5320	1223	4097
dmr2070548	rs696734	chr5	35928406	0.4125	dmr2070548	0.000147578	GCST90044763				rs696734	1	0	0.773865	Tc-Mem	Tc-Mem.cc.no_beta.txt	3.098e-10	Eczema	HP_0000964	400449	20016	380433
dmr693117	rs9265979	chr6	31348267	0.355	dmr693117	8.56013e-05	GCST90011871				rs9265979	36	0.00667724	0.773755	NK-cell2	NK-cell2.cc.no_beta.txt	8.538e-109	Addison's disease	Orphanet_101960	5320	1223	4097
dmr1092496	rs114015958	chr5	172767279	0.5	dmr1092496	3.10181e-05	GCST90044763				rs114015958	3	0.00234353	0.773656	Tc-Naive	Tc-Naive.cc.no_beta.txt	4.933e-09	Eczema	HP_0000964	400449	20016	380433
dmr2242615	rs9262146	chr6	30689051	0.5	dmr2242615	5.58905e-05	GCST90011871				rs9262146	141	0.0300229	0.773538	Tc-Mem	Tc-Mem.cc.no_beta.txt	2.248e-76	Addison's disease	Orphanet_101960	5320	1223	4097
dmr2243168	rs9262601	chr6	31052193	0.5	dmr2243168	8.37873e-09	GCST90011871				rs9262601	79	0.117097	0.773404	Tc-Mem	Tc-Mem.cc.no_beta.txt	2.049e-12	Addison's disease	Orphanet_101960	5320	1223	4097
dmr711454	rs12481497	chr20	63754188	0.5	dmr711454	1.88709e-06	GCST90044763				rs12481497	52	0.0568162	0.772934	Th-Mem	Th-Mem.cc.no_beta.txt	1.719e-13	Eczema	HP_0000964	400449	20016	380433
dmr1163415	rs4738690	chr8	58531734	0.00199997	dmr1163415	7.4561e-07	GCST90128518				rs4738690	73	0.0536969	0.772889	Th-Mem	Th-Mem.cc.no_beta.txt	1.70612e-15	Gallstone disease	EFO_0004210	550437	43639	506798
dmr1126742	rs7746977	chr6	33874704	0.4985	dmr1126742	0.000159068	GCST90011871				rs7746977	4	0.000278255	0.772666	Th-Naive	Th-Naive.cc.no_beta.txt	5.932e-20	Addison's disease	Orphanet_101960	5320	1223	4097
dmr820397	rs1535104	chr14	91981420	0.5	dmr820397	1.08961e-05	GCST90278664	-20.097	1	7.83688e-90	rs1535104	45	0.0233148	0.772244	Tc-Mem	Tc-Mem.cc.with_beta.txt		Height	EFO_0004339	257671	1397	209321
dmr1123091	rs2263298	chr6	30852596	0.2765	dmr1123091	1.72497e-09	GCST90011871				rs2263298	32	0.0888629	0.771012	Th-Naive	Th-Naive.cc.no_beta.txt	8.991e-51	Addison's disease	Orphanet_101960	5320	1223	4097
dmr2246870	rs75432840	chr6	34143031	0.5	dmr2246870	5.4646e-06	GCST90278664	6.73039	1	1.69212e-11	rs75432840	56	0.0584693	0.770311	Tc-Mem	Tc-Mem.cc.with_beta.txt		Height	EFO_0004339	257671	1397	209321
dmr1069658	rs3853751	chr5	110824471	0.5	dmr1069658	1.85515e-06	GCST90044763				rs3853751	22	0.0461009	0.770137	Th-Naive	Th-Naive.cc.no_beta.txt	5.021e-09	Eczema	HP_0000964	400449	20016	380433
dmr687029	rs951774	chr2	102296204	0.5	dmr687029	5.25446e-05	GCST90044763				rs951774	3	0.00135289	0.76981	Tc-Naive	Tc-Naive.cc.no_beta.txt	2.218e-12	Eczema	HP_0000964	400449	20016	380433
dmr2242229	rs3131055	chr6	30793710	0.5	dmr2242229	1.91991e-07	GCST90011871				rs3131055	109	0.140913	0.769678	Tc-Mem	Tc-Mem.cc.no_beta.txt	1.057e-92	Addison's disease	Orphanet_101960	5320	1223	4097
dmr151260	rs9787438	chr10	63278270	0.4995	dmr151260	9.39662e-09	GCST90128518				rs9787438	106	0.203312	0.768871	Th-Naive	Th-Naive.cc.no_beta.txt	4.05169e-13	Gallstone disease	EFO_0004210	550437	43639	506798
dmr1357606	rs13019784	chr2	102506842	0.000499964	dmr1357606	2.50839e-11	GCST90044763				rs13019784	142	0.171488	0.768554	Tc-Mem	Tc-Mem.cc.no_beta.txt	1.322e-16	Eczema	HP_0000964	400449	20016	380433
dmr679043	rs2542527	chr2	71387858	0.246	dmr679043	2.77518e-18	GCST90278664	-13.6701	1	1.53084e-42	rs2542527	31	0.0178058	0.767063	Th-Naive	Th-Naive.cc.with_beta.txt		Height	EFO_0004339	257671	1397	209321
dmr2244065	rs915654	chr6	31570720	0.5	dmr2244065	8.32267e-06	GCST90011871				rs915654	171	0.037327	0.766701	Tc-Mem	Tc-Mem.cc.no_beta.txt	7.489e-27	Addison's disease	Orphanet_101960	5320	1223	4097
dmr1801230	rs62272018	chr3	149471480	0.2835	dmr1801230	6.27484e-05	GCST90128518				rs62272018	4	0.00208114	0.766673	Tc-Mem	Tc-Mem.cc.no_beta.txt	1.53437e-09	Gallstone disease	EFO_0004210	550437	43639	506798
dmr562313	rs80217587	chr3	149504964	0.5	dmr562313	2.37094e-06	GCST90128518				rs80217587	87	0.0822157	0.766628	NK-cell2	NK-cell2.cc.no_beta.txt	7.74781e-23	Gallstone disease	EFO_0004210	550437	43639	506798
dmr1151712	rs766153	chr6	90195328	0.5	dmr1151712	4.44698e-08	GCST90011871				rs766153	99	0.14617	0.766299	Th-Naive	Th-Naive.cc.no_beta.txt	3.529e-22	Addison's disease	Orphanet_101960	5320	1223	4097
dmr829082	rs2073080	chr22	43998522	0.5	dmr829082	2.53499e-05	GCST90054782				rs2073080	9	0.00627708	0.76608	Tc-Naive	Tc-Naive.cc.no_beta.txt	1.91223e-17	Nonalcoholic fatty liver disease	EFO_0003095	377998	4761	373227
dmr1121456	rs10946813	chr6	26344913	0.5	dmr1121456	2.533e-07	GCST90011871				rs10946813	48	0.106064	0.765805	Th-Naive	Th-Naive.cc.no_beta.txt	5.882e-12	Addison's disease	Orphanet_101960	5320	1223	4097
dmr1125816	rs2395152	chr6	32376318	0.5	dmr1125816	3.08653e-06	GCST90011871				rs2395152	167	0.0919588	0.765618	Th-Naive	Th-Naive.cc.no_beta.txt	1.064e-23	Addison's disease	Orphanet_101960	5320	1223	4097
dmr567728	rs66475008	chr19	47846054	0.5	dmr567728	1.14845e-05	GCST90128518				rs66475008	33	0.0222532	0.76555	Th-Mem	Th-Mem.cc.no_beta.txt	2.78609e-14	Gallstone disease	EFO_0004210	550437	43639	506798
dmr417588	rs10501149	chr11	36354471	0.5	dmr417588	0.000177735	GCST90044763				rs10501149	1	0	0.765063	Tc-Mem	Tc-Mem.cc.no_beta.txt	1.548e-10	Eczema	HP_0000964	400449	20016	380433
dmr789148	rs6089763	chr20	63677001	0.369	dmr789148	0.000144306	GCST90044763				rs6089763	1	0	0.76477	Tc-Naive	Tc-Naive.cc.no_beta.txt	1.932e-09	Eczema	HP_0000964	400449	20016	380433
dmr1123636	rs3131927	chr6	31045219	0.498	dmr1123636	0.000120717	GCST90011871				rs3131927	62	0.010748	0.764244	Th-Naive	Th-Naive.cc.no_beta.txt	3.167e-10	Addison's disease	Orphanet_101960	5320	1223	4097
dmr1331616	rs3771372	chr2	71398024	0.5	dmr1331616	1.68204e-10	GCST90278664	13.6864	1	1.22441e-42	rs3771372	12	0.00597331	0.763636	Tc-Mem	Tc-Mem.cc.with_beta.txt		Height	EFO_0004339	257671	1397	209321
dmr1125134	rs13205699	chr6	33036510	0.5	dmr1125134	2.03223e-15	GCST90011871				rs13205699	367	0.236929	0.763047	Th-Naive	Th-Naive.cc.no_beta.txt	1.477e-14	Addison's disease	Orphanet_101960	5320	1223	4097
dmr1126105	rs59294516	chr18	23179115	0.5	dmr1126105	1.31642e-05	GCST90278664	-19.8416	1	1.30282e-87	rs59294516	50	0.0084529	0.762954	Tc-Mem	Tc-Mem.cc.with_beta.txt		Height	EFO_0004339	257671	1397	209321
dmr1113557	rs138739848	chr6	25250264	0.5	dmr1113557	1.7321e-07	GCST90011871				rs138739848	4	0.0372027	0.762598	Tc-Naive	Tc-Naive.cc.no_beta.txt	1.189e-11	Addison's disease	Orphanet_101960	5320	1223	4097
dmr1006049	rs9296088	chr6	33157965	0.4595	dmr1006049	0.000176964	GCST90011871				rs9296088	1	0	0.762034	Th-Mem	Th-Mem.cc.no_beta.txt	3.186e-10	Addison's disease	Orphanet_101960	5320	1223	4097
dmr1228493	rs17149608	chr7	87444278	0.451	dmr1228493	2.97201e-06	GCST90128518				rs17149608	40	0.0520396	0.761756	Tc-Naive	Tc-Naive.cc.no_beta.txt	1.59226e-18	Gallstone disease	EFO_0004210	550437	43639	506798
dmr1213234	rs17216525	chr19	19551411	0.5	dmr1213234	2.99594e-06	GCST90054782				rs17216525	13	0.0149389	0.76157	Tc-Mem	Tc-Mem.cc.no_beta.txt	5.4971e-20	Nonalcoholic fatty liver disease	EFO_0003095	377998	4761	373227
dmr2243769	rs2844651	chr6	30932887	0.4965	dmr2243769	1.1614e-05	GCST90011871				rs2844651	234	0.0481514	0.759842	Tc-Mem	Tc-Mem.cc.no_beta.txt	3.628e-31	Addison's disease	Orphanet_101960	5320	1223	4097
dmr2242072	rs3131048	chr6	30791649	0.5	dmr2242072	9.38341e-05	GCST90011871				rs3131048	47	0.0143764	0.759746	Tc-Mem	Tc-Mem.cc.no_beta.txt	1.61e-100	Addison's disease	Orphanet_101960	5320	1223	4097
dmr2298080	rs766153	chr6	90195328	0.5	dmr2298080	9.55766e-07	GCST90011871				rs766153	84	0.0741633	0.759598	Tc-Mem	Tc-Mem.cc.no_beta.txt	3.529e-22	Addison's disease	Orphanet_101960	5320	1223	4097
dmr133725	rs41265154	chr1	153439346	0.341	dmr133725	0.000137098	GCST90044763				rs41265154	2	0.000759351	0.759351	Tc-Mem	Tc-Mem.cc.no_beta.txt	1.066e-13	Eczema	HP_0000964	400449	20016	380433
dmr1644545	rs4823108	chr22	43985460	0.5	dmr1644545	9.04023e-05	GCST90054782				rs4823108	11	0.00582489	0.758749	Tc-Mem	Tc-Mem.cc.no_beta.txt	2.26556e-22	Nonalcoholic fatty liver disease	EFO_0003095	377998	4761	373227
dmr675315	rs2542527	chr2	71387858	0.246	dmr675315	3.00317e-13	GCST90278664	-13.6701	1	1.53084e-42	rs2542527	32	0.0189762	0.758614	Tc-Naive	Tc-Naive.cc.with_beta.txt		Height	EFO_0004339	257671	1397	209321
dmr675323	rs2542527	chr2	71387858	0.246	dmr675323	9.73351e-19	GCST90278664	-13.6701	1	1.53084e-42	rs2542527	51	0.0287668	0.758514	Tc-Naive	Tc-Naive.cc.with_beta.txt		Height	EFO_0004339	257671	1397	209321
dmr609230	rs2542527	chr2	71387858	0.246	dmr609230	4.23712e-19	GCST90278664	-13.6701	1	1.53084e-42	rs2542527	51	0.0298358	0.757686	Th-Mem	Th-Mem.cc.with_beta.txt		Height	EFO_0004339	257671	1397	209321
dmr629409	rs10410350	chr19	47849107	0.5	dmr629409	1.02381e-06	GCST90128518				rs10410350	3	0.0115298	0.757188	Tc-Naive	Tc-Naive.cc.no_beta.txt	2.03069e-25	Gallstone disease	EFO_0004210	550437	43639	506798
dmr563574	rs12974366	chr19	45877352	0.5	dmr563574	3.29024e-05	GCST90128518				rs12974366	28	0.018922	0.757031	Monocyte	Monocyte.cc.no_beta.txt	2.19123e-12	Gallstone disease	EFO_0004210	550437	43639	506798
dmr1243768	rs507855	chr19	48705244	0.5	dmr1243768	2.34674e-10	GCST90128518				rs507855	70	0.240476	0.755943	Tc-Mem	Tc-Mem.cc.no_beta.txt	1.65522e-29	Gallstone disease	EFO_0004210	550437	43639	506798
dmr1117144	rs3094214	chr6	31117605	0.4995	dmr1117144	8.88701e-06	GCST90011871				rs3094214	262	0.0918689	0.75487	Tc-Naive	Tc-Naive.cc.no_beta.txt	7.552e-41	Addison's disease	Orphanet_101960	5320	1223	4097
dmr1001683	rs9358939	chr6	26416559	0.5	dmr1001683	0.000133901	GCST90011871				rs9358939	14	0.00516778	0.754453	Th-Mem	Th-Mem.cc.no_beta.txt	8.615e-37	Addison's disease	Orphanet_101960	5320	1223	4097
dmr120354	rs58820784	chr10	6128373	0.316	dmr120354	3.52898e-05	GCST90044763				rs58820784	13	0.00848601	0.754319	Th-Naive	Th-Naive.cc.no_beta.txt	2.518e-10	Eczema	HP_0000964	400449	20016	380433
dmr619855	rs4070554	chr2	102458033	0.5	dmr619855	1.0409e-05	GCST90044763				rs4070554	117	0.0894464	0.753816	Th-Mem	Th-Mem.cc.no_beta.txt	3.818e-23	Eczema	HP_0000964	400449	20016	380433
dmr2242465	rs3869094	chr6	31011781	0.00199997	dmr2242465	6.80129e-06	GCST90011871				rs3869094	139	0.0389505	0.753087	Tc-Mem	Tc-Mem.cc.no_beta.txt	2.937e-33	Addison's disease	Orphanet_101960	5320	1223	4097
dmr2132794	rs3853751	chr5	110824471	0.5	dmr2132794	1.57663e-08	GCST90044763				rs3853751	38	0.195497	0.753081	Tc-Mem	Tc-Mem.cc.no_beta.txt	5.021e-09	Eczema	HP_0000964	400449	20016	380433
dmr1117838	rs12527323	chr6	32461917	0.488	dmr1117838	5.06497e-06	GCST90011871				rs12527323	247	0.125807	0.752983	Tc-Naive	Tc-Naive.cc.no_beta.txt	3.496e-37	Addison's disease	Orphanet_101960	5320	1223	4097
dmr1119720	rs1307272	chr6	34204878	0.027	dmr1119720	3.28252e-08	GCST90278664	-8.7052	1	3.17014e-18	rs1307272	26	0.0131131	0.7529	Tc-Naive	Tc-Naive.cc.with_beta.txt		Height	EFO_0004339	257671	1397	209321
dmr1124119	rs2734576	chr6	31525565	0.0235	dmr1124119	1.61804e-08	GCST90044763				rs2734576	19	0.0189939	0.75246	Th-Naive	Th-Naive.cc.no_beta.txt	5.77e-10	Eczema	HP_0000964	400449	20016	380433
dmr1002200	rs34953859	chr6	28689681	0.4895	dmr1002200	0.000179787	GCST90011871				rs34953859	11	0.0014792	0.752402	Th-Mem	Th-Mem.cc.no_beta.txt	7.319e-45	Addison's disease	Orphanet_101960	5320	1223	4097
dmr2245795	rs10456411	chr6	32648127	0.3205	dmr2245795	0.000125533	GCST90011871				rs10456411	35	0.0100941	0.751212	Tc-Mem	Tc-Mem.cc.no_beta.txt	6.008e-132	Addison's disease	Orphanet_101960	5320	1223	4097
dmr616295	rs73004951	chr19	19584419	0.2635	dmr616295	2.52548e-05	GCST90054782				rs73004951	21	0.00368764	0.751103	Th-Naive	Th-Naive.cc.no_beta.txt	6.79897e-22	Nonalcoholic fatty liver disease	EFO_0003095	377998	4761	373227
dmr1146112	rs76565893	chr8	19734619	0.492	dmr1146112	1.71714e-05	GCST90278671	-7.66268	1	1.82097e-14	rs76565893	8	0.00608174	0.750657	Th-Mem	Th-Mem.cc.with_beta.txt		Triglyceride levels	EFO_0004530	204282	22567	469317
dmr789686	rs6089971	chr20	63754493	0.499	dmr789686	1.6213e-05	GCST90044763				rs6089971	8	0.00567041	0.750326	Tc-Naive	Tc-Naive.cc.no_beta.txt	1.3e-13	Eczema	HP_0000964	400449	20016	380433
dmr150383	rs10761716	chr10	63122540	0.5	dmr150383	4.94288e-07	GCST90128518				rs10761716	105	0.0961549	0.750262	Tc-Naive	Tc-Naive.cc.no_beta.txt	2.80128e-16	Gallstone disease	EFO_0004210	550437	43639	506798
dmr1027804	rs12199079	chr6	90142539	0.5	dmr1027804	1.94554e-07	GCST90011871				rs12199079	100	0.151876	0.749926	Th-Mem	Th-Mem.cc.no_beta.txt	2.639e-23	Addison's disease	Orphanet_101960	5320	1223	4097
dmr2241447	rs370631	chr6	29764967	0.267	dmr2241447	9.6141e-05	GCST90011871				rs370631	8	0.000882999	0.749811	Tc-Mem	Tc-Mem.cc.no_beta.txt	9.133e-36	Addison's disease	Orphanet_101960	5320	1223	4097
dmr422342	rs35300161	chr16	11105075	0.5	dmr422342	3.06024e-07	GCST90044763				rs35300161	37	0.0469859	0.749715	Th-Mem	Th-Mem.cc.no_beta.txt	1.307e-10	Eczema	HP_0000964	400449	20016	380433
dmr694683	rs9277630	chr6	33114490	0.5	dmr694683	3.67399e-05	GCST90011871				rs9277630	32	0.00625684	0.749668	NK-cell2	NK-cell2.cc.no_beta.txt	6.02e-09	Addison's disease	Orphanet_101960	5320	1223	4097
dmr612733	rs73004951	chr19	19584419	0.2635	dmr612733	8.54465e-05	GCST90054782				rs73004951	3	0.000717794	0.748835	Tc-Naive	Tc-Naive.cc.no_beta.txt	6.79897e-22	Nonalcoholic fatty liver disease	EFO_0003095	377998	4761	373227
dmr571971	rs113980772	chr18	23117331	0.00199997	dmr571971	6.63591e-07	GCST90278664	8.54899	1	1.24168e-17	rs113980772	56	0.0190272	0.748833	Th-Naive	Th-Naive.cc.with_beta.txt		Height	EFO_0004339	257671	1397	209321
dmr2244893	rs17209796	chr6	32475217	0.5	dmr2244893	0.000133927	GCST90011871				rs17209796	41	0.0081005	0.748792	Tc-Mem	Tc-Mem.cc.no_beta.txt	8.885e-11	Addison's disease	Orphanet_101960	5320	1223	4097
dmr284362	rs2649999	chr12	120942741	0.5	dmr284362	1.13337e-06	GCST90128518				rs2649999	30	0.0471529	0.74873	Th-Mem	Th-Mem.cc.no_beta.txt	5.72732e-14	Gallstone disease	EFO_0004210	550437	43639	506798
dmr66738	rs11804609	chr1	152811779	0.5	dmr66738	1.04212e-07	GCST90044763				rs11804609	5	0.0378301	0.748535	Tc-Naive	Tc-Naive.cc.no_beta.txt	6.549e-34	Eczema	HP_0000964	400449	20016	380433
dmr121146	rs61839726	chr10	6143381	0.335	dmr121146	2.03041e-05	GCST90044763				rs61839726	11	0.00510702	0.748302	Th-Naive	Th-Naive.cc.no_beta.txt	7.863e-11	Eczema	HP_0000964	400449	20016	380433
dmr2245838	rs66709408	chr6	32702637	0.5	dmr2245838	2.63026e-06	GCST90011871				rs66709408	178	0.0609036	0.748209	Tc-Mem	Tc-Mem.cc.no_beta.txt	5.82e-37	Addison's disease	Orphanet_101960	5320	1223	4097
dmr571944	rs35699973	chr18	23146767	0.0025	dmr571944	2.84673e-10	GCST90278664	21.3875	1	1.74493e-101	rs35699973	22	0.0369907	0.747396	Th-Naive	Th-Naive.cc.with_beta.txt		Height	EFO_0004339	257671	1397	209321
dmr1240406	rs36120341	chr19	45721713	0.499	dmr1240406	0.0001296	GCST90128518				rs36120341	26	0.00772764	0.74727	Tc-Mem	Tc-Mem.cc.no_beta.txt	3.69154e-16	Gallstone disease	EFO_0004210	550437	43639	506798
dmr510403	rs113980772	chr18	23117331	0.00199997	dmr510403	1.80496e-06	GCST90278664	8.54899	1	1.24168e-17	rs113980772	65	0.0214992	0.746642	Monocyte	Monocyte.cc.with_beta.txt		Height	EFO_0004339	257671	1397	209321
dmr1144553	rs766153	chr6	90195328	0.5	dmr1144553	1.13782e-08	GCST90011871				rs766153	99	0.193443	0.746129	Tc-Naive	Tc-Naive.cc.no_beta.txt	3.529e-22	Addison's disease	Orphanet_101960	5320	1223	4097
dmr133390	rs61815524	chr1	152256244	0.5	dmr133390	0.000217693	GCST90044763				rs61815524	1	0	0.745641	Tc-Mem	Tc-Mem.cc.no_beta.txt	5.976e-15	Eczema	HP_0000964	400449	20016	380433
dmr1114658	rs10946897	chr6	27027472	0.3985	dmr1114658	7.196e-08	GCST90011871				rs10946897	186	0.216157	0.745453	Tc-Naive	Tc-Naive.cc.no_beta.txt	3.564e-18	Addison's disease	Orphanet_101960	5320	1223	4097
dmr1125285	rs2395173	chr6	32437082	0.5	dmr1125285	4.12732e-07	GCST90011871				rs2395173	209	0.0661546	0.745433	Th-Naive	Th-Naive.cc.no_beta.txt	5.122e-33	Addison's disease	Orphanet_101960	5320	1223	4097
dmr133260	rs12089980	chr1	152459455	0.4965	dmr133260	0.000218389	GCST90044763				rs12089980	1	0	0.745314	Tc-Mem	Tc-Mem.cc.no_beta.txt	1.342e-35	Eczema	HP_0000964	400449	20016	380433
dmr981269	rs114503346	chr5	172765347	0.3175	dmr981269	0.000143638	GCST90044763				rs114503346	1	0	0.745143	Th-Mem	Th-Mem.cc.no_beta.txt	2.468e-10	Eczema	HP_0000964	400449	20016	380433
dmr895528	rs12374344	chr4	150205573	0.2635	dmr895528	3.24949e-06	GCST90128518				rs12374344	194	0.0776642	0.745136	Th-Mem	Th-Mem.cc.no_beta.txt	6.20707e-17	Gallstone disease	EFO_0004210	550437	43639	506798
dmr789412	rs2738778	chr20	63660477	0.267	dmr789412	2.22116e-05	GCST90044763				rs2738778	43	0.0292152	0.744896	Tc-Naive	Tc-Naive.cc.no_beta.txt	1.084e-17	Eczema	HP_0000964	400449	20016	380433
dmr995397	rs1129998	chr4	150798111	0.468	dmr995397	0.000124088	GCST90128518				rs1129998	4	0.00158268	0.744876	Tc-Naive	Tc-Naive.cc.no_beta.txt	1.98106e-10	Gallstone disease	EFO_0004210	550437	43639	506798
dmr210585	rs6484849	chr11	36405809	0.497	dmr210585	4.94778e-05	GCST90044763				rs6484849	5	0.00288484	0.744483	Th-Naive	Th-Naive.cc.no_beta.txt	4.423e-09	Eczema	HP_0000964	400449	20016	380433
dmr1243774	rs507711	chr19	48705307	0.4915	dmr1243774	3.93565e-07	GCST90128518				rs507711	67	0.151954	0.743545	Tc-Mem	Tc-Mem.cc.no_beta.txt	1.79802e-29	Gallstone disease	EFO_0004210	550437	43639	506798
dmr2243023	rs3129837	chr6	30338529	0.4925	dmr2243023	0.000130702	GCST90011871				rs3129837	33	0.0069092	0.74312	Tc-Mem	Tc-Mem.cc.no_beta.txt	2.877e-61	Addison's disease	Orphanet_101960	5320	1223	4097
dmr997202	rs9263700	chr6	31126171	0.496	dmr997202	2.62633e-09	GCST90011871				rs9263700	110	0.236336	0.742665	Monocyte	Monocyte.cc.no_beta.txt	3.644e-11	Addison's disease	Orphanet_101960	5320	1223	4097
dmr1213073	rs150824230	chr19	19559801	0.4955	dmr1213073	0.000181118	GCST90054782				rs150824230	2	0.000581555	0.742472	Tc-Mem	Tc-Mem.cc.no_beta.txt	3.82254e-20	Nonalcoholic fatty liver disease	EFO_0003095	377998	4761	373227
dmr743318	rs16828538	chr2	231948007	0.5	dmr743318	2.97763e-11	GCST90278664	13.3972	1	6.27864e-41	rs16828538	2	0.000579115	0.741865	Tc-Naive	Tc-Naive.cc.with_beta.txt		Height	EFO_0004339	257671	1397	209321
dmr1124004	rs1264323	chr6	30888130	0.0025	dmr1124004	4.89491e-06	GCST90011871				rs1264323	105	0.0246989	0.741744	Th-Naive	Th-Naive.cc.no_beta.txt	9.533e-19	Addison's disease	Orphanet_101960	5320	1223	4097
dmr1251839	rs12380852	chr9	136226827	0.5	dmr1251839	4.94757e-15	GCST90278664	13.3775	1	8.18881e-41	rs12380852	2	0.000319468	0.741681	Th-Mem	Th-Mem.cc.with_beta.txt		Height	EFO_0004339	257671	1397	209321
dmr1163438	rs4738684	chr8	58480714	0.00450003	dmr1163438	5.32333e-07	GCST90128518				rs4738684	52	0.0372724	0.74127	Th-Mem	Th-Mem.cc.no_beta.txt	1.27154e-28	Gallstone disease	EFO_0004210	550437	43639	506798
dmr483325	rs62076439	chr17	49327266	0.5	dmr483325	0.000163888	GCST90044763				rs62076439	4	0.0016741	0.740918	Th-Mem	Th-Mem.cc.no_beta.txt	3.194e-10	Eczema	HP_0000964	400449	20016	380433
dmr1124531	rs2905741	chr6	31484515	0.5	dmr1124531	3.01178e-05	GCST90044763				rs2905741	8	0.00599707	0.7408	Th-Naive	Th-Naive.cc.no_beta.txt	5.047e-12	Eczema	HP_0000964	400449	20016	380433
dmr1151732	rs12199079	chr6	90142539	0.5	dmr1151732	1.41309e-06	GCST90011871				rs12199079	99	0.107984	0.740632	Th-Naive	Th-Naive.cc.no_beta.txt	2.639e-23	Addison's disease	Orphanet_101960	5320	1223	4097
dmr1238756	rs12982642	chr19	45761705	0.4805	dmr1238756	0.000228993	GCST90128518				rs12982642	1	0	0.740212	Tc-Mem	Tc-Mem.cc.no_beta.txt	1.46414e-11	Gallstone disease	EFO_0004210	550437	43639	506798
dmr239871	rs28360490	chr10	6019516	0.5	dmr239871	0.00023	GCST90044763				rs28360490	1	0	0.740188	Tc-Mem	Tc-Mem.cc.no_beta.txt	1.569e-12	Eczema	HP_0000964	400449	20016	380433
dmr2247544	rs7747188	chr6	33874851	0.4755	dmr2247544	0.000228564	GCST90011871				rs7747188	1	0	0.739891	Tc-Mem	Tc-Mem.cc.no_beta.txt	8.219e-10	Addison's disease	Orphanet_101960	5320	1223	4097
dmr1001265	rs11737203	chr4	150303665	0.5	dmr1001265	3.49291e-07	GCST90128518				rs11737203	190	0.16075	0.739558	Th-Naive	Th-Naive.cc.no_beta.txt	8.71515e-26	Gallstone disease	EFO_0004210	550437	43639	506798
dmr1240058	rs7253302	chr19	45811636	0.498	dmr1240058	1.353e-08	GCST90128518				rs7253302	40	0.206029	0.739356	Tc-Mem	Tc-Mem.cc.no_beta.txt	8.9635e-14	Gallstone disease	EFO_0004210	550437	43639	506798
dmr1123378	rs3129972	chr6	30749481	0.5	dmr1123378	9.68898e-07	GCST90011871				rs3129972	104	0.12449	0.739178	Th-Naive	Th-Naive.cc.no_beta.txt	9.542e-98	Addison's disease	Orphanet_101960	5320	1223	4097
dmr1123657	rs78479381	chr6	31118647	0.452	dmr1123657	0.000228102	GCST90044763				rs78479381	1	0	0.738413	Th-Naive	Th-Naive.cc.no_beta.txt	5.091e-10	Eczema	HP_0000964	400449	20016	380433
dmr1125066	rs7383481	chr6	32446658	0.5	dmr1125066	4.24504e-05	GCST90011871				rs7383481	118	0.0243124	0.738134	Th-Naive	Th-Naive.cc.no_beta.txt	1.218e-103	Addison's disease	Orphanet_101960	5320	1223	4097
dmr631678	rs7253302	chr19	45811636	0.498	dmr631678	6.65903e-06	GCST90128518				rs7253302	36	0.0268995	0.737763	Th-Naive	Th-Naive.cc.no_beta.txt	8.9635e-14	Gallstone disease	EFO_0004210	550437	43639	506798
dmr1453590	rs1978594	chr2	203926746	0.293	dmr1453590	4.99365e-07	GCST90011871				rs1978594	5	0.0133107	0.737231	Tc-Mem	Tc-Mem.cc.no_beta.txt	6.763e-09	Addison's disease	Orphanet_101960	5320	1223	4097
dmr1211399	rs57962361	chr19	19314216	0.4975	dmr1211399	9.75059e-06	GCST90054782				rs57962361	2	0.00386715	0.737183	Tc-Mem	Tc-Mem.cc.no_beta.txt	5.48961e-15	Nonalcoholic fatty liver disease	EFO_0003095	377998	4761	373227
dmr463266	rs75477792	chr4	18044542	0.4125	dmr463266	8.4935e-06	GCST90278664	-12.5584	1	3.57602e-36	rs75477792	8	0.00546648	0.737066	B-Mem	B-Mem.cc.with_beta.txt		Height	EFO_0004339	257671	1397	209321
dmr813283	rs9983695	chr21	44291925	0.499	dmr813283	3.05889e-05	GCST90011871				rs9983695	2	0.00183736	0.737006	Th-Naive	Th-Naive.cc.no_beta.txt	1.394e-13	Addison's disease	Orphanet_101960	5320	1223	4097
dmr2239952	rs203876	chr6	28078895	0.5	dmr2239952	6.54965e-07	GCST90011871				rs203876	190	0.0980909	0.736081	Tc-Mem	Tc-Mem.cc.no_beta.txt	3.251e-22	Addison's disease	Orphanet_101960	5320	1223	4097
dmr729942	rs960792	chr2	203884527	0.498	dmr729942	1.93886e-06	GCST90011871				rs960792	13	0.0142883	0.735668	Tc-Naive	Tc-Naive.cc.no_beta.txt	2.122e-09	Addison's disease	Orphanet_101960	5320	1223	4097
dmr2245627	rs9273463	chr6	32660157	0.4955	dmr2245627	0.000148185	GCST90011871				rs9273463	41	0.00698494	0.735615	Tc-Mem	Tc-Mem.cc.no_beta.txt	4.756e-114	Addison's disease	Orphanet_101960	5320	1223	4097
dmr1243767	rs28894750	chr19	48710274	0.4895	dmr1243767	8.27051e-07	GCST90128518				rs28894750	70	0.149698	0.735524	Tc-Mem	Tc-Mem.cc.no_beta.txt	9.85419e-28	Gallstone disease	EFO_0004210	550437	43639	506798
dmr691144	rs7597819	chr2	102476447	0.5	dmr691144	6.24411e-06	GCST90044763				rs7597819	182	0.130522	0.735258	Th-Naive	Th-Naive.cc.no_beta.txt	9.636e-23	Eczema	HP_0000964	400449	20016	380433
dmr121765	rs78158294	chr10	6084357	0.499	dmr121765	2.23914e-05	GCST90044763				rs78158294	10	0.00522766	0.735089	Th-Naive	Th-Naive.cc.no_beta.txt	1.094e-10	Eczema	HP_0000964	400449	20016	380433
dmr1871303	rs6829706	chr4	17464739	0.00999999	dmr1871303	1.53976e-05	GCST90278664	-6.54605	1	5.90797e-11	rs6829706	2	3.90701e-05	0.733858	Tc-Mem	Tc-Mem.cc.with_beta.txt		Height	EFO_0004339	257671	1397	209321
dmr2154853	rs12186803	chr5	132704377	0.3325	dmr2154853	0.000110191	GCST90044763				rs12186803	14	0.00610065	0.733515	Tc-Mem	Tc-Mem.cc.no_beta.txt	3.968e-12	Eczema	HP_0000964	400449	20016	380433
dmr298824	rs7916868	chr10	63229171	0.4995	dmr298824	7.58968e-06	GCST90128518				rs7916868	101	0.0712028	0.733469	Tc-Mem	Tc-Mem.cc.no_beta.txt	2.93751e-16	Gallstone disease	EFO_0004210	550437	43639	506798
dmr1646618	rs9626074	chr22	43967856	0.4995	dmr1646618	0.000177499	GCST90054782				rs9626074	4	0.00203879	0.733357	Tc-Mem	Tc-Mem.cc.no_beta.txt	7.118e-18	Nonalcoholic fatty liver disease	EFO_0003095	377998	4761	373227
dmr972652	rs788864	chr4	81211013	0.5	dmr972652	5.40182e-08	GCST90278664	15.2166	1	2.74543e-52	rs788864	130	0.0920962	0.733152	Th-Naive	Th-Naive.cc.with_beta.txt		Height	EFO_0004339	257671	1397	209321
dmr1004659	rs6914412	chr6	31774465	0.47	dmr1004659	1.2987e-05	GCST90011871				rs6914412	97	0.0296734	0.730825	Th-Mem	Th-Mem.cc.no_beta.txt	8.706e-29	Addison's disease	Orphanet_101960	5320	1223	4097
dmr1069645	rs3853751	chr5	110824471	0.5	dmr1069645	4.51264e-06	GCST90044763				rs3853751	22	0.0420235	0.730443	Th-Naive	Th-Naive.cc.no_beta.txt	5.021e-09	Eczema	HP_0000964	400449	20016	380433
dmr1171715	rs952558	chr8	80376499	0.5	dmr1171715	7.78425e-05	GCST90044763				rs952558	17	0.00886682	0.730105	Th-Mem	Th-Mem.cc.no_beta.txt	7.143e-11	Eczema	HP_0000964	400449	20016	380433
dmr675346	rs13035834	chr2	71355123	0.5	dmr675346	6.83871e-13	GCST90278664	-13.375	1	8.46139e-41	rs13035834	64	0.0291634	0.72921	Tc-Naive	Tc-Naive.cc.with_beta.txt		Height	EFO_0004339	257671	1397	209321
dmr2243657	rs2394976	chr6	31344135	0.33	dmr2243657	3.39658e-06	GCST90011871				rs2394976	88	0.0366629	0.728971	Tc-Mem	Tc-Mem.cc.no_beta.txt	5.647e-87	Addison's disease	Orphanet_101960	5320	1223	4097
dmr2241386	rs2517609	chr6	30202510	0.5	dmr2241386	0.000241116	GCST90011871				rs2517609	6	0.00107873	0.727905	Tc-Mem	Tc-Mem.cc.no_beta.txt	7.492e-89	Addison's disease	Orphanet_101960	5320	1223	4097
dmr2241457	rs2517868	chr6	29851561	0.5	dmr2241457	0.000101503	GCST90011871				rs2517868	55	0.0266215	0.727383	Tc-Mem	Tc-Mem.cc.no_beta.txt	2.356e-35	Addison's disease	Orphanet_101960	5320	1223	4097
dmr1242652	rs112686135	chr19	47838828	0.496	dmr1242652	1.15322e-05	GCST90128518				rs112686135	14	0.0142345	0.727251	Tc-Mem	Tc-Mem.cc.no_beta.txt	1.02323e-24	Gallstone disease	EFO_0004210	550437	43639	506798
dmr2241186	rs3930883	chr6	29369298	0.103	dmr2241186	4.37006e-07	GCST90011871				rs3930883	286	0.0998597	0.727242	Tc-Mem	Tc-Mem.cc.no_beta.txt	8.461e-32	Addison's disease	Orphanet_101960	5320	1223	4097
dmr2241810	rs1611163	chr6	29824231	0.4995	dmr2241810	8.51303e-08	GCST90011871				rs1611163	468	0.231265	0.726277	Tc-Mem	Tc-Mem.cc.no_beta.txt	3.942e-25	Addison's disease	Orphanet_101960	5320	1223	4097
dmr472893	rs10468232	chr16	11537157	0.5	dmr472893	6.75232e-05	GCST90128518				rs10468232	16	0.00957976	0.726211	Th-Naive	Th-Naive.cc.no_beta.txt	1.09952e-09	Gallstone disease	EFO_0004210	550437	43639	506798
dmr1117987	rs145555305	chr6	32568112	0.489	dmr1117987	2.01611e-05	GCST90011871				rs145555305	218	0.0522501	0.726125	Tc-Naive	Tc-Naive.cc.no_beta.txt	2.445e-15	Addison's disease	Orphanet_101960	5320	1223	4097
dmr1871759	rs7679066	chr4	17796711	0.4995	dmr1871759	1.77915e-06	GCST90278664	-24.4241	1	9.48233e-132	rs7679066	27	0.0278129	0.725198	Tc-Mem	Tc-Mem.cc.with_beta.txt		Height	EFO_0004339	257671	1397	209321
dmr789534	rs6089961	chr20	63718139	0.5	dmr789534	1.41933e-05	GCST90044763				rs6089961	49	0.0409537	0.724625	Tc-Naive	Tc-Naive.cc.no_beta.txt	1.838e-16	Eczema	HP_0000964	400449	20016	380433
dmr1124237	rs3823417	chr6	31133092	0.5	dmr1124237	1.58103e-06	GCST90011871				rs3823417	191	0.0685306	0.72441	Th-Naive	Th-Naive.cc.no_beta.txt	1.825e-20	Addison's disease	Orphanet_101960	5320	1223	4097
dmr2466900	rs57924923	chr7	87556663	0.43	dmr2466900	0.000256785	GCST90128518				rs57924923	1	0	0.723624	Tc-Mem	Tc-Mem.cc.no_beta.txt	5.27342e-12	Gallstone disease	EFO_0004210	550437	43639	506798
dmr1001099	rs972087	chr6	25872351	0.06	dmr1001099	1.61497e-05	GCST90011871				rs972087	14	0.00524149	0.723541	Th-Mem	Th-Mem.cc.no_beta.txt	3.19e-27	Addison's disease	Orphanet_101960	5320	1223	4097
dmr283286	rs112248459	chr10	45738114	0.2615	dmr283286	0.000123553	GCST90128518				rs112248459	1	0	0.723433	Tc-Mem	Tc-Mem.cc.no_beta.txt	1.19313e-09	Gallstone disease	EFO_0004210	550437	43639	506798
dmr248403	rs77226464	chr11	116664718	0.5	dmr248403	2.06978e-09	GCST90278671	-13.2938	1	2.51332e-40	rs77226464	7	0.0154987	0.7225	Th-Naive	Th-Naive.cc.with_beta.txt		Triglyceride levels	EFO_0004530	204282	22567	469317
dmr945157	rs76828425	chr4	17971670	0.5	dmr945157	1.18317e-13	GCST90278664	-26.9351	1	8.5313e-160	rs76828425	13	0.277647	0.72188	Th-Naive	Th-Naive.cc.with_beta.txt		Height	EFO_0004339	257671	1397	209321
dmr1117011	rs11753482	chr6	30962121	0.4975	dmr1117011	1.87014e-05	GCST90011871				rs11753482	176	0.0447297	0.721702	Tc-Naive	Tc-Naive.cc.no_beta.txt	2.977e-15	Addison's disease	Orphanet_101960	5320	1223	4097
dmr200103	rs575631	chr11	65804053	0.132	dmr200103	9.09435e-07	GCST90044763				rs575631	12	0.00710448	0.721054	Th-Mem	Th-Mem.cc.no_beta.txt	7.351e-10	Eczema	HP_0000964	400449	20016	380433
dmr1004562	rs1150755	chr6	32070773	0.5	dmr1004562	4.815e-06	GCST90011871				rs1150755	150	0.0612562	0.720448	Th-Mem	Th-Mem.cc.no_beta.txt	2.397e-115	Addison's disease	Orphanet_101960	5320	1223	4097
dmr134192	rs41265154	chr1	153439346	0.341	dmr134192	0.000209365	GCST90044763				rs41265154	2	0.000719101	0.719101	Tc-Mem	Tc-Mem.cc.no_beta.txt	1.066e-13	Eczema	HP_0000964	400449	20016	380433
dmr572852	rs3816804	chr12	56286961	0.2985	dmr572852	0.000170416	GCST90278664	-33.7521	1	9.97167e-250	rs3816804	1	0	0.718727	Tc-Mem	Tc-Mem.cc.with_beta.txt		Height	EFO_0004339	257671	1397	209321
dmr1065234	rs6978692	chr7	2817777	0.5	dmr1065234	8.60028e-08	GCST90278664	-15.5899	1	8.52273e-55	rs6978692	151	0.0970772	0.718698	Th-Mem	Th-Mem.cc.with_beta.txt		Height	EFO_0004339	257671	1397	209321
dmr1003278	rs2507995	chr6	31351438	0.4985	dmr1003278	9.12749e-05	GCST90011871				rs2507995	143	0.0284075	0.718626	Th-Mem	Th-Mem.cc.no_beta.txt	3.486e-106	Addison's disease	Orphanet_101960	5320	1223	4097
dmr246876	rs1784128	chr11	116667972	0.5	dmr246876	0.000120255	GCST90278671	29.741	1	2.26947e-194	rs1784128	25	0.00592759	0.71847	Tc-Naive	Tc-Naive.cc.with_beta.txt		Triglyceride levels	EFO_0004530	204282	22567	469317
dmr1109672	rs9371004	chr6	17601622	0.3765	dmr1109672	0.000114638	GCST90128518				rs9371004	2	0.000589426	0.71805	Tc-Naive	Tc-Naive.cc.no_beta.txt	2.9844e-10	Gallstone disease	EFO_0004210	550437	43639	506798
dmr38739	rs12563557	chr1	62738827	0.4995	dmr38739	5.00018e-08	GCST90278671	-11.6084	1	3.73594e-31	rs12563557	31	0.0327112	0.717701	Tc-Naive	Tc-Naive.cc.with_beta.txt		Triglyceride levels	EFO_0004530	204282	22567	469317
dmr1003465	rs2535296	chr6	31092442	0.5	dmr1003465	0.000272835	GCST90011871				rs2535296	43	0.0078028	0.717134	Th-Mem	Th-Mem.cc.no_beta.txt	3.584e-109	Addison's disease	Orphanet_101960	5320	1223	4097
dmr1122731	rs3130364	chr6	30351377	0.4965	dmr1122731	3.88369e-05	GCST90011871				rs3130364	16	0.00815003	0.717076	Th-Naive	Th-Naive.cc.no_beta.txt	1.081e-95	Addison's disease	Orphanet_101960	5320	1223	4097
dmr833989	rs9625964	chr22	43941730	0.5	dmr833989	6.09896e-05	GCST90054782				rs9625964	4	0.00165832	0.716648	Th-Naive	Th-Naive.cc.no_beta.txt	1.5828e-17	Nonalcoholic fatty liver disease	EFO_0003095	377998	4761	373227
dmr494437	rs12420920	chr11	116723315	0.5	dmr494437	0.000232263	GCST90278671	-26.4522	1	3.44054e-154	rs12420920	11	0.00387792	0.716414	Tc-Mem	Tc-Mem.cc.with_beta.txt		Triglyceride levels	EFO_0004530	204282	22567	469317
dmr630300	rs12979278	chr19	48715345	0.5	dmr630300	7.14211e-07	GCST90128518				rs12979278	66	0.155874	0.716402	Tc-Naive	Tc-Naive.cc.no_beta.txt	1.63066e-24	Gallstone disease	EFO_0004210	550437	43639	506798
dmr2239406	rs72843784	chr6	26498530	0.478	dmr2239406	3.8496e-13	GCST90011871				rs72843784	33	0.282581	0.715918	Tc-Mem	Tc-Mem.cc.no_beta.txt	4.864e-47	Addison's disease	Orphanet_101960	5320	1223	4097
dmr1001492	rs35902160	chr6	26128310	0.2875	dmr1001492	2.32473e-05	GCST90011871				rs35902160	12	0.00833103	0.715866	Th-Mem	Th-Mem.cc.no_beta.txt	7.18e-25	Addison's disease	Orphanet_101960	5320	1223	4097
dmr1838889	rs6790260	chr3	188399291	0.307	dmr1838889	1.30221e-05	GCST90011871				rs6790260	33	0.0243002	0.714834	Tc-Mem	Tc-Mem.cc.no_beta.txt	5.136e-09	Addison's disease	Orphanet_101960	5320	1223	4097
dmr1126350	rs80350249	chr18	23233787	0.462	dmr1126350	3.75744e-06	GCST90278664	6.79819	1	1.05942e-11	rs80350249	71	0.0330591	0.714131	Tc-Mem	Tc-Mem.cc.with_beta.txt		Height	EFO_0004339	257671	1397	209321
dmr2071159	rs696734	chr5	35928406	0.4125	dmr2071159	8.55438e-05	GCST90044763				rs696734	3	0.000887984	0.714124	Tc-Mem	Tc-Mem.cc.no_beta.txt	3.098e-10	Eczema	HP_0000964	400449	20016	380433
dmr1004738	rs116606947	chr6	31902090	0.5	dmr1004738	5.70984e-05	GCST90011871				rs116606947	112	0.0227742	0.714099	Th-Mem	Th-Mem.cc.no_beta.txt	1.794e-10	Addison's disease	Orphanet_101960	5320	1223	4097
dmr895548	rs28405622	chr4	150227778	0.4855	dmr895548	6.3205e-07	GCST90128518				rs28405622	184	0.0921188	0.714072	Th-Mem	Th-Mem.cc.no_beta.txt	1.05847e-23	Gallstone disease	EFO_0004210	550437	43639	506798
dmr1000907	rs3799346	chr6	25791126	0.3185	dmr1000907	5.53206e-05	GCST90011871				rs3799346	53	0.00904302	0.711634	Th-Mem	Th-Mem.cc.no_beta.txt	9.478e-13	Addison's disease	Orphanet_101960	5320	1223	4097
dmr748371	rs73995036	chr2	231987150	0.372	dmr748371	4.12674e-06	GCST90278664	-22.293	1	4.32137e-110	rs73995036	15	0.00896473	0.710763	Th-Naive	Th-Naive.cc.with_beta.txt		Height	EFO_0004339	257671	1397	209321
dmr307956	rs6214	chr12	102399791	0.0215	dmr307956	1.53013e-06	GCST90278664	-19.3508	1	2.00693e-83	rs6214	42	0.00749074	0.710754	Th-Naive	Th-Naive.cc.with_beta.txt		Height	EFO_0004339	257671	1397	209321
dmr1151671	rs12196749	chr6	90110096	0.488	dmr1151671	2.9837e-05	GCST90011871				rs12196749	10	0.00348403	0.710597	Th-Naive	Th-Naive.cc.no_beta.txt	5.608e-23	Addison's disease	Orphanet_101960	5320	1223	4097
dmr2562530	rs113831503	chr8	19967544	0.5	dmr2562530	1.85472e-05	GCST90278671	-8.50504	1	1.81532e-17	rs113831503	3	0.0037502	0.710519	Tc-Mem	Tc-Mem.cc.with_beta.txt		Triglyceride levels	EFO_0004530	204282	22567	469317
dmr687208	rs2058659	chr2	102438096	0.5	dmr687208	6.47409e-08	GCST90044763				rs2058659	227	0.243689	0.710211	Tc-Naive	Tc-Naive.cc.no_beta.txt	6.641e-13	Eczema	HP_0000964	400449	20016	380433
dmr1332352	rs7008590	chr8	125593089	0.4985	dmr1332352	4.96418e-05	GCST90044763				rs7008590	30	0.0155188	0.709989	Th-Naive	Th-Naive.cc.no_beta.txt	1.28e-12	Eczema	HP_0000964	400449	20016	380433
dmr1004320	rs12614	chr6	31946402	0.4525	dmr1004320	3.0953e-05	GCST90011871				rs12614	33	0.0100551	0.709082	Th-Mem	Th-Mem.cc.no_beta.txt	1.181e-24	Addison's disease	Orphanet_101960	5320	1223	4097
dmr565831	rs17850756	chr19	45703004	0.5	dmr565831	2.6694e-05	GCST90128518				rs17850756	8	0.00590442	0.709082	Th-Mem	Th-Mem.cc.no_beta.txt	2.75612e-09	Gallstone disease	EFO_0004210	550437	43639	506798
dmr926772	rs9864529	chr3	188387268	0.499	dmr926772	7.53122e-06	GCST90011871				rs9864529	17	0.00899761	0.708854	Th-Naive	Th-Naive.cc.no_beta.txt	5.635e-11	Addison's disease	Orphanet_101960	5320	1223	4097
dmr1003816	rs3095320	chr6	31120157	0.4975	dmr1003816	9.50707e-06	GCST90011871				rs3095320	157	0.0675663	0.708731	Th-Mem	Th-Mem.cc.no_beta.txt	3.794e-10	Addison's disease	Orphanet_101960	5320	1223	4097
dmr120785	rs55998002	chr10	6134429	0.499	dmr120785	0.000118976	GCST90044763				rs55998002	7	0.00432585	0.708083	Tc-Naive	Tc-Naive.cc.no_beta.txt	2.355e-10	Eczema	HP_0000964	400449	20016	380433
dmr616836	rs150824230	chr19	19559801	0.4955	dmr616836	0.00031533	GCST90054782				rs150824230	1	0	0.707497	Th-Naive	Th-Naive.cc.no_beta.txt	3.82254e-20	Nonalcoholic fatty liver disease	EFO_0003095	377998	4761	373227
dmr1646345	rs9626074	chr22	43967856	0.4995	dmr1646345	0.000141677	GCST90054782				rs9626074	4	0.00189323	0.707326	Tc-Mem	Tc-Mem.cc.no_beta.txt	7.118e-18	Nonalcoholic fatty liver disease	EFO_0003095	377998	4761	373227
dmr789756	rs35046559	chr20	63713128	0.498	dmr789756	5.74376e-05	GCST90044763				rs35046559	46	0.0357871	0.707317	Tc-Naive	Tc-Naive.cc.no_beta.txt	1.836e-16	Eczema	HP_0000964	400449	20016	380433
dmr417368	rs11033552	chr11	36326570	0.5	dmr417368	7.67725e-05	GCST90044763				rs11033552	9	0.00582096	0.707188	Tc-Mem	Tc-Mem.cc.no_beta.txt	5.881e-11	Eczema	HP_0000964	400449	20016	380433
dmr448251	rs4603323	chr11	69992189	0.5	dmr448251	4.01361e-05	GCST90128518				rs4603323	3	0.001744	0.706968	Tc-Mem	Tc-Mem.cc.no_beta.txt	3.29223e-11	Gallstone disease	EFO_0004210	550437	43639	506798
dmr921097	rs6444284	chr3	188399529	0.4845	dmr921097	5.60737e-08	GCST90011871				rs6444284	32	0.0780717	0.706884	Tc-Naive	Tc-Naive.cc.no_beta.txt	4.371e-09	Addison's disease	Orphanet_101960	5320	1223	4097
dmr1989909	rs7677474	chr4	150271674	0.5	dmr1989909	0.00031406	GCST90128518				rs7677474	2	0.000706402	0.706406	Tc-Mem	Tc-Mem.cc.no_beta.txt	9.58064e-24	Gallstone disease	EFO_0004210	550437	43639	506798
dmr443366	rs10896045	chr11	65788053	0.4775	dmr443366	1.90348e-06	GCST90044763				rs10896045	4	0.0105118	0.706334	Tc-Mem	Tc-Mem.cc.no_beta.txt	5.783e-14	Eczema	HP_0000964	400449	20016	380433
dmr1115123	rs200503	chr6	27818104	0.5	dmr1115123	1.74316e-05	GCST90011871				rs200503	252	0.0525929	0.705845	Tc-Naive	Tc-Naive.cc.no_beta.txt	5.899e-30	Addison's disease	Orphanet_101960	5320	1223	4097
dmr945295	rs59037741	chr4	17843847	0.5	dmr945295	1.72974e-05	GCST90278664	-25.7707	1	1.89197e-146	rs59037741	6	0.00391282	0.704786	Th-Naive	Th-Naive.cc.with_beta.txt		Height	EFO_0004339	257671	1397	209321
dmr67221	rs1819433	chr1	152849091	0.5	dmr67221	9.02014e-08	GCST90044763				rs1819433	12	0.0495921	0.703962	Th-Naive	Th-Naive.cc.no_beta.txt	5.881e-34	Eczema	HP_0000964	400449	20016	380433
dmr292519	rs1800973	chr12	69350234	0.47	dmr292519	0.000323037	GCST90079436				rs1800973	1	0	0.703932	Tc-Naive	Tc-Naive.cc.no_beta.txt	4.96876e-13	Mouth ulcers (UKB data field 6149)	HP_0000155	175209	46301	128908
dmr443370	rs10791824	chr11	65791795	0.5	dmr443370	0.000326306	GCST90044763				rs10791824	2	0.000562266	0.703444	Tc-Mem	Tc-Mem.cc.no_beta.txt	6.549e-27	Eczema	HP_0000964	400449	20016	380433
dmr552018	rs12973258	chr19	19377909	0.383	dmr552018	5.77861e-05	GCST90054782				rs12973258	28	0.0138081	0.703273	Th-Mem	Th-Mem.cc.no_beta.txt	2.51134e-10	Nonalcoholic fatty liver disease	EFO_0003095	377998	4761	373227
dmr1028066	rs11753807	chr6	90321486	0.5	dmr1028066	0.000290656	GCST90011871				rs11753807	3	0.00110859	0.702348	Th-Mem	Th-Mem.cc.no_beta.txt	3.593e-10	Addison's disease	Orphanet_101960	5320	1223	4097
dmr998113	rs3135394	chr6	32440720	0.5	dmr998113	0.000311712	GCST90011871				rs3135394	47	0.00987332	0.701756	Monocyte	Monocyte.cc.no_beta.txt	3.6e-152	Addison's disease	Orphanet_101960	5320	1223	4097
dmr66235	rs61812715	chr1	152738891	0.5	dmr66235	4.90235e-05	GCST90044763				rs61812715	5	0.00274534	0.701674	Tc-Naive	Tc-Naive.cc.no_beta.txt	4.976e-74	Eczema	HP_0000964	400449	20016	380433
dmr133082	rs11205000	chr1	152405370	0.5	dmr133082	0.00010216	GCST90044763				rs11205000	29	0.0130042	0.701156	Tc-Mem	Tc-Mem.cc.no_beta.txt	2.748e-14	Eczema	HP_0000964	400449	20016	380433
dmr820463	rs8019545	chr14	92062085	0.5	dmr820463	7.82263e-06	GCST90278664	-19.9013	1	3.96178e-88	rs8019545	211	0.162904	0.701047	Tc-Mem	Tc-Mem.cc.with_beta.txt		Height	EFO_0004339	257671	1397	209321
dmr2243245	rs2607014	chr6	31793436	0.5	dmr2243245	0.000289688	GCST90011871				rs2607014	33	0.0061861	0.700941	Tc-Mem	Tc-Mem.cc.no_beta.txt	4.273e-156	Addison's disease	Orphanet_101960	5320	1223	4097
dmr363536	rs11160034	chr14	91978701	0.126	dmr363536	1.31806e-06	GCST90278664	-19.1101	1	2.08146e-81	rs11160034	75	0.0503115	0.7006	Monocyte	Monocyte.cc.with_beta.txt		Height	EFO_0004339	257671	1397	209321
dmr2602857	rs8192870	chr8	58499507	0.499	dmr2602857	2.98253e-05	GCST90128518				rs8192870	52	0.0216142	0.700397	Tc-Mem	Tc-Mem.cc.no_beta.txt	6.91992e-23	Gallstone disease	EFO_0004210	550437	43639	506798
dmr99316	rs143788086	chr1	219746060	0.484	dmr99316	9.3915e-11	GCST90296598	23.6724	1.82524	1.19784e-12	rs143788086	1	0	0.70037	Th-Naive	Th-Naive.cc.with_beta.txt		Diabetes	EFO_0000400	5734	291	5443
dmr743988	rs6742242	chr2	232201480	0.5	dmr743988	3.40931e-09	GCST90278664	-14.8071	1	1.31733e-49	rs6742242	54	0.171997	0.70035	Tc-Naive	Tc-Naive.cc.with_beta.txt		Height	EFO_0004339	257671	1397	209321
dmr820712	rs9297718	chr8	125604604	0.5	dmr820712	1.85163e-05	GCST90044763				rs9297718	14	0.00527612	0.700304	NK-cell2	NK-cell2.cc.no_beta.txt	4.833e-13	Eczema	HP_0000964	400449	20016	380433
dmr972658	rs58498569	chr4	81252094	0.5	dmr972658	4.55394e-07	GCST90278664	15.5485	1	1.6291e-54	rs58498569	157	0.0982097	0.700253	Th-Naive	Th-Naive.cc.with_beta.txt		Height	EFO_0004339	257671	1397	209321
dmr66413	rs7530261	chr1	152866043	0.5	dmr66413	9.49368e-09	GCST90044763				rs7530261	7	0.193061	0.700142	Tc-Naive	Tc-Naive.cc.no_beta.txt	1.769e-35	Eczema	HP_0000964	400449	20016	380433
dmr921102	rs12634152	chr3	188403231	0.348	dmr921102	1.36548e-07	GCST90011871				rs12634152	21	0.0390486	0.700086	Tc-Naive	Tc-Naive.cc.no_beta.txt	1.621e-09	Addison's disease	Orphanet_101960	5320	1223	4097
dmr666469	rs4953031	chr2	43885372	0.5	dmr666469	1.73118e-06	GCST90128518				rs4953031	6	0.027772	0.69996	Th-Naive	Th-Naive.cc.no_beta.txt	4.8948e-21	Gallstone disease	EFO_0004210	550437	43639	506798
dmr1116546	rs3094117	chr6	30769709	0.5	dmr1116546	0.000223877	GCST90011871				rs3094117	34	0.010756	0.699445	Tc-Naive	Tc-Naive.cc.no_beta.txt	7.487e-60	Addison's disease	Orphanet_101960	5320	1223	4097
dmr2247604	rs10947452	chr6	33835975	0.5	dmr2247604	0.000277937	GCST90011871				rs10947452	3	0.000353899	0.699292	Tc-Mem	Tc-Mem.cc.no_beta.txt	4.184e-11	Addison's disease	Orphanet_101960	5320	1223	4097
dmr2244154	rs6901158	chr6	32238165	0.5	dmr2244154	0.000118488	GCST90011871				rs6901158	54	0.0122589	0.698918	Tc-Mem	Tc-Mem.cc.no_beta.txt	2.728e-127	Addison's disease	Orphanet_101960	5320	1223	4097
dmr997987	rs2073724	chr6	31161930	0.5	dmr997987	9.42536e-06	GCST90011871				rs2073724	102	0.0260209	0.698632	Monocyte	Monocyte.cc.no_beta.txt	4.795e-13	Addison's disease	Orphanet_101960	5320	1223	4097
dmr2247362	rs9689096	chr6	34221115	0.479	dmr2247362	2.2851e-05	GCST90278664	10.6003	1	2.97153e-26	rs9689096	4	0.00305122	0.698232	Tc-Mem	Tc-Mem.cc.with_beta.txt		Height	EFO_0004339	257671	1397	209321
dmr1118739	rs408359	chr6	32174106	0.4605	dmr1118739	0.000324598	GCST90011871				rs408359	13	0.00262859	0.697707	Tc-Naive	Tc-Naive.cc.no_beta.txt	8.585e-12	Addison's disease	Orphanet_101960	5320	1223	4097
dmr999051	rs13119931	chr4	144622177	0.5	dmr999051	2.33954e-07	GCST90278664	15.8754	1	9.37496e-57	rs13119931	143	0.0605092	0.697431	Th-Naive	Th-Naive.cc.with_beta.txt		Height	EFO_0004339	257671	1397	209321
dmr1357411	rs11123931	chr2	102469200	0.5	dmr1357411	3.28221e-05	GCST90044763				rs11123931	105	0.0602798	0.697168	Tc-Mem	Tc-Mem.cc.no_beta.txt	3.852e-23	Eczema	HP_0000964	400449	20016	380433
dmr2237170	rs13214169	chr6	25890428	0.2865	dmr2237170	1.29228e-06	GCST90011871				rs13214169	11	0.0227308	0.695954	Tc-Mem	Tc-Mem.cc.no_beta.txt	4.612e-33	Addison's disease	Orphanet_101960	5320	1223	4097
dmr616846	rs4851009	chr2	102439184	0.5	dmr616846	2.50924e-05	GCST90044763				rs4851009	78	0.0540373	0.695664	Monocyte	Monocyte.cc.no_beta.txt	4.482e-23	Eczema	HP_0000964	400449	20016	380433
dmr1211646	rs73001020	chr19	19308057	0.5	dmr1211646	3.0234e-05	GCST90054782				rs73001020	6	0.00343322	0.695662	Tc-Mem	Tc-Mem.cc.no_beta.txt	1.43994e-13	Nonalcoholic fatty liver disease	EFO_0003095	377998	4761	373227
dmr494134	rs118103820	chr11	116666399	0.5	dmr494134	6.06286e-10	GCST90278671	-13.2812	1	2.97492e-40	rs118103820	11	0.00600148	0.695096	Tc-Mem	Tc-Mem.cc.with_beta.txt		Triglyceride levels	EFO_0004530	204282	22567	469317
dmr1003495	rs2854002	chr6	31350928	0.4995	dmr1003495	9.92519e-08	GCST90011871				rs2854002	173	0.110592	0.695095	Th-Mem	Th-Mem.cc.no_beta.txt	2.128e-106	Addison's disease	Orphanet_101960	5320	1223	4097
dmr254000	rs4937310	chr11	128280252	0.5	dmr254000	6.14636e-07	GCST90044763				rs4937310	24	0.0458635	0.694645	Tc-Naive	Tc-Naive.cc.no_beta.txt	3.258e-10	Eczema	HP_0000964	400449	20016	380433
dmr1193432	rs2644272	chr7	2816809	0.5	dmr1193432	8.79915e-09	GCST90278664	-12.5066	1	6.87077e-36	rs2644272	184	0.143078	0.694633	Th-Naive	Th-Naive.cc.with_beta.txt		Height	EFO_0004339	257671	1397	209321
dmr565698	rs2238681	chr19	44895560	0.4965	dmr565698	6.5984e-05	GCST90276158				rs2238681	11	0.00824822	0.694367	Th-Mem	Th-Mem.cc.no_beta.txt	3.748e-11	Alzheimer's disease pathology	MONDO_0004975	3755	2492	1263
dmr2242302	rs9261425	chr6	30113331	0.376	dmr2242302	0.000272353	GCST90011871				rs9261425	9	0.002046	0.693347	Tc-Mem	Tc-Mem.cc.no_beta.txt	3.238e-46	Addison's disease	Orphanet_101960	5320	1223	4097
dmr406916	rs17733282	chr14	91980219	0.5	dmr406916	5.99955e-06	GCST90278664	-20.1006	1	7.2875e-90	rs17733282	259	0.162897	0.692969	Tc-Naive	Tc-Naive.cc.with_beta.txt		Height	EFO_0004339	257671	1397	209321
dmr2242862	rs2428482	chr6	31392212	0.5	dmr2242862	6.38793e-05	GCST90011871				rs2428482	54	0.0129064	0.692374	Tc-Mem	Tc-Mem.cc.no_beta.txt	2.372e-11	Addison's disease	Orphanet_101960	5320	1223	4097
dmr1003810	rs1042126	chr6	31116511	0.5	dmr1003810	6.53885e-05	GCST90011871				rs1042126	88	0.023234	0.692197	Th-Mem	Th-Mem.cc.no_beta.txt	7.552e-41	Addison's disease	Orphanet_101960	5320	1223	4097
dmr2243293	rs3131921	chr6	30939558	0.5	dmr2243293	0.000333111	GCST90011871				rs3131921	75	0.0134224	0.692191	Tc-Mem	Tc-Mem.cc.no_beta.txt	5.45e-105	Addison's disease	Orphanet_101960	5320	1223	4097
dmr1124719	rs2523512	chr6	31539024	0.4965	dmr1124719	6.39504e-07	GCST90011871				rs2523512	152	0.100657	0.691896	Th-Naive	Th-Naive.cc.no_beta.txt	1.119e-15	Addison's disease	Orphanet_101960	5320	1223	4097
dmr1124981	rs17209796	chr6	32475217	0.5	dmr1124981	2.46492e-06	GCST90011871				rs17209796	146	0.0554083	0.6916	Th-Naive	Th-Naive.cc.no_beta.txt	8.885e-11	Addison's disease	Orphanet_101960	5320	1223	4097
dmr1114890	rs13190739	chr6	26587145	0.5	dmr1114890	0.000363373	GCST90011871				rs13190739	3	0.000948693	0.691116	Tc-Naive	Tc-Naive.cc.no_beta.txt	2.88e-50	Addison's disease	Orphanet_101960	5320	1223	4097
dmr2660296	rs2468161	chr8	119302084	0.4995	dmr2660296	7.03899e-05	GCST90128518				rs2468161	15	0.0106241	0.69102	Tc-Mem	Tc-Mem.cc.no_beta.txt	3.29181e-09	Gallstone disease	EFO_0004210	550437	43639	506798
dmr568987	rs4800449	chr18	23126253	0.4475	dmr568987	1.68395e-08	GCST90278664	-9.15519	1	5.4263e-20	rs4800449	80	0.132864	0.690891	Tc-Naive	Tc-Naive.cc.with_beta.txt		Height	EFO_0004339	257671	1397	209321
dmr616274	rs73001020	chr19	19308057	0.5	dmr616274	2.33864e-05	GCST90054782				rs73001020	4	0.0032375	0.690125	Th-Naive	Th-Naive.cc.no_beta.txt	1.43994e-13	Nonalcoholic fatty liver disease	EFO_0003095	377998	4761	373227
dmr1115780	rs388234	chr6	29565518	0.5	dmr1115780	2.47169e-07	GCST90011871				rs388234	38	0.0674264	0.689203	Tc-Naive	Tc-Naive.cc.no_beta.txt	1.337e-14	Addison's disease	Orphanet_101960	5320	1223	4097
dmr966740	rs6831454	chr4	81294128	0.5	dmr966740	3.50122e-08	GCST90278664	10.5311	1	6.20871e-26	rs6831454	224	0.114904	0.688851	Tc-Naive	Tc-Naive.cc.with_beta.txt		Height	EFO_0004339	257671	1397	209321
dmr1163386	rs8192870	chr8	58499507	0.499	dmr1163386	9.05114e-06	GCST90128518				rs8192870	34	0.0334696	0.688729	Th-Mem	Th-Mem.cc.no_beta.txt	6.91992e-23	Gallstone disease	EFO_0004210	550437	43639	506798
dmr1114357	rs58825580	chr6	26365451	0.1555	dmr1114357	3.73677e-05	GCST90011871				rs58825580	2	0.00100833	0.688365	Tc-Naive	Tc-Naive.cc.no_beta.txt	4.873e-44	Addison's disease	Orphanet_101960	5320	1223	4097
dmr2245022	rs28732153	chr6	31639258	0.5	dmr2245022	0.000187475	GCST90044763				rs28732153	6	0.0014615	0.687891	Tc-Mem	Tc-Mem.cc.no_beta.txt	9.051e-13	Eczema	HP_0000964	400449	20016	380433
dmr2243484	rs2523835	chr6	31070271	0.492	dmr2243484	0.000115593	GCST90011871				rs2523835	56	0.0146815	0.687688	Tc-Mem	Tc-Mem.cc.no_beta.txt	1.008e-11	Addison's disease	Orphanet_101960	5320	1223	4097
dmr415476	rs4755450	chr11	36342025	0.5	dmr415476	0.000263856	GCST90044763				rs4755450	3	0.000986976	0.687571	Tc-Mem	Tc-Mem.cc.no_beta.txt	8.888e-12	Eczema	HP_0000964	400449	20016	380433
dmr1239494	rs141622900	chr19	44923535	0.5	dmr1239494	7.84763e-05	GCST90276158				rs141622900	2	0.000685552	0.68755	Tc-Mem	Tc-Mem.cc.no_beta.txt	4.581e-11	Alzheimer's disease pathology	MONDO_0004975	3755	2492	1263
dmr472924	rs9937309	chr16	11018255	0.5	dmr472924	1.83296e-06	GCST90044763				rs9937309	18	0.0186707	0.68714	Th-Naive	Th-Naive.cc.no_beta.txt	2.792e-14	Eczema	HP_0000964	400449	20016	380433
dmr1124123	rs3130364	chr6	30351377	0.4965	dmr1124123	2.81593e-07	GCST90011871				rs3130364	116	0.0694169	0.686783	Th-Naive	Th-Naive.cc.no_beta.txt	1.081e-95	Addison's disease	Orphanet_101960	5320	1223	4097
dmr453565	rs2007084	chr15	89802104	0.5	dmr453565	7.15899e-12	GCST90128518				rs2007084	21	0.307334	0.686703	Tc-Naive	Tc-Naive.cc.no_beta.txt	2.09684e-10	Gallstone disease	EFO_0004210	550437	43639	506798
dmr940074	rs16895882	chr4	17847141	0.5	dmr940074	2.23624e-05	GCST90278664	-25.6561	1	3.61531e-145	rs16895882	3	0.00267468	0.686605	Tc-Naive	Tc-Naive.cc.with_beta.txt		Height	EFO_0004339	257671	1397	209321
dmr1163434	rs10504255	chr8	58485902	0.00600004	dmr1163434	2.07127e-13	GCST90128518				rs10504255	58	0.303349	0.686595	Th-Mem	Th-Mem.cc.no_beta.txt	3.16553e-27	Gallstone disease	EFO_0004210	550437	43639	506798
dmr1985460	rs13119931	chr4	144622177	0.5	dmr1985460	1.85396e-06	GCST90278664	15.8754	1	9.37496e-57	rs13119931	125	0.0462707	0.686484	Tc-Mem	Tc-Mem.cc.with_beta.txt		Height	EFO_0004339	257671	1397	209321
dmr2246731	rs1042117	chr6	33080762	0.4415	dmr2246731	0.000368396	GCST90011871				rs1042117	5	0.000555117	0.686386	Tc-Mem	Tc-Mem.cc.no_beta.txt	2.443e-39	Addison's disease	Orphanet_101960	5320	1223	4097
dmr409333	rs8019545	chr14	92062085	0.5	dmr409333	1.24238e-05	GCST90278664	-19.9013	1	3.96178e-88	rs8019545	225	0.149254	0.685872	Th-Naive	Th-Naive.cc.with_beta.txt		Height	EFO_0004339	257671	1397	209321
dmr1151698	rs10806423	chr6	90177105	0.5	dmr1151698	2.34288e-06	GCST90011871				rs10806423	99	0.109648	0.685759	Th-Naive	Th-Naive.cc.no_beta.txt	9.73e-23	Addison's disease	Orphanet_101960	5320	1223	4097
dmr2466889	rs66510518	chr7	87482559	0.491	dmr2466889	1.68374e-08	GCST90128518				rs66510518	43	0.10125	0.684874	Tc-Mem	Tc-Mem.cc.no_beta.txt	5.30805e-33	Gallstone disease	EFO_0004210	550437	43639	506798
dmr1004214	rs2535341	chr6	30870266	0.5	dmr1004214	1.16242e-07	GCST90011871				rs2535341	146	0.146094	0.683559	Th-Mem	Th-Mem.cc.no_beta.txt	3.132e-54	Addison's disease	Orphanet_101960	5320	1223	4097
dmr954803	rs7728912	chr5	110812772	0.5	dmr954803	0.000178628	GCST90044763				rs7728912	4	0.002244	0.683476	Th-Mem	Th-Mem.cc.no_beta.txt	1.755e-10	Eczema	HP_0000964	400449	20016	380433
dmr1118961	rs9268207	chr6	32312685	0.5	dmr1118961	0.000112159	GCST90011871				rs9268207	82	0.0352438	0.683189	Tc-Naive	Tc-Naive.cc.no_beta.txt	2.619e-71	Addison's disease	Orphanet_101960	5320	1223	4097
dmr608927	rs78021036	chr2	71406429	0.49	dmr608927	1.83966e-09	GCST90278664	13.7199	1	7.71407e-43	rs78021036	4	0.000918999	0.683144	Th-Mem	Th-Mem.cc.with_beta.txt		Height	EFO_0004339	257671	1397	209321
dmr2244201	rs9267531	chr6	31668965	0.5	dmr2244201	1.12486e-09	GCST90011871				rs9267531	116	0.220406	0.683121	Tc-Mem	Tc-Mem.cc.no_beta.txt	2.5e-152	Addison's disease	Orphanet_101960	5320	1223	4097
dmr619435	rs11679146	chr2	102392952	0.5	dmr619435	0.000393332	GCST90044763				rs11679146	1	0	0.683053	Th-Mem	Th-Mem.cc.no_beta.txt	9.923e-10	Eczema	HP_0000964	400449	20016	380433
dmr628118	rs74821481	chr19	45816783	0.486	dmr628118	1.12814e-07	GCST90128518				rs74821481	38	0.168361	0.680738	Tc-Naive	Tc-Naive.cc.no_beta.txt	9.07514e-14	Gallstone disease	EFO_0004210	550437	43639	506798
dmr443368	rs650619	chr11	65739012	0.5	dmr443368	0.000147506	GCST90044763				rs650619	8	0.00463518	0.679576	Tc-Mem	Tc-Mem.cc.no_beta.txt	4.212e-11	Eczema	HP_0000964	400449	20016	380433
dmr150429	rs10822145	chr10	63174788	0.5	dmr150429	4.1222e-07	GCST90128518				rs10822145	96	0.0739319	0.678434	Tc-Naive	Tc-Naive.cc.no_beta.txt	2.34234e-16	Gallstone disease	EFO_0004210	550437	43639	506798
dmr1072344	rs6894017	chr5	132616706	0.5	dmr1072344	5.56802e-05	GCST90044763				rs6894017	75	0.0457232	0.678107	Tc-Naive	Tc-Naive.cc.no_beta.txt	2.366e-14	Eczema	HP_0000964	400449	20016	380433
dmr2242311	rs2249099	chr6	30111530	0.5	dmr2242311	1.21687e-05	GCST90011871				rs2249099	86	0.0342539	0.677774	Tc-Mem	Tc-Mem.cc.no_beta.txt	1.087e-76	Addison's disease	Orphanet_101960	5320	1223	4097
dmr1484930	rs33979061	chr2	233772033	0.5	dmr1484930	3.46914e-05	GCST90128518				rs33979061	35	0.0176886	0.676808	Tc-Mem	Tc-Mem.cc.no_beta.txt	4.06039e-10	Gallstone disease	EFO_0004210	550437	43639	506798
dmr1116324	rs9262132	chr6	30643573	0.5	dmr1116324	0.000148921	GCST90011871				rs9262132	26	0.0112037	0.675763	Tc-Naive	Tc-Naive.cc.no_beta.txt	1.525e-94	Addison's disease	Orphanet_101960	5320	1223	4097
dmr416749	rs6484849	chr11	36405809	0.497	dmr416749	5.07869e-05	GCST90044763				rs6484849	5	0.00255816	0.675152	Tc-Mem	Tc-Mem.cc.no_beta.txt	4.423e-09	Eczema	HP_0000964	400449	20016	380433
dmr998339	rs9276555	chr6	32754977	0.4265	dmr998339	3.24656e-05	GCST90011871				rs9276555	214	0.0652993	0.674629	Monocyte	Monocyte.cc.no_beta.txt	2.18e-54	Addison's disease	Orphanet_101960	5320	1223	4097
dmr1645605	rs12168183	chr22	43970255	0.4805	dmr1645605	4.60938e-05	GCST90054782				rs12168183	4	0.00285525	0.674257	Tc-Mem	Tc-Mem.cc.no_beta.txt	1.94363e-17	Nonalcoholic fatty liver disease	EFO_0003095	377998	4761	373227
dmr1294203	rs145497616	chr8	56148860	0.5	dmr1294203	1.53655e-10	GCST90278664	-12.932	1	2.97013e-38	rs145497616	6	0.0019937	0.672728	Tc-Naive	Tc-Naive.cc.with_beta.txt		Height	EFO_0004339	257671	1397	209321
dmr999044	rs6822018	chr4	144702009	0.03	dmr999044	1.70533e-07	GCST90278664	11.5353	1	8.75689e-31	rs6822018	119	0.0663114	0.67255	Th-Naive	Th-Naive.cc.with_beta.txt		Height	EFO_0004339	257671	1397	209321
dmr1124166	rs541862	chr6	31949174	0.5	dmr1124166	5.30598e-09	GCST90011871				rs541862	122	0.279034	0.672519	Th-Naive	Th-Naive.cc.no_beta.txt	1.843e-25	Addison's disease	Orphanet_101960	5320	1223	4097
dmr1870799	rs78471813	chr4	17921045	0.5	dmr1870799	0.000174637	GCST90278664	-26.8147	1	2.17685e-158	rs78471813	6	0.0032894	0.672216	Tc-Mem	Tc-Mem.cc.with_beta.txt		Height	EFO_0004339	257671	1397	209321
dmr422104	rs7203459	chr16	11136846	0.5	dmr422104	3.75892e-05	GCST90044763				rs7203459	37	0.0202561	0.671224	Th-Mem	Th-Mem.cc.no_beta.txt	2.432e-11	Eczema	HP_0000964	400449	20016	380433
dmr1004151	rs397081	chr6	32224840	0.5	dmr1004151	2.84303e-06	GCST90011871				rs397081	92	0.0479388	0.671078	Th-Mem	Th-Mem.cc.no_beta.txt	2.404e-14	Addison's disease	Orphanet_101960	5320	1223	4097
dmr131391	rs34834099	chr1	151529951	0.4585	dmr131391	0.000431829	GCST90044763				rs34834099	1	0	0.670826	Tc-Mem	Tc-Mem.cc.no_beta.txt	1.92e-10	Eczema	HP_0000964	400449	20016	380433
dmr422177	rs193759	chr16	11186056	0.000499964	dmr422177	2.38105e-07	GCST90044763				rs193759	11	0.00657821	0.669344	Th-Mem	Th-Mem.cc.no_beta.txt	6.634e-11	Eczema	HP_0000964	400449	20016	380433
dmr2244574	rs3957111	chr6	31376713	0.5	dmr2244574	3.18951e-07	GCST90011871				rs3957111	203	0.0788116	0.669322	Tc-Mem	Tc-Mem.cc.no_beta.txt	1.36e-10	Addison's disease	Orphanet_101960	5320	1223	4097
dmr1644193	rs12168183	chr22	43970255	0.4805	dmr1644193	9.08147e-05	GCST90054782				rs12168183	6	0.00319976	0.669253	Tc-Mem	Tc-Mem.cc.no_beta.txt	1.94363e-17	Nonalcoholic fatty liver disease	EFO_0003095	377998	4761	373227
dmr1243764	rs507711	chr19	48705307	0.4915	dmr1243764	1.3237e-05	GCST90128518				rs507711	59	0.0769505	0.668962	Tc-Mem	Tc-Mem.cc.no_beta.txt	1.79802e-29	Gallstone disease	EFO_0004210	550437	43639	506798
dmr1003442	rs17881210	chr6	31356671	0.4975	dmr1003442	2.45358e-06	GCST90011871				rs17881210	140	0.0441001	0.667798	Th-Mem	Th-Mem.cc.no_beta.txt	7.839e-15	Addison's disease	Orphanet_101960	5320	1223	4097
dmr963655	rs11242123	chr5	132689795	0.2945	dmr963655	0.000173846	GCST90044763				rs11242123	4	0.00181415	0.665882	Th-Mem	Th-Mem.cc.no_beta.txt	4.054e-12	Eczema	HP_0000964	400449	20016	380433
dmr1124035	rs2523983	chr6	30114444	0.5	dmr1124035	1.69126e-07	GCST90011871				rs2523983	187	0.116604	0.665786	Th-Naive	Th-Naive.cc.no_beta.txt	3.128e-83	Addison's disease	Orphanet_101960	5320	1223	4097
dmr12095	rs2235932	chr1	16977094	0.5	dmr12095	2.09011e-08	GCST90278664	14.0827	1	4.85417e-45	rs2235932	171	0.0430319	0.665645	Th-Mem	Th-Mem.cc.with_beta.txt		Height	EFO_0004339	257671	1397	209321
dmr1242784	rs1698113	chr19	48756599	0.482	dmr1242784	0.000447897	GCST90128518				rs1698113	2	0.000670515	0.665221	Tc-Mem	Tc-Mem.cc.no_beta.txt	4.21508e-14	Gallstone disease	EFO_0004210	550437	43639	506798
dmr729921	rs6748358	chr2	203892182	0.5	dmr729921	2.41198e-05	GCST90011871				rs6748358	5	0.00591814	0.665123	Tc-Naive	Tc-Naive.cc.no_beta.txt	2.08e-09	Addison's disease	Orphanet_101960	5320	1223	4097
dmr1072625	rs2243208	chr5	132665459	0.5	dmr1072625	0.000461072	GCST90044763				rs2243208	1	0	0.665075	Tc-Naive	Tc-Naive.cc.no_beta.txt	9.876e-10	Eczema	HP_0000964	400449	20016	380433
dmr1212072	rs2304130	chr19	19678719	0.5	dmr1212072	0.000146101	GCST90054782				rs2304130	3	0.00142002	0.663482	Tc-Mem	Tc-Mem.cc.no_beta.txt	2.26379e-14	Nonalcoholic fatty liver disease	EFO_0003095	377998	4761	373227
dmr691185	rs6543137	chr2	102449448	0.5	dmr691185	1.40609e-06	GCST90044763				rs6543137	156	0.194422	0.663296	Th-Naive	Th-Naive.cc.no_beta.txt	4.297e-23	Eczema	HP_0000964	400449	20016	380433
dmr2298053	rs10806423	chr6	90177105	0.5	dmr2298053	1.29823e-05	GCST90011871				rs10806423	87	0.079296	0.662263	Tc-Mem	Tc-Mem.cc.no_beta.txt	9.73e-23	Addison's disease	Orphanet_101960	5320	1223	4097
dmr1483999	rs11676406	chr2	232317492	0.4775	dmr1483999	2.15523e-06	GCST90278664	-19.5868	1	2.00541e-85	rs11676406	24	0.0153797	0.661814	Tc-Mem	Tc-Mem.cc.with_beta.txt		Height	EFO_0004339	257671	1397	209321
dmr1645132	rs1474745	chr22	43953356	0.5	dmr1645132	0.000477	GCST90054782				rs1474745	2	0.000147328	0.661282	Tc-Mem	Tc-Mem.cc.no_beta.txt	8.85222e-25	Nonalcoholic fatty liver disease	EFO_0003095	377998	4761	373227
dmr1469327	rs6736922	chr2	219038536	0.498	dmr1469327	9.41335e-09	GCST90278664	-13.5904	1	4.56629e-42	rs6736922	115	0.0345166	0.660841	Tc-Mem	Tc-Mem.cc.with_beta.txt		Height	EFO_0004339	257671	1397	209321
dmr1241359	rs34255979	chr19	45881572	0.5	dmr1241359	0.000401091	GCST90128518				rs34255979	10	0.00266478	0.660651	Tc-Mem	Tc-Mem.cc.no_beta.txt	8.54059e-20	Gallstone disease	EFO_0004210	550437	43639	506798
dmr939695	rs7679066	chr4	17796711	0.4995	dmr939695	8.72888e-05	GCST90278664	-24.4241	1	9.48233e-132	rs7679066	12	0.00539666	0.660551	Tc-Naive	Tc-Naive.cc.with_beta.txt		Height	EFO_0004339	257671	1397	209321
dmr2154688	rs12186803	chr5	132704377	0.3325	dmr2154688	2.03134e-05	GCST90044763				rs12186803	25	0.00923601	0.660284	Tc-Mem	Tc-Mem.cc.no_beta.txt	3.968e-12	Eczema	HP_0000964	400449	20016	380433
dmr307911	rs7484309	chr12	102385700	0.5	dmr307911	1.43921e-05	GCST90278664	-19.8846	1	5.53747e-88	rs7484309	19	0.00113253	0.659396	Th-Naive	Th-Naive.cc.with_beta.txt		Height	EFO_0004339	257671	1397	209321
dmr609703	rs12459870	chr19	10730908	0.5	dmr609703	3.66787e-08	GCST90278664	-11.809	1	3.50836e-32	rs12459870	65	0.0331347	0.659266	Th-Naive	Th-Naive.cc.with_beta.txt		Height	EFO_0004339	257671	1397	209321
dmr568583	rs35699973	chr18	23146767	0.0025	dmr568583	1.64985e-09	GCST90278664	21.3875	1	1.74493e-101	rs35699973	25	0.0331102	0.658906	Tc-Naive	Tc-Naive.cc.with_beta.txt		Height	EFO_0004339	257671	1397	209321
dmr2153628	rs2069757	chr5	132662721	0.5	dmr2153628	0.000487808	GCST90044763				rs2069757	1	0	0.658742	Tc-Mem	Tc-Mem.cc.no_beta.txt	1.905e-10	Eczema	HP_0000964	400449	20016	380433
dmr834234	rs9626074	chr22	43967856	0.4995	dmr834234	3.06537e-06	GCST90054782				rs9626074	15	0.0174393	0.6586	Th-Naive	Th-Naive.cc.no_beta.txt	7.118e-18	Nonalcoholic fatty liver disease	EFO_0003095	377998	4761	373227
dmr1240398	rs12980265	chr19	45811246	0.5	dmr1240398	0.00048833	GCST90128518				rs12980265	2	0.000350587	0.658409	Tc-Mem	Tc-Mem.cc.no_beta.txt	7.98027e-13	Gallstone disease	EFO_0004210	550437	43639	506798
dmr828957	rs73434655	chr22	43975075	0.5	dmr828957	2.72405e-05	GCST90054782				rs73434655	15	0.00822705	0.657545	Tc-Naive	Tc-Naive.cc.no_beta.txt	1.10268e-17	Nonalcoholic fatty liver disease	EFO_0003095	377998	4761	373227
dmr150342	rs10740118	chr10	63341447	0.5	dmr150342	3.73467e-08	GCST90128518				rs10740118	110	0.241616	0.657388	Tc-Naive	Tc-Naive.cc.no_beta.txt	8.51902e-13	Gallstone disease	EFO_0004210	550437	43639	506798
dmr1124338	rs28397288	chr6	31229366	0.5	dmr1124338	1.05079e-06	GCST90011871				rs28397288	353	0.0886149	0.65611	Th-Naive	Th-Naive.cc.no_beta.txt	4.398e-30	Addison's disease	Orphanet_101960	5320	1223	4097
dmr388445	rs28719042	chr15	51251114	0.4995	dmr388445	3.88981e-10	GCST90278664	-12.7644	1	2.59208e-37	rs28719042	5	0.00151085	0.655923	Th-Mem	Th-Mem.cc.with_beta.txt		Height	EFO_0004339	257671	1397	209321
dmr573806	rs3816804	chr12	56286961	0.2985	dmr573806	0.000156864	GCST90278664	-33.7521	1	9.97167e-250	rs3816804	3	0.00122734	0.65591	Tc-Mem	Tc-Mem.cc.with_beta.txt		Height	EFO_0004339	257671	1397	209321
dmr1003637	rs886420	chr6	30911859	0.5	dmr1003637	8.13889e-07	GCST90011871				rs886420	114	0.0996231	0.655153	Th-Mem	Th-Mem.cc.no_beta.txt	2.975e-113	Addison's disease	Orphanet_101960	5320	1223	4097
dmr834568	rs9626066	chr22	43962060	0.5	dmr834568	2.04202e-05	GCST90054782				rs9626066	11	0.00957139	0.654702	Th-Naive	Th-Naive.cc.no_beta.txt	9.82457e-18	Nonalcoholic fatty liver disease	EFO_0003095	377998	4761	373227
dmr1122954	rs1737086	chr6	29746636	0.5	dmr1122954	2.46663e-05	GCST90011871				rs1737086	117	0.047699	0.654675	Th-Naive	Th-Naive.cc.no_beta.txt	8.195e-13	Addison's disease	Orphanet_101960	5320	1223	4097
dmr67393	rs138320221	chr1	152949533	0.5	dmr67393	4.93173e-05	GCST90044763				rs138320221	5	0.00355256	0.654221	Th-Naive	Th-Naive.cc.no_beta.txt	4.945e-54	Eczema	HP_0000964	400449	20016	380433
dmr1054749	rs34837872	chr5	89129839	0.5	dmr1054749	1.03839e-09	GCST90278664	-10.4981	1	8.81122e-26	rs34837872	91	0.0513701	0.653019	Tc-Naive	Tc-Naive.cc.with_beta.txt		Height	EFO_0004339	257671	1397	209321
dmr2246197	rs2772373	chr6	33461895	0.00399995	dmr2246197	1.71373e-05	GCST90011871				rs2772373	23	0.00500976	0.652738	Tc-Mem	Tc-Mem.cc.no_beta.txt	1.433e-09	Addison's disease	Orphanet_101960	5320	1223	4097
dmr142556	rs75053968	chr10	45549999	0.5	dmr142556	1.70491e-05	GCST90128518				rs75053968	80	0.0564702	0.651944	Tc-Naive	Tc-Naive.cc.no_beta.txt	6.06856e-14	Gallstone disease	EFO_0004210	550437	43639	506798
dmr2243165	rs3130490	chr6	31771343	0.408	dmr2243165	0.000428342	GCST90011871				rs3130490	55	0.0117547	0.651866	Tc-Mem	Tc-Mem.cc.no_beta.txt	4.998e-154	Addison's disease	Orphanet_101960	5320	1223	4097
dmr135567	rs7897379	chr10	63541965	0.5	dmr135567	0.000519059	GCST90128518				rs7897379	1	0	0.651552	Th-Mem	Th-Mem.cc.no_beta.txt	2.23577e-16	Gallstone disease	EFO_0004210	550437	43639	506798
dmr748767	rs720734	chr2	232273070	0.5	dmr748767	4.48669e-10	GCST90278664	-13.8373	1	1.51773e-43	rs720734	19	0.155551	0.651456	Th-Naive	Th-Naive.cc.with_beta.txt		Height	EFO_0004339	257671	1397	209321
dmr13138	rs2076603	chr1	16992516	0.4945	dmr13138	1.15208e-09	GCST90278664	11.3031	1	1.26673e-29	rs2076603	103	0.0478798	0.651134	Th-Naive	Th-Naive.cc.with_beta.txt		Height	EFO_0004339	257671	1397	209321
dmr1186046	rs757787	chr7	2796721	0.5	dmr1186046	2.57419e-07	GCST90278664	-13.8583	1	1.1325e-43	rs757787	214	0.130406	0.651104	Tc-Naive	Tc-Naive.cc.with_beta.txt		Height	EFO_0004339	257671	1397	209321
dmr972657	rs1662842	chr4	81234208	0.5	dmr972657	1.6369e-06	GCST90278664	15.4378	1	9.11683e-54	rs1662842	196	0.0961496	0.650783	Th-Naive	Th-Naive.cc.with_beta.txt		Height	EFO_0004339	257671	1397	209321
dmr631754	rs34863090	chr19	45882282	0.000499964	dmr631754	1.01004e-05	GCST90128518				rs34863090	12	0.00724148	0.650511	Th-Naive	Th-Naive.cc.no_beta.txt	4.80148e-17	Gallstone disease	EFO_0004210	550437	43639	506798
dmr568429	rs12979278	chr19	48715345	0.5	dmr568429	2.18344e-06	GCST90128518				rs12979278	64	0.126306	0.649818	Th-Mem	Th-Mem.cc.no_beta.txt	1.63066e-24	Gallstone disease	EFO_0004210	550437	43639	506798
dmr206383	rs10793164	chr11	76431975	0.4605	dmr206383	5.92488e-07	GCST90044763				rs10793164	34	0.0960958	0.649509	Th-Mem	Th-Mem.cc.no_beta.txt	1.798e-10	Eczema	HP_0000964	400449	20016	380433
dmr2244468	rs9271424	chr6	32620145	0.485	dmr2244468	8.51019e-05	GCST90011871				rs9271424	72	0.01715	0.648665	Tc-Mem	Tc-Mem.cc.no_beta.txt	5.974e-18	Addison's disease	Orphanet_101960	5320	1223	4097
dmr2242805	rs17881225	chr6	31355288	0.327	dmr2242805	2.29058e-05	GCST90011871				rs17881225	99	0.0318153	0.648137	Tc-Mem	Tc-Mem.cc.no_beta.txt	1.359e-10	Addison's disease	Orphanet_101960	5320	1223	4097
dmr1115862	rs3131888	chr6	29696112	0.5	dmr1115862	3.03233e-06	GCST90011871				rs3131888	174	0.0532397	0.646918	Tc-Naive	Tc-Naive.cc.no_beta.txt	2.589e-15	Addison's disease	Orphanet_101960	5320	1223	4097
dmr693766	rs2523643	chr6	31374883	0.4745	dmr693766	1.11737e-07	GCST90011871				rs2523643	270	0.165088	0.645349	NK-cell2	NK-cell2.cc.no_beta.txt	2.66e-11	Addison's disease	Orphanet_101960	5320	1223	4097
dmr663731	rs6436110	chr2	219116231	0.5	dmr663731	2.75655e-11	GCST90278664	-12.3585	1	4.38301e-35	rs6436110	112	0.0428382	0.645018	Th-Mem	Th-Mem.cc.with_beta.txt		Height	EFO_0004339	257671	1397	209321
dmr2241863	rs2248162	chr6	29947284	0.02	dmr2241863	1.48212e-05	GCST90011871				rs2248162	52	0.010161	0.644866	Tc-Mem	Tc-Mem.cc.no_beta.txt	2.327e-38	Addison's disease	Orphanet_101960	5320	1223	4097
dmr221401	rs118103820	chr11	116666399	0.5	dmr221401	4.99967e-09	GCST90278671	-13.2812	1	2.97492e-40	rs118103820	6	0.00323947	0.643395	Th-Mem	Th-Mem.cc.with_beta.txt		Triglyceride levels	EFO_0004530	204282	22567	469317
dmr406983	rs8014854	chr14	92084314	0.5	dmr406983	4.59491e-07	GCST90278664	-18.6968	1	5.25698e-78	rs8014854	163	0.10181	0.643083	Tc-Naive	Tc-Naive.cc.with_beta.txt		Height	EFO_0004339	257671	1397	209321
dmr2243502	rs3130545	chr6	31095551	0.5	dmr2243502	1.47172e-05	GCST90011871				rs3130545	95	0.0948405	0.64296	Tc-Mem	Tc-Mem.cc.no_beta.txt	1.105e-44	Addison's disease	Orphanet_101960	5320	1223	4097
dmr1001171	rs28635652	chr4	150174384	0.5	dmr1001171	6.67284e-06	GCST90128518				rs28635652	53	0.0483891	0.642951	Th-Naive	Th-Naive.cc.no_beta.txt	1.99548e-19	Gallstone disease	EFO_0004210	550437	43639	506798
dmr2247726	rs210129	chr6	33565564	0.413	dmr2247726	0.000519914	GCST90011871				rs210129	1	0	0.642822	Tc-Mem	Tc-Mem.cc.no_beta.txt	2.536e-24	Addison's disease	Orphanet_101960	5320	1223	4097
dmr1116715	rs9350051	chr6	17614721	0.4965	dmr1116715	9.01085e-05	GCST90128518				rs9350051	13	0.00648442	0.641133	Th-Naive	Th-Naive.cc.no_beta.txt	5.59232e-10	Gallstone disease	EFO_0004210	550437	43639	506798
dmr1004328	rs556679	chr6	31926578	0.4865	dmr1004328	1.22967e-08	GCST90011871				rs556679	97	0.284108	0.641049	Th-Mem	Th-Mem.cc.no_beta.txt	1.667e-27	Addison's disease	Orphanet_101960	5320	1223	4097
dmr2239128	rs858977	chr6	27191791	0.5	dmr2239128	5.17898e-06	GCST90011871				rs858977	6	0.0146252	0.640723	Tc-Mem	Tc-Mem.cc.no_beta.txt	4.071e-14	Addison's disease	Orphanet_101960	5320	1223	4097
dmr1123211	rs2517713	chr6	29950322	0.0805	dmr1123211	1.64473e-09	GCST90011871				rs2517713	156	0.0950267	0.640446	Th-Naive	Th-Naive.cc.no_beta.txt	7.127e-46	Addison's disease	Orphanet_101960	5320	1223	4097
dmr133442	rs12089980	chr1	152459455	0.4965	dmr133442	0.000570949	GCST90044763				rs12089980	3	0.000331721	0.640099	Tc-Mem	Tc-Mem.cc.no_beta.txt	1.342e-35	Eczema	HP_0000964	400449	20016	380433
dmr472370	rs794425	chr16	11148990	0.00549996	dmr472370	7.37043e-06	GCST90044763				rs794425	45	0.0197542	0.640087	Th-Naive	Th-Naive.cc.no_beta.txt	2.779e-11	Eczema	HP_0000964	400449	20016	380433
dmr416569	rs191318	chr11	36350084	0.5	dmr416569	2.5948e-06	GCST90044763				rs191318	4	0.0129606	0.639747	Tc-Mem	Tc-Mem.cc.no_beta.txt	1.331e-10	Eczema	HP_0000964	400449	20016	380433
dmr833855	rs7158166	chr14	102775462	0.5	dmr833855	0.000421117	GCST90044763				rs7158166	3	0.00125278	0.639097	Tc-Mem	Tc-Mem.cc.no_beta.txt	2.895e-09	Eczema	HP_0000964	400449	20016	380433
dmr133950	rs61815524	chr1	152256244	0.5	dmr133950	0.000576962	GCST90044763				rs61815524	1	0	0.639081	Tc-Mem	Tc-Mem.cc.no_beta.txt	5.976e-15	Eczema	HP_0000964	400449	20016	380433
dmr206424	rs4494327	chr11	76583792	0.5	dmr206424	6.54168e-05	GCST90044763				rs4494327	11	0.0071974	0.638911	Th-Mem	Th-Mem.cc.no_beta.txt	7.997e-31	Eczema	HP_0000964	400449	20016	380433
dmr1061658	rs34837872	chr5	89129839	0.5	dmr1061658	2.64354e-12	GCST90278664	-10.4981	1	8.81122e-26	rs34837872	90	0.0555431	0.63845	Th-Naive	Th-Naive.cc.with_beta.txt		Height	EFO_0004339	257671	1397	209321
dmr128604	rs1059696	chr10	45438989	0.233	dmr128604	9.27207e-05	GCST90128518				rs1059696	9	0.00254028	0.638225	Th-Mem	Th-Mem.cc.no_beta.txt	2.08715e-15	Gallstone disease	EFO_0004210	550437	43639	506798
dmr135645	rs10822155	chr10	63311455	0.5	dmr135645	1.24232e-06	GCST90128518				rs10822155	87	0.130562	0.637626	Th-Mem	Th-Mem.cc.no_beta.txt	8.0323e-13	Gallstone disease	EFO_0004210	550437	43639	506798
dmr1304185	rs138958276	chr2	43815648	0.5	dmr1304185	0.000587498	GCST90128518				rs138958276	1	0	0.636929	Tc-Mem	Tc-Mem.cc.no_beta.txt	1.65627e-81	Gallstone disease	EFO_0004210	550437	43639	506798
dmr1483625	rs3116218	chr2	232008696	0.00450003	dmr1483625	1.61282e-07	GCST90278664	-12.8076	1	1.48667e-37	rs3116218	30	0.0118386	0.63652	Tc-Mem	Tc-Mem.cc.with_beta.txt		Height	EFO_0004339	257671	1397	209321
dmr1124532	rs2596517	chr6	31392318	0.00699997	dmr1124532	4.40823e-20	GCST90011871				rs2596517	208	0.169988	0.636389	Th-Naive	Th-Naive.cc.no_beta.txt	5.523e-10	Addison's disease	Orphanet_101960	5320	1223	4097
dmr416249	rs11033552	chr11	36326570	0.5	dmr416249	3.56278e-05	GCST90044763				rs11033552	13	0.00939101	0.636128	Tc-Mem	Tc-Mem.cc.no_beta.txt	5.881e-11	Eczema	HP_0000964	400449	20016	380433
dmr846698	rs76264386	chr4	17876967	0.481	dmr846698	0.00038021	GCST90278664	-26.862	1	6.11528e-159	rs76264386	5	0.00179183	0.635897	Th-Mem	Th-Mem.cc.with_beta.txt		Height	EFO_0004339	257671	1397	209321
dmr1212337	rs58542926	chr19	19268740	0.5	dmr1212337	0.000599596	GCST90054782				rs58542926	1	0	0.634499	Tc-Mem	Tc-Mem.cc.no_beta.txt	3.95806e-24	Nonalcoholic fatty liver disease	EFO_0003095	377998	4761	373227
dmr694556	rs2071545	chr6	32828281	0.5	dmr694556	1.0023e-05	GCST90011871				rs2071545	207	0.128732	0.633863	NK-cell2	NK-cell2.cc.no_beta.txt	2.18e-68	Addison's disease	Orphanet_101960	5320	1223	4097
dmr543522	rs71155987	chr17	63898832	0.4995	dmr543522	4.70829e-10	GCST90278664	9.53839	1	1.45061e-21	rs71155987	103	0.114111	0.63372	Tc-Naive	Tc-Naive.cc.with_beta.txt		Height	EFO_0004339	257671	1397	209321
dmr834841	rs4906263	chr14	102782790	0.5	dmr834841	0.000595982	GCST90044763				rs4906263	1	0	0.633697	Tc-Mem	Tc-Mem.cc.no_beta.txt	4.463e-09	Eczema	HP_0000964	400449	20016	380433
dmr940222	rs36110069	chr16	11113960	0.5	dmr940222	4.0707e-05	GCST90044763				rs36110069	48	0.0273195	0.633137	Tc-Mem	Tc-Mem.cc.no_beta.txt	2.097e-10	Eczema	HP_0000964	400449	20016	380433
dmr223388	rs78412025	chr11	65728225	0.5	dmr223388	3.99287e-05	GCST90044763				rs78412025	27	0.0094555	0.632392	Th-Naive	Th-Naive.cc.no_beta.txt	2.752e-17	Eczema	HP_0000964	400449	20016	380433
dmr966723	rs788856	chr4	81220128	0.5	dmr966723	3.5885e-08	GCST90278664	13.3964	1	6.34393e-41	rs788856	181	0.112657	0.632372	Tc-Naive	Tc-Naive.cc.with_beta.txt		Height	EFO_0004339	257671	1397	209321
dmr1116544	rs1419690	chr6	30402577	0.4955	dmr1116544	2.83241e-05	GCST90011871				rs1419690	173	0.0477381	0.631629	Tc-Naive	Tc-Naive.cc.no_beta.txt	7.652e-24	Addison's disease	Orphanet_101960	5320	1223	4097
dmr2247277	rs4711325	chr6	33464932	0.5	dmr2247277	0.000613241	GCST90011871				rs4711325	7	0.00135739	0.630946	Tc-Mem	Tc-Mem.cc.no_beta.txt	3.973e-20	Addison's disease	Orphanet_101960	5320	1223	4097
dmr1002370	rs3930883	chr6	29369298	0.103	dmr1002370	5.52085e-09	GCST90011871				rs3930883	349	0.329935	0.630938	Th-Mem	Th-Mem.cc.no_beta.txt	8.461e-32	Addison's disease	Orphanet_101960	5320	1223	4097
dmr364975	rs58339937	chr14	92040239	0.5	dmr364975	3.54864e-05	GCST90278664	-20.0348	1	2.74037e-89	rs58339937	252	0.15238	0.630687	Th-Mem	Th-Mem.cc.with_beta.txt		Height	EFO_0004339	257671	1397	209321
dmr1117983	rs805288	chr6	31710251	0.5	dmr1117983	2.33055e-06	GCST90011871				rs805288	218	0.0984669	0.629162	Tc-Naive	Tc-Naive.cc.no_beta.txt	6.439e-12	Addison's disease	Orphanet_101960	5320	1223	4097
dmr364991	rs10129742	chr14	92076781	0.5	dmr364991	9.37204e-08	GCST90278664	-16.8361	1	1.32718e-63	rs10129742	279	0.285435	0.628971	Th-Mem	Th-Mem.cc.with_beta.txt		Height	EFO_0004339	257671	1397	209321
dmr2243868	rs2507987	chr6	31375256	0.476	dmr2243868	5.64498e-06	GCST90011871				rs2507987	96	0.0677827	0.628952	Tc-Mem	Tc-Mem.cc.no_beta.txt	2.43e-11	Addison's disease	Orphanet_101960	5320	1223	4097
dmr2071055	rs12697352	chr5	35837132	0.2615	dmr2071055	2.27525e-06	GCST90044763				rs12697352	39	0.0310783	0.628332	Tc-Mem	Tc-Mem.cc.no_beta.txt	5.507e-10	Eczema	HP_0000964	400449	20016	380433
dmr2242695	rs6909253	chr6	30087866	0.5	dmr2242695	3.71783e-05	GCST90011871				rs6909253	139	0.0508458	0.628271	Tc-Mem	Tc-Mem.cc.no_beta.txt	3.174e-12	Addison's disease	Orphanet_101960	5320	1223	4097
dmr66251	rs140371183	chr1	152125952	0.5	dmr66251	0.000628144	GCST90044763				rs140371183	6	0.00132196	0.628099	Tc-Naive	Tc-Naive.cc.no_beta.txt	1.595e-79	Eczema	HP_0000964	400449	20016	380433
dmr470203	rs62022842	chr16	11540574	0.4995	dmr470203	2.83732e-05	GCST90128518				rs62022842	20	0.012419	0.628035	Tc-Naive	Tc-Naive.cc.no_beta.txt	8.53002e-10	Gallstone disease	EFO_0004210	550437	43639	506798
dmr2228483	rs9371007	chr6	17671594	0.4795	dmr2228483	6.98717e-05	GCST90128518				rs9371007	15	0.0100032	0.626683	Tc-Mem	Tc-Mem.cc.no_beta.txt	1.24513e-09	Gallstone disease	EFO_0004210	550437	43639	506798
dmr443281	rs663797	chr11	65785269	0.5	dmr443281	0.000125789	GCST90044763				rs663797	9	0.00286139	0.625705	Tc-Mem	Tc-Mem.cc.no_beta.txt	1.34e-11	Eczema	HP_0000964	400449	20016	380433
dmr1801564	rs13062027	chr3	149494892	0.5	dmr1801564	0.00020495	GCST90128518				rs13062027	7	0.00370275	0.624406	Tc-Mem	Tc-Mem.cc.no_beta.txt	2.18513e-14	Gallstone disease	EFO_0004210	550437	43639	506798
dmr2298178	rs978224	chr6	90305974	0.5	dmr2298178	1.43868e-05	GCST90011871				rs978224	23	0.00997999	0.62406	Tc-Mem	Tc-Mem.cc.no_beta.txt	6.014e-26	Addison's disease	Orphanet_101960	5320	1223	4097
dmr735434	rs4150336	chr13	102866901	0.4575	dmr735434	0.000368976	GCST90128518				rs4150336	2	0.000546693	0.623985	Tc-Mem	Tc-Mem.cc.no_beta.txt	3.92171e-12	Gallstone disease	EFO_0004210	550437	43639	506798
dmr222181	rs575631	chr11	65804053	0.132	dmr222181	4.93594e-07	GCST90044763				rs575631	15	0.0212608	0.623973	Tc-Naive	Tc-Naive.cc.no_beta.txt	7.351e-10	Eczema	HP_0000964	400449	20016	380433
dmr1003932	rs9266257	chr6	31358109	0.4685	dmr1003932	2.13504e-07	GCST90011871				rs9266257	272	0.169654	0.623884	Th-Mem	Th-Mem.cc.no_beta.txt	1.621e-102	Addison's disease	Orphanet_101960	5320	1223	4097
dmr339212	rs112055942	chr14	34976516	0.5	dmr339212	0.000657535	GCST90044763				rs112055942	1	0	0.623305	Monocyte	Monocyte.cc.no_beta.txt	3.343e-10	Eczema	HP_0000964	400449	20016	380433
dmr996271	rs1610706	chr6	29814250	0.4995	dmr996271	9.13338e-06	GCST90011871				rs1610706	155	0.120697	0.623068	Monocyte	Monocyte.cc.no_beta.txt	1.465e-28	Addison's disease	Orphanet_101960	5320	1223	4097
dmr1004230	rs17190776	chr6	31163088	0.5	dmr1004230	1.30657e-06	GCST90011871				rs17190776	157	0.118978	0.622193	Th-Mem	Th-Mem.cc.no_beta.txt	2.097e-12	Addison's disease	Orphanet_101960	5320	1223	4097
dmr1645353	rs6006473	chr22	43997195	0.5	dmr1645353	9.10741e-05	GCST90054782				rs6006473	16	0.0104455	0.622175	Tc-Mem	Tc-Mem.cc.no_beta.txt	3.00478e-24	Nonalcoholic fatty liver disease	EFO_0003095	377998	4761	373227
dmr1117509	rs9265973	chr6	31348084	0.5	dmr1117509	4.11171e-05	GCST90011871				rs9265973	44	0.0168277	0.621474	Tc-Naive	Tc-Naive.cc.no_beta.txt	4.989e-97	Addison's disease	Orphanet_101960	5320	1223	4097
dmr1126822	rs11875437	chr18	23185382	0.4975	dmr1126822	6.34112e-05	GCST90278664	-18.3036	1	7.74107e-75	rs11875437	27	0.00806026	0.621405	Tc-Mem	Tc-Mem.cc.with_beta.txt		Height	EFO_0004339	257671	1397	209321
dmr1121481	rs1614887	chr6	26392793	0.5	dmr1121481	2.68888e-05	GCST90011871				rs1614887	135	0.0640505	0.619886	Th-Naive	Th-Naive.cc.no_beta.txt	1.554e-13	Addison's disease	Orphanet_101960	5320	1223	4097
dmr2242974	rs12206683	chr6	30803309	0.5	dmr2242974	4.58018e-05	GCST90011871				rs12206683	157	0.0744463	0.619786	Tc-Mem	Tc-Mem.cc.no_beta.txt	1.883e-12	Addison's disease	Orphanet_101960	5320	1223	4097
dmr2155029	rs12186803	chr5	132704377	0.3325	dmr2155029	6.73388e-05	GCST90044763				rs12186803	18	0.00649235	0.619768	Tc-Mem	Tc-Mem.cc.no_beta.txt	3.968e-12	Eczema	HP_0000964	400449	20016	380433
dmr1644705	rs9626074	chr22	43967856	0.4995	dmr1644705	4.91454e-05	GCST90054782				rs9626074	21	0.0115811	0.619663	Tc-Mem	Tc-Mem.cc.no_beta.txt	7.118e-18	Nonalcoholic fatty liver disease	EFO_0003095	377998	4761	373227
dmr631531	rs11550348	chr19	45884086	0.5	dmr631531	0.000533603	GCST90128518				rs11550348	6	0.00203911	0.618572	Th-Naive	Th-Naive.cc.no_beta.txt	1.11915e-18	Gallstone disease	EFO_0004210	550437	43639	506798
dmr249238	rs78888567	chr11	116696897	0.4965	dmr249238	2.15746e-07	GCST90278671	10.1679	1	2.75773e-24	rs78888567	38	0.0849782	0.618482	Th-Naive	Th-Naive.cc.with_beta.txt		Triglyceride levels	EFO_0004530	204282	22567	469317
dmr1117027	rs2894049	chr6	31020497	0.43	dmr1117027	3.68075e-06	GCST90011871				rs2894049	98	0.0802032	0.618391	Tc-Naive	Tc-Naive.cc.no_beta.txt	8.932e-39	Addison's disease	Orphanet_101960	5320	1223	4097
dmr741611	rs6436110	chr2	219116231	0.5	dmr741611	1.60992e-09	GCST90278664	-12.3585	1	4.38301e-35	rs6436110	114	0.0429023	0.618373	Th-Naive	Th-Naive.cc.with_beta.txt		Height	EFO_0004339	257671	1397	209321
dmr443688	rs2306364	chr11	65644996	0.4965	dmr443688	0.000684515	GCST90044763				rs2306364	3	0.000513478	0.618167	Tc-Mem	Tc-Mem.cc.no_beta.txt	1.223e-13	Eczema	HP_0000964	400449	20016	380433
dmr2070958	rs696734	chr5	35928406	0.4125	dmr2070958	5.36416e-06	GCST90044763				rs696734	6	0.00832182	0.617885	Tc-Mem	Tc-Mem.cc.no_beta.txt	3.098e-10	Eczema	HP_0000964	400449	20016	380433
dmr1357511	rs2110735	chr2	102434465	0.5	dmr1357511	4.31126e-05	GCST90044763				rs2110735	107	0.0531379	0.617823	Tc-Mem	Tc-Mem.cc.no_beta.txt	3.318e-23	Eczema	HP_0000964	400449	20016	380433
dmr1193453	rs4721976	chr7	2709515	0.000999987	dmr1193453	1.21202e-08	GCST90278664	6.04179	1	1.52413e-09	rs4721976	184	0.116333	0.617446	Th-Naive	Th-Naive.cc.with_beta.txt		Height	EFO_0004339	257671	1397	209321
dmr1002006	rs9380069	chr6	28235522	0.5	dmr1002006	3.5219e-06	GCST90011871				rs9380069	376	0.14642	0.617311	Th-Mem	Th-Mem.cc.no_beta.txt	4.733e-43	Addison's disease	Orphanet_101960	5320	1223	4097
dmr1117981	rs2734576	chr6	31525565	0.0235	dmr1117981	1.98205e-05	GCST90044763				rs2734576	18	0.00588545	0.617279	Tc-Naive	Tc-Naive.cc.no_beta.txt	5.77e-10	Eczema	HP_0000964	400449	20016	380433
dmr1990540	rs28405622	chr4	150227778	0.4855	dmr1990540	1.2213e-10	GCST90128518				rs28405622	208	0.356187	0.616893	Tc-Mem	Tc-Mem.cc.no_beta.txt	1.05847e-23	Gallstone disease	EFO_0004210	550437	43639	506798
dmr2238733	rs7766531	chr6	25886349	0.3035	dmr2238733	9.8681e-05	GCST90011871				rs7766531	9	0.00342068	0.616739	Tc-Mem	Tc-Mem.cc.no_beta.txt	8.676e-33	Addison's disease	Orphanet_101960	5320	1223	4097
dmr1115089	rs6939576	chr6	28701538	0.499	dmr1115089	9.73479e-05	GCST90011871				rs6939576	86	0.0190324	0.616374	Tc-Naive	Tc-Naive.cc.no_beta.txt	6.352e-25	Addison's disease	Orphanet_101960	5320	1223	4097
dmr1302594	rs67781593	chr8	56275073	0.5	dmr1302594	3.44258e-06	GCST90278664	-16.8635	1	8.34351e-64	rs67781593	167	0.0953916	0.615953	Th-Naive	Th-Naive.cc.with_beta.txt		Height	EFO_0004339	257671	1397	209321
dmr1061684	rs34837872	chr5	89129839	0.5	dmr1061684	2.71541e-10	GCST90278664	-10.4981	1	8.81122e-26	rs34837872	89	0.0563176	0.614936	Th-Naive	Th-Naive.cc.with_beta.txt		Height	EFO_0004339	257671	1397	209321
dmr2245131	rs2239802	chr6	32444069	0.5	dmr2245131	0.000139979	GCST90011871				rs2239802	57	0.0194944	0.613962	Tc-Mem	Tc-Mem.cc.no_beta.txt	1.172e-11	Addison's disease	Orphanet_101960	5320	1223	4097
dmr2238235	rs67491322	chr6	25961124	0.5	dmr2238235	1.30542e-06	GCST90011871				rs67491322	26	0.0446575	0.613957	Tc-Mem	Tc-Mem.cc.no_beta.txt	9.339e-30	Addison's disease	Orphanet_101960	5320	1223	4097
dmr1646305	rs6006473	chr22	43997195	0.5	dmr1646305	0.000447392	GCST90054782				rs6006473	20	0.00972733	0.613244	Tc-Mem	Tc-Mem.cc.no_beta.txt	3.00478e-24	Nonalcoholic fatty liver disease	EFO_0003095	377998	4761	373227
dmr989794	rs62323898	chr4	122155740	0.000999987	dmr989794	3.27738e-08	GCST90044763				rs62323898	9	0.0030314	0.611932	Th-Naive	Th-Naive.cc.no_beta.txt	9.534e-13	Eczema	HP_0000964	400449	20016	380433
dmr382257	rs2415288	chr14	35338302	0.499	dmr382257	5.06465e-05	GCST90044763				rs2415288	12	0.00605216	0.611874	Th-Naive	Th-Naive.cc.no_beta.txt	5.696e-11	Eczema	HP_0000964	400449	20016	380433
dmr1004018	rs2535333	chr6	30845320	0.5	dmr1004018	4.13007e-07	GCST90011871				rs2535333	50	0.0477233	0.61187	Th-Mem	Th-Mem.cc.no_beta.txt	1.464e-64	Addison's disease	Orphanet_101960	5320	1223	4097
dmr749451	rs77070100	chr2	233679201	0.5	dmr749451	9.01097e-06	GCST90128518				rs77070100	11	0.0138534	0.61185	Th-Naive	Th-Naive.cc.no_beta.txt	1.16755e-09	Gallstone disease	EFO_0004210	550437	43639	506798
dmr1124438	rs9265978	chr6	31348222	0.361	dmr1124438	2.85495e-07	GCST90011871				rs9265978	80	0.109616	0.611778	Th-Naive	Th-Naive.cc.no_beta.txt	4.827e-90	Addison's disease	Orphanet_101960	5320	1223	4097
dmr2244629	rs2523704	chr6	31484002	0.00150001	dmr2244629	2.09981e-05	GCST90011871				rs2523704	90	0.0219062	0.611682	Tc-Mem	Tc-Mem.cc.no_beta.txt	6.213e-14	Addison's disease	Orphanet_101960	5320	1223	4097
dmr1062703	rs1350294	chr5	110841582	0.5	dmr1062703	6.18021e-06	GCST90044763				rs1350294	21	0.0357763	0.610494	Tc-Naive	Tc-Naive.cc.no_beta.txt	3.016e-09	Eczema	HP_0000964	400449	20016	380433
dmr2465983	rs45590732	chr7	87472450	0.5	dmr2465983	0.00073198	GCST90128518				rs45590732	1	0	0.610395	Tc-Mem	Tc-Mem.cc.no_beta.txt	1.21731e-21	Gallstone disease	EFO_0004210	550437	43639	506798
dmr1122853	rs2517827	chr6	29865069	0.5	dmr1122853	2.61155e-05	GCST90011871				rs2517827	95	0.0289278	0.610245	Th-Naive	Th-Naive.cc.no_beta.txt	8.502e-24	Addison's disease	Orphanet_101960	5320	1223	4097
dmr1125097	rs2071279	chr6	32197097	0.4995	dmr1125097	1.3306e-06	GCST90011871				rs2071279	277	0.220365	0.60981	Th-Naive	Th-Naive.cc.no_beta.txt	3.934e-17	Addison's disease	Orphanet_101960	5320	1223	4097
dmr2244177	rs9348861	chr6	31284945	0.4875	dmr2244177	2.52978e-06	GCST90011871				rs9348861	106	0.0702185	0.609619	Tc-Mem	Tc-Mem.cc.no_beta.txt	5.731e-21	Addison's disease	Orphanet_101960	5320	1223	4097
dmr1163429	rs4737500	chr8	58502816	0.4955	dmr1163429	2.27747e-08	GCST90128518				rs4737500	63	0.31236	0.60861	Th-Mem	Th-Mem.cc.no_beta.txt	1.32949e-16	Gallstone disease	EFO_0004210	550437	43639	506798
dmr1187765	rs2954024	chr8	125470688	0.5	dmr1187765	7.44492e-10	GCST90054782				rs2954024	36	0.37344	0.607924	Th-Mem	Th-Mem.cc.no_beta.txt	3.8385e-11	Nonalcoholic fatty liver disease	EFO_0003095	377998	4761	373227
dmr1316232	rs140092714	chr2	55762602	0.499	dmr1316232	1.11014e-06	GCST90278664	-7.19683	1	6.16286e-13	rs140092714	86	0.04106	0.607598	Tc-Mem	Tc-Mem.cc.with_beta.txt		Height	EFO_0004339	257671	1397	209321
dmr710785	rs6089763	chr20	63677001	0.369	dmr710785	0.000633841	GCST90044763				rs6089763	1	0	0.60757	Th-Mem	Th-Mem.cc.no_beta.txt	1.932e-09	Eczema	HP_0000964	400449	20016	380433
dmr1121871	rs71557353	chr6	26873086	0.4965	dmr1121871	0.000728487	GCST90011871				rs71557353	3	0.000886265	0.607261	Th-Naive	Th-Naive.cc.no_beta.txt	2.853e-15	Addison's disease	Orphanet_101960	5320	1223	4097
dmr219828	rs56984853	chr11	117367762	0.4895	dmr219828	0.00013775	GCST90278671	-8.78375	1	1.58116e-18	rs56984853	22	0.0080079	0.606515	Monocyte	Monocyte.cc.with_beta.txt		Triglyceride levels	EFO_0004530	204282	22567	469317
dmr1115677	rs3930883	chr6	29369298	0.103	dmr1115677	3.33246e-06	GCST90011871				rs3930883	189	0.0987408	0.606263	Tc-Naive	Tc-Naive.cc.no_beta.txt	8.461e-32	Addison's disease	Orphanet_101960	5320	1223	4097
dmr301647	rs12312736	chr12	93603488	0.5	dmr301647	9.52956e-09	GCST90278664	13.0581	1	5.71283e-39	rs12312736	33	0.0369999	0.60548	Tc-Naive	Tc-Naive.cc.with_beta.txt		Height	EFO_0004339	257671	1397	209321
dmr616234	rs5742723	chr12	102394594	0.5	dmr616234	4.28154e-05	GCST90278664	-20.4101	1	1.36042e-92	rs5742723	6	0.000414612	0.604956	Tc-Mem	Tc-Mem.cc.with_beta.txt		Height	EFO_0004339	257671	1397	209321
dmr1238698	rs8108864	chr19	45798413	0.4975	dmr1238698	3.66785e-05	GCST90128518				rs8108864	20	0.0170844	0.604762	Tc-Mem	Tc-Mem.cc.no_beta.txt	8.25325e-15	Gallstone disease	EFO_0004210	550437	43639	506798
dmr996826	rs984802	chr6	30353584	0.5	dmr996826	1.72932e-05	GCST90011871				rs984802	181	0.0857097	0.604399	Monocyte	Monocyte.cc.no_beta.txt	1.013e-16	Addison's disease	Orphanet_101960	5320	1223	4097
dmr2243007	rs13200569	chr6	31275838	0.5	dmr2243007	0.000131907	GCST90011871				rs13200569	126	0.0306532	0.60435	Tc-Mem	Tc-Mem.cc.no_beta.txt	8.45e-35	Addison's disease	Orphanet_101960	5320	1223	4097
dmr1303915	rs4550712	chr2	43904952	0.4995	dmr1303915	0.000312507	GCST90128518				rs4550712	2	0.000534348	0.604292	Tc-Mem	Tc-Mem.cc.no_beta.txt	1.87864e-11	Gallstone disease	EFO_0004210	550437	43639	506798
dmr994583	rs17528178	chr6	25983549	0.5	dmr994583	2.28221e-06	GCST90011871				rs17528178	52	0.0361708	0.604015	Monocyte	Monocyte.cc.no_beta.txt	1.619e-33	Addison's disease	Orphanet_101960	5320	1223	4097
dmr1004218	rs3132467	chr6	31413166	0.00400001	dmr1004218	8.83452e-05	GCST90011871				rs3132467	65	0.00828912	0.60375	Th-Mem	Th-Mem.cc.no_beta.txt	4.192e-15	Addison's disease	Orphanet_101960	5320	1223	4097
dmr1186069	rs757787	chr7	2796721	0.5	dmr1186069	1.26675e-08	GCST90278664	-13.8583	1	1.1325e-43	rs757787	106	0.101346	0.603234	Tc-Naive	Tc-Naive.cc.with_beta.txt		Height	EFO_0004339	257671	1397	209321
dmr1065208	rs2527688	chr7	2807862	0.5	dmr1065208	8.4697e-07	GCST90278664	-12.4275	1	1.85284e-35	rs2527688	121	0.0846763	0.603224	Th-Mem	Th-Mem.cc.with_beta.txt		Height	EFO_0004339	257671	1397	209321
dmr597852	rs4953016	chr2	43793985	0.5	dmr597852	4.0896e-05	GCST90128518				rs4953016	39	0.0204456	0.603043	Th-Mem	Th-Mem.cc.no_beta.txt	2.01189e-93	Gallstone disease	EFO_0004210	550437	43639	506798
dmr364948	rs33912116	chr14	91985418	0.1245	dmr364948	3.85969e-06	GCST90278664	-11.2591	1	2.08951e-29	rs33912116	99	0.070003	0.602545	Th-Mem	Th-Mem.cc.with_beta.txt		Height	EFO_0004339	257671	1397	209321
dmr1004233	rs2844620	chr6	31274374	0.4995	dmr1004233	1.99544e-05	GCST90011871				rs2844620	86	0.023012	0.601726	Th-Mem	Th-Mem.cc.no_beta.txt	1.468e-54	Addison's disease	Orphanet_101960	5320	1223	4097
dmr1163387	rs7840191	chr8	58522005	0.4985	dmr1163387	1.75204e-05	GCST90128518				rs7840191	60	0.0583442	0.601526	Th-Mem	Th-Mem.cc.no_beta.txt	1.33846e-14	Gallstone disease	EFO_0004210	550437	43639	506798
dmr1004665	rs9266266	chr6	31358234	0.499	dmr1004665	2.84596e-05	GCST90011871				rs9266266	86	0.0356215	0.601438	Th-Mem	Th-Mem.cc.no_beta.txt	1.781e-13	Addison's disease	Orphanet_101960	5320	1223	4097
dmr1125340	rs35014460	chr6	32623329	0.4825	dmr1125340	3.50441e-05	GCST90011871				rs35014460	218	0.065547	0.601336	Th-Naive	Th-Naive.cc.no_beta.txt	8.329e-43	Addison's disease	Orphanet_101960	5320	1223	4097
dmr2244825	rs387071	chr6	32225672	0.5	dmr2244825	9.94045e-05	GCST90011871				rs387071	94	0.0310775	0.60116	Tc-Mem	Tc-Mem.cc.no_beta.txt	4.176e-46	Addison's disease	Orphanet_101960	5320	1223	4097
dmr1004746	rs3129780	chr6	32679924	0.00650001	dmr1004746	3.40313e-06	GCST90011871				rs3129780	63	0.00866161	0.600957	Th-Mem	Th-Mem.cc.no_beta.txt	2.518e-24	Addison's disease	Orphanet_101960	5320	1223	4097
dmr2245959	rs3132956	chr6	32211661	0.5	dmr2245959	2.10876e-07	GCST90011871				rs3132956	63	0.0989637	0.600876	Tc-Mem	Tc-Mem.cc.no_beta.txt	3.249e-141	Addison's disease	Orphanet_101960	5320	1223	4097
dmr1990514	rs62344510	chr4	150275535	0.499	dmr1990514	3.294e-06	GCST90128518				rs62344510	110	0.0704854	0.600433	Tc-Mem	Tc-Mem.cc.no_beta.txt	2.63874e-27	Gallstone disease	EFO_0004210	550437	43639	506798
dmr1122643	rs4711183	chr6	29296406	0.5	dmr1122643	1.55891e-07	GCST90011871				rs4711183	204	0.231502	0.599718	Th-Naive	Th-Naive.cc.no_beta.txt	2.225e-21	Addison's disease	Orphanet_101960	5320	1223	4097
dmr2243754	rs9267502	chr6	31585417	0.5	dmr2243754	0.000185664	GCST90044763				rs9267502	6	0.00230092	0.599479	Tc-Mem	Tc-Mem.cc.no_beta.txt	4.74e-12	Eczema	HP_0000964	400449	20016	380433
dmr287269	rs76323371	chr12	53564259	0.5	dmr287269	2.75406e-14	GCST90278664	11.9866	1	4.17775e-33	rs76323371	6	0.00175711	0.599447	Th-Naive	Th-Naive.cc.with_beta.txt		Height	EFO_0004339	257671	1397	209321
dmr2242342	rs9262131	chr6	30639723	0.5	dmr2242342	2.19467e-05	GCST90011871				rs9262131	63	0.0457661	0.599137	Tc-Mem	Tc-Mem.cc.no_beta.txt	2.411e-24	Addison's disease	Orphanet_101960	5320	1223	4097
dmr409504	rs34400706	chr14	92140703	0.4995	dmr409504	4.6088e-08	GCST90278664	10.6457	1	1.82599e-26	rs34400706	46	0.0274399	0.598832	Th-Naive	Th-Naive.cc.with_beta.txt		Height	EFO_0004339	257671	1397	209321
dmr1066474	rs28397663	chr17	49250821	0.4995	dmr1066474	0.000801155	GCST90044763				rs28397663	1	0	0.598565	Tc-Mem	Tc-Mem.cc.no_beta.txt	2.026e-09	Eczema	HP_0000964	400449	20016	380433
dmr1001231	rs7687343	chr4	150521222	0.5	dmr1001231	1.71754e-07	GCST90128518				rs7687343	195	0.212831	0.598525	Th-Naive	Th-Naive.cc.no_beta.txt	1.91048e-15	Gallstone disease	EFO_0004210	550437	43639	506798
dmr1119226	rs57651384	chr6	32956072	0.5	dmr1119226	2.72277e-08	GCST90011871				rs57651384	21	0.201071	0.59827	Tc-Naive	Tc-Naive.cc.no_beta.txt	3.254e-45	Addison's disease	Orphanet_101960	5320	1223	4097
dmr1124515	rs7763502	chr6	30749860	0.5	dmr1124515	0.00010429	GCST90011871				rs7763502	40	0.012268	0.596676	Th-Naive	Th-Naive.cc.no_beta.txt	8.029e-10	Addison's disease	Orphanet_101960	5320	1223	4097
dmr2243458	rs9263572	chr6	31101972	0.5	dmr2243458	0.00028547	GCST90044763				rs9263572	8	0.00231618	0.596605	Tc-Mem	Tc-Mem.cc.no_beta.txt	1.669e-10	Eczema	HP_0000964	400449	20016	380433
dmr133667	rs72702900	chr1	152799487	0.5	dmr133667	0.000319321	GCST90044763				rs72702900	4	0.0011777	0.596544	Tc-Mem	Tc-Mem.cc.no_beta.txt	3.128e-42	Eczema	HP_0000964	400449	20016	380433
dmr2237575	rs6456685	chr6	25626321	0.5	dmr2237575	0.000163089	GCST90011871				rs6456685	18	0.0106348	0.595599	Tc-Mem	Tc-Mem.cc.no_beta.txt	1.596e-09	Addison's disease	Orphanet_101960	5320	1223	4097
dmr1126529	rs1555689	chr6	33869476	0.4995	dmr1126529	2.25604e-08	GCST90011871				rs1555689	17	0.246501	0.594527	Th-Naive	Th-Naive.cc.no_beta.txt	1.089e-11	Addison's disease	Orphanet_101960	5320	1223	4097
dmr2239272	rs12208078	chr6	27530802	0.5	dmr2239272	0.00049367	GCST90011871				rs12208078	9	0.00342749	0.59275	Tc-Mem	Tc-Mem.cc.no_beta.txt	6.915e-26	Addison's disease	Orphanet_101960	5320	1223	4097
dmr954929	rs3853751	chr5	110824471	0.5	dmr954929	1.0053e-05	GCST90044763				rs3853751	27	0.0497253	0.592689	Th-Mem	Th-Mem.cc.no_beta.txt	5.021e-09	Eczema	HP_0000964	400449	20016	380433
dmr1115811	rs9261395	chr6	30097521	0.5	dmr1115811	5.46636e-07	GCST90011871				rs9261395	121	0.0818896	0.59238	Tc-Naive	Tc-Naive.cc.no_beta.txt	1.284e-10	Addison's disease	Orphanet_101960	5320	1223	4097
dmr1965798	rs62323898	chr4	122155740	0.000999987	dmr1965798	2.39255e-09	GCST90044763				rs62323898	7	0.00340505	0.59231	Tc-Mem	Tc-Mem.cc.no_beta.txt	9.534e-13	Eczema	HP_0000964	400449	20016	380433
dmr1124171	rs72863820	chr6	31214905	0.5	dmr1124171	5.20581e-07	GCST90011871				rs72863820	67	0.0495073	0.592192	Th-Naive	Th-Naive.cc.no_beta.txt	4.706e-13	Addison's disease	Orphanet_101960	5320	1223	4097
dmr2239051	rs67092078	chr6	27086993	0.5	dmr2239051	7.15333e-05	GCST90011871				rs67092078	47	0.0291126	0.591559	Tc-Mem	Tc-Mem.cc.no_beta.txt	2.033e-52	Addison's disease	Orphanet_101960	5320	1223	4097
dmr679207	rs12617927	chr2	71348283	0.499	dmr679207	1.80263e-08	GCST90278664	13.5878	1	4.72976e-42	rs12617927	22	0.0116407	0.591373	Th-Naive	Th-Naive.cc.with_beta.txt		Height	EFO_0004339	257671	1397	209321
dmr913475	rs12629746	chr3	172215279	0.4995	dmr913475	6.02848e-08	GCST90278664	-13.3136	1	1.92896e-40	rs12629746	19	0.00579623	0.59086	Tc-Naive	Tc-Naive.cc.with_beta.txt		Height	EFO_0004339	257671	1397	209321
dmr2245768	rs3097648	chr6	33023193	0.5	dmr2245768	2.33233e-06	GCST90011871				rs3097648	81	0.0598235	0.590603	Tc-Mem	Tc-Mem.cc.no_beta.txt	4.173e-10	Addison's disease	Orphanet_101960	5320	1223	4097
dmr892170	rs6808249	chr3	112930138	0.0785	dmr892170	1.2306e-06	GCST90044763				rs6808249	6	0.00299671	0.58967	Th-Naive	Th-Naive.cc.no_beta.txt	4.981e-09	Eczema	HP_0000964	400449	20016	380433
dmr60230	rs12033248	chr1	152174172	0.4425	dmr60230	2.45066e-05	GCST90044763				rs12033248	9	0.00787139	0.589652	Th-Mem	Th-Mem.cc.no_beta.txt	2.283e-12	Eczema	HP_0000964	400449	20016	380433
dmr995019	rs62344510	chr4	150275535	0.499	dmr995019	1.42183e-07	GCST90128518				rs62344510	203	0.199521	0.588161	Tc-Naive	Tc-Naive.cc.no_beta.txt	2.63874e-27	Gallstone disease	EFO_0004210	550437	43639	506798
dmr1304531	rs4148182	chr2	43829451	0.5	dmr1304531	0.000334808	GCST90128518				rs4148182	6	0.00292775	0.587732	Tc-Mem	Tc-Mem.cc.no_beta.txt	9.90612e-126	Gallstone disease	EFO_0004210	550437	43639	506798
dmr230234	rs10899232	chr11	76568135	0.5	dmr230234	0.000153539	GCST90044763				rs10899232	28	0.0130781	0.587414	Th-Naive	Th-Naive.cc.no_beta.txt	2.853e-14	Eczema	HP_0000964	400449	20016	380433
dmr2244069	rs2251824	chr6	31544080	0.4895	dmr2244069	1.1004e-05	GCST90011871				rs2251824	108	0.0627906	0.587108	Tc-Mem	Tc-Mem.cc.no_beta.txt	1.356e-19	Addison's disease	Orphanet_101960	5320	1223	4097
dmr2243486	rs2523675	chr6	31468255	0.4855	dmr2243486	5.34114e-05	GCST90011871				rs2523675	70	0.0257426	0.586451	Tc-Mem	Tc-Mem.cc.no_beta.txt	2.042e-41	Addison's disease	Orphanet_101960	5320	1223	4097
dmr1126553	rs13207475	chr6	33012101	0.5	dmr1126553	0.000281193	GCST90011871				rs13207475	5	0.00206217	0.585778	Th-Naive	Th-Naive.cc.no_beta.txt	5.962e-12	Addison's disease	Orphanet_101960	5320	1223	4097
dmr222605	rs479844	chr11	65784486	0.2235	dmr222605	6.78052e-05	GCST90044763				rs479844	3	0.00260725	0.585656	Tc-Naive	Tc-Naive.cc.no_beta.txt	1.537e-26	Eczema	HP_0000964	400449	20016	380433
dmr134019	rs2339397	chr1	152870454	0.5	dmr134019	0.000345384	GCST90044763				rs2339397	9	0.00365959	0.585527	Tc-Mem	Tc-Mem.cc.no_beta.txt	5.616e-34	Eczema	HP_0000964	400449	20016	380433
dmr821239	rs11160038	chr14	92066918	0.5	dmr821239	1.11845e-05	GCST90278664	-19.7724	1	5.15152e-87	rs11160038	181	0.114596	0.585213	Tc-Mem	Tc-Mem.cc.with_beta.txt		Height	EFO_0004339	257671	1397	209321
dmr150391	rs7920036	chr10	63534100	0.467	dmr150391	3.96979e-07	GCST90128518				rs7920036	62	0.0570213	0.585132	Tc-Naive	Tc-Naive.cc.no_beta.txt	1.10077e-16	Gallstone disease	EFO_0004210	550437	43639	506798
dmr489591	rs2854162	chr17	63898250	0.5	dmr489591	6.91942e-08	GCST90278664	14.4665	1	1.97229e-47	rs2854162	294	0.182515	0.584633	Th-Mem	Th-Mem.cc.with_beta.txt		Height	EFO_0004339	257671	1397	209321
dmr248528	rs145917144	chr11	116672179	0.000999987	dmr248528	4.81773e-07	GCST90278671	7.95126	1	1.84627e-15	rs145917144	27	0.0339805	0.584606	Th-Naive	Th-Naive.cc.with_beta.txt		Triglyceride levels	EFO_0004530	204282	22567	469317
dmr1115987	rs2747467	chr6	29691347	0.497	dmr1115987	4.33535e-07	GCST90011871				rs2747467	290	0.170382	0.584202	Tc-Naive	Tc-Naive.cc.no_beta.txt	1.509e-21	Addison's disease	Orphanet_101960	5320	1223	4097
dmr443364	rs9666878	chr11	65708345	0.5	dmr443364	3.39137e-06	GCST90044763				rs9666878	44	0.0515212	0.584118	Tc-Mem	Tc-Mem.cc.no_beta.txt	2.26e-14	Eczema	HP_0000964	400449	20016	380433
dmr1211861	rs73004933	chr19	19564887	0.3645	dmr1211861	0.000114644	GCST90054782				rs73004933	4	0.00272168	0.58388	Tc-Mem	Tc-Mem.cc.no_beta.txt	2.82442e-20	Nonalcoholic fatty liver disease	EFO_0003095	377998	4761	373227
dmr448616	rs4603323	chr11	69992189	0.5	dmr448616	0.000118159	GCST90128518				rs4603323	20	0.0122683	0.583685	Tc-Mem	Tc-Mem.cc.no_beta.txt	3.29223e-11	Gallstone disease	EFO_0004210	550437	43639	506798
dmr747168	rs73434655	chr22	43975075	0.5	dmr747168	6.51494e-05	GCST90054782				rs73434655	13	0.00680128	0.583681	Th-Mem	Th-Mem.cc.no_beta.txt	1.10268e-17	Nonalcoholic fatty liver disease	EFO_0003095	377998	4761	373227
dmr1116899	rs720466	chr6	31157928	0.5	dmr1116899	1.08195e-05	GCST90011871				rs720466	63	0.0351152	0.583331	Tc-Naive	Tc-Naive.cc.no_beta.txt	4.936e-76	Addison's disease	Orphanet_101960	5320	1223	4097
dmr1003222	rs9257802	chr6	29375578	0.485	dmr1003222	6.66239e-05	GCST90011871				rs9257802	19	0.00719843	0.583185	Th-Mem	Th-Mem.cc.no_beta.txt	5.758e-57	Addison's disease	Orphanet_101960	5320	1223	4097
dmr512814	rs11875437	chr18	23185382	0.4975	dmr512814	7.27207e-05	GCST90278664	-18.3036	1	7.74107e-75	rs11875437	31	0.0126495	0.583016	Th-Mem	Th-Mem.cc.with_beta.txt		Height	EFO_0004339	257671	1397	209321
dmr2237814	rs13220261	chr6	26498957	0.478	dmr2237814	0.000914232	GCST90011871				rs13220261	1	0	0.582438	Tc-Mem	Tc-Mem.cc.no_beta.txt	2.239e-43	Addison's disease	Orphanet_101960	5320	1223	4097
dmr1126391	rs73409691	chr6	32996171	0.5	dmr1126391	0.000155883	GCST90011871				rs73409691	162	0.111541	0.582279	Th-Naive	Th-Naive.cc.no_beta.txt	2.97e-54	Addison's disease	Orphanet_101960	5320	1223	4097
dmr2242157	rs9262619	chr6	31054489	0.498	dmr2242157	3.39877e-05	GCST90011871				rs9262619	78	0.0375873	0.582017	Tc-Mem	Tc-Mem.cc.no_beta.txt	1.736e-17	Addison's disease	Orphanet_101960	5320	1223	4097
dmr2466824	rs66510518	chr7	87482559	0.491	dmr2466824	3.57373e-07	GCST90128518				rs66510518	12	0.0362141	0.581868	Tc-Mem	Tc-Mem.cc.no_beta.txt	5.30805e-33	Gallstone disease	EFO_0004210	550437	43639	506798
dmr658045	rs1260334	chr2	27525730	0.023	dmr658045	5.57967e-05	GCST90128518				rs1260334	6	0.00478598	0.581783	Th-Naive	Th-Naive.cc.no_beta.txt	3.49219e-13	Gallstone disease	EFO_0004210	550437	43639	506798
dmr133195	rs13373771	chr1	152471132	0.5	dmr133195	1.06127e-09	GCST90044763				rs13373771	58	0.394719	0.581672	Tc-Mem	Tc-Mem.cc.no_beta.txt	1.333e-20	Eczema	HP_0000964	400449	20016	380433
dmr619788	rs6727306	chr2	102365184	0.5	dmr619788	0.000166573	GCST90044763				rs6727306	126	0.0522652	0.58166	Th-Mem	Th-Mem.cc.no_beta.txt	3.25e-24	Eczema	HP_0000964	400449	20016	380433
dmr208933	rs10768207	chr11	36315238	0.5	dmr208933	0.000229836	GCST90044763				rs10768207	15	0.0085901	0.580931	Tc-Naive	Tc-Naive.cc.no_beta.txt	1.123e-10	Eczema	HP_0000964	400449	20016	380433
dmr1121452	rs4711107	chr6	26342521	0.5	dmr1121452	4.62838e-05	GCST90011871				rs4711107	29	0.0234018	0.579638	Th-Naive	Th-Naive.cc.no_beta.txt	1.476e-17	Addison's disease	Orphanet_101960	5320	1223	4097
dmr1332496	rs75465888	chr2	71309977	0.5	dmr1332496	2.2678e-08	GCST90278664	13.4925	1	1.73031e-41	rs75465888	16	0.00591662	0.579499	Tc-Mem	Tc-Mem.cc.with_beta.txt		Height	EFO_0004339	257671	1397	209321
dmr248546	rs116505113	chr11	116690754	0.4985	dmr248546	1.9153e-05	GCST90278671	17.844	1	3.21941e-71	rs116505113	29	0.0157882	0.579341	Th-Naive	Th-Naive.cc.with_beta.txt		Triglyceride levels	EFO_0004530	204282	22567	469317
dmr2240136	rs2207338	chr6	29232047	0.5	dmr2240136	0.000137159	GCST90011871				rs2207338	80	0.0292656	0.579098	Tc-Mem	Tc-Mem.cc.no_beta.txt	3.721e-20	Addison's disease	Orphanet_101960	5320	1223	4097
dmr2243999	rs2535341	chr6	30870266	0.5	dmr2243999	6.06559e-05	GCST90011871				rs2535341	67	0.0281387	0.578444	Tc-Mem	Tc-Mem.cc.no_beta.txt	3.132e-54	Addison's disease	Orphanet_101960	5320	1223	4097
dmr1571039	rs11696871	chr20	63756064	0.5	dmr1571039	7.79713e-06	GCST90044763				rs11696871	14	0.0210762	0.5782	Tc-Mem	Tc-Mem.cc.no_beta.txt	4.059e-14	Eczema	HP_0000964	400449	20016	380433
dmr2153652	rs2078387	chr5	132549202	0.4995	dmr2153652	0.000376577	GCST90044763				rs2078387	3	0.00113428	0.57787	Tc-Mem	Tc-Mem.cc.no_beta.txt	6.578e-14	Eczema	HP_0000964	400449	20016	380433
dmr1118743	rs9391858	chr6	32373621	0.5	dmr1118743	6.69997e-06	GCST90011871				rs9391858	180	0.0647662	0.577865	Tc-Naive	Tc-Naive.cc.no_beta.txt	2.312e-47	Addison's disease	Orphanet_101960	5320	1223	4097
dmr1119163	rs2859056	chr6	32726643	0.4975	dmr1119163	0.000150315	GCST90011871				rs2859056	39	0.0142511	0.577851	Tc-Naive	Tc-Naive.cc.no_beta.txt	3.52e-47	Addison's disease	Orphanet_101960	5320	1223	4097
dmr1001971	rs3118365	chr6	28872131	0.5	dmr1001971	1.34773e-07	GCST90011871				rs3118365	130	0.25672	0.577621	Th-Mem	Th-Mem.cc.no_beta.txt	2.361e-62	Addison's disease	Orphanet_101960	5320	1223	4097
dmr1117034	rs1632865	chr6	31024947	0.3045	dmr1117034	2.84691e-05	GCST90011871				rs1632865	70	0.0360928	0.577066	Tc-Naive	Tc-Naive.cc.no_beta.txt	1.739e-13	Addison's disease	Orphanet_101960	5320	1223	4097
dmr1079055	rs62385261	chr5	132646431	0.5	dmr1079055	0.000201668	GCST90044763				rs62385261	37	0.0171643	0.576714	Th-Naive	Th-Naive.cc.no_beta.txt	1.485e-14	Eczema	HP_0000964	400449	20016	380433
dmr1123725	rs2734957	chr6	29882907	0.4955	dmr1123725	8.19137e-06	GCST90011871				rs2734957	88	0.0449677	0.576689	Th-Naive	Th-Naive.cc.no_beta.txt	2.743e-12	Addison's disease	Orphanet_101960	5320	1223	4097
dmr407041	rs10137580	chr14	92175850	0.5	dmr407041	6.82236e-09	GCST90278664	-13.2736	1	3.2958e-40	rs10137580	19	0.00960796	0.57666	Tc-Naive	Tc-Naive.cc.with_beta.txt		Height	EFO_0004339	257671	1397	209321
dmr2242665	rs2073724	chr6	31161930	0.5	dmr2242665	1.41409e-05	GCST90011871				rs2073724	156	0.0764918	0.576617	Tc-Mem	Tc-Mem.cc.no_beta.txt	4.795e-13	Addison's disease	Orphanet_101960	5320	1223	4097
dmr2243751	rs2524070	chr6	31276743	0.494	dmr2243751	7.74129e-06	GCST90044763				rs2524070	7	0.0201422	0.576024	Tc-Mem	Tc-Mem.cc.no_beta.txt	1.579e-13	Eczema	HP_0000964	400449	20016	380433
dmr307882	rs10860839	chr12	102067213	0.5	dmr307882	1.81017e-08	GCST90278664	-12.5876	1	2.47122e-36	rs10860839	151	0.183922	0.575721	Th-Naive	Th-Naive.cc.with_beta.txt		Height	EFO_0004339	257671	1397	209321
dmr610508	rs151023337	chr19	10741803	0.5	dmr610508	8.16668e-14	GCST90278664	-11.6943	1	1.36241e-31	rs151023337	2	0.000108571	0.57553	Th-Naive	Th-Naive.cc.with_beta.txt		Height	EFO_0004339	257671	1397	209321
dmr2666283	rs2980862	chr8	125472396	0.5	dmr2666283	3.72211e-05	GCST90054782				rs2980862	25	0.0178031	0.575402	Tc-Mem	Tc-Mem.cc.no_beta.txt	4.32088e-10	Nonalcoholic fatty liver disease	EFO_0003095	377998	4761	373227
dmr2379676	rs4721976	chr7	2709515	0.000999987	dmr2379676	7.60685e-07	GCST90278664	6.04179	1	1.52413e-09	rs4721976	227	0.105972	0.573246	Tc-Mem	Tc-Mem.cc.with_beta.txt		Height	EFO_0004339	257671	1397	209321
dmr2243359	rs2523607	chr6	31355013	0.496	dmr2243359	1.97368e-05	GCST90011871				rs2523607	68	0.0287556	0.573111	Tc-Mem	Tc-Mem.cc.no_beta.txt	2.044e-97	Addison's disease	Orphanet_101960	5320	1223	4097
dmr1003734	rs2523872	chr6	31044953	0.2575	dmr1003734	4.19956e-07	GCST90011871				rs2523872	199	0.206326	0.57305	Th-Mem	Th-Mem.cc.no_beta.txt	3.871e-10	Addison's disease	Orphanet_101960	5320	1223	4097
dmr1990285	rs10005992	chr4	150077960	0.5	dmr1990285	1.36187e-08	GCST90128518				rs10005992	57	0.404041	0.572745	Tc-Mem	Tc-Mem.cc.no_beta.txt	2.39709e-13	Gallstone disease	EFO_0004210	550437	43639	506798
dmr239641	rs10795733	chr10	6001515	0.487	dmr239641	0.000865539	GCST90044763				rs10795733	4	0.000920922	0.572669	Tc-Mem	Tc-Mem.cc.no_beta.txt	2.771e-13	Eczema	HP_0000964	400449	20016	380433
dmr619820	rs4479442	chr2	102437614	0.5	dmr619820	3.23494e-05	GCST90044763				rs4479442	192	0.111099	0.572597	Th-Mem	Th-Mem.cc.no_beta.txt	8.026e-13	Eczema	HP_0000964	400449	20016	380433
dmr66563	rs908922	chr1	152482115	0.000499964	dmr66563	8.84858e-13	GCST90044763				rs908922	36	0.00664937	0.572269	Tc-Naive	Tc-Naive.cc.no_beta.txt	1.629e-35	Eczema	HP_0000964	400449	20016	380433
dmr997069	rs4486065	chr6	31112956	0.5	dmr997069	0.000242361	GCST90044763				rs4486065	6	0.00316176	0.572138	Monocyte	Monocyte.cc.no_beta.txt	3.199e-09	Eczema	HP_0000964	400449	20016	380433
dmr1644576	rs11704562	chr22	43950248	0.5	dmr1644576	0.000162577	GCST90054782				rs11704562	9	0.00420228	0.571812	Tc-Mem	Tc-Mem.cc.no_beta.txt	3.06018e-09	Nonalcoholic fatty liver disease	EFO_0003095	377998	4761	373227
dmr495109	rs66523924	chr11	117295726	0.393	dmr495109	2.34932e-06	GCST90278671	-7.85928	1	3.86355e-15	rs66523924	38	0.0165714	0.571752	Tc-Mem	Tc-Mem.cc.with_beta.txt		Triglyceride levels	EFO_0004530	204282	22567	469317
dmr693304	rs9266227	chr6	31357493	0.043	dmr693304	2.08143e-05	GCST90011871				rs9266227	88	0.0233854	0.571693	NK-cell2	NK-cell2.cc.no_beta.txt	1.952e-66	Addison's disease	Orphanet_101960	5320	1223	4097
dmr508883	rs4937310	chr11	128280252	0.5	dmr508883	1.64828e-07	GCST90044763				rs4937310	24	0.0677924	0.571348	Tc-Mem	Tc-Mem.cc.no_beta.txt	3.258e-10	Eczema	HP_0000964	400449	20016	380433
dmr1240821	rs12974366	chr19	45877352	0.5	dmr1240821	0.000401546	GCST90128518				rs12974366	2	0.000680033	0.57133	Tc-Mem	Tc-Mem.cc.no_beta.txt	2.19123e-12	Gallstone disease	EFO_0004210	550437	43639	506798
dmr905955	rs75378591	chr3	141320405	0.5	dmr905955	6.29778e-08	GCST90278664	7.87371	1	3.44269e-15	rs75378591	17	0.146156	0.570633	Th-Naive	Th-Naive.cc.with_beta.txt		Height	EFO_0004339	257671	1397	209321
dmr2298081	rs766153	chr6	90195328	0.5	dmr2298081	3.65825e-07	GCST90011871				rs766153	97	0.157845	0.569981	Tc-Mem	Tc-Mem.cc.no_beta.txt	3.529e-22	Addison's disease	Orphanet_101960	5320	1223	4097
dmr2379733	rs11420712	chr7	2767614	0.5	dmr2379733	5.36051e-06	GCST90278664	-13.843	1	1.40299e-43	rs11420712	176	0.0947577	0.569442	Tc-Mem	Tc-Mem.cc.with_beta.txt		Height	EFO_0004339	257671	1397	209321
dmr610242	rs151023337	chr19	10741803	0.5	dmr610242	5.16906e-12	GCST90278664	-11.6943	1	1.36241e-31	rs151023337	1	0	0.569441	Th-Naive	Th-Naive.cc.with_beta.txt		Height	EFO_0004339	257671	1397	209321
dmr417568	rs10836534	chr11	36314914	0.5	dmr417568	0.000143642	GCST90044763				rs10836534	12	0.0101174	0.569215	Tc-Mem	Tc-Mem.cc.no_beta.txt	1.211e-10	Eczema	HP_0000964	400449	20016	380433
dmr1211755	rs57962361	chr19	19314216	0.4975	dmr1211755	0.000213454	GCST90054782				rs57962361	2	0.00127258	0.569011	Tc-Mem	Tc-Mem.cc.no_beta.txt	5.48961e-15	Nonalcoholic fatty liver disease	EFO_0003095	377998	4761	373227
dmr1243780	rs36195416	chr19	48707901	0.4445	dmr1243780	1.54634e-05	GCST90128518				rs36195416	57	0.0779363	0.568734	Tc-Mem	Tc-Mem.cc.no_beta.txt	1.13968e-22	Gallstone disease	EFO_0004210	550437	43639	506798
dmr1118626	rs241448	chr6	32828908	0.5	dmr1118626	1.37245e-05	GCST90011871				rs241448	219	0.0941769	0.568159	Tc-Naive	Tc-Naive.cc.no_beta.txt	2.361e-68	Addison's disease	Orphanet_101960	5320	1223	4097
dmr1080522	rs2727341	chr17	63897215	0.0025	dmr1080522	1.75425e-10	GCST90278664	14.4604	1	2.15446e-47	rs2727341	295	0.254094	0.567948	Tc-Mem	Tc-Mem.cc.with_beta.txt		Height	EFO_0004339	257671	1397	209321
dmr2239360	rs9393737	chr6	26617078	0.5	dmr2239360	0.00102776	GCST90011871				rs9393737	4	0.00095708	0.56776	Tc-Mem	Tc-Mem.cc.no_beta.txt	5.132e-33	Addison's disease	Orphanet_101960	5320	1223	4097
dmr2243012	rs1611691	chr6	29859130	0.4665	dmr2243012	6.18714e-06	GCST90011871				rs1611691	64	0.0764901	0.567149	Tc-Mem	Tc-Mem.cc.no_beta.txt	8.758e-44	Addison's disease	Orphanet_101960	5320	1223	4097
dmr67376	rs184299	chr1	153108039	0.5	dmr67376	5.54184e-08	GCST90044763				rs184299	9	0.14087	0.566535	Th-Naive	Th-Naive.cc.no_beta.txt	1.091e-09	Eczema	HP_0000964	400449	20016	380433
dmr1644082	rs12170274	chr22	43963849	0.5	dmr1644082	3.62547e-11	GCST90054782				rs12170274	13	0.4081	0.566452	Tc-Mem	Tc-Mem.cc.no_beta.txt	8.374e-18	Nonalcoholic fatty liver disease	EFO_0003095	377998	4761	373227
dmr616772	rs2110660	chr2	102302141	0.5	dmr616772	1.70956e-05	GCST90044763				rs2110660	145	0.132813	0.566336	Monocyte	Monocyte.cc.no_beta.txt	7.111e-12	Eczema	HP_0000964	400449	20016	380433
dmr1124437	rs2853940	chr6	31281955	0.5	dmr1124437	1.46897e-06	GCST90011871				rs2853940	316	0.166638	0.56548	Th-Naive	Th-Naive.cc.no_beta.txt	3.049e-31	Addison's disease	Orphanet_101960	5320	1223	4097
dmr1243790	rs4356586	chr19	47840546	0.496	dmr1243790	0.000632526	GCST90128518				rs4356586	2	0.000595996	0.565391	Tc-Mem	Tc-Mem.cc.no_beta.txt	7.33331e-14	Gallstone disease	EFO_0004210	550437	43639	506798
dmr679514	rs17583279	chr2	71189412	0.5	dmr679514	2.95319e-08	GCST90278664	13.0737	1	4.65393e-39	rs17583279	23	0.00788441	0.565039	Th-Naive	Th-Naive.cc.with_beta.txt		Height	EFO_0004339	257671	1397	209321
dmr2243230	rs9263871	chr6	31202751	0.498	dmr2243230	2.82835e-05	GCST90011871				rs9263871	255	0.0788861	0.564554	Tc-Mem	Tc-Mem.cc.no_beta.txt	2.523e-43	Addison's disease	Orphanet_101960	5320	1223	4097
dmr609753	rs4804525	chr19	10756841	0.4985	dmr609753	1.7444e-09	GCST90278664	-6.71562	1	1.87268e-11	rs4804525	90	0.0635536	0.564004	Th-Naive	Th-Naive.cc.with_beta.txt		Height	EFO_0004339	257671	1397	209321
dmr1123876	rs13198903	chr6	31376380	0.283	dmr1123876	1.03385e-07	GCST90011871				rs13198903	84	0.120137	0.563878	Th-Naive	Th-Naive.cc.no_beta.txt	8.486e-12	Addison's disease	Orphanet_101960	5320	1223	4097
dmr422106	rs193759	chr16	11186056	0.000499964	dmr422106	5.52053e-07	GCST90044763				rs193759	11	0.00469509	0.563378	Th-Mem	Th-Mem.cc.no_beta.txt	6.634e-11	Eczema	HP_0000964	400449	20016	380433
dmr996145	rs2734957	chr6	29882907	0.4955	dmr996145	5.84377e-05	GCST90011871				rs2734957	9	0.00533931	0.563138	Monocyte	Monocyte.cc.no_beta.txt	2.743e-12	Addison's disease	Orphanet_101960	5320	1223	4097
dmr1118969	rs73396800	chr6	32946949	0.4745	dmr1118969	5.13548e-07	GCST90011871				rs73396800	35	0.0683229	0.563011	Tc-Naive	Tc-Naive.cc.no_beta.txt	2.139e-51	Addison's disease	Orphanet_101960	5320	1223	4097
dmr1117823	rs17202787	chr6	32460620	0.5	dmr1117823	0.000114664	GCST90011871				rs17202787	56	0.012949	0.562648	Tc-Naive	Tc-Naive.cc.no_beta.txt	6.388e-19	Addison's disease	Orphanet_101960	5320	1223	4097
dmr630316	rs479486	chr19	48726066	0.24	dmr630316	0.000499761	GCST90128518				rs479486	1	0	0.562242	Tc-Naive	Tc-Naive.cc.no_beta.txt	2.9473e-21	Gallstone disease	EFO_0004210	550437	43639	506798
dmr2245137	rs2239802	chr6	32444069	0.5	dmr2245137	9.14533e-05	GCST90011871				rs2239802	45	0.0144569	0.562066	Tc-Mem	Tc-Mem.cc.no_beta.txt	1.172e-11	Addison's disease	Orphanet_101960	5320	1223	4097
dmr1117143	rs3095239	chr6	31159013	0.494	dmr1117143	1.79971e-06	GCST90011871				rs3095239	191	0.150852	0.561468	Tc-Naive	Tc-Naive.cc.no_beta.txt	2.299e-22	Addison's disease	Orphanet_101960	5320	1223	4097
dmr2245489	rs3134978	chr6	32683700	0.5	dmr2245489	3.92956e-05	GCST90011871				rs3134978	57	0.0201696	0.561299	Tc-Mem	Tc-Mem.cc.no_beta.txt	2.153e-40	Addison's disease	Orphanet_101960	5320	1223	4097
dmr692256	rs6939576	chr6	28701538	0.499	dmr692256	2.27877e-05	GCST90011871				rs6939576	28	0.0140761	0.560137	NK-cell2	NK-cell2.cc.no_beta.txt	6.352e-25	Addison's disease	Orphanet_101960	5320	1223	4097
dmr2132403	rs7705653	chr5	110807116	0.5	dmr2132403	0.000136367	GCST90044763				rs7705653	24	0.00782052	0.55999	Tc-Mem	Tc-Mem.cc.no_beta.txt	9.411e-11	Eczema	HP_0000964	400449	20016	380433
dmr1116741	rs141391387	chr6	30990161	0.496	dmr1116741	1.56313e-07	GCST90011871				rs141391387	158	0.142266	0.559886	Tc-Naive	Tc-Naive.cc.no_beta.txt	1.742e-15	Addison's disease	Orphanet_101960	5320	1223	4097
dmr1124435	rs9264942	chr6	31306603	0.4985	dmr1124435	6.27707e-09	GCST90011871				rs9264942	191	0.22219	0.559755	Th-Naive	Th-Naive.cc.no_beta.txt	1.353e-19	Addison's disease	Orphanet_101960	5320	1223	4097
dmr694125	rs55804447	chr20	35582049	0.47	dmr694125	3.54102e-07	GCST90278664	9.86458	1	5.92822e-23	rs55804447	143	0.0907944	0.559062	Th-Mem	Th-Mem.cc.with_beta.txt		Height	EFO_0004339	257671	1397	209321
dmr2154518	rs2069757	chr5	132662721	0.5	dmr2154518	3.77312e-05	GCST90044763				rs2069757	3	0.0039642	0.559005	Tc-Mem	Tc-Mem.cc.no_beta.txt	1.905e-10	Eczema	HP_0000964	400449	20016	380433
dmr903870	rs17195603	chr3	149512198	0.5	dmr903870	5.33683e-05	GCST90128518				rs17195603	64	0.0266089	0.558628	Tc-Naive	Tc-Naive.cc.no_beta.txt	3.11737e-17	Gallstone disease	EFO_0004210	550437	43639	506798
dmr491064	rs41298344	chr20	63662692	0.4955	dmr491064	0.000152464	GCST90044763				rs41298344	8	0.00613492	0.557557	NK-cell2	NK-cell2.cc.no_beta.txt	1.582e-09	Eczema	HP_0000964	400449	20016	380433
dmr1117661	rs9266071	chr6	31351843	0.491	dmr1117661	1.44405e-06	GCST90011871				rs9266071	392	0.193263	0.557532	Tc-Naive	Tc-Naive.cc.no_beta.txt	5.691e-50	Addison's disease	Orphanet_101960	5320	1223	4097
dmr710148	rs2281926	chr20	63752956	0.5	dmr710148	3.81016e-13	GCST90044763				rs2281926	56	0.440611	0.55694	Th-Mem	Th-Mem.cc.no_beta.txt	9.899e-14	Eczema	HP_0000964	400449	20016	380433
dmr2244817	rs3130923	chr6	31494358	0.5	dmr2244817	5.02221e-05	GCST90011871				rs3130923	90	0.030669	0.556097	Tc-Mem	Tc-Mem.cc.no_beta.txt	7.987e-128	Addison's disease	Orphanet_101960	5320	1223	4097
dmr2465923	rs73196425	chr7	87378907	0.5	dmr2465923	0.00111876	GCST90128518				rs73196425	5	0.00148354	0.555758	Tc-Mem	Tc-Mem.cc.no_beta.txt	5.25569e-13	Gallstone disease	EFO_0004210	550437	43639	506798
dmr2246755	rs570749	chr6	33742452	0.5	dmr2246755	2.44498e-06	GCST90011871				rs570749	73	0.0604876	0.555218	Tc-Mem	Tc-Mem.cc.no_beta.txt	5.072e-09	Addison's disease	Orphanet_101960	5320	1223	4097
dmr1123318	rs9261301	chr6	30073782	0.5	dmr1123318	3.45354e-07	GCST90011871				rs9261301	55	0.117338	0.554092	Th-Naive	Th-Naive.cc.no_beta.txt	1.614e-14	Addison's disease	Orphanet_101960	5320	1223	4097
dmr1004885	rs211476	chr6	33351819	0.298	dmr1004885	1.92806e-05	GCST90011871				rs211476	78	0.0358436	0.553558	Th-Mem	Th-Mem.cc.no_beta.txt	8.445e-13	Addison's disease	Orphanet_101960	5320	1223	4097
dmr2246758	rs114818703	chr6	33681904	0.498	dmr2246758	3.28761e-05	GCST90011871				rs114818703	10	0.00864213	0.55351	Tc-Mem	Tc-Mem.cc.no_beta.txt	5.698e-11	Addison's disease	Orphanet_101960	5320	1223	4097
dmr790332	rs6070604	chr20	58789173	0.5	dmr790332	4.70436e-08	GCST90278664	-12.6573	1	1.01895e-36	rs6070604	26	0.00641326	0.553118	Th-Naive	Th-Naive.cc.with_beta.txt		Height	EFO_0004339	257671	1397	209321
dmr609208	rs12478953	chr2	71391469	0.398	dmr609208	7.49771e-08	GCST90278664	-9.67485	1	3.8564e-22	rs12478953	72	0.0383088	0.553	Th-Mem	Th-Mem.cc.with_beta.txt		Height	EFO_0004339	257671	1397	209321
dmr672187	rs3748959	chr2	55881747	0.5	dmr672187	3.173e-07	GCST90278664	15.4172	1	1.25442e-53	rs3748959	52	0.00605974	0.552958	Th-Naive	Th-Naive.cc.with_beta.txt		Height	EFO_0004339	257671	1397	209321
dmr1295954	rs4738691	chr8	58531822	0.4845	dmr1295954	2.8807e-05	GCST90128518				rs4738691	63	0.0479583	0.552665	Tc-Naive	Tc-Naive.cc.no_beta.txt	2.0466e-15	Gallstone disease	EFO_0004210	550437	43639	506798
dmr1003208	rs3095309	chr6	31123698	0.5	dmr1003208	3.7883e-05	GCST90011871				rs3095309	188	0.0608277	0.552593	Th-Mem	Th-Mem.cc.no_beta.txt	8.054e-11	Addison's disease	Orphanet_101960	5320	1223	4097
dmr666092	rs13432783	chr2	43801041	0.5	dmr666092	0.000378735	GCST90128518				rs13432783	19	0.00742867	0.552289	Th-Naive	Th-Naive.cc.no_beta.txt	6.91704e-72	Gallstone disease	EFO_0004210	550437	43639	506798
dmr543515	rs71155987	chr17	63898832	0.4995	dmr543515	2.72323e-09	GCST90278664	9.53839	1	1.45061e-21	rs71155987	318	0.224878	0.552276	Tc-Naive	Tc-Naive.cc.with_beta.txt		Height	EFO_0004339	257671	1397	209321
dmr1125808	rs58063871	chr6	33072701	0.5	dmr1125808	4.11103e-08	GCST90011871				rs58063871	122	0.149223	0.551973	Th-Naive	Th-Naive.cc.no_beta.txt	5.27e-27	Addison's disease	Orphanet_101960	5320	1223	4097
dmr995074	rs12374344	chr4	150205573	0.2635	dmr995074	4.57691e-06	GCST90128518				rs12374344	159	0.11309	0.551903	Tc-Naive	Tc-Naive.cc.no_beta.txt	6.20707e-17	Gallstone disease	EFO_0004210	550437	43639	506798
dmr1115891	rs2248162	chr6	29947284	0.02	dmr1115891	1.29348e-07	GCST90011871				rs2248162	127	0.0998772	0.551106	Tc-Naive	Tc-Naive.cc.no_beta.txt	2.327e-38	Addison's disease	Orphanet_101960	5320	1223	4097
dmr2238300	rs34107459	chr6	26328125	0.417	dmr2238300	1.64884e-06	GCST90011871				rs34107459	35	0.0422682	0.551008	Tc-Mem	Tc-Mem.cc.no_beta.txt	4.72e-45	Addison's disease	Orphanet_101960	5320	1223	4097
dmr456562	rs4494327	chr11	76583792	0.5	dmr456562	0.000322133	GCST90044763				rs4494327	18	0.00722103	0.550943	Tc-Mem	Tc-Mem.cc.no_beta.txt	7.997e-31	Eczema	HP_0000964	400449	20016	380433
dmr1115996	rs9258291	chr6	29767716	0.4995	dmr1115996	7.22584e-06	GCST90011871				rs9258291	427	0.259938	0.550885	Tc-Naive	Tc-Naive.cc.no_beta.txt	7.67e-35	Addison's disease	Orphanet_101960	5320	1223	4097
dmr2238939	rs35116528	chr6	25975441	0.4975	dmr2238939	6.49704e-09	GCST90011871				rs35116528	33	0.244159	0.550831	Tc-Mem	Tc-Mem.cc.no_beta.txt	6.106e-30	Addison's disease	Orphanet_101960	5320	1223	4097
dmr1116980	rs11753482	chr6	30962121	0.4975	dmr1116980	1.2891e-05	GCST90011871				rs11753482	109	0.0400017	0.550399	Tc-Naive	Tc-Naive.cc.no_beta.txt	2.977e-15	Addison's disease	Orphanet_101960	5320	1223	4097
dmr220532	rs79570587	chr11	117375272	0.4475	dmr220532	2.72155e-07	GCST90278671	-6.22147	1	4.92527e-10	rs79570587	19	0.0776385	0.550075	Monocyte	Monocyte.cc.with_beta.txt		Triglyceride levels	EFO_0004530	204282	22567	469317
dmr2244566	rs62397687	chr6	32834232	0.5	dmr2244566	1.05398e-05	GCST90011871				rs62397687	115	0.0686437	0.549743	Tc-Mem	Tc-Mem.cc.no_beta.txt	2.389e-70	Addison's disease	Orphanet_101960	5320	1223	4097
dmr1121281	rs17528178	chr6	25983549	0.5	dmr1121281	5.52102e-05	GCST90011871				rs17528178	33	0.0149016	0.549675	Th-Naive	Th-Naive.cc.no_beta.txt	1.619e-33	Addison's disease	Orphanet_101960	5320	1223	4097
dmr998170	rs28895221	chr6	32466037	0.468	dmr998170	1.11098e-06	GCST90044763				rs28895221	30	0.0277124	0.549653	Monocyte	Monocyte.cc.no_beta.txt	3.525e-12	Eczema	HP_0000964	400449	20016	380433
dmr2244400	rs2395199	chr6	32484072	0.5	dmr2244400	7.63584e-05	GCST90011871				rs2395199	42	0.01758	0.549487	Tc-Mem	Tc-Mem.cc.no_beta.txt	2.564e-11	Addison's disease	Orphanet_101960	5320	1223	4097
dmr997677	rs2523489	chr6	31381101	0.00800002	dmr997677	6.2308e-10	GCST90011871				rs2523489	253	0.0739182	0.549253	Monocyte	Monocyte.cc.no_beta.txt	6.725e-11	Addison's disease	Orphanet_101960	5320	1223	4097
dmr1114913	rs10946885	chr6	26980395	0.459	dmr1114913	0.000360355	GCST90011871				rs10946885	5	0.00228227	0.548949	Tc-Naive	Tc-Naive.cc.no_beta.txt	4.057e-13	Addison's disease	Orphanet_101960	5320	1223	4097
dmr1122847	rs9261395	chr6	30097521	0.5	dmr1122847	2.4644e-07	GCST90011871				rs9261395	233	0.170792	0.548845	Th-Naive	Th-Naive.cc.no_beta.txt	1.284e-10	Addison's disease	Orphanet_101960	5320	1223	4097
dmr1115979	rs1611713	chr6	29861474	0.5	dmr1115979	1.30685e-05	GCST90011871				rs1611713	98	0.0470192	0.548175	Tc-Naive	Tc-Naive.cc.no_beta.txt	1.95e-27	Addison's disease	Orphanet_101960	5320	1223	4097
dmr585774	rs8181687	chr12	68267816	0.4995	dmr585774	0.000608095	GCST90044763				rs8181687	6	0.0025638	0.547928	Tc-Mem	Tc-Mem.cc.no_beta.txt	1.395e-11	Eczema	HP_0000964	400449	20016	380433
dmr133806	rs61814898	chr1	152091623	0.5	dmr133806	0.00121023	GCST90044763				rs61814898	1	0	0.547694	Tc-Mem	Tc-Mem.cc.no_beta.txt	1.879e-29	Eczema	HP_0000964	400449	20016	380433
dmr1006043	rs9277569	chr6	33090625	0.5	dmr1006043	4.37146e-05	GCST90011871				rs9277569	63	0.0174053	0.547679	Th-Mem	Th-Mem.cc.no_beta.txt	3.244e-09	Addison's disease	Orphanet_101960	5320	1223	4097
dmr940378	rs794425	chr16	11148990	0.00549996	dmr940378	8.92007e-07	GCST90044763				rs794425	14	0.0116839	0.547631	Tc-Mem	Tc-Mem.cc.no_beta.txt	2.779e-11	Eczema	HP_0000964	400449	20016	380433
dmr658114	rs6719175	chr2	27636484	0.491	dmr658114	6.71207e-07	GCST90128518				rs6719175	3	0.0262125	0.547407	Th-Naive	Th-Naive.cc.no_beta.txt	5.46973e-11	Gallstone disease	EFO_0004210	550437	43639	506798
dmr1193431	rs4721980	chr7	2710600	0.033	dmr1193431	2.16207e-06	GCST90278664	6.97946	1	2.96323e-12	rs4721980	117	0.0562826	0.547398	Th-Naive	Th-Naive.cc.with_beta.txt		Height	EFO_0004339	257671	1397	209321
dmr1115892	rs1362125	chr6	29723313	0.5	dmr1115892	3.56354e-06	GCST90011871				rs1362125	56	0.047009	0.547212	Tc-Naive	Tc-Naive.cc.no_beta.txt	5.088e-15	Addison's disease	Orphanet_101960	5320	1223	4097
dmr1004455	rs28383348	chr6	32638048	0.4955	dmr1004455	7.68303e-06	GCST90044763				rs28383348	33	0.0168864	0.547014	Th-Mem	Th-Mem.cc.no_beta.txt	2.179e-14	Eczema	HP_0000964	400449	20016	380433
dmr691724	rs972087	chr6	25872351	0.06	dmr691724	7.46771e-07	GCST90011871				rs972087	51	0.0196768	0.546476	NK-cell2	NK-cell2.cc.no_beta.txt	3.19e-27	Addison's disease	Orphanet_101960	5320	1223	4097
dmr1126995	rs3800386	chr6	35219700	0.438	dmr1126995	5.05851e-05	GCST90278664	-7.12796	1	1.01869e-12	rs3800386	18	0.00885338	0.546195	Th-Naive	Th-Naive.cc.with_beta.txt		Height	EFO_0004339	257671	1397	209321
dmr494585	rs11216068	chr11	116634522	0.5	dmr494585	0.000566381	GCST90278671	21.5144	1	1.14174e-102	rs11216068	29	0.00517854	0.545256	Tc-Mem	Tc-Mem.cc.with_beta.txt		Triglyceride levels	EFO_0004530	204282	22567	469317
dmr1125111	rs436845	chr6	32229959	0.4985	dmr1125111	3.40182e-06	GCST90011871				rs436845	145	0.088133	0.544881	Th-Naive	Th-Naive.cc.no_beta.txt	2.231e-13	Addison's disease	Orphanet_101960	5320	1223	4097
dmr1163720	rs7817515	chr8	58535019	0.4995	dmr1163720	5.77056e-05	GCST90128518				rs7817515	43	0.0264966	0.544837	Th-Mem	Th-Mem.cc.no_beta.txt	1.59795e-13	Gallstone disease	EFO_0004210	550437	43639	506798
dmr1065269	rs4721976	chr7	2709515	0.000999987	dmr1065269	3.01361e-07	GCST90278664	6.04179	1	1.52413e-09	rs4721976	114	0.0553395	0.544596	Th-Mem	Th-Mem.cc.with_beta.txt		Height	EFO_0004339	257671	1397	209321
dmr2070917	rs931555	chr5	35803475	0.4955	dmr2070917	8.03065e-06	GCST90044763				rs931555	14	0.0132771	0.544328	Tc-Mem	Tc-Mem.cc.no_beta.txt	1.777e-09	Eczema	HP_0000964	400449	20016	380433
dmr482643	rs72833417	chr17	47795683	0.263	dmr482643	0.00073489	GCST90044763				rs72833417	3	0.00109301	0.544095	Th-Mem	Th-Mem.cc.no_beta.txt	3.776e-09	Eczema	HP_0000964	400449	20016	380433
dmr2244924	rs146305655	chr6	32301176	0.4995	dmr2244924	1.58832e-06	GCST90011871				rs146305655	149	0.133654	0.543899	Tc-Mem	Tc-Mem.cc.no_beta.txt	8.34e-12	Addison's disease	Orphanet_101960	5320	1223	4097
dmr1125868	rs6934289	chr6	33077179	0.0025	dmr1125868	1.76504e-05	GCST90011871				rs6934289	81	0.0249988	0.543805	Th-Naive	Th-Naive.cc.no_beta.txt	7.327e-15	Addison's disease	Orphanet_101960	5320	1223	4097
dmr66701	rs61814898	chr1	152091623	0.5	dmr66701	0.00125044	GCST90044763				rs61814898	1	0	0.543555	Th-Naive	Th-Naive.cc.no_beta.txt	1.879e-29	Eczema	HP_0000964	400449	20016	380433
dmr1920233	rs11723836	chr4	72687263	0.4995	dmr1920233	2.85082e-07	GCST90278664	12.7801	1	2.11836e-37	rs11723836	90	0.0343947	0.543526	Tc-Mem	Tc-Mem.cc.with_beta.txt		Height	EFO_0004339	257671	1397	209321
dmr1116363	rs2517576	chr6	30847258	0.5	dmr1116363	8.70878e-05	GCST90011871				rs2517576	85	0.0248658	0.543286	Tc-Naive	Tc-Naive.cc.no_beta.txt	1.062e-62	Addison's disease	Orphanet_101960	5320	1223	4097
dmr1871304	rs6829706	chr4	17464739	0.00999999	dmr1871304	3.88175e-05	GCST90278664	-6.54605	1	5.90797e-11	rs6829706	9	0.00279546	0.542682	Tc-Mem	Tc-Mem.cc.with_beta.txt		Height	EFO_0004339	257671	1397	209321
dmr546626	rs71155987	chr17	63898832	0.4995	dmr546626	4.48097e-12	GCST90278664	9.53839	1	1.45061e-21	rs71155987	308	0.284945	0.542378	Th-Naive	Th-Naive.cc.with_beta.txt		Height	EFO_0004339	257671	1397	209321
dmr1003969	rs7755852	chr6	31310211	0.5	dmr1003969	3.99308e-05	GCST90011871				rs7755852	98	0.0451053	0.541383	Th-Mem	Th-Mem.cc.no_beta.txt	7.881e-15	Addison's disease	Orphanet_101960	5320	1223	4097
dmr2245840	rs204892	chr6	32130114	0.5	dmr2245840	4.71784e-06	GCST90011871				rs204892	102	0.0395893	0.541185	Tc-Mem	Tc-Mem.cc.no_beta.txt	1.753e-09	Addison's disease	Orphanet_101960	5320	1223	4097
dmr1116951	rs2394447	chr6	30859058	0.4965	dmr1116951	0.00012452	GCST90011871				rs2394447	104	0.0307479	0.540865	Tc-Naive	Tc-Naive.cc.no_beta.txt	4.918e-09	Addison's disease	Orphanet_101960	5320	1223	4097
dmr2244815	rs707938	chr6	31761582	0.5	dmr2244815	4.06231e-05	GCST90011871				rs707938	152	0.0478627	0.540704	Tc-Mem	Tc-Mem.cc.no_beta.txt	5.515e-33	Addison's disease	Orphanet_101960	5320	1223	4097
dmr565724	rs35302007	chr19	45715887	0.0305	dmr565724	0.00021908	GCST90128518				rs35302007	20	0.00630838	0.540606	Th-Mem	Th-Mem.cc.no_beta.txt	1.97338e-15	Gallstone disease	EFO_0004210	550437	43639	506798
dmr2244455	rs17202787	chr6	32460620	0.5	dmr2244455	1.55958e-05	GCST90011871				rs17202787	102	0.0332594	0.540535	Tc-Mem	Tc-Mem.cc.no_beta.txt	6.388e-19	Addison's disease	Orphanet_101960	5320	1223	4097
dmr2245584	rs7770370	chr6	33081144	0.4995	dmr2245584	0.000418426	GCST90011871				rs7770370	17	0.00367405	0.540446	Tc-Mem	Tc-Mem.cc.no_beta.txt	2.164e-18	Addison's disease	Orphanet_101960	5320	1223	4097
dmr364547	rs76497846	chr14	92065544	0.5	dmr364547	5.71516e-05	GCST90278664	-19.7421	1	9.37503e-87	rs76497846	179	0.105242	0.540235	Th-Mem	Th-Mem.cc.with_beta.txt		Height	EFO_0004339	257671	1397	209321
dmr200229	rs11600918	chr11	65744494	0.5	dmr200229	0.000688366	GCST90044763				rs11600918	18	0.00707451	0.539517	Th-Mem	Th-Mem.cc.no_beta.txt	1.028e-17	Eczema	HP_0000964	400449	20016	380433
dmr2623640	rs952558	chr8	80376499	0.5	dmr2623640	0.000574557	GCST90044763				rs952558	22	0.0099547	0.539366	Tc-Mem	Tc-Mem.cc.no_beta.txt	7.143e-11	Eczema	HP_0000964	400449	20016	380433
dmr546742	rs184432990	chr19	10743843	0.5	dmr546742	5.03107e-11	GCST90278664	-7.05642	1	1.7085e-12	rs184432990	11	0.00554775	0.539188	Th-Mem	Th-Mem.cc.with_beta.txt		Height	EFO_0004339	257671	1397	209321
dmr143362	rs12358647	chr10	45386230	0.000499964	dmr143362	1.6676e-06	GCST90128518				rs12358647	12	0.00291011	0.539184	Th-Naive	Th-Naive.cc.no_beta.txt	2.07052e-09	Gallstone disease	EFO_0004210	550437	43639	506798
dmr1065250	rs4721976	chr7	2709515	0.000999987	dmr1065250	2.7506e-07	GCST90278664	6.04179	1	1.52413e-09	rs4721976	181	0.110177	0.538734	Th-Mem	Th-Mem.cc.with_beta.txt		Height	EFO_0004339	257671	1397	209321
dmr282488	rs112248459	chr10	45738114	0.2615	dmr282488	4.50433e-07	GCST90128518				rs112248459	29	0.0252518	0.538335	Tc-Mem	Tc-Mem.cc.no_beta.txt	1.19313e-09	Gallstone disease	EFO_0004210	550437	43639	506798
dmr2239141	rs35869525	chr6	26978908	0.3645	dmr2239141	0.00111372	GCST90011871				rs35869525	3	0.000440809	0.537871	Tc-Mem	Tc-Mem.cc.no_beta.txt	4.695e-55	Addison's disease	Orphanet_101960	5320	1223	4097
dmr1486142	rs75444879	chr2	233679202	0.5	dmr1486142	1.23018e-05	GCST90128518				rs75444879	25	0.0218585	0.537648	Tc-Mem	Tc-Mem.cc.no_beta.txt	1.34583e-09	Gallstone disease	EFO_0004210	550437	43639	506798
dmr1125992	rs4601112	chr6	32458494	0.5	dmr1125992	0.000211138	GCST90011871				rs4601112	50	0.0132349	0.537107	Th-Naive	Th-Naive.cc.no_beta.txt	4.179e-107	Addison's disease	Orphanet_101960	5320	1223	4097
dmr1002635	rs1610702	chr6	29813744	0.4995	dmr1002635	4.90495e-08	GCST90011871				rs1610702	393	0.374791	0.53708	Th-Mem	Th-Mem.cc.no_beta.txt	1.979e-44	Addison's disease	Orphanet_101960	5320	1223	4097
dmr2379739	rs2644272	chr7	2816809	0.5	dmr2379739	8.91832e-08	GCST90278664	-12.5066	1	6.87077e-36	rs2644272	124	0.125613	0.536757	Tc-Mem	Tc-Mem.cc.with_beta.txt		Height	EFO_0004339	257671	1397	209321
dmr2244638	rs2233965	chr6	31113122	0.5	dmr2244638	3.51493e-06	GCST90044763				rs2233965	6	0.0192201	0.536747	Tc-Mem	Tc-Mem.cc.no_beta.txt	2.718e-09	Eczema	HP_0000964	400449	20016	380433
dmr1124880	rs9264419	chr6	31262360	0.4875	dmr1124880	5.09347e-10	GCST90044763				rs9264419	3	0.344935	0.536674	Th-Naive	Th-Naive.cc.no_beta.txt	8.027e-10	Eczema	HP_0000964	400449	20016	380433
dmr2155061	rs2069757	chr5	132662721	0.5	dmr2155061	2.91372e-05	GCST90044763				rs2069757	18	0.0104364	0.53598	Tc-Mem	Tc-Mem.cc.no_beta.txt	1.905e-10	Eczema	HP_0000964	400449	20016	380433
dmr633896	rs281407	chr19	48730078	0.4095	dmr633896	0.000105159	GCST90128518				rs281407	18	0.00431178	0.535952	Th-Naive	Th-Naive.cc.no_beta.txt	1.45809e-09	Gallstone disease	EFO_0004210	550437	43639	506798
dmr417414	rs7117002	chr11	36322892	0.5	dmr417414	2.14713e-05	GCST90044763				rs7117002	15	0.0119141	0.535886	Tc-Mem	Tc-Mem.cc.no_beta.txt	2.981e-10	Eczema	HP_0000964	400449	20016	380433
dmr1116373	rs2517717	chr6	29949391	0.0125	dmr1116373	3.19022e-06	GCST90011871				rs2517717	296	0.135525	0.535796	Tc-Naive	Tc-Naive.cc.no_beta.txt	1.712e-25	Addison's disease	Orphanet_101960	5320	1223	4097
dmr1122150	rs9393884	chr6	28079011	0.5	dmr1122150	3.31752e-05	GCST90011871				rs9393884	230	0.0750586	0.535612	Th-Naive	Th-Naive.cc.no_beta.txt	3.289e-26	Addison's disease	Orphanet_101960	5320	1223	4097
dmr2238571	rs34043431	chr6	25874856	0.5	dmr2238571	3.73211e-06	GCST90011871				rs34043431	7	0.0127781	0.535423	Tc-Mem	Tc-Mem.cc.no_beta.txt	5.596e-24	Addison's disease	Orphanet_101960	5320	1223	4097
dmr222184	rs7939747	chr11	117226293	0.5	dmr222184	5.81307e-05	GCST90278671	-11.4197	1	3.33398e-30	rs7939747	137	0.0665865	0.534986	Th-Mem	Th-Mem.cc.with_beta.txt		Triglyceride levels	EFO_0004530	204282	22567	469317
dmr1990578	rs4696597	chr4	150222656	0.482	dmr1990578	1.80884e-10	GCST90128518				rs4696597	204	0.431452	0.534597	Tc-Mem	Tc-Mem.cc.no_beta.txt	4.55975e-17	Gallstone disease	EFO_0004210	550437	43639	506798
dmr1117363	rs9265981	chr6	31348302	0.493	dmr1117363	1.37688e-05	GCST90044763				rs9265981	28	0.0269751	0.534548	Tc-Naive	Tc-Naive.cc.no_beta.txt	8.189e-13	Eczema	HP_0000964	400449	20016	380433
dmr1123878	rs1632864	chr6	30994692	0.3115	dmr1123878	8.11715e-06	GCST90011871				rs1632864	186	0.0683715	0.534395	Th-Naive	Th-Naive.cc.no_beta.txt	6.864e-71	Addison's disease	Orphanet_101960	5320	1223	4097
dmr1140314	rs9361655	chr6	80780178	0.5	dmr1140314	2.55716e-09	GCST90278664	-11.5734	1	5.62008e-31	rs9361655	199	0.0963642	0.534186	Tc-Naive	Tc-Naive.cc.with_beta.txt		Height	EFO_0004339	257671	1397	209321
dmr228353	rs61907681	chr11	128278384	0.258	dmr228353	5.96982e-06	GCST90044763				rs61907681	24	0.0263869	0.534144	Th-Mem	Th-Mem.cc.no_beta.txt	3.304e-10	Eczema	HP_0000964	400449	20016	380433
dmr1126274	rs210213	chr6	33604382	0.0605	dmr1126274	1.85023e-05	GCST90011871				rs210213	79	0.0194321	0.534025	Th-Naive	Th-Naive.cc.no_beta.txt	9.713e-11	Addison's disease	Orphanet_101960	5320	1223	4097
dmr567727	rs12981676	chr19	47848797	0.5	dmr567727	4.67085e-05	GCST90128518				rs12981676	13	0.00845942	0.534019	Th-Mem	Th-Mem.cc.no_beta.txt	1.37246e-13	Gallstone disease	EFO_0004210	550437	43639	506798
dmr566858	rs8108474	chr19	45798221	0.4925	dmr566858	3.07414e-05	GCST90128518				rs8108474	20	0.0120575	0.533795	Th-Mem	Th-Mem.cc.no_beta.txt	1.05279e-14	Gallstone disease	EFO_0004210	550437	43639	506798
dmr487844	rs71155987	chr17	63898832	0.4995	dmr487844	2.33081e-09	GCST90278664	9.53839	1	1.45061e-21	rs71155987	297	0.229285	0.53376	Monocyte	Monocyte.cc.with_beta.txt		Height	EFO_0004339	257671	1397	209321
dmr1001257	rs10035076	chr4	150541470	0.00199997	dmr1001257	1.48028e-07	GCST90128518				rs10035076	192	0.174295	0.53371	Th-Naive	Th-Naive.cc.no_beta.txt	1.00039e-12	Gallstone disease	EFO_0004210	550437	43639	506798
dmr1126478	rs13206015	chr6	33003331	0.5	dmr1126478	1.66978e-13	GCST90011871				rs13206015	12	0.465512	0.533488	Th-Naive	Th-Naive.cc.no_beta.txt	2.241e-10	Addison's disease	Orphanet_101960	5320	1223	4097
dmr223688	rs575631	chr11	65804053	0.132	dmr223688	4.11778e-06	GCST90044763				rs575631	12	0.00582083	0.533474	Th-Naive	Th-Naive.cc.no_beta.txt	7.351e-10	Eczema	HP_0000964	400449	20016	380433
dmr2562248	rs56373382	chr8	19860062	0.5	dmr2562248	0.000143803	GCST90278671	6.53743	1	6.25848e-11	rs56373382	10	0.00663476	0.533251	Tc-Mem	Tc-Mem.cc.with_beta.txt		Triglyceride levels	EFO_0004530	204282	22567	469317
dmr1024300	rs10943718	chr6	80552103	0.5	dmr1024300	3.63921e-10	GCST90278664	11.7464	1	7.36947e-32	rs10943718	115	0.0345717	0.533251	Th-Mem	Th-Mem.cc.with_beta.txt		Height	EFO_0004339	257671	1397	209321
dmr793233	rs6089961	chr20	63718139	0.5	dmr793233	9.23181e-06	GCST90044763				rs6089961	6	0.00760141	0.533078	Th-Naive	Th-Naive.cc.no_beta.txt	1.838e-16	Eczema	HP_0000964	400449	20016	380433
dmr948157	rs34837872	chr5	89129839	0.5	dmr948157	4.16647e-09	GCST90278664	-10.4981	1	8.81122e-26	rs34837872	88	0.053088	0.532614	Th-Mem	Th-Mem.cc.with_beta.txt		Height	EFO_0004339	257671	1397	209321
dmr1483379	rs58994136	chr2	232368790	0.5	dmr1483379	1.75032e-05	GCST90278664	-8.10325	1	5.35115e-16	rs58994136	11	0.00812624	0.532571	Tc-Mem	Tc-Mem.cc.with_beta.txt		Height	EFO_0004339	257671	1397	209321
dmr743338	rs71421605	chr2	231957475	0.5	dmr743338	2.66527e-05	GCST90278664	7.66045	1	1.85286e-14	rs71421605	8	0.00380342	0.532249	Tc-Naive	Tc-Naive.cc.with_beta.txt		Height	EFO_0004339	257671	1397	209321
dmr1034078	rs931555	chr5	35803475	0.4955	dmr1034078	1.78133e-05	GCST90044763				rs931555	21	0.0152899	0.532	Tc-Naive	Tc-Naive.cc.no_beta.txt	1.777e-09	Eczema	HP_0000964	400449	20016	380433
dmr2246439	rs9276444	chr6	32747594	0.5	dmr2246439	0.000136908	GCST90011871				rs9276444	74	0.0303061	0.53196	Tc-Mem	Tc-Mem.cc.no_beta.txt	8.61e-64	Addison's disease	Orphanet_101960	5320	1223	4097
dmr2243225	rs9262141	chr6	30676360	0.4995	dmr2243225	0.000274374	GCST90011871				rs9262141	62	0.0200497	0.531747	Tc-Mem	Tc-Mem.cc.no_beta.txt	9.247e-95	Addison's disease	Orphanet_101960	5320	1223	4097
dmr1003221	rs3132639	chr6	30373026	0.5	dmr1003221	0.000195197	GCST90011871				rs3132639	150	0.0723519	0.531542	Th-Mem	Th-Mem.cc.no_beta.txt	1.498e-18	Addison's disease	Orphanet_101960	5320	1223	4097
dmr248338	rs948690	chr11	116658751	0.498	dmr248338	6.64197e-05	GCST90278671	15.3251	1	5.19986e-53	rs948690	10	0.00406378	0.53149	Th-Naive	Th-Naive.cc.with_beta.txt		Triglyceride levels	EFO_0004530	204282	22567	469317
dmr1239957	rs7253302	chr19	45811636	0.498	dmr1239957	2.38854e-05	GCST90128518				rs7253302	29	0.0322462	0.531428	Tc-Mem	Tc-Mem.cc.no_beta.txt	8.9635e-14	Gallstone disease	EFO_0004210	550437	43639	506798
dmr1001595	rs35869525	chr6	26978908	0.3645	dmr1001595	0.000746641	GCST90011871				rs35869525	13	0.00294385	0.531225	Th-Mem	Th-Mem.cc.no_beta.txt	4.695e-55	Addison's disease	Orphanet_101960	5320	1223	4097
dmr2241452	rs3131112	chr6	30479897	0.5	dmr2241452	0.00100116	GCST90011871				rs3131112	14	0.00378081	0.530972	Tc-Mem	Tc-Mem.cc.no_beta.txt	1.112e-63	Addison's disease	Orphanet_101960	5320	1223	4097
dmr1243822	rs973579	chr19	48738719	0.497	dmr1243822	6.54726e-05	GCST90128518				rs973579	72	0.0543679	0.530724	Tc-Mem	Tc-Mem.cc.no_beta.txt	1.48975e-20	Gallstone disease	EFO_0004210	550437	43639	506798
dmr594953	rs72796797	chr2	43863916	0.5	dmr594953	4.7965e-08	GCST90128518				rs72796797	4	0.0973814	0.530234	Monocyte	Monocyte.cc.no_beta.txt	2.48551e-11	Gallstone disease	EFO_0004210	550437	43639	506798
dmr1005941	rs9469604	chr6	33829519	0.5	dmr1005941	1.28028e-05	GCST90011871				rs9469604	16	0.0292328	0.529729	Th-Mem	Th-Mem.cc.no_beta.txt	5.946e-10	Addison's disease	Orphanet_101960	5320	1223	4097
dmr1116387	rs3130404	chr6	30264473	0.5	dmr1116387	7.14767e-07	GCST90011871				rs3130404	61	0.237325	0.529393	Tc-Naive	Tc-Naive.cc.no_beta.txt	5.638e-82	Addison's disease	Orphanet_101960	5320	1223	4097
dmr1040790	rs931555	chr5	35803475	0.4955	dmr1040790	4.81655e-05	GCST90044763				rs931555	28	0.0154045	0.52834	Th-Naive	Th-Naive.cc.no_beta.txt	1.777e-09	Eczema	HP_0000964	400449	20016	380433
dmr691119	rs4851588	chr2	102457045	0.5	dmr691119	0.001023	GCST90044763				rs4851588	9	0.00382232	0.528184	Th-Naive	Th-Naive.cc.no_beta.txt	3.967e-23	Eczema	HP_0000964	400449	20016	380433
dmr939875	rs118071982	chr4	17791701	0.5	dmr939875	4.6895e-07	GCST90278664	-24.331	1	9.20377e-131	rs118071982	11	0.0534084	0.527732	Tc-Naive	Tc-Naive.cc.with_beta.txt		Height	EFO_0004339	257671	1397	209321
dmr1800958	rs62272021	chr3	149487795	0.284	dmr1800958	0.000151182	GCST90128518				rs62272021	7	0.00402169	0.527315	Tc-Mem	Tc-Mem.cc.no_beta.txt	1.09634e-10	Gallstone disease	EFO_0004210	550437	43639	506798
dmr969017	rs113771756	chr4	72684132	0.498	dmr969017	1.59531e-07	GCST90278664	12.8712	1	6.53688e-38	rs113771756	93	0.0393979	0.527174	Th-Naive	Th-Naive.cc.with_beta.txt		Height	EFO_0004339	257671	1397	209321
dmr1117585	rs28405701	chr6	31484313	0.4945	dmr1117585	6.94674e-05	GCST90011871				rs28405701	73	0.0501503	0.527096	Tc-Naive	Tc-Naive.cc.no_beta.txt	5.45e-61	Addison's disease	Orphanet_101960	5320	1223	4097
dmr595005	rs4953008	chr2	43746690	0.5	dmr595005	2.56173e-07	GCST90128518				rs4953008	40	0.0732444	0.527073	Monocyte	Monocyte.cc.no_beta.txt	1.20669e-12	Gallstone disease	EFO_0004210	550437	43639	506798
dmr2602506	rs1991359	chr8	58538614	0.5	dmr2602506	0.000585201	GCST90128518				rs1991359	21	0.0100853	0.527036	Tc-Mem	Tc-Mem.cc.no_beta.txt	2.54763e-13	Gallstone disease	EFO_0004210	550437	43639	506798
dmr1124075	rs2535296	chr6	31092442	0.5	dmr1124075	1.92874e-06	GCST90011871				rs2535296	109	0.0599908	0.526761	Th-Naive	Th-Naive.cc.no_beta.txt	3.584e-109	Addison's disease	Orphanet_101960	5320	1223	4097
dmr2242921	rs9263794	chr6	31162242	0.5	dmr2242921	3.50946e-06	GCST90011871				rs9263794	127	0.0604725	0.526561	Tc-Mem	Tc-Mem.cc.no_beta.txt	1.124e-16	Addison's disease	Orphanet_101960	5320	1223	4097
dmr1193449	rs4721976	chr7	2709515	0.000999987	dmr1193449	5.41101e-06	GCST90278664	6.04179	1	1.52413e-09	rs4721976	220	0.112162	0.526301	Th-Naive	Th-Naive.cc.with_beta.txt		Height	EFO_0004339	257671	1397	209321
dmr1004285	rs4711222	chr6	30565498	0.5	dmr1004285	7.94039e-05	GCST90011871				rs4711222	69	0.0224178	0.526137	Th-Mem	Th-Mem.cc.no_beta.txt	7.168e-17	Addison's disease	Orphanet_101960	5320	1223	4097
dmr1211893	rs111234557	chr19	19325420	0.4295	dmr1211893	2.34266e-05	GCST90054782				rs111234557	3	0.00448705	0.526005	Tc-Mem	Tc-Mem.cc.no_beta.txt	5.17349e-15	Nonalcoholic fatty liver disease	EFO_0003095	377998	4761	373227
dmr2241667	rs3131856	chr6	29639324	0.5	dmr2241667	2.45381e-06	GCST90011871				rs3131856	34	0.034866	0.525996	Tc-Mem	Tc-Mem.cc.no_beta.txt	4.379e-51	Addison's disease	Orphanet_101960	5320	1223	4097
dmr495011	rs480009	chr11	116841258	0.1085	dmr495011	5.64473e-06	GCST90278671	-15.7975	1	3.23899e-56	rs480009	60	0.02279	0.525918	Tc-Mem	Tc-Mem.cc.with_beta.txt		Triglyceride levels	EFO_0004530	204282	22567	469317
dmr1117267	rs915664	chr6	30826840	0.494	dmr1117267	1.4974e-06	GCST90011871				rs915664	188	0.10289	0.525828	Tc-Naive	Tc-Naive.cc.no_beta.txt	1.254e-18	Addison's disease	Orphanet_101960	5320	1223	4097
dmr1117349	rs9265977	chr6	31348182	0.5	dmr1117349	4.58325e-06	GCST90011871				rs9265977	231	0.105704	0.525479	Tc-Naive	Tc-Naive.cc.no_beta.txt	1.326e-92	Addison's disease	Orphanet_101960	5320	1223	4097
dmr945498	rs11929704	chr4	18040492	0.5	dmr945498	1.89234e-17	GCST90278664	-5.99993	1	1.97407e-09	rs11929704	14	0.0687584	0.524978	Th-Naive	Th-Naive.cc.with_beta.txt		Height	EFO_0004339	257671	1397	209321
dmr444271	rs10791822	chr11	65661235	0.5	dmr444271	0.000214979	GCST90044763				rs10791822	4	0.00255311	0.524964	Tc-Mem	Tc-Mem.cc.no_beta.txt	7.213e-13	Eczema	HP_0000964	400449	20016	380433
dmr248656	rs1263177	chr11	116819996	0.5	dmr248656	1.13758e-07	GCST90278671	-33.409	1	1.01308e-244	rs1263177	74	0.238397	0.524353	Th-Naive	Th-Naive.cc.with_beta.txt		Triglyceride levels	EFO_0004530	204282	22567	469317
dmr120576	rs11818885	chr10	6142269	0.318	dmr120576	7.23497e-06	GCST90044763				rs11818885	17	0.0174258	0.524265	Tc-Naive	Tc-Naive.cc.no_beta.txt	9.179e-10	Eczema	HP_0000964	400449	20016	380433
dmr1872216	rs78471813	chr4	17921045	0.5	dmr1872216	2.83689e-05	GCST90278664	-26.8147	1	2.17685e-158	rs78471813	14	0.0104736	0.524236	Tc-Mem	Tc-Mem.cc.with_beta.txt		Height	EFO_0004339	257671	1397	209321
dmr1119140	rs45506201	chr6	32840522	0.5	dmr1119140	1.18455e-06	GCST90011871				rs45506201	29	0.0338822	0.524201	Tc-Naive	Tc-Naive.cc.no_beta.txt	1.191e-69	Addison's disease	Orphanet_101960	5320	1223	4097
dmr2246036	rs3129716	chr6	32689659	0.5	dmr2246036	0.000292971	GCST90011871				rs3129716	30	0.00738874	0.524133	Tc-Mem	Tc-Mem.cc.no_beta.txt	7.546e-150	Addison's disease	Orphanet_101960	5320	1223	4097
dmr628034	rs34633566	chr19	45803461	0.4	dmr628034	1.50114e-05	GCST90128518				rs34633566	26	0.0364665	0.524067	Tc-Naive	Tc-Naive.cc.no_beta.txt	9.39051e-15	Gallstone disease	EFO_0004210	550437	43639	506798
dmr2246679	rs9277630	chr6	33114490	0.5	dmr2246679	5.08074e-05	GCST90011871				rs9277630	4	0.00401474	0.523576	Tc-Mem	Tc-Mem.cc.no_beta.txt	6.02e-09	Addison's disease	Orphanet_101960	5320	1223	4097
dmr2077181	rs2910878	chr5	42715397	0.5	dmr2077181	9.42115e-10	GCST90278664	-12.4876	1	8.72953e-36	rs2910878	106	0.0417214	0.523008	Tc-Mem	Tc-Mem.cc.with_beta.txt		Height	EFO_0004339	257671	1397	209321
dmr997153	rs2844699	chr6	30950623	0.4355	dmr997153	6.69462e-07	GCST90011871				rs2844699	189	0.222405	0.522284	Monocyte	Monocyte.cc.no_beta.txt	2.01e-27	Addison's disease	Orphanet_101960	5320	1223	4097
dmr282083	rs113334563	chr10	45625318	0.3235	dmr282083	0.00113644	GCST90128518				rs113334563	1	0	0.520996	Tc-Mem	Tc-Mem.cc.no_beta.txt	5.78989e-16	Gallstone disease	EFO_0004210	550437	43639	506798
dmr1079311	rs2243293	chr5	132684107	0.355	dmr1079311	0.000432119	GCST90044763				rs2243293	24	0.012576	0.520765	Th-Naive	Th-Naive.cc.no_beta.txt	6.689e-18	Eczema	HP_0000964	400449	20016	380433
dmr2244297	rs3130614	chr6	31508681	0.4995	dmr2244297	0.000110597	GCST90011871				rs3130614	63	0.0201253	0.520702	Tc-Mem	Tc-Mem.cc.no_beta.txt	1.124e-129	Addison's disease	Orphanet_101960	5320	1223	4097
dmr694305	rs9271662	chr6	32624851	0.498	dmr694305	1.22847e-06	GCST90011871				rs9271662	76	0.0539861	0.51972	NK-cell2	NK-cell2.cc.no_beta.txt	1.049e-09	Addison's disease	Orphanet_101960	5320	1223	4097
dmr2242940	rs1611721	chr6	29862432	0.5	dmr2242940	2.87308e-05	GCST90011871				rs1611721	144	0.0663382	0.519442	Tc-Mem	Tc-Mem.cc.no_beta.txt	3.147e-56	Addison's disease	Orphanet_101960	5320	1223	4097
dmr1303772	rs9309109	chr2	43857050	0.4995	dmr1303772	5.55332e-05	GCST90128518				rs9309109	8	0.00721491	0.519438	Tc-Mem	Tc-Mem.cc.no_beta.txt	1.11468e-95	Gallstone disease	EFO_0004210	550437	43639	506798
dmr1303837	rs61532586	chr2	43860501	0.5	dmr1303837	4.66838e-05	GCST90128518				rs61532586	52	0.0491556	0.51903	Tc-Mem	Tc-Mem.cc.no_beta.txt	2.33982e-11	Gallstone disease	EFO_0004210	550437	43639	506798
dmr1118185	rs62404560	chr6	32398119	0.4925	dmr1118185	3.70451e-06	GCST90011871				rs62404560	221	0.192891	0.518921	Tc-Naive	Tc-Naive.cc.no_beta.txt	1.908e-51	Addison's disease	Orphanet_101960	5320	1223	4097
dmr1118118	rs1062481	chr6	33069834	0.497	dmr1118118	1.33809e-07	GCST90011871				rs1062481	102	0.13323	0.518871	Tc-Naive	Tc-Naive.cc.no_beta.txt	1.14e-09	Addison's disease	Orphanet_101960	5320	1223	4097
dmr1003827	rs9262539	chr6	31022713	0.494	dmr1003827	4.38879e-06	GCST90011871				rs9262539	134	0.0614863	0.518792	Th-Mem	Th-Mem.cc.no_beta.txt	2.113e-09	Addison's disease	Orphanet_101960	5320	1223	4097
dmr1122479	rs3094550	chr6	29387032	0.5	dmr1122479	1.19494e-05	GCST90011871				rs3094550	62	0.0269164	0.518683	Th-Naive	Th-Naive.cc.no_beta.txt	9.043e-24	Addison's disease	Orphanet_101960	5320	1223	4097
dmr1990271	rs4696185	chr4	150524906	0.5	dmr1990271	0.000497632	GCST90128518				rs4696185	108	0.0321709	0.51855	Tc-Mem	Tc-Mem.cc.no_beta.txt	1.2017e-16	Gallstone disease	EFO_0004210	550437	43639	506798
dmr2561917	rs34288216	chr8	20074344	0.5	dmr2561917	3.31241e-05	GCST90278671	-14.204	1	8.65812e-46	rs34288216	9	0.00742081	0.518179	Tc-Mem	Tc-Mem.cc.with_beta.txt		Triglyceride levels	EFO_0004530	204282	22567	469317
dmr1644652	rs1474745	chr22	43953356	0.5	dmr1644652	0.000712329	GCST90054782				rs1474745	17	0.00486265	0.517914	Tc-Mem	Tc-Mem.cc.no_beta.txt	8.85222e-25	Nonalcoholic fatty liver disease	EFO_0003095	377998	4761	373227
dmr2246582	rs2179915	chr6	33097957	0.5	dmr2246582	0.000195933	GCST90011871				rs2179915	36	0.0216068	0.517843	Tc-Mem	Tc-Mem.cc.no_beta.txt	1.363e-62	Addison's disease	Orphanet_101960	5320	1223	4097
dmr494177	rs149301072	chr11	116879898	0.299	dmr494177	3.8205e-05	GCST90278671	-7.41916	1	1.17869e-13	rs149301072	26	0.0116681	0.517153	Tc-Mem	Tc-Mem.cc.with_beta.txt		Triglyceride levels	EFO_0004530	204282	22567	469317
dmr568457	rs973579	chr19	48738719	0.497	dmr568457	1.62954e-05	GCST90128518				rs973579	72	0.0897129	0.516586	Th-Mem	Th-Mem.cc.no_beta.txt	1.48975e-20	Gallstone disease	EFO_0004210	550437	43639	506798
dmr472376	rs193759	chr16	11186056	0.000499964	dmr472376	1.16442e-07	GCST90044763				rs193759	13	0.00662839	0.516368	Th-Naive	Th-Naive.cc.no_beta.txt	6.634e-11	Eczema	HP_0000964	400449	20016	380433
dmr230559	rs2226612	chr11	76570175	0.5	dmr230559	0.000269168	GCST90044763				rs2226612	23	0.0119469	0.516185	Th-Naive	Th-Naive.cc.no_beta.txt	3.031e-14	Eczema	HP_0000964	400449	20016	380433
dmr364863	rs4904820	chr14	91852591	0.00349998	dmr364863	2.48504e-11	GCST90278664	11.8598	1	1.91401e-32	rs4904820	36	0.0168384	0.516184	Th-Mem	Th-Mem.cc.with_beta.txt		Height	EFO_0004339	257671	1397	209321
dmr2239496	rs72842197	chr6	27099304	0.5	dmr2239496	0.000495559	GCST90011871				rs72842197	15	0.00783055	0.515587	Tc-Mem	Tc-Mem.cc.no_beta.txt	1.29e-34	Addison's disease	Orphanet_101960	5320	1223	4097
dmr1193443	rs4721976	chr7	2709515	0.000999987	dmr1193443	1.0305e-06	GCST90278664	6.04179	1	1.52413e-09	rs4721976	218	0.100139	0.515447	Th-Naive	Th-Naive.cc.with_beta.txt		Height	EFO_0004339	257671	1397	209321
dmr546647	rs3020607	chr17	63909376	0.498	dmr546647	1.15512e-10	GCST90278664	13.2229	1	6.46992e-40	rs3020607	283	0.269977	0.515273	Th-Naive	Th-Naive.cc.with_beta.txt		Height	EFO_0004339	257671	1397	209321
dmr2242792	rs9501130	chr6	31449679	0.00150001	dmr2242792	2.31495e-11	GCST90011871				rs9501130	89	0.014881	0.515248	Tc-Mem	Tc-Mem.cc.no_beta.txt	2.706e-13	Addison's disease	Orphanet_101960	5320	1223	4097
dmr1004348	rs2256594	chr6	32219095	0.5	dmr1004348	6.46374e-09	GCST90011871				rs2256594	118	0.332737	0.514613	Th-Mem	Th-Mem.cc.no_beta.txt	3.535e-31	Addison's disease	Orphanet_101960	5320	1223	4097
dmr1004415	rs3130564	chr6	31133897	0.5	dmr1004415	5.34039e-05	GCST90011871				rs3130564	76	0.0333704	0.514119	Th-Mem	Th-Mem.cc.no_beta.txt	3.696e-96	Addison's disease	Orphanet_101960	5320	1223	4097
dmr1002015	rs209182	chr6	28824561	0.5	dmr1002015	0.000106141	GCST90011871				rs209182	222	0.0697605	0.51405	Th-Mem	Th-Mem.cc.no_beta.txt	6.037e-15	Addison's disease	Orphanet_101960	5320	1223	4097
dmr404490	rs12591597	chr15	83847094	0.491	dmr404490	7.12103e-09	GCST90278664	-12.1122	1	9.09776e-34	rs12591597	9	0.00353817	0.513835	Th-Mem	Th-Mem.cc.with_beta.txt		Height	EFO_0004339	257671	1397	209321
dmr2243055	rs1052989	chr6	31178626	0.5	dmr2243055	3.99594e-05	GCST90011871				rs1052989	73	0.0367889	0.51375	Tc-Mem	Tc-Mem.cc.no_beta.txt	1.001e-15	Addison's disease	Orphanet_101960	5320	1223	4097
dmr1001329	rs13191776	chr6	25955513	0.4795	dmr1001329	5.46343e-05	GCST90011871				rs13191776	7	0.00444972	0.513656	Th-Mem	Th-Mem.cc.no_beta.txt	4.42e-27	Addison's disease	Orphanet_101960	5320	1223	4097
dmr1608023	rs1800520	chr21	44290023	0.499	dmr1608023	3.0987e-05	GCST90011871				rs1800520	4	0.0040733	0.513637	Tc-Mem	Tc-Mem.cc.no_beta.txt	1.463e-14	Addison's disease	Orphanet_101960	5320	1223	4097
dmr1117516	rs9283891	chr6	31420453	0.00400001	dmr1117516	7.75366e-09	GCST90011871				rs9283891	91	0.0202368	0.513603	Tc-Naive	Tc-Naive.cc.no_beta.txt	2.219e-16	Addison's disease	Orphanet_101960	5320	1223	4097
dmr248682	rs12718463	chr11	116835627	0.5	dmr248682	9.61141e-06	GCST90278671	-8.98249	1	2.64708e-19	rs12718463	43	0.0257429	0.512957	Th-Naive	Th-Naive.cc.with_beta.txt		Triglyceride levels	EFO_0004530	204282	22567	469317
dmr1125760	rs3210168	chr6	32661369	0.5	dmr1125760	0.000142348	GCST90011871				rs3210168	30	0.0103336	0.512766	Th-Naive	Th-Naive.cc.no_beta.txt	4.547e-16	Addison's disease	Orphanet_101960	5320	1223	4097
dmr995024	rs1813134	chr4	150310219	0.005	dmr995024	4.74124e-05	GCST90128518				rs1813134	19	0.0077613	0.512127	Tc-Naive	Tc-Naive.cc.no_beta.txt	6.82487e-19	Gallstone disease	EFO_0004210	550437	43639	506798
dmr1116183	rs2517713	chr6	29950322	0.0805	dmr1116183	1.43231e-08	GCST90011871				rs2517713	125	0.136607	0.512088	Tc-Naive	Tc-Naive.cc.no_beta.txt	7.127e-46	Addison's disease	Orphanet_101960	5320	1223	4097
dmr443365	rs10896045	chr11	65788053	0.4775	dmr443365	3.85564e-06	GCST90044763				rs10896045	14	0.0154792	0.512026	Tc-Mem	Tc-Mem.cc.no_beta.txt	5.783e-14	Eczema	HP_0000964	400449	20016	380433
dmr1124868	rs8192589	chr6	32219860	0.498	dmr1124868	2.81851e-05	GCST90011871				rs8192589	53	0.0240704	0.511755	Th-Naive	Th-Naive.cc.no_beta.txt	1.307e-118	Addison's disease	Orphanet_101960	5320	1223	4097
dmr1123457	rs9261461	chr6	30134173	0.5	dmr1123457	7.34316e-06	GCST90011871				rs9261461	155	0.17706	0.511747	Th-Naive	Th-Naive.cc.no_beta.txt	7.692e-11	Addison's disease	Orphanet_101960	5320	1223	4097
dmr616600	rs56408111	chr19	19682736	0.5	dmr616600	0.000667926	GCST90054782				rs56408111	3	0.000975905	0.51158	Th-Naive	Th-Naive.cc.no_beta.txt	1.84925e-14	Nonalcoholic fatty liver disease	EFO_0003095	377998	4761	373227
dmr1295929	rs10113830	chr8	58635245	0.5	dmr1295929	2.70513e-07	GCST90128518				rs10113830	49	0.146067	0.511538	Tc-Naive	Tc-Naive.cc.no_beta.txt	6.19548e-12	Gallstone disease	EFO_0004210	550437	43639	506798
dmr1004104	rs4394274	chr6	31350387	0.4995	dmr1004104	4.01478e-06	GCST90011871				rs4394274	223	0.0766264	0.511493	Th-Mem	Th-Mem.cc.no_beta.txt	9.22e-36	Addison's disease	Orphanet_101960	5320	1223	4097
dmr847270	rs5856451	chr4	18082664	0.499	dmr847270	2.07601e-05	GCST90278664	6.24991	1	4.1068e-10	rs5856451	35	0.0384686	0.511271	Th-Mem	Th-Mem.cc.with_beta.txt		Height	EFO_0004339	257671	1397	209321
dmr307912	rs4764692	chr12	102235026	0.5	dmr307912	1.99606e-06	GCST90278664	-12.7904	1	1.85426e-37	rs4764692	142	0.176337	0.511043	Th-Naive	Th-Naive.cc.with_beta.txt		Height	EFO_0004339	257671	1397	209321
dmr1126132	rs13203715	chr6	33020811	0.5	dmr1126132	2.91915e-07	GCST90011871				rs13203715	24	0.0783693	0.510776	Th-Naive	Th-Naive.cc.no_beta.txt	4.132e-09	Addison's disease	Orphanet_101960	5320	1223	4097
dmr409412	rs2073079	chr22	43989714	0.5	dmr409412	0.000133872	GCST90054782				rs2073079	9	0.00460733	0.510547	B-Mem	B-Mem.cc.no_beta.txt	2.41159e-17	Nonalcoholic fatty liver disease	EFO_0003095	377998	4761	373227
dmr1123593	rs3132645	chr6	30441472	0.5	dmr1123593	1.20814e-07	GCST90011871				rs3132645	170	0.19999	0.510472	Th-Naive	Th-Naive.cc.no_beta.txt	1.085e-41	Addison's disease	Orphanet_101960	5320	1223	4097
dmr1240457	rs8100587	chr19	45709667	0.4965	dmr1240457	0.000302748	GCST90128518				rs8100587	6	0.00417597	0.510447	Tc-Mem	Tc-Mem.cc.no_beta.txt	4.54606e-12	Gallstone disease	EFO_0004210	550437	43639	506798
dmr2241850	rs3095338	chr6	30763624	0.5	dmr2241850	7.67903e-05	GCST90011871				rs3095338	17	0.0100675	0.510374	Tc-Mem	Tc-Mem.cc.no_beta.txt	5.145e-83	Addison's disease	Orphanet_101960	5320	1223	4097
dmr1644616	rs6006473	chr22	43997195	0.5	dmr1644616	4.93547e-05	GCST90054782				rs6006473	13	0.012631	0.509962	Tc-Mem	Tc-Mem.cc.no_beta.txt	3.00478e-24	Nonalcoholic fatty liver disease	EFO_0003095	377998	4761	373227
dmr1966372	rs13143866	chr4	122619603	0.4955	dmr1966372	0.0010421	GCST90044763				rs13143866	2	0.000535036	0.509557	Tc-Mem	Tc-Mem.cc.no_beta.txt	5.294e-09	Eczema	HP_0000964	400449	20016	380433
dmr820225	rs8005894	chr14	91850411	0.498	dmr820225	4.89857e-10	GCST90278664	11.4629	1	2.02642e-30	rs8005894	36	0.0161653	0.509487	Tc-Mem	Tc-Mem.cc.with_beta.txt		Height	EFO_0004339	257671	1397	209321
dmr2245910	rs2395359	chr6	33133947	0.00399995	dmr2245910	9.88084e-06	GCST90011871				rs2395359	24	0.00194158	0.509412	Tc-Mem	Tc-Mem.cc.no_beta.txt	5.712e-23	Addison's disease	Orphanet_101960	5320	1223	4097
dmr173179	rs10840371	chr11	2109224	0.5	dmr173179	5.41799e-13	GCST90278664	11.3105	1	1.16468e-29	rs10840371	64	0.0435121	0.50902	Th-Mem	Th-Mem.cc.with_beta.txt		Height	EFO_0004339	257671	1397	209321
dmr1002718	rs2256922	chr6	29973037	0.499	dmr1002718	6.86448e-05	GCST90011871				rs2256922	53	0.0185946	0.508916	Th-Mem	Th-Mem.cc.no_beta.txt	4.482e-25	Addison's disease	Orphanet_101960	5320	1223	4097
dmr1004678	rs2253491	chr6	31281440	0.499	dmr1004678	8.73622e-06	GCST90011871				rs2253491	181	0.0596401	0.508364	Th-Mem	Th-Mem.cc.no_beta.txt	1.174e-54	Addison's disease	Orphanet_101960	5320	1223	4097
dmr770676	rs6058311	chr20	35733973	0.5	dmr770676	7.60538e-16	GCST90278664	9.24171	1	2.4259e-20	rs6058311	286	0.180817	0.507755	Tc-Naive	Tc-Naive.cc.with_beta.txt		Height	EFO_0004339	257671	1397	209321
dmr1124071	rs17207671	chr6	31852839	0.4925	dmr1124071	0.000258604	GCST90011871				rs17207671	69	0.0189056	0.506979	Th-Naive	Th-Naive.cc.no_beta.txt	1.823e-23	Addison's disease	Orphanet_101960	5320	1223	4097
dmr1216301	rs12673180	chr7	46064032	0.5	dmr1216301	5.34389e-19	GCST90278664	-11.2353	1	2.73544e-29	rs12673180	13	0.00463513	0.506928	Th-Naive	Th-Naive.cc.with_beta.txt		Height	EFO_0004339	257671	1397	209321
dmr1003513	rs9348861	chr6	31284945	0.4875	dmr1003513	6.48031e-07	GCST90011871				rs9348861	54	0.120196	0.506527	Th-Mem	Th-Mem.cc.no_beta.txt	5.731e-21	Addison's disease	Orphanet_101960	5320	1223	4097
dmr2237923	rs9461218	chr6	25818527	0.5	dmr2237923	0.0016793	GCST90011871				rs9461218	1	0	0.506082	Tc-Mem	Tc-Mem.cc.no_beta.txt	1.091e-11	Addison's disease	Orphanet_101960	5320	1223	4097
dmr628091	rs7253302	chr19	45811636	0.498	dmr628091	0.000163984	GCST90128518				rs7253302	15	0.00915405	0.506066	Tc-Naive	Tc-Naive.cc.no_beta.txt	8.9635e-14	Gallstone disease	EFO_0004210	550437	43639	506798
dmr1065202	rs4721980	chr7	2710600	0.033	dmr1065202	4.43742e-06	GCST90278664	6.97946	1	2.96323e-12	rs4721980	110	0.0564085	0.505818	Th-Mem	Th-Mem.cc.with_beta.txt		Height	EFO_0004339	257671	1397	209321
dmr248015	rs79886324	chr11	116714728	0.5	dmr248015	6.58691e-06	GCST90278671	-15.9726	1	1.98455e-57	rs79886324	25	0.00664101	0.505662	Th-Naive	Th-Naive.cc.with_beta.txt		Triglyceride levels	EFO_0004530	204282	22567	469317
dmr2242678	rs2904597	chr6	31493355	0.00150001	dmr2242678	1.56966e-05	GCST90011871				rs2904597	133	0.0398061	0.504667	Tc-Mem	Tc-Mem.cc.no_beta.txt	5.626e-15	Addison's disease	Orphanet_101960	5320	1223	4097
dmr829995	rs2030516	chr3	188383951	0.000999987	dmr829995	2.58169e-05	GCST90011871				rs2030516	9	0.00315918	0.504351	Th-Mem	Th-Mem.cc.no_beta.txt	2.606e-09	Addison's disease	Orphanet_101960	5320	1223	4097
dmr406956	rs58339937	chr14	92040239	0.5	dmr406956	8.59963e-05	GCST90278664	-20.0348	1	2.74037e-89	rs58339937	213	0.0821726	0.504202	Tc-Naive	Tc-Naive.cc.with_beta.txt		Height	EFO_0004339	257671	1397	209321
dmr2244841	rs3134798	chr6	32216928	0.5	dmr2244841	0.000134321	GCST90011871				rs3134798	96	0.0244389	0.504196	Tc-Mem	Tc-Mem.cc.no_beta.txt	9.503e-10	Addison's disease	Orphanet_101960	5320	1223	4097
dmr1001242	rs9379875	chr6	26444504	0.5	dmr1001242	0.000338559	GCST90011871				rs9379875	16	0.00665081	0.503979	Th-Mem	Th-Mem.cc.no_beta.txt	3.577e-37	Addison's disease	Orphanet_101960	5320	1223	4097
dmr1124688	rs1075496	chr6	30690462	0.5	dmr1124688	4.58154e-05	GCST90011871				rs1075496	39	0.00938721	0.503688	Th-Naive	Th-Naive.cc.no_beta.txt	8.772e-17	Addison's disease	Orphanet_101960	5320	1223	4097
dmr494969	rs1263164	chr11	116804575	0.488	dmr494969	2.45844e-05	GCST90278671	-19.8862	1	5.35587e-88	rs1263164	19	0.00733019	0.503146	Tc-Mem	Tc-Mem.cc.with_beta.txt		Triglyceride levels	EFO_0004530	204282	22567	469317
dmr1116794	rs3131057	chr6	30794316	0.5	dmr1116794	5.05405e-06	GCST90011871				rs3131057	62	0.0443228	0.503141	Tc-Naive	Tc-Naive.cc.no_beta.txt	1.506e-18	Addison's disease	Orphanet_101960	5320	1223	4097
dmr1118017	rs3021302	chr6	32655373	0.4805	dmr1118017	7.64676e-06	GCST90011871				rs3021302	127	0.0754322	0.503139	Tc-Naive	Tc-Naive.cc.no_beta.txt	2.232e-134	Addison's disease	Orphanet_101960	5320	1223	4097
dmr495034	rs77366224	chr11	117093349	0.5	dmr495034	4.98123e-13	GCST90278671	-8.0506	1	8.23925e-16	rs77366224	41	0.234259	0.50296	Tc-Mem	Tc-Mem.cc.with_beta.txt		Triglyceride levels	EFO_0004530	204282	22567	469317
dmr1116466	rs2523740	chr6	30256585	0.0025	dmr1116466	2.82837e-05	GCST90011871				rs2523740	27	0.0124377	0.502805	Tc-Naive	Tc-Naive.cc.no_beta.txt	5.02e-15	Addison's disease	Orphanet_101960	5320	1223	4097
dmr1006217	rs9461964	chr6	34218187	0.486	dmr1006217	5.25698e-06	GCST90278664	7.38344	1	1.54247e-13	rs9461964	11	0.01293	0.502358	Th-Mem	Th-Mem.cc.with_beta.txt		Height	EFO_0004339	257671	1397	209321
dmr2247184	rs114818703	chr6	33681904	0.498	dmr2247184	3.92208e-05	GCST90011871				rs114818703	4	0.00697644	0.502243	Tc-Mem	Tc-Mem.cc.no_beta.txt	5.698e-11	Addison's disease	Orphanet_101960	5320	1223	4097
dmr658501	rs9380260	chr6	31507878	0.5	dmr658501	4.54668e-08	GCST90011871				rs9380260	150	0.266623	0.500824	B-Naive	B-Naive.cc.no_beta.txt	1.601e-16	Addison's disease	Orphanet_101960	5320	1223	4097
dmr1004821	rs3135366	chr6	32420932	0.5	dmr1004821	8.11117e-07	GCST90011871				rs3135366	136	0.110864	0.500642	Th-Mem	Th-Mem.cc.no_beta.txt	2.7e-78	Addison's disease	Orphanet_101960	5320	1223	4097
dmr998791	rs2239701	chr6	32837272	0.494	dmr998791	0.000266269	GCST90011871				rs2239701	111	0.0345955	0.500548	Monocyte	Monocyte.cc.no_beta.txt	2.23e-51	Addison's disease	Orphanet_101960	5320	1223	4097
dmr60859	rs2146115	chr1	152471019	0.5	dmr60859	0.000249327	GCST90044763				rs2146115	19	0.00956006	0.500057	Th-Mem	Th-Mem.cc.no_beta.txt	1.959e-12	Eczema	HP_0000964	400449	20016	380433
dmr1186070	rs757790	chr7	2809193	0.5	dmr1186070	2.59811e-08	GCST90278664	-12.6459	1	1.17804e-36	rs757790	108	0.112622	0.500009	Tc-Naive	Tc-Naive.cc.with_beta.txt		Height	EFO_0004339	257671	1397	209321
dmr443367	rs9666878	chr11	65708345	0.5	dmr443367	2.34846e-05	GCST90044763				rs9666878	52	0.0346257	0.499866	Tc-Mem	Tc-Mem.cc.no_beta.txt	2.26e-14	Eczema	HP_0000964	400449	20016	380433
dmr1003112	rs7774576	chr6	29646850	0.5	dmr1003112	0.000170879	GCST90011871				rs7774576	104	0.0258154	0.499772	Th-Mem	Th-Mem.cc.no_beta.txt	5.614e-11	Addison's disease	Orphanet_101960	5320	1223	4097
dmr495819	rs1240769	chr11	116646874	0.4735	dmr495819	0.000150556	GCST90278671	11.9096	1	1.05515e-32	rs1240769	13	0.0059057	0.499419	Tc-Mem	Tc-Mem.cc.with_beta.txt		Triglyceride levels	EFO_0004530	204282	22567	469317
dmr1122952	rs2844806	chr6	29965662	0.5	dmr1122952	7.76331e-07	GCST90011871				rs2844806	140	0.0902202	0.499112	Th-Naive	Th-Naive.cc.no_beta.txt	1.749e-09	Addison's disease	Orphanet_101960	5320	1223	4097
dmr1193452	rs4721976	chr7	2709515	0.000999987	dmr1193452	1.37898e-06	GCST90278664	6.04179	1	1.52413e-09	rs4721976	174	0.0917222	0.498844	Th-Naive	Th-Naive.cc.with_beta.txt		Height	EFO_0004339	257671	1397	209321
dmr364860	rs4904820	chr14	91852591	0.00349998	dmr364860	9.66533e-12	GCST90278664	11.8598	1	1.91401e-32	rs4904820	39	0.016722	0.498667	Th-Mem	Th-Mem.cc.with_beta.txt		Height	EFO_0004339	257671	1397	209321
dmr2243535	rs2853931	chr6	31287230	0.5	dmr2243535	0.000747044	GCST90011871				rs2853931	38	0.0135152	0.498583	Tc-Mem	Tc-Mem.cc.no_beta.txt	5.945e-62	Addison's disease	Orphanet_101960	5320	1223	4097
dmr193023	rs7117738	chr11	2121068	0.5	dmr193023	8.01837e-13	GCST90278664	11.409	1	3.7691e-30	rs7117738	62	0.0446211	0.497781	Th-Naive	Th-Naive.cc.with_beta.txt		Height	EFO_0004339	257671	1397	209321
dmr133241	rs4845777	chr1	152477763	0.5	dmr133241	0.000436931	GCST90044763				rs4845777	16	0.00817	0.497278	Tc-Mem	Tc-Mem.cc.no_beta.txt	3.618e-21	Eczema	HP_0000964	400449	20016	380433
dmr21711	rs12143126	chr1	17030871	0.4955	dmr21711	8.78239e-09	GCST90278664	12.2367	1	1.9802e-34	rs12143126	166	0.0742211	0.497156	Tc-Mem	Tc-Mem.cc.with_beta.txt		Height	EFO_0004339	257671	1397	209321
dmr1027816	rs766153	chr6	90195328	0.5	dmr1027816	1.80706e-10	GCST90011871				rs766153	99	0.483816	0.496791	Th-Mem	Th-Mem.cc.no_beta.txt	3.529e-22	Addison's disease	Orphanet_101960	5320	1223	4097
dmr1534578	rs6060451	chr20	35530063	0.397	dmr1534578	5.45191e-05	GCST90278664	9.67928	1	3.69311e-22	rs6060451	93	0.051199	0.496741	Tc-Mem	Tc-Mem.cc.with_beta.txt		Height	EFO_0004339	257671	1397	209321
dmr1222943	rs56247481	chr7	73919624	0.5	dmr1222943	7.97003e-10	GCST90278664	-11.235	1	2.74555e-29	rs56247481	21	0.00974297	0.49667	Tc-Naive	Tc-Naive.cc.with_beta.txt		Height	EFO_0004339	257671	1397	209321
dmr1186102	rs4721976	chr7	2709515	0.000999987	dmr1186102	1.21447e-07	GCST90278664	6.04179	1	1.52413e-09	rs4721976	185	0.0924917	0.496571	Tc-Naive	Tc-Naive.cc.with_beta.txt		Height	EFO_0004339	257671	1397	209321
dmr1001675	rs7744605	chr6	27328585	0.000499964	dmr1001675	7.40177e-05	GCST90011871				rs7744605	19	0.00610558	0.496536	Th-Mem	Th-Mem.cc.no_beta.txt	9.565e-13	Addison's disease	Orphanet_101960	5320	1223	4097
dmr1186006	rs1184662	chr7	2718524	0.4995	dmr1186006	9.61453e-07	GCST90278664	-14.1151	1	3.06422e-45	rs1184662	187	0.085694	0.496308	Tc-Naive	Tc-Naive.cc.with_beta.txt		Height	EFO_0004339	257671	1397	209321
dmr364862	rs4904820	chr14	91852591	0.00349998	dmr364862	1.92067e-09	GCST90278664	11.8598	1	1.91401e-32	rs4904820	38	0.0167062	0.496239	Th-Mem	Th-Mem.cc.with_beta.txt		Height	EFO_0004339	257671	1397	209321
dmr1123356	rs6904455	chr6	30087600	0.5	dmr1123356	0.000105069	GCST90011871				rs6904455	146	0.0485556	0.496192	Th-Naive	Th-Naive.cc.no_beta.txt	1.474e-11	Addison's disease	Orphanet_101960	5320	1223	4097
dmr442381	rs7930301	chr11	65707085	0.499	dmr442381	0.000211278	GCST90044763				rs7930301	20	0.00684788	0.496051	Tc-Mem	Tc-Mem.cc.no_beta.txt	3.542e-14	Eczema	HP_0000964	400449	20016	380433
dmr921070	rs6790260	chr3	188399291	0.307	dmr921070	0.000158074	GCST90011871				rs6790260	20	0.00942478	0.49556	Tc-Naive	Tc-Naive.cc.no_beta.txt	5.136e-09	Addison's disease	Orphanet_101960	5320	1223	4097
dmr2237766	rs3823158	chr6	26463043	0.5	dmr2237766	9.27291e-05	GCST90011871				rs3823158	16	0.00680566	0.495448	Tc-Mem	Tc-Mem.cc.no_beta.txt	9.54e-52	Addison's disease	Orphanet_101960	5320	1223	4097
dmr443420	rs575631	chr11	65804053	0.132	dmr443420	2.75153e-05	GCST90044763				rs575631	12	0.0049806	0.49531	Tc-Mem	Tc-Mem.cc.no_beta.txt	7.351e-10	Eczema	HP_0000964	400449	20016	380433
dmr2153446	rs17166215	chr5	132715000	0.5	dmr2153446	0.000331877	GCST90044763				rs17166215	6	0.00200691	0.495153	Tc-Mem	Tc-Mem.cc.no_beta.txt	1.233e-10	Eczema	HP_0000964	400449	20016	380433
dmr637381	rs2243616	chr12	120968567	0.4995	dmr637381	4.44715e-05	GCST90128518				rs2243616	22	0.0207174	0.494993	Tc-Mem	Tc-Mem.cc.no_beta.txt	2.24368e-15	Gallstone disease	EFO_0004210	550437	43639	506798
dmr940370	rs8063318	chr16	11162735	0.0775	dmr940370	1.46672e-14	GCST90044763				rs8063318	13	0.482519	0.494586	Tc-Mem	Tc-Mem.cc.no_beta.txt	4.302e-12	Eczema	HP_0000964	400449	20016	380433
dmr1124295	rs12213415	chr6	31783811	0.468	dmr1124295	4.14468e-06	GCST90011871				rs12213415	43	0.049128	0.494355	Th-Naive	Th-Naive.cc.no_beta.txt	1.339e-57	Addison's disease	Orphanet_101960	5320	1223	4097
dmr1125247	rs62404560	chr6	32398119	0.4925	dmr1125247	1.05169e-06	GCST90011871				rs62404560	320	0.293757	0.494215	Th-Naive	Th-Naive.cc.no_beta.txt	1.908e-51	Addison's disease	Orphanet_101960	5320	1223	4097
dmr1144577	rs2325258	chr6	90114418	0.488	dmr1144577	5.46071e-06	GCST90011871				rs2325258	92	0.0599123	0.494128	Tc-Naive	Tc-Naive.cc.no_beta.txt	9.641e-24	Addison's disease	Orphanet_101960	5320	1223	4097
dmr142564	rs112866833	chr10	45704607	0.5	dmr142564	4.62083e-06	GCST90128518				rs112866833	75	0.057502	0.493851	Tc-Naive	Tc-Naive.cc.no_beta.txt	1.13131e-21	Gallstone disease	EFO_0004210	550437	43639	506798
dmr191608	rs6578986	chr11	2116922	0.5	dmr191608	5.12943e-09	GCST90278664	11.2676	1	1.89637e-29	rs6578986	57	0.0347067	0.493793	Tc-Naive	Tc-Naive.cc.with_beta.txt		Height	EFO_0004339	257671	1397	209321
dmr1116957	rs1264324	chr6	30887434	0.33	dmr1116957	0.000101532	GCST90011871				rs1264324	63	0.0188077	0.493649	Tc-Naive	Tc-Naive.cc.no_beta.txt	1.086e-99	Addison's disease	Orphanet_101960	5320	1223	4097
dmr633933	rs281379	chr19	48711017	0.5	dmr633933	0.000117975	GCST90128518				rs281379	56	0.033673	0.493149	Th-Naive	Th-Naive.cc.no_beta.txt	2.38379e-27	Gallstone disease	EFO_0004210	550437	43639	506798
dmr631047	rs111606839	chr19	44940660	0.498	dmr631047	9.27578e-08	GCST90278665	-6.9554	1	3.51551e-12	rs111606839	96	0.171922	0.49292	Th-Naive	Th-Naive.cc.with_beta.txt		Low density lipoprotein cholesterol levels	EFO_0004611	165481	574	111704
dmr1356799	rs11903946	chr2	102388870	0.5	dmr1356799	2.74743e-08	GCST90044763				rs11903946	76	0.381008	0.492298	Tc-Mem	Tc-Mem.cc.no_beta.txt	5.257e-13	Eczema	HP_0000964	400449	20016	380433
dmr1124894	rs2844572	chr6	31367798	0.4635	dmr1124894	9.10856e-06	GCST90011871				rs2844572	86	0.0604999	0.492293	Th-Naive	Th-Naive.cc.no_beta.txt	1.39e-64	Addison's disease	Orphanet_101960	5320	1223	4097
dmr1124599	rs9283891	chr6	31420453	0.00400001	dmr1124599	1.18639e-05	GCST90011871				rs9283891	100	0.0171852	0.491669	Th-Naive	Th-Naive.cc.no_beta.txt	2.219e-16	Addison's disease	Orphanet_101960	5320	1223	4097
dmr409184	rs8011404	chr14	91851213	0.5	dmr409184	4.54678e-09	GCST90278664	11.3676	1	6.06062e-30	rs8011404	37	0.0163258	0.491188	Th-Naive	Th-Naive.cc.with_beta.txt		Height	EFO_0004339	257671	1397	209321
dmr1116353	rs2524179	chr6	30458375	0.00150001	dmr1116353	5.95161e-05	GCST90011871				rs2524179	35	0.00627186	0.490931	Tc-Naive	Tc-Naive.cc.no_beta.txt	3.919e-18	Addison's disease	Orphanet_101960	5320	1223	4097
dmr1323752	rs56116731	chr8	125480684	0.4995	dmr1323752	8.70781e-14	GCST90054782				rs56116731	46	0.509115	0.490586	Tc-Naive	Tc-Naive.cc.no_beta.txt	2.07308e-09	Nonalcoholic fatty liver disease	EFO_0003095	377998	4761	373227
dmr2244044	rs2507962	chr6	31490706	0.00150001	dmr2244044	1.24316e-06	GCST90011871				rs2507962	115	0.0202486	0.490406	Tc-Mem	Tc-Mem.cc.no_beta.txt	1.826e-11	Addison's disease	Orphanet_101960	5320	1223	4097
dmr894853	rs60385274	chr15	75623324	0.499	dmr894853	4.9695e-08	GCST90278664	7.93899	1	2.0384e-15	rs60385274	83	0.0323996	0.490026	Tc-Mem	Tc-Mem.cc.with_beta.txt		Height	EFO_0004339	257671	1397	209321
dmr895501	rs13125688	chr4	150189280	0.00150001	dmr895501	1.65141e-05	GCST90128518				rs13125688	20	0.00619673	0.489879	Th-Mem	Th-Mem.cc.no_beta.txt	2.31605e-11	Gallstone disease	EFO_0004210	550437	43639	506798
dmr1536430	rs6130283	chr20	36992190	0.5	dmr1536430	1.07786e-09	GCST90278664	-11.7239	1	9.61395e-32	rs6130283	116	0.0420459	0.489867	Tc-Mem	Tc-Mem.cc.with_beta.txt		Height	EFO_0004339	257671	1397	209321
dmr573718	rs7133285	chr12	56305645	0.4785	dmr573718	0.000633661	GCST90278664	-33.7804	1	3.82036e-250	rs7133285	7	0.0019667	0.489762	Tc-Mem	Tc-Mem.cc.with_beta.txt		Height	EFO_0004339	257671	1397	209321
dmr616122	rs75111375	chr12	102130278	0.5	dmr616122	1.84764e-07	GCST90278664	-12.7768	1	2.21099e-37	rs75111375	156	0.284669	0.489725	Tc-Mem	Tc-Mem.cc.with_beta.txt		Height	EFO_0004339	257671	1397	209321
dmr2239953	rs6932590	chr6	27281152	0.5	dmr2239953	1.6789e-06	GCST90011871				rs6932590	107	0.0860033	0.489568	Tc-Mem	Tc-Mem.cc.no_beta.txt	8.967e-25	Addison's disease	Orphanet_101960	5320	1223	4097
dmr364865	rs8011404	chr14	91851213	0.5	dmr364865	5.85779e-09	GCST90278664	11.3676	1	6.06062e-30	rs8011404	36	0.0154715	0.489462	Th-Mem	Th-Mem.cc.with_beta.txt		Height	EFO_0004339	257671	1397	209321
dmr1005242	rs3763349	chr6	32840455	0.5	dmr1005242	3.69323e-05	GCST90011871				rs3763349	31	0.0124709	0.489216	Th-Mem	Th-Mem.cc.no_beta.txt	1.436e-29	Addison's disease	Orphanet_101960	5320	1223	4097
dmr776063	rs1744767	chr20	37138813	0.5	dmr776063	5.8693e-12	GCST90278664	11.325	1	9.86919e-30	rs1744767	97	0.0397661	0.489211	Th-Naive	Th-Naive.cc.with_beta.txt		Height	EFO_0004339	257671	1397	209321
dmr1570916	rs11696871	chr20	63756064	0.5	dmr1570916	0.00102309	GCST90044763				rs11696871	5	0.00157414	0.489129	Tc-Mem	Tc-Mem.cc.no_beta.txt	4.059e-14	Eczema	HP_0000964	400449	20016	380433
dmr776022	rs6103326	chr20	37031895	0.5	dmr776022	1.93165e-09	GCST90278664	-8.41988	1	3.76858e-17	rs6103326	111	0.0398501	0.489043	Th-Naive	Th-Naive.cc.with_beta.txt		Height	EFO_0004339	257671	1397	209321
dmr1122771	rs1002187	chr6	29507690	0.5	dmr1122771	2.17408e-05	GCST90011871				rs1002187	89	0.07776	0.488481	Th-Naive	Th-Naive.cc.no_beta.txt	5.017e-14	Addison's disease	Orphanet_101960	5320	1223	4097
dmr616036	rs73382836	chr12	102018859	0.5	dmr616036	0.000160794	GCST90278664	-22.213	1	2.57439e-109	rs73382836	25	0.010377	0.488438	Tc-Mem	Tc-Mem.cc.with_beta.txt		Height	EFO_0004339	257671	1397	209321
dmr2242294	rs9262141	chr6	30676360	0.4995	dmr2242294	8.60458e-05	GCST90011871				rs9262141	56	0.0247234	0.488419	Tc-Mem	Tc-Mem.cc.no_beta.txt	9.247e-95	Addison's disease	Orphanet_101960	5320	1223	4097
dmr1212824	rs17216693	chr19	19555765	0.185	dmr1212824	2.87369e-05	GCST90054782				rs17216693	24	0.0142741	0.488295	Tc-Mem	Tc-Mem.cc.no_beta.txt	8.31382e-12	Nonalcoholic fatty liver disease	EFO_0003095	377998	4761	373227
dmr546518	rs71377703	chr17	63687755	0.4935	dmr546518	1.65046e-08	GCST90278664	13.5814	1	5.16392e-42	rs71377703	9	0.0211791	0.487912	Th-Naive	Th-Naive.cc.with_beta.txt		Height	EFO_0004339	257671	1397	209321
dmr654445	rs6719175	chr2	27636484	0.491	dmr654445	2.46548e-06	GCST90128518				rs6719175	11	0.0186962	0.487783	Tc-Naive	Tc-Naive.cc.no_beta.txt	5.46973e-11	Gallstone disease	EFO_0004210	550437	43639	506798
dmr1123519	rs2516708	chr6	30260944	0.0025	dmr1123519	8.66204e-05	GCST90011871				rs2516708	21	0.00374975	0.487719	Th-Naive	Th-Naive.cc.no_beta.txt	1.092e-23	Addison's disease	Orphanet_101960	5320	1223	4097
dmr445908	rs8026113	chr15	75644357	0.499	dmr445908	3.66323e-08	GCST90278664	12.7892	1	1.88383e-37	rs8026113	82	0.0280839	0.487653	Tc-Naive	Tc-Naive.cc.with_beta.txt		Height	EFO_0004339	257671	1397	209321
dmr2241010	rs3094173	chr6	29855178	0.4665	dmr2241010	0.000123654	GCST90011871				rs3094173	35	0.0147761	0.487421	Tc-Mem	Tc-Mem.cc.no_beta.txt	3.731e-32	Addison's disease	Orphanet_101960	5320	1223	4097
dmr2243643	rs2246954	chr6	31297485	0.5	dmr2243643	5.30563e-06	GCST90011871				rs2246954	185	0.128582	0.487143	Tc-Mem	Tc-Mem.cc.no_beta.txt	1.722e-55	Addison's disease	Orphanet_101960	5320	1223	4097
dmr776050	rs1744767	chr20	37138813	0.5	dmr776050	1.36108e-10	GCST90278664	11.325	1	9.86919e-30	rs1744767	76	0.0302362	0.486914	Th-Naive	Th-Naive.cc.with_beta.txt		Height	EFO_0004339	257671	1397	209321
dmr2239436	rs13208916	chr6	26601712	0.4995	dmr2239436	0.00176411	GCST90011871				rs13208916	4	0.00146078	0.486502	Tc-Mem	Tc-Mem.cc.no_beta.txt	5.04e-50	Addison's disease	Orphanet_101960	5320	1223	4097
dmr2246772	rs114818703	chr6	33681904	0.498	dmr2246772	0.000152618	GCST90011871				rs114818703	4	0.00353704	0.486359	Tc-Mem	Tc-Mem.cc.no_beta.txt	5.698e-11	Addison's disease	Orphanet_101960	5320	1223	4097
dmr1193356	rs1184662	chr7	2718524	0.4995	dmr1193356	3.07777e-08	GCST90278664	-14.1151	1	3.06422e-45	rs1184662	164	0.103214	0.485682	Th-Naive	Th-Naive.cc.with_beta.txt		Height	EFO_0004339	257671	1397	209321
dmr1966396	rs13101493	chr4	122525559	0.5	dmr1966396	0.000336379	GCST90044763				rs13101493	5	0.00206657	0.485573	Tc-Mem	Tc-Mem.cc.no_beta.txt	2.118e-09	Eczema	HP_0000964	400449	20016	380433
dmr1004333	rs28366182	chr6	32347709	0.5	dmr1004333	0.00012665	GCST90011871				rs28366182	37	0.0140559	0.485244	Th-Mem	Th-Mem.cc.no_beta.txt	7.576e-11	Addison's disease	Orphanet_101960	5320	1223	4097
dmr472550	rs35300161	chr16	11105075	0.5	dmr472550	2.40082e-10	GCST90044763				rs35300161	48	0.450584	0.485194	Th-Naive	Th-Naive.cc.no_beta.txt	1.307e-10	Eczema	HP_0000964	400449	20016	380433
dmr2239010	rs9357028	chr6	26999445	0.000499964	dmr2239010	0.000138026	GCST90011871				rs9357028	22	0.00536688	0.485193	Tc-Mem	Tc-Mem.cc.no_beta.txt	4.931e-24	Addison's disease	Orphanet_101960	5320	1223	4097
dmr1535152	rs35940074	chr20	35787882	0.494	dmr1535152	2.79034e-09	GCST90278664	-8.2348	1	1.79855e-16	rs35940074	27	0.0221083	0.484812	Tc-Mem	Tc-Mem.cc.with_beta.txt		Height	EFO_0004339	257671	1397	209321
dmr694610	rs11473374	chr20	37018856	0.5	dmr694610	1.21137e-09	GCST90278664	-8.30889	1	9.66005e-17	rs11473374	120	0.0444423	0.484322	Th-Mem	Th-Mem.cc.with_beta.txt		Height	EFO_0004339	257671	1397	209321
dmr771342	rs6130283	chr20	36992190	0.5	dmr771342	1.66768e-09	GCST90278664	-11.7239	1	9.61395e-32	rs6130283	111	0.040869	0.484003	Tc-Naive	Tc-Naive.cc.with_beta.txt		Height	EFO_0004339	257671	1397	209321
dmr2238041	rs36012762	chr6	25980295	0.5	dmr2238041	6.1488e-06	GCST90011871				rs36012762	16	0.0156193	0.483242	Tc-Mem	Tc-Mem.cc.no_beta.txt	1.056e-30	Addison's disease	Orphanet_101960	5320	1223	4097
dmr2239556	rs35480587	chr6	28586002	0.5	dmr2239556	0.000150596	GCST90011871				rs35480587	28	0.0143284	0.483121	Tc-Mem	Tc-Mem.cc.no_beta.txt	1.087e-13	Addison's disease	Orphanet_101960	5320	1223	4097
dmr2246502	rs73415213	chr6	33056934	0.34	dmr2246502	0.000492543	GCST90011871				rs73415213	46	0.0101394	0.483017	Tc-Mem	Tc-Mem.cc.no_beta.txt	2.852e-39	Addison's disease	Orphanet_101960	5320	1223	4097
dmr1003689	rs11753482	chr6	30962121	0.4975	dmr1003689	7.40735e-06	GCST90011871				rs11753482	91	0.0457789	0.4829	Th-Mem	Th-Mem.cc.no_beta.txt	2.977e-15	Addison's disease	Orphanet_101960	5320	1223	4097
dmr2243988	rs9263789	chr6	31160552	0.5	dmr2243988	5.58287e-06	GCST90011871				rs9263789	55	0.0351007	0.482845	Tc-Mem	Tc-Mem.cc.no_beta.txt	2.527e-18	Addison's disease	Orphanet_101960	5320	1223	4097
dmr997035	rs2256752	chr6	31344282	0.00300002	dmr997035	9.2325e-06	GCST90011871				rs2256752	81	0.0194267	0.482577	Monocyte	Monocyte.cc.no_beta.txt	6.41e-20	Addison's disease	Orphanet_101960	5320	1223	4097
dmr1929097	rs62302286	chr4	81236130	0.5	dmr1929097	1.14164e-06	GCST90278664	10.7061	1	9.53013e-27	rs62302286	139	0.0652886	0.482038	Tc-Mem	Tc-Mem.cc.with_beta.txt		Height	EFO_0004339	257671	1397	209321
dmr2242543	rs2517717	chr6	29949391	0.0125	dmr2242543	4.48156e-07	GCST90011871				rs2517717	147	0.0315739	0.481597	Tc-Mem	Tc-Mem.cc.no_beta.txt	1.712e-25	Addison's disease	Orphanet_101960	5320	1223	4097
dmr1001264	rs10035076	chr4	150541470	0.00199997	dmr1001264	2.06535e-07	GCST90128518				rs10035076	185	0.107567	0.481422	Th-Naive	Th-Naive.cc.no_beta.txt	1.00039e-12	Gallstone disease	EFO_0004210	550437	43639	506798
dmr2665701	rs2980871	chr8	125476688	0.5	dmr2665701	0.00014256	GCST90054782				rs2980871	21	0.00942902	0.481142	Tc-Mem	Tc-Mem.cc.no_beta.txt	4.94129e-12	Nonalcoholic fatty liver disease	EFO_0003095	377998	4761	373227
dmr1003899	rs2535328	chr6	30858217	0.47	dmr1003899	9.01619e-05	GCST90011871				rs2535328	41	0.0192613	0.481132	Th-Mem	Th-Mem.cc.no_beta.txt	2.798e-113	Addison's disease	Orphanet_101960	5320	1223	4097
dmr1001438	rs34043431	chr6	25874856	0.5	dmr1001438	9.30849e-06	GCST90011871				rs34043431	19	0.0283406	0.480956	Th-Mem	Th-Mem.cc.no_beta.txt	5.596e-24	Addison's disease	Orphanet_101960	5320	1223	4097
dmr1140435	rs2503719	chr6	80524551	0.5	dmr1140435	2.26926e-09	GCST90278664	11.7712	1	5.49447e-32	rs2503719	96	0.030179	0.480871	Tc-Naive	Tc-Naive.cc.with_beta.txt		Height	EFO_0004339	257671	1397	209321
dmr1123344	rs9262619	chr6	31054489	0.498	dmr1123344	5.67943e-07	GCST90011871				rs9262619	151	0.123855	0.480867	Th-Naive	Th-Naive.cc.no_beta.txt	1.736e-17	Addison's disease	Orphanet_101960	5320	1223	4097
dmr2244651	rs377763	chr6	32231367	0.5	dmr2244651	0.000333291	GCST90011871				rs377763	52	0.0194178	0.480755	Tc-Mem	Tc-Mem.cc.no_beta.txt	5.09e-83	Addison's disease	Orphanet_101960	5320	1223	4097
dmr1358114	rs1420103	chr2	102332172	0.5	dmr1358114	5.86883e-05	GCST90044763				rs1420103	108	0.0564485	0.480618	Tc-Mem	Tc-Mem.cc.no_beta.txt	9.873e-21	Eczema	HP_0000964	400449	20016	380433
dmr2246727	rs12662525	chr6	33637398	0.5	dmr2246727	5.10169e-06	GCST90011871				rs12662525	7	0.0152325	0.480454	Tc-Mem	Tc-Mem.cc.no_beta.txt	2.362e-13	Addison's disease	Orphanet_101960	5320	1223	4097
dmr2379668	rs1184662	chr7	2718524	0.4995	dmr2379668	6.73949e-08	GCST90278664	-14.1151	1	3.06422e-45	rs1184662	26	0.021688	0.480448	Tc-Mem	Tc-Mem.cc.with_beta.txt		Height	EFO_0004339	257671	1397	209321
dmr1003719	rs9264082	chr6	31233737	0.498	dmr1003719	0.000200214	GCST90011871				rs9264082	77	0.0235431	0.480404	Th-Mem	Th-Mem.cc.no_beta.txt	9.067e-15	Addison's disease	Orphanet_101960	5320	1223	4097
dmr2244595	rs3095311	chr6	31083898	0.5	dmr2244595	1.12131e-06	GCST90011871				rs3095311	43	0.0586418	0.480355	Tc-Mem	Tc-Mem.cc.no_beta.txt	5.405e-91	Addison's disease	Orphanet_101960	5320	1223	4097
dmr2244800	rs3131291	chr6	32216289	0.5	dmr2244800	3.59664e-06	GCST90011871				rs3131291	67	0.0677905	0.480193	Tc-Mem	Tc-Mem.cc.no_beta.txt	1.478e-60	Addison's disease	Orphanet_101960	5320	1223	4097
dmr436132	rs28757158	chr15	51252772	0.4995	dmr436132	3.91934e-18	GCST90278664	-10.8035	1	3.31484e-27	rs28757158	2	0.000944081	0.480132	Th-Naive	Th-Naive.cc.with_beta.txt		Height	EFO_0004339	257671	1397	209321
dmr1122711	rs238883	chr6	29378449	0.5	dmr1122711	3.28719e-06	GCST90011871				rs238883	287	0.17641	0.480061	Th-Naive	Th-Naive.cc.no_beta.txt	9.601e-12	Addison's disease	Orphanet_101960	5320	1223	4097
dmr2379818	rs757790	chr7	2809193	0.5	dmr2379818	4.41438e-07	GCST90278664	-12.6459	1	1.17804e-36	rs757790	207	0.163558	0.479988	Tc-Mem	Tc-Mem.cc.with_beta.txt		Height	EFO_0004339	257671	1397	209321
dmr407202	rs58339937	chr14	92040239	0.5	dmr407202	7.39779e-05	GCST90278664	-20.0348	1	2.74037e-89	rs58339937	187	0.0638675	0.479927	Tc-Naive	Tc-Naive.cc.with_beta.txt		Height	EFO_0004339	257671	1397	209321
dmr2238623	rs7748167	chr6	25904424	0.4605	dmr2238623	1.19128e-06	GCST90011871				rs7748167	11	0.0247222	0.479921	Tc-Mem	Tc-Mem.cc.no_beta.txt	4.613e-32	Addison's disease	Orphanet_101960	5320	1223	4097
dmr305886	rs4764880	chr12	102374376	0.4995	dmr305886	1.21244e-06	GCST90278664	-17.8777	1	1.75936e-71	rs4764880	26	0.0296152	0.479757	Tc-Naive	Tc-Naive.cc.with_beta.txt		Height	EFO_0004339	257671	1397	209321
dmr2153520	rs12514685	chr5	132710020	0.498	dmr2153520	0.000622049	GCST90044763				rs12514685	8	0.00298813	0.479448	Tc-Mem	Tc-Mem.cc.no_beta.txt	1.09e-11	Eczema	HP_0000964	400449	20016	380433
dmr2244041	rs56189237	chr6	31360741	0.474	dmr2244041	2.09604e-05	GCST90011871				rs56189237	124	0.0379431	0.47881	Tc-Mem	Tc-Mem.cc.no_beta.txt	4.849e-24	Addison's disease	Orphanet_101960	5320	1223	4097
dmr173180	rs10840371	chr11	2109224	0.5	dmr173180	2.97114e-09	GCST90278664	11.3105	1	1.16468e-29	rs10840371	64	0.0346632	0.478773	Th-Mem	Th-Mem.cc.with_beta.txt		Height	EFO_0004339	257671	1397	209321
dmr1005238	rs7765585	chr6	32336248	0.5	dmr1005238	5.89878e-07	GCST90011871				rs7765585	102	0.0973555	0.478749	Th-Mem	Th-Mem.cc.no_beta.txt	1.213e-11	Addison's disease	Orphanet_101960	5320	1223	4097
dmr1004680	rs80343249	chr6	32612491	0.4995	dmr1004680	9.7005e-05	GCST90011871				rs80343249	244	0.0941982	0.478337	Th-Mem	Th-Mem.cc.no_beta.txt	1.759e-10	Addison's disease	Orphanet_101960	5320	1223	4097
dmr443389	rs575631	chr11	65804053	0.132	dmr443389	1.52308e-06	GCST90044763				rs575631	16	0.0171972	0.47833	Tc-Mem	Tc-Mem.cc.no_beta.txt	7.351e-10	Eczema	HP_0000964	400449	20016	380433
dmr1208844	rs6946867	chr7	46097631	0.486	dmr1208844	6.46284e-07	GCST90278664	-13.7438	1	5.54942e-43	rs6946867	135	0.0398975	0.478237	Tc-Naive	Tc-Naive.cc.with_beta.txt		Height	EFO_0004339	257671	1397	209321
dmr1125687	rs1049055	chr6	32666610	0.00150001	dmr1125687	5.63769e-05	GCST90011871				rs1049055	99	0.0540953	0.478074	Th-Naive	Th-Naive.cc.no_beta.txt	1.126e-39	Addison's disease	Orphanet_101960	5320	1223	4097
dmr282537	rs113911855	chr10	45598410	0.5	dmr282537	3.35998e-05	GCST90128518				rs113911855	73	0.0451053	0.477941	Tc-Mem	Tc-Mem.cc.no_beta.txt	1.93277e-17	Gallstone disease	EFO_0004210	550437	43639	506798
dmr443247	rs11604568	chr11	65743865	0.5	dmr443247	0.000349655	GCST90044763				rs11604568	29	0.0105085	0.477852	Tc-Mem	Tc-Mem.cc.no_beta.txt	1.418e-17	Eczema	HP_0000964	400449	20016	380433
dmr2243949	rs79813650	chr6	31124674	0.4245	dmr2243949	3.61009e-06	GCST90044763				rs79813650	6	0.013371	0.477766	Tc-Mem	Tc-Mem.cc.no_beta.txt	7.676e-10	Eczema	HP_0000964	400449	20016	380433
dmr1151593	rs6919512	chr6	90327568	0.5	dmr1151593	0.000255313	GCST90011871				rs6919512	10	0.00486377	0.477748	Th-Naive	Th-Naive.cc.no_beta.txt	3.971e-18	Addison's disease	Orphanet_101960	5320	1223	4097
dmr416202	rs10501149	chr11	36354471	0.5	dmr416202	7.33759e-05	GCST90044763				rs10501149	12	0.00800985	0.477729	Tc-Mem	Tc-Mem.cc.no_beta.txt	1.548e-10	Eczema	HP_0000964	400449	20016	380433
dmr1303011	rs72656051	chr8	56305249	0.5	dmr1303011	4.55772e-12	GCST90278664	-10.8727	1	1.5561e-27	rs72656051	12	0.00329322	0.477572	Th-Naive	Th-Naive.cc.with_beta.txt		Height	EFO_0004339	257671	1397	209321
dmr996029	rs2074470	chr6	29426650	0.3545	dmr996029	0.000202835	GCST90011871				rs2074470	58	0.0205659	0.477356	Monocyte	Monocyte.cc.no_beta.txt	2.391e-10	Addison's disease	Orphanet_101960	5320	1223	4097
dmr1242833	rs10409756	chr19	47847390	0.5	dmr1242833	8.2653e-05	GCST90128518				rs10409756	8	0.00579422	0.476963	Tc-Mem	Tc-Mem.cc.no_beta.txt	4.01422e-14	Gallstone disease	EFO_0004210	550437	43639	506798
dmr1124044	rs2844680	chr6	30978719	0.5	dmr1124044	6.77698e-05	GCST90011871				rs2844680	82	0.0393581	0.476854	Th-Naive	Th-Naive.cc.no_beta.txt	8.758e-14	Addison's disease	Orphanet_101960	5320	1223	4097
dmr1186125	rs4721976	chr7	2709515	0.000999987	dmr1186125	1.67167e-07	GCST90278664	6.04179	1	1.52413e-09	rs4721976	116	0.0985385	0.476276	Tc-Naive	Tc-Naive.cc.with_beta.txt		Height	EFO_0004339	257671	1397	209321
dmr1872241	rs1394088	chr4	18249283	0.5	dmr1872241	6.71711e-05	GCST90278664	7.95549	1	1.78428e-15	rs1394088	46	0.0238764	0.476228	Tc-Mem	Tc-Mem.cc.with_beta.txt		Height	EFO_0004339	257671	1397	209321
dmr2241866	rs2263298	chr6	30852596	0.2765	dmr2241866	7.9605e-07	GCST90011871				rs2263298	23	0.0219028	0.476227	Tc-Mem	Tc-Mem.cc.no_beta.txt	8.991e-51	Addison's disease	Orphanet_101960	5320	1223	4097
dmr1117240	rs2534687	chr6	31493831	0.4705	dmr1117240	5.48592e-05	GCST90011871				rs2534687	127	0.0443437	0.476208	Tc-Naive	Tc-Naive.cc.no_beta.txt	3.531e-35	Addison's disease	Orphanet_101960	5320	1223	4097
dmr1121942	rs9393884	chr6	28079011	0.5	dmr1121942	0.000928882	GCST90011871				rs9393884	4	0.00112522	0.476131	Th-Naive	Th-Naive.cc.no_beta.txt	3.289e-26	Addison's disease	Orphanet_101960	5320	1223	4097
dmr1004049	rs380571	chr6	32241785	0.5	dmr1004049	1.49276e-05	GCST90011871				rs380571	61	0.0352894	0.475701	Th-Mem	Th-Mem.cc.no_beta.txt	5.117e-11	Addison's disease	Orphanet_101960	5320	1223	4097
dmr1123887	rs2535296	chr6	31092442	0.5	dmr1123887	5.19988e-06	GCST90011871				rs2535296	84	0.0452168	0.475689	Th-Naive	Th-Naive.cc.no_beta.txt	3.584e-109	Addison's disease	Orphanet_101960	5320	1223	4097
dmr2243384	rs2523860	chr6	31077797	0.5	dmr2243384	5.5626e-05	GCST90011871				rs2523860	198	0.13763	0.475664	Tc-Mem	Tc-Mem.cc.no_beta.txt	1.103e-16	Addison's disease	Orphanet_101960	5320	1223	4097
dmr2244750	rs9267484	chr6	31537947	0.5	dmr2244750	3.44281e-05	GCST90011871				rs9267484	64	0.0289245	0.475352	Tc-Mem	Tc-Mem.cc.no_beta.txt	6.943e-10	Addison's disease	Orphanet_101960	5320	1223	4097
dmr1002526	rs1419642	chr6	29424458	0.473	dmr1002526	0.000652135	GCST90011871				rs1419642	51	0.02346	0.475285	Th-Mem	Th-Mem.cc.no_beta.txt	2.31e-15	Addison's disease	Orphanet_101960	5320	1223	4097
dmr2243415	rs7767188	chr6	30105999	0.2675	dmr2243415	0.000119868	GCST90011871				rs7767188	25	0.00793567	0.47504	Tc-Mem	Tc-Mem.cc.no_beta.txt	3.003e-11	Addison's disease	Orphanet_101960	5320	1223	4097
dmr2241587	rs9257828	chr6	29395920	0.5	dmr2241587	0.000259118	GCST90011871				rs9257828	122	0.0527708	0.475024	Tc-Mem	Tc-Mem.cc.no_beta.txt	1.486e-09	Addison's disease	Orphanet_101960	5320	1223	4097
dmr1003888	rs3873382	chr6	31295479	0.5	dmr1003888	1.54019e-05	GCST90011871				rs3873382	42	0.0196964	0.474849	Th-Mem	Th-Mem.cc.no_beta.txt	2.977e-13	Addison's disease	Orphanet_101960	5320	1223	4097
dmr1871369	rs73800651	chr4	18405228	0.5	dmr1871369	6.72069e-07	GCST90278664	-8.36452	1	6.03607e-17	rs73800651	10	0.0747964	0.474657	Tc-Mem	Tc-Mem.cc.with_beta.txt		Height	EFO_0004339	257671	1397	209321
dmr687441	rs11465727	chr2	102448043	0.4995	dmr687441	0.000118226	GCST90044763				rs11465727	131	0.0444679	0.474262	Tc-Naive	Tc-Naive.cc.no_beta.txt	1.227e-10	Eczema	HP_0000964	400449	20016	380433
dmr1452630	rs11571291	chr2	203856409	0.4965	dmr1452630	0.000371982	GCST90011871				rs11571291	5	0.00264208	0.474204	Tc-Mem	Tc-Mem.cc.no_beta.txt	6.256e-10	Addison's disease	Orphanet_101960	5320	1223	4097
dmr1004152	rs2428485	chr6	31387589	0.00749999	dmr1004152	1.24009e-10	GCST90011871				rs2428485	146	0.0323817	0.473872	Th-Mem	Th-Mem.cc.no_beta.txt	5.451e-16	Addison's disease	Orphanet_101960	5320	1223	4097
dmr472411	rs35441874	chr16	11119164	0.5	dmr472411	1.67602e-08	GCST90044763				rs35441874	39	0.270419	0.473249	Th-Naive	Th-Naive.cc.no_beta.txt	2.675e-12	Eczema	HP_0000964	400449	20016	380433
dmr495044	rs12269901	chr11	117103213	0.263	dmr495044	4.83263e-05	GCST90278671	-11.9217	1	9.11969e-33	rs12269901	58	0.0241895	0.473181	Tc-Mem	Tc-Mem.cc.with_beta.txt		Triglyceride levels	EFO_0004530	204282	22567	469317
dmr691097	rs6543116	chr2	102311266	0.5	dmr691097	4.17057e-08	GCST90044763				rs6543116	172	0.449247	0.473053	Th-Naive	Th-Naive.cc.no_beta.txt	1.974e-20	Eczema	HP_0000964	400449	20016	380433
dmr1242641	rs296381	chr19	47867845	0.00199997	dmr1242641	9.48954e-09	GCST90128518				rs296381	19	0.00508571	0.472987	Tc-Mem	Tc-Mem.cc.no_beta.txt	3.76383e-39	Gallstone disease	EFO_0004210	550437	43639	506798
dmr2243597	rs13216197	chr6	31303241	0.0025	dmr2243597	7.66371e-07	GCST90011871				rs13216197	202	0.179078	0.472786	Tc-Mem	Tc-Mem.cc.no_beta.txt	2.456e-21	Addison's disease	Orphanet_101960	5320	1223	4097
dmr2244807	rs2071279	chr6	32197097	0.4995	dmr2244807	1.47081e-05	GCST90011871				rs2071279	152	0.108915	0.472232	Tc-Mem	Tc-Mem.cc.no_beta.txt	3.934e-17	Addison's disease	Orphanet_101960	5320	1223	4097
dmr1244313	rs281379	chr19	48711017	0.5	dmr1244313	0.000198191	GCST90128518				rs281379	40	0.0155001	0.471763	Tc-Mem	Tc-Mem.cc.no_beta.txt	2.38379e-27	Gallstone disease	EFO_0004210	550437	43639	506798
dmr1116427	rs141391387	chr6	30990161	0.496	dmr1116427	2.62194e-05	GCST90011871				rs141391387	35	0.0260373	0.471394	Tc-Naive	Tc-Naive.cc.no_beta.txt	1.742e-15	Addison's disease	Orphanet_101960	5320	1223	4097
dmr1118808	rs570749	chr6	33742452	0.5	dmr1118808	4.01222e-05	GCST90011871				rs570749	123	0.0439899	0.470481	Tc-Naive	Tc-Naive.cc.no_beta.txt	5.072e-09	Addison's disease	Orphanet_101960	5320	1223	4097
dmr765104	rs12887248	chr14	35035406	0.5	dmr765104	0.00015771	GCST90044763				rs12887248	17	0.00706363	0.470334	Tc-Mem	Tc-Mem.cc.no_beta.txt	3.23e-09	Eczema	HP_0000964	400449	20016	380433
dmr409496	rs2110428	chr14	91962289	0.479	dmr409496	0.000274219	GCST90278664	-18.5086	1	1.76117e-76	rs2110428	44	0.0213558	0.470328	Th-Naive	Th-Naive.cc.with_beta.txt		Height	EFO_0004339	257671	1397	209321
dmr2241782	rs1592412	chr6	29516062	0.5	dmr2241782	1.29942e-05	GCST90011871				rs1592412	150	0.0761486	0.470262	Tc-Mem	Tc-Mem.cc.no_beta.txt	2.246e-10	Addison's disease	Orphanet_101960	5320	1223	4097
dmr1123535	rs2844749	chr6	30346339	0.2965	dmr1123535	1.44333e-07	GCST90011871				rs2844749	216	0.300896	0.469936	Th-Naive	Th-Naive.cc.no_beta.txt	2.781e-09	Addison's disease	Orphanet_101960	5320	1223	4097
dmr2245139	rs3129871	chr6	32438565	0.5	dmr2245139	0.000161904	GCST90011871				rs3129871	54	0.0231591	0.469899	Tc-Mem	Tc-Mem.cc.no_beta.txt	1.369e-44	Addison's disease	Orphanet_101960	5320	1223	4097
dmr1211891	rs141756246	chr19	19574661	0.2735	dmr1211891	0.000215568	GCST90054782				rs141756246	3	0.00165716	0.469871	Tc-Mem	Tc-Mem.cc.no_beta.txt	1.39808e-20	Nonalcoholic fatty liver disease	EFO_0003095	377998	4761	373227
dmr743918	rs3116235	chr2	232046872	0.005	dmr743918	5.61001e-08	GCST90278664	-13.6649	1	1.64574e-42	rs3116235	44	0.0797562	0.469544	Tc-Naive	Tc-Naive.cc.with_beta.txt		Height	EFO_0004339	257671	1397	209321
dmr2238986	rs6932590	chr6	27281152	0.5	dmr2238986	0.00224087	GCST90011871				rs6932590	1	0	0.469501	Tc-Mem	Tc-Mem.cc.no_beta.txt	8.967e-25	Addison's disease	Orphanet_101960	5320	1223	4097
dmr2466856	rs1468615	chr7	87445648	0.4925	dmr2466856	5.93627e-06	GCST90128518				rs1468615	13	0.0153621	0.469269	Tc-Mem	Tc-Mem.cc.no_beta.txt	9.10261e-25	Gallstone disease	EFO_0004210	550437	43639	506798
dmr2246901	rs115572255	chr6	33820795	0.5	dmr2246901	0.000195399	GCST90011871				rs115572255	8	0.0032111	0.468916	Tc-Mem	Tc-Mem.cc.no_beta.txt	1.084e-10	Addison's disease	Orphanet_101960	5320	1223	4097
dmr2237285	rs13202592	chr6	25935363	0.5	dmr2237285	5.87974e-07	GCST90011871				rs13202592	7	0.0355436	0.467583	Tc-Mem	Tc-Mem.cc.no_beta.txt	1.337e-22	Addison's disease	Orphanet_101960	5320	1223	4097
dmr406993	rs8019545	chr14	92062085	0.5	dmr406993	0.000267734	GCST90278664	-19.9013	1	3.96178e-88	rs8019545	202	0.0901988	0.467345	Tc-Naive	Tc-Naive.cc.with_beta.txt		Height	EFO_0004339	257671	1397	209321
dmr2243177	rs369073	chr6	29972077	0.5	dmr2243177	4.14076e-05	GCST90011871				rs369073	23	0.0132408	0.467238	Tc-Mem	Tc-Mem.cc.no_beta.txt	4.724e-47	Addison's disease	Orphanet_101960	5320	1223	4097
dmr2332810	rs35862560	chr6	130012553	0.5	dmr2332810	5.18219e-09	GCST90278664	-12.1745	1	4.25094e-34	rs35862560	17	0.00336095	0.46675	Tc-Mem	Tc-Mem.cc.with_beta.txt		Height	EFO_0004339	257671	1397	209321
dmr1126886	rs11967839	chr6	33680367	0.496	dmr1126886	1.24007e-08	GCST90011871				rs11967839	44	0.299257	0.46658	Th-Naive	Th-Naive.cc.no_beta.txt	2.041e-14	Addison's disease	Orphanet_101960	5320	1223	4097
dmr2245588	rs55890913	chr6	32417819	0.5	dmr2245588	1.62424e-05	GCST90011871				rs55890913	39	0.0190727	0.466174	Tc-Mem	Tc-Mem.cc.no_beta.txt	5.311e-30	Addison's disease	Orphanet_101960	5320	1223	4097
dmr1990246	rs62347029	chr4	150367708	0.5	dmr1990246	0.000271568	GCST90128518				rs62347029	13	0.00740646	0.466049	Tc-Mem	Tc-Mem.cc.no_beta.txt	1.18657e-31	Gallstone disease	EFO_0004210	550437	43639	506798
dmr143459	rs12242680	chr10	45734468	0.273	dmr143459	2.83748e-06	GCST90128518				rs12242680	66	0.074031	0.466047	Th-Naive	Th-Naive.cc.no_beta.txt	5.95399e-20	Gallstone disease	EFO_0004210	550437	43639	506798
dmr2247020	rs114542428	chr6	33397947	0.5	dmr2247020	1.1545e-05	GCST90011871				rs114542428	7	0.0116698	0.464884	Tc-Mem	Tc-Mem.cc.no_beta.txt	1.045e-23	Addison's disease	Orphanet_101960	5320	1223	4097
dmr1211602	rs3761077	chr19	19215154	0.5	dmr1211602	4.63335e-05	GCST90054782				rs3761077	6	0.00634433	0.464624	Tc-Mem	Tc-Mem.cc.no_beta.txt	1.01167e-13	Nonalcoholic fatty liver disease	EFO_0003095	377998	4761	373227
dmr191616	rs7129583	chr11	2131663	0.271	dmr191616	1.4466e-11	GCST90278664	9.55972	1	1.18071e-21	rs7129583	59	0.0379528	0.464496	Tc-Naive	Tc-Naive.cc.with_beta.txt		Height	EFO_0004339	257671	1397	209321
dmr794238	rs1741708	chr20	63740688	0.5	dmr794238	0.000140321	GCST90044763				rs1741708	47	0.0300842	0.464462	Th-Naive	Th-Naive.cc.no_beta.txt	3.973e-16	Eczema	HP_0000964	400449	20016	380433
dmr691096	rs1558619	chr2	102315090	0.5	dmr691096	1.00894e-09	GCST90044763				rs1558619	164	0.520165	0.464294	Th-Naive	Th-Naive.cc.no_beta.txt	4.507e-12	Eczema	HP_0000964	400449	20016	380433
dmr1003543	rs915664	chr6	30826840	0.494	dmr1003543	0.000114647	GCST90011871				rs915664	39	0.0149013	0.464037	Th-Mem	Th-Mem.cc.no_beta.txt	1.254e-18	Addison's disease	Orphanet_101960	5320	1223	4097
dmr1124824	rs10947310	chr6	32599602	0.491	dmr1124824	3.70879e-05	GCST90011871				rs10947310	85	0.0356904	0.463973	Th-Naive	Th-Naive.cc.no_beta.txt	7.199e-22	Addison's disease	Orphanet_101960	5320	1223	4097
dmr1533986	rs56183473	chr20	35584323	0.476	dmr1533986	1.06461e-07	GCST90278664	9.86741	1	5.76312e-23	rs56183473	114	0.287369	0.463609	Tc-Mem	Tc-Mem.cc.with_beta.txt		Height	EFO_0004339	257671	1397	209321
dmr2244121	rs2523835	chr6	31070271	0.492	dmr2244121	9.19462e-07	GCST90011871				rs2523835	86	0.0901188	0.46354	Tc-Mem	Tc-Mem.cc.no_beta.txt	1.008e-11	Addison's disease	Orphanet_101960	5320	1223	4097
dmr2243435	rs2517615	chr6	30194728	0.5	dmr2243435	2.81635e-06	GCST90011871				rs2517615	132	0.104884	0.463535	Tc-Mem	Tc-Mem.cc.no_beta.txt	8.526e-55	Addison's disease	Orphanet_101960	5320	1223	4097
dmr1124393	rs9394026	chr6	31014767	0.5	dmr1124393	1.63738e-05	GCST90011871				rs9394026	57	0.0223313	0.463507	Th-Naive	Th-Naive.cc.no_beta.txt	5.28e-20	Addison's disease	Orphanet_101960	5320	1223	4097
dmr1117237	rs9262601	chr6	31052193	0.5	dmr1117237	9.2863e-06	GCST90011871				rs9262601	79	0.0297789	0.462978	Tc-Naive	Tc-Naive.cc.no_beta.txt	2.049e-12	Addison's disease	Orphanet_101960	5320	1223	4097
dmr1146648	rs10104051	chr8	19944891	0.5	dmr1146648	0.000842841	GCST90278671	-21.7836	1	3.31865e-105	rs10104051	6	0.00161854	0.462719	Th-Mem	Th-Mem.cc.with_beta.txt		Triglyceride levels	EFO_0004530	204282	22567	469317
dmr1003889	rs2535298	chr6	31091685	0.5	dmr1003889	1.59341e-06	GCST90011871				rs2535298	188	0.137997	0.462608	Th-Mem	Th-Mem.cc.no_beta.txt	1.534e-09	Addison's disease	Orphanet_101960	5320	1223	4097
dmr1536515	rs1315740	chr20	37163304	0.498	dmr1536515	3.6116e-11	GCST90278664	10.8061	1	3.22135e-27	rs1315740	78	0.0354783	0.462416	Tc-Mem	Tc-Mem.cc.with_beta.txt		Height	EFO_0004339	257671	1397	209321
dmr940190	rs7203459	chr16	11136846	0.5	dmr940190	5.18879e-05	GCST90044763				rs7203459	20	0.0100255	0.462293	Tc-Mem	Tc-Mem.cc.no_beta.txt	2.432e-11	Eczema	HP_0000964	400449	20016	380433
dmr18771	rs7523412	chr1	24967773	0.00849998	dmr18771	4.94257e-08	GCST90044763				rs7523412	8	0.053821	0.462177	Tc-Naive	Tc-Naive.cc.no_beta.txt	1.403e-10	Eczema	HP_0000964	400449	20016	380433
dmr299693	rs7920058	chr10	63534164	0.466	dmr299693	0.000146598	GCST90128518				rs7920058	31	0.0140887	0.462075	Tc-Mem	Tc-Mem.cc.no_beta.txt	1.11417e-16	Gallstone disease	EFO_0004210	550437	43639	506798
dmr13048	rs11203282	chr1	17027493	0.4995	dmr13048	2.1326e-08	GCST90278664	12.0491	1	1.96191e-33	rs11203282	176	0.0844334	0.462005	Tc-Naive	Tc-Naive.cc.with_beta.txt		Height	EFO_0004339	257671	1397	209321
dmr1126066	rs211455	chr6	33360741	0.292	dmr1126066	6.45736e-08	GCST90011871				rs211455	67	0.193298	0.461856	Th-Naive	Th-Naive.cc.no_beta.txt	4.755e-11	Addison's disease	Orphanet_101960	5320	1223	4097
dmr1119471	rs73409626	chr6	32975630	0.5	dmr1119471	1.70067e-05	GCST90011871				rs73409626	16	0.0341386	0.461789	Tc-Naive	Tc-Naive.cc.no_beta.txt	2.82e-44	Addison's disease	Orphanet_101960	5320	1223	4097
dmr1117020	rs35266973	chr6	31597607	0.5	dmr1117020	5.12629e-05	GCST90011871				rs35266973	151	0.0700991	0.461762	Tc-Naive	Tc-Naive.cc.no_beta.txt	4.574e-13	Addison's disease	Orphanet_101960	5320	1223	4097
dmr2244157	rs2596498	chr6	31354911	0.488	dmr2244157	0.000120249	GCST90011871				rs2596498	27	0.0118001	0.461752	Tc-Mem	Tc-Mem.cc.no_beta.txt	3.787e-61	Addison's disease	Orphanet_101960	5320	1223	4097
dmr495319	rs664971	chr11	117200141	0.4975	dmr495319	1.08202e-06	GCST90278671	-6.05503	1	1.40395e-09	rs664971	79	0.11017	0.46172	Tc-Mem	Tc-Mem.cc.with_beta.txt		Triglyceride levels	EFO_0004530	204282	22567	469317
dmr1004323	rs501942	chr6	31872700	0.5	dmr1004323	7.45717e-06	GCST90011871				rs501942	91	0.0617091	0.461449	Th-Mem	Th-Mem.cc.no_beta.txt	7.318e-139	Addison's disease	Orphanet_101960	5320	1223	4097
dmr1121461	rs9467623	chr6	25860352	0.5	dmr1121461	2.22467e-05	GCST90011871				rs9467623	14	0.0176719	0.461388	Th-Naive	Th-Naive.cc.no_beta.txt	1.745e-27	Addison's disease	Orphanet_101960	5320	1223	4097
dmr1146680	rs62498192	chr8	20103378	0.498	dmr1146680	7.84005e-05	GCST90278671	6.29908	1	2.99415e-10	rs62498192	23	0.0101489	0.461341	Th-Mem	Th-Mem.cc.with_beta.txt		Triglyceride levels	EFO_0004530	204282	22567	469317
dmr512774	rs9954436	chr18	23075671	0.00199997	dmr512774	7.00669e-07	GCST90278664	15.6009	1	7.18222e-55	rs9954436	50	0.0215367	0.46081	Th-Mem	Th-Mem.cc.with_beta.txt		Height	EFO_0004339	257671	1397	209321
dmr567752	rs2972622	chr19	47887330	0.5	dmr567752	1.26578e-05	GCST90128518				rs2972622	4	0.0136153	0.460722	Th-Mem	Th-Mem.cc.no_beta.txt	5.77833e-10	Gallstone disease	EFO_0004210	550437	43639	506798
dmr1123240	rs1611133	chr6	29841605	0.4995	dmr1123240	9.09969e-05	GCST90011871				rs1611133	30	0.0166732	0.460561	Th-Naive	Th-Naive.cc.no_beta.txt	2.133e-45	Addison's disease	Orphanet_101960	5320	1223	4097
dmr2242645	rs3129978	chr6	30778554	0.49	dmr2242645	4.65685e-07	GCST90011871				rs3129978	126	0.0854937	0.460308	Tc-Mem	Tc-Mem.cc.no_beta.txt	7.569e-86	Addison's disease	Orphanet_101960	5320	1223	4097
dmr1989455	rs28423983	chr4	150060725	0.5	dmr1989455	0.000762197	GCST90128518				rs28423983	29	0.0119824	0.460065	Tc-Mem	Tc-Mem.cc.no_beta.txt	3.42763e-13	Gallstone disease	EFO_0004210	550437	43639	506798
dmr1305068	rs13267000	chr8	80380300	0.499	dmr1305068	0.00040111	GCST90044763				rs13267000	23	0.00897036	0.460031	Tc-Naive	Tc-Naive.cc.no_beta.txt	9.823e-11	Eczema	HP_0000964	400449	20016	380433
dmr2242108	rs2076179	chr6	29723995	0.499	dmr2242108	7.91807e-07	GCST90011871				rs2076179	201	0.155643	0.459592	Tc-Mem	Tc-Mem.cc.no_beta.txt	1.635e-12	Addison's disease	Orphanet_101960	5320	1223	4097
dmr2241189	rs3930883	chr6	29369298	0.103	dmr2241189	7.05496e-08	GCST90011871				rs3930883	254	0.165031	0.459543	Tc-Mem	Tc-Mem.cc.no_beta.txt	8.461e-32	Addison's disease	Orphanet_101960	5320	1223	4097
dmr691364	rs11167273	chr20	35736116	0.4895	dmr691364	9.64228e-11	GCST90278664	-9.66383	1	4.29498e-22	rs11167273	42	0.24286	0.459465	Monocyte	Monocyte.cc.with_beta.txt		Height	EFO_0004339	257671	1397	209321
dmr2240462	rs9368560	chr6	28192182	0.5	dmr2240462	0.000899389	GCST90011871				rs9368560	29	0.0134306	0.458902	Tc-Mem	Tc-Mem.cc.no_beta.txt	2.668e-27	Addison's disease	Orphanet_101960	5320	1223	4097
dmr1116893	rs3132573	chr6	30872911	0.5	dmr1116893	4.20902e-06	GCST90011871				rs3132573	187	0.162286	0.458879	Tc-Naive	Tc-Naive.cc.no_beta.txt	1.55e-16	Addison's disease	Orphanet_101960	5320	1223	4097
dmr616531	rs11672355	chr19	19351893	0.5	dmr616531	0.000198964	GCST90054782				rs11672355	15	0.00636436	0.458683	Th-Naive	Th-Naive.cc.no_beta.txt	3.92965e-15	Nonalcoholic fatty liver disease	EFO_0003095	377998	4761	373227
dmr619821	rs11465736	chr2	102451470	0.5	dmr619821	1.06951e-07	GCST90044763				rs11465736	132	0.133584	0.458511	Th-Mem	Th-Mem.cc.no_beta.txt	3.709e-12	Eczema	HP_0000964	400449	20016	380433
dmr1003770	rs1265156	chr6	31174520	0.5	dmr1003770	3.74783e-05	GCST90011871				rs1265156	47	0.0230463	0.458418	Th-Mem	Th-Mem.cc.no_beta.txt	1.143e-15	Addison's disease	Orphanet_101960	5320	1223	4097
dmr1119691	rs78435884	chr6	34954241	0.345	dmr1119691	3.80102e-05	GCST90278664	8.46755	1	2.50602e-17	rs78435884	33	0.0348834	0.458306	Tc-Naive	Tc-Naive.cc.with_beta.txt		Height	EFO_0004339	257671	1397	209321
dmr616508	rs141756246	chr19	19574661	0.2735	dmr616508	0.0015494	GCST90054782				rs141756246	3	0.000722146	0.457839	Th-Naive	Th-Naive.cc.no_beta.txt	1.39808e-20	Nonalcoholic fatty liver disease	EFO_0003095	377998	4761	373227
dmr996225	rs17875376	chr6	29722279	0.5	dmr996225	6.3426e-05	GCST90011871				rs17875376	57	0.0266548	0.457823	Monocyte	Monocyte.cc.no_beta.txt	1.187e-10	Addison's disease	Orphanet_101960	5320	1223	4097
dmr1534726	rs115433608	chr20	35515304	0.2875	dmr1534726	0.000129023	GCST90278664	10.013	1	1.33662e-23	rs115433608	54	0.0231381	0.457735	Tc-Mem	Tc-Mem.cc.with_beta.txt		Height	EFO_0004339	257671	1397	209321
dmr495217	rs112422338	chr11	117050268	0.45	dmr495217	5.8283e-06	GCST90278671	-8.19023	1	2.60737e-16	rs112422338	65	0.0843705	0.457379	Tc-Mem	Tc-Mem.cc.with_beta.txt		Triglyceride levels	EFO_0004530	204282	22567	469317
dmr570582	rs12582512	chr12	53538149	0.5	dmr570582	2.06468e-08	GCST90278664	8.43631	1	3.27511e-17	rs12582512	21	0.0105269	0.457369	Tc-Mem	Tc-Mem.cc.with_beta.txt		Height	EFO_0004339	257671	1397	209321
dmr1125336	rs2395160	chr6	32419655	0.5	dmr1125336	8.35869e-08	GCST90011871				rs2395160	257	0.269157	0.457368	Th-Naive	Th-Naive.cc.no_beta.txt	3.244e-100	Addison's disease	Orphanet_101960	5320	1223	4097
dmr1004237	rs1634737	chr6	31316769	0.0025	dmr1004237	3.89599e-06	GCST90011871				rs1634737	71	0.0185304	0.457354	Th-Mem	Th-Mem.cc.no_beta.txt	3.312e-10	Addison's disease	Orphanet_101960	5320	1223	4097
dmr2240645	rs3130817	chr6	29211460	0.25	dmr2240645	4.00483e-06	GCST90011871				rs3130817	82	0.0769075	0.457196	Tc-Mem	Tc-Mem.cc.no_beta.txt	2.579e-35	Addison's disease	Orphanet_101960	5320	1223	4097
dmr2247599	rs6914945	chr6	33715438	0.48	dmr2247599	0.000158982	GCST90011871				rs6914945	5	0.0027667	0.456807	Tc-Mem	Tc-Mem.cc.no_beta.txt	5.125e-14	Addison's disease	Orphanet_101960	5320	1223	4097
dmr793107	rs1887406	chr20	63748637	0.251	dmr793107	3.96155e-05	GCST90044763				rs1887406	7	0.00453684	0.456421	Th-Naive	Th-Naive.cc.no_beta.txt	1.33e-15	Eczema	HP_0000964	400449	20016	380433
dmr998235	rs4361609	chr6	31272858	0.5	dmr998235	9.51569e-06	GCST90011871				rs4361609	77	0.0676492	0.456271	Monocyte	Monocyte.cc.no_beta.txt	2.854e-09	Addison's disease	Orphanet_101960	5320	1223	4097
dmr1123668	rs3099843	chr6	31480787	0.499	dmr1123668	7.29742e-05	GCST90011871				rs3099843	99	0.0300671	0.456262	Th-Naive	Th-Naive.cc.no_beta.txt	4.222e-116	Addison's disease	Orphanet_101960	5320	1223	4097
dmr1117578	rs2244579	chr6	31468862	0.465	dmr1117578	1.24906e-06	GCST90011871				rs2244579	84	0.0749521	0.456122	Tc-Naive	Tc-Naive.cc.no_beta.txt	1.439e-12	Addison's disease	Orphanet_101960	5320	1223	4097
dmr996515	rs2240071	chr6	30103155	0.5	dmr996515	6.76478e-07	GCST90011871				rs2240071	86	0.110848	0.455819	Monocyte	Monocyte.cc.no_beta.txt	1.16e-51	Addison's disease	Orphanet_101960	5320	1223	4097
dmr609228	rs2542527	chr2	71387858	0.246	dmr609228	1.99678e-08	GCST90278664	-13.6701	1	1.53084e-42	rs2542527	50	0.0193666	0.45572	Th-Mem	Th-Mem.cc.with_beta.txt		Height	EFO_0004339	257671	1397	209321
dmr2238662	rs9393718	chr6	26407254	0.5	dmr2238662	0.000168308	GCST90011871				rs9393718	45	0.0216138	0.455602	Tc-Mem	Tc-Mem.cc.no_beta.txt	8.214e-38	Addison's disease	Orphanet_101960	5320	1223	4097
dmr1003019	rs3132682	chr6	30076611	0.5	dmr1003019	5.6319e-07	GCST90011871				rs3132682	230	0.18426	0.45505	Th-Mem	Th-Mem.cc.no_beta.txt	1.184e-14	Addison's disease	Orphanet_101960	5320	1223	4097
dmr2240682	rs9257703	chr6	29310728	0.4525	dmr2240682	0.000275369	GCST90011871				rs9257703	105	0.0456082	0.454914	Tc-Mem	Tc-Mem.cc.no_beta.txt	7.772e-22	Addison's disease	Orphanet_101960	5320	1223	4097
dmr1186109	rs4721976	chr7	2709515	0.000999987	dmr1186109	2.33955e-06	GCST90278664	6.04179	1	1.52413e-09	rs4721976	218	0.0877458	0.454633	Tc-Naive	Tc-Naive.cc.with_beta.txt		Height	EFO_0004339	257671	1397	209321
dmr1117016	rs1634717	chr6	31004812	0.5	dmr1117016	8.09669e-06	GCST90011871				rs1634717	171	0.0893253	0.454424	Tc-Naive	Tc-Naive.cc.no_beta.txt	7.022e-24	Addison's disease	Orphanet_101960	5320	1223	4097
dmr1121824	rs58825580	chr6	26365451	0.1555	dmr1121824	0.000520778	GCST90011871				rs58825580	5	0.00150242	0.45408	Th-Naive	Th-Naive.cc.no_beta.txt	4.873e-44	Addison's disease	Orphanet_101960	5320	1223	4097
dmr871642	rs4677151	chr3	72344876	0.4975	dmr871642	2.13764e-11	GCST90278664	-10.6476	1	1.79005e-26	rs4677151	14	0.00541438	0.453985	Tc-Naive	Tc-Naive.cc.with_beta.txt		Height	EFO_0004339	257671	1397	209321
dmr1482843	rs78111748	chr2	232094778	0.4995	dmr1482843	0.00109778	GCST90278664	-22.6482	1	1.45186e-113	rs78111748	1	0	0.453959	Tc-Mem	Tc-Mem.cc.with_beta.txt		Height	EFO_0004339	257671	1397	209321
dmr1117912	rs401775	chr6	31963360	0.3405	dmr1117912	8.84608e-07	GCST90011871				rs401775	119	0.061576	0.453817	Tc-Naive	Tc-Naive.cc.no_beta.txt	2.478e-41	Addison's disease	Orphanet_101960	5320	1223	4097
dmr1003678	rs115234559	chr6	31474918	0.4915	dmr1003678	2.69607e-05	GCST90011871				rs115234559	56	0.0311072	0.453597	Th-Mem	Th-Mem.cc.no_beta.txt	2.618e-12	Addison's disease	Orphanet_101960	5320	1223	4097
dmr1002455	rs238883	chr6	29378449	0.5	dmr1002455	0.000355146	GCST90011871				rs238883	66	0.022712	0.453205	Th-Mem	Th-Mem.cc.no_beta.txt	9.601e-12	Addison's disease	Orphanet_101960	5320	1223	4097
dmr274721	rs73382836	chr12	102018859	0.5	dmr274721	6.138e-06	GCST90278664	-22.213	1	2.57439e-109	rs73382836	146	0.0736546	0.453184	Th-Mem	Th-Mem.cc.with_beta.txt		Height	EFO_0004339	257671	1397	209321
dmr2240093	rs1416920	chr6	28335007	0.5	dmr2240093	0.000876345	GCST90011871				rs1416920	51	0.018432	0.452402	Tc-Mem	Tc-Mem.cc.no_beta.txt	2.744e-26	Addison's disease	Orphanet_101960	5320	1223	4097
dmr1125924	rs3129208	chr6	33156292	0.00150001	dmr1125924	8.4524e-07	GCST90011871				rs3129208	337	0.188136	0.4524	Th-Naive	Th-Naive.cc.no_beta.txt	3.738e-22	Addison's disease	Orphanet_101960	5320	1223	4097
dmr2239262	rs66757203	chr6	26454728	0.5	dmr2239262	0.00113807	GCST90011871				rs66757203	75	0.0278556	0.45235	Tc-Mem	Tc-Mem.cc.no_beta.txt	3.687e-50	Addison's disease	Orphanet_101960	5320	1223	4097
dmr954910	rs3853751	chr5	110824471	0.5	dmr954910	0.000135387	GCST90044763				rs3853751	22	0.0192676	0.452334	Th-Mem	Th-Mem.cc.no_beta.txt	5.021e-09	Eczema	HP_0000964	400449	20016	380433
dmr1123010	rs2975044	chr6	29949896	0.012	dmr1123010	8.84123e-06	GCST90011871				rs2975044	181	0.10484	0.452259	Th-Naive	Th-Naive.cc.no_beta.txt	7.483e-32	Addison's disease	Orphanet_101960	5320	1223	4097
dmr1358357	rs759381	chr2	102477864	0.4965	dmr1358357	0.00119911	GCST90044763				rs759381	7	0.0025377	0.452072	Tc-Mem	Tc-Mem.cc.no_beta.txt	7.205e-19	Eczema	HP_0000964	400449	20016	380433
dmr489630	rs71155987	chr17	63898832	0.4995	dmr489630	1.83651e-06	GCST90278664	9.53839	1	1.45061e-21	rs71155987	282	0.158228	0.451936	Th-Mem	Th-Mem.cc.with_beta.txt		Height	EFO_0004339	257671	1397	209321
dmr1124542	rs11540822	chr6	31151121	0.498	dmr1124542	1.83406e-06	GCST90011871				rs11540822	137	0.197636	0.451929	Th-Naive	Th-Naive.cc.no_beta.txt	6.993e-12	Addison's disease	Orphanet_101960	5320	1223	4097
dmr1037358	rs111779699	chr5	42764201	0.4785	dmr1037358	4.76116e-12	GCST90278664	10.8307	1	2.4621e-27	rs111779699	33	0.0141568	0.451853	Tc-Naive	Tc-Naive.cc.with_beta.txt		Height	EFO_0004339	257671	1397	209321
dmr895616	rs10035076	chr4	150541470	0.00199997	dmr895616	1.72921e-08	GCST90128518				rs10035076	190	0.156636	0.451543	Th-Mem	Th-Mem.cc.no_beta.txt	1.00039e-12	Gallstone disease	EFO_0004210	550437	43639	506798
dmr1005266	rs6930981	chr6	32858673	0.5	dmr1005266	5.06407e-06	GCST90011871				rs6930981	107	0.111063	0.45126	Th-Mem	Th-Mem.cc.no_beta.txt	4.754e-09	Addison's disease	Orphanet_101960	5320	1223	4097
dmr1644882	rs12170274	chr22	43963849	0.5	dmr1644882	9.26493e-07	GCST90054782				rs12170274	5	0.0735471	0.4512	Tc-Mem	Tc-Mem.cc.no_beta.txt	8.374e-18	Nonalcoholic fatty liver disease	EFO_0003095	377998	4761	373227
dmr1125200	rs4148872	chr6	32835030	0.4985	dmr1125200	6.10955e-07	GCST90011871				rs4148872	208	0.146737	0.45085	Th-Naive	Th-Naive.cc.no_beta.txt	3.147e-20	Addison's disease	Orphanet_101960	5320	1223	4097
dmr316785	rs2233718	chr10	79349200	0.5	dmr316785	7.65645e-14	GCST90278664	-10.6474	1	1.79261e-26	rs2233718	39	0.0149635	0.450835	Tc-Mem	Tc-Mem.cc.with_beta.txt		Height	EFO_0004339	257671	1397	209321
dmr820226	rs8005894	chr14	91850411	0.498	dmr820226	2.47164e-08	GCST90278664	11.4629	1	2.02642e-30	rs8005894	35	0.0130872	0.450178	Tc-Mem	Tc-Mem.cc.with_beta.txt		Height	EFO_0004339	257671	1397	209321
dmr409188	rs4904818	chr14	91852472	0.5	dmr409188	2.50675e-08	GCST90278664	11.6013	1	4.05906e-31	rs4904818	36	0.0139098	0.450088	Th-Naive	Th-Naive.cc.with_beta.txt		Height	EFO_0004339	257671	1397	209321
dmr228346	rs61907681	chr11	128278384	0.258	dmr228346	5.5919e-08	GCST90044763				rs61907681	22	0.141709	0.44994	Th-Mem	Th-Mem.cc.no_beta.txt	3.304e-10	Eczema	HP_0000964	400449	20016	380433
dmr1114684	rs1102565	chr6	27194396	0.495	dmr1114684	3.47325e-06	GCST90011871				rs1102565	74	0.039485	0.44982	Tc-Naive	Tc-Naive.cc.no_beta.txt	1.001e-14	Addison's disease	Orphanet_101960	5320	1223	4097
dmr1001128	rs28549386	chr4	150168879	0.5	dmr1001128	5.25317e-05	GCST90128518				rs28549386	8	0.00878529	0.449739	Th-Naive	Th-Naive.cc.no_beta.txt	3.16328e-09	Gallstone disease	EFO_0004210	550437	43639	506798
dmr771390	rs6103814	chr20	37153630	0.5	dmr771390	8.95079e-09	GCST90278664	10.8286	1	2.5203e-27	rs6103814	83	0.0350487	0.449738	Tc-Naive	Tc-Naive.cc.with_beta.txt		Height	EFO_0004339	257671	1397	209321
dmr1004507	rs3132526	chr6	31166398	0.499	dmr1004507	1.13978e-05	GCST90011871				rs3132526	92	0.0531495	0.449724	Th-Mem	Th-Mem.cc.no_beta.txt	8.094e-24	Addison's disease	Orphanet_101960	5320	1223	4097
dmr2244515	rs9262619	chr6	31054489	0.498	dmr2244515	1.84176e-05	GCST90011871				rs9262619	56	0.0378283	0.449485	Tc-Mem	Tc-Mem.cc.no_beta.txt	1.736e-17	Addison's disease	Orphanet_101960	5320	1223	4097
dmr1024283	rs2503719	chr6	80524551	0.5	dmr1024283	6.15785e-09	GCST90278664	11.7712	1	5.49447e-32	rs2503719	92	0.0276554	0.449256	Th-Mem	Th-Mem.cc.with_beta.txt		Height	EFO_0004339	257671	1397	209321
dmr1021350	rs12196749	chr6	90110096	0.488	dmr1021350	1.13131e-06	GCST90011871				rs12196749	86	0.100433	0.449023	Monocyte	Monocyte.cc.no_beta.txt	5.608e-23	Addison's disease	Orphanet_101960	5320	1223	4097
dmr202882	rs72931778	chr11	69986763	0.5	dmr202882	5.67186e-06	GCST90128518				rs72931778	17	0.0231782	0.449013	Th-Mem	Th-Mem.cc.no_beta.txt	1.96793e-11	Gallstone disease	EFO_0004210	550437	43639	506798
dmr1317051	rs140092714	chr2	55762602	0.499	dmr1317051	6.97802e-05	GCST90278664	-7.19683	1	6.16286e-13	rs140092714	48	0.0169645	0.449008	Tc-Mem	Tc-Mem.cc.with_beta.txt		Height	EFO_0004339	257671	1397	209321
dmr870926	rs788858	chr4	81217146	0.5	dmr870926	4.01676e-06	GCST90278664	13.3442	1	1.28026e-40	rs788858	117	0.0537228	0.448931	Th-Mem	Th-Mem.cc.with_beta.txt		Height	EFO_0004339	257671	1397	209321
dmr997262	rs1632865	chr6	31024947	0.3045	dmr997262	0.000282119	GCST90011871				rs1632865	97	0.0386862	0.448797	Monocyte	Monocyte.cc.no_beta.txt	1.739e-13	Addison's disease	Orphanet_101960	5320	1223	4097
dmr1001172	rs28635652	chr4	150174384	0.5	dmr1001172	1.12849e-05	GCST90128518				rs28635652	171	0.0886161	0.448319	Th-Naive	Th-Naive.cc.no_beta.txt	1.99548e-19	Gallstone disease	EFO_0004210	550437	43639	506798
dmr2241034	rs238883	chr6	29378449	0.5	dmr2241034	0.000890214	GCST90011871				rs238883	30	0.0108038	0.448264	Tc-Mem	Tc-Mem.cc.no_beta.txt	9.601e-12	Addison's disease	Orphanet_101960	5320	1223	4097
dmr1536541	rs1315740	chr20	37163304	0.498	dmr1536541	6.61092e-10	GCST90278664	10.8061	1	3.22135e-27	rs1315740	74	0.0331967	0.448166	Tc-Mem	Tc-Mem.cc.with_beta.txt		Height	EFO_0004339	257671	1397	209321
dmr2238713	rs858977	chr6	27191791	0.5	dmr2238713	0.000107604	GCST90011871				rs858977	134	0.0638389	0.448124	Tc-Mem	Tc-Mem.cc.no_beta.txt	4.071e-14	Addison's disease	Orphanet_101960	5320	1223	4097
dmr619808	rs4479442	chr2	102437614	0.5	dmr619808	0.000102952	GCST90044763				rs4479442	203	0.13159	0.44774	Th-Mem	Th-Mem.cc.no_beta.txt	8.026e-13	Eczema	HP_0000964	400449	20016	380433
dmr2236970	rs1883259	chr6	25683052	0.5	dmr2236970	0.000443528	GCST90011871				rs1883259	13	0.00599613	0.447487	Tc-Mem	Tc-Mem.cc.no_beta.txt	4.857e-10	Addison's disease	Orphanet_101960	5320	1223	4097
dmr2243311	rs3099840	chr6	31462944	0.4905	dmr2243311	0.00018837	GCST90011871				rs3099840	75	0.0268535	0.447268	Tc-Mem	Tc-Mem.cc.no_beta.txt	2.772e-110	Addison's disease	Orphanet_101960	5320	1223	4097
dmr1037046	rs10041130	chr5	42705595	0.5	dmr1037046	3.55637e-13	GCST90278664	-11.0209	1	3.03075e-28	rs10041130	112	0.0578132	0.447217	Tc-Naive	Tc-Naive.cc.with_beta.txt		Height	EFO_0004339	257671	1397	209321
dmr775295	rs6060478	chr20	35575552	0.0185	dmr775295	1.20934e-08	GCST90278664	-9.43438	1	3.93296e-21	rs6060478	216	0.205262	0.447136	Th-Naive	Th-Naive.cc.with_beta.txt		Height	EFO_0004339	257671	1397	209321
dmr222038	rs200501619	chr11	116831283	0.3425	dmr222038	2.30534e-05	GCST90278671	-11.6453	1	2.42561e-31	rs200501619	52	0.0242617	0.447011	Th-Mem	Th-Mem.cc.with_beta.txt		Triglyceride levels	EFO_0004530	204282	22567	469317
dmr222042	rs480009	chr11	116841258	0.1085	dmr222042	4.12357e-07	GCST90278671	-15.7975	1	3.23899e-56	rs480009	173	0.0880178	0.446465	Th-Mem	Th-Mem.cc.with_beta.txt		Triglyceride levels	EFO_0004530	204282	22567	469317
dmr2239095	rs34843552	chr6	27274136	0.5	dmr2239095	2.38807e-05	GCST90011871				rs34843552	86	0.0439969	0.446415	Tc-Mem	Tc-Mem.cc.no_beta.txt	6.464e-27	Addison's disease	Orphanet_101960	5320	1223	4097
dmr895576	rs10035076	chr4	150541470	0.00199997	dmr895576	3.51348e-07	GCST90128518				rs10035076	225	0.211726	0.446182	Th-Mem	Th-Mem.cc.no_beta.txt	1.00039e-12	Gallstone disease	EFO_0004210	550437	43639	506798
dmr223637	rs575631	chr11	65804053	0.132	dmr223637	7.89292e-09	GCST90044763				rs575631	12	0.0223656	0.44609	Th-Naive	Th-Naive.cc.no_beta.txt	7.351e-10	Eczema	HP_0000964	400449	20016	380433
dmr847547	rs146551900	chr4	18035427	0.385	dmr847547	0.000137675	GCST90278664	-18.8486	1	3.01756e-79	rs146551900	6	0.00347964	0.446076	Th-Mem	Th-Mem.cc.with_beta.txt		Height	EFO_0004339	257671	1397	209321
dmr495729	rs118013839	chr11	116690798	0.5	dmr495729	5.88417e-06	GCST90278671	-12.8552	1	8.03893e-38	rs118013839	18	0.0210644	0.445862	Tc-Mem	Tc-Mem.cc.with_beta.txt		Triglyceride levels	EFO_0004530	204282	22567	469317
dmr1242155	rs17272617	chr19	47854103	0.5	dmr1242155	1.73131e-05	GCST90128518				rs17272617	2	0.00604794	0.445702	Tc-Mem	Tc-Mem.cc.no_beta.txt	4.73033e-27	Gallstone disease	EFO_0004210	550437	43639	506798
dmr1004316	rs2516489	chr6	31520261	0.4945	dmr1004316	2.15436e-07	GCST90011871				rs2516489	141	0.213422	0.445587	Th-Mem	Th-Mem.cc.no_beta.txt	1.056e-15	Addison's disease	Orphanet_101960	5320	1223	4097
dmr1118921	rs3129956	chr6	32400685	0.5	dmr1118921	4.72214e-05	GCST90011871				rs3129956	33	0.0139344	0.445306	Tc-Naive	Tc-Naive.cc.no_beta.txt	4.887e-70	Addison's disease	Orphanet_101960	5320	1223	4097
dmr2242271	rs1632979	chr6	29807182	0.4995	dmr2242271	0.000658431	GCST90011871				rs1632979	156	0.0530146	0.445241	Tc-Mem	Tc-Mem.cc.no_beta.txt	1.793e-37	Addison's disease	Orphanet_101960	5320	1223	4097
dmr1124575	rs6933734	chr6	31412810	0.00400001	dmr1124575	3.17734e-06	GCST90011871				rs6933734	120	0.0281322	0.444558	Th-Naive	Th-Naive.cc.no_beta.txt	4.864e-17	Addison's disease	Orphanet_101960	5320	1223	4097
dmr1116018	rs2517671	chr6	29970200	0.3235	dmr1116018	2.87569e-08	GCST90011871				rs2517671	273	0.342549	0.444105	Tc-Naive	Tc-Naive.cc.no_beta.txt	2.041e-17	Addison's disease	Orphanet_101960	5320	1223	4097
dmr1001313	rs6904071	chr6	27079477	0.5	dmr1001313	0.00132132	GCST90011871				rs6904071	12	0.00386165	0.443422	Th-Mem	Th-Mem.cc.no_beta.txt	1.221e-35	Addison's disease	Orphanet_101960	5320	1223	4097
dmr1002666	rs2072895	chr6	29724080	0.4995	dmr1002666	0.0005209	GCST90011871				rs2072895	49	0.0206096	0.443261	Th-Mem	Th-Mem.cc.no_beta.txt	1.732e-12	Addison's disease	Orphanet_101960	5320	1223	4097
dmr2242308	rs3823417	chr6	31133092	0.5	dmr2242308	1.13896e-06	GCST90011871				rs3823417	81	0.110189	0.443095	Tc-Mem	Tc-Mem.cc.no_beta.txt	1.825e-20	Addison's disease	Orphanet_101960	5320	1223	4097
dmr2244942	rs9268200	chr6	32310893	0.5	dmr2244942	0.000130948	GCST90011871				rs9268200	205	0.0862327	0.442776	Tc-Mem	Tc-Mem.cc.no_beta.txt	8.755e-70	Addison's disease	Orphanet_101960	5320	1223	4097
dmr1124893	rs9268235	chr6	32322431	0.5	dmr1124893	3.92313e-07	GCST90011871				rs9268235	146	0.0854516	0.442568	Th-Naive	Th-Naive.cc.no_beta.txt	9.687e-155	Addison's disease	Orphanet_101960	5320	1223	4097
dmr1114395	rs6456711	chr6	26302344	0.000999987	dmr1114395	0.00010088	GCST90011871				rs6456711	16	0.00373644	0.442189	Tc-Naive	Tc-Naive.cc.no_beta.txt	1.812e-10	Addison's disease	Orphanet_101960	5320	1223	4097
dmr143605	rs2233718	chr10	79349200	0.5	dmr143605	7.39365e-12	GCST90278664	-10.6474	1	1.79261e-26	rs2233718	33	0.0132161	0.441963	Th-Mem	Th-Mem.cc.with_beta.txt		Height	EFO_0004339	257671	1397	209321
dmr992806	rs6822018	chr4	144702009	0.03	dmr992806	4.30453e-10	GCST90278664	11.5353	1	8.75689e-31	rs6822018	153	0.197612	0.441915	Tc-Naive	Tc-Naive.cc.with_beta.txt		Height	EFO_0004339	257671	1397	209321
dmr160106	rs1013495	chr10	79380497	0.5	dmr160106	1.17448e-12	GCST90278664	-10.5705	1	4.08522e-26	rs1013495	34	0.0135366	0.441722	Th-Naive	Th-Naive.cc.with_beta.txt		Height	EFO_0004339	257671	1397	209321
dmr1243472	rs838142	chr19	48748894	0.5	dmr1243472	0.00125538	GCST90128518				rs838142	5	0.00186695	0.441669	Tc-Mem	Tc-Mem.cc.no_beta.txt	3.18933e-10	Gallstone disease	EFO_0004210	550437	43639	506798
dmr1117006	rs1625792	chr6	31338643	0.4995	dmr1117006	9.03141e-05	GCST90011871				rs1625792	103	0.0499797	0.441584	Tc-Naive	Tc-Naive.cc.no_beta.txt	6.356e-88	Addison's disease	Orphanet_101960	5320	1223	4097
dmr409305	rs11160034	chr14	91978701	0.126	dmr409305	2.31967e-05	GCST90278664	-19.1101	1	2.08146e-81	rs11160034	77	0.0270341	0.441566	Th-Naive	Th-Naive.cc.with_beta.txt		Height	EFO_0004339	257671	1397	209321
dmr776064	rs1744767	chr20	37138813	0.5	dmr776064	1.90798e-08	GCST90278664	11.325	1	9.86919e-30	rs1744767	102	0.0418591	0.441532	Th-Naive	Th-Naive.cc.with_beta.txt		Height	EFO_0004339	257671	1397	209321
dmr786284	rs4677151	chr3	72344876	0.4975	dmr786284	6.52261e-11	GCST90278664	-10.6476	1	1.79005e-26	rs4677151	14	0.00552326	0.441071	Th-Mem	Th-Mem.cc.with_beta.txt		Height	EFO_0004339	257671	1397	209321
dmr282429	rs12358647	chr10	45386230	0.000499964	dmr282429	4.12316e-05	GCST90128518				rs12358647	9	0.00199813	0.440712	Tc-Mem	Tc-Mem.cc.no_beta.txt	2.07052e-09	Gallstone disease	EFO_0004210	550437	43639	506798
dmr2379827	rs1623138	chr7	2859776	0.5	dmr2379827	1.16773e-07	GCST90278664	-10.1488	1	3.35581e-24	rs1623138	143	0.123453	0.440659	Tc-Mem	Tc-Mem.cc.with_beta.txt		Height	EFO_0004339	257671	1397	209321
dmr2244261	rs2523482	chr6	31386388	0.4995	dmr2244261	3.6565e-07	GCST90011871				rs2523482	42	0.137508	0.440635	Tc-Mem	Tc-Mem.cc.no_beta.txt	3.094e-12	Addison's disease	Orphanet_101960	5320	1223	4097
dmr2246157	rs1281932	chr6	32619573	0.383	dmr2246157	5.44208e-05	GCST90011871				rs1281932	123	0.0578534	0.440559	Tc-Mem	Tc-Mem.cc.no_beta.txt	2.842e-57	Addison's disease	Orphanet_101960	5320	1223	4097
dmr2245821	rs9271333	chr6	32614901	0.4945	dmr2245821	0.000191451	GCST90011871				rs9271333	51	0.0205832	0.440427	Tc-Mem	Tc-Mem.cc.no_beta.txt	2.696e-50	Addison's disease	Orphanet_101960	5320	1223	4097
dmr1287440	rs11987443	chr8	23316664	0.5	dmr1287440	1.73123e-19	GCST90278664	10.4098	1	2.23727e-25	rs11987443	5	0.00108448	0.440265	Th-Naive	Th-Naive.cc.with_beta.txt		Height	EFO_0004339	257671	1397	209321
dmr1452631	rs6748358	chr2	203892182	0.5	dmr1452631	0.000721475	GCST90011871				rs6748358	6	0.00213638	0.440177	Tc-Mem	Tc-Mem.cc.no_beta.txt	2.08e-09	Addison's disease	Orphanet_101960	5320	1223	4097
dmr1124856	rs9265994	chr6	31348749	0.4995	dmr1124856	1.25433e-07	GCST90011871				rs9265994	213	0.162092	0.440089	Th-Naive	Th-Naive.cc.no_beta.txt	1.017e-82	Addison's disease	Orphanet_101960	5320	1223	4097
dmr1001844	rs13215072	chr6	27709949	0.5	dmr1001844	1.16635e-05	GCST90011871				rs13215072	45	0.0826303	0.439867	Th-Mem	Th-Mem.cc.no_beta.txt	9.352e-30	Addison's disease	Orphanet_101960	5320	1223	4097
dmr793215	rs2281926	chr20	63752956	0.5	dmr793215	4.27206e-09	GCST90044763				rs2281926	53	0.308375	0.439724	Th-Naive	Th-Naive.cc.no_beta.txt	9.899e-14	Eczema	HP_0000964	400449	20016	380433
dmr160123	rs1013495	chr10	79380497	0.5	dmr160123	6.33191e-12	GCST90278664	-10.5705	1	4.08522e-26	rs1013495	38	0.0148143	0.439371	Th-Naive	Th-Naive.cc.with_beta.txt		Height	EFO_0004339	257671	1397	209321
dmr1116054	rs7774576	chr6	29646850	0.5	dmr1116054	5.32885e-05	GCST90011871				rs7774576	8	0.00558393	0.439107	Tc-Naive	Tc-Naive.cc.no_beta.txt	5.614e-11	Addison's disease	Orphanet_101960	5320	1223	4097
dmr493911	rs2212428	chr11	116645870	0.5	dmr493911	0.000153387	GCST90278671	-11.187	1	4.72159e-29	rs2212428	37	0.0210528	0.438607	Tc-Mem	Tc-Mem.cc.with_beta.txt		Triglyceride levels	EFO_0004530	204282	22567	469317
dmr495028	rs17518841	chr11	116744528	0.5	dmr495028	1.29109e-06	GCST90278671	-16.3164	1	7.54391e-60	rs17518841	36	0.11346	0.43833	Tc-Mem	Tc-Mem.cc.with_beta.txt		Triglyceride levels	EFO_0004530	204282	22567	469317
dmr1123658	rs28367585	chr6	31277446	0.4805	dmr1123658	8.2472e-05	GCST90011871				rs28367585	21	0.00857409	0.438267	Th-Naive	Th-Naive.cc.no_beta.txt	1.031e-12	Addison's disease	Orphanet_101960	5320	1223	4097
dmr666592	rs13416813	chr2	44110480	0.49	dmr666592	1.73323e-05	GCST90128518				rs13416813	15	0.0223952	0.438093	Th-Naive	Th-Naive.cc.no_beta.txt	1.83178e-10	Gallstone disease	EFO_0004210	550437	43639	506798
dmr1211899	rs17216693	chr19	19555765	0.185	dmr1211899	0.000205106	GCST90054782				rs17216693	3	0.00180116	0.438091	Tc-Mem	Tc-Mem.cc.no_beta.txt	8.31382e-12	Nonalcoholic fatty liver disease	EFO_0003095	377998	4761	373227
dmr1802089	rs76992048	chr3	149472838	0.5	dmr1802089	0.00128136	GCST90128518				rs76992048	44	0.0184062	0.438022	Tc-Mem	Tc-Mem.cc.no_beta.txt	1.42626e-23	Gallstone disease	EFO_0004210	550437	43639	506798
dmr1002762	rs3132685	chr6	29978172	0.5	dmr1002762	6.21333e-10	GCST90011871				rs3132685	23	0.409006	0.437879	Th-Mem	Th-Mem.cc.no_beta.txt	8.58e-81	Addison's disease	Orphanet_101960	5320	1223	4097
dmr1118655	rs9276819	chr6	32861325	0.5	dmr1118655	2.56774e-07	GCST90011871				rs9276819	119	0.356265	0.437654	Tc-Naive	Tc-Naive.cc.no_beta.txt	3.364e-11	Addison's disease	Orphanet_101960	5320	1223	4097
dmr629584	rs296381	chr19	47867845	0.00199997	dmr629584	2.30593e-26	GCST90128518				rs296381	19	0.00560995	0.437564	Tc-Naive	Tc-Naive.cc.no_beta.txt	3.76383e-39	Gallstone disease	EFO_0004210	550437	43639	506798
dmr1123794	rs3095336	chr6	30770669	0.4995	dmr1123794	6.05914e-11	GCST90011871				rs3095336	139	0.558594	0.43702	Th-Naive	Th-Naive.cc.no_beta.txt	4.559e-102	Addison's disease	Orphanet_101960	5320	1223	4097
dmr1211805	rs56397647	chr19	19531986	0.4985	dmr1211805	0.000311729	GCST90054782				rs56397647	18	0.00939335	0.436964	Tc-Mem	Tc-Mem.cc.no_beta.txt	1.3046e-13	Nonalcoholic fatty liver disease	EFO_0003095	377998	4761	373227
dmr2239594	rs116591906	chr6	28615615	0.497	dmr2239594	2.94083e-05	GCST90011871				rs116591906	253	0.181391	0.436865	Tc-Mem	Tc-Mem.cc.no_beta.txt	4.53e-43	Addison's disease	Orphanet_101960	5320	1223	4097
dmr687171	rs1420097	chr2	102392894	0.5	dmr687171	1.69044e-06	GCST90044763				rs1420097	209	0.305494	0.436846	Tc-Naive	Tc-Naive.cc.no_beta.txt	5.543e-13	Eczema	HP_0000964	400449	20016	380433
dmr1003474	rs3094117	chr6	30769709	0.5	dmr1003474	1.47077e-05	GCST90011871				rs3094117	118	0.0459593	0.436774	Th-Mem	Th-Mem.cc.no_beta.txt	7.487e-60	Addison's disease	Orphanet_101960	5320	1223	4097
dmr1123407	rs1111180	chr6	30102205	0.4995	dmr1123407	2.8476e-05	GCST90011871				rs1111180	82	0.0481248	0.436586	Th-Naive	Th-Naive.cc.no_beta.txt	4.691e-15	Addison's disease	Orphanet_101960	5320	1223	4097
dmr2239422	rs6456788	chr6	27454287	0.5	dmr2239422	0.00015454	GCST90011871				rs6456788	5	0.00382236	0.436553	Tc-Mem	Tc-Mem.cc.no_beta.txt	1.014e-11	Addison's disease	Orphanet_101960	5320	1223	4097
dmr615727	rs57009615	chr19	19502813	0.5	dmr615727	6.94183e-05	GCST90054782				rs57009615	15	0.00670029	0.43645	Th-Naive	Th-Naive.cc.no_beta.txt	7.96354e-15	Nonalcoholic fatty liver disease	EFO_0003095	377998	4761	373227
dmr1125330	rs2269429	chr6	32061406	0.5	dmr1125330	3.39624e-07	GCST90011871				rs2269429	204	0.20216	0.436067	Th-Naive	Th-Naive.cc.no_beta.txt	3.723e-21	Addison's disease	Orphanet_101960	5320	1223	4097
dmr142526	rs10466245	chr10	45536299	0.5	dmr142526	0.000398089	GCST90128518				rs10466245	48	0.0200503	0.435618	Tc-Naive	Tc-Naive.cc.no_beta.txt	3.70781e-28	Gallstone disease	EFO_0004210	550437	43639	506798
dmr619637	rs74505593	chr2	102298752	0.4965	dmr619637	0.00162511	GCST90044763				rs74505593	2	0.000456951	0.43561	Th-Mem	Th-Mem.cc.no_beta.txt	2.59e-12	Eczema	HP_0000964	400449	20016	380433
dmr2242614	rs3132472	chr6	31418354	0.5	dmr2242614	7.9813e-05	GCST90011871				rs3132472	28	0.0152423	0.435495	Tc-Mem	Tc-Mem.cc.no_beta.txt	1.747e-89	Addison's disease	Orphanet_101960	5320	1223	4097
dmr380703	rs7129583	chr11	2131663	0.271	dmr380703	5.12412e-09	GCST90278664	9.55972	1	1.18071e-21	rs7129583	59	0.0246749	0.43537	Tc-Mem	Tc-Mem.cc.with_beta.txt		Height	EFO_0004339	257671	1397	209321
dmr2242925	rs4332019	chr6	31245636	0.5	dmr2242925	0.000200132	GCST90011871				rs4332019	74	0.0281157	0.435357	Tc-Mem	Tc-Mem.cc.no_beta.txt	5.906e-11	Addison's disease	Orphanet_101960	5320	1223	4097
dmr489510	rs111878479	chr17	63749477	0.5	dmr489510	2.08635e-05	GCST90278664	-15.5968	1	7.65303e-55	rs111878479	162	0.0561509	0.4349	Th-Mem	Th-Mem.cc.with_beta.txt		Height	EFO_0004339	257671	1397	209321
dmr1305164	rs72796797	chr2	43863916	0.5	dmr1305164	3.91317e-07	GCST90128518				rs72796797	4	0.0435351	0.434732	Tc-Mem	Tc-Mem.cc.no_beta.txt	2.48551e-11	Gallstone disease	EFO_0004210	550437	43639	506798
dmr274755	rs12823486	chr12	102382282	0.5	dmr274755	3.08687e-06	GCST90278664	9.58372	1	9.36114e-22	rs12823486	246	0.110576	0.434412	Th-Mem	Th-Mem.cc.with_beta.txt		Height	EFO_0004339	257671	1397	209321
dmr2242293	rs1015465	chr6	30118563	0.3865	dmr2242293	6.76021e-05	GCST90011871				rs1015465	22	0.00965054	0.433986	Tc-Mem	Tc-Mem.cc.no_beta.txt	4.783e-10	Addison's disease	Orphanet_101960	5320	1223	4097
dmr590840	rs72797893	chr2	33215716	0.5	dmr590840	3.65161e-09	GCST90278664	7.20173	1	5.94534e-13	rs72797893	152	0.0620772	0.433923	Monocyte	Monocyte.cc.with_beta.txt		Height	EFO_0004339	257671	1397	209321
dmr1116706	rs11507945	chr6	31177978	0.5	dmr1116706	4.29359e-05	GCST90011871				rs11507945	277	0.150929	0.433914	Tc-Naive	Tc-Naive.cc.no_beta.txt	1.533e-14	Addison's disease	Orphanet_101960	5320	1223	4097
dmr1293696	rs72797893	chr2	33215716	0.5	dmr1293696	1.98429e-10	GCST90278664	7.20173	1	5.94534e-13	rs72797893	149	0.0632379	0.433827	Tc-Mem	Tc-Mem.cc.with_beta.txt		Height	EFO_0004339	257671	1397	209321
dmr997439	rs9348862	chr6	31284970	0.491	dmr997439	1.72678e-05	GCST90011871				rs9348862	84	0.0738077	0.433735	Monocyte	Monocyte.cc.no_beta.txt	5.731e-21	Addison's disease	Orphanet_101960	5320	1223	4097
dmr1240000	rs36091860	chr19	45809622	0.4995	dmr1240000	3.28123e-05	GCST90128518				rs36091860	34	0.0246551	0.433455	Tc-Mem	Tc-Mem.cc.no_beta.txt	1.78146e-14	Gallstone disease	EFO_0004210	550437	43639	506798
dmr568555	rs117761921	chr18	23239248	0.4945	dmr568555	2.70953e-07	GCST90278664	6.60945	1	3.8574e-11	rs117761921	37	0.0562218	0.433308	Tc-Naive	Tc-Naive.cc.with_beta.txt		Height	EFO_0004339	257671	1397	209321
dmr21655	rs4920605	chr1	16988930	0.497	dmr21655	1.13057e-07	GCST90278664	13.8791	1	8.48183e-44	rs4920605	97	0.0185841	0.433137	Tc-Mem	Tc-Mem.cc.with_beta.txt		Height	EFO_0004339	257671	1397	209321
dmr1124545	rs1265177	chr6	31193800	0.489	dmr1124545	2.00915e-05	GCST90011871				rs1265177	134	0.0545658	0.433129	Th-Naive	Th-Naive.cc.no_beta.txt	3.338e-65	Addison's disease	Orphanet_101960	5320	1223	4097
dmr1989935	rs62347029	chr4	150367708	0.5	dmr1989935	4.86003e-05	GCST90128518				rs62347029	12	0.00867366	0.432862	Tc-Mem	Tc-Mem.cc.no_beta.txt	1.18657e-31	Gallstone disease	EFO_0004210	550437	43639	506798
dmr1124512	rs886420	chr6	30911859	0.5	dmr1124512	2.58883e-07	GCST90011871				rs886420	108	0.122735	0.432844	Th-Naive	Th-Naive.cc.no_beta.txt	2.975e-113	Addison's disease	Orphanet_101960	5320	1223	4097
dmr223579	rs1466462	chr11	65651893	0.5	dmr223579	3.82507e-06	GCST90044763				rs1466462	61	0.09117	0.432613	Th-Naive	Th-Naive.cc.no_beta.txt	7.147e-10	Eczema	HP_0000964	400449	20016	380433
dmr417208	rs7925585	chr11	36365351	0.2665	dmr417208	0.000238005	GCST90044763				rs7925585	11	0.0063762	0.432314	Tc-Mem	Tc-Mem.cc.no_beta.txt	1.39e-09	Eczema	HP_0000964	400449	20016	380433
dmr159045	rs1013495	chr10	79380497	0.5	dmr159045	2.43872e-12	GCST90278664	-10.5705	1	4.08522e-26	rs1013495	37	0.0148847	0.432258	Tc-Naive	Tc-Naive.cc.with_beta.txt		Height	EFO_0004339	257671	1397	209321
dmr2242332	rs3132550	chr6	31118271	0.5	dmr2242332	2.35772e-06	GCST90011871				rs3132550	212	0.161374	0.432216	Tc-Mem	Tc-Mem.cc.no_beta.txt	9.395e-89	Addison's disease	Orphanet_101960	5320	1223	4097
dmr1121385	rs67491322	chr6	25961124	0.5	dmr1121385	0.000388572	GCST90011871				rs67491322	14	0.0103907	0.431899	Th-Naive	Th-Naive.cc.no_beta.txt	9.339e-30	Addison's disease	Orphanet_101960	5320	1223	4097
dmr2353073	rs79994281	chr6	151802458	0.5	dmr2353073	1.83437e-14	GCST90278664	10.3973	1	2.5512e-25	rs79994281	8	0.00267269	0.431864	Tc-Mem	Tc-Mem.cc.with_beta.txt		Height	EFO_0004339	257671	1397	209321
dmr666833	rs71421605	chr2	231957475	0.5	dmr666833	1.38882e-08	GCST90278664	7.66045	1	1.85286e-14	rs71421605	9	0.0899274	0.431855	Monocyte	Monocyte.cc.with_beta.txt		Height	EFO_0004339	257671	1397	209321
dmr1125856	rs9296076	chr6	33089063	0.5	dmr1125856	4.39428e-06	GCST90011871				rs9296076	162	0.0856864	0.431818	Th-Naive	Th-Naive.cc.no_beta.txt	7.509e-40	Addison's disease	Orphanet_101960	5320	1223	4097
dmr2352871	rs79994281	chr6	151802458	0.5	dmr2352871	1.36818e-15	GCST90278664	10.3973	1	2.5512e-25	rs79994281	8	0.00267638	0.431583	Tc-Mem	Tc-Mem.cc.with_beta.txt		Height	EFO_0004339	257671	1397	209321
dmr248545	rs117293980	chr11	116660758	0.5	dmr248545	1.61439e-07	GCST90278671	-13.2719	1	3.36708e-40	rs117293980	5	0.00139483	0.431565	Th-Naive	Th-Naive.cc.with_beta.txt		Triglyceride levels	EFO_0004530	204282	22567	469317
dmr495124	rs12718463	chr11	116835627	0.5	dmr495124	2.29368e-05	GCST90278671	-8.98249	1	2.64708e-19	rs12718463	32	0.0141374	0.431426	Tc-Mem	Tc-Mem.cc.with_beta.txt		Triglyceride levels	EFO_0004530	204282	22567	469317
dmr2244082	rs9268830	chr6	32459795	0.5	dmr2244082	1.03476e-05	GCST90011871				rs9268830	49	0.0242283	0.431331	Tc-Mem	Tc-Mem.cc.no_beta.txt	1.582e-12	Addison's disease	Orphanet_101960	5320	1223	4097
dmr1147658	rs2503719	chr6	80524551	0.5	dmr1147658	3.29998e-08	GCST90278664	11.7712	1	5.49447e-32	rs2503719	95	0.0294293	0.431061	Th-Naive	Th-Naive.cc.with_beta.txt		Height	EFO_0004339	257671	1397	209321
dmr1004210	rs76760132	chr6	31430554	0.00349998	dmr1004210	1.88232e-05	GCST90011871				rs76760132	144	0.0244615	0.430661	Th-Mem	Th-Mem.cc.no_beta.txt	5.506e-09	Addison's disease	Orphanet_101960	5320	1223	4097
dmr1124290	rs887464	chr6	31178143	0.4965	dmr1124290	0.00025106	GCST90011871				rs887464	70	0.0307039	0.43051	Th-Naive	Th-Naive.cc.no_beta.txt	2.549e-30	Addison's disease	Orphanet_101960	5320	1223	4097
dmr1126111	rs674313	chr6	32610305	0.4875	dmr1126111	0.000194495	GCST90011871				rs674313	72	0.027068	0.430448	Th-Naive	Th-Naive.cc.no_beta.txt	6.922e-100	Addison's disease	Orphanet_101960	5320	1223	4097
dmr662424	rs72798839	chr2	43872924	0.5	dmr662424	1.70367e-09	GCST90128518				rs72798839	43	0.386515	0.430079	Tc-Naive	Tc-Naive.cc.no_beta.txt	1.84253e-11	Gallstone disease	EFO_0004210	550437	43639	506798
dmr609390	rs112754241	chr19	10746662	0.5	dmr609390	6.15619e-08	GCST90278664	-11.6866	1	1.49287e-31	rs112754241	16	0.00652548	0.430008	Th-Naive	Th-Naive.cc.with_beta.txt		Height	EFO_0004339	257671	1397	209321
dmr997581	rs2523548	chr6	31364750	0.0515	dmr997581	6.47258e-06	GCST90011871				rs2523548	153	0.0493385	0.429827	Monocyte	Monocyte.cc.no_beta.txt	3.401e-61	Addison's disease	Orphanet_101960	5320	1223	4097
dmr694647	rs1744760	chr20	37112391	0.4995	dmr694647	1.31523e-08	GCST90278664	11.4513	1	2.31613e-30	rs1744760	101	0.0411235	0.429816	Th-Mem	Th-Mem.cc.with_beta.txt		Height	EFO_0004339	257671	1397	209321
dmr2243666	rs1265099	chr6	31137636	0.5	dmr2243666	3.52986e-06	GCST90011871				rs1265099	48	0.0606938	0.429796	Tc-Mem	Tc-Mem.cc.no_beta.txt	1.629e-34	Addison's disease	Orphanet_101960	5320	1223	4097
dmr693515	rs28732092	chr6	31084855	0.5	dmr693515	1.3224e-05	GCST90011871				rs28732092	155	0.070654	0.429732	NK-cell2	NK-cell2.cc.no_beta.txt	2.572e-15	Addison's disease	Orphanet_101960	5320	1223	4097
dmr1002659	rs2844830	chr6	29739769	0.4995	dmr1002659	3.18384e-06	GCST90011871				rs2844830	89	0.0537316	0.429431	Th-Mem	Th-Mem.cc.no_beta.txt	4.989e-13	Addison's disease	Orphanet_101960	5320	1223	4097
dmr305907	rs12426645	chr12	102448033	0.5	dmr305907	4.0493e-06	GCST90278664	-19.2034	1	3.46753e-82	rs12426645	29	0.0421857	0.429372	Tc-Naive	Tc-Naive.cc.with_beta.txt		Height	EFO_0004339	257671	1397	209321
dmr2242509	rs2233965	chr6	31113122	0.5	dmr2242509	6.34074e-06	GCST90044763				rs2233965	6	0.0117899	0.429073	Tc-Mem	Tc-Mem.cc.no_beta.txt	2.718e-09	Eczema	HP_0000964	400449	20016	380433
dmr2241185	rs7764829	chr6	29697584	0.4085	dmr2241185	0.000557666	GCST90011871				rs7764829	69	0.0223297	0.428881	Tc-Mem	Tc-Mem.cc.no_beta.txt	9.679e-16	Addison's disease	Orphanet_101960	5320	1223	4097
dmr2245038	rs73400892	chr6	32406485	0.4925	dmr2245038	9.62923e-06	GCST90011871				rs73400892	170	0.19433	0.428852	Tc-Mem	Tc-Mem.cc.no_beta.txt	1.962e-12	Addison's disease	Orphanet_101960	5320	1223	4097
dmr999460	rs3998108	chr6	33865139	0.4805	dmr999460	1.54537e-07	GCST90011871				rs3998108	16	0.131688	0.428751	Monocyte	Monocyte.cc.no_beta.txt	4.775e-09	Addison's disease	Orphanet_101960	5320	1223	4097
dmr2352785	rs12660738	chr6	151809986	0.5	dmr2352785	1.94739e-13	GCST90278664	10.2385	1	1.33255e-24	rs12660738	8	0.00268863	0.428399	Tc-Mem	Tc-Mem.cc.with_beta.txt		Height	EFO_0004339	257671	1397	209321
dmr2245841	rs17211699	chr6	32658260	0.4945	dmr2245841	0.000242928	GCST90011871				rs17211699	73	0.0322521	0.427892	Tc-Mem	Tc-Mem.cc.no_beta.txt	5.09e-15	Addison's disease	Orphanet_101960	5320	1223	4097
dmr1125148	rs3130323	chr6	32258349	0.4995	dmr1125148	3.46284e-06	GCST90011871				rs3130323	290	0.177088	0.427726	Th-Naive	Th-Naive.cc.no_beta.txt	6.373e-72	Addison's disease	Orphanet_101960	5320	1223	4097
dmr1001011	rs35778245	chr6	25944575	0.4575	dmr1001011	0.00260148	GCST90011871				rs35778245	3	0.000767257	0.427681	Th-Mem	Th-Mem.cc.no_beta.txt	4.312e-30	Addison's disease	Orphanet_101960	5320	1223	4097
dmr1323318	rs2954032	chr8	125481150	0.5	dmr1323318	0.000396705	GCST90054782				rs2954032	25	0.0150676	0.427594	Tc-Naive	Tc-Naive.cc.no_beta.txt	1.22712e-09	Nonalcoholic fatty liver disease	EFO_0003095	377998	4761	373227
dmr443361	rs10896045	chr11	65788053	0.4775	dmr443361	4.95345e-05	GCST90044763				rs10896045	31	0.0153285	0.427454	Tc-Mem	Tc-Mem.cc.no_beta.txt	5.783e-14	Eczema	HP_0000964	400449	20016	380433
dmr568473	rs4021	chr19	48750004	0.5	dmr568473	0.000612856	GCST90128518				rs4021	8	0.00470652	0.427227	Th-Mem	Th-Mem.cc.no_beta.txt	2.1706e-10	Gallstone disease	EFO_0004210	550437	43639	506798
dmr743841	rs720734	chr2	232273070	0.5	dmr743841	4.7107e-08	GCST90278664	-13.8373	1	1.51773e-43	rs720734	13	0.137364	0.42717	Tc-Naive	Tc-Naive.cc.with_beta.txt		Height	EFO_0004339	257671	1397	209321
dmr826173	rs9621545	chr22	32726002	0.4995	dmr826173	8.97496e-10	GCST90278664	-11.1821	1	4.99218e-29	rs9621545	5	0.00328918	0.426955	Th-Naive	Th-Naive.cc.with_beta.txt		Height	EFO_0004339	257671	1397	209321
dmr282886	rs112248459	chr10	45738114	0.2615	dmr282886	0.000737443	GCST90128518				rs112248459	28	0.00946093	0.426759	Tc-Mem	Tc-Mem.cc.no_beta.txt	1.19313e-09	Gallstone disease	EFO_0004210	550437	43639	506798
dmr1003685	rs2596505	chr6	31351008	0.4995	dmr1003685	0.000140024	GCST90011871				rs2596505	39	0.0143594	0.426243	Th-Mem	Th-Mem.cc.no_beta.txt	7.197e-108	Addison's disease	Orphanet_101960	5320	1223	4097
dmr1119157	rs386906	chr6	33591138	0.000999987	dmr1119157	4.909e-05	GCST90011871				rs386906	23	0.0111876	0.426042	Tc-Naive	Tc-Naive.cc.no_beta.txt	5.521e-10	Addison's disease	Orphanet_101960	5320	1223	4097
dmr1124651	rs78479381	chr6	31118647	0.452	dmr1124651	1.67057e-07	GCST90044763				rs78479381	4	0.0646582	0.425913	Th-Naive	Th-Naive.cc.no_beta.txt	5.091e-10	Eczema	HP_0000964	400449	20016	380433
dmr903548	rs62272020	chr3	149481611	0.284	dmr903548	3.83577e-08	GCST90128518				rs62272020	10	0.145696	0.425498	Tc-Naive	Tc-Naive.cc.no_beta.txt	2.03281e-09	Gallstone disease	EFO_0004210	550437	43639	506798
dmr246931	rs1261672	chr11	116648243	0.5	dmr246931	1.23269e-07	GCST90278671	17.6562	1	9.1136e-70	rs1261672	46	0.12003	0.425264	Tc-Naive	Tc-Naive.cc.with_beta.txt		Triglyceride levels	EFO_0004530	204282	22567	469317
dmr1003215	rs401241	chr6	29939038	0.4985	dmr1003215	9.08536e-05	GCST90011871				rs401241	160	0.0655873	0.425167	Th-Mem	Th-Mem.cc.no_beta.txt	1.722e-48	Addison's disease	Orphanet_101960	5320	1223	4097
dmr1123729	rs17206841	chr6	31457497	0.457	dmr1123729	1.74113e-09	GCST90011871				rs17206841	230	0.396746	0.425029	Th-Naive	Th-Naive.cc.no_beta.txt	1.262e-16	Addison's disease	Orphanet_101960	5320	1223	4097
dmr1115835	rs439935	chr6	29940184	0.5	dmr1115835	3.48395e-06	GCST90011871				rs439935	55	0.0422532	0.424721	Tc-Naive	Tc-Naive.cc.no_beta.txt	4.715e-47	Addison's disease	Orphanet_101960	5320	1223	4097
dmr612800	rs2304130	chr19	19678719	0.5	dmr612800	7.43064e-07	GCST90054782				rs2304130	4	0.0720546	0.424687	Tc-Naive	Tc-Naive.cc.no_beta.txt	2.26379e-14	Nonalcoholic fatty liver disease	EFO_0003095	377998	4761	373227
dmr222171	rs7926958	chr11	117226506	0.4895	dmr222171	1.30557e-05	GCST90278671	-11.8847	1	1.42108e-32	rs7926958	66	0.0487017	0.424607	Th-Mem	Th-Mem.cc.with_beta.txt		Triglyceride levels	EFO_0004530	204282	22567	469317
dmr1065252	rs4721980	chr7	2710600	0.033	dmr1065252	2.50231e-07	GCST90278664	6.97946	1	2.96323e-12	rs4721980	156	0.113202	0.424566	Th-Mem	Th-Mem.cc.with_beta.txt		Height	EFO_0004339	257671	1397	209321
dmr2243907	rs2844537	chr6	31381158	0.00800002	dmr2243907	5.23077e-05	GCST90011871				rs2844537	69	0.0244959	0.42439	Tc-Mem	Tc-Mem.cc.no_beta.txt	6.473e-10	Addison's disease	Orphanet_101960	5320	1223	4097
dmr2298085	rs4706361	chr6	90206191	0.5	dmr2298085	1.22376e-08	GCST90011871				rs4706361	93	0.461519	0.424328	Tc-Mem	Tc-Mem.cc.no_beta.txt	1.016e-23	Addison's disease	Orphanet_101960	5320	1223	4097
dmr1117078	rs3130389	chr6	30220422	0.0105	dmr1117078	0.000109615	GCST90011871				rs3130389	288	0.118497	0.424317	Tc-Naive	Tc-Naive.cc.no_beta.txt	9.694e-22	Addison's disease	Orphanet_101960	5320	1223	4097
dmr1125835	rs9276997	chr6	33021467	0.5	dmr1125835	0.00026313	GCST90011871				rs9276997	37	0.0167186	0.424032	Th-Naive	Th-Naive.cc.no_beta.txt	8.342e-27	Addison's disease	Orphanet_101960	5320	1223	4097
dmr693786	rs3128973	chr6	31393074	0.00699997	dmr693786	2.04892e-09	GCST90011871				rs3128973	129	0.0236012	0.42401	NK-cell2	NK-cell2.cc.no_beta.txt	2.994e-23	Addison's disease	Orphanet_101960	5320	1223	4097
dmr651134	rs56327713	chr2	20983964	0.5	dmr651134	3.97903e-09	GCST90278671	-9.96736	1	2.11773e-23	rs56327713	36	0.0165598	0.423979	Tc-Naive	Tc-Naive.cc.with_beta.txt		Triglyceride levels	EFO_0004530	204282	22567	469317
dmr994934	rs12019295	chr4	150172989	0.5	dmr994934	1.80525e-07	GCST90128518				rs12019295	58	0.308323	0.423874	Tc-Naive	Tc-Naive.cc.no_beta.txt	1.63447e-19	Gallstone disease	EFO_0004210	550437	43639	506798
dmr422449	rs68051243	chr16	11538381	0.4995	dmr422449	0.00050686	GCST90128518				rs68051243	29	0.0125373	0.423839	Th-Mem	Th-Mem.cc.no_beta.txt	2.72656e-09	Gallstone disease	EFO_0004210	550437	43639	506798
dmr1240124	rs34863090	chr19	45882282	0.000499964	dmr1240124	1.8227e-05	GCST90128518				rs34863090	9	0.00459236	0.423588	Tc-Mem	Tc-Mem.cc.no_beta.txt	4.80148e-17	Gallstone disease	EFO_0004210	550437	43639	506798
dmr1114232	rs6918586	chr6	26097156	0.495	dmr1114232	2.71642e-05	GCST90011871				rs6918586	6	0.00885392	0.423549	Tc-Naive	Tc-Naive.cc.no_beta.txt	4.345e-10	Addison's disease	Orphanet_101960	5320	1223	4097
dmr615595	rs79860144	chr12	102026486	0.499	dmr615595	0.000744782	GCST90278664	-11.8676	1	1.74331e-32	rs79860144	19	0.00745993	0.423543	Tc-Mem	Tc-Mem.cc.with_beta.txt		Height	EFO_0004339	257671	1397	209321
dmr1126306	rs1803831	chr6	33673602	0.5	dmr1126306	7.87394e-06	GCST90011871				rs1803831	124	0.0944902	0.423458	Th-Naive	Th-Naive.cc.no_beta.txt	2.619e-13	Addison's disease	Orphanet_101960	5320	1223	4097
dmr1990526	rs7438777	chr4	150162336	0.5	dmr1990526	3.29489e-07	GCST90128518				rs7438777	210	0.252783	0.423357	Tc-Mem	Tc-Mem.cc.no_beta.txt	5.04989e-19	Gallstone disease	EFO_0004210	550437	43639	506798
dmr1335439	rs148672868	chr8	143081603	0.476	dmr1335439	1.34905e-09	GCST90296608	20.2954	1.80857	5.47583e-10	rs148672868	2	0.000411865	0.42313	Tc-Naive	Tc-Naive.cc.with_beta.txt		Rheumatoid arthritis	EFO_0000685	5720	502	5515
dmr629567	rs3933489	chr19	47840933	0.5	dmr629567	6.38682e-06	GCST90128518				rs3933489	37	0.0628498	0.423085	Tc-Naive	Tc-Naive.cc.no_beta.txt	4.69208e-14	Gallstone disease	EFO_0004210	550437	43639	506798
dmr633899	rs11672046	chr19	48744344	0.00450003	dmr633899	8.48156e-06	GCST90128518				rs11672046	15	0.00316668	0.422858	Th-Naive	Th-Naive.cc.no_beta.txt	1.16874e-13	Gallstone disease	EFO_0004210	550437	43639	506798
dmr1125611	rs3104395	chr6	32717649	0.5	dmr1125611	2.76722e-07	GCST90011871				rs3104395	134	0.108326	0.42257	Th-Naive	Th-Naive.cc.no_beta.txt	4.514e-11	Addison's disease	Orphanet_101960	5320	1223	4097
dmr2238779	rs911186	chr6	27182820	0.5	dmr2238779	3.82657e-05	GCST90011871				rs911186	105	0.0596422	0.422454	Tc-Mem	Tc-Mem.cc.no_beta.txt	5.193e-29	Addison's disease	Orphanet_101960	5320	1223	4097
dmr1004683	rs73730372	chr6	32616804	0.0275	dmr1004683	3.55718e-06	GCST90011871				rs73730372	96	0.0372756	0.422299	Th-Mem	Th-Mem.cc.no_beta.txt	1.557e-22	Addison's disease	Orphanet_101960	5320	1223	4097
dmr2243908	rs2428485	chr6	31387589	0.00749999	dmr2243908	7.0921e-07	GCST90011871				rs2428485	75	0.0164205	0.421886	Tc-Mem	Tc-Mem.cc.no_beta.txt	5.451e-16	Addison's disease	Orphanet_101960	5320	1223	4097
dmr563615	rs7256192	chr19	45835234	0.5	dmr563615	0.000414055	GCST90128518				rs7256192	13	0.00515559	0.421865	Monocyte	Monocyte.cc.no_beta.txt	7.76967e-14	Gallstone disease	EFO_0004210	550437	43639	506798
dmr1117513	rs28642901	chr6	31414031	0.00400001	dmr1117513	8.29499e-09	GCST90011871				rs28642901	134	0.0171949	0.421838	Tc-Naive	Tc-Naive.cc.no_beta.txt	2.753e-16	Addison's disease	Orphanet_101960	5320	1223	4097
dmr1118016	rs9267820	chr6	32197806	0.4995	dmr1118016	1.18347e-05	GCST90011871				rs9267820	208	0.0934836	0.421425	Tc-Naive	Tc-Naive.cc.no_beta.txt	2.788e-27	Addison's disease	Orphanet_101960	5320	1223	4097
dmr400509	rs8026113	chr15	75644357	0.499	dmr400509	8.37064e-08	GCST90278664	12.7892	1	1.88383e-37	rs8026113	60	0.0145839	0.42138	Th-Mem	Th-Mem.cc.with_beta.txt		Height	EFO_0004339	257671	1397	209321
dmr1212861	rs11668104	chr19	19315372	0.5	dmr1212861	1.12494e-09	GCST90054782				rs11668104	14	0.387293	0.421243	Tc-Mem	Tc-Mem.cc.no_beta.txt	4.68468e-15	Nonalcoholic fatty liver disease	EFO_0003095	377998	4761	373227
dmr1123347	rs9262537	chr6	31022447	0.5	dmr1123347	0.000739521	GCST90011871				rs9262537	36	0.014446	0.421208	Th-Naive	Th-Naive.cc.no_beta.txt	3.099e-21	Addison's disease	Orphanet_101960	5320	1223	4097
dmr2246745	rs79643712	chr6	32971134	0.111	dmr2246745	0.000265921	GCST90011871				rs79643712	5	0.00163838	0.42082	Tc-Mem	Tc-Mem.cc.no_beta.txt	1.029e-13	Addison's disease	Orphanet_101960	5320	1223	4097
dmr1122944	rs2735095	chr6	29947989	0.057	dmr1122944	2.76416e-06	GCST90011871				rs2735095	292	0.189493	0.42071	Th-Naive	Th-Naive.cc.no_beta.txt	1.024e-17	Addison's disease	Orphanet_101960	5320	1223	4097
dmr2243634	rs3130506	chr6	31177674	0.498	dmr2243634	1.51847e-06	GCST90011871				rs3130506	375	0.321967	0.42049	Tc-Mem	Tc-Mem.cc.no_beta.txt	2.643e-09	Addison's disease	Orphanet_101960	5320	1223	4097
dmr1116864	rs3131035	chr6	30760008	0.5	dmr1116864	9.11197e-19	GCST90011871				rs3131035	121	0.579748	0.420252	Tc-Naive	Tc-Naive.cc.no_beta.txt	5.096e-74	Addison's disease	Orphanet_101960	5320	1223	4097
dmr631143	rs35506173	chr19	45871658	0.5	dmr631143	5.81903e-05	GCST90128518				rs35506173	21	0.0138711	0.420012	Th-Naive	Th-Naive.cc.no_beta.txt	2.69237e-09	Gallstone disease	EFO_0004210	550437	43639	506798
dmr694640	rs1615246	chr20	37155091	0.5	dmr694640	4.35515e-08	GCST90278664	10.8213	1	2.73011e-27	rs1615246	99	0.0426728	0.41977	Th-Mem	Th-Mem.cc.with_beta.txt		Height	EFO_0004339	257671	1397	209321
dmr1118062	rs7739432	chr6	32230697	0.5	dmr1118062	8.23522e-05	GCST90011871				rs7739432	135	0.0449552	0.419748	Tc-Naive	Tc-Naive.cc.no_beta.txt	4.029e-11	Addison's disease	Orphanet_101960	5320	1223	4097
dmr2238626	rs35116528	chr6	25975441	0.4975	dmr2238626	0.000135936	GCST90011871				rs35116528	13	0.00813271	0.419501	Tc-Mem	Tc-Mem.cc.no_beta.txt	6.106e-30	Addison's disease	Orphanet_101960	5320	1223	4097
dmr1003491	rs2523585	chr6	31359727	0.5	dmr1003491	4.94637e-05	GCST90011871				rs2523585	112	0.0552169	0.419028	Th-Mem	Th-Mem.cc.no_beta.txt	3.926e-103	Addison's disease	Orphanet_101960	5320	1223	4097
dmr820465	rs7141379	chr14	92126414	0.4615	dmr820465	0.000149123	GCST90278664	-10.766	1	4.983e-27	rs7141379	224	0.08303	0.418821	Tc-Mem	Tc-Mem.cc.with_beta.txt		Height	EFO_0004339	257671	1397	209321
dmr1151366	rs77067142	chr18	49363718	0.5	dmr1151366	9.78398e-11	GCST90278664	-10.8814	1	1.41314e-27	rs77067142	207	0.0865009	0.418767	Tc-Mem	Tc-Mem.cc.with_beta.txt		Height	EFO_0004339	257671	1397	209321
dmr606631	rs2569555	chr19	11108372	0.5	dmr606631	8.86871e-09	GCST90278665	-12.3862	1	3.10498e-35	rs2569555	4	0.000269646	0.418645	Tc-Naive	Tc-Naive.cc.with_beta.txt		Low density lipoprotein cholesterol levels	EFO_0004611	165481	574	111704
dmr307926	rs7484309	chr12	102385700	0.5	dmr307926	8.4049e-05	GCST90278664	-19.8846	1	5.53747e-88	rs7484309	13	0.00185487	0.41855	Th-Naive	Th-Naive.cc.with_beta.txt		Height	EFO_0004339	257671	1397	209321
dmr1990611	rs10035076	chr4	150541470	0.00199997	dmr1990611	6.73645e-07	GCST90128518				rs10035076	156	0.0742191	0.418452	Tc-Mem	Tc-Mem.cc.no_beta.txt	1.00039e-12	Gallstone disease	EFO_0004210	550437	43639	506798
dmr2245939	rs615719	chr6	32606427	0.4945	dmr2245939	0.000148359	GCST90011871				rs615719	36	0.0161075	0.418225	Tc-Mem	Tc-Mem.cc.no_beta.txt	3.316e-21	Addison's disease	Orphanet_101960	5320	1223	4097
dmr489529	rs2854188	chr17	63885518	0.4985	dmr489529	4.7191e-06	GCST90278664	-14.0823	1	4.88015e-45	rs2854188	292	0.111829	0.418216	Th-Mem	Th-Mem.cc.with_beta.txt		Height	EFO_0004339	257671	1397	209321
dmr776049	rs6103814	chr20	37153630	0.5	dmr776049	4.90227e-08	GCST90278664	10.8286	1	2.5203e-27	rs6103814	92	0.0381841	0.418185	Th-Naive	Th-Naive.cc.with_beta.txt		Height	EFO_0004339	257671	1397	209321
dmr2453744	rs56247481	chr7	73919624	0.5	dmr2453744	8.18729e-08	GCST90278664	-11.235	1	2.74555e-29	rs56247481	22	0.00831021	0.417558	Tc-Mem	Tc-Mem.cc.with_beta.txt		Height	EFO_0004339	257671	1397	209321
dmr1121247	rs17528178	chr6	25983549	0.5	dmr1121247	8.30739e-07	GCST90011871				rs17528178	45	0.0717366	0.417527	Th-Naive	Th-Naive.cc.no_beta.txt	1.619e-33	Addison's disease	Orphanet_101960	5320	1223	4097
dmr1117535	rs2894232	chr6	32043867	0.498	dmr1117535	4.6881e-07	GCST90011871				rs2894232	127	0.130824	0.417357	Tc-Naive	Tc-Naive.cc.no_beta.txt	2.553e-36	Addison's disease	Orphanet_101960	5320	1223	4097
dmr365041	rs45600140	chr14	92156335	0.478	dmr365041	3.84937e-07	GCST90278664	-11.105	1	1.18607e-28	rs45600140	44	0.0197849	0.417357	Th-Mem	Th-Mem.cc.with_beta.txt		Height	EFO_0004339	257671	1397	209321
dmr1058241	rs2644307	chr7	2793339	0.5	dmr1058241	7.61791e-07	GCST90278664	-7.58964	1	3.20794e-14	rs2644307	212	0.0926602	0.417198	Monocyte	Monocyte.cc.with_beta.txt		Height	EFO_0004339	257671	1397	209321
dmr1116630	rs2523855	chr6	31054381	0.5	dmr1116630	2.48587e-05	GCST90011871				rs2523855	107	0.0406869	0.417177	Tc-Naive	Tc-Naive.cc.no_beta.txt	6.578e-28	Addison's disease	Orphanet_101960	5320	1223	4097
dmr1990636	rs10035076	chr4	150541470	0.00199997	dmr1990636	0.0015338	GCST90128518				rs10035076	9	0.002477	0.4169	Tc-Mem	Tc-Mem.cc.no_beta.txt	1.00039e-12	Gallstone disease	EFO_0004210	550437	43639	506798
dmr2242019	rs9261395	chr6	30097521	0.5	dmr2242019	4.43254e-06	GCST90011871				rs9261395	91	0.071057	0.416883	Tc-Mem	Tc-Mem.cc.no_beta.txt	1.284e-10	Addison's disease	Orphanet_101960	5320	1223	4097
dmr1024287	rs9449073	chr6	80564393	0.5	dmr1024287	6.28591e-09	GCST90278664	11.8191	1	3.11155e-32	rs9449073	165	0.0405236	0.416695	Th-Mem	Th-Mem.cc.with_beta.txt		Height	EFO_0004339	257671	1397	209321
dmr691163	rs2058659	chr2	102438096	0.5	dmr691163	8.35359e-06	GCST90044763				rs2058659	203	0.184475	0.41641	Th-Naive	Th-Naive.cc.no_beta.txt	6.641e-13	Eczema	HP_0000964	400449	20016	380433
dmr2153448	rs2243270	chr5	132678417	0.5	dmr2153448	0.000876176	GCST90044763				rs2243270	11	0.00499876	0.416302	Tc-Mem	Tc-Mem.cc.no_beta.txt	9.875e-11	Eczema	HP_0000964	400449	20016	380433
dmr1117163	rs2596498	chr6	31354911	0.488	dmr1117163	0.000390692	GCST90011871				rs2596498	21	0.00877624	0.416274	Tc-Naive	Tc-Naive.cc.no_beta.txt	3.787e-61	Addison's disease	Orphanet_101960	5320	1223	4097
dmr1240141	rs34505186	chr19	45711426	0.4585	dmr1240141	8.68894e-06	GCST90128518				rs34505186	3	0.00918835	0.416269	Tc-Mem	Tc-Mem.cc.no_beta.txt	1.24035e-10	Gallstone disease	EFO_0004210	550437	43639	506798
dmr1118654	rs9276900	chr6	32880789	0.5	dmr1118654	0.000189915	GCST90011871				rs9276900	136	0.0579168	0.41618	Tc-Naive	Tc-Naive.cc.no_beta.txt	2.72e-14	Addison's disease	Orphanet_101960	5320	1223	4097
dmr13181	rs12143126	chr1	17030871	0.4955	dmr13181	3.36207e-07	GCST90278664	12.2367	1	1.9802e-34	rs12143126	147	0.0582063	0.415981	Th-Naive	Th-Naive.cc.with_beta.txt		Height	EFO_0004339	257671	1397	209321
dmr2237282	rs13193424	chr6	25943418	0.4575	dmr2237282	4.83764e-05	GCST90011871				rs13193424	12	0.0107299	0.415941	Tc-Mem	Tc-Mem.cc.no_beta.txt	3.808e-30	Addison's disease	Orphanet_101960	5320	1223	4097
dmr2244641	rs3134942	chr6	32200994	0.5	dmr2244641	8.04049e-05	GCST90011871				rs3134942	96	0.0426683	0.415764	Tc-Mem	Tc-Mem.cc.no_beta.txt	4.485e-142	Addison's disease	Orphanet_101960	5320	1223	4097
dmr546348	rs2428485	chr6	31387589	0.00749999	dmr546348	4.27684e-09	GCST90011871				rs2428485	79	0.0143271	0.415713	B-Mem	B-Mem.cc.no_beta.txt	5.451e-16	Addison's disease	Orphanet_101960	5320	1223	4097
dmr1124586	rs9283891	chr6	31420453	0.00400001	dmr1124586	1.39136e-09	GCST90011871				rs9283891	140	0.0146262	0.415564	Th-Naive	Th-Naive.cc.no_beta.txt	2.219e-16	Addison's disease	Orphanet_101960	5320	1223	4097
dmr1123829	rs3094117	chr6	30769709	0.5	dmr1123829	0.000151485	GCST90011871				rs3094117	82	0.0312652	0.41554	Th-Naive	Th-Naive.cc.no_beta.txt	7.487e-60	Addison's disease	Orphanet_101960	5320	1223	4097
dmr1115419	rs3930883	chr6	29369298	0.103	dmr1115419	0.000132677	GCST90011871				rs3930883	15	0.00611337	0.415473	Tc-Naive	Tc-Naive.cc.no_beta.txt	8.461e-32	Addison's disease	Orphanet_101960	5320	1223	4097
dmr192993	rs7932949	chr11	2090301	0.00650001	dmr192993	4.83714e-14	GCST90278664	9.92647	1	3.19353e-23	rs7932949	57	0.0189658	0.415258	Th-Naive	Th-Naive.cc.with_beta.txt		Height	EFO_0004339	257671	1397	209321
dmr746861	rs9625965	chr22	43942169	0.5	dmr746861	0.000170193	GCST90054782				rs9625965	12	0.00690228	0.415226	Th-Mem	Th-Mem.cc.no_beta.txt	1.20344e-17	Nonalcoholic fatty liver disease	EFO_0003095	377998	4761	373227
dmr1072368	rs10056700	chr5	132631790	0.4985	dmr1072368	0.0002138	GCST90044763				rs10056700	54	0.021749	0.415192	Tc-Naive	Tc-Naive.cc.no_beta.txt	4.801e-10	Eczema	HP_0000964	400449	20016	380433
dmr1117640	rs753725	chr6	30923094	0.5	dmr1117640	5.99402e-06	GCST90011871				rs753725	185	0.144906	0.415101	Tc-Naive	Tc-Naive.cc.no_beta.txt	5.336e-30	Addison's disease	Orphanet_101960	5320	1223	4097
dmr2243761	rs3094034	chr6	30395574	0.494	dmr2243761	7.92812e-06	GCST90011871				rs3094034	31	0.0308642	0.414792	Tc-Mem	Tc-Mem.cc.no_beta.txt	2.023e-85	Addison's disease	Orphanet_101960	5320	1223	4097
dmr494404	rs117812708	chr11	117094839	0.5	dmr494404	8.09804e-05	GCST90278671	-8.06253	1	7.47287e-16	rs117812708	31	0.0172104	0.41472	Tc-Mem	Tc-Mem.cc.with_beta.txt		Triglyceride levels	EFO_0004530	204282	22567	469317
dmr1003729	rs3873377	chr6	31291091	0.4965	dmr1003729	4.70246e-05	GCST90011871				rs3873377	125	0.066791	0.414675	Th-Mem	Th-Mem.cc.no_beta.txt	4.929e-15	Addison's disease	Orphanet_101960	5320	1223	4097
dmr2243324	rs4713428	chr6	31053156	0.499	dmr2243324	1.90493e-06	GCST90011871				rs4713428	287	0.146085	0.41465	Tc-Mem	Tc-Mem.cc.no_beta.txt	4.217e-18	Addison's disease	Orphanet_101960	5320	1223	4097
dmr762627	rs112714763	chr7	87339999	0.5	dmr762627	1.06548e-06	GCST90128518				rs112714763	2	0.0270162	0.413934	NK-cell2	NK-cell2.cc.no_beta.txt	4.8666e-11	Gallstone disease	EFO_0004210	550437	43639	506798
dmr1115715	rs12153924	chr6	29946312	0.4955	dmr1115715	4.31006e-06	GCST90011871				rs12153924	88	0.0545595	0.413793	Tc-Naive	Tc-Naive.cc.no_beta.txt	6.25e-10	Addison's disease	Orphanet_101960	5320	1223	4097
dmr820163	rs10142836	chr14	91955870	0.5	dmr820163	2.70967e-05	GCST90278664	-17.7015	1	4.081e-70	rs10142836	30	0.0146398	0.413785	Tc-Mem	Tc-Mem.cc.with_beta.txt		Height	EFO_0004339	257671	1397	209321
dmr2666384	rs12386920	chr8	125598160	0.5	dmr2666384	0.000412173	GCST90044763				rs12386920	13	0.00592768	0.413494	Tc-Mem	Tc-Mem.cc.no_beta.txt	9.648e-12	Eczema	HP_0000964	400449	20016	380433
dmr1125084	rs2516412	chr6	31494544	0.2705	dmr1125084	7.57252e-05	GCST90011871				rs2516412	217	0.110093	0.413237	Th-Naive	Th-Naive.cc.no_beta.txt	6.959e-39	Addison's disease	Orphanet_101960	5320	1223	4097
dmr40896	rs17670505	chr1	152808046	0.36	dmr40896	0.000868708	GCST90044763				rs17670505	2	0.000768376	0.413212	NK-cell2	NK-cell2.cc.no_beta.txt	6.087e-26	Eczema	HP_0000964	400449	20016	380433
dmr2245527	rs9276197	chr6	32731810	0.491	dmr2245527	0.00031064	GCST90011871				rs9276197	32	0.0112104	0.413193	Tc-Mem	Tc-Mem.cc.no_beta.txt	4.814e-50	Addison's disease	Orphanet_101960	5320	1223	4097
dmr2243059	rs9263719	chr6	31128798	0.5	dmr2243059	0.000276583	GCST90011871				rs9263719	31	0.0116779	0.413158	Tc-Mem	Tc-Mem.cc.no_beta.txt	3.868e-14	Addison's disease	Orphanet_101960	5320	1223	4097
dmr2245989	rs2856817	chr6	33078157	0.0025	dmr2245989	3.69558e-05	GCST90011871				rs2856817	37	0.00861661	0.413139	Tc-Mem	Tc-Mem.cc.no_beta.txt	5.363e-29	Addison's disease	Orphanet_101960	5320	1223	4097
dmr1118614	rs129654	chr6	32948922	0.5	dmr1118614	2.45441e-07	GCST90011871				rs129654	368	0.253769	0.41313	Tc-Naive	Tc-Naive.cc.no_beta.txt	9.368e-14	Addison's disease	Orphanet_101960	5320	1223	4097
dmr2245962	rs1794282	chr6	32698749	0.5	dmr2245962	1.65997e-05	GCST90011871				rs1794282	41	0.0556175	0.412826	Tc-Mem	Tc-Mem.cc.no_beta.txt	6.805e-154	Addison's disease	Orphanet_101960	5320	1223	4097
dmr200007	rs10896045	chr11	65788053	0.4775	dmr200007	0.000990154	GCST90044763				rs10896045	3	0.0012259	0.412787	Th-Mem	Th-Mem.cc.no_beta.txt	5.783e-14	Eczema	HP_0000964	400449	20016	380433
dmr1079207	rs2706401	chr5	132545913	0.4975	dmr1079207	8.73775e-05	GCST90044763				rs2706401	40	0.0178576	0.412656	Th-Naive	Th-Naive.cc.no_beta.txt	6.165e-14	Eczema	HP_0000964	400449	20016	380433
dmr2244690	rs9267655	chr6	31873278	0.475	dmr2244690	9.08217e-06	GCST90011871				rs9267655	92	0.0409172	0.412649	Tc-Mem	Tc-Mem.cc.no_beta.txt	3.435e-15	Addison's disease	Orphanet_101960	5320	1223	4097
dmr2243142	rs2844702	chr6	30944704	0.3705	dmr2243142	1.09859e-05	GCST90011871				rs2844702	185	0.0881359	0.412641	Tc-Mem	Tc-Mem.cc.no_beta.txt	1.761e-09	Addison's disease	Orphanet_101960	5320	1223	4097
dmr1125233	rs3129908	chr6	32357930	0.000499964	dmr1125233	4.28124e-08	GCST90011871				rs3129908	110	0.0128979	0.412599	Th-Naive	Th-Naive.cc.no_beta.txt	1.5e-41	Addison's disease	Orphanet_101960	5320	1223	4097
dmr495035	rs77366224	chr11	117093349	0.5	dmr495035	4.90484e-06	GCST90278671	-8.0506	1	8.23925e-16	rs77366224	48	0.0658027	0.412492	Tc-Mem	Tc-Mem.cc.with_beta.txt		Triglyceride levels	EFO_0004530	204282	22567	469317
dmr2245563	rs9272677	chr6	32641130	0.263	dmr2245563	1.23348e-08	GCST90011871				rs9272677	98	0.155694	0.412432	Tc-Mem	Tc-Mem.cc.no_beta.txt	3.893e-61	Addison's disease	Orphanet_101960	5320	1223	4097
dmr406818	rs8005894	chr14	91850411	0.498	dmr406818	6.23141e-10	GCST90278664	11.4629	1	2.02642e-30	rs8005894	47	0.199109	0.412409	Tc-Naive	Tc-Naive.cc.with_beta.txt		Height	EFO_0004339	257671	1397	209321
dmr282073	rs59390133	chr10	45642905	0.4985	dmr282073	0.00110442	GCST90128518				rs59390133	8	0.00231088	0.412323	Tc-Mem	Tc-Mem.cc.no_beta.txt	3.0495e-18	Gallstone disease	EFO_0004210	550437	43639	506798
dmr1126195	rs169738	chr6	33569769	0.5	dmr1126195	3.00996e-05	GCST90011871				rs169738	45	0.0233033	0.412249	Th-Naive	Th-Naive.cc.no_beta.txt	2.014e-19	Addison's disease	Orphanet_101960	5320	1223	4097
dmr2244061	rs1634726	chr6	31018051	0.494	dmr2244061	0.000262241	GCST90011871				rs1634726	19	0.00814489	0.412205	Tc-Mem	Tc-Mem.cc.no_beta.txt	9.229e-89	Addison's disease	Orphanet_101960	5320	1223	4097
dmr2243532	rs9266772	chr6	31384336	0.5	dmr2243532	4.67181e-06	GCST90011871				rs9266772	72	0.0460775	0.411998	Tc-Mem	Tc-Mem.cc.no_beta.txt	2.732e-15	Addison's disease	Orphanet_101960	5320	1223	4097
dmr1469961	rs57895133	chr2	219306219	0.5	dmr1469961	4.15055e-13	GCST90278664	-10.0732	1	7.25456e-24	rs57895133	21	0.00607984	0.411922	Tc-Mem	Tc-Mem.cc.with_beta.txt		Height	EFO_0004339	257671	1397	209321
dmr2241500	rs2517879	chr6	29845197	0.5	dmr2241500	0.000128165	GCST90011871				rs2517879	19	0.0190412	0.411752	Tc-Mem	Tc-Mem.cc.no_beta.txt	1.259e-10	Addison's disease	Orphanet_101960	5320	1223	4097
dmr1003463	rs3094117	chr6	30769709	0.5	dmr1003463	3.6136e-05	GCST90011871				rs3094117	46	0.0199169	0.411584	Th-Mem	Th-Mem.cc.no_beta.txt	7.487e-60	Addison's disease	Orphanet_101960	5320	1223	4097
dmr1990592	rs10035076	chr4	150541470	0.00199997	dmr1990592	1.09066e-07	GCST90128518				rs10035076	222	0.360015	0.411469	Tc-Mem	Tc-Mem.cc.no_beta.txt	1.00039e-12	Gallstone disease	EFO_0004210	550437	43639	506798
dmr661018	rs11124312	chr2	33287186	0.5	dmr661018	1.55886e-10	GCST90278664	-10.7562	1	5.5415e-27	rs11124312	22	0.00502271	0.411446	Th-Naive	Th-Naive.cc.with_beta.txt		Height	EFO_0004339	257671	1397	209321
dmr694639	rs6103814	chr20	37153630	0.5	dmr694639	5.03243e-08	GCST90278664	10.8286	1	2.5203e-27	rs6103814	117	0.0461354	0.411403	Th-Mem	Th-Mem.cc.with_beta.txt		Height	EFO_0004339	257671	1397	209321
dmr2243363	rs2233966	chr6	31113082	0.5	dmr2243363	0.000346768	GCST90011871				rs2233966	104	0.0529765	0.411284	Tc-Mem	Tc-Mem.cc.no_beta.txt	2.103e-29	Addison's disease	Orphanet_101960	5320	1223	4097
dmr286594	rs10773078	chr12	124287287	0.5	dmr286594	1.30191e-11	GCST90278664	-10.438	1	1.6634e-25	rs10773078	18	0.0054071	0.411189	Th-Mem	Th-Mem.cc.with_beta.txt		Height	EFO_0004339	257671	1397	209321
dmr2244875	rs9265901	chr6	31345615	0.000499964	dmr2244875	0.00021841	GCST90044763				rs9265901	7	0.0026321	0.411164	Tc-Mem	Tc-Mem.cc.no_beta.txt	1.663e-12	Eczema	HP_0000964	400449	20016	380433
dmr593103	rs72797893	chr2	33215716	0.5	dmr593103	1.27567e-09	GCST90278664	7.20173	1	5.94534e-13	rs72797893	153	0.0649405	0.411002	Th-Mem	Th-Mem.cc.with_beta.txt		Height	EFO_0004339	257671	1397	209321
dmr1126795	rs1187116	chr6	34202729	0.027	dmr1126795	6.08379e-06	GCST90278664	-8.72659	1	2.62455e-18	rs1187116	11	0.00277637	0.410946	Th-Naive	Th-Naive.cc.with_beta.txt		Height	EFO_0004339	257671	1397	209321
dmr1280992	rs56327713	chr2	20983964	0.5	dmr1280992	1.99777e-09	GCST90278671	-9.96736	1	2.11773e-23	rs56327713	35	0.0173294	0.410388	Tc-Mem	Tc-Mem.cc.with_beta.txt		Triglyceride levels	EFO_0004530	204282	22567	469317
dmr2241399	rs2745401	chr6	29520701	0.5	dmr2241399	3.17575e-05	GCST90011871				rs2745401	92	0.0372515	0.410246	Tc-Mem	Tc-Mem.cc.no_beta.txt	1.423e-22	Addison's disease	Orphanet_101960	5320	1223	4097
dmr2241772	rs2747467	chr6	29691347	0.497	dmr2241772	1.59624e-06	GCST90011871				rs2747467	375	0.297406	0.410143	Tc-Mem	Tc-Mem.cc.no_beta.txt	1.509e-21	Addison's disease	Orphanet_101960	5320	1223	4097
dmr1468530	rs57895133	chr2	219306219	0.5	dmr1468530	2.90746e-19	GCST90278664	-10.0732	1	7.25456e-24	rs57895133	21	0.00634449	0.41011	Tc-Mem	Tc-Mem.cc.with_beta.txt		Height	EFO_0004339	257671	1397	209321
dmr1303727	rs4148222	chr2	43875495	0.5	dmr1303727	3.04893e-05	GCST90128518				rs4148222	10	0.00728743	0.410056	Tc-Mem	Tc-Mem.cc.no_beta.txt	2.43342e-09	Gallstone disease	EFO_0004210	550437	43639	506798
dmr1004503	rs3129890	chr6	32446496	0.4685	dmr1004503	9.14919e-05	GCST90011871				rs3129890	64	0.0200698	0.409779	Th-Mem	Th-Mem.cc.no_beta.txt	4.542e-57	Addison's disease	Orphanet_101960	5320	1223	4097
dmr1003743	rs2516423	chr6	31481439	0.4965	dmr1003743	0.00014196	GCST90011871				rs2516423	100	0.0286281	0.409771	Th-Mem	Th-Mem.cc.no_beta.txt	9.035e-39	Addison's disease	Orphanet_101960	5320	1223	4097
dmr305943	rs855227	chr12	102504055	0.5	dmr305943	5.51081e-10	GCST90278664	-7.56774	1	3.7977e-14	rs855227	129	0.149472	0.409703	Tc-Naive	Tc-Naive.cc.with_beta.txt		Height	EFO_0004339	257671	1397	209321
dmr587442	rs56327713	chr2	20983964	0.5	dmr587442	7.22949e-11	GCST90278671	-9.96736	1	2.11773e-23	rs56327713	39	0.020587	0.409311	Th-Mem	Th-Mem.cc.with_beta.txt		Triglyceride levels	EFO_0004530	204282	22567	469317
dmr247251	rs10790177	chr11	117177701	0.5	dmr247251	2.27227e-07	GCST90278671	-6.53059	1	6.5509e-11	rs10790177	205	0.359068	0.409292	Tc-Naive	Tc-Naive.cc.with_beta.txt		Triglyceride levels	EFO_0004530	204282	22567	469317
dmr1118928	rs2856819	chr6	33078305	0.0025	dmr1118928	1.23408e-06	GCST90011871				rs2856819	84	0.0156866	0.409186	Tc-Naive	Tc-Naive.cc.no_beta.txt	1.279e-28	Addison's disease	Orphanet_101960	5320	1223	4097
dmr221945	rs79110162	chr11	116772295	0.5	dmr221945	1.21649e-06	GCST90278671	-11.7221	1	9.81679e-32	rs79110162	46	0.094986	0.409126	Th-Mem	Th-Mem.cc.with_beta.txt		Triglyceride levels	EFO_0004530	204282	22567	469317
dmr1124950	rs116827595	chr6	32845991	0.5	dmr1124950	2.97356e-05	GCST90011871				rs116827595	136	0.0862296	0.408492	Th-Naive	Th-Naive.cc.no_beta.txt	5.141e-38	Addison's disease	Orphanet_101960	5320	1223	4097
dmr86552	rs11466399	chr1	218418281	0.5	dmr86552	1.4873e-06	GCST90278664	12.5259	1	5.38546e-36	rs11466399	47	0.0119794	0.408268	Monocyte	Monocyte.cc.with_beta.txt		Height	EFO_0004339	257671	1397	209321
dmr1468613	rs57095381	chr2	219305789	0.5	dmr1468613	1.40207e-12	GCST90278664	-10.0738	1	7.21632e-24	rs57095381	22	0.00643284	0.407926	Tc-Mem	Tc-Mem.cc.with_beta.txt		Height	EFO_0004339	257671	1397	209321
dmr222150	rs9666878	chr11	65708345	0.5	dmr222150	2.91689e-06	GCST90044763				rs9666878	47	0.0336914	0.407906	Tc-Naive	Tc-Naive.cc.no_beta.txt	2.26e-14	Eczema	HP_0000964	400449	20016	380433
dmr1001401	rs3800316	chr6	27288323	0.5	dmr1001401	4.1332e-08	GCST90011871				rs3800316	56	0.178299	0.407328	Th-Mem	Th-Mem.cc.no_beta.txt	1.563e-23	Addison's disease	Orphanet_101960	5320	1223	4097
dmr616175	rs5742632	chr12	102462696	0.5	dmr616175	2.88385e-08	GCST90278664	-7.47003	1	8.01762e-14	rs5742632	267	0.14125	0.407094	Tc-Mem	Tc-Mem.cc.with_beta.txt		Height	EFO_0004339	257671	1397	209321
dmr1116599	rs12525616	chr6	30932658	0.487	dmr1116599	0.00039723	GCST90011871				rs12525616	162	0.0497588	0.407029	Tc-Naive	Tc-Naive.cc.no_beta.txt	3.346e-12	Addison's disease	Orphanet_101960	5320	1223	4097
dmr173172	rs4438011	chr11	2102178	0.5	dmr173172	2.23475e-08	GCST90278664	8.5022	1	1.86036e-17	rs4438011	62	0.0382457	0.406849	Th-Mem	Th-Mem.cc.with_beta.txt		Height	EFO_0004339	257671	1397	209321
dmr248497	rs2156122	chr11	116625906	0.5	dmr248497	3.198e-05	GCST90278671	20.7895	1	5.38374e-96	rs2156122	12	0.0241913	0.406613	Th-Naive	Th-Naive.cc.with_beta.txt		Triglyceride levels	EFO_0004530	204282	22567	469317
dmr1115748	rs2517861	chr6	29854205	0.477	dmr1115748	0.000615877	GCST90011871				rs2517861	8	0.00272154	0.406611	Tc-Naive	Tc-Naive.cc.no_beta.txt	2.564e-36	Addison's disease	Orphanet_101960	5320	1223	4097
dmr66987	rs941934	chr1	152417976	0.1335	dmr66987	7.74616e-09	GCST90044763				rs941934	44	0.0536178	0.406532	Th-Naive	Th-Naive.cc.no_beta.txt	3.402e-26	Eczema	HP_0000964	400449	20016	380433
dmr736906	rs57095381	chr2	219305789	0.5	dmr736906	3.28395e-19	GCST90278664	-10.0738	1	7.21632e-24	rs57095381	29	0.00760496	0.406289	Tc-Naive	Tc-Naive.cc.with_beta.txt		Height	EFO_0004339	257671	1397	209321
dmr2242128	rs3134879	chr6	30048128	0.5	dmr2242128	0.000138733	GCST90011871				rs3134879	171	0.0638031	0.406211	Tc-Mem	Tc-Mem.cc.no_beta.txt	8.775e-18	Addison's disease	Orphanet_101960	5320	1223	4097
dmr1468703	rs58256243	chr2	219305986	0.5	dmr1468703	1.84374e-18	GCST90278664	-10.0735	1	7.23466e-24	rs58256243	22	0.00673755	0.405983	Tc-Mem	Tc-Mem.cc.with_beta.txt		Height	EFO_0004339	257671	1397	209321
dmr487900	rs71155987	chr17	63898832	0.4995	dmr487900	3.90308e-07	GCST90278664	9.53839	1	1.45061e-21	rs71155987	148	0.069196	0.405969	Monocyte	Monocyte.cc.with_beta.txt		Height	EFO_0004339	257671	1397	209321
dmr1216570	rs10081205	chr7	46118466	0.499	dmr1216570	3.02715e-07	GCST90278664	-7.49141	1	6.81378e-14	rs10081205	128	0.048816	0.405965	Th-Naive	Th-Naive.cc.with_beta.txt		Height	EFO_0004339	257671	1397	209321
dmr305942	rs7965399	chr12	102497908	0.5	dmr305942	2.7722e-09	GCST90278664	-11.2714	1	1.81571e-29	rs7965399	55	0.147757	0.40587	Tc-Naive	Tc-Naive.cc.with_beta.txt		Height	EFO_0004339	257671	1397	209321
dmr1468599	rs58256243	chr2	219305986	0.5	dmr1468599	2.55532e-18	GCST90278664	-10.0735	1	7.23466e-24	rs58256243	25	0.00734061	0.405801	Tc-Mem	Tc-Mem.cc.with_beta.txt		Height	EFO_0004339	257671	1397	209321
dmr1469439	rs57095381	chr2	219305789	0.5	dmr1469439	1.9771e-21	GCST90278664	-10.0738	1	7.21632e-24	rs57095381	21	0.0063103	0.4058	Tc-Mem	Tc-Mem.cc.with_beta.txt		Height	EFO_0004339	257671	1397	209321
dmr1469082	rs57895133	chr2	219306219	0.5	dmr1469082	4.17426e-12	GCST90278664	-10.0732	1	7.25456e-24	rs57895133	21	0.0067789	0.405797	Tc-Mem	Tc-Mem.cc.with_beta.txt		Height	EFO_0004339	257671	1397	209321
dmr1469424	rs57095381	chr2	219305789	0.5	dmr1469424	5.78073e-19	GCST90278664	-10.0738	1	7.21632e-24	rs57095381	24	0.00729367	0.405717	Tc-Mem	Tc-Mem.cc.with_beta.txt		Height	EFO_0004339	257671	1397	209321
dmr1125051	rs17208853	chr6	32408583	0.4575	dmr1125051	1.09758e-05	GCST90011871				rs17208853	96	0.0440912	0.405571	Th-Naive	Th-Naive.cc.no_beta.txt	2.053e-19	Addison's disease	Orphanet_101960	5320	1223	4097
dmr669311	rs720734	chr2	232273070	0.5	dmr669311	1.95401e-06	GCST90278664	-13.8373	1	1.51773e-43	rs720734	10	0.0115416	0.405491	Th-Mem	Th-Mem.cc.with_beta.txt		Height	EFO_0004339	257671	1397	209321
dmr1003895	rs2517589	chr6	30236231	0.5	dmr1003895	2.0775e-05	GCST90011871				rs2517589	36	0.0193467	0.405489	Th-Mem	Th-Mem.cc.no_beta.txt	8.37e-59	Addison's disease	Orphanet_101960	5320	1223	4097
dmr1001766	rs1225591	chr6	28180974	0.5	dmr1001766	0.000144856	GCST90011871				rs1225591	81	0.0814444	0.405375	Th-Mem	Th-Mem.cc.no_beta.txt	5.049e-23	Addison's disease	Orphanet_101960	5320	1223	4097
dmr2241753	rs1736927	chr6	29828338	0.5	dmr2241753	0.000106619	GCST90011871				rs1736927	177	0.0732133	0.405075	Tc-Mem	Tc-Mem.cc.no_beta.txt	1.22e-17	Addison's disease	Orphanet_101960	5320	1223	4097
[truncated: 62,695 more rows]
