# Supplementary material for: Genetics and environment distinctively shape the human immune cell epigenome
Source: Nat Genet. 2026 Jan 27;58(2):392–403. doi: 10.1038/s41588-025-02479-6 (PMC12900638; doi:10.1038/s41588-025-02479-6)
Supplement: Supplementary file 16 — SMR results. [file 41588_2025_2479_MOESM16_ESM.xlsx]

## Sheet: SMR results
Cell_type	Expo_ID	Expo_Chr	Expo_Gene	Expo_bp	Outco_ID	Outco_Chr	Outco_Gene	Outco_bp	topSNP	topSNP_chr	topSNP_bp	A1	A2	Freq	b_Outco	se_Outco	p_Outco	b_Expo	se_Expo	p_Expo	b_SMR	se_SMR	p_SMR	p_HEIDI	nsnp_HEIDI
B-Mem	dmr305	1	dmr305	1327588	ENSG00000186891	1	ENSG00000186891	1203508	rs35035339	1	1394041	A	G	-9	-0.243991	0.0175055	3.72232e-44	0.794389	0.116828	1.04871e-11	-0.307143	0.050259	9.88814e-10
B-Mem	dmr75	1	dmr75	954335	ENSG00000186891	1	ENSG00000186891	1203508	rs112905538	1	1252487	A	C	-9	-0.355365	0.0179532	3.35337e-87	0.935938	0.166748	1.98965e-08	-0.379689	0.0703129	6.66443e-08
B-Mem	dmr305	1	dmr305	1327588	ENSG00000186827	1	ENSG00000186827	1211326	rs35035339	1	1394041	A	G	-9	-0.246076	0.0176043	2.11782e-44	0.794389	0.116828	1.04871e-11	-0.309767	0.0506604	9.68103e-10
B-Mem	dmr75	1	dmr75	954335	ENSG00000186827	1	ENSG00000186827	1211326	rs112905538	1	1252487	A	C	-9	-0.389492	0.0180112	1.04522e-103	0.935938	0.166748	1.98965e-08	-0.416151	0.0765987	5.54527e-08
B-Mem	dmr102	1	dmr102	999542	ENSG00000176022	1	ENSG00000176022	1232249	rs35860770	1	1372220	T	C	-9	-0.401023	0.0256395	3.83872e-55	0.941317	0.166105	1.4532e-08	-0.426023	0.0799584	9.92701e-08
B-Mem	dmr305	1	dmr305	1327588	ENSG00000176022	1	ENSG00000176022	1232249	rs35035339	1	1394041	A	G	-9	-0.457354	0.0172775	2.08605e-154	0.794389	0.116828	1.04871e-11	-0.57573	0.0874193	4.52295e-11
B-Mem	dmr75	1	dmr75	954335	ENSG00000176022	1	ENSG00000176022	1232249	rs112905538	1	1252487	A	C	-9	-0.763798	0.0173397	0	0.935938	0.166748	1.98965e-08	-0.816078	0.146569	2.57859e-08
B-Mem	dmr305	1	dmr305	1327588	ENSG00000169972	1	ENSG00000169972	1308567	rs35035339	1	1394041	A	G	-9	-0.267695	0.0204566	3.95923e-39	0.794389	0.116828	1.04871e-11	-0.336982	0.0558498	1.60225e-09
B-Mem	dmr305	1	dmr305	1327588	ENSG00000242485	1	ENSG00000242485	1401908	rs35035339	1	1394041	A	G	-9	0.353363	0.020652	1.24142e-65	0.794389	0.116828	1.04871e-11	0.444824	0.070395	2.63309e-10
B-Mem	dmr305	1	dmr305	1327588	ENSG00000160075	1	ENSG00000160075	1541673	rs35035339	1	1394041	A	G	-9	0.236233	0.0175115	1.7862e-41	0.794389	0.116828	1.04871e-11	0.297377	0.0489757	1.26373e-09
B-Mem	dmr582	1	dmr582	1892085	ENSG00000268575	1	ENSG00000268575	1702736	rs6688470	1	1886800	G	A	-9	0.20004	0.0100869	1.58903e-87	0.300559	0.0525684	1.08113e-08	0.665559	0.121149	3.93538e-08
B-Mem	dmr704	1	dmr704	2050780	ENSG00000268575	1	ENSG00000268575	1702736	rs17363334	1	1806461	T	C	-9	-0.25516	0.027008	3.4669e-21	0.495315	0.0344734	8.21078e-47	-0.515148	0.0652584	2.92737e-15
B-Mem	dmr582	1	dmr582	1892085	ENSG00000231050	1	ENSG00000231050	1891471	rs6688470	1	1886800	G	A	-9	-0.616311	0.0195232	1.00905e-218	0.300559	0.0525684	1.08113e-08	-2.05055	0.36448	1.84484e-08
B-Mem	dmr704	1	dmr704	2050780	ENSG00000231050	1	ENSG00000231050	1891471	rs17363334	1	1806461	T	C	-9	0.379156	0.0376775	8.03443e-24	0.495315	0.0344734	8.21078e-47	0.765485	0.0928695	1.68516e-16
B-Mem	dmr487	1	dmr487	1661060	ENSG00000067606	1	ENSG00000067606	2050470	rs3753242	1	2138242	T	C	-9	0.151637	0.0165189	4.32697e-20	1.90063	0.263175	5.12576e-13	0.0797826	0.0140563	1.37952e-08
B-Mem	dmr1066	1	dmr1066	2785437	ENSG00000182873	1	ENSG00000182873	2181794	rs3128304	1	2164801	C	G	-9	0.36522	0.0317915	1.51579e-30	1.65156	0.266954	6.14445e-10	0.221137	0.0405977	5.12184e-08
B-Mem	dmr1135	1	dmr1135	2891984	ENSG00000182873	1	ENSG00000182873	2181794	rs3128304	1	2164801	C	G	-9	0.36522	0.0317915	1.51579e-30	1.78754	0.268967	3.01259e-11	0.204315	0.0355165	8.78463e-09
B-Mem	dmr1139	1	dmr1139	2895129	ENSG00000182873	1	ENSG00000182873	2181794	rs9442619	1	2151066	T	C	-9	0.36538	0.0317374	1.1399e-30	1.70308	0.276534	7.33604e-10	0.214541	0.0395068	5.62068e-08
B-Mem	dmr1181	1	dmr1181	2961759	ENSG00000182873	1	ENSG00000182873	2181794	rs3128307	1	2166938	C	G	-9	0.367931	0.0317911	5.62098e-31	1.84318	0.216656	1.77854e-17	0.199618	0.0291213	7.1464e-12
B-Mem	dmr266	1	dmr266	1243650	ENSG00000182873	1	ENSG00000182873	2181794	rs3128307	1	2166938	C	G	-9	0.367931	0.0317911	5.62098e-31	1.6574	0.237748	3.14129e-12	0.221993	0.0371748	2.34942e-09
B-Mem	dmr287	1	dmr287	1291129	ENSG00000182873	1	ENSG00000182873	2181794	rs9442619	1	2151066	T	C	-9	0.36538	0.0317374	1.1399e-30	1.52632	0.25375	1.79837e-09	0.239386	0.0449025	9.75454e-08
B-Mem	dmr290	1	dmr290	1296939	ENSG00000182873	1	ENSG00000182873	2181794	rs9442616	1	2145827	A	G	-9	0.359726	0.0316287	5.67339e-30	1.97172	0.234764	4.51326e-17	0.182443	0.0270036	1.41615e-11
B-Mem	dmr363	1	dmr363	1424725	ENSG00000182873	1	ENSG00000182873	2181794	rs3128304	1	2164801	C	G	-9	0.36522	0.0317915	1.51579e-30	1.70133	0.240375	1.46459e-12	0.214668	0.035624	1.68137e-09
B-Mem	dmr404	1	dmr404	1495328	ENSG00000182873	1	ENSG00000182873	2181794	rs3128306	1	2164982	C	T	-9	0.370628	0.0317765	1.95592e-31	1.8683	0.223608	6.52904e-17	0.198377	0.0292061	1.10356e-11
B-Mem	dmr419	1	dmr419	1533153	ENSG00000182873	1	ENSG00000182873	2181794	rs3128307	1	2166938	C	G	-9	0.367931	0.0317911	5.62098e-31	1.84009	0.275787	2.52091e-11	0.199953	0.0345918	7.45423e-09
B-Mem	dmr502	1	dmr502	1688102	ENSG00000182873	1	ENSG00000182873	2181794	rs9442616	1	2145827	A	G	-9	0.359726	0.0316287	5.67339e-30	1.74017	0.240928	5.09397e-13	0.206719	0.033904	1.07959e-09
B-Mem	dmr507	1	dmr507	1706566	ENSG00000182873	1	ENSG00000182873	2181794	rs3128306	1	2164982	C	T	-9	0.370628	0.0317765	1.95592e-31	1.94485	0.223905	3.75228e-18	0.190569	0.0273551	3.24969e-12
B-Mem	dmr628	1	dmr628	1952012	ENSG00000182873	1	ENSG00000182873	2181794	rs3128307	1	2166938	C	G	-9	0.367931	0.0317911	5.62098e-31	1.92135	0.266234	5.32326e-13	0.191496	0.031271	9.13919e-10
B-Mem	dmr649	1	dmr649	1971128	ENSG00000182873	1	ENSG00000182873	2181794	rs9442616	1	2145827	A	G	-9	0.359726	0.0316287	5.67339e-30	1.8688	0.263277	1.26376e-12	0.19249	0.0319661	1.72602e-09
B-Mem	dmr722	1	dmr722	2074471	ENSG00000182873	1	ENSG00000182873	2181794	rs3128306	1	2164982	C	T	-9	0.370628	0.0317765	1.95592e-31	1.67119	0.262102	1.81642e-10	0.221775	0.0396401	2.20998e-08
B-Mem	dmr733	1	dmr733	2087176	ENSG00000182873	1	ENSG00000182873	2181794	rs3128307	1	2166938	C	G	-9	0.367931	0.0317911	5.62098e-31	1.87935	0.19984	5.23927e-21	0.195776	0.0268241	2.90965e-13
B-Mem	dmr754	1	dmr754	2108338	ENSG00000182873	1	ENSG00000182873	2181794	rs3128305	1	2164950	C	A	-9	0.369852	0.031869	3.8687e-31	1.91117	0.221563	6.36092e-18	0.193521	0.0279533	4.42129e-12
B-Mem	dmr848	1	dmr848	2287069	ENSG00000182873	1	ENSG00000182873	2181794	rs3123592	1	2156118	C	T	-9	0.365656	0.0317371	1.02921e-30	1.86684	0.293201	1.92646e-10	0.195869	0.0351476	2.50759e-08
B-Mem	dmr890	1	dmr890	2344933	ENSG00000182873	1	ENSG00000182873	2181794	rs3128307	1	2166938	C	G	-9	0.367931	0.0317911	5.62098e-31	1.87467	0.237512	2.95168e-15	0.196265	0.0300981	6.99158e-11
B-Mem	dmr897	1	dmr897	2353774	ENSG00000182873	1	ENSG00000182873	2181794	rs3128304	1	2164801	C	G	-9	0.36522	0.0317915	1.51579e-30	1.48313	0.211474	2.32786e-12	0.24625	0.0411378	2.15107e-09
B-Mem	dmr1061	1	dmr1061	2762044	ENSG00000162585	1	ENSG00000162585	2184464	rs13302928	1	2082783	A	G	-9	0.199629	0.0128721	3.03417e-54	0.866366	0.062394	7.76681e-44	0.230421	0.0222739	4.414e-25
B-Mem	dmr1181	1	dmr1181	2961759	ENSG00000162585	1	ENSG00000162585	2184464	rs3128307	1	2166938	C	G	-9	0.118222	0.0144851	3.3062e-16	1.84318	0.216656	1.77854e-17	0.06414	0.0108904	3.87173e-09
B-Mem	dmr266	1	dmr266	1243650	ENSG00000162585	1	ENSG00000162585	2184464	rs3128307	1	2166938	C	G	-9	0.118222	0.0144851	3.3062e-16	1.6574	0.237748	3.14129e-12	0.0713295	0.0134564	1.153e-07
B-Mem	dmr290	1	dmr290	1296939	ENSG00000162585	1	ENSG00000162585	2184464	rs9442616	1	2145827	A	G	-9	0.119459	0.0144076	1.1192e-16	1.97172	0.234764	4.51326e-17	0.0605861	0.010268	3.62428e-09
B-Mem	dmr363	1	dmr363	1424725	ENSG00000162585	1	ENSG00000162585	2184464	rs3128304	1	2164801	C	G	-9	0.11789	0.0144835	3.9659e-16	1.70133	0.240375	1.46459e-12	0.069293	0.0129738	9.24434e-08
B-Mem	dmr404	1	dmr404	1495328	ENSG00000162585	1	ENSG00000162585	2184464	rs3128306	1	2164982	C	T	-9	0.118173	0.014482	3.3502e-16	1.8683	0.223608	6.52904e-17	0.0632515	0.0108348	5.28941e-09
B-Mem	dmr502	1	dmr502	1688102	ENSG00000162585	1	ENSG00000162585	2184464	rs9442616	1	2145827	A	G	-9	0.119459	0.0144076	1.1192e-16	1.74017	0.240928	5.09397e-13	0.0686478	0.0126048	5.14692e-08
B-Mem	dmr507	1	dmr507	1706566	ENSG00000162585	1	ENSG00000162585	2184464	rs3128306	1	2164982	C	T	-9	0.118173	0.014482	3.3502e-16	1.94485	0.223905	3.75228e-18	0.0607619	0.0102168	2.72643e-09
B-Mem	dmr628	1	dmr628	1952012	ENSG00000162585	1	ENSG00000162585	2184464	rs3128307	1	2166938	C	G	-9	0.118222	0.0144851	3.3062e-16	1.92135	0.266234	5.32326e-13	0.0615304	0.0113811	6.43179e-08
B-Mem	dmr649	1	dmr649	1971128	ENSG00000162585	1	ENSG00000162585	2184464	rs9442616	1	2145827	A	G	-9	0.119459	0.0144076	1.1192e-16	1.8688	0.263277	1.26376e-12	0.0639228	0.0118548	6.96145e-08
B-Mem	dmr733	1	dmr733	2087176	ENSG00000162585	1	ENSG00000162585	2184464	rs3128307	1	2166938	C	G	-9	0.118222	0.0144851	3.3062e-16	1.87935	0.19984	5.23927e-21	0.0629055	0.0102053	7.09362e-10
B-Mem	dmr754	1	dmr754	2108338	ENSG00000162585	1	ENSG00000162585	2184464	rs3128305	1	2164950	C	A	-9	0.117672	0.0145228	5.37969e-16	1.91117	0.221563	6.36092e-18	0.0615707	0.0104256	3.51087e-09
B-Mem	dmr890	1	dmr890	2344933	ENSG00000162585	1	ENSG00000162585	2184464	rs3128307	1	2166938	C	G	-9	0.118222	0.0144851	3.3062e-16	1.87467	0.237512	2.95168e-15	0.0630626	0.0111148	1.39705e-08
B-Mem	dmr897	1	dmr897	2353774	ENSG00000162585	1	ENSG00000162585	2184464	rs3128304	1	2164801	C	G	-9	0.11789	0.0144835	3.9659e-16	1.48313	0.211474	2.32786e-12	0.0794875	0.0149607	1.07778e-07
B-Mem	dmr468	1	dmr468	1620017	ENSG00000157873	1	ENSG00000157873	2555639	rs56305550	1	2595132	A	G	-9	0.186803	0.0124378	5.51331e-51	-0.897102	0.152502	4.03951e-09	-0.208229	0.038016	4.31598e-08
B-Mem	dmr468	1	dmr468	1620017	ENSG00000157870	1	ENSG00000157870	2586491	rs56305550	1	2595132	A	G	-9	-0.293609	0.0141947	4.78667e-95	-0.897102	0.152502	4.03951e-09	0.327286	0.0578429	1.52973e-08
B-Mem	dmr468	1	dmr468	1620017	ENSG00000142606	1	ENSG00000142606	2590639	rs56305550	1	2595132	A	G	-9	-0.516456	0.0205166	7.9957e-140	-0.897102	0.152502	4.03951e-09	0.575694	0.100501	1.01481e-08
B-Mem	dmr1123	1	dmr1123	2879436	ENSG00000116213	1	ENSG00000116213	3630767	rs114814922	1	3639881	A	G	-9	-0.310345	0.0221409	1.2304e-44	-10.729	1.87116	9.81692e-09	0.0289258	0.00545051	1.11447e-07
B-Mem	dmr1666	1	dmr1666	3688534	ENSG00000116213	1	ENSG00000116213	3630767	rs75284414	1	3656257	C	T	-9	-0.327827	0.0271857	1.74301e-33	-279.473	37.3184	6.94623e-14	0.00117302	0.000184382	1.99294e-10
B-Mem	dmr1138	1	dmr1138	2894227	ENSG00000235169	1	ENSG00000235169	3772788	rs35608411	1	3790405	A	C	-9	-0.280596	0.0161638	1.66882e-67	-5.58171	0.908488	8.04927e-10	0.0502707	0.00867947	6.95937e-09
B-Mem	dmr2234	1	dmr2234	4733995	ENSG00000235169	1	ENSG00000235169	3772788	rs12038647	1	3880192	T	C	-9	-0.136638	0.0127399	7.75186e-27	2.89775	0.433434	2.30048e-11	-0.0471533	0.00831108	1.39874e-08
B-Mem	dmr1138	1	dmr1138	2894227	ENSG00000130764	1	ENSG00000130764	3780220	rs35608411	1	3790405	A	C	-9	-0.162163	0.0136768	1.98409e-32	-5.58171	0.908488	8.04927e-10	0.0290526	0.00532578	4.89516e-08
B-Mem	dmr1138	1	dmr1138	2894227	ENSG00000116198	1	ENSG00000116198	3812081	rs35608411	1	3790405	A	C	-9	-0.297561	0.0151973	2.29914e-85	-5.58171	0.908488	8.04927e-10	0.05331	0.00909398	4.56988e-09
B-Mem	dmr2234	1	dmr2234	4733995	ENSG00000116198	1	ENSG00000116198	3812081	rs12038647	1	3880192	T	C	-9	-0.132399	0.0120003	2.64879e-28	2.89775	0.433434	2.30048e-11	-0.0456904	0.007991	1.07957e-08
B-Mem	dmr1989	1	dmr1989	4220440	ENSG00000198912	1	ENSG00000198912	3889125	rs74716290	1	3910634	G	C	-9	0.27715	0.012405	1.45082e-110	-196.219	29.2946	2.11094e-11	-0.00141245	0.000220146	1.39902e-10
B-Mem	dmr2234	1	dmr2234	4733995	ENSG00000198912	1	ENSG00000198912	3889125	rs12038647	1	3880192	T	C	-9	0.204644	0.0117942	1.93173e-67	2.89775	0.433434	2.30048e-11	0.0706215	0.0113203	4.41826e-10
B-Mem	dmr2748	1	dmr2748	5989910	ENSG00000131697	1	ENSG00000131697	5862811	rs11122098	1	5888958	C	T	-9	-0.214189	0.0108813	2.94549e-86	-0.777471	0.138552	2.00691e-08	0.275495	0.0510515	6.79854e-08
B-Mem	dmr2748	1	dmr2748	5989910	ENSG00000069424	1	ENSG00000069424	5991466	rs11122098	1	5888958	C	T	-9	0.206386	0.0109163	1.01409e-79	-0.777471	0.138552	2.00691e-08	-0.265458	0.0493465	7.47087e-08
B-Mem	dmr2962	1	dmr2962	6448216	ENSG00000069424	1	ENSG00000069424	5991466	rs565182	1	6010951	A	G	-9	0.131198	0.00918101	2.51895e-46	0.563531	0.0979281	8.68785e-09	0.232815	0.0436148	9.39842e-08
B-Mem	dmr2688	1	dmr2688	5874778	ENSG00000116251	1	ENSG00000116251	6181269	rs10260	1	6185755	A	T	-9	-0.203674	0.0214452	2.15201e-21	21.7512	2.21787	1.04808e-22	-0.0093638	0.00137247	8.94202e-12
B-Mem	dmr2749	1	dmr2749	5995273	ENSG00000116251	1	ENSG00000116251	6181269	rs10260	1	6185755	A	T	-9	-0.203674	0.0214452	2.15201e-21	21.2205	2.28566	1.62941e-20	-0.00959797	0.00144569	3.15795e-11
B-Mem	dmr2753	1	dmr2753	6003595	ENSG00000116251	1	ENSG00000116251	6181269	rs10260	1	6185755	A	T	-9	-0.203674	0.0214452	2.15201e-21	19.4821	2.95367	4.22717e-11	-0.0104544	0.00192973	6.04253e-08
B-Mem	dmr2784	1	dmr2784	6066080	ENSG00000116251	1	ENSG00000116251	6181269	rs10260	1	6185755	A	T	-9	-0.203674	0.0214452	2.15201e-21	22.4268	1.79616	8.90207e-36	-0.00908172	0.00120142	4.05794e-14
B-Mem	dmr2793	1	dmr2793	6082078	ENSG00000116251	1	ENSG00000116251	6181269	rs57677893	1	6181231	T	C	-9	-0.204396	0.0213437	1.0049e-21	1.91453	0.216851	1.05806e-18	-0.10676	0.0164471	8.51947e-11
B-Mem	dmr2799	1	dmr2799	6088995	ENSG00000116251	1	ENSG00000116251	6181269	rs10260	1	6185755	A	T	-9	-0.203674	0.0214452	2.15201e-21	21.5522	1.85582	3.5272e-31	-0.00945026	0.00128541	1.95345e-13
B-Mem	dmr2837	1	dmr2837	6150910	ENSG00000116251	1	ENSG00000116251	6181269	rs115626957	1	6188455	T	C	-9	-0.240631	0.0341446	1.8229e-12	17.3226	1.9798	2.13986e-18	-0.0138911	0.00253096	4.05408e-08
B-Mem	dmr3107	1	dmr3107	6776125	ENSG00000116251	1	ENSG00000116251	6181269	rs10260	1	6185755	A	T	-9	-0.203674	0.0214452	2.15201e-21	22.4961	3.14004	7.82039e-13	-0.00905374	0.00158297	1.06853e-08
B-Mem	dmr2688	1	dmr2688	5874778	ENSG00000158286	1	ENSG00000158286	6205475	rs10260	1	6185755	A	T	-9	-0.153704	0.0238731	1.2074e-10	21.7512	2.21787	1.04808e-22	-0.00706647	0.00131293	7.35791e-08
B-Mem	dmr2749	1	dmr2749	5995273	ENSG00000158286	1	ENSG00000158286	6205475	rs10260	1	6185755	A	T	-9	-0.153704	0.0238731	1.2074e-10	21.2205	2.28566	1.62941e-20	-0.0072432	0.00136904	1.21851e-07
B-Mem	dmr2784	1	dmr2784	6066080	ENSG00000158286	1	ENSG00000158286	6205475	rs10260	1	6185755	A	T	-9	-0.153704	0.0238731	1.2074e-10	22.4268	1.79616	8.90207e-36	-0.0068536	0.00119768	1.05022e-08
B-Mem	dmr2799	1	dmr2799	6088995	ENSG00000158286	1	ENSG00000158286	6205475	rs10260	1	6185755	A	T	-9	-0.153704	0.0238731	1.2074e-10	21.5522	1.85582	3.5272e-31	-0.00713172	0.00126652	1.79233e-08
B-Mem	dmr3288	1	dmr3288	7285076	ENSG00000171680	1	ENSG00000171680	6466092	rs6692747	1	6549989	T	C	-9	-0.320753	0.0126003	6.05805e-143	3.64746	0.617771	3.54307e-09	-0.0879388	0.0152896	8.84296e-09
B-Mem	dmr3288	1	dmr3288	7285076	ENSG00000162408	1	ENSG00000162408	6521347	rs6692747	1	6549989	T	C	-9	-0.325738	0.0126974	3.8152e-145	3.64746	0.617771	3.54307e-09	-0.0893055	0.0155211	8.72556e-09
B-Mem	dmr3823	1	dmr3823	8635027	ENSG00000049245	1	ENSG00000049245	7771269	rs17507442	1	7676490	C	A	-9	0.194401	0.0169288	1.59869e-30	3.45426	0.503823	7.07673e-12	0.0562785	0.00956026	3.93942e-09
B-Mem	dmr3981	1	dmr3981	9054656	ENSG00000142599	1	ENSG00000142599	8352397	rs6690548	1	8342951	A	G	-9	0.202499	0.0101752	3.97292e-88	-0.842978	0.141709	2.70345e-09	-0.240219	0.0421475	1.20165e-08
B-Mem	dmr4357	1	dmr4357	9878247	ENSG00000142583	1	ENSG00000142583	9035107	rs12739327	1	9085747	A	G	-9	-0.268541	0.0123318	3.88408e-105	8.02689	1.32799	1.49956e-09	-0.0334552	0.00574416	5.73816e-09
B-Mem	dmr4371	1	dmr4371	9918602	ENSG00000162444	1	ENSG00000162444	9997206	rs111312743	1	10293165	G	A	-9	-0.290044	0.0256581	1.2509e-29	-3.7124	0.32356	1.79016e-30	0.0781286	0.00970239	8.11157e-16
B-Mem	dmr4371	1	dmr4371	9918602	ENSG00000130939	1	ENSG00000130939	10032832	rs111312743	1	10293165	G	A	-9	-0.183199	0.0256926	1.0008e-12	-3.7124	0.32356	1.79016e-30	0.0493478	0.00814834	1.39392e-09
B-Mem	dmr4498	1	dmr4498	10377793	ENSG00000054523	1	ENSG00000054523	10210805	rs284320	1	10666963	C	T	-9	0.23147	0.00971005	1.34229e-125	-0.599563	0.108375	3.16084e-08	-0.386065	0.0716385	7.0826e-08
B-Mem	dmr4629	1	dmr4629	10627016	ENSG00000054523	1	ENSG00000054523	10210805	rs11121529	1	10211630	G	C	-9	0.955926	0.0106268	0	-0.736432	0.13206	2.454e-08	-1.29805	0.233218	2.60923e-08
B-Mem	dmr4684	1	dmr4684	10738322	ENSG00000054523	1	ENSG00000054523	10210805	rs6664155	1	10120411	C	T	-9	-0.226419	0.0129094	7.21846e-69	0.328215	0.0566643	6.94428e-09	-0.689848	0.125425	3.79594e-08
B-Mem	dmr4800	1	dmr4800	11002684	ENSG00000177000	1	ENSG00000177000	11785723	rs2003655	1	11863281	C	G	-9	0.14366	0.0116433	5.62629e-35	0.730383	0.115475	2.532e-10	0.196692	0.0349453	1.8173e-08
B-Mem	dmr5026	1	dmr5026	11542856	ENSG00000177000	1	ENSG00000177000	11785723	rs198396	1	11821263	C	G	-9	0.195905	0.00900325	5.62806e-105	-0.705887	0.128933	4.37962e-08	-0.277531	0.0522721	1.10023e-07
B-Mem	dmr4800	1	dmr4800	11002684	ENSG00000011021	1	ENSG00000011021	11806150	rs2003655	1	11863281	C	G	-9	0.278687	0.0115258	3.66473e-129	0.730383	0.115475	2.532e-10	0.381563	0.0623557	9.40908e-10
B-Mem	dmr4800	1	dmr4800	11002684	ENSG00000242349	1	ENSG00000242349	11841017	rs2003655	1	11863281	C	G	-9	-0.323623	0.0198488	9.18371e-60	0.730383	0.115475	2.532e-10	-0.443087	0.0751396	3.70508e-09
B-Mem	dmr4800	1	dmr4800	11002684	ENSG00000175206	1	ENSG00000175206	11845709	rs2003655	1	11863281	C	G	-9	0.128506	0.0128751	1.846e-23	0.730383	0.115475	2.532e-10	0.175943	0.0329321	9.16243e-08
B-Mem	dmr5121	1	dmr5121	11738756	ENSG00000116685	1	ENSG00000116685	11919591	rs11554507	1	12013053	T	C	-9	-0.45068	0.0312655	4.18857e-47	-26.8982	3.48117	1.10311e-14	0.016755	0.00246033	9.75481e-12
B-Mem	dmr5360	1	dmr5360	12198002	ENSG00000116685	1	ENSG00000116685	11919591	rs35249183	1	12039288	G	A	-9	0.72312	0.0316273	1.06541e-115	0.911277	0.135418	1.70388e-11	0.793524	0.122921	1.0781e-10
B-Mem	dmr4800	1	dmr4800	11002684	ENSG00000083444	1	ENSG00000083444	11934205	rs2003655	1	11863281	C	G	-9	0.218117	0.011567	2.58393e-79	0.730383	0.115475	2.532e-10	0.298634	0.0498	2.01406e-09
B-Mem	dmr4839	1	dmr4839	11115637	ENSG00000083444	1	ENSG00000083444	11934205	rs79893269	1	12015623	A	G	-9	0.245768	0.0189914	2.64168e-38	11.5226	1.85921	5.73341e-10	0.0213292	0.00381584	2.27537e-08
B-Mem	dmr5121	1	dmr5121	11738756	ENSG00000083444	1	ENSG00000083444	11934205	rs11554507	1	12013053	T	C	-9	-0.474876	0.0150837	1.4939e-217	-26.8982	3.48117	1.10311e-14	0.0176546	0.00235267	6.18667e-14
B-Mem	dmr5360	1	dmr5360	12198002	ENSG00000083444	1	ENSG00000083444	11934205	rs35249183	1	12039288	G	A	-9	0.457455	0.0158086	4.07811e-184	0.911277	0.135418	1.70388e-11	0.501993	0.0765878	5.58366e-11
B-Mem	dmr4800	1	dmr4800	11002684	ENSG00000116688	1	ENSG00000116688	11980181	rs2003655	1	11863281	C	G	-9	0.238145	0.0115545	2.20475e-94	0.730383	0.115475	2.532e-10	0.326056	0.0539229	1.47845e-09
B-Mem	dmr5121	1	dmr5121	11738756	ENSG00000116688	1	ENSG00000116688	11980181	rs11554507	1	12013053	T	C	-9	-0.480846	0.0150764	3.24398e-223	-26.8982	3.48117	1.10311e-14	0.0178765	0.00238051	5.93379e-14
B-Mem	dmr5360	1	dmr5360	12198002	ENSG00000116688	1	ENSG00000116688	11980181	rs35249183	1	12039288	G	A	-9	0.734272	0.0154166	0	0.911277	0.135418	1.70388e-11	0.805761	0.120927	2.67927e-11
B-Mem	dmr5342	1	dmr5342	12148368	ENSG00000162496	1	ENSG00000162496	12567910	rs41279470	1	12409966	G	T	-9	0.164296	0.0176997	1.657e-20	-2.46411	0.234565	8.18921e-26	-0.0666754	0.00958539	3.50216e-12
B-Mem	dmr5954	1	dmr5954	14573249	ENSG00000142634	1	ENSG00000142634	15409895	rs36077334	1	15411556	C	T	-9	0.18496	0.011985	9.88081e-54	-1.00934	0.145155	3.56261e-12	-0.183249	0.0289049	2.30198e-10
B-Mem	dmr6420	1	dmr6420	15581748	ENSG00000116786	1	ENSG00000116786	15684332	rs6687585	1	15585102	A	G	-9	-0.158441	0.00807261	9.0926e-86	0.247846	0.0450395	3.73676e-08	-0.639272	0.120651	1.16729e-07
B-Mem	dmr6709	1	dmr6709	16281750	ENSG00000179743	1	ENSG00000179743	15834065	rs76732757	1	15839115	C	T	-9	-0.323652	0.0262458	6.12188e-35	0.928563	0.150589	6.99523e-10	-0.348552	0.063199	3.48497e-08
B-Mem	dmr6766	1	dmr6766	16418465	ENSG00000142632	1	ENSG00000142632	16197854	rs61769794	1	16245772	G	A	-9	0.537042	0.0125259	0	2.34756	0.377193	4.85362e-10	0.228766	0.0371421	7.31087e-10
B-Mem	dmr6803	1	dmr6803	16505729	ENSG00000142632	1	ENSG00000142632	16197854	rs57570797	1	16479926	C	T	-9	0.235715	0.0165219	3.52377e-46	-0.687043	0.119769	9.67024e-09	-0.343086	0.064462	1.02465e-07
B-Mem	dmr6766	1	dmr6766	16418465	ENSG00000237276	1	ENSG00000237276	16215909	rs61769794	1	16245772	G	A	-9	0.471751	0.014937	6.40089e-219	2.34756	0.377193	4.85362e-10	0.200954	0.0329091	1.01949e-09
B-Mem	dmr6423	1	dmr6423	15585821	ENSG00000157191	1	ENSG00000157191	16440672	rs74877304	1	16243047	T	C	-9	0.350097	0.0212049	3.09852e-61	11.3669	1.86258	1.0425e-09	0.0307997	0.00538059	1.03906e-08
B-Mem	dmr6766	1	dmr6766	16418465	ENSG00000157191	1	ENSG00000157191	16440672	rs61769794	1	16245772	G	A	-9	-0.170761	0.0128494	2.66708e-40	2.34756	0.377193	4.85362e-10	-0.0727399	0.0129056	1.7376e-08
B-Mem	dmr7225	1	dmr7225	17505110	ENSG00000219481	1	ENSG00000219481	16562319	rs116488926	1	16997483	C	T	-9	-0.207202	0.0264863	5.15789e-15	-2.30006	0.150137	5.64091e-53	0.0900856	0.01293	3.23356e-12
B-Mem	dmr6803	1	dmr6803	16505729	ENSG00000215908	1	ENSG00000215908	16618256	rs57570797	1	16479926	C	T	-9	0.284165	0.0193228	5.88184e-49	-0.687043	0.119769	9.67024e-09	-0.413606	0.0773929	9.08005e-08
B-Mem	dmr6829	1	dmr6829	16609330	ENSG00000215908	1	ENSG00000215908	16618256	rs138852991	1	15784105	T	C	-9	-0.334801	0.0398961	4.78751e-17	2.1319	0.220945	4.9625e-22	-0.157043	0.0248013	2.41905e-10
B-Mem	dmr6839	1	dmr6839	16618958	ENSG00000215908	1	ENSG00000215908	16618256	rs34590307	1	16040773	T	G	-9	-0.0968124	0.0140283	5.1565e-12	-0.737106	0.0852678	5.39958e-18	0.131341	0.0243525	6.91618e-08
B-Mem	dmr6839	1	dmr6839	16618958	ENSG00000186301	1	ENSG00000186301	16645574	rs34590307	1	16040773	T	G	-9	-0.222704	0.0296449	5.8053e-14	-0.737106	0.0852678	5.39958e-18	0.302133	0.0532825	1.4246e-08
B-Mem	dmr7225	1	dmr7225	17505110	ENSG00000186715	1	ENSG00000186715	16754910	rs116488926	1	16997483	C	T	-9	-0.30831	0.0513131	1.8736e-09	-2.30006	0.150137	5.64091e-53	0.134044	0.0239639	2.22433e-08
B-Mem	dmr6831	1	dmr6831	16610502	ENSG00000238142	1	ENSG00000238142	16888538	rs74657070	1	16946948	T	C	-9	1.25252	0.157205	1.6205e-15	1.84527	0.22717	4.55368e-16	0.678772	0.119335	1.28562e-08
B-Mem	dmr6856	1	dmr6856	16633496	ENSG00000238142	1	ENSG00000238142	16888538	rs116454738	1	16944296	T	C	-9	1.28614	0.140781	6.49253e-20	3.73415	0.486653	1.67855e-14	0.344428	0.0586195	4.2119e-09
B-Mem	dmr6989	1	dmr6989	17059421	ENSG00000238142	1	ENSG00000238142	16888538	rs114418071	1	16932554	G	A	-9	1.30518	0.158361	1.6964e-16	22.5535	3.23525	3.14299e-12	0.0578703	0.0108727	1.02325e-07
B-Mem	dmr6732	1	dmr6732	16323466	ENSG00000117115	1	ENSG00000117115	17066761	rs78906531	1	16936967	G	A	-9	-0.216701	0.0276701	4.81699e-15	-39.7706	5.15246	1.17467e-14	0.00544877	0.000991145	3.85326e-08
B-Mem	dmr6837	1	dmr6837	16617196	ENSG00000117115	1	ENSG00000117115	17066761	rs80211099	1	17198553	T	C	-9	-0.152758	0.017972	1.8992e-17	21.9677	2.92625	6.044e-14	-0.00695376	0.00123584	1.8366e-08
B-Mem	dmr6850	1	dmr6850	16629337	ENSG00000117115	1	ENSG00000117115	17066761	rs12136357	1	17198946	G	T	-9	-0.142606	0.0178569	1.3939e-15	22.2066	2.53819	2.15283e-18	-0.00642176	0.00108875	3.67303e-09
B-Mem	dmr6857	1	dmr6857	16634583	ENSG00000117115	1	ENSG00000117115	17066761	rs12131067	1	17200090	C	A	-9	-0.155118	0.0189053	2.30591e-16	21.4242	2.38563	2.69458e-19	-0.00724033	0.00119527	1.38283e-09
B-Mem	dmr6866	1	dmr6866	16646426	ENSG00000117115	1	ENSG00000117115	17066761	rs12136357	1	17198946	G	T	-9	-0.142606	0.0178569	1.3939e-15	19.7145	2.33781	3.37203e-17	-0.00723354	0.00124748	6.69072e-09
B-Mem	dmr6966	1	dmr6966	16988208	ENSG00000117115	1	ENSG00000117115	17066761	rs80211099	1	17198553	T	C	-9	-0.152758	0.017972	1.8992e-17	20.5012	2.5615	1.20828e-15	-0.00745117	0.00127875	5.64573e-09
B-Mem	dmr7010	1	dmr7010	17083277	ENSG00000159339	1	ENSG00000159339	17308195	rs72633823	1	17304284	A	G	-9	-0.278883	0.0108404	5.95321e-146	-0.932487	0.156508	2.55205e-09	0.299075	0.051525	6.45755e-09
B-Mem	dmr7144	1	dmr7144	17346770	ENSG00000159339	1	ENSG00000159339	17308195	rs112797936	1	17323737	G	A	-9	-0.464291	0.019028	1.69346e-131	-1.26567	0.21356	3.0938e-09	0.366835	0.0636965	8.45638e-09
B-Mem	dmr7284	1	dmr7284	17670736	ENSG00000159339	1	ENSG00000159339	17308195	rs7543168	1	17318810	T	C	-9	-0.187033	0.0100796	7.34808e-77	-0.786628	0.121233	8.66583e-11	0.237766	0.0388196	9.07451e-10
B-Mem	dmr7494	1	dmr7494	18215314	ENSG00000159339	1	ENSG00000159339	17308195	rs72909116	1	17242342	C	T	-9	0.155449	0.0176575	1.32499e-18	0.886363	0.130697	1.18676e-11	0.175379	0.0326436	7.76384e-08
B-Mem	dmr6924	1	dmr6924	16913670	ENSG00000269468	1	ENSG00000269468	17329012	rs3003429	1	17265184	C	T	-9	-0.454021	0.0433864	1.2561e-25	-226.541	18.7124	9.76387e-34	0.00200415	0.000253147	2.43457e-15
B-Mem	dmr7144	1	dmr7144	17346770	ENSG00000269468	1	ENSG00000269468	17329012	rs112797936	1	17323737	G	A	-9	-0.718808	0.046957	6.78191e-53	-1.26567	0.21356	3.0938e-09	0.567927	0.102759	3.26144e-08
B-Mem	dmr6846	1	dmr6846	16625428	ENSG00000256049	1	ENSG00000256049	17372196	rs116016183	1	17486708	A	G	-9	0.500545	0.0463562	3.52549e-27	4.62187	0.420704	4.46021e-28	0.108299	0.0140632	1.3512e-14
B-Mem	dmr6913	1	dmr6913	16886875	ENSG00000256049	1	ENSG00000256049	17372196	rs116016183	1	17486708	A	G	-9	0.500545	0.0463562	3.52549e-27	3.92756	0.626821	3.70813e-10	0.127444	0.023516	5.97759e-08
B-Mem	dmr6957	1	dmr6957	16967947	ENSG00000256049	1	ENSG00000256049	17372196	rs61764867	1	17531888	A	G	-9	0.530862	0.0364548	4.88593e-48	-1.1601	0.113662	1.85304e-24	-0.4576	0.0547498	6.37733e-17
B-Mem	dmr6918	1	dmr6918	16899204	ENSG00000179051	1	ENSG00000179051	17406760	rs113343434	1	17460819	T	C	-9	0.178128	0.0205221	3.96469e-18	178.541	26.267	1.06704e-11	0.000997685	0.00018643	8.722e-08
B-Mem	dmr7904	1	dmr7904	19209586	ENSG00000169991	1	ENSG00000169991	18904281	rs12124339	1	19343516	T	C	-9	0.179437	0.0250443	7.79001e-13	-2.59091	0.176243	6.3727e-49	-0.0692564	0.0107531	1.19014e-10
B-Mem	dmr7904	1	dmr7904	19209586	ENSG00000127463	1	ENSG00000127463	19215664	rs12124339	1	19343516	T	C	-9	-0.134789	0.0226309	2.5849e-09	-2.59091	0.176243	6.3727e-49	0.0520239	0.00942437	3.38709e-08
B-Mem	dmr7904	1	dmr7904	19209586	ENSG00000162482	1	ENSG00000162482	19282558	rs12124339	1	19343516	T	C	-9	-0.237792	0.0204672	3.33082e-31	-2.59091	0.176243	6.3727e-49	0.0917793	0.0100688	7.85207e-20
B-Mem	dmr7904	1	dmr7904	19209586	ENSG00000053371	1	ENSG00000053371	19303965	rs12124339	1	19343516	T	C	-9	-0.235988	0.0201087	8.373e-32	-2.59091	0.176243	6.3727e-49	0.091083	0.00993101	4.66165e-20
B-Mem	dmr7746	1	dmr7746	18857029	ENSG00000158747	1	ENSG00000158747	19640554	rs1534985	1	19626624	G	T	-9	-0.436872	0.031158	1.15641e-44	-0.92868	0.149644	5.43678e-10	0.470423	0.0828951	1.38753e-08
B-Mem	dmr7904	1	dmr7904	19209586	ENSG00000158747	1	ENSG00000158747	19640554	rs12124339	1	19343516	T	C	-9	0.209524	0.0223563	7.11711e-21	-2.59091	0.176243	6.3727e-49	-0.0808687	0.0102331	2.73008e-15
B-Mem	dmr8022	1	dmr8022	19434312	ENSG00000158747	1	ENSG00000158747	19640554	rs115164374	1	19570314	A	C	-9	0.589306	0.0164143	2.84289e-282	322.066	56.1646	9.79003e-09	0.00182977	0.000323135	1.49137e-08
B-Mem	dmr7801	1	dmr7801	18956057	ENSG00000162542	1	ENSG00000162542	19682213	rs6692164	1	19800068	C	G	-9	-0.439787	0.0502924	2.2381e-18	-292.982	35.6362	2.01035e-16	0.00150107	0.000250602	2.10023e-09
B-Mem	dmr8396	1	dmr8396	20343448	ENSG00000162545	1	ENSG00000162545	20482391	rs12729829	1	20456257	G	T	-9	-0.249285	0.0115195	7.51771e-104	0.94443	0.123363	1.92309e-14	-0.263952	0.036572	5.30141e-13
B-Mem	dmr8396	1	dmr8396	20343448	ENSG00000090432	1	ENSG00000090432	20499450	rs12729829	1	20456257	G	T	-9	0.513845	0.0112385	0	0.94443	0.123363	1.92309e-14	0.54408	0.0720582	4.33403e-14
B-Mem	dmr8233	1	dmr8233	19924032	ENSG00000158825	1	ENSG00000158825	20588948	rs594354	1	20578451	G	A	-9	-0.225836	0.0149745	2.14669e-51	0.92331	0.141782	7.40575e-11	-0.244594	0.0409113	2.2501e-09
B-Mem	dmr8233	1	dmr8233	19924032	ENSG00000158828	1	ENSG00000158828	20633455	rs594354	1	20578451	G	A	-9	0.165355	0.0149996	2.92747e-28	0.92331	0.141782	7.40575e-11	0.17909	0.0319406	2.05902e-08
B-Mem	dmr8503	1	dmr8503	20642024	ENSG00000117242	1	ENSG00000117242	20642657	rs500534	1	20616463	T	A	-9	-0.301461	0.0196292	3.14054e-53	0.337902	0.0591843	1.13431e-08	-0.892154	0.166711	8.72331e-08
B-Mem	dmr8673	1	dmr8673	21275172	ENSG00000117298	1	ENSG00000117298	21217247	rs213040	1	21331006	A	G	-9	-0.225247	0.0139145	6.12887e-59	-0.83431	0.134613	5.72355e-10	0.26998	0.0466438	7.11745e-09
B-Mem	dmr8721	1	dmr8721	21375573	ENSG00000218510	1	ENSG00000218510	22025188	rs909816	1	22130477	T	C	-9	0.797034	0.013507	0	0.742203	0.124863	2.77925e-09	1.07388	0.181576	3.33488e-09
B-Mem	dmr8892	1	dmr8892	21796574	ENSG00000218510	1	ENSG00000218510	22025188	rs16826452	1	22076614	C	T	-9	-0.741278	0.0312164	1.19702e-124	7.8555	1.15036	8.56857e-12	-0.0943642	0.0143788	5.28284e-11
B-Mem	dmr8935	1	dmr8935	21874344	ENSG00000218510	1	ENSG00000218510	22025188	rs16826452	1	22076614	C	T	-9	-0.741278	0.0312164	1.19702e-124	7.45109	1.13636	5.49133e-11	-0.0994858	0.0157403	2.60817e-10
B-Mem	dmr8649	1	dmr8649	21226812	ENSG00000070831	1	ENSG00000070831	22052627	rs149399639	1	21988357	T	C	-9	0.26151	0.0227143	1.13458e-30	1.95609	0.274441	1.02173e-12	0.13369	0.0220604	1.35953e-09
B-Mem	dmr8892	1	dmr8892	21796574	ENSG00000070831	1	ENSG00000070831	22052627	rs16826452	1	22076614	C	T	-9	0.243166	0.0234214	2.98811e-25	7.8555	1.15036	8.56857e-12	0.0309549	0.00542569	1.16178e-08
B-Mem	dmr8935	1	dmr8935	21874344	ENSG00000070831	1	ENSG00000070831	22052627	rs16826452	1	22076614	C	T	-9	0.243166	0.0234214	2.98811e-25	7.45109	1.13636	5.49133e-11	0.032635	0.00588665	2.95819e-08
B-Mem	dmr8940	1	dmr8940	21879757	ENSG00000173372	1	ENSG00000173372	22636506	rs61767281	1	22552519	A	G	-9	0.105568	0.013946	3.738e-14	0.732619	0.0836925	2.06467e-18	0.144097	0.0251662	1.02928e-08
B-Mem	dmr8940	1	dmr8940	21879757	ENSG00000173369	1	ENSG00000173369	22652762	rs61767281	1	22552519	A	G	-9	0.192918	0.0138602	4.87003e-44	0.732619	0.0836925	2.06467e-18	0.263326	0.0355362	1.26236e-13
B-Mem	dmr9206	1	dmr9206	22574140	ENSG00000204219	1	ENSG00000204219	23381061	rs3973655	1	23403049	T	C	-9	-0.378309	0.0305447	3.13518e-35	417.722	47.0484	6.77288e-19	-0.000905647	0.000125505	5.35399e-13
B-Mem	dmr9220	1	dmr9220	22601578	ENSG00000204219	1	ENSG00000204219	23381061	rs3973655	1	23403049	T	C	-9	-0.378309	0.0305447	3.13518e-35	432.41	58.3976	1.31561e-13	-0.000874884	0.00013766	2.07877e-10
B-Mem	dmr9505	1	dmr9505	23619885	ENSG00000204219	1	ENSG00000204219	23381061	rs56102770	1	23490159	C	T	-9	-0.180022	0.0183017	7.84692e-23	0.760604	0.0541375	7.76004e-45	-0.236683	0.0293731	7.76688e-16
B-Mem	dmr9606	1	dmr9606	23922969	ENSG00000204219	1	ENSG00000204219	23381061	rs111695774	1	23501243	A	C	-9	-0.242638	0.0264271	4.25521e-20	-3.9843	0.601561	3.51335e-11	0.0608985	0.0113373	7.80856e-08
B-Mem	dmr9206	1	dmr9206	22574140	ENSG00000088280	1	ENSG00000088280	23428563	rs3973655	1	23403049	T	C	-9	-0.13268	0.0200804	3.9113e-11	417.722	47.0484	6.77288e-19	-0.000317626	5.99222e-05	1.15392e-07
B-Mem	dmr9552	1	dmr9552	23794350	ENSG00000179163	1	ENSG00000179163	23845077	rs138441494	1	23921560	C	T	-9	-0.38417	0.0197627	3.59735e-84	2.42649	0.374061	8.7633e-11	-0.158323	0.0257298	7.58802e-10
B-Mem	dmr10150	1	dmr10150	25359392	ENSG00000187010	1	ENSG00000187010	25272393	rs75446219	1	25551001	T	C	-9	0.406271	0.0286231	1.00089e-45	-14.4377	2.32112	4.96695e-10	-0.0281396	0.00493928	1.2186e-08
B-Mem	dmr10150	1	dmr10150	25359392	ENSG00000183726	1	ENSG00000183726	25337917	rs75446219	1	25551001	T	C	-9	0.499995	0.0320227	5.8638e-55	-14.4377	2.32112	4.96695e-10	-0.0346312	0.00599313	7.5373e-09
B-Mem	dmr10031	1	dmr10031	25030800	ENSG00000162430	1	ENSG00000162430	25800176	rs169934	1	25843660	T	C	-9	-0.102555	0.0096063	1.3211e-26	0.837403	0.117645	1.09447e-12	-0.122468	0.0206789	3.17332e-09
B-Mem	dmr10131	1	dmr10131	25261550	ENSG00000130695	1	ENSG00000130695	26234200	rs17163470	1	26024891	C	T	-9	0.135607	0.0119618	8.64385e-30	0.820771	0.098947	1.08533e-16	0.165219	0.0246802	2.16607e-11
B-Mem	dmr10466	1	dmr10466	26293900	ENSG00000130695	1	ENSG00000130695	26234200	rs17163470	1	26024891	C	T	-9	0.135607	0.0119618	8.64385e-30	0.81963	0.121383	1.45384e-11	0.165449	0.0285191	6.57963e-09
B-Mem	dmr10131	1	dmr10131	25261550	ENSG00000176083	1	ENSG00000176083	26361634	rs17163470	1	26024891	C	T	-9	-0.0858771	0.0107872	1.7065e-15	0.820771	0.098947	1.08533e-16	-0.10463	0.0182163	9.26049e-09
B-Mem	dmr10885	1	dmr10885	27962474	ENSG00000260063	1	ENSG00000260063	26692132	rs12755215	1	27007131	A	G	-9	-0.164793	0.0202698	4.2929e-16	-3.73336	0.529658	1.80695e-12	0.0441407	0.00828822	1.00555e-07
B-Mem	dmr10885	1	dmr10885	27962474	ENSG00000117713	1	ENSG00000117713	26696033	rs12755215	1	27007131	A	G	-9	-0.563153	0.0168299	1.75126e-245	-3.73336	0.529658	1.80695e-12	0.150843	0.0218701	5.30153e-12
B-Mem	dmr10885	1	dmr10885	27962474	ENSG00000060642	1	ENSG00000060642	26787472	rs12755215	1	27007131	A	G	-9	-0.438146	0.0169476	2.25135e-147	-3.73336	0.529658	1.80695e-12	0.11736	0.0172577	1.04326e-11
B-Mem	dmr10486	1	dmr10486	26334282	ENSG00000204160	1	ENSG00000204160	26826710	rs112408368	1	26827212	G	A	-9	0.268041	0.0146814	1.81355e-74	2.55898	0.359615	1.11193e-12	0.104745	0.0157984	3.35472e-11
B-Mem	dmr10526	1	dmr10526	26484494	ENSG00000204160	1	ENSG00000204160	26826710	rs113476222	1	26873629	A	G	-9	0.277911	0.0148395	2.93807e-78	992.754	170.342	5.60991e-09	0.00027994	5.03058e-05	2.62508e-08
B-Mem	dmr10732	1	dmr10732	27369521	ENSG00000204160	1	ENSG00000204160	26826710	rs140972778	1	26809345	T	C	-9	0.269795	0.0147841	2.10729e-74	-1.19251	0.0792332	3.41941e-51	-0.226241	0.0194848	3.61703e-31
B-Mem	dmr10885	1	dmr10885	27962474	ENSG00000204160	1	ENSG00000204160	26826710	rs12755215	1	27007131	A	G	-9	0.364323	0.0170032	7.51728e-102	-3.73336	0.529658	1.80695e-12	-0.0975859	0.0145745	2.14731e-11
B-Mem	dmr10486	1	dmr10486	26334282	ENSG00000090273	1	ENSG00000090273	26900238	rs112408368	1	26827212	G	A	-9	-0.132685	0.0147901	2.93299e-19	2.55898	0.359615	1.11193e-12	-0.0518508	0.00930053	2.47471e-08
B-Mem	dmr10732	1	dmr10732	27369521	ENSG00000090273	1	ENSG00000090273	26900238	rs140972778	1	26809345	T	C	-9	-0.137154	0.0148922	3.26728e-20	-1.19251	0.0792332	3.41941e-51	0.115013	0.0146407	3.97472e-15
B-Mem	dmr10774	1	dmr10774	27614502	ENSG00000186501	1	ENSG00000186501	27322160	rs78398091	1	27313505	G	A	-9	0.361522	0.0237344	2.16851e-52	-0.522581	0.0604123	5.13874e-18	-0.691801	0.0919712	5.39749e-14
B-Mem	dmr10587	1	dmr10587	26692242	ENSG00000142733	1	ENSG00000142733	27355184	rs143678380	1	27067938	T	C	-9	0.094397	0.0134144	1.96419e-12	0.927509	0.107267	5.30111e-18	0.101775	0.0186471	4.81682e-08
B-Mem	dmr11070	1	dmr11070	28598855	ENSG00000142733	1	ENSG00000142733	27355184	rs77481137	1	28341763	A	G	-9	0.0994648	0.0151434	5.09269e-11	65.8294	6.2339	4.57155e-26	0.00151095	0.000270908	2.4422e-08
B-Mem	dmr10663	1	dmr10663	27099670	ENSG00000130775	1	ENSG00000130775	27872544	rs17257329	1	28032579	A	C	-9	0.226294	0.0157428	7.49163e-47	0.992098	0.125129	2.21663e-15	0.228096	0.0328549	3.85159e-12
B-Mem	dmr11043	1	dmr11043	28507756	ENSG00000130775	1	ENSG00000130775	27872544	rs12142772	1	27877815	A	G	-9	-0.106509	0.0158298	1.7154e-11	0.401367	0.0411929	1.96471e-22	-0.265366	0.0479294	3.08402e-08
B-Mem	dmr10663	1	dmr10663	27099670	ENSG00000117748	1	ENSG00000117748	27891524	rs17257329	1	28032579	A	C	-9	0.124542	0.0141265	1.1841e-18	0.992098	0.125129	2.21663e-15	0.125534	0.021294	3.74087e-09
B-Mem	dmr10913	1	dmr10913	28097691	ENSG00000117748	1	ENSG00000117748	27891524	rs148796891	1	27960744	T	C	-9	0.751833	0.0413436	6.78561e-74	2.06129	0.309872	2.88986e-11	0.364739	0.0583842	4.17809e-10
B-Mem	dmr11043	1	dmr11043	28507756	ENSG00000117748	1	ENSG00000117748	27891524	rs12142772	1	27877815	A	G	-9	-0.275293	0.0142882	1.01272e-82	0.401367	0.0411929	1.96471e-22	-0.685889	0.0788832	3.46852e-18
B-Mem	dmr11237	1	dmr11237	29259572	ENSG00000117748	1	ENSG00000117748	27891524	rs71642228	1	28278859	T	G	-9	-0.144149	0.0167994	9.43797e-18	0.457152	0.047906	1.39179e-21	-0.31532	0.0494192	1.76501e-10
B-Mem	dmr11070	1	dmr11070	28598855	ENSG00000158161	1	ENSG00000158161	27970344	rs77481137	1	28341763	A	G	-9	0.0951095	0.0151439	3.377e-10	65.8294	6.2339	4.57155e-26	0.00144479	0.000267658	6.74316e-08
B-Mem	dmr11237	1	dmr11237	29259572	ENSG00000130770	1	ENSG00000130770	28236109	rs71642228	1	28278859	T	G	-9	0.119612	0.0167449	9.11832e-13	0.457152	0.047906	1.39179e-21	0.261647	0.0457541	1.07449e-08
B-Mem	dmr11070	1	dmr11070	28598855	ENSG00000130766	1	ENSG00000130766	28259527	rs77481137	1	28341763	A	G	-9	0.127657	0.015136	3.34052e-17	65.8294	6.2339	4.57155e-26	0.00193921	0.000294262	4.39584e-11
B-Mem	dmr10825	1	dmr10825	27773241	ENSG00000204138	1	ENSG00000204138	28369603	rs12239015	1	28507816	G	A	-9	-0.23286	0.0272306	1.216e-17	3.70994	0.3924	3.24611e-21	-0.0627666	0.00989688	2.26716e-10
B-Mem	dmr11070	1	dmr11070	28598855	ENSG00000204138	1	ENSG00000204138	28369603	rs77481137	1	28341763	A	G	-9	-0.174991	0.0166696	8.86046e-26	65.8294	6.2339	4.57155e-26	-0.00265825	0.000357058	9.7053e-14
B-Mem	dmr11143	1	dmr11143	28908200	ENSG00000204138	1	ENSG00000204138	28369603	rs11811698	1	28411754	T	G	-9	-0.239299	0.0268948	5.70667e-19	-1.1772	0.160191	2.00091e-13	0.203278	0.0358765	1.46127e-08
B-Mem	dmr10825	1	dmr10825	27773241	ENSG00000242125	1	ENSG00000242125	28505980	rs12239015	1	28507816	G	A	-9	0.447201	0.0277265	1.59579e-58	3.70994	0.3924	3.24611e-21	0.120541	0.0147786	3.44974e-16
B-Mem	dmr11023	1	dmr11023	28441764	ENSG00000242125	1	ENSG00000242125	28505980	rs11811698	1	28411754	T	G	-9	0.445001	0.0273773	2.07893e-59	-1.22386	0.203995	1.97965e-09	-0.363605	0.0646027	1.81971e-08
B-Mem	dmr11143	1	dmr11143	28908200	ENSG00000242125	1	ENSG00000242125	28505980	rs11811698	1	28411754	T	G	-9	0.445001	0.0273773	2.07893e-59	-1.1772	0.160191	2.00091e-13	-0.378017	0.0564526	2.1394e-11
B-Mem	dmr11070	1	dmr11070	28598855	ENSG00000180198	1	ENSG00000180198	28505943	rs77481137	1	28341763	A	G	-9	-0.129121	0.0166475	8.75124e-15	65.8294	6.2339	4.57155e-26	-0.00196145	0.000313773	4.07385e-10
B-Mem	dmr11070	1	dmr11070	28598855	ENSG00000197989	1	ENSG00000197989	28578538	rs77481137	1	28341763	A	G	-9	-0.167839	0.018816	4.66288e-19	65.8294	6.2339	4.57155e-26	-0.0025496	0.000374156	9.47428e-12
B-Mem	dmr11846	1	dmr11846	30908465	ENSG00000264773	1	ENSG00000264773	30739156	rs12760884	1	30705698	T	C	-9	0.191734	0.0336895	1.2615e-08	0.592737	0.0401149	2.09271e-49	0.323472	0.0609074	1.09099e-07
B-Mem	dmr12255	1	dmr12255	32264171	ENSG00000060688	1	ENSG00000060688	31259570	rs75364719	1	31375609	C	A	-9	-0.315389	0.0237473	2.98378e-40	-3.96281	0.453102	2.21155e-18	0.0795871	0.0108958	2.78549e-13
B-Mem	dmr12090	1	dmr12090	31615087	ENSG00000168528	1	ENSG00000168528	31409565	rs12562824	1	31382035	A	G	-9	-0.347415	0.0103934	5.63203e-245	-0.903419	0.159731	1.55063e-08	0.384556	0.0689588	2.45263e-08
B-Mem	dmr12255	1	dmr12255	32264171	ENSG00000168528	1	ENSG00000168528	31409565	rs75364719	1	31375609	C	A	-9	-0.460034	0.0215513	4.24773e-101	-3.96281	0.453102	2.21155e-18	0.116088	0.0143442	5.82176e-16
B-Mem	dmr12271	1	dmr12271	32320035	ENSG00000168528	1	ENSG00000168528	31409565	rs71646317	1	31373928	T	C	-9	-0.283617	0.0131604	5.20418e-103	-2.31487	0.392684	3.74678e-09	0.122519	0.0215471	1.29966e-08
B-Mem	dmr12142	1	dmr12142	31772159	ENSG00000220785	1	ENSG00000220785	32231658	rs35869473	1	31820076	A	C	-9	0.137873	0.0160097	7.19221e-18	-4.50987	0.625793	5.73466e-13	-0.0305713	0.00553149	3.26175e-08
B-Mem	dmr12120	1	dmr12120	31713228	ENSG00000176261	1	ENSG00000176261	32600172	rs190710576	1	32453515	A	G	-9	-0.188422	0.0311277	1.42e-09	-36.6487	3.26137	2.67696e-29	0.00514131	0.000964745	9.8651e-08
B-Mem	dmr12120	1	dmr12120	31713228	ENSG00000162522	1	ENSG00000162522	32741885	rs190710576	1	32453515	A	G	-9	-0.261119	0.0310775	4.38192e-17	-36.6487	3.26137	2.67696e-29	0.00712493	0.00105882	1.70665e-11
B-Mem	dmr12120	1	dmr12120	31713228	ENSG00000116497	1	ENSG00000116497	32816767	rs190710576	1	32453515	A	G	-9	-0.193165	0.0311265	5.4419e-10	-36.6487	3.26137	2.67696e-29	0.00527071	0.000970228	5.5588e-08
B-Mem	dmr12499	1	dmr12499	33228928	ENSG00000116497	1	ENSG00000116497	32816767	rs55919953	1	32768589	T	A	-9	-0.726312	0.0423525	6.37232e-66	-11.5565	2.08222	2.85526e-08	0.0628488	0.0119022	1.28876e-07
B-Mem	dmr12465	1	dmr12465	33120050	ENSG00000267885	1	ENSG00000267885	32973667	rs587910	1	33177760	A	G	-9	-0.37656	0.023406	3.08684e-58	-0.246494	0.0417025	3.40493e-09	1.52766	0.275345	2.88663e-08
B-Mem	dmr12465	1	dmr12465	33120050	ENSG00000217644	1	ENSG00000217644	32979942	rs587910	1	33177760	A	G	-9	-0.270323	0.0229025	3.75747e-32	-0.246494	0.0417025	3.40493e-09	1.09667	0.207502	1.25625e-07
B-Mem	dmr12465	1	dmr12465	33120050	ENSG00000160094	1	ENSG00000160094	33256545	rs587910	1	33177760	A	G	-9	-0.210832	0.00915881	2.96683e-117	-0.246494	0.0417025	3.40493e-09	0.855323	0.1494	1.03397e-08
B-Mem	dmr13065	1	dmr13065	35344115	ENSG00000163866	1	ENSG00000163866	34712737	rs35837584	1	34799583	C	T	-9	0.166182	0.015282	1.5266e-27	1.90771	0.295316	1.04777e-10	0.0871108	0.0156848	2.79449e-08
B-Mem	dmr13175	1	dmr13175	35916461	ENSG00000163867	1	ENSG00000163867	34983922	rs13375885	1	35079381	T	G	-9	-0.987121	0.102977	9.17437e-22	2.23032	0.341371	6.42886e-11	-0.442592	0.0819811	6.7125e-08
B-Mem	dmr12925	1	dmr12925	34798729	ENSG00000197056	1	ENSG00000197056	35059786	rs57798503	1	35473671	T	G	-9	0.160442	0.0172935	1.7334e-20	842.979	119.94	2.09011e-12	0.000190327	3.39733e-05	2.11557e-08
B-Mem	dmr12994	1	dmr12994	35063644	ENSG00000197056	1	ENSG00000197056	35059786	rs3180748	1	35434089	C	T	-9	0.179788	0.0184994	2.51209e-22	66.7968	9.42927	1.40069e-12	0.00269157	0.000470175	1.03671e-08
B-Mem	dmr13030	1	dmr13030	35192439	ENSG00000142687	1	ENSG00000142687	35433490	rs12043197	1	35401878	G	A	-9	-0.594377	0.0578864	9.82201e-25	-87.8664	6.70495	3.09464e-39	0.00676456	0.000836942	6.34707e-16
B-Mem	dmr13294	1	dmr13294	36345535	ENSG00000142687	1	ENSG00000142687	35433490	rs79080032	1	35566341	T	C	-9	-0.436457	0.0452831	5.50391e-22	-0.778088	0.107205	3.92952e-13	0.560935	0.0967473	6.71341e-09
B-Mem	dmr12925	1	dmr12925	34798729	ENSG00000116871	1	ENSG00000116871	36155579	rs57798503	1	35473671	T	G	-9	0.184707	0.0192379	7.90197e-22	842.979	119.94	2.09011e-12	0.000219113	3.86359e-05	1.41787e-08
B-Mem	dmr13195	1	dmr13195	36073257	ENSG00000116871	1	ENSG00000116871	36155579	rs7543855	1	36108525	T	C	-9	0.227475	0.0171664	4.44047e-40	459.761	73.8836	4.88451e-10	0.000494768	8.78397e-05	1.77491e-08
B-Mem	dmr13268	1	dmr13268	36288064	ENSG00000116871	1	ENSG00000116871	36155579	rs61751002	1	35769854	T	C	-9	0.235359	0.0216518	1.59851e-27	-313.207	23.6696	5.69895e-40	-0.000751448	8.94637e-05	4.48469e-17
B-Mem	dmr13258	1	dmr13258	36242250	ENSG00000116885	1	ENSG00000116885	36415827	rs115379821	1	36406252	T	C	-9	0.11904	0.0135987	2.06291e-18	-2.54111	0.331155	1.67383e-14	-0.0468458	0.00811839	7.91119e-09
B-Mem	dmr13258	1	dmr13258	36242250	ENSG00000116898	1	ENSG00000116898	36455718	rs115379821	1	36406252	T	C	-9	0.226205	0.0135092	6.20056e-63	-2.54111	0.331155	1.67383e-14	-0.0890184	0.0127609	3.03976e-12
B-Mem	dmr13552	1	dmr13552	37221817	ENSG00000233621	1	ENSG00000233621	37454879	rs72659429	1	37630764	A	G	-9	-0.577867	0.0216267	2.74952e-157	-2.14566	0.341415	3.28695e-10	0.269319	0.0440231	9.49558e-10
B-Mem	dmr13554	1	dmr13554	37229280	ENSG00000233621	1	ENSG00000233621	37454879	rs2047706	1	37251618	C	T	-9	-0.254438	0.0227726	5.5282e-29	-2.51791	0.419946	2.02491e-09	0.101051	0.0191271	1.26979e-07
B-Mem	dmr13790	1	dmr13790	37951727	ENSG00000233621	1	ENSG00000233621	37454879	rs35280488	1	37409533	A	G	-9	0.340398	0.0223502	2.22909e-52	6.70502	1.06863	3.5096e-10	0.0507676	0.00875094	6.57684e-09
B-Mem	dmr13552	1	dmr13552	37221817	ENSG00000163875	1	ENSG00000163875	37492575	rs72659429	1	37630764	A	G	-9	-0.733739	0.0158856	0	-2.14566	0.341415	3.28695e-10	0.341964	0.0549144	4.74773e-10
B-Mem	dmr13552	1	dmr13552	37221817	ENSG00000163877	1	ENSG00000163877	37534449	rs72659429	1	37630764	A	G	-9	-0.452415	0.0161636	2.16256e-172	-2.14566	0.341415	3.28695e-10	0.210851	0.0343858	8.68176e-10
B-Mem	dmr13815	1	dmr13815	38046208	ENSG00000196449	1	ENSG00000196449	37802944	rs61776694	1	37929867	C	G	-9	0.164825	0.0135534	5.00187e-34	1.51249	0.135298	5.16888e-29	0.108976	0.0132412	1.87064e-16
B-Mem	dmr13815	1	dmr13815	38046208	ENSG00000197982	1	ENSG00000197982	37806979	rs61776694	1	37929867	C	G	-9	0.278444	0.0134262	1.54738e-95	1.51249	0.135298	5.16888e-29	0.184096	0.0187082	7.54146e-23
B-Mem	dmr13815	1	dmr13815	38046208	ENSG00000188786	1	ENSG00000188786	37809567	rs61776694	1	37929867	C	G	-9	0.135526	0.0135104	1.11159e-23	1.51249	0.135298	5.16888e-29	0.0896045	0.0120016	8.26426e-14
B-Mem	dmr13814	1	dmr13814	38044762	ENSG00000204084	1	ENSG00000204084	37860697	rs115167102	1	37902820	G	A	-9	-0.628309	0.0209911	7.52412e-197	-971.574	115.264	3.48204e-17	0.000646691	7.9705e-05	4.91564e-16
B-Mem	dmr13815	1	dmr13815	38046208	ENSG00000204084	1	ENSG00000204084	37860697	rs61776694	1	37929867	C	G	-9	-0.243512	0.0123109	4.40947e-87	1.51249	0.135298	5.16888e-29	-0.161001	0.0165431	2.19714e-22
B-Mem	dmr13934	1	dmr13934	38447773	ENSG00000204084	1	ENSG00000204084	37860697	rs76762310	1	37927303	G	A	-9	0.422608	0.0125322	2.77055e-249	-2.92468	0.369425	2.43618e-15	-0.144497	0.0187481	1.28516e-14
B-Mem	dmr13814	1	dmr13814	38044762	ENSG00000183431	1	ENSG00000183431	37956975	rs115167102	1	37902820	G	A	-9	-0.242826	0.0212893	3.9027e-30	-971.574	115.264	3.48204e-17	0.000249931	3.68689e-05	1.21088e-11
B-Mem	dmr13815	1	dmr13815	38046208	ENSG00000183431	1	ENSG00000183431	37956975	rs61776694	1	37929867	C	G	-9	-0.192171	0.0123399	1.10729e-54	1.51249	0.135298	5.16888e-29	-0.127056	0.0139908	1.07153e-19
B-Mem	dmr13934	1	dmr13934	38447773	ENSG00000183431	1	ENSG00000183431	37956975	rs76762310	1	37927303	G	A	-9	0.496491	0.0124455	0	-2.92468	0.369425	2.43618e-15	-0.169759	0.0218609	8.13827e-15
B-Mem	dmr13814	1	dmr13814	38044762	ENSG00000212541	1	ENSG00000212541	37991462	rs115167102	1	37902820	G	A	-9	-0.41452	0.0558517	1.1554e-13	-971.574	115.264	3.48204e-17	0.000426648	7.65936e-05	2.54325e-08
B-Mem	dmr13934	1	dmr13934	38447773	ENSG00000212541	1	ENSG00000212541	37991462	rs76762310	1	37927303	G	A	-9	0.762381	0.0311639	3.60645e-132	-2.92468	0.369425	2.43618e-15	-0.260672	0.0346074	4.98762e-14
B-Mem	dmr13552	1	dmr13552	37221817	ENSG00000183386	1	ENSG00000183386	37996770	rs72659429	1	37630764	A	G	-9	-0.215111	0.0163188	1.1169e-39	-2.14566	0.341415	3.28695e-10	0.100254	0.0176726	1.40436e-08
B-Mem	dmr13814	1	dmr13814	38044762	ENSG00000183386	1	ENSG00000183386	37996770	rs115167102	1	37902820	G	A	-9	-0.471821	0.0211446	2.70223e-110	-971.574	115.264	3.48204e-17	0.000485626	6.15862e-05	3.13787e-15
B-Mem	dmr13815	1	dmr13815	38046208	ENSG00000183386	1	ENSG00000183386	37996770	rs61776694	1	37929867	C	G	-9	0.567743	0.0119641	0	1.51249	0.135298	5.16888e-29	0.37537	0.0344974	1.41818e-27
B-Mem	dmr13934	1	dmr13934	38447773	ENSG00000183386	1	ENSG00000183386	37996770	rs76762310	1	37927303	G	A	-9	0.789157	0.0119536	0	-2.92468	0.369425	2.43618e-15	-0.269827	0.0343268	3.82528e-15
B-Mem	dmr13814	1	dmr13814	38044762	ENSG00000183520	1	ENSG00000183520	38009258	rs115167102	1	37902820	G	A	-9	-0.145227	0.0214092	1.1738e-11	-971.574	115.264	3.48204e-17	0.000149476	2.82848e-05	1.25936e-07
B-Mem	dmr13934	1	dmr13934	38447773	ENSG00000183520	1	ENSG00000183520	38009258	rs76762310	1	37927303	G	A	-9	0.189088	0.0127564	1.04031e-49	-2.92468	0.369425	2.43618e-15	-0.0646527	0.00925825	2.88431e-12
B-Mem	dmr14214	1	dmr14214	39301158	ENSG00000116954	1	ENSG00000116954	38838198	rs74735073	1	38896453	A	G	-9	0.15668	0.0201798	8.21623e-15	-21.8917	3.0013	3.00744e-13	-0.00715705	0.00134629	1.06003e-07
B-Mem	dmr14214	1	dmr14214	39301158	ENSG00000168653	1	ENSG00000168653	39026318	rs74735073	1	38896453	A	G	-9	-0.155957	0.0201792	1.0874e-14	-21.8917	3.0013	3.00744e-13	0.00712402	0.00134298	1.1289e-07
B-Mem	dmr13958	1	dmr13958	38567618	ENSG00000127603	1	ENSG00000127603	39081316	rs2490943	1	39346762	G	A	-9	0.297048	0.00862462	5.95384e-260	-0.668408	0.0795722	4.46395e-17	-0.444412	0.0544568	3.32768e-16
B-Mem	dmr13958	1	dmr13958	38567618	ENSG00000183682	1	ENSG00000183682	39491646	rs2490943	1	39346762	G	A	-9	0.176024	0.0199868	1.28541e-18	-0.668408	0.0795722	4.46395e-17	-0.263348	0.0433246	1.21314e-09
B-Mem	dmr13958	1	dmr13958	38567618	ENSG00000182109	1	ENSG00000182109	39522280	rs2490943	1	39346762	G	A	-9	0.124903	0.0103908	2.76949e-33	-0.668408	0.0795722	4.46395e-17	-0.186867	0.0271394	5.76098e-12
B-Mem	dmr13958	1	dmr13958	38567618	ENSG00000243970	1	ENSG00000243970	39531838	rs2490943	1	39346762	G	A	-9	0.225239	0.0196177	1.63609e-30	-0.668408	0.0795722	4.46395e-17	-0.336978	0.0497065	1.20714e-11
B-Mem	dmr13958	1	dmr13958	38567618	ENSG00000090621	1	ENSG00000090621	39560816	rs2490943	1	39346762	G	A	-9	-0.147243	0.00961529	6.2224e-53	-0.668408	0.0795722	4.46395e-17	0.220289	0.0299112	1.77457e-13
B-Mem	dmr13958	1	dmr13958	38567618	ENSG00000116983	1	ENSG00000116983	39678648	rs2490943	1	39346762	G	A	-9	-0.0898675	0.00874316	8.79959e-25	-0.668408	0.0795722	4.46395e-17	0.13445	0.020671	7.80671e-11
B-Mem	dmr14339	1	dmr14339	39803437	ENSG00000116983	1	ENSG00000116983	39678648	rs1180275	1	39654413	T	C	-9	0.192952	0.0138937	7.51077e-44	1.74887	0.286816	1.07711e-09	0.11033	0.0197614	2.36254e-08
B-Mem	dmr14420	1	dmr14420	40059396	ENSG00000084072	1	ENSG00000084072	39692182	rs144669720	1	39760958	T	C	-9	0.732177	0.0307614	3.19949e-125	-4.62321	0.823951	2.0113e-08	-0.15837	0.0289984	4.72589e-08
B-Mem	dmr14283	1	dmr14283	39567472	ENSG00000043514	1	ENSG00000043514	39841051	rs59523475	1	39866446	C	T	-9	0.584391	0.0167602	2.2962e-266	-0.5559	0.0969657	9.86975e-09	-1.05125	0.185832	1.54045e-08
B-Mem	dmr14421	1	dmr14421	40060101	ENSG00000043514	1	ENSG00000043514	39841051	rs72666985	1	39952101	T	C	-9	0.289038	0.0148739	4.0912e-84	0.645944	0.11211	8.32679e-09	0.447467	0.0810039	3.31347e-08
B-Mem	dmr14447	1	dmr14447	40124875	ENSG00000043514	1	ENSG00000043514	39841051	rs113274270	1	39869169	G	A	-9	0.528595	0.0160144	6.3608e-239	-0.657973	0.114779	9.89484e-09	-0.803369	0.14224	1.62348e-08
B-Mem	dmr14217	1	dmr14217	39307771	ENSG00000131238	1	ENSG00000131238	40072707	rs6698184	1	40074513	T	G	-9	-0.428504	0.013816	3.37341e-211	-17.4296	2.36471	1.69716e-13	0.0245849	0.00342837	7.44535e-13
B-Mem	dmr14657	1	dmr14657	40862104	ENSG00000131238	1	ENSG00000131238	40072707	rs6688011	1	40084083	T	C	-9	0.608101	0.0136767	0	0.56712	0.100877	1.8888e-08	1.07226	0.192248	2.44025e-08
B-Mem	dmr14657	1	dmr14657	40862104	ENSG00000259943	1	ENSG00000259943	40256427	rs6688011	1	40084083	T	C	-9	-0.263496	0.0166097	1.125e-56	0.56712	0.100877	1.8888e-08	-0.464621	0.0876811	1.16445e-07
B-Mem	dmr14562	1	dmr14562	40554624	ENSG00000187815	1	ENSG00000187815	40477215	rs6669767	1	40536122	G	A	-9	-0.143922	0.00909335	2.02013e-56	-0.18692	0.0320482	5.46131e-09	0.769967	0.140692	4.43228e-08
B-Mem	dmr14562	1	dmr14562	40554624	ENSG00000238287	1	ENSG00000238287	40493157	rs6669767	1	40536122	G	A	-9	-0.406762	0.020854	9.91696e-85	-0.18692	0.0320482	5.46131e-09	2.17613	0.38943	2.29706e-08
B-Mem	dmr14885	1	dmr14885	41577277	ENSG00000179862	1	ENSG00000179862	40861057	rs78549457	1	40932451	A	G	-9	-0.169259	0.0215057	3.53509e-15	-2.22749	0.296393	5.67708e-14	0.0759862	0.0139801	5.46952e-08
B-Mem	dmr14615	1	dmr14615	40747981	ENSG00000171793	1	ENSG00000171793	40979335	rs1138293	1	41020573	T	C	-9	0.13984	0.0121342	9.94014e-31	2.17364	0.338283	1.31437e-10	0.0643344	0.0114635	1.99858e-08
B-Mem	dmr14885	1	dmr14885	41577277	ENSG00000171793	1	ENSG00000171793	40979335	rs78549457	1	40932451	A	G	-9	-0.185942	0.0245688	3.78429e-14	-2.22749	0.296393	5.67708e-14	0.0834758	0.0156535	9.67458e-08
B-Mem	dmr14926	1	dmr14926	41736679	ENSG00000171793	1	ENSG00000171793	40979335	rs72665655	1	41265293	A	C	-9	-0.301526	0.0145027	5.22111e-96	2.45036	0.412231	2.77896e-09	-0.123054	0.0215311	1.096e-08
B-Mem	dmr14615	1	dmr14615	40747981	ENSG00000010803	1	ENSG00000010803	41027200	rs1138293	1	41020573	T	C	-9	0.101211	0.0107832	6.23218e-21	2.17364	0.338283	1.31437e-10	0.0465631	0.00878203	1.14484e-07
B-Mem	dmr15436	1	dmr15436	43553852	ENSG00000177868	1	ENSG00000177868	42807052	rs112859127	1	43029573	C	T	-9	0.225706	0.0229041	6.5607e-23	-0.991932	0.132286	6.46019e-14	-0.227542	0.0381315	2.41213e-09
B-Mem	dmr15436	1	dmr15436	43553852	ENSG00000164010	1	ENSG00000164010	42817124	rs112859127	1	43029573	C	T	-9	-0.208505	0.0228258	6.56492e-20	-0.991932	0.132286	6.46019e-14	0.210201	0.0362679	6.80074e-09
B-Mem	dmr15762	1	dmr15762	44610669	ENSG00000117410	1	ENSG00000117410	43974487	rs61027202	1	43918000	G	A	-9	-0.158089	0.0226281	2.82029e-12	-2.30123	0.22331	6.68193e-25	0.0686977	0.0118798	7.34972e-09
B-Mem	dmr15386	1	dmr15386	43312744	ENSG00000159214	1	ENSG00000159214	43991359	rs56195803	1	43228383	A	G	-9	0.283161	0.0271102	1.54779e-25	-1.45045	0.22513	1.17342e-10	-0.195223	0.0356021	4.1711e-08
B-Mem	dmr15632	1	dmr15632	44192513	ENSG00000159214	1	ENSG00000159214	43991359	rs79949009	1	43856535	C	A	-9	-0.221018	0.020719	1.4462e-26	-0.998376	0.156054	1.57809e-10	0.221377	0.040349	4.09839e-08
B-Mem	dmr15762	1	dmr15762	44610669	ENSG00000159214	1	ENSG00000159214	43991359	rs61027202	1	43918000	G	A	-9	0.427473	0.0225061	1.92661e-80	-2.30123	0.22331	6.68193e-25	-0.185758	0.0205081	1.33088e-19
B-Mem	dmr15778	1	dmr15778	44658620	ENSG00000187147	1	ENSG00000187147	44405194	rs112104879	1	44668387	T	C	-9	-0.133782	0.0114297	1.20441e-31	0.956618	0.135646	1.75972e-12	-0.139849	0.0231516	1.53547e-09
B-Mem	dmr15775	1	dmr15775	44646564	ENSG00000142937	1	ENSG00000142937	44775251	rs12127328	1	44758691	G	A	-9	-0.556158	0.0149247	6.24067e-304	-424.257	48.4177	1.91073e-18	0.0013109	0.000153685	1.46609e-17
B-Mem	dmr15778	1	dmr15778	44658620	ENSG00000142937	1	ENSG00000142937	44775251	rs112104879	1	44668387	T	C	-9	-0.134426	0.0151462	6.98083e-19	0.956618	0.135646	1.75972e-12	-0.140522	0.0254503	3.36271e-08
B-Mem	dmr15775	1	dmr15775	44646564	ENSG00000142959	1	ENSG00000142959	44783585	rs12127328	1	44758691	G	A	-9	0.111846	0.0116679	9.17437e-22	-424.257	48.4177	1.91073e-18	-0.000263628	4.07619e-05	9.96308e-11
B-Mem	dmr15685	1	dmr15685	44408362	ENSG00000126088	1	ENSG00000126088	45012147	rs11211089	1	45282484	A	G	-9	0.151434	0.0115234	1.9067e-39	0.59845	0.0998251	2.03501e-09	0.253043	0.0463938	4.91801e-08
B-Mem	dmr15775	1	dmr15775	44646564	ENSG00000126088	1	ENSG00000126088	45012147	rs12127328	1	44758691	G	A	-9	-0.338019	0.0116681	1.58971e-184	-424.257	48.4177	1.91073e-18	0.000796733	9.49942e-05	4.97986e-17
B-Mem	dmr16035	1	dmr16035	45712728	ENSG00000126088	1	ENSG00000126088	45012147	rs3219474	1	45337741	G	A	-9	-0.16182	0.0152695	3.05732e-26	1.92854	0.233708	1.55865e-16	-0.0839083	0.0128874	7.47067e-11
B-Mem	dmr16200	1	dmr16200	46354319	ENSG00000126088	1	ENSG00000126088	45012147	rs12138495	1	45363877	G	T	-9	-0.163635	0.0149956	1.00789e-27	1.44585	0.174548	1.19712e-16	-0.113175	0.0171535	4.17299e-11
B-Mem	dmr15775	1	dmr15775	44646564	ENSG00000162415	1	ENSG00000162415	45016399	rs12127328	1	44758691	G	A	-9	-0.20019	0.0127781	2.5591e-55	-424.257	48.4177	1.91073e-18	0.00047186	6.17009e-05	2.04864e-14
B-Mem	dmr15685	1	dmr15685	44408362	ENSG00000132781	1	ENSG00000132781	45329163	rs11211089	1	45282484	A	G	-9	0.140161	0.0114251	1.34869e-34	0.59845	0.0998251	2.03501e-09	0.234207	0.0434823	7.19413e-08
B-Mem	dmr16035	1	dmr16035	45712728	ENSG00000132781	1	ENSG00000132781	45329163	rs3219474	1	45337741	G	A	-9	-0.172785	0.0151348	3.46283e-30	1.92854	0.233708	1.55865e-16	-0.0895938	0.0133966	2.26571e-11
B-Mem	dmr16164	1	dmr16164	46302160	ENSG00000132781	1	ENSG00000132781	45329163	rs113102763	1	45474458	T	C	-9	-0.186155	0.0133403	2.9578e-44	-2.29239	0.320046	7.91138e-13	0.0812058	0.0127436	1.86264e-10
B-Mem	dmr16200	1	dmr16200	46354319	ENSG00000132781	1	ENSG00000132781	45329163	rs12138495	1	45363877	G	T	-9	-0.163079	0.0148673	5.38649e-28	1.44585	0.174548	1.19712e-16	-0.112791	0.0170629	3.83555e-11
B-Mem	dmr15685	1	dmr15685	44408362	ENSG00000070759	1	ENSG00000070759	45343883	rs11211089	1	45282484	A	G	-9	-0.180505	0.0113657	8.49822e-57	0.59845	0.0998251	2.03501e-09	-0.301621	0.0537774	2.03858e-08
B-Mem	dmr15685	1	dmr15685	44408362	ENSG00000236624	1	ENSG00000236624	45493866	rs11211089	1	45282484	A	G	-9	-0.168429	0.0125437	4.17833e-41	0.59845	0.0998251	2.03501e-09	-0.281442	0.0514129	4.39599e-08
B-Mem	dmr15775	1	dmr15775	44646564	ENSG00000236624	1	ENSG00000236624	45493866	rs12127328	1	44758691	G	A	-9	0.0955376	0.0128249	9.37657e-14	-424.257	48.4177	1.91073e-18	-0.000225188	3.96768e-05	1.38231e-08
B-Mem	dmr16035	1	dmr16035	45712728	ENSG00000236624	1	ENSG00000236624	45493866	rs3219474	1	45337741	G	A	-9	0.300711	0.0164934	2.86565e-74	1.92854	0.233708	1.55865e-16	0.155927	0.0207411	5.57185e-14
B-Mem	dmr16164	1	dmr16164	46302160	ENSG00000236624	1	ENSG00000236624	45493866	rs113102763	1	45474458	T	C	-9	0.414333	0.014419	1.38278e-181	-2.29239	0.320046	7.91138e-13	-0.180743	0.0260061	3.65225e-12
B-Mem	dmr16200	1	dmr16200	46354319	ENSG00000236624	1	ENSG00000236624	45493866	rs12138495	1	45363877	G	T	-9	0.317308	0.0161832	1.34214e-85	1.44585	0.174548	1.19712e-16	0.219461	0.0287614	2.34017e-14
B-Mem	dmr16164	1	dmr16164	46302160	ENSG00000117450	1	ENSG00000117450	45511036	rs113102763	1	45474458	T	C	-9	0.141417	0.0133581	3.43858e-26	-2.29239	0.320046	7.91138e-13	-0.0616898	0.0103987	2.98485e-09
B-Mem	dmr15685	1	dmr15685	44408362	ENSG00000197429	1	ENSG00000197429	45694324	rs11211089	1	45282484	A	G	-9	0.1518	0.0124741	4.53511e-34	0.59845	0.0998251	2.03501e-09	0.253656	0.047167	7.53903e-08
B-Mem	dmr16035	1	dmr16035	45712728	ENSG00000197429	1	ENSG00000197429	45694324	rs3219474	1	45337741	G	A	-9	-0.16918	0.0164665	9.21041e-25	1.92854	0.233708	1.55865e-16	-0.0877245	0.0136351	1.24526e-10
B-Mem	dmr16200	1	dmr16200	46354319	ENSG00000197429	1	ENSG00000197429	45694324	rs12138495	1	45363877	G	T	-9	-0.174133	0.0161695	4.81162e-27	1.44585	0.174548	1.19712e-16	-0.120436	0.018343	5.17555e-11
B-Mem	dmr15685	1	dmr15685	44408362	ENSG00000117461	1	ENSG00000117461	46040140	rs11211089	1	45282484	A	G	-9	0.14615	0.0113821	9.73704e-38	0.59845	0.0998251	2.03501e-09	0.244214	0.0449576	5.56939e-08
B-Mem	dmr16035	1	dmr16035	45712728	ENSG00000117461	1	ENSG00000117461	46040140	rs3219474	1	45337741	G	A	-9	-0.111183	0.0151019	1.80901e-13	1.92854	0.233708	1.55865e-16	-0.0576516	0.0104943	3.93841e-08
B-Mem	dmr16200	1	dmr16200	46354319	ENSG00000117461	1	ENSG00000117461	46040140	rs12138495	1	45363877	G	T	-9	-0.117018	0.0148304	3.0122e-15	1.44585	0.174548	1.19712e-16	-0.0809334	0.0141659	1.10847e-08
B-Mem	dmr16164	1	dmr16164	46302160	ENSG00000117481	1	ENSG00000117481	46340177	rs113102763	1	45474458	T	C	-9	0.293953	0.0132785	1.37359e-108	-2.29239	0.320046	7.91138e-13	-0.12823	0.0188163	9.43636e-12
B-Mem	dmr16292	1	dmr16292	46661112	ENSG00000117481	1	ENSG00000117481	46340177	rs149629760	1	46008946	G	A	-9	0.427099	0.0295976	3.34113e-47	1.77506	0.258954	7.14474e-12	0.240611	0.0388605	5.95341e-10
B-Mem	dmr16164	1	dmr16164	46302160	ENSG00000117480	1	ENSG00000117480	46394265	rs113102763	1	45474458	T	C	-9	0.1331	0.0133154	1.5868e-23	-2.29239	0.320046	7.91138e-13	-0.0580618	0.00997239	5.80576e-09
B-Mem	dmr16292	1	dmr16292	46661112	ENSG00000117480	1	ENSG00000117480	46394265	rs149629760	1	46008946	G	A	-9	0.273835	0.0295444	1.88609e-20	1.77506	0.258954	7.14474e-12	0.154268	0.0279914	3.56263e-08
B-Mem	dmr16587	1	dmr16587	47808123	ENSG00000162366	1	ENSG00000162366	47183593	rs12032890	1	47303805	C	T	-9	0.214387	0.0143201	1.13601e-50	-0.96184	0.143655	2.1495e-11	-0.222892	0.0364675	9.83412e-10
B-Mem	dmr16587	1	dmr16587	47808123	ENSG00000162367	1	ENSG00000162367	47216290	rs12032890	1	47303805	C	T	-9	-0.158807	0.0143429	1.71149e-28	-0.96184	0.143655	2.1495e-11	0.165107	0.0288176	1.00792e-08
B-Mem	dmr17088	1	dmr17088	51318194	ENSG00000085832	1	ENSG00000085832	51354263	rs79570671	1	51595329	G	C	-9	0.208576	0.0179414	3.06161e-31	3.25856	0.458322	1.16248e-12	0.0640086	0.0105531	1.31638e-09
B-Mem	dmr17088	1	dmr17088	51318194	ENSG00000078618	1	ENSG00000078618	51789191	rs79570671	1	51595329	G	C	-9	-0.236354	0.0269799	1.94561e-18	3.25856	0.458322	1.16248e-12	-0.0725334	0.013139	3.38097e-08
B-Mem	dmr17169	1	dmr17169	51936962	ENSG00000154222	1	ENSG00000154222	52345723	rs7416150	1	51992144	T	G	-9	0.287625	0.0168006	1.05281e-65	-2.76489	0.477035	6.79175e-09	-0.104028	0.0189489	4.0214e-08
B-Mem	dmr17297	1	dmr17297	52622925	ENSG00000154222	1	ENSG00000154222	52345723	rs76901998	1	52044919	A	G	-9	0.346105	0.0174202	7.70105e-88	-70.5827	12.7455	3.06225e-08	-0.00490353	0.000919213	9.58116e-08
B-Mem	dmr17169	1	dmr17169	51936962	ENSG00000134748	1	ENSG00000134748	52404564	rs7416150	1	51992144	T	G	-9	0.217062	0.0165199	1.95769e-39	-2.76489	0.477035	6.79175e-09	-0.0785064	0.0148042	1.13929e-07
B-Mem	dmr17169	1	dmr17169	51936962	ENSG00000134744	1	ENSG00000134744	52408282	rs7416150	1	51992144	T	G	-9	0.285651	0.0165428	8.27881e-67	-2.76489	0.477035	6.79175e-09	-0.103314	0.0188024	3.91344e-08
B-Mem	dmr17297	1	dmr17297	52622925	ENSG00000134744	1	ENSG00000134744	52408282	rs76901998	1	52044919	A	G	-9	0.325352	0.0171648	4.04623e-80	-70.5827	12.7455	3.06225e-08	-0.00460951	0.000867164	1.06297e-07
B-Mem	dmr17115	1	dmr17115	51560714	ENSG00000116157	1	ENSG00000116157	52602372	rs59182549	1	51969866	G	A	-9	0.517257	0.0603046	9.70423e-18	2.50299	0.360632	3.90551e-12	0.206656	0.0383018	6.83512e-08
B-Mem	dmr17169	1	dmr17169	51936962	ENSG00000116157	1	ENSG00000116157	52602372	rs7416150	1	51992144	T	G	-9	0.44581	0.0163736	3.08674e-163	-2.76489	0.477035	6.79175e-09	-0.16124	0.0284425	1.43657e-08
B-Mem	dmr17190	1	dmr17190	52033399	ENSG00000116157	1	ENSG00000116157	52602372	rs4926917	1	52439682	G	A	-9	-0.348902	0.00933776	1.46367e-305	0.145761	0.0246686	3.44703e-09	-2.39366	0.410138	5.33949e-09
B-Mem	dmr17297	1	dmr17297	52622925	ENSG00000116157	1	ENSG00000116157	52602372	rs76901998	1	52044919	A	G	-9	0.49389	0.016978	4.80407e-186	-70.5827	12.7455	3.06225e-08	-0.00699733	0.00128624	5.32386e-08
B-Mem	dmr17190	1	dmr17190	52033399	ENSG00000182183	1	ENSG00000182183	52633344	rs4926917	1	52439682	G	A	-9	-0.16927	0.0095286	1.33362e-70	0.145761	0.0246686	3.44703e-09	-1.16128	0.207123	2.06174e-08
B-Mem	dmr17385	1	dmr17385	52958802	ENSG00000162378	1	ENSG00000162378	52726454	rs111445656	1	52967055	C	T	-9	0.237655	0.0251295	3.16299e-21	4.41722	0.693931	1.9465e-10	0.0538019	0.0101884	1.28675e-07
B-Mem	dmr17512	1	dmr17512	53220371	ENSG00000162378	1	ENSG00000162378	52726454	rs79417255	1	53011021	T	C	-9	0.22625	0.0235696	8.05671e-22	-3.13451	0.471088	2.85678e-11	-0.0721802	0.0131993	4.53863e-08
B-Mem	dmr17708	1	dmr17708	53803202	ENSG00000162378	1	ENSG00000162378	52726454	rs7527327	1	52981064	T	C	-9	0.259658	0.020635	2.6057e-36	-0.889079	0.15217	5.13747e-09	-0.292053	0.0551117	1.16258e-07
B-Mem	dmr17280	1	dmr17280	52540932	ENSG00000121310	1	ENSG00000121310	52895984	rs4926950	1	53068916	T	C	-9	0.470229	0.0181574	7.12396e-148	18.941	3.31726	1.13082e-08	0.024826	0.00445235	2.46221e-08
B-Mem	dmr17512	1	dmr17512	53220371	ENSG00000121310	1	ENSG00000121310	52895984	rs79417255	1	53011021	T	C	-9	-0.381453	0.0234937	2.78811e-59	-3.13451	0.471088	2.85678e-11	0.121695	0.0197658	7.42138e-10
B-Mem	dmr17305	1	dmr17305	52649364	ENSG00000116171	1	ENSG00000116171	52927229	rs72665076	1	52147885	C	T	-9	0.133576	0.0158906	4.24227e-17	1.82672	0.163012	3.80726e-29	0.0731236	0.0108744	1.76338e-11
B-Mem	dmr17385	1	dmr17385	52958802	ENSG00000116171	1	ENSG00000116171	52927229	rs111445656	1	52967055	C	T	-9	0.371054	0.0250725	1.48241e-49	4.41722	0.693931	1.9465e-10	0.0840016	0.0143653	4.98935e-09
B-Mem	dmr17512	1	dmr17512	53220371	ENSG00000116171	1	ENSG00000116171	52927229	rs79417255	1	53011021	T	C	-9	-0.695519	0.0232207	4.08221e-197	-3.13451	0.471088	2.85678e-11	0.221891	0.0341611	8.27954e-11
B-Mem	dmr17708	1	dmr17708	53803202	ENSG00000116171	1	ENSG00000116171	52927229	rs7527327	1	52981064	T	C	-9	0.304669	0.0206136	1.9717e-49	-0.889079	0.15217	5.13747e-09	-0.342679	0.0630677	5.52541e-08
B-Mem	dmr17385	1	dmr17385	52958802	ENSG00000162383	1	ENSG00000162383	53087183	rs111445656	1	52967055	C	T	-9	-0.506719	0.0249886	2.01153e-91	4.41722	0.693931	1.9465e-10	-0.114714	0.0188883	1.25308e-09
B-Mem	dmr17708	1	dmr17708	53803202	ENSG00000162383	1	ENSG00000162383	53087183	rs7527327	1	52981064	T	C	-9	-0.382451	0.0205676	3.54025e-77	-0.889079	0.15217	5.13747e-09	0.430165	0.0771737	2.48984e-08
B-Mem	dmr17470	1	dmr17470	53120998	ENSG00000116205	1	ENSG00000116205	54053587	rs17391213	1	54120976	A	G	-9	-0.204093	0.0234304	3.02271e-18	966.511	134.772	7.42138e-13	-0.000211164	3.81406e-05	3.08623e-08
B-Mem	dmr17889	1	dmr17889	54391068	ENSG00000116205	1	ENSG00000116205	54053587	rs59739781	1	54109003	C	G	-9	-0.354219	0.0268869	1.23199e-39	2.96644	0.485278	9.78571e-10	-0.119409	0.0215343	2.93889e-08
B-Mem	dmr17470	1	dmr17470	53120998	ENSG00000212670	1	ENSG00000212670	54104295	rs17391213	1	54120976	A	G	-9	0.696455	0.049798	1.90859e-44	966.511	134.772	7.42138e-13	0.000720587	0.00011292	1.75483e-10
B-Mem	dmr17542	1	dmr17542	53327066	ENSG00000212670	1	ENSG00000212670	54104295	rs9436480	1	54151583	G	A	-9	0.256037	0.0344172	1.013e-13	0.964129	0.0832523	5.15551e-31	0.265563	0.0424284	3.87278e-10
B-Mem	dmr17889	1	dmr17889	54391068	ENSG00000212670	1	ENSG00000212670	54104295	rs59739781	1	54109003	C	G	-9	1.11255	0.0519814	1.25822e-101	2.96644	0.485278	9.78571e-10	0.375045	0.0638066	4.15683e-09
B-Mem	dmr17848	1	dmr17848	54293258	ENSG00000116133	1	ENSG00000116133	54849633	rs144504185	1	54900849	A	G	-9	-0.292971	0.039822	1.8809e-13	78.8824	10.3192	2.10214e-14	-0.00371402	0.00070065	1.15286e-07
B-Mem	dmr18897	1	dmr18897	58120188	ENSG00000162600	1	ENSG00000162600	58415384	rs74860828	1	58621660	T	C	-9	0.254843	0.0136176	3.7928e-78	-30.8123	5.24128	4.13304e-09	-0.00827081	0.00147468	2.04016e-08
B-Mem	dmr19190	1	dmr19190	59155119	ENSG00000162600	1	ENSG00000162600	58415384	rs61779289	1	58566066	T	C	-9	-0.355324	0.013306	4.2181e-157	-49.2915	6.23479	2.66051e-15	0.00720862	0.000950925	3.43856e-14
B-Mem	dmr19196	1	dmr19196	59163325	ENSG00000162600	1	ENSG00000162600	58415384	rs72676715	1	58622382	G	T	-9	0.260484	0.0136919	1.06697e-80	-243.606	29.8804	3.55913e-16	-0.00106928	0.000142693	6.70063e-14
B-Mem	dmr18861	1	dmr18861	57992156	ENSG00000184292	1	ENSG00000184292	58575427	rs7528807	1	58382975	C	T	-9	-0.0997942	0.0123178	5.42407e-16	-48.0809	6.22913	1.17505e-14	0.00207555	0.000371402	2.29152e-08
B-Mem	dmr18897	1	dmr18897	58120188	ENSG00000184292	1	ENSG00000184292	58575427	rs74860828	1	58621660	T	C	-9	0.825673	0.012875	0	-30.8123	5.24128	4.13304e-09	-0.0267969	0.00457735	4.79216e-09
B-Mem	dmr19190	1	dmr19190	59155119	ENSG00000184292	1	ENSG00000184292	58575427	rs61779289	1	58566066	T	C	-9	-0.280014	0.0133631	1.71789e-97	-49.2915	6.23479	2.66051e-15	0.00568077	0.000767992	1.39387e-13
B-Mem	dmr19196	1	dmr19196	59163325	ENSG00000184292	1	ENSG00000184292	58575427	rs72676715	1	58622382	G	T	-9	0.83505	0.012938	0	-243.606	29.8804	3.55913e-16	-0.00342787	0.0004238	6.0444e-16
B-Mem	dmr19823	1	dmr19823	62158443	ENSG00000132849	1	ENSG00000132849	61742477	rs10889297	1	62203922	T	C	-9	0.205654	0.0225261	6.87531e-20	-0.592252	0.0890222	2.87457e-11	-0.347241	0.0645824	7.5855e-08
B-Mem	dmr19915	1	dmr19915	62351187	ENSG00000132849	1	ENSG00000132849	61742477	rs10889297	1	62203922	T	C	-9	0.205654	0.0225261	6.87531e-20	-0.643249	0.0872356	1.65956e-13	-0.319712	0.0557342	9.67279e-09
B-Mem	dmr19823	1	dmr19823	62158443	ENSG00000240563	1	ENSG00000240563	62194831	rs10889297	1	62203922	T	C	-9	0.432108	0.0223712	3.98623e-83	-0.592252	0.0890222	2.87457e-11	-0.729602	0.11599	3.17064e-10
B-Mem	dmr19915	1	dmr19915	62351187	ENSG00000240563	1	ENSG00000240563	62194831	rs10889297	1	62203922	T	C	-9	0.432108	0.0223712	3.98623e-83	-0.643249	0.0872356	1.65956e-13	-0.671759	0.0975146	5.62659e-12
B-Mem	dmr19928	1	dmr19928	62404511	ENSG00000240563	1	ENSG00000240563	62194831	rs115484269	1	62270445	C	A	-9	-0.345032	0.0196295	3.68322e-69	2.87533	0.465196	6.3735e-10	-0.119997	0.0205795	5.51275e-09
B-Mem	dmr19954	1	dmr19954	62516754	ENSG00000240563	1	ENSG00000240563	62194831	rs140972744	1	62236871	T	C	-9	-0.263625	0.0236915	9.22878e-29	0.644525	0.103687	5.09812e-10	-0.409023	0.075372	5.73989e-08
B-Mem	dmr20555	1	dmr20555	64849237	ENSG00000226891	1	ENSG00000226891	64972225	rs12123427	1	65030744	C	T	-9	-0.269751	0.0418181	1.1141e-10	-10.967	1.10588	3.51262e-23	0.0245967	0.00454877	6.39734e-08
B-Mem	dmr21094	1	dmr21094	67300108	ENSG00000152760	1	ENSG00000152760	66752459	rs7543378	1	66641926	G	C	-9	-0.187664	0.0115455	2.08567e-59	951.521	137.297	4.19714e-12	-0.000197225	3.09368e-05	1.82864e-10
B-Mem	dmr21410	1	dmr21410	68825506	ENSG00000033122	1	ENSG00000033122	69568398	rs12048694	1	69665124	T	G	-9	-0.212166	0.0211836	1.30171e-23	-4.16683	0.668503	4.57354e-10	0.0509178	0.00962173	1.21009e-07
B-Mem	dmr22142	1	dmr22142	73912251	ENSG00000116791	1	ENSG00000116791	74705486	rs277393	1	74817381	T	C	-9	-0.217218	0.0153657	2.25941e-45	1.20896	0.169679	1.04094e-12	-0.179674	0.0282393	1.98443e-10
B-Mem	dmr22409	1	dmr22409	75614951	ENSG00000116791	1	ENSG00000116791	74705486	rs72679631	1	74993494	A	G	-9	-0.418678	0.0221887	2.05138e-79	-3.50063	0.593954	3.77473e-09	0.119601	0.0212596	1.84729e-08
B-Mem	dmr22142	1	dmr22142	73912251	ENSG00000137968	1	ENSG00000137968	75202131	rs277393	1	74817381	T	C	-9	-0.130746	0.0140784	1.587e-20	1.20896	0.169679	1.04094e-12	-0.108147	0.019131	1.57693e-08
B-Mem	dmr22666	1	dmr22666	76854992	ENSG00000117054	1	ENSG00000117054	75724351	rs5745516	1	75892732	G	A	-9	-0.734573	0.02514	1.10285e-187	257.819	45.9787	2.05434e-08	-0.00284918	0.000517386	3.65259e-08
B-Mem	dmr22457	1	dmr22457	75814174	ENSG00000184005	1	ENSG00000184005	76074719	rs10443175	1	76079728	T	C	-9	0.318165	0.00932742	5.11949e-255	-0.808844	0.130823	6.29936e-10	-0.393358	0.0646584	1.17495e-09
B-Mem	dmr22976	1	dmr22976	78593988	ENSG00000154027	1	ENSG00000154027	77282051	rs74092343	1	77991847	C	T	-9	-0.198461	0.0202743	1.25781e-22	30.3691	2.5845	7.02194e-32	-0.00653498	0.000868899	5.43621e-14
B-Mem	dmr23085	1	dmr23085	79140785	ENSG00000137965	1	ENSG00000137965	78649796	rs7524266	1	78690328	C	T	-9	-0.158571	0.0155666	2.27579e-24	-811.787	123.261	4.52054e-11	0.000195336	3.53185e-05	3.18981e-08
B-Mem	dmr23999	1	dmr23999	84231135	ENSG00000117133	1	ENSG00000117133	84479259	rs10493745	1	84469530	G	C	-9	0.196634	0.021822	2.04562e-19	-1.94214	0.179813	3.40952e-27	-0.101246	0.0146328	4.5448e-12
B-Mem	dmr23999	1	dmr23999	84231135	ENSG00000174021	1	ENSG00000174021	84498325	rs10493745	1	84469530	G	C	-9	0.268421	0.0228339	6.62458e-32	-1.94214	0.179813	3.40952e-27	-0.138209	0.0173773	1.81392e-15
B-Mem	dmr23999	1	dmr23999	84231135	ENSG00000117151	1	ENSG00000117151	84549606	rs10493745	1	84469530	G	C	-9	-0.454291	0.0216984	2.48579e-97	-1.94214	0.179813	3.40952e-27	0.233912	0.0243688	8.08545e-22
B-Mem	dmr24077	1	dmr24077	84500041	ENSG00000117151	1	ENSG00000117151	84549606	rs78946058	1	84523637	T	C	-9	-0.461924	0.0216004	1.84294e-101	13.847	2.39062	6.9463e-09	-0.0333591	0.00596682	2.26062e-08
B-Mem	dmr24672	1	dmr24672	87152234	ENSG00000122417	1	ENSG00000122417	86348661	rs74525408	1	86527555	T	C	-9	0.252323	0.0270205	9.79861e-21	-2.64908	0.32737	5.8692e-16	-0.0952494	0.0155753	9.63178e-10
B-Mem	dmr25128	1	dmr25128	89302846	ENSG00000213516	1	ENSG00000213516	88979456	rs77353823	1	88407319	C	T	-9	-0.224598	0.0285908	3.9786e-15	66.8609	8.7009	1.53758e-14	-0.00335918	0.000611516	3.947e-08
B-Mem	dmr25081	1	dmr25081	89065184	ENSG00000117226	1	ENSG00000117226	89006666	rs12754595	1	88576802	T	C	-9	-0.0992491	0.0106354	1.0389e-20	0.439184	0.0633513	4.13419e-12	-0.225985	0.0406084	2.62174e-08
B-Mem	dmr25168	1	dmr25168	89461353	ENSG00000117226	1	ENSG00000117226	89006666	rs687625	1	88577914	C	G	-9	0.103111	0.0162954	2.49001e-10	-1.15729	0.0867589	1.37008e-40	-0.0890968	0.0155846	1.08427e-08
B-Mem	dmr25287	1	dmr25287	90040217	ENSG00000197147	1	ENSG00000197147	89524836	rs111567230	1	89506995	C	T	-9	0.510233	0.023987	2.09834e-100	23.1171	3.71056	4.66174e-10	0.0220717	0.00369158	2.24626e-09
B-Mem	dmr26070	1	dmr26070	93667950	ENSG00000154511	1	ENSG00000154511	92842167	rs56193705	1	92990330	G	C	-9	-0.115836	0.0090893	3.35819e-37	0.704702	0.115622	1.09505e-09	-0.164376	0.0298949	3.83156e-08
B-Mem	dmr25756	1	dmr25756	92223691	ENSG00000117505	1	ENSG00000117505	93345888	rs116689641	1	93131511	C	A	-9	-0.234616	0.0264719	7.80284e-19	1.66742	0.242314	5.9334e-12	-0.140706	0.0258874	5.4704e-08
B-Mem	dmr26013	1	dmr26013	93374376	ENSG00000117505	1	ENSG00000117505	93345888	rs72721009	1	93449703	G	T	-9	0.281447	0.0154421	3.20945e-74	2.24616	0.341186	4.59853e-11	0.125301	0.0202365	5.94671e-10
B-Mem	dmr26017	1	dmr26017	93408051	ENSG00000117505	1	ENSG00000117505	93345888	rs78439143	1	93633789	A	C	-9	-0.227022	0.0261618	4.04211e-18	433.903	50.1873	5.34865e-18	-0.000523208	8.54263e-05	9.08703e-10
B-Mem	dmr26013	1	dmr26013	93374376	ENSG00000137942	1	ENSG00000137942	93448131	rs72721009	1	93449703	G	T	-9	0.399645	0.0153591	2.94126e-149	2.24616	0.341186	4.59853e-11	0.177924	0.0278778	1.74479e-10
B-Mem	dmr26044	1	dmr26044	93585095	ENSG00000137942	1	ENSG00000137942	93448131	rs41292657	1	93642472	C	T	-9	0.282718	0.027882	3.67852e-24	4.7538	0.755163	3.07275e-10	0.0594719	0.01112	8.88289e-08
B-Mem	dmr26271	1	dmr26271	94542075	ENSG00000117528	1	ENSG00000117528	94418377	rs1747654	1	94597807	A	C	-9	0.126127	0.0133993	4.82174e-21	0.655385	0.0755688	4.22009e-18	0.192448	0.0301727	1.79176e-10
B-Mem	dmr26558	1	dmr26558	95614855	ENSG00000117519	1	ENSG00000117519	94896951	rs115786643	1	94929662	C	A	-9	-0.528091	0.0287106	1.47829e-75	-35.0409	6.06666	7.65066e-09	0.0150707	0.00273482	3.5748e-08
B-Mem	dmr26345	1	dmr26345	94711940	ENSG00000122481	1	ENSG00000122481	95234155	rs76476261	1	95379798	C	T	-9	0.169711	0.0146038	3.22336e-31	0.79808	0.0732617	1.23718e-27	0.21265	0.0267563	1.90099e-15
B-Mem	dmr26878	1	dmr26878	97773672	ENSG00000117569	1	ENSG00000117569	96721665	rs61786421	1	96825755	A	T	-9	0.280706	0.0128217	3.02911e-106	-2.95391	0.413657	9.26722e-13	-0.0950286	0.0139975	1.12946e-11
B-Mem	dmr26877	1	dmr26877	97759945	ENSG00000188641	1	ENSG00000188641	97077743	rs2786544	1	97571730	A	T	-9	-0.180777	0.0122067	1.26989e-49	0.715671	0.12499	1.02925e-08	-0.252597	0.0472978	9.2654e-08
B-Mem	dmr27233	1	dmr27233	99993576	ENSG00000162694	1	ENSG00000162694	100872387	rs17415533	1	100798792	C	T	-9	0.149132	0.0129199	8.02691e-31	-1.03645	0.168703	8.06492e-10	-0.143887	0.0265313	5.85078e-08
B-Mem	dmr27233	1	dmr27233	99993576	ENSG00000162695	1	ENSG00000162695	100896076	rs17415533	1	100798792	C	T	-9	-0.188813	0.0129033	1.72987e-48	-1.03645	0.168703	8.06492e-10	0.182173	0.0321597	1.47337e-08
B-Mem	dmr27233	1	dmr27233	99993576	ENSG00000233184	1	ENSG00000233184	101025878	rs17415533	1	100798792	C	T	-9	0.525437	0.0302045	8.84693e-68	-1.03645	0.168703	8.06492e-10	-0.506959	0.0875124	6.91434e-09
B-Mem	dmr27687	1	dmr27687	102307412	ENSG00000240038	1	ENSG00000240038	103553815	rs72690663	1	103283114	T	G	-9	-0.127484	0.0172085	1.28031e-13	0.577097	0.0476577	9.44009e-34	-0.220906	0.0349568	2.62597e-10
B-Mem	dmr28501	1	dmr28501	107600482	ENSG00000198890	1	ENSG00000198890	107056645	rs56309719	1	107254948	C	T	-9	-0.159583	0.0130545	2.3028e-34	0.964566	0.0625415	1.14981e-53	-0.165445	0.0172698	9.69958e-22
B-Mem	dmr28415	1	dmr28415	107189724	ENSG00000162631	1	ENSG00000162631	107140007	rs61800177	1	107160908	T	C	-9	0.169462	0.0110754	7.55222e-53	-0.878803	0.153419	1.01543e-08	-0.192833	0.0359459	8.11602e-08
B-Mem	dmr28422	1	dmr28422	107234107	ENSG00000134215	1	ENSG00000134215	107571160	rs77125988	1	107822089	C	A	-9	0.174452	0.0136991	3.79787e-37	-0.819958	0.136524	1.90202e-09	-0.212757	0.0391664	5.56844e-08
B-Mem	dmr28449	1	dmr28449	107424584	ENSG00000134215	1	ENSG00000134215	107571160	rs55913072	1	107746825	G	A	-9	0.210809	0.010606	6.51437e-88	-0.712877	0.122769	6.37265e-09	-0.295716	0.0530556	2.49389e-08
B-Mem	dmr28458	1	dmr28458	107461637	ENSG00000134215	1	ENSG00000134215	107571160	rs12042180	1	107543392	T	C	-9	0.414749	0.0119731	6.31842e-263	2.30428	0.399768	8.21194e-09	0.179991	0.0316558	1.30148e-08
B-Mem	dmr28642	1	dmr28642	108139322	ENSG00000134215	1	ENSG00000134215	107571160	rs78326196	1	107834510	G	C	-9	0.172751	0.0141409	2.54089e-34	-0.823569	0.135947	1.37801e-09	-0.209759	0.0386485	5.71966e-08
B-Mem	dmr28700	1	dmr28700	108625076	ENSG00000134215	1	ENSG00000134215	107571160	rs77125988	1	107822089	C	A	-9	0.174452	0.0136991	3.79787e-37	-0.876662	0.123416	1.2178e-12	-0.198996	0.0320779	5.52145e-10
B-Mem	dmr28733	1	dmr28733	108761053	ENSG00000134215	1	ENSG00000134215	107571160	rs77125988	1	107822089	C	A	-9	0.174452	0.0136991	3.79787e-37	-0.894072	0.111139	8.6497e-16	-0.195121	0.028689	1.03724e-11
B-Mem	dmr28819	1	dmr28819	109065414	ENSG00000085491	1	ENSG00000085491	108134036	rs11185293	1	108161212	T	C	-9	0.306439	0.0145252	8.47483e-99	2.57736	0.449429	9.76598e-09	0.118896	0.021485	3.13124e-08
B-Mem	dmr28583	1	dmr28583	107956645	ENSG00000162639	1	ENSG00000162639	108648290	rs2804259	1	108583882	T	C	-9	-0.263729	0.0181152	5.16525e-48	-0.878448	0.149834	4.55106e-09	0.300221	0.0552041	5.3766e-08
B-Mem	dmr28630	1	dmr28630	108107737	ENSG00000116299	1	ENSG00000116299	109113679	rs59076670	1	108882279	G	A	-9	-0.156368	0.020041	6.07407e-15	0.840337	0.0974231	6.37322e-18	-0.186078	0.0321581	7.19346e-09
B-Mem	dmr28980	1	dmr28980	109607835	ENSG00000116299	1	ENSG00000116299	109113679	rs115823613	1	109494012	T	C	-9	-0.347305	0.015909	1.18329e-105	2.30856	0.308531	7.29585e-14	-0.150442	0.0212543	1.4602e-12
B-Mem	dmr29263	1	dmr29263	110488894	ENSG00000116299	1	ENSG00000116299	109113679	rs892511	1	109535633	G	C	-9	-0.185113	0.0222861	9.88156e-17	-7.62535	0.808708	4.13831e-21	0.024276	0.00389491	4.58336e-10
B-Mem	dmr28980	1	dmr28980	109607835	ENSG00000031698	1	ENSG00000031698	109213918	rs115823613	1	109494012	T	C	-9	0.135239	0.0158727	1.59281e-17	2.30856	0.308531	7.29585e-14	0.0585815	0.0104197	1.88561e-08
B-Mem	dmr28980	1	dmr28980	109607835	ENSG00000134222	1	ENSG00000134222	109279556	rs115823613	1	109494012	T	C	-9	0.321042	0.0157199	1.05308e-92	2.30856	0.308531	7.29585e-14	0.139066	0.0197938	2.12949e-12
B-Mem	dmr29263	1	dmr29263	110488894	ENSG00000134222	1	ENSG00000134222	109279556	rs892511	1	109535633	G	C	-9	0.275979	0.0219651	3.31385e-36	-7.62535	0.808708	4.13831e-21	-0.0361923	0.00479903	4.64306e-14
B-Mem	dmr28980	1	dmr28980	109607835	ENSG00000181754	1	ENSG00000181754	109504175	rs115823613	1	109494012	T	C	-9	0.118785	0.0158182	5.93988e-14	2.30856	0.308531	7.29585e-14	0.0514541	0.00970762	1.15557e-07
B-Mem	dmr29263	1	dmr29263	110488894	ENSG00000181754	1	ENSG00000181754	109504175	rs892511	1	109535633	G	C	-9	0.222667	0.0219862	4.1675e-24	-7.62535	0.808708	4.13831e-21	-0.0292009	0.00423135	5.16027e-12
B-Mem	dmr28697	1	dmr28697	108619524	ENSG00000065135	1	ENSG00000065135	109548611	rs3768485	1	109581181	A	G	-9	-0.461098	0.021384	4.01567e-103	1.12581	0.148889	3.98783e-14	-0.40957	0.0573998	9.65108e-13
B-Mem	dmr28956	1	dmr28956	109483369	ENSG00000065135	1	ENSG00000065135	109548611	rs72703284	1	109482586	T	C	-9	-0.315946	0.026275	2.63863e-33	-3.79809	0.598538	2.21545e-10	0.0831856	0.0148226	1.99889e-08
B-Mem	dmr28980	1	dmr28980	109607835	ENSG00000168765	1	ENSG00000168765	109656081	rs115823613	1	109494012	T	C	-9	0.242374	0.0174563	7.85379e-44	2.30856	0.308531	7.29585e-14	0.104989	0.0159392	4.49236e-11
B-Mem	dmr29263	1	dmr29263	110488894	ENSG00000168765	1	ENSG00000168765	109656081	rs892511	1	109535633	G	C	-9	0.484681	0.0241445	1.2406e-89	-7.62535	0.808708	4.13831e-21	-0.0635618	0.00744766	1.40806e-17
B-Mem	dmr28884	1	dmr28884	109251229	ENSG00000213366	1	ENSG00000213366	109668022	rs116363925	1	109383977	T	G	-9	0.308956	0.0249779	3.83624e-35	38.716	6.41455	1.58324e-09	0.00798006	0.00147116	5.81742e-08
B-Mem	dmr28980	1	dmr28980	109607835	ENSG00000213366	1	ENSG00000213366	109668022	rs115823613	1	109494012	T	C	-9	0.17929	0.01857	4.69072e-22	2.30856	0.308531	7.29585e-14	0.077663	0.0131315	3.33413e-09
B-Mem	dmr29263	1	dmr29263	110488894	ENSG00000213366	1	ENSG00000213366	109668022	rs892511	1	109535633	G	C	-9	0.613286	0.0254581	3.18193e-128	-7.62535	0.808708	4.13831e-21	-0.0804273	0.00915984	1.62866e-18
B-Mem	dmr29269	1	dmr29269	110506277	ENSG00000213366	1	ENSG00000213366	109668022	rs592792	1	109669334	T	C	-9	-0.338416	0.0133589	1.3976e-141	-0.842444	0.148367	1.36199e-08	0.401708	0.0725022	3.01392e-08
B-Mem	dmr28884	1	dmr28884	109251229	ENSG00000134184	1	ENSG00000134184	109687814	rs116363925	1	109383977	T	G	-9	0.482693	0.0248414	4.22077e-84	38.716	6.41455	1.58324e-09	0.0124675	0.002163	8.21511e-09
B-Mem	dmr28980	1	dmr28980	109607835	ENSG00000134184	1	ENSG00000134184	109687814	rs115823613	1	109494012	T	C	-9	0.267233	0.018519	3.34108e-47	2.30856	0.308531	7.29585e-14	0.115758	0.0174267	3.08314e-11
B-Mem	dmr29263	1	dmr29263	110488894	ENSG00000134184	1	ENSG00000134184	109687814	rs892511	1	109535633	G	C	-9	0.919513	0.0250194	1.08007e-295	-7.62535	0.808708	4.13831e-21	-0.120586	0.013203	6.64725e-20
B-Mem	dmr28980	1	dmr28980	109607835	ENSG00000134202	1	ENSG00000134202	109733932	rs115823613	1	109494012	T	C	-9	0.336681	0.0158145	1.42338e-100	2.30856	0.308531	7.29585e-14	0.14584	0.0206598	1.67546e-12
B-Mem	dmr29263	1	dmr29263	110488894	ENSG00000134202	1	ENSG00000134202	109733932	rs892511	1	109535633	G	C	-9	0.438108	0.0218743	3.11504e-89	-7.62535	0.808708	4.13831e-21	-0.0574541	0.0067348	1.45169e-17
B-Mem	dmr29269	1	dmr29269	110506277	ENSG00000134202	1	ENSG00000134202	109733932	rs592792	1	109669334	T	C	-9	0.285323	0.0122148	1.12169e-120	-0.842444	0.148367	1.36199e-08	-0.338685	0.0613845	3.43992e-08
B-Mem	dmr28862	1	dmr28862	109180477	ENSG00000258634	1	ENSG00000258634	110058340	rs72687301	1	110042391	G	C	-9	-0.229871	0.0355837	1.047e-10	-3.52715	0.248492	9.94632e-46	0.0651719	0.0110842	4.10986e-09
B-Mem	dmr29588	1	dmr29588	111731987	ENSG00000134255	1	ENSG00000134255	111139627	rs4839098	1	111094151	T	C	-9	0.223108	0.0122209	1.84705e-74	0.847572	0.1475	9.12405e-09	0.263231	0.0480248	4.22559e-08
B-Mem	dmr29588	1	dmr29588	111731987	ENSG00000162777	1	ENSG00000162777	111187174	rs4839098	1	111094151	T	C	-9	-0.234047	0.01227	4.0898e-81	0.847572	0.1475	9.12405e-09	-0.276138	0.0501885	3.75461e-08
B-Mem	dmr29203	1	dmr29203	110329985	ENSG00000064886	1	ENSG00000064886	111200771	rs12030461	1	111217040	T	C	-9	-0.356072	0.0128071	4.02343e-170	-0.514085	0.0931379	3.39755e-08	0.692633	0.127935	6.16497e-08
B-Mem	dmr29264	1	dmr29264	110489590	ENSG00000064886	1	ENSG00000064886	111200771	rs12047476	1	111207697	A	G	-9	-0.315666	0.0142205	3.59075e-109	-0.809933	0.114304	1.38286e-12	0.389743	0.0577381	1.47643e-11
B-Mem	dmr29376	1	dmr29376	110979658	ENSG00000064886	1	ENSG00000064886	111200771	rs12029264	1	111230552	C	T	-9	-0.375551	0.0133175	5.88091e-175	-0.897462	0.143914	4.4864e-10	0.418459	0.068724	1.13629e-09
B-Mem	dmr29602	1	dmr29602	111801507	ENSG00000064886	1	ENSG00000064886	111200771	rs56403938	1	111241320	T	C	-9	-0.372268	0.0131697	8.77393e-176	-0.714939	0.115863	6.80513e-10	0.5207	0.0863717	1.654e-09
B-Mem	dmr29694	1	dmr29694	112140826	ENSG00000007341	1	ENSG00000007341	112523518	rs60579835	1	112570572	T	C	-9	0.414213	0.0102598	0	0.766275	0.119719	1.54747e-10	0.540554	0.0855081	2.58757e-10
B-Mem	dmr29694	1	dmr29694	112140826	ENSG00000155363	1	ENSG00000155363	112673141	rs60579835	1	112570572	T	C	-9	0.225836	0.0104751	4.32186e-103	0.766275	0.119719	1.54747e-10	0.294719	0.0480318	8.46672e-10
B-Mem	dmr30100	1	dmr30100	113904325	ENSG00000175984	1	ENSG00000175984	114582848	rs114506551	1	114552458	A	C	-9	0.439943	0.0224957	3.61044e-85	-1.11047	0.0950208	1.49246e-31	-0.396178	0.0394918	1.10367e-23
B-Mem	dmr30618	1	dmr30618	116047151	ENSG00000163393	1	ENSG00000163393	115976498	rs11805084	1	115837321	C	T	-9	0.310324	0.0177616	2.35798e-68	-0.802369	0.135757	3.414e-09	-0.38676	0.0690807	2.15999e-08
B-Mem	dmr30638	1	dmr30638	116146753	ENSG00000163393	1	ENSG00000163393	115976498	rs6685899	1	115852226	A	T	-9	0.187682	0.013304	3.42927e-45	-0.831991	0.10431	1.50949e-15	-0.225582	0.0324895	3.83262e-12
B-Mem	dmr30730	1	dmr30730	116495178	ENSG00000163393	1	ENSG00000163393	115976498	rs10923964	1	116044043	A	T	-9	0.329465	0.0152416	1.26473e-103	2.15029	0.376081	1.08022e-08	0.153219	0.0277193	3.24766e-08
B-Mem	dmr30777	1	dmr30777	116742489	ENSG00000163393	1	ENSG00000163393	115976498	rs6685899	1	115852226	A	T	-9	0.187682	0.013304	3.42927e-45	-0.822409	0.124178	3.52425e-11	-0.22821	0.0380665	2.03434e-09
B-Mem	dmr30471	1	dmr30471	115590166	ENSG00000173212	1	ENSG00000173212	116111755	rs75367648	1	115878642	G	A	-9	0.335957	0.0304342	2.48329e-28	-1.60369	0.108842	3.89215e-49	-0.20949	0.0237129	1.00608e-18
B-Mem	dmr31066	1	dmr31066	117999278	ENSG00000134256	1	ENSG00000134256	117001760	rs56030787	1	117289206	T	C	-9	-0.187798	0.0124064	9.20497e-52	-0.982109	0.164132	2.18206e-09	0.191219	0.0343631	2.62672e-08
B-Mem	dmr31083	1	dmr31083	118211296	ENSG00000116874	1	ENSG00000116874	119031216	rs115876217	1	118765712	A	G	-9	-0.154035	0.0177911	4.80109e-18	-2.7896	0.408937	9.00366e-12	0.0552177	0.0103051	8.40259e-08
B-Mem	dmr31246	1	dmr31246	119180208	ENSG00000116874	1	ENSG00000116874	119031216	rs75720344	1	118447022	C	T	-9	-0.129559	0.0146813	1.0966e-18	-0.78902	0.101434	7.33134e-15	0.164203	0.0281394	5.36873e-09
B-Mem	dmr31248	1	dmr31248	119182563	ENSG00000116874	1	ENSG00000116874	119031216	rs10489731	1	118443564	A	C	-9	-0.104642	0.0106326	7.45159e-23	-0.754829	0.120006	3.17585e-10	0.138629	0.0261567	1.15828e-07
B-Mem	dmr31267	1	dmr31267	119263648	ENSG00000231365	1	ENSG00000231365	119140396	rs34590381	1	119064830	T	C	-9	-0.260512	0.0364464	8.81803e-13	-6.3088	0.423831	4.11279e-50	0.0412934	0.00640862	1.16815e-10
B-Mem	dmr31313	1	dmr31313	119477718	ENSG00000231365	1	ENSG00000231365	119140396	rs115575488	1	119066203	C	T	-9	0.231144	0.0265524	3.1702e-18	-1.02891	0.154442	2.69935e-11	-0.224649	0.0424621	1.21934e-07
B-Mem	dmr31377	1	dmr31377	119725761	ENSG00000231365	1	ENSG00000231365	119140396	rs145143846	1	119119393	T	C	-9	0.345143	0.0271036	3.81737e-37	-0.93338	0.154646	1.58397e-09	-0.369777	0.0677995	4.92537e-08
B-Mem	dmr32017	1	dmr32017	147254476	ENSG00000131781	1	ENSG00000131781	147175351	rs1530337	1	147211751	C	A	-9	0.567044	0.0322845	4.64804e-69	7.20017	1.21645	3.23882e-09	0.0787543	0.0140405	2.03414e-08
B-Mem	dmr32057	1	dmr32057	147393503	ENSG00000162836	1	ENSG00000162836	147629652	rs60763040	1	147830006	A	C	-9	-0.396719	0.0333675	1.34371e-32	11.6496	1.72324	1.37723e-11	-0.0340543	0.00579478	4.18469e-09
B-Mem	dmr32074	1	dmr32074	147474158	ENSG00000162836	1	ENSG00000162836	147629652	rs6593797	1	147661337	A	G	-9	0.155316	0.0170064	6.675e-20	-0.594093	0.0886847	2.09944e-11	-0.261434	0.0483993	6.60425e-08
B-Mem	dmr32170	1	dmr32170	147982146	ENSG00000162836	1	ENSG00000162836	147629652	rs60763040	1	147830006	A	C	-9	-0.396719	0.0333675	1.34371e-32	10.9666	1.74202	3.06743e-10	-0.0361752	0.00650218	2.64333e-08
B-Mem	dmr32278	1	dmr32278	149901790	ENSG00000187145	1	ENSG00000187145	150293869	rs6685125	1	150468258	A	G	-9	-0.297973	0.0181229	9.60223e-61	2.51352	0.391782	1.40259e-10	-0.118548	0.019835	2.27666e-09
B-Mem	dmr32293	1	dmr32293	149970891	ENSG00000187145	1	ENSG00000187145	150293869	rs12730265	1	150348253	A	G	-9	0.407378	0.0202091	2.28022e-90	1.82449	0.299448	1.10917e-09	0.223283	0.0382842	5.46797e-09
B-Mem	dmr32330	1	dmr32330	150176931	ENSG00000187145	1	ENSG00000187145	150293869	rs12735903	1	150386609	A	G	-9	0.406976	0.0201125	4.8162e-91	295.643	50.8853	6.24784e-09	0.00137658	0.000246506	2.34572e-08
B-Mem	dmr32440	1	dmr32440	150451397	ENSG00000187145	1	ENSG00000187145	150293869	rs522068	1	150313263	T	C	-9	-0.316329	0.0220537	1.16831e-46	1.65873	0.287617	8.06207e-09	-0.190705	0.0356403	8.75476e-08
B-Mem	dmr32460	1	dmr32460	150497820	ENSG00000187145	1	ENSG00000187145	150293869	rs522068	1	150313263	T	C	-9	-0.316329	0.0220537	1.16831e-46	1.67747	0.214827	5.78789e-15	-0.188575	0.0274967	6.97786e-12
B-Mem	dmr32498	1	dmr32498	150615503	ENSG00000187145	1	ENSG00000187145	150293869	rs522068	1	150313263	T	C	-9	-0.316329	0.0220537	1.16831e-46	1.66048	0.245774	1.41742e-11	-0.190504	0.0311687	9.83637e-10
B-Mem	dmr32293	1	dmr32293	149970891	ENSG00000143369	1	ENSG00000143369	150508062	rs12730265	1	150348253	A	G	-9	0.29338	0.0136765	4.43106e-102	1.82449	0.299448	1.10917e-09	0.160801	0.0274357	4.60027e-09
B-Mem	dmr32330	1	dmr32330	150176931	ENSG00000143369	1	ENSG00000143369	150508062	rs12735903	1	150386609	A	G	-9	0.29244	0.0136124	2.22609e-102	295.643	50.8853	6.24784e-09	0.000989167	0.000176369	2.04081e-08
B-Mem	dmr32429	1	dmr32429	150427195	ENSG00000143369	1	ENSG00000143369	150508062	rs71624518	1	151010748	T	C	-9	0.110454	0.00995208	1.2742e-28	-0.752717	0.113394	3.17767e-11	-0.146741	0.0257581	1.22017e-08
B-Mem	dmr32361	1	dmr32361	150285365	ENSG00000237781	1	ENSG00000237781	150548564	rs111593851	1	150612458	C	G	-9	-1.01215	0.0802032	1.64243e-36	-4.07673	0.635642	1.42161e-10	0.248275	0.0434232	1.08069e-08
B-Mem	dmr32460	1	dmr32460	150497820	ENSG00000143384	1	ENSG00000143384	150574556	rs522068	1	150313263	T	C	-9	-0.166013	0.0150292	2.292e-28	1.67747	0.214827	5.78789e-15	-0.0989662	0.0155212	1.8153e-10
B-Mem	dmr32498	1	dmr32498	150615503	ENSG00000143384	1	ENSG00000143384	150574556	rs522068	1	150313263	T	C	-9	-0.166013	0.0150292	2.292e-28	1.66048	0.245774	1.41742e-11	-0.0999788	0.0173468	8.2374e-09
B-Mem	dmr32754	1	dmr32754	151549604	ENSG00000143384	1	ENSG00000143384	150574556	rs12033744	1	150988452	A	G	-9	-0.11421	0.0117338	2.1721e-22	-0.661474	0.0967056	7.91487e-12	0.172659	0.0308519	2.18861e-08
B-Mem	dmr32361	1	dmr32361	150285365	ENSG00000143457	1	ENSG00000143457	150646225	rs111593851	1	150612458	C	G	-9	-0.617536	0.0600494	8.3374e-25	-4.07673	0.635642	1.42161e-10	0.151478	0.0278352	5.26945e-08
B-Mem	dmr32494	1	dmr32494	150610395	ENSG00000163131	1	ENSG00000163131	150730196	rs72702561	1	150713240	C	T	-9	-0.569736	0.015846	4.30446e-283	2.27627	0.387083	4.08843e-09	-0.250294	0.0431283	6.49586e-09
B-Mem	dmr32814	1	dmr32814	151761829	ENSG00000163131	1	ENSG00000163131	150730196	rs77306500	1	151107620	C	G	-9	-0.410402	0.0156685	3.21e-151	721.659	128.975	2.20211e-08	-0.000568693	0.00010393	4.45324e-08
B-Mem	dmr32293	1	dmr32293	149970891	ENSG00000143387	1	ENSG00000143387	150796208	rs12730265	1	150348253	A	G	-9	-0.203222	0.013728	1.39259e-49	1.82449	0.299448	1.10917e-09	-0.111385	0.0197692	1.75788e-08
B-Mem	dmr32330	1	dmr32330	150176931	ENSG00000143387	1	ENSG00000143387	150796208	rs12735903	1	150386609	A	G	-9	-0.206653	0.0136619	1.088e-51	295.643	50.8853	6.24784e-09	-0.000698994	0.000128879	5.83914e-08
B-Mem	dmr32360	1	dmr32360	150281800	ENSG00000143387	1	ENSG00000143387	150796208	rs72692830	1	149984199	T	C	-9	0.189991	0.0281835	1.5708e-11	-1.67337	0.19337	4.98555e-18	-0.113538	0.0213496	1.0489e-07
B-Mem	dmr32361	1	dmr32361	150285365	ENSG00000143387	1	ENSG00000143387	150796208	rs111593851	1	150612458	C	G	-9	0.779894	0.0593265	1.79891e-39	-4.07673	0.635642	1.42161e-10	-0.191304	0.0331886	8.20773e-09
B-Mem	dmr32429	1	dmr32429	150427195	ENSG00000143387	1	ENSG00000143387	150796208	rs71624518	1	151010748	T	C	-9	-0.237899	0.00988019	4.20956e-128	-0.752717	0.113394	3.17767e-11	0.316054	0.0493884	1.56029e-10
B-Mem	dmr32440	1	dmr32440	150451397	ENSG00000143387	1	ENSG00000143387	150796208	rs522068	1	150313263	T	C	-9	-0.232964	0.0149491	9.3808e-55	1.65873	0.287617	8.06207e-09	-0.140447	0.0259671	6.34962e-08
B-Mem	dmr32460	1	dmr32460	150497820	ENSG00000143387	1	ENSG00000143387	150796208	rs522068	1	150313263	T	C	-9	-0.232964	0.0149491	9.3808e-55	1.67747	0.214827	5.78789e-15	-0.138878	0.0198933	2.92778e-12
B-Mem	dmr32494	1	dmr32494	150610395	ENSG00000143387	1	ENSG00000143387	150796208	rs72702561	1	150713240	C	T	-9	-0.282317	0.0160942	6.89568e-69	2.27627	0.387083	4.08843e-09	-0.124026	0.0222444	2.4666e-08
B-Mem	dmr32498	1	dmr32498	150615503	ENSG00000143387	1	ENSG00000143387	150796208	rs522068	1	150313263	T	C	-9	-0.232964	0.0149491	9.3808e-55	1.66048	0.245774	1.41742e-11	-0.140299	0.0226338	5.69475e-10
B-Mem	dmr32728	1	dmr32728	151451654	ENSG00000143387	1	ENSG00000143387	150796208	rs71624518	1	151010748	T	C	-9	-0.237899	0.00988019	4.20956e-128	-0.73956	0.13008	1.30486e-08	0.321677	0.058135	3.14315e-08
B-Mem	dmr32754	1	dmr32754	151549604	ENSG00000143387	1	ENSG00000143387	150796208	rs12033744	1	150988452	A	G	-9	-0.250768	0.0116268	3.57336e-103	-0.661474	0.0967056	7.91487e-12	0.379105	0.0581445	7.02822e-11
B-Mem	dmr32711	1	dmr32711	151400951	ENSG00000143363	1	ENSG00000143363	151008420	rs145405751	1	151109427	T	C	-9	0.245732	0.0270017	8.9834e-20	2.94967	0.396585	1.02477e-13	0.0833082	0.0144657	8.46115e-09
B-Mem	dmr32293	1	dmr32293	149970891	ENSG00000163141	1	ENSG00000163141	151036570	rs12730265	1	150348253	A	G	-9	0.192082	0.0137333	1.88202e-44	1.82449	0.299448	1.10917e-09	0.10528	0.0188476	2.32549e-08
B-Mem	dmr32330	1	dmr32330	150176931	ENSG00000163141	1	ENSG00000163141	151036570	rs12735903	1	150386609	A	G	-9	0.194296	0.0136678	7.33193e-46	295.643	50.8853	6.24784e-09	0.000657199	0.000122198	7.52588e-08
B-Mem	dmr32429	1	dmr32429	150427195	ENSG00000163141	1	ENSG00000163141	151036570	rs71624518	1	151010748	T	C	-9	0.129657	0.00994456	7.43835e-39	-0.752717	0.113394	3.17767e-11	-0.172252	0.0291187	3.30829e-09
B-Mem	dmr32711	1	dmr32711	151400951	ENSG00000163141	1	ENSG00000163141	151036570	rs145405751	1	151109427	T	C	-9	0.226213	0.0270086	5.49428e-17	2.94967	0.396585	1.02477e-13	0.076691	0.0137899	2.6763e-08
B-Mem	dmr32711	1	dmr32711	151400951	ENSG00000143443	1	ENSG00000143443	151047740	rs145405751	1	151109427	T	C	-9	-0.233413	0.0270054	5.46601e-18	2.94967	0.396585	1.02477e-13	-0.0791319	0.0140363	1.72362e-08
B-Mem	dmr32673	1	dmr32673	151247798	ENSG00000197622	1	ENSG00000197622	151050971	rs145405751	1	151109427	T	C	-9	0.882402	0.0293764	3.15121e-198	3.63252	0.645154	1.79717e-08	0.242917	0.0438947	3.12851e-08
B-Mem	dmr32711	1	dmr32711	151400951	ENSG00000197622	1	ENSG00000197622	151050971	rs145405751	1	151109427	T	C	-9	0.882402	0.0293764	3.15121e-198	2.94967	0.396585	1.02477e-13	0.299153	0.041436	5.21252e-13
B-Mem	dmr32754	1	dmr32754	151549604	ENSG00000197622	1	ENSG00000197622	151050971	rs12033744	1	150988452	A	G	-9	-0.12842	0.0127556	7.66743e-24	-0.661474	0.0967056	7.91487e-12	0.194143	0.0343141	1.5331e-08
B-Mem	dmr32920	1	dmr32920	152218996	ENSG00000197622	1	ENSG00000197622	151050971	rs60322305	1	151546694	G	A	-9	0.280636	0.020533	1.58539e-42	2.07017	0.298317	3.93513e-12	0.135562	0.0219086	6.10822e-10
B-Mem	dmr32814	1	dmr32814	151761829	ENSG00000163156	1	ENSG00000163156	151156664	rs77306500	1	151107620	C	G	-9	0.456068	0.0283187	2.36063e-58	721.659	128.975	2.20211e-08	0.000631971	0.000119569	1.25423e-07
B-Mem	dmr32792	1	dmr32792	151664540	ENSG00000143376	1	ENSG00000143376	151612065	rs7514967	1	151604000	G	A	-9	0.140933	0.0123917	5.68636e-30	-1.70614	0.261725	7.08576e-11	-0.0826033	0.0146054	1.55238e-08
B-Mem	dmr32792	1	dmr32792	151664540	ENSG00000182134	1	ENSG00000182134	151770107	rs7514967	1	151604000	G	A	-9	0.181964	0.0123748	6.04039e-49	-1.70614	0.261725	7.08576e-11	-0.106652	0.0178963	2.53079e-09
B-Mem	dmr32563	1	dmr32563	150905757	ENSG00000159445	1	ENSG00000159445	151873584	rs998501	1	151853096	G	A	-9	-0.253036	0.00995625	1.73052e-142	-0.66686	0.120119	2.82977e-08	0.379444	0.0699596	5.83579e-08
B-Mem	dmr32874	1	dmr32874	151977428	ENSG00000159445	1	ENSG00000159445	151873584	rs56147627	1	151930416	T	G	-9	0.278412	0.0114802	6.36006e-130	0.875835	0.153797	1.23546e-08	0.317882	0.0573384	2.95702e-08
B-Mem	dmr33129	1	dmr33129	153261212	ENSG00000163220	1	ENSG00000163220	153357854	rs10127752	1	153424579	T	A	-9	0.26332	0.014342	2.74614e-75	0.682372	0.0589205	5.13042e-31	0.385889	0.0393952	1.17939e-22
B-Mem	dmr33129	1	dmr33129	153261212	ENSG00000163221	1	ENSG00000163221	153373708	rs10127752	1	153424579	T	A	-9	0.658077	0.0138795	0	0.682372	0.0589205	5.13042e-31	0.964396	0.0857205	2.30347e-29
B-Mem	dmr33278	1	dmr33278	153813706	ENSG00000163221	1	ENSG00000163221	153373708	rs56009204	1	153464317	A	T	-9	0.356068	0.0147743	2.46392e-128	2.1021	0.380883	3.40908e-08	0.169387	0.031486	7.45864e-08
B-Mem	dmr33129	1	dmr33129	153261212	ENSG00000143546	1	ENSG00000143546	153390032	rs10127752	1	153424579	T	A	-9	0.198438	0.0143264	1.25099e-43	0.682372	0.0589205	5.13042e-31	0.290807	0.0327309	6.40525e-19
B-Mem	dmr33161	1	dmr33161	153383966	ENSG00000189171	1	ENSG00000189171	153618787	rs150207800	1	153634941	T	C	-9	-0.195783	0.0192836	3.21988e-24	0.986389	0.136997	6.01885e-13	-0.198484	0.0337954	4.2771e-09
B-Mem	dmr33161	1	dmr33161	153383966	ENSG00000143552	1	ENSG00000143552	153992685	rs150207800	1	153634941	T	C	-9	0.394374	0.0174178	1.67286e-113	0.986389	0.136997	6.01885e-13	0.399816	0.0582696	6.81475e-12
B-Mem	dmr33516	1	dmr33516	154697102	ENSG00000143569	1	ENSG00000143569	154220179	rs11808153	1	154265587	T	C	-9	-0.21397	0.0123874	7.48719e-67	-0.862582	0.155288	2.78048e-08	0.248058	0.0469093	1.23645e-07
B-Mem	dmr33528	1	dmr33528	154734583	ENSG00000143515	1	ENSG00000143515	154325553	rs11265539	1	154318376	G	C	-9	0.156284	0.0121908	1.2703e-37	-0.504194	0.0780424	1.0435e-10	-0.309967	0.0537268	7.95933e-09
B-Mem	dmr33695	1	dmr33695	155240239	ENSG00000169231	1	ENSG00000169231	155195588	rs72708262	1	156108964	T	C	-9	0.204869	0.0174244	6.45431e-32	-1.32493	0.189145	2.47287e-12	-0.154626	0.0256949	1.76813e-09
B-Mem	dmr33695	1	dmr33695	155240239	ENSG00000160766	1	ENSG00000160766	155213825	rs72708262	1	156108964	T	C	-9	-0.30111	0.0268882	4.14229e-29	-1.32493	0.189145	2.47287e-12	0.227265	0.0382683	2.8725e-09
B-Mem	dmr33695	1	dmr33695	155240239	ENSG00000132676	1	ENSG00000132676	155687960	rs72708262	1	156108964	T	C	-9	-0.147512	0.0174459	2.78131e-17	-1.32493	0.189145	2.47287e-12	0.111336	0.0206399	6.88272e-08
B-Mem	dmr33695	1	dmr33695	155240239	ENSG00000143622	1	ENSG00000143622	155897808	rs72708262	1	156108964	T	C	-9	-0.236644	0.0269458	1.60309e-18	-1.32493	0.189145	2.47287e-12	0.178609	0.0326153	4.34524e-08
B-Mem	dmr33764	1	dmr33764	155642199	ENSG00000160789	1	ENSG00000160789	156082573	rs2430414	1	156133444	A	G	-9	0.63496	0.0183736	1.06971e-261	0.677084	0.123482	4.17511e-08	0.937786	0.173166	6.11057e-08
B-Mem	dmr33837	1	dmr33837	155992556	ENSG00000160789	1	ENSG00000160789	156082573	rs41265017	1	156176849	A	G	-9	0.615886	0.0203629	5.97882e-201	0.938336	0.166395	1.70849e-08	0.65636	0.118398	2.96214e-08
B-Mem	dmr33695	1	dmr33695	155240239	ENSG00000196189	1	ENSG00000196189	156147366	rs72708262	1	156108964	T	C	-9	-0.187655	0.0174317	5.0252e-27	-1.32493	0.189145	2.47287e-12	0.141634	0.0241231	4.32398e-09
B-Mem	dmr33755	1	dmr33755	155564232	ENSG00000160781	1	ENSG00000160781	156243415	rs10908489	1	156158546	A	G	-9	-0.203291	0.0235984	7.01861e-18	-1.03873	0.126887	2.69411e-16	0.195711	0.0329801	2.95243e-09
B-Mem	dmr33837	1	dmr33837	155992556	ENSG00000160781	1	ENSG00000160781	156243415	rs41265017	1	156176849	A	G	-9	0.460225	0.0205104	1.65367e-111	0.938336	0.166395	1.70849e-08	0.49047	0.0896798	4.52269e-08
B-Mem	dmr33695	1	dmr33695	155240239	ENSG00000198952	1	ENSG00000198952	156249224	rs72708262	1	156108964	T	C	-9	-0.148683	0.017516	2.09501e-17	-1.32493	0.189145	2.47287e-12	0.112219	0.0207708	6.56289e-08
B-Mem	dmr33755	1	dmr33755	155564232	ENSG00000198952	1	ENSG00000198952	156249224	rs10908489	1	156158546	A	G	-9	-0.255781	0.0236633	3.11373e-27	-1.03873	0.126887	2.69411e-16	0.246244	0.0377331	6.75713e-11
B-Mem	dmr33837	1	dmr33837	155992556	ENSG00000198952	1	ENSG00000198952	156249224	rs41265017	1	156176849	A	G	-9	0.39922	0.020636	2.21152e-83	0.938336	0.166395	1.70849e-08	0.425456	0.0785862	6.16749e-08
B-Mem	dmr33695	1	dmr33695	155240239	ENSG00000163472	1	ENSG00000163472	156282935	rs72708262	1	156108964	T	C	-9	-0.140416	0.0175183	1.0978e-15	-1.32493	0.189145	2.47287e-12	0.10598	0.020093	1.33126e-07
B-Mem	dmr33695	1	dmr33695	155240239	ENSG00000198715	1	ENSG00000198715	156290089	rs72708262	1	156108964	T	C	-9	-0.205139	0.0193582	3.07689e-26	-1.32493	0.189145	2.47287e-12	0.15483	0.0264959	5.10985e-09
B-Mem	dmr33755	1	dmr33755	155564232	ENSG00000198715	1	ENSG00000198715	156290089	rs10908489	1	156158546	A	G	-9	-0.309387	0.0257364	2.7428e-33	-1.03873	0.126887	2.69411e-16	0.297852	0.0440193	1.3204e-11
B-Mem	dmr33764	1	dmr33764	155642199	ENSG00000198715	1	ENSG00000198715	156290089	rs2430414	1	156133444	A	G	-9	0.426248	0.0202863	5.13738e-98	0.677084	0.123482	4.17511e-08	0.629535	0.118655	1.12307e-07
B-Mem	dmr33837	1	dmr33837	155992556	ENSG00000198715	1	ENSG00000198715	156290089	rs41265017	1	156176849	A	G	-9	0.555786	0.0225929	1.26323e-133	0.938336	0.166395	1.70849e-08	0.59231	0.107759	3.87137e-08
B-Mem	dmr33771	1	dmr33771	155676434	ENSG00000163382	1	ENSG00000163382	156591762	rs113677116	1	156637543	C	T	-9	-0.462148	0.0245119	2.72441e-79	2.18219	0.365128	2.2798e-09	-0.211782	0.0371734	1.21845e-08
B-Mem	dmr34279	1	dmr34279	157445445	ENSG00000163382	1	ENSG00000163382	156591762	rs77411528	1	156517973	T	C	-9	-0.378089	0.0217914	1.95872e-67	8.85089	1.5738	1.8668e-08	-0.0427176	0.00798477	8.80089e-08
B-Mem	dmr34422	1	dmr34422	158039545	ENSG00000160856	1	ENSG00000160856	157674321	rs1984288	1	157632227	C	T	-9	0.397446	0.00938862	0	0.555487	0.100174	2.93616e-08	0.715492	0.130131	3.8362e-08
B-Mem	dmr34454	1	dmr34454	158113370	ENSG00000158477	1	ENSG00000158477	158254137	rs57808248	1	158395728	C	G	-9	-0.639688	0.0135635	0	-3.13011	0.228372	9.31958e-43	0.204366	0.0155274	1.4582e-39
B-Mem	dmr34864	1	dmr34864	159841050	ENSG00000162735	1	ENSG00000162735	160276812	rs150330307	1	160191011	C	T	-9	-0.542723	0.0277909	6.24918e-85	15.6577	2.72141	8.74054e-09	-0.0346617	0.00628046	3.40974e-08
B-Mem	dmr35268	1	dmr35268	161260691	ENSG00000066294	1	ENSG00000066294	160541095	rs72708837	1	160573200	C	T	-9	-0.176326	0.0173806	3.4878e-24	-342.757	53.8486	1.95031e-10	0.000514434	9.54104e-05	6.97544e-08
B-Mem	dmr35268	1	dmr35268	161260691	ENSG00000117090	1	ENSG00000117090	160608100	rs72708837	1	160573200	C	T	-9	-0.193552	0.0173624	7.33991e-29	-342.757	53.8486	1.95031e-10	0.000564692	0.000102159	3.24632e-08
B-Mem	dmr35353	1	dmr35353	161531316	ENSG00000158773	1	ENSG00000158773	161039251	rs34990628	1	161097295	T	C	-9	0.302102	0.0129432	1.71699e-120	-4.20678	0.311076	1.13951e-41	-0.071813	0.00613725	1.25703e-31
B-Mem	dmr35353	1	dmr35353	161531316	ENSG00000158850	1	ENSG00000158850	161171310	rs34990628	1	161097295	T	C	-9	-0.131762	0.0144698	8.54746e-20	-4.20678	0.311076	1.13951e-41	0.0313213	0.00414674	4.24535e-14
B-Mem	dmr35353	1	dmr35353	161531316	ENSG00000158864	1	ENSG00000158864	161197104	rs34990628	1	161097295	T	C	-9	-0.0876025	0.0131622	2.82149e-11	-4.20678	0.311076	1.13951e-41	0.0208241	0.00348722	2.34993e-09
B-Mem	dmr35228	1	dmr35228	161135621	ENSG00000158869	1	ENSG00000158869	161215234	rs111673810	1	161491876	A	G	-9	0.188281	0.026234	7.12579e-13	4.94462	0.61027	5.39081e-16	0.038078	0.00708769	7.76919e-08
B-Mem	dmr35353	1	dmr35353	161531316	ENSG00000158869	1	ENSG00000158869	161215234	rs34990628	1	161097295	T	C	-9	-0.154248	0.0194062	1.88941e-15	-4.20678	0.311076	1.13951e-41	0.0366665	0.00535087	7.26056e-12
B-Mem	dmr35353	1	dmr35353	161531316	ENSG00000158874	1	ENSG00000158874	161222292	rs34990628	1	161097295	T	C	-9	0.106018	0.0135458	5.0124e-15	-4.20678	0.311076	1.13951e-41	-0.0252016	0.00372038	1.25333e-11
B-Mem	dmr35353	1	dmr35353	161531316	ENSG00000158882	1	ENSG00000158882	161226003	rs34990628	1	161097295	T	C	-9	0.20331	0.0142852	5.78328e-46	-4.20678	0.311076	1.13951e-41	-0.0483292	0.00492982	1.08802e-22
B-Mem	dmr35111	1	dmr35111	160725744	ENSG00000072694	1	ENSG00000072694	161581311	rs115297732	1	161719163	A	G	-9	0.252813	0.0175701	6.08419e-47	-0.84068	0.127098	3.72951e-11	-0.300724	0.0500385	1.85687e-09
B-Mem	dmr35481	1	dmr35481	162045416	ENSG00000072694	1	ENSG00000072694	161581311	rs12121318	1	161522478	A	G	-9	-0.35821	0.0264537	8.95609e-42	5.4163	0.600617	1.91737e-19	-0.0661355	0.00881131	6.10749e-14
B-Mem	dmr35111	1	dmr35111	160725744	ENSG00000132185	1	ENSG00000132185	161706972	rs115297732	1	161719163	A	G	-9	0.183649	0.0160955	3.7273e-30	-0.84068	0.127098	3.72951e-11	-0.218453	0.0381749	1.05011e-08
B-Mem	dmr35777	1	dmr35777	163243208	ENSG00000152332	1	ENSG00000152332	162497251	rs72705789	1	162531803	T	G	-9	0.188382	0.0163694	1.1996e-30	2.96091	0.456882	9.1301e-11	0.063623	0.0112669	1.63389e-08
B-Mem	dmr36113	1	dmr36113	164907926	ENSG00000143198	1	ENSG00000143198	165630861	rs79321136	1	165612795	G	A	-9	0.325337	0.0135933	1.36926e-126	0.686273	0.100173	7.34148e-12	0.474064	0.0719769	4.50832e-11
B-Mem	dmr36858	1	dmr36858	167796571	ENSG00000143162	1	ENSG00000143162	167529677	rs17477053	1	167563707	A	G	-9	0.25077	0.0143589	2.67502e-68	2.24456	0.384678	5.38224e-09	0.111723	0.0201878	3.12661e-08
B-Mem	dmr37532	1	dmr37532	170679423	ENSG00000188404	1	ENSG00000188404	169690667	rs12131357	1	169892923	G	C	-9	0.390102	0.0131509	2.26489e-193	-0.873637	0.145297	1.8238e-09	-0.446527	0.0757734	3.79412e-09
B-Mem	dmr37532	1	dmr37532	170679423	ENSG00000000460	1	ENSG00000000460	169662007	rs12131357	1	169892923	G	C	-9	0.372919	0.0131667	1.80057e-176	-0.873637	0.145297	1.8238e-09	-0.426858	0.0725741	4.06094e-09
B-Mem	dmr37391	1	dmr37391	169940599	ENSG00000171806	1	ENSG00000171806	169792529	rs12739975	1	169998355	G	A	-9	0.116297	0.0103215	1.90101e-29	0.843074	0.124044	1.07156e-11	0.137943	0.0237027	5.89366e-09
B-Mem	dmr37532	1	dmr37532	170679423	ENSG00000171806	1	ENSG00000171806	169792529	rs12131357	1	169892923	G	C	-9	-0.766916	0.0140264	0	-0.873637	0.145297	1.8238e-09	0.877843	0.146877	2.27649e-09
B-Mem	dmr37804	1	dmr37804	171973912	ENSG00000010165	1	ENSG00000010165	171781648	rs2586413	1	172299083	C	G	-9	-0.118968	0.00891146	1.18451e-40	-0.694769	0.119717	6.4968e-09	0.171234	0.032173	1.02467e-07
B-Mem	dmr37970	1	dmr37970	172846710	ENSG00000010165	1	ENSG00000010165	171781648	rs10911356	1	172240607	G	A	-9	-0.120754	0.00978572	5.52931e-35	-1.02504	0.12036	1.64552e-17	0.117804	0.0168071	2.3972e-12
B-Mem	dmr37779	1	dmr37779	171875958	ENSG00000117560	1	ENSG00000117560	172659014	rs75041619	1	172700968	C	A	-9	-0.188289	0.0124036	4.78317e-52	8.59267	1.21501	1.52594e-12	-0.0219127	0.00341821	1.44981e-10
B-Mem	dmr38250	1	dmr38250	174159744	ENSG00000117586	1	ENSG00000117586	173183734	rs12124768	1	173286670	A	C	-9	-0.259846	0.0127488	2.41571e-92	-9.60452	1.009	1.75107e-21	0.0270545	0.00313688	6.42917e-18
B-Mem	dmr38159	1	dmr38159	173752275	ENSG00000117592	1	ENSG00000117592	173477266	rs1361648	1	173347903	A	G	-9	-0.170376	0.0135065	1.75888e-36	-3.11926	0.422433	1.53559e-13	0.0546207	0.00857127	1.85932e-10
B-Mem	dmr38257	1	dmr38257	174193260	ENSG00000117592	1	ENSG00000117592	173477266	rs1539256	1	173343567	C	G	-9	-0.172351	0.0135866	7.12492e-37	-2.99701	0.479853	4.21934e-10	0.0575077	0.0102631	2.10248e-08
B-Mem	dmr38408	1	dmr38408	174949433	ENSG00000227373	1	ENSG00000227373	174115300	rs139731889	1	174856360	G	A	-9	0.379574	0.0292119	1.32669e-38	1.8824	0.243264	1.00913e-14	0.201644	0.0303293	2.96168e-11
B-Mem	dmr38398	1	dmr38398	174911225	ENSG00000235750	1	ENSG00000235750	175156987	rs7549663	1	175377495	C	T	-9	0.146611	0.0114526	1.60611e-37	-0.553468	0.09506	5.80417e-09	-0.264895	0.0499812	1.15865e-07
B-Mem	dmr38482	1	dmr38482	175203403	ENSG00000235750	1	ENSG00000235750	175156987	rs12136358	1	174241772	A	G	-9	-0.193204	0.0154474	6.81854e-36	-1.94501	0.310226	3.61856e-10	0.0993331	0.0177227	2.08415e-08
B-Mem	dmr39160	1	dmr39160	178725688	ENSG00000213057	1	ENSG00000213057	178542752	rs113883177	1	178509561	T	C	-9	0.130134	0.0173096	5.56206e-14	-3.04525	0.375001	4.63729e-16	-0.0427334	0.00774606	3.45249e-08
B-Mem	dmr39196	1	dmr39196	178959378	ENSG00000213057	1	ENSG00000213057	178542752	rs17361314	1	178561901	T	C	-9	0.169232	0.0123901	1.794e-42	-0.709663	0.109422	8.84111e-11	-0.238468	0.0407038	4.66706e-09
B-Mem	dmr39160	1	dmr39160	178725688	ENSG00000116191	1	ENSG00000116191	178725165	rs113883177	1	178509561	T	C	-9	-0.129958	0.0172134	4.35929e-14	-3.04525	0.375001	4.63729e-16	0.0426755	0.00771805	3.21479e-08
B-Mem	dmr39491	1	dmr39491	179895623	ENSG00000057252	1	ENSG00000057252	179293790	rs6678132	1	179604493	A	G	-9	-0.405646	0.013548	5.69416e-197	0.914499	0.125402	3.04146e-13	-0.443572	0.0626035	1.38627e-12
B-Mem	dmr39626	1	dmr39626	180470741	ENSG00000135837	1	ENSG00000135837	179954738	rs12144991	1	179902090	G	A	-9	-0.143415	0.0112562	3.4988e-37	0.843903	0.130247	9.21731e-11	-0.169943	0.0294254	7.67829e-09
B-Mem	dmr39410	1	dmr39410	179581585	ENSG00000116260	1	ENSG00000116260	180154834	rs72710643	1	180056355	T	C	-9	0.265469	0.0269413	6.61315e-23	-27.3744	4.37078	3.77537e-10	-0.00969772	0.00183471	1.2523e-07
B-Mem	dmr39631	1	dmr39631	180502160	ENSG00000121454	1	ENSG00000121454	180230286	rs75468761	1	180281203	G	T	-9	0.159004	0.0206113	1.2155e-14	-4.82753	0.36504	6.32307e-40	-0.032937	0.00494287	2.67322e-11
B-Mem	dmr39496	1	dmr39496	179917991	ENSG00000230124	1	ENSG00000230124	180269653	rs55660948	1	180440249	T	C	-9	0.283217	0.0298092	2.0788e-21	-3.68924	0.559676	4.34678e-11	-0.0767685	0.0141746	6.09774e-08
B-Mem	dmr39631	1	dmr39631	180502160	ENSG00000230124	1	ENSG00000230124	180269653	rs75468761	1	180281203	G	T	-9	0.244895	0.0343432	9.9787e-13	-4.82753	0.36504	6.32307e-40	-0.0507288	0.00808232	3.46248e-10
B-Mem	dmr39631	1	dmr39631	180502160	ENSG00000135847	1	ENSG00000135847	180275380	rs75468761	1	180281203	G	T	-9	-0.513305	0.0222089	3.45874e-118	-4.82753	0.36504	6.32307e-40	0.106329	0.0092633	1.69236e-30
B-Mem	dmr39611	1	dmr39611	180420384	ENSG00000153029	1	ENSG00000153029	181033931	rs35223984	1	181052347	T	C	-9	-0.281261	0.0217395	2.75402e-38	-3.32605	0.571034	5.72464e-09	0.084563	0.0159217	1.08913e-07
B-Mem	dmr40729	1	dmr40729	185232588	ENSG00000198756	1	ENSG00000198756	183929662	rs55761540	1	184261550	G	T	-9	-0.292733	0.0158332	2.55092e-76	2.7	0.428583	2.97976e-10	-0.10842	0.0181816	2.4741e-09
B-Mem	dmr41036	1	dmr41036	186895885	ENSG00000073756	1	ENSG00000073756	186671791	rs7523981	1	186706708	A	G	-9	-0.211681	0.0145313	4.54128e-48	-20.0411	2.56453	5.50838e-15	0.0105623	0.0015338	5.72289e-12
B-Mem	dmr43143	1	dmr43143	199964547	ENSG00000162702	1	ENSG00000162702	200404940	rs12086950	1	200457576	C	T	-9	0.289556	0.0222948	1.43871e-38	-0.722455	0.122013	3.19778e-09	-0.400794	0.0743918	7.13981e-08
B-Mem	dmr43227	1	dmr43227	200195040	ENSG00000118197	1	ENSG00000118197	200623896	rs114274521	1	200584735	C	T	-9	0.294528	0.0235993	9.55056e-36	11.5537	1.54536	7.63944e-14	0.0254921	0.00397468	1.42091e-10
B-Mem	dmr43244	1	dmr43244	200251721	ENSG00000118197	1	ENSG00000118197	200623896	rs115852331	1	200718203	A	G	-9	0.212394	0.0247315	8.8496e-18	11.0284	1.47784	8.4892e-14	0.0192588	0.00341895	1.77126e-08
B-Mem	dmr43492	1	dmr43492	201000638	ENSG00000118197	1	ENSG00000118197	200623896	rs115852331	1	200718203	A	G	-9	0.212394	0.0247315	8.8496e-18	11.6691	1.52265	1.80687e-14	0.0182014	0.00318318	1.07781e-08
B-Mem	dmr43569	1	dmr43569	201170968	ENSG00000118197	1	ENSG00000118197	200623896	rs76231608	1	200629857	T	G	-9	0.294722	0.0224537	2.34304e-39	-6.82951	0.486495	9.10077e-45	-0.0431543	0.00450101	9.00895e-22
B-Mem	dmr43606	1	dmr43606	201233364	ENSG00000118197	1	ENSG00000118197	200623896	rs80049124	1	200567610	C	A	-9	-0.219256	0.0115138	7.50985e-81	-36.0932	6.44271	2.11676e-08	0.00607473	0.0011303	7.68225e-08
B-Mem	dmr43244	1	dmr43244	200251721	ENSG00000118200	1	ENSG00000118200	200739558	rs115852331	1	200718203	A	G	-9	-0.29368	0.0275193	1.3793e-26	11.0284	1.47784	8.4892e-14	-0.0266294	0.00435434	9.61884e-10
B-Mem	dmr43480	1	dmr43480	200982961	ENSG00000118200	1	ENSG00000118200	200739558	rs79219310	1	200765150	C	A	-9	-0.2417	0.0270309	3.8358e-19	-34.1858	4.32195	2.57768e-15	0.00707018	0.00119339	3.13354e-09
B-Mem	dmr43492	1	dmr43492	201000638	ENSG00000118200	1	ENSG00000118200	200739558	rs115852331	1	200718203	A	G	-9	-0.29368	0.0275193	1.3793e-26	11.6691	1.52265	1.80687e-14	-0.0251673	0.00404303	4.81962e-10
B-Mem	dmr43279	1	dmr43279	200355197	ENSG00000116857	1	ENSG00000116857	201134772	rs832152	1	201311521	A	C	-9	-0.127613	0.00982154	1.33718e-38	-0.932836	0.151536	7.46745e-10	0.136801	0.0245909	2.65052e-08
B-Mem	dmr44065	1	dmr44065	202617037	ENSG00000117139	1	ENSG00000117139	202727398	rs17497724	1	202839477	G	A	-9	0.183219	0.0158267	5.41508e-31	-2.14784	0.349735	8.18261e-10	-0.0853038	0.0157236	5.78862e-08
B-Mem	dmr43961	1	dmr43961	202167607	ENSG00000163444	1	ENSG00000163444	203007386	rs12133328	1	203016563	G	A	-9	-0.229201	0.0157828	8.76518e-48	14.2895	2.48578	9.00355e-09	-0.0160398	0.00300091	9.04262e-08
B-Mem	dmr44257	1	dmr44257	203276097	ENSG00000163444	1	ENSG00000163444	203007386	rs12133328	1	203016563	G	A	-9	-0.229201	0.0157828	8.76518e-48	15.6324	1.77862	1.50809e-18	-0.0146619	0.00194993	5.51108e-14
B-Mem	dmr44402	1	dmr44402	203746888	ENSG00000163444	1	ENSG00000163444	203007386	rs12133328	1	203016563	G	A	-9	-0.229201	0.0157828	8.76518e-48	15.5866	1.44724	4.77801e-27	-0.014705	0.00169988	5.12391e-18
B-Mem	dmr44257	1	dmr44257	203276097	ENSG00000143847	1	ENSG00000143847	203026498	rs12133328	1	203016563	G	A	-9	-0.175001	0.0141477	3.81721e-35	15.6324	1.77862	1.50809e-18	-0.0111948	0.0015625	7.79935e-13
B-Mem	dmr44402	1	dmr44402	203746888	ENSG00000143847	1	ENSG00000143847	203026498	rs12133328	1	203016563	G	A	-9	-0.175001	0.0141477	3.81721e-35	15.5866	1.44724	4.77801e-27	-0.0112277	0.00138228	4.56534e-16
B-Mem	dmr44372	1	dmr44372	203670475	ENSG00000122188	1	ENSG00000122188	203765176	rs12046517	1	203814601	A	G	-9	-0.305361	0.0106211	8.92822e-182	-0.807508	0.131465	8.12913e-10	0.378152	0.0629537	1.89189e-09
B-Mem	dmr44729	1	dmr44729	204652439	ENSG00000122188	1	ENSG00000122188	203765176	rs12239438	1	203830215	T	C	-9	-0.335322	0.0110417	1.42315e-202	-607.841	110.885	4.21202e-08	0.00055166	0.000102263	6.86976e-08
B-Mem	dmr44592	1	dmr44592	204275619	ENSG00000133059	1	ENSG00000133059	205142504	rs2595954	1	204936925	G	A	-9	0.189217	0.0126612	1.68902e-50	0.583656	0.0730153	1.31043e-15	0.324193	0.0459936	1.80668e-12
B-Mem	dmr44715	1	dmr44715	204613443	ENSG00000133059	1	ENSG00000133059	205142504	rs11810906	1	205028510	C	T	-9	0.236078	0.0199589	2.79061e-32	-0.7488	0.112025	2.322e-11	-0.315275	0.0541776	5.90994e-09
B-Mem	dmr44798	1	dmr44798	204861779	ENSG00000133059	1	ENSG00000133059	205142504	rs116071727	1	204939646	T	C	-9	-0.204767	0.0217471	4.69493e-21	-6.52332	0.986317	3.74533e-11	0.0313899	0.00579996	6.22906e-08
B-Mem	dmr45102	1	dmr45102	205640923	ENSG00000133059	1	ENSG00000133059	205142504	rs72743290	1	205265265	T	C	-9	-0.465179	0.0131169	1.75875e-275	-0.731356	0.124225	3.92421e-09	0.63605	0.109515	6.32722e-09
B-Mem	dmr45103	1	dmr45103	205642200	ENSG00000133059	1	ENSG00000133059	205142504	rs113931705	1	205252033	C	A	-9	0.505551	0.0273809	4.05397e-76	-0.813126	0.134487	1.48351e-09	-0.621737	0.108205	9.1424e-09
B-Mem	dmr44638	1	dmr44638	204381381	ENSG00000163545	1	ENSG00000163545	205302059	rs77453816	1	205380379	T	G	-9	-0.126067	0.013849	8.78691e-20	2.39826	0.36078	2.98251e-11	-0.0525661	0.00979173	7.94317e-08
B-Mem	dmr44696	1	dmr44696	204562496	ENSG00000163545	1	ENSG00000163545	205302059	rs2275868	1	205308653	T	C	-9	-0.510491	0.0282357	4.61422e-73	888.686	77.2728	1.30957e-30	-0.000574433	5.9197e-05	2.90619e-22
B-Mem	dmr44776	1	dmr44776	204786502	ENSG00000163545	1	ENSG00000163545	205302059	rs74733632	1	205309268	A	G	-9	-0.511503	0.0281339	7.29884e-74	42.1785	7.6505	3.52427e-08	-0.0121271	0.00229857	1.32082e-07
B-Mem	dmr44946	1	dmr44946	205185598	ENSG00000163545	1	ENSG00000163545	205302059	rs111931002	1	205326406	C	G	-9	-0.480719	0.0312679	2.43837e-53	-1.40589	0.226589	5.48442e-10	0.341932	0.0594283	8.73144e-09
B-Mem	dmr45102	1	dmr45102	205640923	ENSG00000163545	1	ENSG00000163545	205302059	rs72743290	1	205265265	T	C	-9	-0.164504	0.0133487	6.76068e-35	-0.731356	0.124225	3.92421e-09	0.22493	0.0423415	1.08261e-07
B-Mem	dmr46608	1	dmr46608	211559307	ENSG00000082512	1	ENSG00000082512	211326615	rs57331968	1	211242403	G	A	-9	0.151223	0.0109536	2.35149e-43	-0.582842	0.101862	1.05362e-08	-0.259459	0.0490854	1.25113e-07
B-Mem	dmr46674	1	dmr46674	211741341	ENSG00000082512	1	ENSG00000082512	211326615	rs17267484	1	211244367	C	G	-9	0.0788122	0.0113012	3.08489e-12	0.263073	0.0278457	3.46905e-21	0.299583	0.0533944	2.01436e-08
B-Mem	dmr46842	1	dmr46842	212378317	ENSG00000082512	1	ENSG00000082512	211326615	rs111743427	1	211554222	C	T	-9	-0.436048	0.0289065	2.03889e-51	-5.04897	0.85212	3.11945e-09	0.0863638	0.0156598	3.48784e-08
B-Mem	dmr46674	1	dmr46674	211741341	ENSG00000153363	1	ENSG00000153363	211382803	rs17267484	1	211244367	C	G	-9	0.249696	0.0132769	6.64275e-79	0.263073	0.0278457	3.46905e-21	0.949152	0.11243	3.1144e-17
B-Mem	dmr46487	1	dmr46487	211157708	ENSG00000066027	1	ENSG00000066027	212285537	rs61828524	1	211930383	T	C	-9	-0.200382	0.0173879	9.96339e-31	-65.7694	10.6777	7.2965e-10	0.00304673	0.000560858	5.56416e-08
B-Mem	dmr46528	1	dmr46528	211300362	ENSG00000066027	1	ENSG00000066027	212285537	rs11119890	1	212248012	C	T	-9	0.625147	0.0223059	7.81412e-173	1.07331	0.172231	4.61045e-10	0.582448	0.0957462	1.17772e-09
B-Mem	dmr46639	1	dmr46639	211642754	ENSG00000066027	1	ENSG00000066027	212285537	rs12723988	1	211929588	C	G	-9	0.236877	0.0152589	2.39442e-54	3.26625	0.518807	3.06024e-10	0.0725225	0.0124306	5.40582e-09
B-Mem	dmr46747	1	dmr46747	212087345	ENSG00000066027	1	ENSG00000066027	212285537	rs12117000	1	211776464	T	G	-9	0.159848	0.0176444	1.31171e-19	14.6448	2.20276	2.96303e-11	0.010915	0.00203641	8.32517e-08
B-Mem	dmr46809	1	dmr46809	212258401	ENSG00000066027	1	ENSG00000066027	212285537	rs12128256	1	211938595	G	C	-9	0.347137	0.0334906	3.57011e-25	183.101	20.2792	1.7321e-19	0.00189587	0.000278469	9.88221e-12
B-Mem	dmr46856	1	dmr46856	212411751	ENSG00000066027	1	ENSG00000066027	212285537	rs12128256	1	211938595	G	C	-9	0.347137	0.0334906	3.57011e-25	181.302	26.0465	3.38596e-12	0.00191469	0.000331341	7.53221e-09
B-Mem	dmr46938	1	dmr46938	212641793	ENSG00000066027	1	ENSG00000066027	212285537	rs11119825	1	211927302	A	T	-9	0.2352	0.0155399	9.48924e-52	3.0366	0.509057	2.4442e-09	0.0774549	0.0139567	2.8621e-08
B-Mem	dmr47071	1	dmr47071	213065706	ENSG00000066027	1	ENSG00000066027	212285537	rs147973555	1	212264984	G	T	-9	-0.300265	0.0159742	8.0214e-79	67.2881	8.57714	4.32783e-15	-0.00446237	0.000616367	4.49352e-13
B-Mem	dmr47134	1	dmr47134	213445242	ENSG00000066027	1	ENSG00000066027	212285537	rs12129531	1	212479628	C	T	-9	-0.14707	0.0149458	7.55594e-23	2.34319	0.352716	3.06796e-11	-0.0627647	0.0113994	3.67137e-08
B-Mem	dmr47071	1	dmr47071	213065706	ENSG00000065600	1	ENSG00000065600	212363931	rs147973555	1	212264984	G	T	-9	-0.188264	0.0177179	2.26551e-26	67.2881	8.57714	4.32783e-15	-0.00279787	0.000443315	2.76777e-10
B-Mem	dmr47071	1	dmr47071	213065706	ENSG00000117691	1	ENSG00000117691	212432887	rs147973555	1	212264984	G	T	-9	-0.160597	0.0161016	1.98091e-23	67.2881	8.57714	4.32783e-15	-0.00238671	0.000387064	6.99499e-10
B-Mem	dmr47125	1	dmr47125	213394780	ENSG00000123685	1	ENSG00000123685	212686418	rs6679775	1	212895643	G	A	-9	-0.188096	0.0163636	1.4011e-30	0.726611	0.0980097	1.22857e-13	-0.258867	0.0415501	4.65682e-10
B-Mem	dmr47125	1	dmr47125	213394780	ENSG00000117697	1	ENSG00000117697	212726153	rs6679775	1	212895643	G	A	-9	0.278329	0.0163784	9.15898e-65	0.726611	0.0980097	1.22857e-13	0.38305	0.056371	1.08187e-11
B-Mem	dmr47125	1	dmr47125	213394780	ENSG00000203705	1	ENSG00000203705	212791828	rs6679775	1	212895643	G	A	-9	-0.213679	0.0179174	8.68454e-33	0.726611	0.0980097	1.22857e-13	-0.294076	0.0467066	3.04956e-10
B-Mem	dmr47071	1	dmr47071	213065706	ENSG00000198468	1	ENSG00000198468	212852108	rs147973555	1	212264984	G	T	-9	-0.221836	0.0204352	1.8757e-27	67.2881	8.57714	4.32783e-15	-0.00329681	0.000518493	2.03789e-10
B-Mem	dmr47125	1	dmr47125	213394780	ENSG00000198468	1	ENSG00000198468	212852108	rs6679775	1	212895643	G	A	-9	0.493251	0.0203278	4.6148e-130	0.726611	0.0980097	1.22857e-13	0.678838	0.0957442	1.33999e-12
B-Mem	dmr48294	1	dmr48294	219363119	ENSG00000136628	1	ENSG00000136628	219968601	rs141385141	1	220140373	G	A	-9	-0.130226	0.0117365	1.31479e-28	-10.2932	1.56816	5.24238e-11	0.0126516	0.00223946	1.6101e-08
B-Mem	dmr48334	1	dmr48334	219542415	ENSG00000136628	1	ENSG00000136628	219968601	rs141385141	1	220140373	G	A	-9	-0.130226	0.0117365	1.31479e-28	-6.37819	0.779881	2.87602e-16	0.0204173	0.00310136	4.59951e-11
B-Mem	dmr48334	1	dmr48334	219542415	ENSG00000162813	1	ENSG00000162813	220057482	rs141385141	1	220140373	G	A	-9	0.0925483	0.0117483	3.33731e-15	-6.37819	0.779881	2.87602e-16	-0.0145101	0.00255745	1.3977e-08
B-Mem	dmr48294	1	dmr48294	219363119	ENSG00000118873	1	ENSG00000118873	220148293	rs141385141	1	220140373	G	A	-9	-0.12794	0.0129282	4.32388e-23	-10.2932	1.56816	5.24238e-11	0.0124295	0.0022723	4.49948e-08
B-Mem	dmr48334	1	dmr48334	219542415	ENSG00000118873	1	ENSG00000118873	220148293	rs141385141	1	220140373	G	A	-9	-0.12794	0.0129282	4.32388e-23	-6.37819	0.779881	2.87602e-16	0.020059	0.00318183	2.89658e-10
B-Mem	dmr48506	1	dmr48506	220369631	ENSG00000118873	1	ENSG00000118873	220148293	rs114423822	1	220335733	A	G	-9	-0.218299	0.024277	2.42768e-19	-3.02421	0.452015	2.22406e-11	0.0721837	0.0134478	7.97507e-08
B-Mem	dmr48514	1	dmr48514	220412163	ENSG00000186205	1	ENSG00000186205	220786759	rs2960571	1	220690720	A	C	-9	0.300924	0.0193904	2.57244e-54	0.824895	0.142993	7.98411e-09	0.364802	0.0674648	6.39825e-08
B-Mem	dmr48986	1	dmr48986	222557153	ENSG00000143498	1	ENSG00000143498	222557902	rs73122823	1	222562028	T	C	-9	-0.252743	0.0111754	3.01611e-113	-2.02663	0.285276	1.21115e-12	0.124711	0.0184005	1.22201e-11
B-Mem	dmr48986	1	dmr48986	222557153	ENSG00000197520	1	ENSG00000197520	222737207	rs73122823	1	222562028	T	C	-9	-0.197734	0.0111655	3.54822e-70	-2.02663	0.285276	1.21115e-12	0.0975677	0.0147978	4.2995e-11
B-Mem	dmr48864	1	dmr48864	222091598	ENSG00000154309	1	ENSG00000154309	222815064	rs61840273	1	222866698	A	G	-9	-0.211865	0.0125947	1.68952e-63	53.789	9.64127	2.41851e-08	-0.00393883	0.00074382	1.18755e-07
B-Mem	dmr48997	1	dmr48997	222608681	ENSG00000154309	1	ENSG00000154309	222815064	rs61840263	1	222859907	G	A	-9	-0.212668	0.0125481	1.98442e-64	-940.985	123.705	2.81279e-14	0.000226006	3.25669e-05	3.92824e-12
B-Mem	dmr49189	1	dmr49189	223421900	ENSG00000154309	1	ENSG00000154309	222815064	rs34290293	1	222893991	T	C	-9	-0.122696	0.0110439	1.12409e-28	-2.31473	0.206508	3.68765e-29	0.0530065	0.00671766	3.00695e-15
B-Mem	dmr49575	1	dmr49575	224784632	ENSG00000143756	1	ENSG00000143756	224114087	rs6691779	1	224392703	T	C	-9	-0.0967221	0.00980358	5.8449e-23	11.3262	1.56069	3.95202e-13	-0.00853968	0.00146078	5.03598e-09
B-Mem	dmr49575	1	dmr49575	224784632	ENSG00000143771	1	ENSG00000143771	224356850	rs6691779	1	224392703	T	C	-9	-0.456259	0.00950056	0	11.3262	1.56069	3.95202e-13	-0.0402835	0.00561386	7.19246e-13
B-Mem	dmr50080	1	dmr50080	226639799	ENSG00000143819	1	ENSG00000143819	225810092	rs717759	1	225840563	G	A	-9	0.124215	0.0197827	3.4076e-10	-0.905806	0.0818333	1.77542e-28	-0.137132	0.0251091	4.72214e-08
B-Mem	dmr50080	1	dmr50080	226639799	ENSG00000242861	1	ENSG00000242861	225840883	rs717759	1	225840563	G	A	-9	0.520691	0.0457694	5.48161e-30	-0.905806	0.0818333	1.77542e-28	-0.574837	0.072458	2.13256e-15
B-Mem	dmr49710	1	dmr49710	225428939	ENSG00000196187	1	ENSG00000196187	225845536	rs76671107	1	226082841	A	G	-9	-0.113038	0.0137329	1.8535e-16	0.775062	0.0701233	2.12382e-28	-0.145844	0.022092	4.06542e-11
B-Mem	dmr50080	1	dmr50080	226639799	ENSG00000196187	1	ENSG00000196187	225845536	rs717759	1	225840563	G	A	-9	-0.209138	0.0197584	3.50529e-26	-0.905806	0.0818333	1.77542e-28	0.230886	0.0301812	2.00971e-14
B-Mem	dmr50080	1	dmr50080	226639799	ENSG00000143811	1	ENSG00000143811	225919878	rs717759	1	225840563	G	A	-9	0.196396	0.0197633	2.862e-23	-0.905806	0.0818333	1.77542e-28	-0.216819	0.0293213	1.41851e-13
B-Mem	dmr49621	1	dmr49621	225034808	ENSG00000163041	1	ENSG00000163041	226061851	rs6698966	1	226016109	T	C	-9	0.465118	0.037275	9.84284e-36	-2.97169	0.471322	2.88163e-10	-0.156516	0.0278131	1.82926e-08
B-Mem	dmr49710	1	dmr49710	225428939	ENSG00000163041	1	ENSG00000163041	226061851	rs76671107	1	226082841	A	G	-9	-0.199473	0.0267734	9.30581e-14	0.775062	0.0701233	2.12382e-28	-0.257364	0.0416587	6.4954e-10
B-Mem	dmr49710	1	dmr49710	225428939	ENSG00000182827	1	ENSG00000182827	226144679	rs76671107	1	226082841	A	G	-9	-0.115793	0.0137322	3.39231e-17	0.775062	0.0701233	2.12382e-28	-0.149398	0.0222848	2.02756e-11
B-Mem	dmr49763	1	dmr49763	225653003	ENSG00000143799	1	ENSG00000143799	226360691	rs61836977	1	226539678	A	G	-9	-0.131754	0.0183088	6.19141e-13	-1.39496	0.0858624	2.36628e-59	0.0944499	0.0143549	4.71589e-11
B-Mem	dmr49948	1	dmr49948	226232171	ENSG00000163050	1	ENSG00000163050	226897536	rs72754524	1	226689536	C	T	-9	0.203804	0.0200919	3.5382e-24	1.87556	0.251487	8.79232e-14	0.108663	0.0180845	1.87093e-09
B-Mem	dmr50059	1	dmr50059	226589734	ENSG00000163050	1	ENSG00000163050	226897536	rs76705164	1	227427869	A	G	-9	0.244565	0.014254	5.51473e-66	1.83693	0.322125	1.18041e-08	0.133138	0.0246029	6.25089e-08
B-Mem	dmr50128	1	dmr50128	226798419	ENSG00000163050	1	ENSG00000163050	226897536	rs193041540	1	227275651	G	A	-9	-0.196719	0.0193339	2.56933e-24	0.927146	0.117783	3.49999e-15	-0.212177	0.0340793	4.78611e-10
B-Mem	dmr50129	1	dmr50129	226798773	ENSG00000163050	1	ENSG00000163050	226897536	rs79766410	1	227101402	C	T	-9	-0.187923	0.016432	2.75059e-30	3.85185	0.614707	3.70059e-10	-0.0487877	0.008878	3.8995e-08
B-Mem	dmr50175	1	dmr50175	226952071	ENSG00000163050	1	ENSG00000163050	226897536	rs114950580	1	227485633	C	G	-9	0.280363	0.0151975	5.4111e-76	3.11151	0.565067	3.66159e-08	0.0901052	0.017077	1.31739e-07
B-Mem	dmr50682	1	dmr50682	228556746	ENSG00000163050	1	ENSG00000163050	226897536	rs75133143	1	227589736	T	C	-9	0.230649	0.0147744	6.08865e-55	265.868	45.7499	6.19776e-09	0.000867532	0.00015929	5.14488e-08
B-Mem	dmr50129	1	dmr50129	226798773	ENSG00000143776	1	ENSG00000143776	226989865	rs79766410	1	227101402	C	T	-9	0.167505	0.0150613	9.84895e-29	3.85185	0.614707	3.70059e-10	0.043487	0.0079657	4.78073e-08
B-Mem	dmr50682	1	dmr50682	228556746	ENSG00000143740	1	ENSG00000143740	227728539	rs75133143	1	227589736	T	C	-9	0.188985	0.0147966	2.34429e-37	265.868	45.7499	6.19776e-09	0.000710824	0.000134383	1.22625e-07
B-Mem	dmr50733	1	dmr50733	228798569	ENSG00000154358	1	ENSG00000154358	228208130	rs56218706	1	228294358	A	G	-9	0.19211	0.0239133	9.46528e-16	1671.97	233.789	8.57662e-13	0.0001149	2.15102e-05	9.20952e-08
B-Mem	dmr50638	1	dmr50638	228406220	ENSG00000181218	1	ENSG00000181218	228457364	rs573128	1	228365974	T	C	-9	-0.190607	0.0141873	3.77071e-41	0.385195	0.0385733	1.75407e-23	-0.494832	0.0617413	1.10495e-15
B-Mem	dmr50842	1	dmr50842	229121291	ENSG00000181218	1	ENSG00000181218	228457364	rs12747999	1	228660958	A	C	-9	-0.200749	0.0154923	2.117e-38	-3.08515	0.483777	1.80332e-10	0.0650693	0.0113721	1.05388e-08
B-Mem	dmr50638	1	dmr50638	228406220	ENSG00000168159	1	ENSG00000168159	228487061	rs573128	1	228365974	T	C	-9	-0.1225	0.0140666	3.07648e-18	0.385195	0.0385733	1.75407e-23	-0.318021	0.0484538	5.25966e-11
B-Mem	dmr50842	1	dmr50842	229121291	ENSG00000168159	1	ENSG00000168159	228487061	rs12747999	1	228660958	A	C	-9	-0.165325	0.0152819	2.8165e-27	-3.08515	0.483777	1.80332e-10	0.0535875	0.00975426	3.93475e-08
B-Mem	dmr50578	1	dmr50578	228279387	ENSG00000116574	1	ENSG00000116574	228735077	rs76367805	1	229168723	C	T	-9	-0.173677	0.0205147	2.53961e-17	-2.29893	0.326798	1.9968e-12	0.075547	0.0139628	6.28192e-08
B-Mem	dmr51102	1	dmr51102	230029245	ENSG00000154429	1	ENSG00000154429	229321011	rs61825556	1	229317756	T	C	-9	-0.183411	0.013432	1.89009e-42	6.08789	1.03912	4.66538e-09	-0.0301272	0.00559565	7.28336e-08
B-Mem	dmr51675	1	dmr51675	231595139	ENSG00000135766	1	ENSG00000135766	231363751	rs77105320	1	231248084	A	G	-9	-0.273583	0.0163979	1.71351e-62	0.846631	0.147111	8.66233e-09	-0.323143	0.0593963	5.31428e-08
B-Mem	dmr52265	1	dmr52265	233599723	ENSG00000212916	1	ENSG00000212916	232804897	rs1495987	1	232798150	G	C	-9	-0.205306	0.0102596	4.3993e-89	0.542679	0.0936121	6.7469e-09	-0.37832	0.0679433	2.57434e-08
B-Mem	dmr51830	1	dmr51830	232099158	ENSG00000135778	1	ENSG00000135778	232950605	rs111390529	1	232837943	T	C	-9	0.555559	0.0270751	1.45076e-93	2.10144	0.343844	9.86295e-10	0.26437	0.045135	4.70396e-09
B-Mem	dmr52248	1	dmr52248	233519423	ENSG00000135778	1	ENSG00000135778	232950605	rs72754269	1	232839445	A	G	-9	0.750531	0.0197589	0	2.56879	0.466882	3.75483e-08	0.292173	0.0536571	5.17518e-08
B-Mem	dmr53070	1	dmr53070	235964879	ENSG00000152904	1	ENSG00000152904	235327350	rs13374091	1	235419609	G	T	-9	0.288894	0.024796	2.2731e-31	47.4292	7.92864	2.20405e-09	0.00609105	0.0011446	1.02886e-07
B-Mem	dmr52641	1	dmr52641	234755091	ENSG00000162885	1	ENSG00000162885	235449923	rs60420231	1	235484006	G	T	-9	0.363378	0.0368149	5.59408e-23	0.68236	0.0554612	8.68648e-35	0.532531	0.0691686	1.37108e-14
B-Mem	dmr52741	1	dmr52741	235007694	ENSG00000162885	1	ENSG00000162885	235449923	rs114849525	1	235422543	A	G	-9	0.364136	0.0246604	2.42703e-49	871.822	146.689	2.79299e-09	0.000417672	7.57549e-05	3.51825e-08
B-Mem	dmr53070	1	dmr53070	235964879	ENSG00000162885	1	ENSG00000162885	235449923	rs13374091	1	235419609	G	T	-9	0.36368	0.0247644	7.97251e-49	47.4292	7.92864	2.20405e-09	0.00766785	0.00138408	3.02429e-08
B-Mem	dmr53092	1	dmr53092	236017199	ENSG00000116977	1	ENSG00000116977	236518000	rs116447369	1	236744055	A	G	-9	-1.15907	0.0483843	8.11716e-127	56.7358	9.1733	6.21469e-10	-0.0204292	0.00341139	2.11767e-09
B-Mem	dmr53168	1	dmr53168	236154324	ENSG00000116977	1	ENSG00000116977	236518000	rs79427937	1	236638893	G	A	-9	-1.22773	0.0285877	0	-3.50557	0.546616	1.4248e-10	0.350222	0.055215	2.25503e-10
B-Mem	dmr54137	1	dmr54137	239438540	ENSG00000233355	1	ENSG00000233355	239703384	rs78340925	1	239429315	T	A	-9	-0.914471	0.042133	1.86444e-104	-516.863	93.7841	3.564e-08	0.00176927	0.00033122	9.20877e-08
B-Mem	dmr55003	1	dmr55003	242637750	ENSG00000143702	1	ENSG00000143702	243124428	rs10927026	1	243484195	G	A	-9	-0.244544	0.0260969	7.21209e-21	41.4285	6.17613	1.97529e-11	-0.00590279	0.00108221	4.91431e-08
B-Mem	dmr55003	1	dmr55003	242637750	ENSG00000054282	1	ENSG00000054282	243256018	rs10927026	1	243484195	G	A	-9	-0.283999	0.0260617	1.18859e-27	41.4285	6.17613	1.97529e-11	-0.00685516	0.00120006	1.11428e-08
B-Mem	dmr55306	1	dmr55306	244132186	ENSG00000054282	1	ENSG00000054282	243256018	rs11799609	1	243455015	T	G	-9	0.31922	0.0159459	3.76188e-89	-0.659541	0.113633	6.47028e-09	-0.484003	0.0868237	2.48164e-08
B-Mem	dmr55148	1	dmr55148	243318247	ENSG00000035687	1	ENSG00000035687	244408494	rs60269165	1	244219005	T	C	-9	-0.251112	0.011126	8.58307e-113	-0.819859	0.0883972	1.78093e-20	0.306286	0.0357034	9.60089e-18
B-Mem	dmr55885	1	dmr55885	245660839	ENSG00000162852	1	ENSG00000162852	246566444	rs3124112	1	246542633	T	C	-9	-0.0788088	0.00925573	1.67169e-17	0.890929	0.130405	8.37319e-12	-0.0884569	0.0166001	9.89227e-08
B-Mem	dmr56598	1	dmr56598	247157920	ENSG00000143653	1	ENSG00000143653	246724047	rs12750060	1	246651070	A	T	-9	-0.13545	0.0135953	2.2128e-23	-0.752015	0.113372	3.28573e-11	0.180116	0.0326216	3.36341e-08
B-Mem	dmr56391	1	dmr56391	246692328	ENSG00000153207	1	ENSG00000153207	246839098	rs115140388	1	247027693	A	G	-9	-0.225866	0.0132498	3.69197e-65	-2.83451	0.414978	8.46154e-12	0.0796843	0.0125676	2.2909e-10
B-Mem	dmr56825	1	dmr56825	247797757	ENSG00000135747	1	ENSG00000135747	246945547	rs76760326	1	247035370	A	G	-9	-0.141157	0.013627	3.82521e-25	-113.236	9.46537	5.53898e-33	0.00124657	0.000159185	4.84166e-15
B-Mem	dmr56789	1	dmr56789	247650163	ENSG00000188295	1	ENSG00000188295	247099962	rs143986644	1	246995406	A	G	-9	0.224176	0.0269443	8.79635e-17	-17.326	2.20932	4.42587e-15	-0.0129387	0.00226728	1.15169e-08
B-Mem	dmr56825	1	dmr56825	247797757	ENSG00000188295	1	ENSG00000188295	247099962	rs76760326	1	247035370	A	G	-9	0.105762	0.0135997	7.4382e-15	-113.236	9.46537	5.53898e-33	-0.000933997	0.000143246	7.02006e-11
B-Mem	dmr56391	1	dmr56391	246692328	ENSG00000196418	1	ENSG00000196418	247121975	rs115140388	1	247027693	A	G	-9	0.126636	0.0133149	1.89199e-21	-2.83451	0.414978	8.46154e-12	-0.0446764	0.00805276	2.89016e-08
B-Mem	dmr56789	1	dmr56789	247650163	ENSG00000196418	1	ENSG00000196418	247121975	rs143986644	1	246995406	A	G	-9	-0.231325	0.026971	9.75495e-18	-17.326	2.20932	4.42587e-15	0.0133513	0.00230688	7.13999e-09
B-Mem	dmr56825	1	dmr56825	247797757	ENSG00000196418	1	ENSG00000196418	247121975	rs76760326	1	247035370	A	G	-9	0.198823	0.0135795	1.52889e-48	-113.236	9.46537	5.53898e-33	-0.00175583	0.000189532	1.9691e-20
B-Mem	dmr56876	1	dmr56876	247918954	ENSG00000196418	1	ENSG00000196418	247121975	rs6676585	1	247133937	A	G	-9	-0.459316	0.0201592	6.5472e-115	-23.4188	3.79714	6.93825e-10	0.0196131	0.00329453	2.62884e-09
B-Mem	dmr56274	1	dmr56274	246483502	ENSG00000259865	1	ENSG00000259865	247187281	rs72770390	1	247228289	C	T	-9	0.197471	0.0320549	7.25608e-10	-102.281	7.76644	1.31284e-39	-0.00193067	0.000345993	2.40406e-08
B-Mem	dmr56274	1	dmr56274	246483502	ENSG00000232347	1	ENSG00000232347	247210691	rs72770390	1	247228289	C	T	-9	0.29203	0.0359484	4.52559e-16	-102.281	7.76644	1.31284e-39	-0.00285518	0.000412955	4.71104e-12
B-Mem	dmr56252	1	dmr56252	246423021	ENSG00000162714	1	ENSG00000162714	247297412	rs56322048	1	247310947	A	G	-9	-0.184407	0.0102104	6.48771e-73	2.45112	0.407254	1.75869e-09	-0.0752339	0.0131759	1.13007e-08
B-Mem	dmr56274	1	dmr56274	246483502	ENSG00000162714	1	ENSG00000162714	247297412	rs72770390	1	247228289	C	T	-9	-0.128003	0.014769	4.43652e-18	-102.281	7.76644	1.31284e-39	0.00125148	0.00017286	4.49158e-13
B-Mem	dmr56666	1	dmr56666	247353468	ENSG00000162722	1	ENSG00000162722	247857199	rs76144453	1	247774930	T	C	-9	-0.232444	0.025206	2.92149e-20	59.8151	8.52263	2.2445e-12	-0.00388605	0.000695812	2.33826e-08
B-Mem	dmr56666	1	dmr56666	247353468	ENSG00000238243	1	ENSG00000238243	247867975	rs76144453	1	247774930	T	C	-9	-0.38109	0.0277917	8.55801e-43	59.8151	8.52263	2.2445e-12	-0.00637114	0.00101977	4.16815e-10
B-Mem	dmr315264	2	dmr315264	696176	ENSG00000035115	2	ENSG00000035115	217730	rs80161081	2	226594	T	C	-9	-0.844633	0.021964	0	-3.51061	0.524222	2.1303e-11	0.240594	0.0364674	4.18121e-11
B-Mem	dmr315497	2	dmr315497	1209112	ENSG00000035115	2	ENSG00000035115	217730	rs72774524	2	305346	T	C	-9	0.214227	0.0150251	3.99751e-46	6.98205	0.941237	1.18946e-13	0.0306826	0.00466257	4.68508e-11
B-Mem	dmr315497	2	dmr315497	1209112	ENSG00000189292	2	ENSG00000189292	279558	rs72774524	2	305346	T	C	-9	0.149164	0.0153297	2.23709e-22	6.98205	0.941237	1.18946e-13	0.0213639	0.00362149	3.65239e-09
B-Mem	dmr315431	2	dmr315431	1087679	ENSG00000130508	2	ENSG00000130508	1631887	rs78976967	2	1810043	A	G	-9	-0.42668	0.0157219	3.39607e-162	0.864695	0.141476	9.84138e-10	-0.493446	0.0827565	2.48219e-09
B-Mem	dmr316198	2	dmr316198	2995690	ENSG00000130508	2	ENSG00000130508	1631887	rs891877	2	2039577	A	G	-9	0.225503	0.0193343	1.9605e-31	-0.652049	0.109279	2.41947e-09	-0.345838	0.0651046	1.0841e-07
B-Mem	dmr315992	2	dmr315992	2574524	ENSG00000171853	2	ENSG00000171853	3379675	rs34778340	2	3424080	G	A	-9	0.311643	0.0131379	2.18964e-124	6.11263	1.08117	1.57035e-08	0.0509835	0.00927033	3.80558e-08
B-Mem	dmr316558	2	dmr316558	3616020	ENSG00000171853	2	ENSG00000171853	3379675	rs10193460	2	3453345	C	G	-9	0.316559	0.0143062	1.72228e-108	-3.56451	0.55725	1.58867e-10	-0.0888084	0.0144522	7.9965e-10
B-Mem	dmr316362	2	dmr316362	3286572	ENSG00000182551	2	ENSG00000182551	3497361	rs112380097	2	3558529	G	A	-9	-0.306759	0.0313186	1.1853e-22	2.68703	0.370499	4.09252e-13	-0.114163	0.0195866	5.58914e-09
B-Mem	dmr316558	2	dmr316558	3616020	ENSG00000182551	2	ENSG00000182551	3497361	rs10193460	2	3453345	C	G	-9	0.128736	0.0130089	4.33259e-23	-3.56451	0.55725	1.58867e-10	-0.0361159	0.00672293	7.7844e-08
B-Mem	dmr316313	2	dmr316313	3211122	ENSG00000118004	2	ENSG00000118004	3594836	rs10153783	2	3537469	G	C	-9	0.152667	0.0107782	1.52161e-45	0.606319	0.102211	2.99254e-09	0.251794	0.0460187	4.46112e-08
B-Mem	dmr317549	2	dmr317549	7200998	ENSG00000235576	2	ENSG00000235576	7725801	rs72773871	2	7719574	A	G	-9	-0.387356	0.0412652	6.17335e-21	3.30288	0.462894	9.6584e-13	-0.117278	0.0206458	1.34296e-08
B-Mem	dmr318430	2	dmr318430	9986935	ENSG00000119185	2	ENSG00000119185	9403475	rs10209595	2	9433537	G	A	-9	0.14335	0.0101203	1.5173e-45	-0.459417	0.0800551	9.53713e-09	-0.312025	0.0586644	1.04447e-07
B-Mem	dmr318430	2	dmr318430	9986935	ENSG00000151694	2	ENSG00000151694	9488486	rs10209595	2	9433537	G	A	-9	0.211663	0.0100886	9.90566e-98	-0.459417	0.0800551	9.53713e-09	-0.46072	0.0832313	3.10482e-08
B-Mem	dmr318473	2	dmr318473	10079980	ENSG00000260077	2	ENSG00000260077	10039092	rs6708076	2	10070284	C	T	-9	-0.227813	0.0305273	8.48321e-14	0.83504	0.0770659	2.33939e-27	-0.272817	0.0443894	7.94708e-10
B-Mem	dmr319074	2	dmr319074	11369611	ENSG00000162976	2	ENSG00000162976	11155198	rs13404936	2	11096535	C	T	-9	0.169688	0.0135896	8.83493e-36	875.382	122.4	8.56501e-13	0.000193845	3.12354e-05	5.43705e-10
B-Mem	dmr320581	2	dmr320581	16983216	ENSG00000163029	2	ENSG00000163029	17663812	rs11694101	2	17336192	A	G	-9	0.119442	0.00934496	2.08292e-37	115.926	16.8576	6.12202e-12	0.00103033	0.000170136	1.39638e-09
B-Mem	dmr320842	2	dmr320842	18225174	ENSG00000163029	2	ENSG00000163029	17663812	rs17380100	2	17500237	C	T	-9	0.182773	0.015975	2.6026e-30	-25.5746	3.96518	1.11996e-10	-0.00714665	0.00127198	1.92596e-08
B-Mem	dmr320581	2	dmr320581	16983216	ENSG00000178295	2	ENSG00000178295	17753858	rs11694101	2	17336192	A	G	-9	-0.0811433	0.00938963	5.53338e-18	115.926	16.8576	6.12202e-12	-0.000699958	0.00013008	7.40812e-08
B-Mem	dmr321541	2	dmr321541	20682080	ENSG00000055917	2	ENSG00000055917	20248691	rs58774661	2	20237605	G	A	-9	-0.31873	0.0202808	1.1788e-55	-0.826669	0.13222	4.04595e-10	0.385559	0.0663682	6.26983e-09
B-Mem	dmr322000	2	dmr322000	23246981	ENSG00000173960	2	ENSG00000173960	23927285	rs150235343	2	24141224	A	G	-9	0.134601	0.0184542	3.0133e-13	-1.19925	0.134573	5.03255e-19	-0.112238	0.0198852	1.65851e-08
B-Mem	dmr322083	2	dmr322083	23480181	ENSG00000173960	2	ENSG00000173960	23927285	rs7580354	2	24056274	C	G	-9	0.13854	0.0111751	2.70617e-35	2.58034	0.417745	6.53999e-10	0.0536907	0.00971143	3.22787e-08
B-Mem	dmr322093	2	dmr322093	23498605	ENSG00000173960	2	ENSG00000173960	23927285	rs111936821	2	24062027	A	G	-9	0.173257	0.0108661	3.09628e-57	0.424085	0.0493467	8.40031e-18	0.408544	0.0540037	3.87545e-14
B-Mem	dmr322083	2	dmr322083	23480181	ENSG00000163026	2	ENSG00000163026	24029340	rs7580354	2	24056274	C	G	-9	0.137748	0.0111754	6.56241e-35	2.58034	0.417745	6.53999e-10	0.0533838	0.00966704	3.34692e-08
B-Mem	dmr322083	2	dmr322083	23480181	ENSG00000119782	2	ENSG00000119782	24049701	rs7580354	2	24056274	C	G	-9	0.247245	0.0206038	3.55301e-33	2.58034	0.417745	6.53999e-10	0.0958188	0.017447	3.97461e-08
B-Mem	dmr322083	2	dmr322083	23480181	ENSG00000115129	2	ENSG00000115129	24077433	rs7580354	2	24056274	C	G	-9	-0.548809	0.0108046	0	2.58034	0.417745	6.53999e-10	-0.212689	0.0346869	8.69653e-10
B-Mem	dmr322083	2	dmr322083	23480181	ENSG00000219626	2	ENSG00000219626	24076526	rs7580354	2	24056274	C	G	-9	-0.412097	0.0214137	1.56667e-82	2.58034	0.417745	6.53999e-10	-0.159707	0.0271549	4.07015e-09
B-Mem	dmr322357	2	dmr322357	24249262	ENSG00000084676	2	ENSG00000084676	24491914	rs17046481	2	24694679	C	T	-9	0.123369	0.0169579	3.4642e-13	-876.121	91.1304	6.98308e-22	-0.000140813	2.42728e-05	6.58224e-09
B-Mem	dmr322382	2	dmr322382	24374444	ENSG00000138031	2	ENSG00000138031	24819169	rs17799110	2	24773846	A	T	-9	0.107769	0.0102191	5.31193e-26	0.757201	0.0464337	8.78029e-60	0.142325	0.0160721	8.33881e-19
B-Mem	dmr322389	2	dmr322389	24413576	ENSG00000138031	2	ENSG00000138031	24819169	rs59615345	2	24556028	A	G	-9	0.101171	0.0105923	1.2796e-21	39.6706	5.9282	2.20367e-11	0.00255028	0.000465328	4.23901e-08
B-Mem	dmr322514	2	dmr322514	24903457	ENSG00000138031	2	ENSG00000138031	24819169	rs11895626	2	24669163	C	T	-9	0.101069	0.010561	1.0691e-21	-815.622	124.898	6.56369e-11	-0.000123916	2.29724e-05	6.88593e-08
B-Mem	dmr322354	2	dmr322354	24230669	ENSG00000115137	2	ENSG00000115137	24943636	rs112216414	2	24783558	T	C	-9	0.270485	0.0263728	1.10989e-24	-4.41495	0.396357	8.11796e-29	-0.0612656	0.00812004	4.52309e-14
B-Mem	dmr322357	2	dmr322357	24249262	ENSG00000115137	2	ENSG00000115137	24943636	rs17046481	2	24694679	C	T	-9	0.168773	0.0167411	6.6768e-24	-876.121	91.1304	6.98308e-22	-0.000192637	2.76878e-05	3.46441e-12
B-Mem	dmr322849	2	dmr322849	26121208	ENSG00000115137	2	ENSG00000115137	24943636	rs13012813	2	25123729	A	G	-9	-0.234298	0.0121277	3.70355e-83	-0.774389	0.130165	2.69325e-09	0.302559	0.0532131	1.30209e-08
B-Mem	dmr322354	2	dmr322354	24230669	ENSG00000115138	2	ENSG00000115138	25160853	rs112216414	2	24783558	T	C	-9	0.399937	0.026411	8.4536e-52	-4.41495	0.396357	8.11796e-29	-0.090587	0.0100958	2.89177e-19
B-Mem	dmr322357	2	dmr322357	24249262	ENSG00000115138	2	ENSG00000115138	25160853	rs17046481	2	24694679	C	T	-9	0.19192	0.0167904	2.94752e-30	-876.121	91.1304	6.98308e-22	-0.000219057	2.97733e-05	1.87383e-13
B-Mem	dmr322382	2	dmr322382	24374444	ENSG00000115138	2	ENSG00000115138	25160853	rs17799110	2	24773846	A	T	-9	0.0963445	0.00940056	1.1982e-24	0.757201	0.0464337	8.78029e-60	0.127238	0.0146632	4.05111e-18
B-Mem	dmr322389	2	dmr322389	24413576	ENSG00000115138	2	ENSG00000115138	25160853	rs59615345	2	24556028	A	G	-9	0.116759	0.00973104	3.61361e-33	39.6706	5.9282	2.20367e-11	0.00294321	0.000503599	5.08541e-09
B-Mem	dmr322514	2	dmr322514	24903457	ENSG00000115138	2	ENSG00000115138	25160853	rs11895626	2	24669163	C	T	-9	0.115438	0.00970264	1.21799e-32	-815.622	124.898	6.56369e-11	-0.000141534	2.47235e-05	1.03634e-08
B-Mem	dmr323427	2	dmr323427	28341025	ENSG00000138074	2	ENSG00000138074	27199587	rs62130720	2	27358383	A	G	-9	-0.523363	0.033292	1.09631e-55	-1.01896	0.108999	8.90006e-21	0.513625	0.0639233	9.35656e-16
B-Mem	dmr323427	2	dmr323427	28341025	ENSG00000138085	2	ENSG00000138085	27212027	rs62130720	2	27358383	A	G	-9	0.256541	0.0383687	2.2904e-11	-1.01896	0.108999	8.90006e-21	-0.251768	0.0462947	5.37713e-08
B-Mem	dmr323657	2	dmr323657	28979818	ENSG00000163803	2	ENSG00000163803	28457145	rs11903706	2	28471003	A	G	-9	-0.0948681	0.0108218	1.84471e-18	-0.712877	0.107182	2.90898e-11	0.133078	0.0251154	1.16653e-07
B-Mem	dmr323664	2	dmr323664	28991568	ENSG00000163803	2	ENSG00000163803	28457145	rs11903706	2	28471003	A	G	-9	-0.0948681	0.0108218	1.84471e-18	-0.68503	0.100954	1.15618e-11	0.138488	0.0258088	8.05426e-08
B-Mem	dmr323612	2	dmr323612	28856784	ENSG00000213639	2	ENSG00000213639	28751640	rs76602054	2	28982505	G	A	-9	0.223244	0.0190911	1.37431e-31	-3.42195	0.467683	2.53918e-13	-0.0652389	0.0105179	5.55144e-10
B-Mem	dmr323726	2	dmr323726	29150775	ENSG00000213639	2	ENSG00000213639	28751640	rs72786137	2	28979166	A	G	-9	-0.265406	0.0160055	9.3735e-62	-1.97176	0.327435	1.72441e-09	0.134604	0.0237808	1.51222e-08
B-Mem	dmr323726	2	dmr323726	29150775	ENSG00000189350	2	ENSG00000189350	28956611	rs72786137	2	28979166	A	G	-9	-0.277329	0.0176221	8.35539e-56	-1.97176	0.327435	1.72441e-09	0.140651	0.0250082	1.86397e-08
B-Mem	dmr323726	2	dmr323726	29150775	ENSG00000115295	2	ENSG00000115295	29097705	rs72786137	2	28979166	A	G	-9	0.277511	0.0159991	2.13693e-67	-1.97176	0.327435	1.72441e-09	-0.140743	0.0247404	1.27961e-08
B-Mem	dmr324334	2	dmr324334	31058346	ENSG00000213626	2	ENSG00000213626	30231531	rs12465894	2	30560087	G	A	-9	-0.189996	0.0118364	5.55302e-58	0.837642	0.0906861	2.54173e-20	-0.226822	0.028332	1.18621e-15
B-Mem	dmr323901	2	dmr323901	29676264	ENSG00000172954	2	ENSG00000172954	30447226	rs62139573	2	30364991	T	C	-9	-0.274407	0.0222401	5.62623e-35	-1.93518	0.226419	1.26423e-17	0.141799	0.0201824	2.12709e-12
B-Mem	dmr324267	2	dmr324267	30924920	ENSG00000172954	2	ENSG00000172954	30447226	rs116629614	2	30632973	A	T	-9	1.0358	0.0357952	4.11387e-184	34.0109	5.20245	6.25648e-11	0.0304549	0.00477592	1.80868e-10
B-Mem	dmr324334	2	dmr324334	31058346	ENSG00000172954	2	ENSG00000172954	30447226	rs12465894	2	30560087	G	A	-9	0.964644	0.0105322	0	0.837642	0.0906861	2.54173e-20	1.15162	0.125311	3.92464e-20
B-Mem	dmr324551	2	dmr324551	32164245	ENSG00000018699	2	ENSG00000018699	32628032	rs79234407	2	32171251	C	T	-9	-0.381336	0.0352371	2.70798e-27	1.6244	0.195745	1.05375e-16	-0.234755	0.0356483	4.53979e-11
B-Mem	dmr324819	2	dmr324819	33461427	ENSG00000152689	2	ENSG00000152689	33436324	rs12612879	2	33461597	C	T	-9	-0.175695	0.00994618	7.85672e-70	0.251981	0.0391207	1.18592e-10	-0.697256	0.115223	1.43607e-09
B-Mem	dmr324981	2	dmr324981	33923138	ENSG00000152689	2	ENSG00000152689	33436324	rs9308935	2	33445660	C	T	-9	-0.130601	0.0115053	7.29859e-30	-0.695022	0.0886257	4.42667e-15	0.18791	0.0291235	1.10253e-10
B-Mem	dmr325691	2	dmr325691	36997724	ENSG00000171055	2	ENSG00000171055	36551427	rs72785186	2	36392468	G	A	-9	0.172614	0.0127417	8.23091e-42	26.7377	3.79716	1.90186e-12	0.00645585	0.00103328	4.15983e-10
B-Mem	dmr325758	2	dmr325758	37324973	ENSG00000171055	2	ENSG00000171055	36551427	rs76753488	2	36381916	C	A	-9	0.120289	0.0179687	2.1656e-11	-43.4127	3.0759	3.12139e-45	-0.00277084	0.000458103	1.46196e-09
B-Mem	dmr325604	2	dmr325604	36673300	ENSG00000205221	2	ENSG00000205221	36696690	rs17494117	2	36788228	T	C	-9	-0.246097	0.0129953	5.6099e-80	2.42102	0.337805	7.67115e-13	-0.10165	0.015165	2.04261e-11
B-Mem	dmr325668	2	dmr325668	36877267	ENSG00000115808	2	ENSG00000115808	36843640	rs79486826	2	36971384	G	A	-9	-0.292854	0.0250422	1.36149e-31	-3.36434	0.500904	1.86091e-11	0.0870464	0.0149455	5.7361e-09
B-Mem	dmr325827	2	dmr325827	37575277	ENSG00000115808	2	ENSG00000115808	36843640	rs11674211	2	36940354	G	A	-9	-0.152996	0.0187335	3.16148e-16	459.819	61.0647	5.07291e-14	-0.000332732	6.01028e-05	3.09381e-08
B-Mem	dmr325700	2	dmr325700	37033169	ENSG00000115825	2	ENSG00000115825	37250502	rs6730342	2	37359044	G	A	-9	-0.406144	0.018384	3.75639e-108	2.34019	0.394276	2.93113e-09	-0.173552	0.0302769	9.91726e-09
B-Mem	dmr325643	2	dmr325643	36808071	ENSG00000236213	2	ENSG00000236213	37600136	rs62135581	2	37623912	A	T	-9	0.558498	0.0419866	2.2596e-40	227.739	35.9065	2.25973e-10	0.00245236	0.000428356	1.03403e-08
B-Mem	dmr325730	2	dmr325730	37183721	ENSG00000236213	2	ENSG00000236213	37600136	rs62135581	2	37623912	A	T	-9	0.558498	0.0419866	2.2596e-40	248.72	41.3538	1.80508e-09	0.00224549	0.00040974	4.24664e-08
B-Mem	dmr326099	2	dmr326099	38458946	ENSG00000236213	2	ENSG00000236213	37600136	rs62135581	2	37623912	A	T	-9	0.558498	0.0419866	2.2596e-40	251.816	32.8305	1.71757e-14	0.00221788	0.000333785	3.0394e-11
B-Mem	dmr325742	2	dmr325742	37236949	ENSG00000138061	2	ENSG00000138061	38066973	rs73926331	2	38188011	G	A	-9	-1.0153	0.0353856	4.75981e-181	-16.5926	2.64143	3.34936e-10	0.0611897	0.00997169	8.44452e-10
B-Mem	dmr325982	2	dmr325982	38076295	ENSG00000138061	2	ENSG00000138061	38066973	rs6750167	2	37883516	T	G	-9	-0.0977017	0.0117238	7.84212e-17	0.835412	0.105298	2.12625e-15	-0.11695	0.0203528	9.12894e-09
B-Mem	dmr326263	2	dmr326263	39077653	ENSG00000138061	2	ENSG00000138061	38066973	rs62133876	2	38128689	A	G	-9	-0.347747	0.0180896	2.34891e-82	1.27719	0.200761	1.99465e-10	-0.272275	0.0450815	1.54477e-09
B-Mem	dmr326268	2	dmr326268	39089957	ENSG00000138061	2	ENSG00000138061	38066973	rs79480771	2	38159473	T	C	-9	-0.334111	0.0196243	5.32274e-65	1.9112	0.342615	2.42917e-08	-0.174818	0.0329783	1.15175e-07
B-Mem	dmr326263	2	dmr326263	39077653	ENSG00000232973	2	ENSG00000232973	38075648	rs62133876	2	38128689	A	G	-9	-0.228968	0.0214209	1.146e-26	1.27719	0.200761	1.99465e-10	-0.179275	0.0327935	4.58293e-08
B-Mem	dmr327058	2	dmr327058	42597836	ENSG00000143924	2	ENSG00000143924	42169350	rs17029060	2	41931790	A	G	-9	-0.217227	0.0139195	6.62623e-55	125.435	18.8541	2.87315e-11	-0.00173179	0.000282971	9.35658e-10
B-Mem	dmr327478	2	dmr327478	43990915	ENSG00000234936	2	ENSG00000234936	43229573	rs72879290	2	43406129	C	T	-9	0.484523	0.031198	2.15357e-54	-0.660138	0.101564	8.04843e-11	-0.733973	0.122415	2.02502e-09
B-Mem	dmr327478	2	dmr327478	43990915	ENSG00000152527	2	ENSG00000152527	43637273	rs72879290	2	43406129	C	T	-9	-0.124513	0.0132874	7.19848e-21	-0.660138	0.101564	8.04843e-11	0.188617	0.0353167	9.25699e-08
B-Mem	dmr327910	2	dmr327910	45651763	ENSG00000143919	2	ENSG00000143919	44361950	rs62132336	2	44653324	A	G	-9	-0.154448	0.0195782	3.05111e-15	0.520131	0.0395151	1.43579e-39	-0.296941	0.0438833	1.31837e-11
B-Mem	dmr327756	2	dmr327756	45096292	ENSG00000068784	2	ENSG00000068784	45388680	rs67610850	2	45342532	T	C	-9	0.123892	0.0149545	1.18509e-16	2.50373	0.364762	6.69571e-12	0.0494829	0.00936192	1.25329e-07
B-Mem	dmr327933	2	dmr327933	45715199	ENSG00000068784	2	ENSG00000068784	45388680	rs6707411	2	45521872	G	C	-9	0.176439	0.0137044	6.2562e-38	6.83749	0.868905	3.57234e-15	0.0258047	0.00384326	1.89031e-11
B-Mem	dmr328613	2	dmr328613	47685258	ENSG00000095002	2	ENSG00000095002	47402969	rs56239373	2	47573438	A	C	-9	-0.078861	0.0112588	2.4805e-12	2.46646	0.287887	1.05793e-17	-0.0319734	0.00589614	5.86853e-08
B-Mem	dmr328728	2	dmr328728	48270977	ENSG00000095002	2	ENSG00000095002	47402969	rs71423970	2	47506886	T	C	-9	0.751614	0.0109673	0	-2.7276	0.461275	3.35573e-09	-0.275559	0.046774	3.83199e-09
B-Mem	dmr328325	2	dmr328325	46867936	ENSG00000170802	2	ENSG00000170802	48314637	rs72817919	2	47715110	T	C	-9	0.168929	0.0164245	8.21704e-25	-0.853201	0.0805588	3.27939e-26	-0.197995	0.026834	1.60096e-13
B-Mem	dmr329104	2	dmr329104	50174798	ENSG00000179915	2	ENSG00000179915	49918505	rs66739847	2	50837978	A	C	-9	0.0820164	0.0138149	2.9064e-09	0.907513	0.067226	1.57564e-41	0.0903749	0.0166299	5.49564e-08
B-Mem	dmr330067	2	dmr330067	54962550	ENSG00000143942	2	ENSG00000143942	53767792	rs58851686	2	54057179	T	G	-9	0.0842206	0.0124649	1.4127e-11	-210.522	20.7928	4.28952e-24	-0.000400056	7.11831e-05	1.90847e-08
B-Mem	dmr329941	2	dmr329941	54574672	ENSG00000068878	2	ENSG00000068878	53864067	rs17268200	2	54054714	G	A	-9	0.131883	0.0121176	1.38e-27	-41.8313	5.90855	1.44377e-12	-0.00315273	0.000531242	2.94483e-09
B-Mem	dmr330067	2	dmr330067	54962550	ENSG00000068878	2	ENSG00000068878	53864067	rs58851686	2	54057179	T	G	-9	-0.21689	0.0124136	2.34141e-68	-210.522	20.7928	4.28952e-24	0.00103025	0.000117605	1.949e-18
B-Mem	dmr329941	2	dmr329941	54574672	ENSG00000233266	2	ENSG00000233266	54051334	rs17268200	2	54054714	G	A	-9	0.619159	0.0296146	4.60458e-97	-41.8313	5.90855	1.44377e-12	-0.0148013	0.00220726	2.00381e-11
B-Mem	dmr330067	2	dmr330067	54962550	ENSG00000233266	2	ENSG00000233266	54051334	rs58851686	2	54057179	T	G	-9	0.200327	0.0316353	2.4138e-10	-210.522	20.7928	4.28952e-24	-0.000951574	0.000177241	7.92574e-08
B-Mem	dmr329833	2	dmr329833	54202059	ENSG00000170634	2	ENSG00000170634	53970838	rs111902768	2	54378643	A	G	-9	-0.16977	0.0258929	5.5048e-11	3.79311	0.403139	5.01151e-21	-0.0447573	0.00832024	7.47631e-08
B-Mem	dmr329895	2	dmr329895	54410856	ENSG00000170634	2	ENSG00000170634	53970838	rs11683815	2	53657991	G	A	-9	-0.241726	0.0110403	2.91191e-106	-0.762488	0.136629	2.39524e-08	0.317023	0.0586231	6.37974e-08
B-Mem	dmr329941	2	dmr329941	54574672	ENSG00000170634	2	ENSG00000170634	53970838	rs17268200	2	54054714	G	A	-9	-0.320434	0.0121928	3.19604e-152	-41.8313	5.90855	1.44377e-12	0.00766014	0.00112055	8.13918e-12
B-Mem	dmr330067	2	dmr330067	54962550	ENSG00000170634	2	ENSG00000170634	53970838	rs58851686	2	54057179	T	G	-9	-0.166602	0.0126325	1.0233e-39	-210.522	20.7928	4.28952e-24	0.000791375	9.85392e-05	9.66284e-16
B-Mem	dmr330167	2	dmr330167	55308124	ENSG00000170634	2	ENSG00000170634	53970838	rs4671927	2	54418281	C	T	-9	0.13939	0.011482	6.49846e-34	-0.761118	0.129714	4.41929e-09	-0.183138	0.0346659	1.27125e-07
B-Mem	dmr329796	2	dmr329796	54054172	ENSG00000115306	2	ENSG00000115306	54456285	rs79439975	2	54634250	C	G	-9	-0.29579	0.0200253	2.26009e-49	-6.00773	0.872538	5.76466e-12	0.0492349	0.00788942	4.3581e-10
B-Mem	dmr329823	2	dmr329823	54180595	ENSG00000115306	2	ENSG00000115306	54456285	rs13005511	2	54846291	C	T	-9	0.399672	0.0173308	1.13044e-117	-4.96509	0.840327	3.45187e-09	-0.0804964	0.0140638	1.04259e-08
B-Mem	dmr329966	2	dmr329966	54645346	ENSG00000115306	2	ENSG00000115306	54456285	rs145150708	2	54700823	T	A	-9	-0.29563	0.0204997	3.80672e-47	-2.37469	0.370826	1.51579e-10	0.124492	0.0212709	4.83669e-09
B-Mem	dmr330107	2	dmr330107	55094464	ENSG00000115306	2	ENSG00000115306	54456285	rs145150708	2	54700823	T	A	-9	-0.29563	0.0204997	3.80672e-47	-2.42179	0.386563	3.73006e-10	0.122071	0.021244	9.1311e-09
B-Mem	dmr330131	2	dmr330131	55176164	ENSG00000115306	2	ENSG00000115306	54456285	rs41281497	2	54664754	A	C	-9	-0.30077	0.020322	1.46049e-49	-7.29835	1.08522	1.75285e-11	0.0412107	0.00673072	9.19594e-10
B-Mem	dmr329906	2	dmr329906	54456816	ENSG00000214595	2	ENSG00000214595	54723499	rs75176729	2	54565592	A	G	-9	0.300816	0.0198451	6.68759e-52	-923.628	135.62	9.73126e-12	-0.000325689	5.24272e-05	5.22409e-10
B-Mem	dmr330241	2	dmr330241	55606597	ENSG00000115310	2	ENSG00000115310	54972189	rs10197591	2	55084064	A	C	-9	0.172036	0.0151742	8.56519e-30	-0.895957	0.144351	5.40768e-10	-0.192014	0.0352687	5.20049e-08
B-Mem	dmr331234	2	dmr331234	61101460	ENSG00000162929	2	ENSG00000162929	61065871	rs115069423	2	61122316	C	G	-9	-0.339066	0.0256464	6.65511e-40	-4.84658	0.620135	5.4804e-15	0.0699599	0.0103987	1.72283e-11
B-Mem	dmr331269	2	dmr331269	61297932	ENSG00000162929	2	ENSG00000162929	61065871	rs13009632	2	61643025	C	T	-9	0.142905	0.0106987	1.0753e-40	-0.384841	0.0591109	7.49054e-11	-0.371334	0.0634507	4.84749e-09
B-Mem	dmr331276	2	dmr331276	61328148	ENSG00000162929	2	ENSG00000162929	61065871	rs34785100	2	60636419	C	G	-9	-0.0924409	0.0127819	4.75229e-13	1.92526	0.196893	1.39642e-22	-0.0480148	0.00825763	6.07815e-09
B-Mem	dmr331393	2	dmr331393	61800865	ENSG00000162929	2	ENSG00000162929	61065871	rs144140233	2	61341792	A	G	-9	-0.282305	0.01867	1.18099e-51	-3.13954	0.517824	1.33652e-09	0.0899192	0.0159788	1.82921e-08
B-Mem	dmr331468	2	dmr331468	62196711	ENSG00000162929	2	ENSG00000162929	61065871	rs72813570	2	61370908	C	T	-9	-0.263992	0.0203937	2.51419e-38	-639.223	67.4143	2.49445e-21	0.000412989	5.39897e-05	2.01932e-14
B-Mem	dmr331596	2	dmr331596	62605300	ENSG00000115507	2	ENSG00000115507	63050057	rs114861523	2	62950974	T	C	-9	0.486392	0.0112363	0	-789.502	91.259	5.09522e-18	-0.000616075	7.26207e-05	2.18606e-17
B-Mem	dmr332079	2	dmr332079	65111131	ENSG00000011523	2	ENSG00000011523	65056366	rs60136636	2	65111288	G	A	-9	-0.264995	0.00900994	3.92578e-190	0.197659	0.0342531	7.90164e-09	-1.34067	0.236759	1.49112e-08
B-Mem	dmr333212	2	dmr333212	70009965	ENSG00000124380	2	ENSG00000124380	69893560	rs56012956	2	69669565	T	C	-9	0.191424	0.0158587	1.51032e-33	-0.971392	0.154234	3.01171e-10	-0.197062	0.0352918	2.35351e-08
B-Mem	dmr333295	2	dmr333295	70224210	ENSG00000115998	2	ENSG00000115998	70149880	rs72902419	2	70186220	T	C	-9	-0.537507	0.0159066	2.63798e-250	2.65348	0.452189	4.4089e-09	-0.202567	0.0350368	7.40176e-09
B-Mem	dmr333295	2	dmr333295	70224210	ENSG00000116001	2	ENSG00000116001	70209444	rs72902419	2	70186220	T	C	-9	0.386292	0.0160998	3.24334e-127	2.65348	0.452189	4.4089e-09	0.145579	0.0255399	1.19753e-08
B-Mem	dmr333295	2	dmr333295	70224210	ENSG00000116005	2	ENSG00000116005	70257386	rs72902419	2	70186220	T	C	-9	0.216469	0.0161713	7.30084e-41	2.65348	0.452189	4.4089e-09	0.0815791	0.0151793	7.68587e-08
B-Mem	dmr333181	2	dmr333181	69914317	ENSG00000163235	2	ENSG00000163235	70447280	rs11466186	2	70554948	T	C	-9	0.25405	0.0134322	8.81315e-80	-3.42404	0.296517	7.59604e-31	-0.0741961	0.00752816	6.46963e-23
B-Mem	dmr333680	2	dmr333680	71490338	ENSG00000152672	2	ENSG00000152672	70808643	rs12479368	2	70804699	C	G	-9	0.177915	0.0209489	2.01719e-17	-0.888523	0.0914569	2.59717e-22	-0.200237	0.0313159	1.61502e-10
B-Mem	dmr333699	2	dmr333699	71563069	ENSG00000124357	2	ENSG00000124357	71064344	rs3755334	2	71408332	G	T	-9	-0.257507	0.0200929	1.33751e-37	0.888211	0.0848486	1.20931e-25	-0.289916	0.0357597	5.17377e-16
B-Mem	dmr333699	2	dmr333699	71563069	ENSG00000124370	2	ENSG00000124370	71109684	rs3755334	2	71408332	G	T	-9	-0.162133	0.0135527	5.53865e-33	0.888211	0.0848486	1.20931e-25	-0.182539	0.0231708	3.32692e-15
B-Mem	dmr333699	2	dmr333699	71563069	ENSG00000124374	2	ENSG00000124374	71182739	rs3755334	2	71408332	G	T	-9	-0.150587	0.0148866	4.71119e-24	0.888211	0.0848486	1.20931e-25	-0.16954	0.0233068	3.48307e-13
B-Mem	dmr333699	2	dmr333699	71563069	ENSG00000135636	2	ENSG00000135636	71453722	rs3755334	2	71408332	G	T	-9	-0.109695	0.0135691	6.25741e-16	0.888211	0.0848486	1.20931e-25	-0.123501	0.0193021	1.57073e-10
B-Mem	dmr333898	2	dmr333898	72295890	ENSG00000003137	2	ENSG00000003137	72129238	rs142221940	2	72659476	C	T	-9	1.08398	0.0560713	2.87882e-83	-8.9259	1.42385	3.63693e-10	-0.121442	0.0203654	2.47376e-09
B-Mem	dmr334105	2	dmr334105	73537729	ENSG00000135631	2	ENSG00000135631	73073382	rs35257181	2	73127793	T	C	-9	-0.180073	0.0131123	6.42334e-43	3.86463	0.641861	1.73365e-09	-0.0465952	0.0084499	3.50192e-08
B-Mem	dmr333926	2	dmr333926	72558898	ENSG00000116127	2	ENSG00000116127	73385758	rs62151562	2	73376412	G	T	-9	0.359502	0.0106504	9.09077e-250	0.660988	0.11069	2.35019e-09	0.543886	0.0924939	4.09681e-09
B-Mem	dmr334375	2	dmr334375	74742063	ENSG00000116127	2	ENSG00000116127	73385758	rs1318987	2	73859560	A	C	-9	0.219469	0.0115627	2.45821e-80	0.692535	0.0989004	2.51712e-12	0.316907	0.0482388	5.04694e-11
B-Mem	dmr333926	2	dmr333926	72558898	ENSG00000163016	2	ENSG00000163016	73644919	rs62151562	2	73376412	G	T	-9	0.383574	0.0191945	7.65022e-89	0.660988	0.11069	2.35019e-09	0.580304	0.101424	1.05555e-08
B-Mem	dmr334375	2	dmr334375	74742063	ENSG00000163016	2	ENSG00000163016	73644919	rs1318987	2	73859560	A	C	-9	0.195629	0.0209529	9.9477e-21	0.692535	0.0989004	2.51712e-12	0.282482	0.0504261	2.12007e-08
B-Mem	dmr333926	2	dmr333926	72558898	ENSG00000204872	2	ENSG00000204872	73700627	rs62151562	2	73376412	G	T	-9	0.32796	0.0208025	5.38297e-56	0.660988	0.11069	2.35019e-09	0.496166	0.088849	2.3455e-08
B-Mem	dmr334375	2	dmr334375	74742063	ENSG00000204872	2	ENSG00000204872	73700627	rs1318987	2	73859560	A	C	-9	0.247641	0.0225247	4.07508e-28	0.692535	0.0989004	2.51712e-12	0.357586	0.0605447	3.50216e-09
B-Mem	dmr334375	2	dmr334375	74742063	ENSG00000114956	2	ENSG00000114956	73926826	rs1318987	2	73859560	A	C	-9	0.111432	0.012628	1.10249e-18	0.692535	0.0989004	2.51712e-12	0.160905	0.0293346	4.13101e-08
B-Mem	dmr334384	2	dmr334384	74773750	ENSG00000257800	2	ENSG00000257800	74120680	rs4853012	2	74134163	A	G	-9	0.772239	0.0241579	3.20744e-224	-0.435427	0.069853	4.56195e-10	-1.77352	0.289874	9.46161e-10
B-Mem	dmr334384	2	dmr334384	74773750	ENSG00000217702	2	ENSG00000217702	74134472	rs4853012	2	74134163	A	G	-9	0.417844	0.0129446	1.36124e-228	-0.435427	0.069853	4.56195e-10	-0.959619	0.15679	9.33397e-10
B-Mem	dmr334412	2	dmr334412	74862502	ENSG00000115274	2	ENSG00000115274	74455023	rs3755439	2	74290553	G	A	-9	-0.236106	0.0227428	3.00689e-25	-2.01835	0.282561	9.12705e-13	0.11698	0.0198787	3.98839e-09
B-Mem	dmr334343	2	dmr334343	74536121	ENSG00000204822	2	ENSG00000204822	74471958	rs3755439	2	74290553	G	A	-9	-0.471564	0.0223492	7.9873e-99	-2.01942	0.361091	2.23758e-08	0.233515	0.0431964	6.44893e-08
B-Mem	dmr334412	2	dmr334412	74862502	ENSG00000204822	2	ENSG00000204822	74471958	rs3755439	2	74290553	G	A	-9	-0.471564	0.0223492	7.9873e-99	-2.01835	0.282561	9.12705e-13	0.233638	0.0345319	1.32508e-11
B-Mem	dmr334412	2	dmr334412	74862502	ENSG00000258821	2	ENSG00000258821	74498688	rs3755439	2	74290553	G	A	-9	0.605773	0.0635222	1.4788e-21	-2.01835	0.282561	9.12705e-13	-0.300133	0.0524973	1.08351e-08
B-Mem	dmr334328	2	dmr334328	74455517	ENSG00000115317	2	ENSG00000115317	74529377	rs2158830	2	74476557	T	C	-9	-0.197391	0.0299968	4.69178e-11	0.537256	0.0312965	4.71958e-66	-0.367406	0.0597949	8.02452e-10
B-Mem	dmr334328	2	dmr334328	74455517	ENSG00000115318	2	ENSG00000115318	74532414	rs2158830	2	74476557	T	C	-9	-0.636651	0.0333398	2.73632e-81	0.537256	0.0312965	4.71958e-66	-1.185	0.0928223	2.52665e-37
B-Mem	dmr334328	2	dmr334328	74455517	ENSG00000115325	2	ENSG00000115325	74549026	rs2158830	2	74476557	T	C	-9	-0.192293	0.0307041	3.7813e-10	0.537256	0.0312965	4.71958e-66	-0.357918	0.0608342	4.01705e-09
B-Mem	dmr334328	2	dmr334328	74455517	ENSG00000159374	2	ENSG00000159374	74557883	rs2158830	2	74476557	T	C	-9	-0.24155	0.0344068	2.2123e-12	0.537256	0.0312965	4.71958e-66	-0.449599	0.0691902	8.13846e-11
B-Mem	dmr334453	2	dmr334453	74948262	ENSG00000236209	2	ENSG00000236209	74919555	rs881	2	75049302	G	C	-9	-0.439917	0.0284041	4.194e-54	-0.466373	0.08092	8.2444e-09	0.943272	0.174631	6.60806e-08
B-Mem	dmr336029	2	dmr336029	84530514	ENSG00000186854	2	ENSG00000186854	84821650	rs1192274	2	84831624	C	T	-9	-0.365498	0.013139	2.64257e-170	-1.01616	0.164743	6.90963e-10	0.359686	0.0597298	1.72398e-09
B-Mem	dmr336186	2	dmr336186	85242983	ENSG00000152291	2	ENSG00000152291	85318024	rs76606353	2	85546985	A	G	-9	0.209217	0.0211493	4.4913e-23	147.515	17.4674	3.03677e-17	0.00141828	0.000220814	1.33664e-10
B-Mem	dmr336252	2	dmr336252	85426087	ENSG00000152291	2	ENSG00000152291	85318024	rs76606353	2	85546985	A	G	-9	0.209217	0.0211493	4.4913e-23	137.994	16.5684	8.16901e-17	0.00151613	0.000237963	1.87435e-10
B-Mem	dmr336467	2	dmr336467	86022333	ENSG00000042445	2	ENSG00000042445	85342088	rs146505632	2	85413550	T	A	-9	0.283242	0.0219513	4.31786e-38	9.76301	1.57243	5.3364e-10	0.0290118	0.00518544	2.20814e-08
B-Mem	dmr336309	2	dmr336309	85597689	ENSG00000042493	2	ENSG00000042493	85394748	rs73943229	2	85501457	G	A	-9	-0.172489	0.0225877	2.2338e-14	12.8443	1.68503	2.48606e-14	-0.0134292	0.00248926	6.85745e-08
B-Mem	dmr336467	2	dmr336467	86022333	ENSG00000042493	2	ENSG00000042493	85394748	rs146505632	2	85413550	T	A	-9	-0.611925	0.0214761	1.41829e-178	9.76301	1.57243	5.3364e-10	-0.0626779	0.0103318	1.30712e-09
B-Mem	dmr336125	2	dmr336125	85071960	ENSG00000229648	2	ENSG00000229648	85490930	rs17026372	2	85516917	C	T	-9	0.684816	0.0657276	2.03082e-25	5.7324	0.920525	4.745e-10	0.119464	0.0223493	9.02569e-08
B-Mem	dmr336125	2	dmr336125	85071960	ENSG00000168906	2	ENSG00000168906	85539165	rs17026372	2	85516917	C	T	-9	0.731658	0.0461375	1.23381e-56	5.7324	0.920525	4.745e-10	0.127636	0.0220197	6.77469e-09
B-Mem	dmr336309	2	dmr336309	85597689	ENSG00000168906	2	ENSG00000168906	85539165	rs73943229	2	85501457	G	A	-9	0.283625	0.0280456	4.83802e-24	12.8443	1.68503	2.48606e-14	0.0220818	0.00362762	1.14953e-09
B-Mem	dmr336125	2	dmr336125	85071960	ENSG00000115486	2	ENSG00000115486	85544723	rs17026372	2	85516917	C	T	-9	0.633287	0.024881	6.60639e-143	5.7324	0.920525	4.745e-10	0.110475	0.0182637	1.45837e-09
B-Mem	dmr336309	2	dmr336309	85597689	ENSG00000115486	2	ENSG00000115486	85544723	rs73943229	2	85501457	G	A	-9	0.268008	0.0151117	2.24301e-70	12.8443	1.68503	2.48606e-14	0.0208659	0.0029795	2.50256e-12
B-Mem	dmr336186	2	dmr336186	85242983	ENSG00000118640	2	ENSG00000118640	85561562	rs76606353	2	85546985	A	G	-9	0.289248	0.0209215	1.79108e-43	147.515	17.4674	3.03677e-17	0.00196081	0.000272072	5.72201e-13
B-Mem	dmr336252	2	dmr336252	85426087	ENSG00000118640	2	ENSG00000118640	85561562	rs76606353	2	85546985	A	G	-9	0.289248	0.0209215	1.79108e-43	137.994	16.5684	8.16901e-17	0.00209609	0.000293809	9.73419e-13
B-Mem	dmr336309	2	dmr336309	85597689	ENSG00000118640	2	ENSG00000118640	85561562	rs73943229	2	85501457	G	A	-9	-0.272438	0.0151602	3.31113e-72	12.8443	1.68503	2.48606e-14	-0.0212108	0.0030226	2.26015e-12
B-Mem	dmr336125	2	dmr336125	85071960	ENSG00000168899	2	ENSG00000168899	85584408	rs17026372	2	85516917	C	T	-9	0.515392	0.0249691	1.17121e-94	5.7324	0.920525	4.745e-10	0.0899086	0.0150805	2.49323e-09
B-Mem	dmr336309	2	dmr336309	85597689	ENSG00000168899	2	ENSG00000168899	85584408	rs73943229	2	85501457	G	A	-9	-0.519745	0.0149031	1.77354e-266	12.8443	1.68503	2.48606e-14	-0.0404651	0.00543388	9.56278e-14
B-Mem	dmr336186	2	dmr336186	85242983	ENSG00000168890	2	ENSG00000168890	85598548	rs76606353	2	85546985	A	G	-9	0.147192	0.0209723	2.24421e-12	147.515	17.4674	3.03677e-17	0.000997812	0.000184858	6.74927e-08
B-Mem	dmr336252	2	dmr336252	85426087	ENSG00000168890	2	ENSG00000168890	85598548	rs76606353	2	85546985	A	G	-9	0.147192	0.0209723	2.24421e-12	137.994	16.5684	8.16901e-17	0.00106666	0.000198745	8.00748e-08
B-Mem	dmr336186	2	dmr336186	85242983	ENSG00000168883	2	ENSG00000168883	85602856	rs76606353	2	85546985	A	G	-9	-0.678318	0.0205347	2.74762e-239	147.515	17.4674	3.03677e-17	-0.0045983	0.000562003	2.79218e-16
B-Mem	dmr336252	2	dmr336252	85426087	ENSG00000168883	2	ENSG00000168883	85602856	rs76606353	2	85546985	A	G	-9	-0.678318	0.0205347	2.74762e-239	137.994	16.5684	8.16901e-17	-0.00491556	0.000608662	6.69186e-16
B-Mem	dmr336125	2	dmr336125	85071960	ENSG00000203363	2	ENSG00000203363	85686053	rs17026372	2	85516917	C	T	-9	0.612144	0.0604777	4.4221e-24	5.7324	0.920525	4.745e-10	0.106787	0.0201336	1.1336e-07
B-Mem	dmr336125	2	dmr336125	85071960	ENSG00000115523	2	ENSG00000115523	85685175	rs17026372	2	85516917	C	T	-9	0.551713	0.0249438	2.11187e-108	5.7324	0.920525	4.745e-10	0.0962446	0.0160561	2.04408e-09
B-Mem	dmr336125	2	dmr336125	85071960	ENSG00000168874	2	ENSG00000168874	85751344	rs17026372	2	85516917	C	T	-9	0.532709	0.0249573	4.35833e-101	5.7324	0.920525	4.745e-10	0.0929295	0.015545	2.25769e-09
B-Mem	dmr336504	2	dmr336504	86126606	ENSG00000132305	2	ENSG00000132305	86143932	rs74443614	2	86618386	C	G	-9	-0.158179	0.0108523	4.01581e-48	2.19395	0.358699	9.57029e-10	-0.0720979	0.0127834	1.70086e-08
B-Mem	dmr336532	2	dmr336532	86218921	ENSG00000132305	2	ENSG00000132305	86143932	rs191221129	2	86318484	T	C	-9	0.333642	0.0364995	6.1877e-20	-9.7926	1.39047	1.88613e-12	-0.0340708	0.00610709	2.42049e-08
B-Mem	dmr336450	2	dmr336450	85975834	ENSG00000132313	2	ENSG00000132313	86199355	rs6716825	2	86310947	C	T	-9	-0.269746	0.0188924	3.00091e-46	3.05938	0.537625	1.26634e-08	-0.0881701	0.0166794	1.24903e-07
B-Mem	dmr336504	2	dmr336504	86126606	ENSG00000115561	2	ENSG00000115561	86503431	rs74443614	2	86618386	C	G	-9	0.160024	0.0121157	7.88936e-40	2.19395	0.358699	9.57029e-10	0.0729388	0.0131417	2.85361e-08
B-Mem	dmr336504	2	dmr336504	86126606	ENSG00000153563	2	ENSG00000153563	86784606	rs74443614	2	86618386	C	G	-9	-0.123658	0.0108665	5.272e-30	2.19395	0.358699	9.57029e-10	-0.0563633	0.0104618	7.14311e-08
B-Mem	dmr336504	2	dmr336504	86126606	ENSG00000183281	2	ENSG00000183281	87002559	rs74443614	2	86618386	C	G	-9	-0.312868	0.0256778	3.76411e-34	2.19395	0.358699	9.57029e-10	-0.142605	0.0260879	4.59431e-08
B-Mem	dmr336943	2	dmr336943	88534527	ENSG00000172086	2	ENSG00000172086	88027205	rs11691470	2	88038499	A	T	-9	0.140179	0.0180081	7.01561e-15	6.69104	0.69699	8.00145e-22	0.0209502	0.00346498	1.48237e-09
B-Mem	dmr336998	2	dmr336998	88880279	ENSG00000144115	2	ENSG00000144115	88170316	rs12478496	2	88144681	A	G	-9	-0.400588	0.0226201	3.54834e-70	-1.81184	0.220938	2.39038e-16	0.221095	0.0297109	9.95172e-14
B-Mem	dmr337517	2	dmr337517	96226381	ENSG00000237510	2	ENSG00000237510	95789654	rs150363943	2	96008576	A	G	-9	0.582344	0.0404771	6.24455e-47	3.28155	0.53723	1.00712e-09	0.17746	0.0315624	1.88205e-08
B-Mem	dmr337554	2	dmr337554	96453892	ENSG00000232931	2	ENSG00000232931	95807118	rs72825850	2	96160113	G	A	-9	0.310734	0.0233319	1.81918e-40	-0.734786	0.125296	4.50734e-09	-0.422891	0.0787929	8.00061e-08
B-Mem	dmr337554	2	dmr337554	96453892	ENSG00000135956	2	ENSG00000135956	96248516	rs72825850	2	96160113	G	A	-9	0.233798	0.00960857	8.94788e-131	-0.734786	0.125296	4.50734e-09	-0.318185	0.0558105	1.18993e-08
B-Mem	dmr337554	2	dmr337554	96453892	ENSG00000198885	2	ENSG00000198885	96325331	rs72825850	2	96160113	G	A	-9	0.136746	0.00966894	2.06891e-45	-0.734786	0.125296	4.50734e-09	-0.186103	0.0343543	6.05537e-08
B-Mem	dmr337595	2	dmr337595	96633342	ENSG00000114988	2	ENSG00000114988	96705929	rs868168	2	96687988	A	G	-9	0.144374	0.00840124	3.4514e-66	-0.627818	0.110757	1.44103e-08	-0.229961	0.0427187	7.31933e-08
B-Mem	dmr337595	2	dmr337595	96633342	ENSG00000158158	2	ENSG00000158158	96760902	rs868168	2	96687988	A	G	-9	0.141899	0.00830013	1.58949e-65	-0.627818	0.110757	1.44103e-08	-0.226019	0.0420079	7.43198e-08
B-Mem	dmr337772	2	dmr337772	97722063	ENSG00000228486	2	ENSG00000228486	97664217	rs115422148	2	96960748	T	C	-9	0.260299	0.0295533	1.27631e-18	1.77943	0.261148	9.50059e-12	0.146282	0.0271427	7.06969e-08
B-Mem	dmr337852	2	dmr337852	98139322	ENSG00000228486	2	ENSG00000228486	97664217	rs180961869	2	97534051	G	A	-9	0.463576	0.0423768	7.46928e-28	2.97291	0.46478	1.59106e-10	0.155934	0.0282399	3.3565e-08
B-Mem	dmr337759	2	dmr337759	97663969	ENSG00000115085	2	ENSG00000115085	97713560	rs77169098	2	96972758	A	G	-9	-0.251404	0.0280141	2.8542e-19	-1.64579	0.250274	4.83442e-11	0.152756	0.0287984	1.13092e-07
B-Mem	dmr338007	2	dmr338007	98754803	ENSG00000135951	2	ENSG00000135951	98997261	rs35525595	2	99142886	T	G	-9	0.216137	0.0275974	4.80931e-15	1.91395	0.261097	2.29455e-13	0.112927	0.0211006	8.70535e-08
B-Mem	dmr338254	2	dmr338254	99745455	ENSG00000135951	2	ENSG00000135951	98997261	rs9308822	2	99469342	C	T	-9	-0.354719	0.0108798	3.67038e-233	0.668495	0.11154	2.0561e-09	-0.530623	0.0900192	3.75712e-09
B-Mem	dmr338007	2	dmr338007	98754803	ENSG00000144182	2	ENSG00000144182	99154955	rs35525595	2	99142886	T	G	-9	0.234539	0.0276971	2.49639e-17	1.91395	0.261097	2.29455e-13	0.122542	0.0221104	2.98576e-08
B-Mem	dmr338254	2	dmr338254	99745455	ENSG00000144182	2	ENSG00000144182	99154955	rs9308822	2	99469342	C	T	-9	-0.331376	0.0109402	1.5667e-201	0.668495	0.11154	2.0561e-09	-0.495705	0.0843133	4.11941e-09
B-Mem	dmr338254	2	dmr338254	99745455	ENSG00000158411	2	ENSG00000158411	99161427	rs9308822	2	99469342	C	T	-9	0.185239	0.0163838	1.2227e-29	0.668495	0.11154	2.0561e-09	0.277099	0.0523289	1.18802e-07
B-Mem	dmr338254	2	dmr338254	99745455	ENSG00000241962	2	ENSG00000241962	99141485	rs9308822	2	99469342	C	T	-9	0.267595	0.0116095	1.4846e-117	0.668495	0.11154	2.0561e-09	0.400295	0.0690111	6.61425e-09
B-Mem	dmr338254	2	dmr338254	99745455	ENSG00000144214	2	ENSG00000144214	99284238	rs9308822	2	99469342	C	T	-9	-0.298921	0.0162652	1.97102e-75	0.668495	0.11154	2.0561e-09	-0.447156	0.0784762	1.21238e-08
B-Mem	dmr338200	2	dmr338200	99559292	ENSG00000144218	2	ENSG00000144218	99545861	rs7565919	2	100489396	T	C	-9	0.154714	0.0219273	1.7161e-12	0.346931	0.0304015	3.65771e-30	0.445951	0.074309	1.95729e-09
B-Mem	dmr338336	2	dmr338336	100068137	ENSG00000144218	2	ENSG00000144218	99545861	rs74876007	2	100201452	A	G	-9	-0.250856	0.0130599	3.16044e-82	2.84149	0.423087	1.86667e-11	-0.0882833	0.0139254	2.30162e-10
B-Mem	dmr338604	2	dmr338604	100832118	ENSG00000144218	2	ENSG00000144218	99545861	rs12611915	2	100245733	C	G	-9	-0.13155	0.0108995	1.5325e-33	-0.809458	0.113598	1.03614e-12	0.162516	0.0264855	8.46057e-10
B-Mem	dmr338768	2	dmr338768	101252888	ENSG00000170485	2	ENSG00000170485	100820152	rs58135078	2	100757741	A	G	-9	0.116299	0.0176467	4.3864e-11	-5.80218	0.592853	1.28186e-22	-0.020044	0.00366668	4.58957e-08
B-Mem	dmr338855	2	dmr338855	101529220	ENSG00000212283	2	ENSG00000212283	101272936	rs75411673	2	101323602	T	G	-9	0.33147	0.0307041	3.61096e-27	-2.42311	0.388716	4.55771e-10	-0.136795	0.0253404	6.72729e-08
B-Mem	dmr339174	2	dmr339174	102579914	ENSG00000115604	2	ENSG00000115604	102311529	rs78468422	2	102558670	C	T	-9	0.259126	0.0138584	5.12058e-78	7.34098	1.04136	1.79693e-12	0.0352986	0.00535136	4.2186e-11
B-Mem	dmr338896	2	dmr338896	101643607	ENSG00000236525	2	ENSG00000236525	102433957	rs11679146	2	102392952	G	A	-9	0.333014	0.0275948	1.55881e-33	0.831935	0.140408	3.12064e-09	0.400288	0.0752613	1.04542e-07
B-Mem	dmr338896	2	dmr338896	101643607	ENSG00000115607	2	ENSG00000115607	102418689	rs11679146	2	102392952	G	A	-9	0.454878	0.0113855	0	0.831935	0.140408	3.12064e-09	0.546772	0.0932895	4.60034e-09
B-Mem	dmr339174	2	dmr339174	102579914	ENSG00000115607	2	ENSG00000115607	102418689	rs78468422	2	102558670	C	T	-9	0.230632	0.0138764	4.9601e-62	7.34098	1.04136	1.79693e-12	0.031417	0.004841	8.59598e-11
B-Mem	dmr338896	2	dmr338896	101643607	ENSG00000234389	2	ENSG00000234389	102438713	rs11679146	2	102392952	G	A	-9	0.663284	0.0264885	2.22124e-138	0.831935	0.140408	3.12064e-09	0.797278	0.138275	8.12212e-09
B-Mem	dmr339174	2	dmr339174	102579914	ENSG00000234389	2	ENSG00000234389	102438713	rs78468422	2	102558670	C	T	-9	0.504411	0.0345733	3.27112e-48	7.34098	1.04136	1.79693e-12	0.0687116	0.0108253	2.19126e-10
B-Mem	dmr340685	2	dmr340685	109249818	ENSG00000198142	2	ENSG00000198142	109614334	rs35379940	2	109700252	C	G	-9	-0.163718	0.0207648	3.16051e-15	-0.845174	0.115499	2.52432e-13	0.193709	0.0361161	8.16143e-08
B-Mem	dmr341035	2	dmr341035	111119803	ENSG00000175701	2	ENSG00000175701	110211529	rs75153234	2	110648647	A	G	-9	0.542079	0.0365904	1.1754e-49	-5.77671	0.769291	5.95203e-14	-0.0938388	0.0140102	2.11473e-11
B-Mem	dmr341466	2	dmr341466	112889543	ENSG00000153214	2	ENSG00000153214	112055223	rs62161117	2	111914265	A	G	-9	-0.161934	0.0163659	4.3936e-23	-2.20346	0.256187	7.90362e-18	0.0734908	0.0113214	8.50821e-11
B-Mem	dmr341198	2	dmr341198	111883907	ENSG00000144152	2	ENSG00000144152	112138385	rs11691239	2	112193023	T	G	-9	-0.0796044	0.0112021	1.1928e-12	0.94732	0.096644	1.10201e-22	-0.0840312	0.0146056	8.74882e-09
B-Mem	dmr341198	2	dmr341198	111883907	ENSG00000144161	2	ENSG00000144161	112211525	rs11691239	2	112193023	T	G	-9	0.181858	0.0112024	2.90876e-59	0.94732	0.096644	1.10201e-22	0.191971	0.0228778	4.81448e-17
B-Mem	dmr341198	2	dmr341198	111883907	ENSG00000169629	2	ENSG00000169629	112370092	rs11691239	2	112193023	T	G	-9	-0.28787	0.013142	2.34823e-106	0.94732	0.096644	1.10201e-22	-0.303878	0.0339635	3.64691e-19
B-Mem	dmr341198	2	dmr341198	111883907	ENSG00000237753	2	ENSG00000237753	112641832	rs11691239	2	112193023	T	G	-9	0.177089	0.013455	1.4596e-39	0.94732	0.096644	1.10201e-22	0.186937	0.0237789	3.79623e-15
B-Mem	dmr341482	2	dmr341482	112942042	ENSG00000237753	2	ENSG00000237753	112641832	rs75728457	2	112698421	G	A	-9	0.370001	0.0248263	3.12291e-50	4.99935	0.765925	6.70061e-11	0.0740098	0.0123784	2.24599e-09
B-Mem	dmr341198	2	dmr341198	111883907	ENSG00000144136	2	ENSG00000144136	112645857	rs11691239	2	112193023	T	G	-9	0.106099	0.0111952	2.61201e-21	0.94732	0.096644	1.10201e-22	0.111999	0.0164381	9.53323e-12
B-Mem	dmr341482	2	dmr341482	112942042	ENSG00000144136	2	ENSG00000144136	112645857	rs75728457	2	112698421	G	A	-9	-0.257258	0.0206291	1.08011e-35	4.99935	0.765925	6.70061e-11	-0.0514582	0.00889825	7.33963e-09
B-Mem	dmr341418	2	dmr341418	112672410	ENSG00000125637	2	ENSG00000125637	113157325	rs17042998	2	113141948	G	A	-9	0.254701	0.0254406	1.35539e-23	0.507906	0.0776114	5.9806e-11	0.501473	0.0915468	4.30714e-08
B-Mem	dmr341429	2	dmr341429	112709328	ENSG00000125637	2	ENSG00000125637	113157325	rs45491191	2	113178529	G	A	-9	0.463689	0.0126613	1.24956e-293	12.3383	2.10798	4.82368e-09	0.0375813	0.00650218	7.47935e-09
B-Mem	dmr341582	2	dmr341582	113236594	ENSG00000125637	2	ENSG00000125637	113157325	rs45491191	2	113178529	G	A	-9	0.463689	0.0126613	1.24956e-293	11.7753	2.14619	4.0972e-08	0.0393781	0.00725722	5.7613e-08
B-Mem	dmr341429	2	dmr341429	112709328	ENSG00000189223	2	ENSG00000189223	113211522	rs45491191	2	113178529	G	A	-9	-0.355088	0.0171867	7.83832e-95	12.3383	2.10798	4.82368e-09	-0.0287793	0.00511041	1.78633e-08
B-Mem	dmr341582	2	dmr341582	113236594	ENSG00000189223	2	ENSG00000189223	113211522	rs45491191	2	113178529	G	A	-9	-0.355088	0.0171867	7.83832e-95	11.7753	2.14619	4.0972e-08	-0.0301553	0.00568667	1.14031e-07
B-Mem	dmr341429	2	dmr341429	112709328	ENSG00000125618	2	ENSG00000125618	113215997	rs45491191	2	113178529	G	A	-9	-0.226816	0.0128218	5.02532e-70	12.3383	2.10798	4.82368e-09	-0.018383	0.00330817	2.74669e-08
B-Mem	dmr341679	2	dmr341679	113707980	ENSG00000146556	2	ENSG00000146556	113584087	rs76293589	2	113648530	A	G	-9	0.266331	0.0225605	3.66919e-32	-0.966044	0.16218	2.57526e-09	-0.275692	0.0518415	1.04923e-07
B-Mem	dmr341679	2	dmr341679	113707980	ENSG00000236397	2	ENSG00000236397	113599029	rs76293589	2	113648530	A	G	-9	-0.611822	0.0214855	2.32282e-178	-0.966044	0.16218	2.57526e-09	0.633327	0.108625	5.52894e-09
B-Mem	dmr341679	2	dmr341679	113707980	ENSG00000240356	2	ENSG00000240356	113610502	rs76293589	2	113648530	A	G	-9	-0.609184	0.0214972	1.18325e-176	-0.966044	0.16218	2.57526e-09	0.630597	0.108179	5.56866e-09
B-Mem	dmr341679	2	dmr341679	113707980	ENSG00000234199	2	ENSG00000234199	113979569	rs76293589	2	113648530	A	G	-9	-0.407092	0.0121857	1.07397e-244	-0.966044	0.16218	2.57526e-09	0.421401	0.0718608	4.51514e-09
B-Mem	dmr342531	2	dmr342531	118366154	ENSG00000019169	2	ENSG00000019169	118942166	rs72834445	2	118743759	T	G	-9	-0.22103	0.0222378	2.8051e-23	-3.49959	0.513142	9.1089e-12	0.063159	0.0112314	1.87188e-08
B-Mem	dmr342786	2	dmr342786	119371430	ENSG00000115107	2	ENSG00000115107	119223808	rs7607939	2	119191460	T	C	-9	0.231196	0.00935518	7.71457e-135	-0.394297	0.0706945	2.44035e-08	-0.586351	0.107772	5.30907e-08
B-Mem	dmr344607	2	dmr344607	126939252	ENSG00000169967	2	ENSG00000169967	127298730	rs72848623	2	127381430	G	C	-9	0.225759	0.0184945	2.8591e-34	-10.1115	1.6071	3.13855e-10	-0.0223269	0.00399223	2.23707e-08
B-Mem	dmr345042	2	dmr345042	128170826	ENSG00000169967	2	ENSG00000169967	127298730	rs56000604	2	127312645	G	A	-9	0.242783	0.0197291	8.42966e-35	221.28	32.0664	5.17558e-12	0.00109717	0.000182288	1.75591e-09
B-Mem	dmr345019	2	dmr345019	128093461	ENSG00000144231	2	ENSG00000144231	127846266	rs56204957	2	127846650	G	A	-9	0.918849	0.0444757	8.00224e-95	411.538	70.1435	4.43528e-09	0.00223272	0.000395598	1.66234e-08
B-Mem	dmr345279	2	dmr345279	128737878	ENSG00000136731	2	ENSG00000136731	128091200	rs6738050	2	128173262	C	T	-9	0.0937828	0.0110416	2.00331e-17	-0.340594	0.04665	2.85524e-13	-0.275351	0.0497323	3.08294e-08
B-Mem	dmr346931	2	dmr346931	135057465	ENSG00000152128	2	ENSG00000152128	134455759	rs7424601	2	134657400	C	A	-9	0.161413	0.0140641	1.72148e-30	178.682	25.7045	3.61739e-12	0.000903355	0.000151931	2.75096e-09
B-Mem	dmr347236	2	dmr347236	136294395	ENSG00000076003	2	ENSG00000076003	135839626	rs115457816	2	136029898	T	C	-9	0.42438	0.0203282	8.77602e-97	1.91725	0.348697	3.83415e-08	0.221348	0.0416302	1.05489e-07
B-Mem	dmr346980	2	dmr346980	135344494	ENSG00000115866	2	ENSG00000115866	135906677	rs73960221	2	136031077	G	A	-9	0.479098	0.0409849	1.4406e-31	6.07865	0.831167	2.60481e-13	0.0788165	0.0127124	5.64697e-10
B-Mem	dmr347061	2	dmr347061	135735981	ENSG00000115866	2	ENSG00000115866	135906677	rs79436570	2	136034298	C	A	-9	0.464869	0.0399516	2.71039e-31	-90.7795	14.065	1.08732e-10	-0.00512086	0.00090729	1.66021e-08
B-Mem	dmr347092	2	dmr347092	135815997	ENSG00000115866	2	ENSG00000115866	135906677	rs73960244	2	136060579	G	C	-9	0.227792	0.0287878	2.51659e-15	2.69832	0.35709	4.14303e-14	0.0844199	0.0154478	4.63313e-08
B-Mem	dmr347236	2	dmr347236	136294395	ENSG00000115866	2	ENSG00000115866	135906677	rs115457816	2	136029898	T	C	-9	0.388527	0.0202702	6.92857e-82	1.91725	0.348697	3.83415e-08	0.202648	0.0383428	1.25587e-07
B-Mem	dmr348533	2	dmr348533	143439316	ENSG00000115919	2	ENSG00000115919	142877498	rs34812630	2	142823121	C	A	-9	0.263181	0.0104453	4.43146e-140	0.456718	0.0799512	1.11357e-08	0.576243	0.103435	2.53183e-08
B-Mem	dmr348540	2	dmr348540	143475313	ENSG00000115919	2	ENSG00000115919	142877498	rs55921180	2	142861657	T	C	-9	0.209721	0.0131888	6.19638e-57	2.01873	0.286707	1.90745e-12	0.103888	0.0161362	1.20932e-10
B-Mem	dmr349764	2	dmr349764	150762831	ENSG00000184898	2	ENSG00000184898	151247940	rs11680748	2	151386997	T	G	-9	0.206925	0.00877612	6.45154e-123	-0.35571	0.061506	7.32337e-09	-0.581724	0.103568	1.94483e-08
B-Mem	dmr349869	2	dmr349869	151207593	ENSG00000183091	2	ENSG00000183091	151485336	rs13025954	2	151728506	T	C	-9	-0.320789	0.0153519	5.84693e-97	-4.8887	0.536436	7.99205e-20	0.0656185	0.00785531	6.63233e-17
B-Mem	dmr350966	2	dmr350966	157814807	ENSG00000123612	2	ENSG00000123612	157526767	rs11899550	2	157595313	T	C	-9	0.163507	0.0167692	1.8374e-22	3.88992	0.553195	2.03991e-12	0.0420335	0.00737001	1.175e-08
B-Mem	dmr351416	2	dmr351416	159605579	ENSG00000123636	2	ENSG00000123636	159318979	rs35168120	2	159638161	G	C	-9	-0.253095	0.0155878	2.77005e-59	-0.894558	0.139237	1.32114e-10	0.282928	0.0473595	2.31448e-09
B-Mem	dmr351496	2	dmr351496	159848759	ENSG00000123636	2	ENSG00000123636	159318979	rs36029987	2	159642763	T	C	-9	-0.254484	0.0156669	2.4876e-59	2.19433	0.367202	2.28942e-09	-0.115974	0.0206788	2.04292e-08
B-Mem	dmr351416	2	dmr351416	159605579	ENSG00000241399	2	ENSG00000241399	159768853	rs35168120	2	159638161	G	C	-9	-0.368914	0.0169482	4.74756e-105	-0.894558	0.139237	1.32114e-10	0.412398	0.0669269	7.18689e-10
B-Mem	dmr351496	2	dmr351496	159848759	ENSG00000241399	2	ENSG00000241399	159768853	rs36029987	2	159642763	T	C	-9	-0.372256	0.017033	6.9672e-106	2.19433	0.367202	2.28942e-09	-0.169644	0.0294306	8.2036e-09
B-Mem	dmr351822	2	dmr351822	161310502	ENSG00000136560	2	ENSG00000136560	161136908	rs112069500	2	160931391	C	T	-9	-0.12873	0.0112611	2.91368e-30	0.812218	0.133555	1.19047e-09	-0.158492	0.0295197	7.91677e-08
B-Mem	dmr351877	2	dmr351877	161934627	ENSG00000227403	2	ENSG00000227403	161244739	rs72879226	2	161830658	A	T	-9	0.32838	0.0341039	6.04308e-22	1.35805	0.11399	1.00336e-32	0.241802	0.0322887	6.9531e-14
B-Mem	dmr352938	2	dmr352938	168801721	ENSG00000138399	2	ENSG00000138399	169529749	rs3769771	2	169511928	T	C	-9	-0.160729	0.0183699	2.14109e-18	-18.3026	2.07559	1.16489e-18	0.00878178	0.00141392	5.26637e-10
B-Mem	dmr353185	2	dmr353185	169938410	ENSG00000138399	2	ENSG00000138399	169529749	rs16857515	2	170041721	G	A	-9	0.234458	0.0182663	1.03601e-37	0.703488	0.107557	6.12755e-11	0.33328	0.0571898	5.62256e-09
B-Mem	dmr352938	2	dmr352938	168801721	ENSG00000138398	2	ENSG00000138398	169584340	rs3769771	2	169511928	T	C	-9	-0.138833	0.0123401	2.3002e-29	-18.3026	2.07559	1.16489e-18	0.00758545	0.00109296	3.91307e-12
B-Mem	dmr352999	2	dmr352999	169191385	ENSG00000138398	2	ENSG00000138398	169584340	rs80321485	2	169747030	A	G	-9	-0.123285	0.0137748	3.5548e-19	-0.929565	0.114067	3.66016e-16	0.132626	0.0220102	1.68421e-09
B-Mem	dmr353037	2	dmr353037	169427524	ENSG00000138398	2	ENSG00000138398	169584340	rs72887877	2	169646712	A	G	-9	0.0945573	0.0125212	4.29278e-14	0.936064	0.123983	4.3537e-14	0.101016	0.0189194	9.33158e-08
B-Mem	dmr353333	2	dmr353333	170459010	ENSG00000138398	2	ENSG00000138398	169584340	rs75227114	2	169476958	T	A	-9	-0.137083	0.0123563	1.33851e-28	4.41876	0.733786	1.72419e-09	-0.031023	0.00586172	1.20671e-07
B-Mem	dmr352938	2	dmr352938	168801721	ENSG00000144362	2	ENSG00000144362	169694465	rs3769771	2	169511928	T	C	-9	0.170815	0.0123277	1.1669e-43	-18.3026	2.07559	1.16489e-18	-0.00933282	0.00125453	1.01201e-13
B-Mem	dmr352999	2	dmr352999	169191385	ENSG00000144362	2	ENSG00000144362	169694465	rs80321485	2	169747030	A	G	-9	0.15729	0.0137643	3.05109e-30	-0.929565	0.114067	3.66016e-16	-0.169208	0.0255025	3.24579e-11
B-Mem	dmr353037	2	dmr353037	169427524	ENSG00000144362	2	ENSG00000144362	169694465	rs72887877	2	169646712	A	G	-9	-0.410846	0.0123135	4.34201e-244	0.936064	0.123983	4.3537e-14	-0.438908	0.0596035	1.78753e-13
B-Mem	dmr353065	2	dmr353065	169554383	ENSG00000144362	2	ENSG00000144362	169694465	rs73024483	2	169875063	G	A	-9	-0.154926	0.018462	4.79572e-17	93.0779	12.4101	6.37283e-14	-0.00166448	0.000297647	2.24307e-08
B-Mem	dmr353185	2	dmr353185	169938410	ENSG00000144362	2	ENSG00000144362	169694465	rs16857515	2	170041721	G	A	-9	0.144795	0.0123295	7.59942e-32	0.703488	0.107557	6.12755e-11	0.205825	0.0360203	1.10257e-08
B-Mem	dmr353333	2	dmr353333	170459010	ENSG00000144362	2	ENSG00000144362	169694465	rs75227114	2	169476958	T	A	-9	0.169832	0.0123435	4.50953e-43	4.41876	0.733786	1.72419e-09	0.0384343	0.00696699	3.45575e-08
B-Mem	dmr352938	2	dmr352938	168801721	ENSG00000213160	2	ENSG00000213160	169694488	rs3769771	2	169511928	T	C	-9	0.0991423	0.0142955	4.0565e-12	-18.3026	2.07559	1.16489e-18	-0.00541684	0.000993689	5.00177e-08
B-Mem	dmr353065	2	dmr353065	169554383	ENSG00000138382	2	ENSG00000138382	169810081	rs73024483	2	169875063	G	A	-9	-0.353753	0.0183634	1.0773e-82	93.0779	12.4101	6.37283e-14	-0.00380061	0.000543788	2.7656e-12
B-Mem	dmr353291	2	dmr353291	170300094	ENSG00000138382	2	ENSG00000138382	169810081	rs113256554	2	169967273	A	C	-9	-0.529735	0.0347833	2.24961e-52	3.6574	0.646406	1.53101e-08	-0.144839	0.0273083	1.13387e-07
B-Mem	dmr353185	2	dmr353185	169938410	ENSG00000144357	2	ENSG00000144357	169827458	rs16857515	2	170041721	G	A	-9	0.206039	0.012336	1.2632e-62	0.703488	0.107557	6.12755e-11	0.292881	0.0480901	1.12722e-09
B-Mem	dmr353185	2	dmr353185	169938410	ENSG00000071909	2	ENSG00000071909	170178145	rs16857515	2	170041721	G	A	-9	-0.113683	0.0123397	3.17729e-20	0.703488	0.107557	6.12755e-11	-0.1616	0.0303006	9.64846e-08
B-Mem	dmr353444	2	dmr353444	170865334	ENSG00000123600	2	ENSG00000123600	171317409	rs55794741	2	171266372	G	A	-9	0.0876394	0.0108974	8.82403e-16	0.912402	0.12268	1.02815e-13	0.0960535	0.0175913	4.75387e-08
B-Mem	dmr353573	2	dmr353573	171355119	ENSG00000123600	2	ENSG00000123600	171317409	rs12617339	2	171536512	A	G	-9	-0.139573	0.011215	1.48512e-35	-4.70411	0.5783	4.14071e-16	0.0296704	0.00435757	9.83179e-12
B-Mem	dmr353696	2	dmr353696	171863451	ENSG00000123600	2	ENSG00000123600	171317409	rs12996339	2	171538400	A	G	-9	-0.2076	0.0194161	1.1071e-26	-4.25616	0.580523	2.27425e-13	0.0487765	0.00806671	1.47905e-09
B-Mem	dmr353236	2	dmr353236	170116729	ENSG00000071967	2	ENSG00000071967	171522247	rs72878669	2	170985570	A	G	-9	0.213394	0.0134565	1.2377e-56	-0.764998	0.135399	1.60509e-08	-0.278947	0.0524116	1.02504e-07
B-Mem	dmr353464	2	dmr353464	170949361	ENSG00000071967	2	ENSG00000071967	171522247	rs115771393	2	171425953	C	T	-9	-0.231821	0.0129096	4.21535e-72	-297.878	45.3916	5.29464e-11	0.000778241	0.000126262	7.10584e-10
B-Mem	dmr353573	2	dmr353573	171355119	ENSG00000071967	2	ENSG00000071967	171522247	rs12617339	2	171536512	A	G	-9	0.577745	0.0107987	0	-4.70411	0.5783	4.14071e-16	-0.122817	0.0152721	8.84161e-16
B-Mem	dmr353605	2	dmr353605	171487510	ENSG00000071967	2	ENSG00000071967	171522247	rs66818940	2	171521200	C	T	-9	0.68816	0.00973447	0	-0.761934	0.136382	2.31362e-08	-0.903175	0.162168	2.55643e-08
B-Mem	dmr353696	2	dmr353696	171863451	ENSG00000071967	2	ENSG00000071967	171522247	rs12996339	2	171538400	A	G	-9	-0.60272	0.0192135	5.24172e-216	-4.25616	0.580523	2.27425e-13	0.141611	0.0198357	9.38709e-13
B-Mem	dmr353922	2	dmr353922	172609292	ENSG00000232788	2	ENSG00000232788	172464262	rs62168073	2	172710024	T	C	-9	-0.386302	0.0348932	1.7345e-28	-12.2611	1.67665	2.61496e-13	0.0315063	0.00516339	1.04836e-09
B-Mem	dmr354108	2	dmr354108	173385595	ENSG00000232788	2	ENSG00000232788	172464262	rs11896178	2	172611309	T	C	-9	-0.508523	0.0258488	3.67385e-86	4.98678	0.824837	1.48694e-09	-0.101974	0.0176455	7.51282e-09
B-Mem	dmr353588	2	dmr353588	171436215	ENSG00000225205	2	ENSG00000225205	172480840	rs144682022	2	172427651	A	G	-9	-0.174308	0.0250911	3.73139e-12	-2.35477	0.288901	3.61595e-16	0.0740232	0.0140006	1.24232e-07
B-Mem	dmr353922	2	dmr353922	172609292	ENSG00000225205	2	ENSG00000225205	172480840	rs62168073	2	172710024	T	C	-9	-0.26179	0.019811	7.24624e-40	-12.2611	1.67665	2.61496e-13	0.0213513	0.00333695	1.56972e-10
B-Mem	dmr354108	2	dmr354108	173385595	ENSG00000225205	2	ENSG00000225205	172480840	rs11896178	2	172611309	T	C	-9	-0.275828	0.0149507	5.2923e-76	4.98678	0.824837	1.48694e-09	-0.0553119	0.00962756	9.18323e-09
B-Mem	dmr353588	2	dmr353588	171436215	ENSG00000152256	2	ENSG00000152256	172555373	rs144682022	2	172427651	A	G	-9	-0.34672	0.0180981	8.33203e-82	-2.35477	0.288901	3.61595e-16	0.147242	0.0196317	6.37286e-14
B-Mem	dmr353922	2	dmr353922	172609292	ENSG00000152256	2	ENSG00000152256	172555373	rs62168073	2	172710024	T	C	-9	-0.150548	0.0146974	1.26969e-24	-12.2611	1.67665	2.61496e-13	0.0122785	0.00206301	2.65301e-09
B-Mem	dmr354108	2	dmr354108	173385595	ENSG00000152256	2	ENSG00000152256	172555373	rs11896178	2	172611309	T	C	-9	-0.239609	0.0110818	1.12019e-103	4.98678	0.824837	1.48694e-09	-0.0480488	0.00825234	5.79928e-09
B-Mem	dmr354397	2	dmr354397	174542337	ENSG00000224638	2	ENSG00000224638	173880865	rs72913032	2	173961650	C	T	-9	-0.183823	0.0117021	1.32061e-55	0.715276	0.0871312	2.22689e-16	-0.256996	0.035323	3.44895e-13
B-Mem	dmr354388	2	dmr354388	174511185	ENSG00000128656	2	ENSG00000128656	174799363	rs36093204	2	174952334	T	C	-9	-0.197642	0.0201976	1.30081e-22	-24.99	1.87637	1.81272e-40	0.00790883	0.00100293	3.12728e-15
B-Mem	dmr355206	2	dmr355206	178609941	ENSG00000223960	2	ENSG00000223960	178413939	rs73034377	2	178412223	T	C	-9	0.746227	0.0624552	6.63472e-33	-17.0913	2.62061	6.9428e-11	-0.0436612	0.00762696	1.03683e-08
B-Mem	dmr355206	2	dmr355206	178609941	ENSG00000180228	2	ENSG00000180228	178431414	rs73034377	2	178412223	T	C	-9	0.472151	0.026702	5.75083e-70	-17.0913	2.62061	6.9428e-11	-0.0276252	0.00451471	9.4201e-10
B-Mem	dmr355160	2	dmr355160	178313673	ENSG00000187231	2	ENSG00000187231	179101692	rs78772522	2	179265820	C	T	-9	0.500171	0.0232441	1.05167e-102	-20.2588	3.21253	2.85986e-10	-0.0246891	0.00407971	1.43355e-09
B-Mem	dmr355739	2	dmr355739	181496400	ENSG00000115232	2	ENSG00000115232	181457202	rs13012524	2	181121107	A	G	-9	0.155903	0.0104964	6.65241e-50	-0.724637	0.117069	6.02248e-10	-0.215146	0.0376555	1.10643e-08
B-Mem	dmr355928	2	dmr355928	182745118	ENSG00000061676	2	ENSG00000061676	182909115	rs79221349	2	182886863	A	T	-9	0.208468	0.0149751	4.72247e-44	302.322	41.1601	2.05708e-13	0.000689557	0.000106147	8.23458e-11
B-Mem	dmr356060	2	dmr356060	183422728	ENSG00000162999	2	ENSG00000162999	183078559	rs73037291	2	182847155	C	T	-9	0.248984	0.0273742	9.40663e-20	0.849899	0.121647	2.81651e-12	0.292958	0.0528739	3.01286e-08
B-Mem	dmr357065	2	dmr357065	190225414	ENSG00000115368	2	ENSG00000115368	189441433	rs115091741	2	189492518	C	G	-9	-0.483991	0.0224313	2.97984e-103	3.79711	0.550863	5.4618e-12	-0.127463	0.0194123	5.16508e-11
B-Mem	dmr356926	2	dmr356926	189626831	ENSG00000138449	2	ENSG00000138449	189560579	rs71434657	2	189406682	A	C	-9	-0.143516	0.0207375	4.49729e-12	1.82762	0.211432	5.4266e-18	-0.0785262	0.0145353	6.57399e-08
B-Mem	dmr356944	2	dmr356944	189708724	ENSG00000138449	2	ENSG00000138449	189560579	rs78224262	2	189414296	C	T	-9	-0.112519	0.0123602	8.75471e-20	0.428016	0.0645968	3.44981e-11	-0.262886	0.0490718	8.4535e-08
B-Mem	dmr356949	2	dmr356949	189715482	ENSG00000138381	2	ENSG00000138381	189661385	rs77768906	2	190069537	C	T	-9	0.197413	0.0248449	1.9294e-15	-1.65931	0.217359	2.27675e-14	-0.118973	0.0216119	3.69247e-08
B-Mem	dmr356965	2	dmr356965	189800099	ENSG00000138381	2	ENSG00000138381	189661385	rs12471217	2	189707337	G	A	-9	-0.819757	0.00763244	0	-0.405657	0.0737611	3.80639e-08	2.02081	0.367928	3.96483e-08
B-Mem	dmr357065	2	dmr357065	190225414	ENSG00000138381	2	ENSG00000138381	189661385	rs115091741	2	189492518	C	G	-9	-0.190157	0.0226501	4.64311e-17	3.79711	0.550863	5.4618e-12	-0.0500793	0.00940029	9.96196e-08
B-Mem	dmr357258	2	dmr357258	191026588	ENSG00000138381	2	ENSG00000138381	189661385	rs115259761	2	190089646	G	A	-9	0.223172	0.0255878	2.73809e-18	-5.06569	0.60931	9.26721e-17	-0.0440556	0.00732086	1.76781e-09
B-Mem	dmr356965	2	dmr356965	189800099	ENSG00000064933	2	ENSG00000064933	189784381	rs12471217	2	189707337	G	A	-9	0.242202	0.0130194	3.02683e-77	-0.405657	0.0737611	3.80639e-08	-0.597062	0.113209	1.33501e-07
B-Mem	dmr357140	2	dmr357140	190472204	ENSG00000198130	2	ENSG00000198130	190189735	rs62181016	2	190455452	A	G	-9	-0.281249	0.01139	1.28425e-134	0.634458	0.0823593	1.3235e-14	-0.44329	0.060279	1.92412e-13
B-Mem	dmr357258	2	dmr357258	191026588	ENSG00000198130	2	ENSG00000198130	190189735	rs115259761	2	190089646	G	A	-9	-0.20551	0.0254944	7.56729e-16	-5.06569	0.60931	9.26721e-17	0.040569	0.00701	7.15259e-09
B-Mem	dmr357140	2	dmr357140	190472204	ENSG00000151689	2	ENSG00000151689	190343470	rs62181016	2	190455452	A	G	-9	0.2308	0.011426	9.8693e-91	0.634458	0.0823593	1.3235e-14	0.363775	0.0505394	6.11654e-13
B-Mem	dmr357140	2	dmr357140	190472204	ENSG00000151690	2	ENSG00000151690	190408355	rs62181016	2	190455452	A	G	-9	0.326246	0.0114891	2.25919e-177	0.634458	0.0823593	1.3235e-14	0.514212	0.0691629	1.04724e-13
B-Mem	dmr357140	2	dmr357140	190472204	ENSG00000189362	2	ENSG00000189362	190504342	rs62181016	2	190455452	A	G	-9	0.199862	0.0127512	2.27776e-55	0.634458	0.0823593	1.3235e-14	0.315013	0.0455639	4.72373e-12
B-Mem	dmr357140	2	dmr357140	190472204	ENSG00000138386	2	ENSG00000138386	190646746	rs62181016	2	190455452	A	G	-9	0.0873385	0.0114892	2.92041e-14	0.634458	0.0823593	1.3235e-14	0.137658	0.025441	6.27105e-08
B-Mem	dmr357140	2	dmr357140	190472204	ENSG00000115419	2	ENSG00000115419	190880827	rs62181016	2	190455452	A	G	-9	0.0931959	0.011527	6.21642e-16	0.634458	0.0823593	1.3235e-14	0.146891	0.0263377	2.44414e-08
B-Mem	dmr358009	2	dmr358009	196331289	ENSG00000196950	2	ENSG00000196950	195575977	rs111338309	2	196115794	A	G	-9	-0.117631	0.0132161	5.55459e-19	0.716645	0.0446824	6.86401e-58	-0.164142	0.021091	7.10868e-15
B-Mem	dmr358009	2	dmr358009	196331289	ENSG00000118997	2	ENSG00000118997	195737703	rs111338309	2	196115794	A	G	-9	0.0941271	0.0124632	4.27309e-14	0.716645	0.0446824	6.86401e-58	0.131344	0.0192227	8.32938e-12
B-Mem	dmr357971	2	dmr357971	196172171	ENSG00000081320	2	ENSG00000081320	196133566	rs11677963	2	196239443	C	G	-9	0.113088	0.00915974	5.10671e-35	0.657491	0.110755	2.91311e-09	0.171999	0.0321489	8.79118e-08
B-Mem	dmr358009	2	dmr358009	196331289	ENSG00000081320	2	ENSG00000081320	196133566	rs111338309	2	196115794	A	G	-9	0.223113	0.0120681	2.58892e-76	0.716645	0.0446824	6.86401e-58	0.31133	0.0256977	8.78845e-34
B-Mem	dmr357971	2	dmr357971	196172171	ENSG00000138411	2	ENSG00000138411	196194370	rs11677963	2	196239443	C	G	-9	0.14315	0.00997758	1.10929e-46	0.657491	0.110755	2.91311e-09	0.217722	0.0396912	4.12534e-08
B-Mem	dmr358206	2	dmr358206	197323646	ENSG00000119041	2	ENSG00000119041	196763032	rs72914654	2	196583434	G	A	-9	-0.50551	0.0207198	1.82238e-131	0.852141	0.0760178	3.65195e-29	-0.593224	0.058239	2.28936e-24
B-Mem	dmr358421	2	dmr358421	198580582	ENSG00000231621	2	ENSG00000231621	197197991	rs13425988	2	197757654	T	C	-9	-0.311116	0.0305633	2.45071e-24	0.650188	0.0872101	8.95818e-14	-0.478502	0.0795547	1.80158e-09
B-Mem	dmr358421	2	dmr358421	198580582	ENSG00000247626	2	ENSG00000247626	197705363	rs13425988	2	197757654	T	C	-9	0.109081	0.0128494	2.0806e-17	0.650188	0.0872101	8.95818e-14	0.167769	0.029949	2.12117e-08
B-Mem	dmr358226	2	dmr358226	197399286	ENSG00000115896	2	ENSG00000115896	197804702	rs78720382	2	197954101	A	G	-9	-0.339594	0.0164199	5.05213e-95	68.6913	12.0102	1.06904e-08	-0.00494376	0.000896829	3.53788e-08
B-Mem	dmr358421	2	dmr358421	198580582	ENSG00000115896	2	ENSG00000115896	197804702	rs13425988	2	197757654	T	C	-9	-0.230401	0.0127982	1.85879e-72	0.650188	0.0872101	8.95818e-14	-0.354361	0.0514453	5.65372e-12
B-Mem	dmr358488	2	dmr358488	199081724	ENSG00000226124	2	ENSG00000226124	199760544	rs74342327	2	199807689	C	T	-9	-0.471763	0.041414	4.61512e-30	0.932011	0.102476	9.46782e-20	-0.506178	0.0712178	1.18195e-12
B-Mem	dmr358759	2	dmr358759	200567147	ENSG00000240344	2	ENSG00000240344	200870907	rs150684142	2	201396855	T	C	-9	0.204618	0.0223344	5.1133e-20	323.624	35.6462	1.09794e-19	0.000632272	9.80457e-05	1.12776e-10
B-Mem	dmr358858	2	dmr358858	201005096	ENSG00000240344	2	ENSG00000240344	200870907	rs16834352	2	200750593	T	C	-9	-0.264915	0.0124195	5.90448e-101	1.93639	0.316021	8.93165e-10	-0.136809	0.0232302	3.87954e-09
B-Mem	dmr358896	2	dmr358896	201200578	ENSG00000240344	2	ENSG00000240344	200870907	rs115353050	2	201230407	T	C	-9	-0.898356	0.0141202	0	8.13689	1.4665	2.88096e-08	-0.110405	0.0199737	3.24752e-08
B-Mem	dmr358960	2	dmr358960	201430126	ENSG00000240344	2	ENSG00000240344	200870907	rs41271451	2	200857059	T	C	-9	-0.451201	0.0157648	3.70276e-180	1.85511	0.330166	1.92376e-08	-0.24322	0.0441138	3.51805e-08
B-Mem	dmr358826	2	dmr358826	200841514	ENSG00000003393	2	ENSG00000003393	201700554	rs41308820	2	201754452	C	G	-9	-0.821059	0.023664	8.86618e-264	-25.3827	4.44843	1.15666e-08	0.0323472	0.00574513	1.79828e-08
B-Mem	dmr359147	2	dmr359147	202224008	ENSG00000055044	2	ENSG00000055044	202265716	rs12474453	2	202701355	A	C	-9	0.133908	0.0115918	7.21222e-31	-0.832953	0.103372	7.76449e-16	-0.160763	0.0243252	3.87147e-11
B-Mem	dmr359202	2	dmr359202	202497052	ENSG00000055044	2	ENSG00000055044	202265716	rs80189340	2	202195977	A	C	-9	0.132022	0.0119233	1.70382e-28	-0.895318	0.0688176	1.0731e-38	-0.147458	0.0174876	3.39386e-17
B-Mem	dmr359147	2	dmr359147	202224008	ENSG00000204217	2	ENSG00000204217	202376936	rs12474453	2	202701355	A	C	-9	0.293267	0.0115057	2.62384e-143	-0.832953	0.103372	7.76449e-16	-0.352081	0.0458256	1.55318e-14
B-Mem	dmr359202	2	dmr359202	202497052	ENSG00000204217	2	ENSG00000204217	202376936	rs80189340	2	202195977	A	C	-9	0.311587	0.0118245	5.01186e-153	-0.895318	0.0688176	1.0731e-38	-0.348018	0.0298327	1.90906e-31
B-Mem	dmr359308	2	dmr359308	203139862	ENSG00000204217	2	ENSG00000204217	202376936	rs72936332	2	203191955	C	T	-9	-0.119214	0.0122648	2.47781e-22	25.696	3.40436	4.42114e-14	-0.00463941	0.000778218	2.49813e-09
B-Mem	dmr359315	2	dmr359315	203161561	ENSG00000204217	2	ENSG00000204217	202376936	rs72934510	2	203060637	A	G	-9	-0.122156	0.0122122	1.48149e-23	3.08486	0.368536	5.7332e-17	-0.0395986	0.00616855	1.36788e-10
B-Mem	dmr359147	2	dmr359147	202224008	ENSG00000138439	2	ENSG00000138439	202635178	rs12474453	2	202701355	A	C	-9	0.439471	0.012487	2.45291e-271	-0.832953	0.103372	7.76449e-16	-0.527606	0.0671715	4.01002e-15
B-Mem	dmr359190	2	dmr359190	202425290	ENSG00000138439	2	ENSG00000138439	202635178	rs66578258	2	202097299	G	A	-9	0.157118	0.0131048	4.0382e-33	-0.725528	0.122652	3.31163e-09	-0.216557	0.0408227	1.12783e-07
B-Mem	dmr359202	2	dmr359202	202497052	ENSG00000138439	2	ENSG00000138439	202635178	rs80189340	2	202195977	A	C	-9	0.328812	0.0129848	1.79196e-141	-0.895318	0.0688176	1.0731e-38	-0.367257	0.0317364	5.70722e-31
B-Mem	dmr359308	2	dmr359308	203139862	ENSG00000138439	2	ENSG00000138439	202635178	rs72936332	2	203191955	C	T	-9	-0.583013	0.0130142	0	25.696	3.40436	4.42114e-14	-0.0226889	0.00304833	9.83817e-14
B-Mem	dmr359315	2	dmr359315	203161561	ENSG00000138439	2	ENSG00000138439	202635178	rs72934510	2	203060637	A	G	-9	-0.595353	0.0129337	0	3.08486	0.368536	5.7332e-17	-0.192992	0.0234341	1.78769e-16
B-Mem	dmr359347	2	dmr359347	203351837	ENSG00000138439	2	ENSG00000138439	202635178	rs74267890	2	203671450	A	G	-9	0.192305	0.0247598	8.04941e-15	0.841818	0.066043	3.26019e-37	0.22844	0.0344424	3.29988e-11
B-Mem	dmr359391	2	dmr359391	203624164	ENSG00000138439	2	ENSG00000138439	202635178	rs145299755	2	202997231	C	T	-9	-0.597359	0.0129321	0	438.089	79.2225	3.20489e-08	-0.00136356	0.000248341	4.00449e-08
B-Mem	dmr359147	2	dmr359147	202224008	ENSG00000163596	2	ENSG00000163596	202775967	rs12474453	2	202701355	A	C	-9	0.139611	0.0115897	2.031e-33	-0.832953	0.103372	7.76449e-16	-0.16761	0.0250254	2.11885e-11
B-Mem	dmr359202	2	dmr359202	202497052	ENSG00000163596	2	ENSG00000163596	202775967	rs80189340	2	202195977	A	C	-9	0.106667	0.0119315	3.89172e-19	-0.895318	0.0688176	1.0731e-38	-0.119139	0.0161696	1.73083e-13
B-Mem	dmr359308	2	dmr359308	203139862	ENSG00000163596	2	ENSG00000163596	202775967	rs72936332	2	203191955	C	T	-9	0.155012	0.0122448	9.92538e-37	25.696	3.40436	4.42114e-14	0.00603254	0.000930506	8.98732e-11
B-Mem	dmr359315	2	dmr359315	203161561	ENSG00000163596	2	ENSG00000163596	202775967	rs72934510	2	203060637	A	G	-9	0.15363	0.0121936	2.13299e-36	3.08486	0.368536	5.7332e-17	0.0498012	0.00714291	3.12208e-12
B-Mem	dmr360440	2	dmr360440	208289871	ENSG00000144401	2	ENSG00000144401	207580631	rs16839849	2	207514257	T	C	-9	0.317951	0.0302724	8.36783e-26	0.87318	0.123881	1.80822e-12	0.36413	0.0622154	4.83555e-09
B-Mem	dmr362791	2	dmr362791	219407811	ENSG00000261338	2	ENSG00000261338	218255319	rs62182126	2	218414507	A	G	-9	0.264851	0.0365241	4.1249e-13	-45.3228	3.75617	1.59301e-33	-0.00584365	0.000940194	5.12042e-10
B-Mem	dmr362791	2	dmr362791	219407811	ENSG00000127838	2	ENSG00000127838	218270392	rs62182126	2	218414507	A	G	-9	0.142058	0.0165526	9.30756e-18	-45.3228	3.75617	1.59301e-33	-0.00313436	0.000448174	2.6788e-12
B-Mem	dmr362791	2	dmr362791	219407811	ENSG00000018280	2	ENSG00000018280	218382029	rs62182126	2	218414507	A	G	-9	-0.207586	0.0164615	1.85051e-36	-45.3228	3.75617	1.59301e-33	0.00458017	0.000525361	2.82816e-18
B-Mem	dmr362791	2	dmr362791	219407811	ENSG00000127831	2	ENSG00000127831	218419092	rs62182126	2	218414507	A	G	-9	0.193407	0.0253243	2.21999e-14	-45.3228	3.75617	1.59301e-33	-0.00426732	0.000661273	1.09516e-10
B-Mem	dmr362791	2	dmr362791	219407811	ENSG00000144580	2	ENSG00000144580	218568580	rs62182126	2	218414507	A	G	-9	0.397371	0.0336066	2.92679e-32	-45.3228	3.75617	1.59301e-33	-0.00876757	0.00103817	3.03433e-17
B-Mem	dmr362791	2	dmr362791	219407811	ENSG00000115568	2	ENSG00000115568	218637916	rs62182126	2	218414507	A	G	-9	-0.14079	0.0164875	1.35151e-17	-45.3228	3.75617	1.59301e-33	0.00310639	0.000445661	3.16277e-12
B-Mem	dmr362791	2	dmr362791	219407811	ENSG00000163482	2	ENSG00000163482	218672026	rs62182126	2	218414507	A	G	-9	0.105251	0.016498	1.7755e-10	-45.3228	3.75617	1.59301e-33	-0.00232224	0.000411757	1.70212e-08
B-Mem	dmr362791	2	dmr362791	219407811	ENSG00000135929	2	ENSG00000135929	218781749	rs62182126	2	218414507	A	G	-9	-0.353628	0.0163698	1.70523e-103	-45.3228	3.75617	1.59301e-33	0.00780243	0.000740668	6.00232e-26
B-Mem	dmr362608	2	dmr362608	218726569	ENSG00000213901	2	ENSG00000213901	219075329	rs57095381	2	219305789	T	A	-9	0.246916	0.0124446	1.31288e-87	54.0613	8.81872	8.77198e-10	0.00456734	0.000779796	4.71026e-09
B-Mem	dmr362774	2	dmr362774	219369535	ENSG00000144567	2	ENSG00000144567	219176225	rs2276639	2	219283010	T	C	-9	0.0966889	0.0115773	6.73435e-17	0.900437	0.125991	8.88152e-13	0.10738	0.0197752	5.63468e-08
B-Mem	dmr362774	2	dmr362774	219369535	ENSG00000198925	2	ENSG00000198925	219209772	rs2276639	2	219283010	T	C	-9	0.170667	0.0117333	6.22815e-48	0.900437	0.125991	8.88152e-13	0.189538	0.029549	1.41403e-10
B-Mem	dmr362774	2	dmr362774	219369535	ENSG00000163516	2	ENSG00000163516	219229757	rs2276639	2	219283010	T	C	-9	0.125821	0.0126479	2.573e-23	0.900437	0.125991	8.88152e-13	0.139733	0.0240744	6.46593e-09
B-Mem	dmr362608	2	dmr362608	218726569	ENSG00000163521	2	ENSG00000163521	219236606	rs57095381	2	219305789	T	A	-9	-0.543646	0.0121424	0	54.0613	8.81872	8.77198e-10	-0.0100561	0.0016557	1.25058e-09
B-Mem	dmr362774	2	dmr362774	219369535	ENSG00000163521	2	ENSG00000163521	219236606	rs2276639	2	219283010	T	C	-9	0.142944	0.0115619	4.12338e-35	0.900437	0.125991	8.88152e-13	0.15875	0.0256568	6.11591e-10
B-Mem	dmr362774	2	dmr362774	219369535	ENSG00000135924	2	ENSG00000135924	219279267	rs2276639	2	219283010	T	C	-9	0.136023	0.0115646	6.12662e-32	0.900437	0.125991	8.88152e-13	0.151064	0.0247333	1.01066e-09
B-Mem	dmr362774	2	dmr362774	219369535	ENSG00000054356	2	ENSG00000054356	219289623	rs2276639	2	219283010	T	C	-9	0.327622	0.0114402	2.27455e-180	0.900437	0.125991	8.88152e-13	0.363848	0.052472	4.08679e-12
B-Mem	dmr363170	2	dmr363170	220931923	ENSG00000116106	2	ENSG00000116106	221418027	rs115502690	2	221536443	A	G	-9	0.277371	0.021884	8.17751e-37	-17.9664	2.19919	3.095e-16	-0.0154383	0.00224828	6.56889e-12
B-Mem	dmr363889	2	dmr363889	224025858	ENSG00000135905	2	ENSG00000135905	224765090	rs76080520	2	224751482	T	C	-9	0.226072	0.014927	8.15054e-52	1.02805	0.110355	1.21012e-20	0.219903	0.0277134	2.1066e-15
B-Mem	dmr364451	2	dmr364451	226865021	ENSG00000169047	2	ENSG00000169047	226731317	rs115786869	2	226885247	G	A	-9	0.380168	0.0342828	1.41549e-28	-112.663	17.9514	3.47382e-10	-0.00337438	0.000617801	4.70995e-08
B-Mem	dmr365783	2	dmr365783	231412337	ENSG00000079263	2	ENSG00000079263	230203110	rs140193562	2	230488515	A	G	-9	0.172793	0.0264387	6.33552e-11	-0.969511	0.0729212	2.46414e-40	-0.178227	0.0303869	4.48433e-09
B-Mem	dmr365577	2	dmr365577	230828348	ENSG00000185404	2	ENSG00000185404	230327184	rs140193562	2	230488515	A	G	-9	-0.491944	0.0263952	1.59232e-77	-2.07942	0.308612	1.60598e-11	0.236577	0.0373351	2.34896e-10
B-Mem	dmr365783	2	dmr365783	231412337	ENSG00000185404	2	ENSG00000185404	230327184	rs140193562	2	230488515	A	G	-9	-0.491944	0.0263952	1.59232e-77	-0.969511	0.0729212	2.46414e-40	0.507414	0.0468804	2.66162e-27
B-Mem	dmr365451	2	dmr365451	230491825	ENSG00000067066	2	ENSG00000067066	230415942	rs139607790	2	230526843	G	A	-9	0.196001	0.0139504	7.72509e-45	2.69615	0.370225	3.27792e-13	0.0726965	0.0112437	1.00945e-10
B-Mem	dmr365789	2	dmr365789	231423416	ENSG00000067066	2	ENSG00000067066	230415942	rs71355945	2	230535454	G	T	-9	0.196506	0.0139233	3.14057e-45	-8.0117	0.961687	8.0243e-17	-0.0245273	0.0034188	7.27061e-13
B-Mem	dmr365301	2	dmr365301	230064733	ENSG00000135916	2	ENSG00000135916	230864639	rs73096774	2	230876098	T	C	-9	-0.277496	0.0201142	2.69393e-43	1.83016	0.265844	5.80563e-12	-0.151624	0.0246143	7.2755e-10
B-Mem	dmr365592	2	dmr365592	230856387	ENSG00000135916	2	ENSG00000135916	230864639	rs73096774	2	230876098	T	C	-9	-0.277496	0.0201142	2.69393e-43	1.55394	0.267314	6.13029e-09	-0.178575	0.0333349	8.46071e-08
B-Mem	dmr368419	2	dmr368419	238182229	ENSG00000132329	2	ENSG00000132329	237858893	rs72981953	2	237927646	G	C	-9	0.175929	0.0143491	1.47399e-34	2.10811	0.358407	4.05609e-09	0.0834533	0.0157364	1.13791e-07
B-Mem	dmr368403	2	dmr368403	238146432	ENSG00000144488	2	ENSG00000144488	238100157	rs6721313	2	238010333	T	C	-9	0.246115	0.0167854	1.1223e-48	0.786844	0.123602	1.94116e-10	0.312788	0.0535658	5.24162e-09
B-Mem	dmr368441	2	dmr368441	238231392	ENSG00000186235	2	ENSG00000186235	238224552	rs4663865	2	238237319	C	T	-9	0.29008	0.018321	1.83641e-56	-5.16001	0.893415	7.6678e-09	-0.056217	0.0103609	5.76692e-08
B-Mem	dmr368981	2	dmr368981	239260520	ENSG00000065802	2	ENSG00000065802	238426742	rs72984508	2	238554124	G	C	-9	-0.208395	0.0127126	2.1529e-60	-1.1208	0.185348	1.4756e-09	0.185935	0.0327735	1.40056e-08
B-Mem	dmr369507	2	dmr369507	240300326	ENSG00000222020	2	ENSG00000222020	239401436	rs843459	2	239405460	T	C	-9	0.180758	0.0122916	5.91683e-49	0.84224	0.117937	9.23444e-13	0.214616	0.0334083	1.32709e-10
B-Mem	dmr414133	3	dmr414133	4167063	ENSG00000175928	3	ENSG00000175928	3799437	rs62257629	3	4014707	C	T	-9	-0.201181	0.0121065	5.19723e-62	25.374	3.58324	1.42806e-12	-0.00792864	0.00121708	7.29408e-11
B-Mem	dmr414235	3	dmr414235	4519477	ENSG00000134108	3	ENSG00000134108	5122220	rs74902861	3	5134971	T	C	-9	-0.187472	0.0130124	4.66233e-47	-1.25501	0.214145	4.61337e-09	0.149379	0.027517	5.67975e-08
B-Mem	dmr415782	3	dmr415782	10203912	ENSG00000196220	3	ENSG00000196220	8980591	rs62246314	3	9462415	A	G	-9	0.0928099	0.0131069	1.4312e-12	32.6557	3.59146	9.67118e-20	0.00284207	0.000508719	2.31393e-08
B-Mem	dmr415561	3	dmr415561	9510103	ENSG00000134077	3	ENSG00000134077	9362842	rs62246309	3	9439199	G	A	-9	-0.43946	0.0218458	5.30191e-90	-2.86338	0.423953	1.43818e-11	0.153476	0.0239703	1.5259e-10
B-Mem	dmr415782	3	dmr415782	10203912	ENSG00000134077	3	ENSG00000134077	9362842	rs62246314	3	9462415	A	G	-9	-0.401204	0.0128761	3.86689e-213	32.6557	3.59146	9.67118e-20	-0.0122859	0.00140755	2.57998e-18
B-Mem	dmr416327	3	dmr416327	11723441	ENSG00000197548	3	ENSG00000197548	11272309	rs114094834	3	11359378	T	A	-9	-0.245127	0.0226525	2.73179e-27	1.75252	0.277987	2.89443e-10	-0.139871	0.0256771	5.11381e-08
B-Mem	dmr416298	3	dmr416298	11643762	ENSG00000144559	3	ENSG00000144559	11790442	rs17035295	3	11808303	A	G	-9	-0.394209	0.0513868	1.7013e-14	-0.115447	0.0136871	3.3198e-17	3.41463	0.601674	1.38515e-08
B-Mem	dmr416437	3	dmr416437	12010779	ENSG00000144559	3	ENSG00000144559	11790442	rs78985635	3	11773039	T	C	-9	-0.414483	0.0216275	7.31161e-82	0.707676	0.126453	2.1891e-08	-0.585696	0.109028	7.78707e-08
B-Mem	dmr416718	3	dmr416718	12949728	ENSG00000157152	3	ENSG00000157152	12004402	rs4684847	3	12344838	T	C	-9	-0.0901427	0.0117769	1.94519e-14	0.925762	0.0983122	4.66144e-21	-0.0973714	0.0163938	2.85844e-09
B-Mem	dmr416298	3	dmr416298	11643762	ENSG00000154743	3	ENSG00000154743	12484432	rs17035295	3	11808303	A	G	-9	0.195007	0.0263217	1.2764e-13	-0.115447	0.0136871	3.3198e-17	-1.68915	0.303459	2.60202e-08
B-Mem	dmr416599	3	dmr416599	12664285	ENSG00000154743	3	ENSG00000154743	12484432	rs56217149	3	12921414	A	G	-9	-0.0775375	0.013018	2.5817e-09	-7.56229	0.543472	5.15255e-44	0.0102532	0.00187251	4.35915e-08
B-Mem	dmr416781	3	dmr416781	13082815	ENSG00000154743	3	ENSG00000154743	12484432	rs13094083	3	12456185	A	G	-9	0.482677	0.0355344	5.02392e-42	-0.589007	0.0798146	1.58659e-13	-0.819476	0.126375	8.90292e-11
B-Mem	dmr416692	3	dmr416692	12885533	ENSG00000075975	3	ENSG00000075975	12557014	rs6795780	3	12874179	A	G	-9	0.234971	0.0222717	5.06888e-26	-9.02114	1.01409	5.80235e-19	-0.0260467	0.00382992	1.04005e-11
B-Mem	dmr416599	3	dmr416599	12664285	ENSG00000144712	3	ENSG00000144712	12796472	rs56217149	3	12921414	A	G	-9	-0.0986188	0.014293	5.2076e-12	-7.56229	0.543472	5.15255e-44	0.0130409	0.00210964	6.34684e-10
B-Mem	dmr416599	3	dmr416599	12664285	ENSG00000144711	3	ENSG00000144711	12897220	rs56217149	3	12921414	A	G	-9	0.0787877	0.0128382	8.40941e-10	-7.56229	0.543472	5.15255e-44	-0.0104185	0.00185543	1.96415e-08
B-Mem	dmr417013	3	dmr417013	13527257	ENSG00000170876	3	ENSG00000170876	14124940	rs57492975	3	14210336	C	T	-9	-0.212883	0.0189634	3.03929e-29	-0.77019	0.121883	2.63144e-10	0.276404	0.0501948	3.65801e-08
B-Mem	dmr417448	3	dmr417448	14641544	ENSG00000225733	3	ENSG00000225733	14920347	rs1043911	3	14944494	A	G	-9	0.634123	0.035135	8.1503e-73	3.21337	0.553486	6.40989e-09	0.197339	0.0357059	3.26146e-08
B-Mem	dmr417619	3	dmr417619	15301983	ENSG00000225733	3	ENSG00000225733	14920347	rs9825022	3	15042507	T	C	-9	0.53192	0.04446	5.48546e-33	871.476	117.247	1.06295e-13	0.000610367	9.66748e-05	2.72615e-10
B-Mem	dmr417619	3	dmr417619	15301983	ENSG00000177463	3	ENSG00000177463	14947584	rs9825022	3	15042507	T	C	-9	0.177062	0.0197658	3.30623e-19	871.476	117.247	1.06295e-13	0.000203175	3.55192e-05	1.0643e-08
B-Mem	dmr417619	3	dmr417619	15301983	ENSG00000131381	3	ENSG00000131381	15070073	rs9825022	3	15042507	T	C	-9	0.333654	0.0198287	1.55272e-63	871.476	117.247	1.06295e-13	0.000382861	5.63109e-05	1.0531e-11
B-Mem	dmr417727	3	dmr417727	15666870	ENSG00000206560	3	ENSG00000206560	15667236	rs73032008	3	15633001	T	A	-9	0.557013	0.0138167	0	-0.833827	0.138531	1.75448e-09	-0.66802	0.112214	2.63172e-09
B-Mem	dmr418090	3	dmr418090	16947816	ENSG00000131378	3	ENSG00000131378	16313574	rs62236297	3	16379495	A	G	-9	0.150263	0.0149162	7.21359e-24	1.96614	0.317023	5.57944e-10	0.0764255	0.0144711	1.28294e-07
B-Mem	dmr418133	3	dmr418133	17110798	ENSG00000131374	3	ENSG00000131374	17157162	rs74796791	3	17161837	G	A	-9	-0.201029	0.0305999	5.04509e-11	-474.251	36.2777	4.70967e-39	0.000423888	7.2212e-05	4.35655e-09
B-Mem	dmr418485	3	dmr418485	19396744	ENSG00000144566	3	ENSG00000144566	19947079	rs269367	3	19818929	C	A	-9	-0.160992	0.0125062	6.38721e-38	-0.813619	0.124415	6.1704e-11	0.197872	0.0339381	5.53068e-09
B-Mem	dmr418580	3	dmr418580	20040704	ENSG00000114166	3	ENSG00000114166	20040023	rs17797343	3	20117701	G	T	-9	0.127579	0.0178407	8.6148e-13	-635.168	48.0473	6.75793e-40	-0.000200859	3.19343e-05	3.18004e-10
B-Mem	dmr418851	3	dmr418851	21255603	ENSG00000114166	3	ENSG00000114166	20040023	rs76226350	3	20317725	A	G	-9	-0.109393	0.0116798	7.53327e-21	4.184	0.578299	4.65496e-13	-0.0261455	0.00456638	1.03038e-08
B-Mem	dmr421237	3	dmr421237	32127253	ENSG00000163527	3	ENSG00000163527	31532638	rs62236329	3	31399299	T	C	-9	-0.200818	0.0153603	4.64841e-39	0.680695	0.107354	2.28764e-10	-0.295019	0.0517114	1.16269e-08
B-Mem	dmr421327	3	dmr421327	32373398	ENSG00000144635	3	ENSG00000144635	32525971	rs12637772	3	32752561	A	G	-9	-0.218551	0.0117356	2.09165e-77	-0.7434	0.134614	3.34257e-08	0.293989	0.0555264	1.19286e-07
B-Mem	dmr421543	3	dmr421543	33026457	ENSG00000170248	3	ENSG00000170248	33798352	rs111286045	3	33793671	A	T	-9	-0.346096	0.0190899	1.8543e-73	3.79753	0.624421	1.18925e-09	-0.0911371	0.0158062	8.12146e-09
B-Mem	dmr421636	3	dmr421636	33384769	ENSG00000170248	3	ENSG00000170248	33798352	rs12489528	3	33321654	A	G	-9	-0.0872351	0.0134888	9.98353e-11	1.67292	0.147385	7.36132e-30	-0.0521454	0.00927998	1.91927e-08
B-Mem	dmr422313	3	dmr422313	37221981	ENSG00000136059	3	ENSG00000136059	37988059	rs112046582	3	37972272	A	G	-9	0.183816	0.0119336	1.55771e-53	1.63637	0.274247	2.42006e-09	0.112332	0.0201894	2.63814e-08
B-Mem	dmr422605	3	dmr422605	38549156	ENSG00000136059	3	ENSG00000136059	37988059	rs112046582	3	37972272	A	G	-9	0.183816	0.0119336	1.55771e-53	2.08108	0.271404	1.74937e-14	0.0883273	0.0128676	6.68082e-12
B-Mem	dmr422313	3	dmr422313	37221981	ENSG00000187091	3	ENSG00000187091	38007496	rs112046582	3	37972272	A	G	-9	0.255446	0.0118918	2.35414e-102	1.63637	0.274247	2.42006e-09	0.156106	0.0271531	8.97239e-09
B-Mem	dmr422605	3	dmr422605	38549156	ENSG00000187091	3	ENSG00000187091	38007496	rs112046582	3	37972272	A	G	-9	0.255446	0.0118918	2.35414e-102	2.08108	0.271404	1.74937e-14	0.122747	0.0169974	5.14073e-13
B-Mem	dmr422605	3	dmr422605	38549156	ENSG00000008226	3	ENSG00000008226	38039205	rs112046582	3	37972272	A	G	-9	0.0937704	0.0120077	5.75522e-15	2.08108	0.271404	1.74937e-14	0.0450585	0.00823548	4.46823e-08
B-Mem	dmr422767	3	dmr422767	39212232	ENSG00000008226	3	ENSG00000008226	38039205	rs34433145	3	38215677	C	T	-9	-0.131423	0.0184562	1.073e-12	-894.756	106.125	3.42365e-17	0.000146882	2.69997e-05	5.32422e-08
B-Mem	dmr422767	3	dmr422767	39212232	ENSG00000060971	3	ENSG00000060971	38103129	rs34433145	3	38215677	C	T	-9	-0.420436	0.0270144	1.29061e-54	-894.756	106.125	3.42365e-17	0.000469889	6.33853e-05	1.23261e-13
B-Mem	dmr422544	3	dmr422544	38360187	ENSG00000114742	3	ENSG00000114742	39051998	rs12631278	3	38944027	T	C	-9	0.293445	0.0101297	1.62231e-184	0.575562	0.0820012	2.2355e-12	0.509841	0.0747395	9.00522e-12
B-Mem	dmr422597	3	dmr422597	38530122	ENSG00000114742	3	ENSG00000114742	39051998	rs661422	3	39519898	T	C	-9	0.265066	0.0216003	1.28998e-34	0.93357	0.145259	1.30209e-10	0.283927	0.0498699	1.24566e-08
B-Mem	dmr422916	3	dmr422916	39810960	ENSG00000114742	3	ENSG00000114742	39051998	rs116559528	3	39452675	G	T	-9	-0.162404	0.0174033	1.0409e-20	4.70867	0.584564	7.94733e-16	-0.0344904	0.00565639	1.07675e-09
B-Mem	dmr423044	3	dmr423044	40469052	ENSG00000114742	3	ENSG00000114742	39051998	rs1707987	3	39510002	T	C	-9	0.238479	0.0207916	1.86659e-30	0.881585	0.139055	2.30024e-10	0.270512	0.0487528	2.87891e-08
B-Mem	dmr422544	3	dmr422544	38360187	ENSG00000168026	3	ENSG00000168026	39107661	rs12631278	3	38944027	T	C	-9	-0.195157	0.0102187	2.62357e-81	0.575562	0.0820012	2.2355e-12	-0.339073	0.0514675	4.45501e-11
B-Mem	dmr423505	3	dmr423505	42283400	ENSG00000168038	3	ENSG00000168038	41246599	rs76739851	3	41947552	T	C	-9	0.681232	0.0323036	1.01638e-98	1.82152	0.275442	3.76389e-11	0.373991	0.0592686	2.78856e-10
B-Mem	dmr423716	3	dmr423716	43093567	ENSG00000114812	3	ENSG00000114812	42489299	rs78696011	3	42425046	C	T	-9	0.186725	0.0150316	1.98041e-35	-1.60505	0.153835	1.74165e-25	-0.116336	0.0145613	1.35609e-15
B-Mem	dmr423818	3	dmr423818	43562550	ENSG00000114812	3	ENSG00000114812	42489299	rs6797491	3	42567269	C	T	-9	0.12017	0.0125075	7.41159e-22	-0.714344	0.109758	7.59638e-11	-0.168224	0.0312194	7.10699e-08
B-Mem	dmr423716	3	dmr423716	43093567	ENSG00000114857	3	ENSG00000114857	42600614	rs78696011	3	42425046	C	T	-9	-0.107267	0.0150012	8.63988e-13	-1.60505	0.153835	1.74165e-25	0.0668311	0.0113305	3.67208e-09
B-Mem	dmr423374	3	dmr423374	41890409	ENSG00000230084	3	ENSG00000230084	42601963	rs6794643	3	42768133	A	G	-9	0.457056	0.0369948	4.60039e-35	-12.7055	2.15425	3.68236e-09	-0.0359731	0.0067587	1.02359e-07
B-Mem	dmr423597	3	dmr423597	42565914	ENSG00000230084	3	ENSG00000230084	42601963	rs66933062	3	42667226	T	C	-9	0.48128	0.0323341	4.14957e-50	2.82928	0.457151	6.05703e-10	0.170107	0.0297669	1.0994e-08
B-Mem	dmr423818	3	dmr423818	43562550	ENSG00000230084	3	ENSG00000230084	42601963	rs6797491	3	42567269	C	T	-9	0.409753	0.0293877	3.47041e-44	-0.714344	0.109758	7.59638e-11	-0.573607	0.0972624	3.69006e-09
B-Mem	dmr423374	3	dmr423374	41890409	ENSG00000114853	3	ENSG00000114853	42653684	rs6794643	3	42768133	A	G	-9	-0.210439	0.0162065	1.49231e-38	-12.7055	2.15425	3.68236e-09	0.0165628	0.00308438	7.87845e-08
B-Mem	dmr423597	3	dmr423597	42565914	ENSG00000114853	3	ENSG00000114853	42653684	rs66933062	3	42667226	T	C	-9	-0.294123	0.0151153	2.4642e-84	2.82928	0.457151	6.05703e-10	-0.103957	0.0176264	3.68351e-09
B-Mem	dmr423818	3	dmr423818	43562550	ENSG00000114853	3	ENSG00000114853	42653684	rs6797491	3	42567269	C	T	-9	-0.334255	0.013471	6.49036e-136	-0.714344	0.109758	7.59638e-11	0.467919	0.0743269	3.06562e-10
B-Mem	dmr423374	3	dmr423374	41890409	ENSG00000244607	3	ENSG00000244607	42692663	rs6794643	3	42768133	A	G	-9	0.235689	0.0148148	5.48828e-57	-12.7055	2.15425	3.68236e-09	-0.0185502	0.00335441	3.20092e-08
B-Mem	dmr423597	3	dmr423597	42565914	ENSG00000244607	3	ENSG00000244607	42692663	rs66933062	3	42667226	T	C	-9	0.190102	0.0139247	1.9587e-42	2.82928	0.457151	6.05703e-10	0.0671911	0.0119201	1.73256e-08
B-Mem	dmr423818	3	dmr423818	43562550	ENSG00000244607	3	ENSG00000244607	42692663	rs6797491	3	42567269	C	T	-9	0.137338	0.0125021	4.50236e-28	-0.714344	0.109758	7.59638e-11	-0.192258	0.0343353	2.1508e-08
B-Mem	dmr423374	3	dmr423374	41890409	ENSG00000173811	3	ENSG00000173811	42732575	rs6794643	3	42768133	A	G	-9	0.539153	0.0389353	1.31899e-43	-12.7055	2.15425	3.68236e-09	-0.0424346	0.00782033	5.75692e-08
B-Mem	dmr423597	3	dmr423597	42565914	ENSG00000173811	3	ENSG00000173811	42732575	rs66933062	3	42667226	T	C	-9	0.442199	0.0372654	1.7734e-32	2.82928	0.457151	6.05703e-10	0.156294	0.0284822	4.07841e-08
B-Mem	dmr423818	3	dmr423818	43562550	ENSG00000173811	3	ENSG00000173811	42732575	rs6797491	3	42567269	C	T	-9	0.325871	0.0339795	8.79141e-22	-0.714344	0.109758	7.59638e-11	-0.456182	0.0847081	7.231e-08
B-Mem	dmr423374	3	dmr423374	41890409	ENSG00000225611	3	ENSG00000225611	42770612	rs6794643	3	42768133	A	G	-9	0.667249	0.0363046	1.92791e-75	-12.7055	2.15425	3.68236e-09	-0.0525166	0.00935157	1.95653e-08
B-Mem	dmr423597	3	dmr423597	42565914	ENSG00000225611	3	ENSG00000225611	42770612	rs66933062	3	42667226	T	C	-9	0.475342	0.0323499	7.06388e-49	2.82928	0.457151	6.05703e-10	0.168008	0.0294562	1.17264e-08
B-Mem	dmr423818	3	dmr423818	43562550	ENSG00000225611	3	ENSG00000225611	42770612	rs6797491	3	42567269	C	T	-9	0.358496	0.0295092	5.83559e-34	-0.714344	0.109758	7.59638e-11	-0.501853	0.0874771	9.63856e-09
B-Mem	dmr424022	3	dmr424022	44658435	ENSG00000196345	3	ENSG00000196345	44555193	rs77557455	3	44596307	C	T	-9	-0.237537	0.0151221	1.33321e-55	2.20658	0.392114	1.82958e-08	-0.107649	0.0203201	1.17278e-07
B-Mem	dmr424022	3	dmr424022	44658435	ENSG00000186448	3	ENSG00000186448	44584888	rs77557455	3	44596307	C	T	-9	-0.229975	0.0136615	1.37958e-63	2.20658	0.392114	1.82958e-08	-0.104222	0.019528	9.44584e-08
B-Mem	dmr423901	3	dmr423901	43998748	ENSG00000169981	3	ENSG00000169981	44648727	rs62253867	3	44335275	T	C	-9	-0.290753	0.0293684	4.1544e-23	-43.1463	4.51427	1.20343e-21	0.00673876	0.000980008	6.14575e-12
B-Mem	dmr424022	3	dmr424022	44658435	ENSG00000196653	3	ENSG00000196653	44712643	rs77557455	3	44596307	C	T	-9	-0.274307	0.0135891	1.30501e-90	2.20658	0.392114	1.82958e-08	-0.124313	0.0229331	5.93705e-08
B-Mem	dmr423901	3	dmr423901	43998748	ENSG00000163807	3	ENSG00000163807	44737661	rs62253867	3	44335275	T	C	-9	-0.254693	0.0328052	8.24217e-15	-43.1463	4.51427	1.20343e-21	0.005903	0.000979561	1.67889e-09
B-Mem	dmr423901	3	dmr423901	43998748	ENSG00000163815	3	ENSG00000163815	45001548	rs62253867	3	44335275	T	C	-9	0.222938	0.0301806	1.50399e-13	-43.1463	4.51427	1.20343e-21	-0.00516702	0.000884054	5.07506e-09
B-Mem	dmr424074	3	dmr424074	44954999	ENSG00000011376	3	ENSG00000011376	45388506	rs34378743	3	45575353	A	G	-9	-0.183044	0.00820347	2.76329e-110	0.478449	0.0842833	1.37335e-08	-0.382578	0.0695415	3.76724e-08
B-Mem	dmr424074	3	dmr424074	44954999	ENSG00000211456	3	ENSG00000211456	45689056	rs34378743	3	45575353	A	G	-9	0.243011	0.00820156	6.17633e-193	0.478449	0.0842833	1.37335e-08	0.507913	0.091101	2.47134e-08
B-Mem	dmr424318	3	dmr424318	45637439	ENSG00000211456	3	ENSG00000211456	45689056	rs17077548	3	45268008	T	C	-9	0.0856877	0.0119083	6.21871e-13	33.5792	3.17449	3.7764e-26	0.00255181	0.000428909	2.68913e-09
B-Mem	dmr424634	3	dmr424634	46558446	ENSG00000211456	3	ENSG00000211456	45689056	rs142549737	3	45742983	G	A	-9	0.287881	0.0264703	1.50658e-27	-65.6596	10.3197	1.98472e-10	-0.00438445	0.000798368	3.97954e-08
B-Mem	dmr424552	3	dmr424552	46328609	ENSG00000163818	3	ENSG00000163818	45823316	rs9855205	3	45894206	T	C	-9	0.233889	0.0138492	5.49534e-64	319.837	54.2448	3.72015e-09	0.000731275	0.000131367	2.59659e-08
B-Mem	dmr424552	3	dmr424552	46328609	ENSG00000172215	3	ENSG00000172215	45940933	rs9855205	3	45894206	T	C	-9	0.232362	0.0126925	7.27687e-75	319.837	54.2448	3.72015e-09	0.000726501	0.000129449	1.99681e-08
B-Mem	dmr424373	3	dmr424373	45781596	ENSG00000163823	3	ENSG00000163823	46201709	rs73833032	3	46234999	C	T	-9	-0.277624	0.0114922	6.21243e-129	-0.765649	0.131557	5.88782e-09	0.362599	0.0640857	1.53117e-08
B-Mem	dmr424634	3	dmr424634	46558446	ENSG00000163823	3	ENSG00000163823	46201709	rs142549737	3	45742983	G	A	-9	0.291518	0.026117	6.25681e-29	-65.6596	10.3197	1.98472e-10	-0.00443984	0.000803217	3.2469e-08
B-Mem	dmr424746	3	dmr424746	46947165	ENSG00000163823	3	ENSG00000163823	46201709	rs141040281	3	46964742	A	G	-9	0.0932878	0.0128754	4.31159e-13	0.736934	0.0880094	5.60014e-17	0.126589	0.0231044	4.27749e-08
B-Mem	dmr424318	3	dmr424318	45637439	ENSG00000183625	3	ENSG00000183625	46163604	rs17077548	3	45268008	T	C	-9	-0.0949701	0.011804	8.58246e-16	33.5792	3.17449	3.7764e-26	-0.00282824	0.000441656	1.51637e-10
B-Mem	dmr424373	3	dmr424373	45781596	ENSG00000183625	3	ENSG00000183625	46163604	rs73833032	3	46234999	C	T	-9	0.504283	0.0112836	0	-0.765649	0.131557	5.88782e-09	-0.658634	0.114125	7.87162e-09
B-Mem	dmr424634	3	dmr424634	46558446	ENSG00000183625	3	ENSG00000183625	46163604	rs142549737	3	45742983	G	A	-9	-0.276267	0.0262213	5.89526e-26	-65.6596	10.3197	1.98472e-10	0.00420757	0.000772532	5.1382e-08
B-Mem	dmr424743	3	dmr424743	46941289	ENSG00000183625	3	ENSG00000183625	46163604	rs148844333	3	46591797	T	C	-9	-0.195182	0.0227273	8.8496e-18	-4.37237	0.646907	1.39055e-11	0.0446398	0.00840472	1.08859e-07
B-Mem	dmr424777	3	dmr424777	47063940	ENSG00000183625	3	ENSG00000183625	46163604	rs4521278	3	46467579	C	T	-9	0.173004	0.0181415	1.47881e-21	2.64636	0.360651	2.17238e-13	0.0653745	0.0112415	6.04666e-09
B-Mem	dmr424373	3	dmr424373	45781596	ENSG00000160791	3	ENSG00000160791	46370142	rs73833032	3	46234999	C	T	-9	0.186692	0.0126597	3.21649e-49	-0.765649	0.131557	5.88782e-09	-0.243836	0.0450414	6.17763e-08
B-Mem	dmr424746	3	dmr424746	46947165	ENSG00000160796	3	ENSG00000160796	46979683	rs141040281	3	46964742	A	G	-9	-0.10517	0.0129549	4.73151e-16	0.736934	0.0880094	5.60014e-17	-0.142713	0.0244852	5.59107e-09
B-Mem	dmr424950	3	dmr424950	47919598	ENSG00000160796	3	ENSG00000160796	46979683	rs11721328	3	47355810	A	G	-9	0.12458	0.01358	4.5663e-20	-1.1728	0.15801	1.15085e-13	-0.106225	0.0184092	7.91687e-09
B-Mem	dmr424746	3	dmr424746	46947165	ENSG00000181555	3	ENSG00000181555	47016429	rs141040281	3	46964742	A	G	-9	-0.110576	0.0128693	8.53202e-18	0.736934	0.0880094	5.60014e-17	-0.150048	0.0250217	2.01328e-09
B-Mem	dmr424746	3	dmr424746	46947165	ENSG00000114650	3	ENSG00000114650	47413713	rs141040281	3	46964742	A	G	-9	-0.285282	0.0127584	9.56533e-111	0.736934	0.0880094	5.60014e-17	-0.38712	0.0493677	4.44933e-15
B-Mem	dmr424897	3	dmr424897	47728368	ENSG00000114650	3	ENSG00000114650	47413713	rs17079580	3	47322352	C	A	-9	-0.201521	0.0295416	9.00321e-12	23.2567	2.46895	4.52541e-21	-0.00866508	0.00156835	3.29539e-08
B-Mem	dmr424950	3	dmr424950	47919598	ENSG00000114650	3	ENSG00000114650	47413713	rs11721328	3	47355810	A	G	-9	0.278341	0.0134087	1.03371e-95	-1.1728	0.15801	1.15085e-13	-0.23733	0.0339577	2.76882e-12
B-Mem	dmr424746	3	dmr424746	46947165	ENSG00000163832	3	ENSG00000163832	47495640	rs141040281	3	46964742	A	G	-9	0.131291	0.0151305	4.0563e-18	0.736934	0.0880094	5.60014e-17	0.178158	0.0295678	1.68682e-09
B-Mem	dmr424943	3	dmr424943	47870640	ENSG00000229759	3	ENSG00000229759	48256350	rs78691034	3	47869631	A	G	-9	0.621025	0.0466263	1.79021e-40	-307.118	46.2221	3.04456e-11	-0.0020221	0.000340098	2.75374e-09
B-Mem	dmr424943	3	dmr424943	47870640	ENSG00000164048	3	ENSG00000164048	48241100	rs78691034	3	47869631	A	G	-9	0.628126	0.020009	2.58558e-216	-307.118	46.2221	3.04456e-11	-0.00204523	0.000314631	8.01125e-11
B-Mem	dmr424950	3	dmr424950	47919598	ENSG00000164048	3	ENSG00000164048	48241100	rs11721328	3	47355810	A	G	-9	-0.135751	0.0134933	8.24938e-24	-1.1728	0.15801	1.15085e-13	0.115749	0.0193795	2.33273e-09
B-Mem	dmr425119	3	dmr425119	48659977	ENSG00000164048	3	ENSG00000164048	48241100	rs189601630	3	48252295	A	G	-9	0.821484	0.0398311	1.66458e-94	48.3056	7.50292	1.20867e-10	0.017006	0.00276711	7.95868e-10
B-Mem	dmr424943	3	dmr424943	47870640	ENSG00000228638	3	ENSG00000228638	48290793	rs78691034	3	47869631	A	G	-9	-0.406442	0.0448681	1.3214e-19	-307.118	46.2221	3.04456e-11	0.00132341	0.000247012	8.43002e-08
B-Mem	dmr424943	3	dmr424943	47870640	ENSG00000172113	3	ENSG00000172113	48293264	rs78691034	3	47869631	A	G	-9	-0.187115	0.0204189	5.01012e-20	-307.118	46.2221	3.04456e-11	0.00060926	0.000113262	7.48194e-08
B-Mem	dmr424943	3	dmr424943	47870640	ENSG00000229453	3	ENSG00000229453	48306846	rs78691034	3	47869631	A	G	-9	0.202932	0.0227202	4.19133e-19	-307.118	46.2221	3.04456e-11	-0.000660763	0.000123945	9.76311e-08
B-Mem	dmr424999	3	dmr424999	48167997	ENSG00000229453	3	ENSG00000229453	48306846	rs192983796	3	48959055	A	G	-9	0.29227	0.0430898	1.1787e-11	-23.1938	1.96889	4.94036e-32	-0.0126012	0.00214377	4.15093e-09
B-Mem	dmr424943	3	dmr424943	47870640	ENSG00000010256	3	ENSG00000010256	48599002	rs78691034	3	47869631	A	G	-9	0.327959	0.0311121	5.57827e-26	-307.118	46.2221	3.04456e-11	-0.00106786	0.000189979	1.89919e-08
B-Mem	dmr425193	3	dmr425193	49121704	ENSG00000010256	3	ENSG00000010256	48599002	rs35260967	3	49297194	A	G	-9	0.245684	0.0232761	4.80612e-26	-20.7169	3.0498	1.09926e-11	-0.0118591	0.0020761	1.11527e-08
B-Mem	dmr424999	3	dmr424999	48167997	ENSG00000068745	3	ENSG00000068745	48688003	rs192983796	3	48959055	A	G	-9	-0.230756	0.0364243	2.3703e-10	-23.1938	1.96889	4.94036e-32	0.00994902	0.00178313	2.41162e-08
B-Mem	dmr425193	3	dmr425193	49121704	ENSG00000178252	3	ENSG00000178252	49007062	rs35260967	3	49297194	A	G	-9	-0.196978	0.015667	2.97982e-36	-20.7169	3.0498	1.09926e-11	0.0095081	0.00159095	2.28158e-09
B-Mem	dmr425584	3	dmr425584	50814557	ENSG00000178252	3	ENSG00000178252	49007062	rs67070774	3	49862917	A	G	-9	-0.230886	0.0127122	1.02071e-73	0.973952	0.163299	2.45815e-09	-0.237061	0.0418355	1.45731e-08
B-Mem	dmr425193	3	dmr425193	49121704	ENSG00000164062	3	ENSG00000164062	49674002	rs35260967	3	49297194	A	G	-9	0.306125	0.0170414	3.75635e-72	-20.7169	3.0498	1.09926e-11	-0.0147766	0.00232564	2.10109e-10
B-Mem	dmr425584	3	dmr425584	50814557	ENSG00000164062	3	ENSG00000164062	49674002	rs67070774	3	49862917	A	G	-9	0.182747	0.0140538	1.1702e-38	0.973952	0.163299	2.45815e-09	0.187635	0.0346115	5.92089e-08
B-Mem	dmr425193	3	dmr425193	49121704	ENSG00000173531	3	ENSG00000173531	49683947	rs35260967	3	49297194	A	G	-9	0.255543	0.0289915	1.20329e-18	-20.7169	3.0498	1.09926e-11	-0.012335	0.00229254	7.42865e-08
B-Mem	dmr424999	3	dmr424999	48167997	ENSG00000182179	3	ENSG00000182179	49805207	rs192983796	3	48959055	A	G	-9	0.350156	0.0368748	2.18529e-21	-23.1938	1.96889	4.94036e-32	-0.015097	0.00204207	1.43575e-13
B-Mem	dmr425193	3	dmr425193	49121704	ENSG00000182179	3	ENSG00000182179	49805207	rs35260967	3	49297194	A	G	-9	0.189619	0.0157952	3.3527e-33	-20.7169	3.0498	1.09926e-11	-0.00915285	0.00154818	3.37925e-09
B-Mem	dmr425324	3	dmr425324	49661743	ENSG00000182179	3	ENSG00000182179	49805207	rs74398439	3	50294496	T	C	-9	-0.173256	0.0136725	8.47475e-37	-447.029	62.77	1.06601e-12	0.000387571	6.24269e-05	5.35278e-10
B-Mem	dmr425537	3	dmr425537	50560965	ENSG00000182179	3	ENSG00000182179	49805207	rs2269507	3	50579352	T	C	-9	-0.168978	0.0119158	1.2012e-45	1.69711	0.271022	3.80323e-10	-0.0995679	0.0173818	1.01448e-08
B-Mem	dmr425584	3	dmr425584	50814557	ENSG00000182179	3	ENSG00000182179	49805207	rs67070774	3	49862917	A	G	-9	0.300835	0.012773	1.18618e-122	0.973952	0.163299	2.45815e-09	0.308881	0.0534238	7.39434e-09
B-Mem	dmr425193	3	dmr425193	49121704	ENSG00000004534	3	ENSG00000004534	49940007	rs35260967	3	49297194	A	G	-9	0.211214	0.0172211	1.39961e-34	-20.7169	3.0498	1.09926e-11	-0.0101952	0.0017157	2.80998e-09
B-Mem	dmr425324	3	dmr425324	49661743	ENSG00000004534	3	ENSG00000004534	49940007	rs74398439	3	50294496	T	C	-9	-0.343941	0.0149294	1.94935e-117	-447.029	62.77	1.06601e-12	0.000769392	0.000113079	1.01741e-11
B-Mem	dmr425537	3	dmr425537	50560965	ENSG00000004534	3	ENSG00000004534	49940007	rs2269507	3	50579352	T	C	-9	-0.246053	0.0129515	1.77171e-80	1.69711	0.271022	3.80323e-10	-0.144983	0.0243785	2.72819e-09
B-Mem	dmr425584	3	dmr425584	50814557	ENSG00000004534	3	ENSG00000004534	49940007	rs67070774	3	49862917	A	G	-9	0.366218	0.0140151	1.65485e-150	0.973952	0.163299	2.45815e-09	0.376013	0.0646662	6.07536e-09
B-Mem	dmr425703	3	dmr425703	51715466	ENSG00000004534	3	ENSG00000004534	49940007	rs13062018	3	50998205	A	G	-9	-0.236578	0.0134302	1.87663e-69	97.0488	15.36	2.64505e-10	-0.00243773	0.000409889	2.72631e-09
B-Mem	dmr425193	3	dmr425193	49121704	ENSG00000186792	3	ENSG00000186792	50292831	rs35260967	3	49297194	A	G	-9	-0.22007	0.0180605	3.72739e-34	-20.7169	3.0498	1.09926e-11	0.0106227	0.00179039	2.97069e-09
B-Mem	dmr425324	3	dmr425324	49661743	ENSG00000186792	3	ENSG00000186792	50292831	rs74398439	3	50294496	T	C	-9	0.238109	0.0148956	1.62051e-57	-447.029	62.77	1.06601e-12	-0.000532647	8.18789e-05	7.7539e-11
B-Mem	dmr425463	3	dmr425463	50285280	ENSG00000186792	3	ENSG00000186792	50292831	rs73087213	3	51076676	A	G	-9	0.418654	0.0182452	1.61537e-116	14.8198	2.11713	2.56082e-12	0.0282496	0.00421931	2.15196e-11
B-Mem	dmr425584	3	dmr425584	50814557	ENSG00000186792	3	ENSG00000186792	50292831	rs67070774	3	49862917	A	G	-9	0.322144	0.0139462	4.73848e-118	0.973952	0.163299	2.45815e-09	0.33076	0.0572762	7.70354e-09
B-Mem	dmr425670	3	dmr425670	51419127	ENSG00000186792	3	ENSG00000186792	50292831	rs73087213	3	51076676	A	G	-9	0.418654	0.0182452	1.61537e-116	17.7317	2.30121	1.30439e-14	0.0236105	0.0032323	2.78208e-13
B-Mem	dmr425537	3	dmr425537	50560965	ENSG00000114735	3	ENSG00000114735	50569152	rs2269507	3	50579352	T	C	-9	-0.160551	0.0118252	5.48253e-42	1.69711	0.271022	3.80323e-10	-0.0946026	0.0166371	1.29859e-08
B-Mem	dmr425703	3	dmr425703	51715466	ENSG00000114735	3	ENSG00000114735	50569152	rs13062018	3	50998205	A	G	-9	-0.156159	0.0122591	3.62669e-37	97.0488	15.36	2.64505e-10	-0.00160907	0.000284277	1.51162e-08
B-Mem	dmr425324	3	dmr425324	49661743	ENSG00000114738	3	ENSG00000114738	50611520	rs74398439	3	50294496	T	C	-9	-0.132031	0.0135697	2.2503e-22	-447.029	62.77	1.06601e-12	0.000295352	5.13944e-05	9.09626e-09
B-Mem	dmr425537	3	dmr425537	50560965	ENSG00000114738	3	ENSG00000114738	50611520	rs2269507	3	50579352	T	C	-9	-0.473734	0.0115562	0	1.69711	0.271022	3.80323e-10	-0.279142	0.0450949	6.01275e-10
B-Mem	dmr425703	3	dmr425703	51715466	ENSG00000114738	3	ENSG00000114738	50611520	rs13062018	3	50998205	A	G	-9	-0.51232	0.0119489	0	97.0488	15.36	2.64505e-10	-0.005279	0.000844536	4.08441e-10
B-Mem	dmr425463	3	dmr425463	50285280	ENSG00000179837	3	ENSG00000179837	51391300	rs73087213	3	51076676	A	G	-9	0.232144	0.0166036	2.01898e-44	14.8198	2.11713	2.56082e-12	0.0156645	0.00250259	3.86721e-10
B-Mem	dmr425670	3	dmr425670	51419127	ENSG00000179837	3	ENSG00000179837	51391300	rs73087213	3	51076676	A	G	-9	0.232144	0.0166036	2.01898e-44	17.7317	2.30121	1.30439e-14	0.013092	0.00194002	1.49458e-11
B-Mem	dmr425768	3	dmr425768	52047332	ENSG00000179837	3	ENSG00000179837	51391300	rs79399786	3	51552824	C	T	-9	0.289086	0.0226848	3.38408e-37	13.4418	1.46055	3.4738e-20	0.0215065	0.00288252	8.58709e-14
B-Mem	dmr425856	3	dmr425856	52458069	ENSG00000164081	3	ENSG00000164081	51662693	rs36101994	3	51734753	G	A	-9	0.0792423	0.0106024	7.77929e-14	0.510617	0.0670443	2.61436e-14	0.155189	0.0290919	9.58348e-08
B-Mem	dmr425703	3	dmr425703	51715466	ENSG00000164082	3	ENSG00000164082	51707070	rs13062018	3	50998205	A	G	-9	0.259825	0.0122036	1.38149e-100	97.0488	15.36	2.64505e-10	0.00267726	0.000441999	1.38528e-09
B-Mem	dmr425856	3	dmr425856	52458069	ENSG00000164082	3	ENSG00000164082	51707070	rs36101994	3	51734753	G	A	-9	0.181295	0.00956673	4.3658e-80	0.510617	0.0670443	2.61436e-14	0.355051	0.0502425	1.58595e-12
B-Mem	dmr425984	3	dmr425984	52848715	ENSG00000164087	3	ENSG00000164087	52075253	rs352155	3	52179637	C	T	-9	0.187927	0.0220888	1.7726e-17	0.918476	0.125661	2.68815e-13	0.204608	0.0369053	2.95421e-08
B-Mem	dmr425771	3	dmr425771	52050893	ENSG00000164088	3	ENSG00000164088	52245825	rs73088802	3	52299928	A	G	-9	-0.277132	0.0247709	4.67902e-29	271.56	37.9562	8.39398e-13	-0.00102052	0.000169311	1.66556e-09
B-Mem	dmr425809	3	dmr425809	52238946	ENSG00000164088	3	ENSG00000164088	52245825	rs149415292	3	53054516	A	G	-9	-0.26782	0.0241628	1.50021e-28	0.943882	0.0655655	5.48154e-47	-0.283743	0.0323079	1.59949e-18
B-Mem	dmr425814	3	dmr425814	52254966	ENSG00000164088	3	ENSG00000164088	52245825	rs73082775	3	52066201	A	G	-9	0.185946	0.0191819	3.20379e-22	1.78773	0.249655	8.02032e-13	0.104012	0.0180585	8.42455e-09
B-Mem	dmr425932	3	dmr425932	52705906	ENSG00000164088	3	ENSG00000164088	52245825	rs975258	3	51865226	G	A	-9	-0.0833379	0.0104358	1.3961e-15	0.80942	0.0559627	2.0588e-47	-0.10296	0.0147276	2.72968e-12
B-Mem	dmr425809	3	dmr425809	52238946	ENSG00000168237	3	ENSG00000168237	52287089	rs149415292	3	53054516	A	G	-9	-0.174456	0.024197	5.6034e-13	0.943882	0.0655655	5.48154e-47	-0.184828	0.0286709	1.14442e-10
B-Mem	dmr425814	3	dmr425814	52254966	ENSG00000168237	3	ENSG00000168237	52287089	rs73082775	3	52066201	A	G	-9	0.17084	0.0191873	5.39666e-19	1.78773	0.249655	8.02032e-13	0.0955627	0.0171257	2.40399e-08
B-Mem	dmr425933	3	dmr425933	52707144	ENSG00000168237	3	ENSG00000168237	52287089	rs11717132	3	52956634	A	G	-9	-0.122477	0.0138837	1.1284e-18	26.7976	3.44603	7.46362e-15	-0.00457043	0.000783488	5.42962e-09
B-Mem	dmr425981	3	dmr425981	52842702	ENSG00000168237	3	ENSG00000168237	52287089	rs352155	3	52179637	C	T	-9	-0.334577	0.0219377	1.6164e-52	0.897294	0.153093	4.5985e-09	-0.372873	0.0681546	4.47527e-08
B-Mem	dmr425984	3	dmr425984	52848715	ENSG00000168237	3	ENSG00000168237	52287089	rs352155	3	52179637	C	T	-9	-0.334577	0.0219377	1.6164e-52	0.918476	0.125661	2.68815e-13	-0.364274	0.0552658	4.3599e-11
B-Mem	dmr426056	3	dmr426056	53054587	ENSG00000168237	3	ENSG00000168237	52287089	rs11712872	3	52801498	A	G	-9	-0.122142	0.0132509	3.03822e-20	-2.90327	0.421512	5.66797e-12	0.0420704	0.00762489	3.43843e-08
B-Mem	dmr426229	3	dmr426229	53593087	ENSG00000168237	3	ENSG00000168237	52287089	rs35378159	3	52958976	A	G	-9	-0.124871	0.0139627	3.7806e-19	-951.179	97.1607	1.24599e-22	0.00013128	1.98824e-05	4.03369e-11
B-Mem	dmr425771	3	dmr425771	52050893	ENSG00000114841	3	ENSG00000114841	52316319	rs73088802	3	52299928	A	G	-9	-0.2562	0.0247795	4.68432e-25	271.56	37.9562	8.39398e-13	-0.00094344	0.000160358	4.02126e-09
B-Mem	dmr425984	3	dmr425984	52848715	ENSG00000114854	3	ENSG00000114854	52451102	rs352155	3	52179637	C	T	-9	0.224696	0.021989	1.63689e-24	0.918476	0.125661	2.68815e-13	0.24464	0.0411512	2.76606e-09
B-Mem	dmr425834	3	dmr425834	52346605	ENSG00000010327	3	ENSG00000010327	52495338	rs45556336	3	52744556	C	T	-9	-0.446082	0.0142264	8.11016e-216	-1.02226	0.166035	7.41834e-10	0.436368	0.0722281	1.52658e-09
B-Mem	dmr425933	3	dmr425933	52707144	ENSG00000010327	3	ENSG00000010327	52495338	rs11717132	3	52956634	A	G	-9	-0.265388	0.0138675	1.23271e-81	26.7976	3.44603	7.46362e-15	-0.00990343	0.00137465	5.83389e-13
B-Mem	dmr425981	3	dmr425981	52842702	ENSG00000010327	3	ENSG00000010327	52495338	rs352155	3	52179637	C	T	-9	-0.717204	0.0216844	6.86942e-240	0.897294	0.153093	4.5985e-09	-0.799297	0.138498	7.87222e-09
B-Mem	dmr425984	3	dmr425984	52848715	ENSG00000010327	3	ENSG00000010327	52495338	rs352155	3	52179637	C	T	-9	-0.717204	0.0216844	6.86942e-240	0.918476	0.125661	2.68815e-13	-0.780864	0.109411	9.54128e-13
B-Mem	dmr425990	3	dmr425990	52862715	ENSG00000010327	3	ENSG00000010327	52495338	rs71617204	3	53008935	A	G	-9	-0.270059	0.0139152	6.68238e-84	-135.985	23.4333	6.51177e-09	0.00198594	0.000357195	2.70042e-08
B-Mem	dmr426056	3	dmr426056	53054587	ENSG00000010327	3	ENSG00000010327	52495338	rs11712872	3	52801498	A	G	-9	-0.33659	0.0131774	6.56772e-144	-2.90327	0.421512	5.66797e-12	0.115935	0.0174333	2.92658e-11
B-Mem	dmr426229	3	dmr426229	53593087	ENSG00000010327	3	ENSG00000010327	52495338	rs35378159	3	52958976	A	G	-9	-0.271087	0.0139443	3.48701e-84	-951.179	97.1607	1.24599e-22	0.000285002	3.2595e-05	2.2558e-18
B-Mem	dmr425768	3	dmr425768	52047332	ENSG00000168268	3	ENSG00000168268	52524370	rs79399786	3	51552824	C	T	-9	0.222155	0.0226208	9.16138e-23	13.4418	1.46055	3.4738e-20	0.0165272	0.00246109	1.87575e-11
B-Mem	dmr425809	3	dmr425809	52238946	ENSG00000168268	3	ENSG00000168268	52524370	rs149415292	3	53054516	A	G	-9	-0.251162	0.0241697	2.70768e-25	0.943882	0.0655655	5.48154e-47	-0.266095	0.031581	3.5833e-17
B-Mem	dmr425833	3	dmr425833	52332405	ENSG00000168268	3	ENSG00000168268	52524370	rs141650393	3	52308266	T	C	-9	-0.252047	0.0305615	1.62149e-16	1.9771	0.283432	3.04636e-12	-0.127483	0.0239362	1.00424e-07
B-Mem	dmr425834	3	dmr425834	52346605	ENSG00000168268	3	ENSG00000168268	52524370	rs45556336	3	52744556	C	T	-9	0.175213	0.014365	3.21701e-34	-1.02226	0.166035	7.41834e-10	-0.171398	0.0311839	3.87735e-08
B-Mem	dmr425981	3	dmr425981	52842702	ENSG00000168268	3	ENSG00000168268	52524370	rs352155	3	52179637	C	T	-9	0.466392	0.0218495	4.28428e-101	0.897294	0.153093	4.5985e-09	0.519776	0.0919648	1.58687e-08
B-Mem	dmr425984	3	dmr425984	52848715	ENSG00000168268	3	ENSG00000168268	52524370	rs352155	3	52179637	C	T	-9	0.466392	0.0218495	4.28428e-101	0.918476	0.125661	2.68815e-13	0.507788	0.0734329	4.67869e-12
B-Mem	dmr426005	3	dmr426005	52889100	ENSG00000168268	3	ENSG00000168268	52524370	rs3821690	3	53171090	A	G	-9	-0.105661	0.0113397	1.1878e-20	0.79586	0.0985333	6.6342e-16	-0.132763	0.021753	1.03953e-09
B-Mem	dmr425984	3	dmr425984	52848715	ENSG00000168273	3	ENSG00000168273	52534013	rs352155	3	52179637	C	T	-9	0.329737	0.0288202	2.60257e-30	0.918476	0.125661	2.68815e-13	0.359005	0.0582845	7.2964e-10
B-Mem	dmr426056	3	dmr426056	53054587	ENSG00000168273	3	ENSG00000168273	52534013	rs11712872	3	52801498	A	G	-9	0.143718	0.0166056	4.93779e-18	-2.90327	0.421512	5.66797e-12	-0.0495021	0.00918512	7.07025e-08
B-Mem	dmr425933	3	dmr425933	52707144	ENSG00000162267	3	ENSG00000162267	52794768	rs11717132	3	52956634	A	G	-9	0.105298	0.0143049	1.8254e-13	26.7976	3.44603	7.46362e-15	0.00392939	0.00073504	9.0006e-08
B-Mem	dmr426229	3	dmr426229	53593087	ENSG00000162267	3	ENSG00000162267	52794768	rs35378159	3	52958976	A	G	-9	0.10715	0.0143864	9.47658e-14	-951.179	97.1607	1.24599e-22	-0.00011265	1.90044e-05	3.07499e-09
B-Mem	dmr425809	3	dmr425809	52238946	ENSG00000055955	3	ENSG00000055955	52812975	rs149415292	3	53054516	A	G	-9	0.38892	0.0270155	5.46676e-47	0.943882	0.0655655	5.48154e-47	0.412044	0.0404774	2.44603e-24
B-Mem	dmr425833	3	dmr425833	52332405	ENSG00000055955	3	ENSG00000055955	52812975	rs141650393	3	52308266	T	C	-9	0.434971	0.0343509	9.52896e-37	1.9771	0.283432	3.04636e-12	0.220005	0.0360083	9.97353e-10
B-Mem	dmr425834	3	dmr425834	52346605	ENSG00000055955	3	ENSG00000055955	52812975	rs45556336	3	52744556	C	T	-9	-0.727197	0.0150691	0	-1.02226	0.166035	7.41834e-10	0.711362	0.116476	1.01272e-09
B-Mem	dmr425932	3	dmr425932	52705906	ENSG00000055955	3	ENSG00000055955	52812975	rs975258	3	51865226	G	A	-9	0.0721661	0.0113945	2.3982e-10	0.80942	0.0559627	2.0588e-47	0.0891577	0.0153679	6.56988e-09
B-Mem	dmr425933	3	dmr425933	52707144	ENSG00000055955	3	ENSG00000055955	52812975	rs11717132	3	52956634	A	G	-9	-0.610102	0.0147038	0	26.7976	3.44603	7.46362e-15	-0.022767	0.00297869	2.11735e-14
B-Mem	dmr425981	3	dmr425981	52842702	ENSG00000055955	3	ENSG00000055955	52812975	rs352155	3	52179637	C	T	-9	-0.649137	0.0240248	8.74479e-161	0.897294	0.153093	4.5985e-09	-0.723438	0.126301	1.01698e-08
B-Mem	dmr425984	3	dmr425984	52848715	ENSG00000055955	3	ENSG00000055955	52812975	rs352155	3	52179637	C	T	-9	-0.649137	0.0240248	8.74479e-161	0.918476	0.125661	2.68815e-13	-0.706754	0.10017	1.71906e-12
B-Mem	dmr425990	3	dmr425990	52862715	ENSG00000055955	3	ENSG00000055955	52812975	rs71617204	3	53008935	A	G	-9	-0.609294	0.0147616	0	-135.985	23.4333	6.51177e-09	0.0044806	0.000779703	9.10892e-09
B-Mem	dmr426005	3	dmr426005	52889100	ENSG00000055955	3	ENSG00000055955	52812975	rs3821690	3	53171090	A	G	-9	-0.112338	0.0123762	1.1161e-19	0.79586	0.0985333	6.6342e-16	-0.141154	0.0233929	1.59922e-09
B-Mem	dmr426056	3	dmr426056	53054587	ENSG00000055955	3	ENSG00000055955	52812975	rs11712872	3	52801498	A	G	-9	-0.772693	0.0136841	0	-2.90327	0.421512	5.66797e-12	0.266146	0.0389268	8.08245e-12
B-Mem	dmr426154	3	dmr426154	53245510	ENSG00000055955	3	ENSG00000055955	52812975	rs116786248	3	53196050	A	G	-9	-0.160217	0.0198875	7.87034e-16	-1.17143	0.147215	1.75899e-15	0.136771	0.024159	1.50242e-08
B-Mem	dmr426229	3	dmr426229	53593087	ENSG00000055955	3	ENSG00000055955	52812975	rs35378159	3	52958976	A	G	-9	-0.616739	0.014783	0	-951.179	97.1607	1.24599e-22	0.000648395	6.8031e-05	1.55974e-21
B-Mem	dmr425933	3	dmr425933	52707144	ENSG00000243696	3	ENSG00000243696	52813282	rs11717132	3	52956634	A	G	-9	-0.111752	0.0139617	1.2025e-15	26.7976	3.44603	7.46362e-15	-0.00417023	0.000747684	2.43961e-08
B-Mem	dmr426056	3	dmr426056	53054587	ENSG00000243696	3	ENSG00000243696	52813282	rs11712872	3	52801498	A	G	-9	-0.142079	0.0133132	1.3763e-26	-2.90327	0.421512	5.66797e-12	0.0489375	0.00845628	7.16048e-09
B-Mem	dmr426229	3	dmr426229	53593087	ENSG00000243696	3	ENSG00000243696	52813282	rs35378159	3	52958976	A	G	-9	-0.112449	0.0140413	1.1621e-15	-951.179	97.1607	1.24599e-22	0.00011822	1.90721e-05	5.69698e-10
B-Mem	dmr425834	3	dmr425834	52346605	ENSG00000213533	3	ENSG00000213533	52836219	rs45556336	3	52744556	C	T	-9	0.279416	0.0143126	7.08318e-85	-1.02226	0.166035	7.41834e-10	-0.273332	0.0465498	4.31068e-09
B-Mem	dmr425933	3	dmr425933	52707144	ENSG00000213533	3	ENSG00000213533	52836219	rs11717132	3	52956634	A	G	-9	0.34611	0.0137638	1.54731e-139	26.7976	3.44603	7.46362e-15	0.0129157	0.0017385	1.09221e-13
B-Mem	dmr425984	3	dmr425984	52848715	ENSG00000213533	3	ENSG00000213533	52836219	rs352155	3	52179637	C	T	-9	0.235944	0.0219846	7.18648e-27	0.918476	0.125661	2.68815e-13	0.256886	0.0425224	1.52983e-09
B-Mem	dmr425990	3	dmr425990	52862715	ENSG00000213533	3	ENSG00000213533	52836219	rs71617204	3	53008935	A	G	-9	0.343721	0.0138164	1.29399e-136	-135.985	23.4333	6.51177e-09	-0.00252764	0.000447264	1.592e-08
B-Mem	dmr426005	3	dmr426005	52889100	ENSG00000213533	3	ENSG00000213533	52836219	rs3821690	3	53171090	A	G	-9	0.0812512	0.0113463	8.00911e-13	0.79586	0.0985333	6.6342e-16	0.102092	0.019053	8.39965e-08
B-Mem	dmr426056	3	dmr426056	53054587	ENSG00000213533	3	ENSG00000213533	52836219	rs11712872	3	52801498	A	G	-9	0.310954	0.0131528	1.44018e-123	-2.90327	0.421512	5.66797e-12	-0.107105	0.0161965	3.77056e-11
B-Mem	dmr426229	3	dmr426229	53593087	ENSG00000213533	3	ENSG00000213533	52836219	rs35378159	3	52958976	A	G	-9	0.349603	0.0138414	9.29802e-141	-951.179	97.1607	1.24599e-22	-0.000367547	4.02655e-05	6.97213e-20
B-Mem	dmr425933	3	dmr425933	52707144	ENSG00000163935	3	ENSG00000163935	52903572	rs11717132	3	52956634	A	G	-9	0.183665	0.0138626	4.57264e-40	26.7976	3.44603	7.46362e-15	0.0068538	0.00102196	1.99333e-11
B-Mem	dmr425990	3	dmr425990	52862715	ENSG00000163935	3	ENSG00000163935	52903572	rs71617204	3	53008935	A	G	-9	0.189207	0.0139104	3.90698e-42	-135.985	23.4333	6.51177e-09	-0.00139138	0.000260676	9.41971e-08
B-Mem	dmr426056	3	dmr426056	53054587	ENSG00000163935	3	ENSG00000163935	52903572	rs11712872	3	52801498	A	G	-9	0.142565	0.0132446	5.09113e-27	-2.90327	0.421512	5.66797e-12	-0.0491048	0.00846393	6.5664e-09
B-Mem	dmr426229	3	dmr426229	53593087	ENSG00000163935	3	ENSG00000163935	52903572	rs35378159	3	52958976	A	G	-9	0.187727	0.0139406	2.47272e-41	-951.179	97.1607	1.24599e-22	-0.000197362	2.49245e-05	2.40581e-15
B-Mem	dmr425809	3	dmr425809	52238946	ENSG00000242142	3	ENSG00000242142	53064283	rs149415292	3	53054516	A	G	-9	0.55125	0.0579057	1.73511e-21	0.943882	0.0655655	5.48154e-47	0.584025	0.0735488	2.01144e-15
B-Mem	dmr425933	3	dmr425933	52707144	ENSG00000242142	3	ENSG00000242142	53064283	rs11717132	3	52956634	A	G	-9	-0.461943	0.0368334	4.43098e-36	26.7976	3.44603	7.46362e-15	-0.0172382	0.0026083	3.86948e-11
B-Mem	dmr425990	3	dmr425990	52862715	ENSG00000242142	3	ENSG00000242142	53064283	rs71617204	3	53008935	A	G	-9	-0.468325	0.0369517	8.24031e-37	-135.985	23.4333	6.51177e-09	0.00344395	0.000652723	1.31835e-07
B-Mem	dmr426056	3	dmr426056	53054587	ENSG00000242142	3	ENSG00000242142	53064283	rs11712872	3	52801498	A	G	-9	-0.303673	0.0354874	1.1564e-17	-2.90327	0.421512	5.66797e-12	0.104597	0.0194941	8.06963e-08
B-Mem	dmr426229	3	dmr426229	53593087	ENSG00000242142	3	ENSG00000242142	53064283	rs35378159	3	52958976	A	G	-9	-0.462092	0.0370516	1.06659e-35	-951.179	97.1607	1.24599e-22	0.00048581	6.30867e-05	1.35354e-14
B-Mem	dmr425809	3	dmr425809	52238946	ENSG00000163933	3	ENSG00000163933	53088483	rs149415292	3	53054516	A	G	-9	-0.191003	0.0271219	1.8896e-12	0.943882	0.0655655	5.48154e-47	-0.202359	0.0319883	2.51556e-10
B-Mem	dmr425933	3	dmr425933	52707144	ENSG00000163933	3	ENSG00000163933	53088483	rs11717132	3	52956634	A	G	-9	0.200107	0.0151243	5.82641e-40	26.7976	3.44603	7.46362e-15	0.00746733	0.00111384	2.02586e-11
B-Mem	dmr425990	3	dmr425990	52862715	ENSG00000163933	3	ENSG00000163933	53088483	rs71617204	3	53008935	A	G	-9	0.202702	0.015178	1.10759e-40	-135.985	23.4333	6.51177e-09	-0.00149062	0.00028007	1.02456e-07
B-Mem	dmr426056	3	dmr426056	53054587	ENSG00000163933	3	ENSG00000163933	53088483	rs11712872	3	52801498	A	G	-9	0.142814	0.0144581	5.19611e-23	-2.90327	0.421512	5.66797e-12	-0.0491907	0.00870658	1.60602e-08
B-Mem	dmr426229	3	dmr426229	53593087	ENSG00000163933	3	ENSG00000163933	53088483	rs35378159	3	52958976	A	G	-9	0.202037	0.0152104	2.91292e-40	-951.179	97.1607	1.24599e-22	-0.000212407	2.69531e-05	3.25785e-15
B-Mem	dmr426005	3	dmr426005	52889100	ENSG00000163932	3	ENSG00000163932	53156009	rs3821690	3	53171090	A	G	-9	0.220172	0.0112876	9.83958e-85	0.79586	0.0985333	6.6342e-16	0.276647	0.0370713	8.48538e-14
B-Mem	dmr426089	3	dmr426089	53157861	ENSG00000163932	3	ENSG00000163932	53156009	rs2230494	3	53186199	A	G	-9	0.203815	0.00885706	3.56765e-117	-0.505761	0.0912203	2.94977e-08	-0.402987	0.0747637	7.04005e-08
B-Mem	dmr426275	3	dmr426275	53718705	ENSG00000163932	3	ENSG00000163932	53156009	rs62255989	3	53240970	T	C	-9	0.140461	0.00954321	4.91144e-49	-0.751971	0.0923971	4.00303e-16	-0.18679	0.0262265	1.06232e-12
B-Mem	dmr425870	3	dmr425870	52512472	ENSG00000163931	3	ENSG00000163931	53224707	rs17731913	3	53501256	C	T	-9	-0.376761	0.0263076	1.60851e-46	-2.61198	0.357139	2.60021e-13	0.144244	0.0221455	7.34434e-11
B-Mem	dmr425942	3	dmr425942	52731631	ENSG00000163931	3	ENSG00000163931	53224707	rs116786248	3	53196050	A	G	-9	-0.70198	0.0262296	8.7395e-158	-1.07909	0.182268	3.21272e-09	0.65053	0.112537	7.4438e-09
B-Mem	dmr426051	3	dmr426051	53046258	ENSG00000163931	3	ENSG00000163931	53224707	rs76244613	3	53482708	A	G	-9	-0.442587	0.0268439	4.5197e-61	-3.88227	0.532836	3.19181e-13	0.114002	0.0171063	2.65907e-11
B-Mem	dmr426154	3	dmr426154	53245510	ENSG00000163931	3	ENSG00000163931	53224707	rs116786248	3	53196050	A	G	-9	-0.70198	0.0262296	8.7395e-158	-1.17143	0.147215	1.75899e-15	0.59925	0.0785669	2.39792e-14
B-Mem	dmr426668	3	dmr426668	55186274	ENSG00000265992	3	ENSG00000265992	54632122	rs73068461	3	54653268	T	A	-9	-0.270739	0.0341256	2.1288e-15	-7.65331	0.533415	1.10026e-46	0.0353754	0.0050952	3.84184e-12
B-Mem	dmr427072	3	dmr427072	56876949	ENSG00000180376	3	ENSG00000180376	56557161	rs115046511	3	56709918	G	T	-9	0.216603	0.0229559	3.88762e-21	0.91314	0.124994	2.7624e-13	0.237206	0.0410642	7.62806e-09
B-Mem	dmr427072	3	dmr427072	56876949	ENSG00000163947	3	ENSG00000163947	56727418	rs115046511	3	56709918	G	T	-9	0.116189	0.0122637	2.68812e-21	0.91314	0.124994	2.7624e-13	0.127241	0.0219939	7.23828e-09
B-Mem	dmr427195	3	dmr427195	57155614	ENSG00000168374	3	ENSG00000168374	57571363	rs11718024	3	57707667	G	A	-9	0.082891	0.0109496	3.72651e-14	752.314	71.5981	7.98177e-26	0.000110181	1.79386e-05	8.14183e-10
B-Mem	dmr427018	3	dmr427018	56717474	ENSG00000174839	3	ENSG00000174839	57625457	rs73084420	3	57591888	G	A	-9	0.239926	0.0122673	3.51254e-85	28.4489	4.54703	3.93487e-10	0.00843359	0.00141524	2.5362e-09
B-Mem	dmr427050	3	dmr427050	56812144	ENSG00000174839	3	ENSG00000174839	57625457	rs139343805	3	57631823	C	T	-9	0.1779	0.0134961	1.11991e-39	25.2291	4.37424	8.03848e-09	0.00705137	0.00133448	1.26413e-07
B-Mem	dmr427195	3	dmr427195	57155614	ENSG00000174839	3	ENSG00000174839	57625457	rs11718024	3	57707667	G	A	-9	0.238076	0.0122657	6.37754e-84	752.314	71.5981	7.98177e-26	0.000316458	3.42474e-05	2.45682e-20
B-Mem	dmr427455	3	dmr427455	58125385	ENSG00000174839	3	ENSG00000174839	57625457	rs11707037	3	57546297	G	A	-9	0.23721	0.0122156	5.37348e-84	-2.90452	0.497581	5.30579e-09	-0.0816693	0.0146094	2.26837e-08
B-Mem	dmr427503	3	dmr427503	58235285	ENSG00000174839	3	ENSG00000174839	57625457	rs112195729	3	57655279	T	C	-9	0.239369	0.012255	5.8237e-85	2.88211	0.525455	4.13528e-08	0.0830533	0.0157277	1.2868e-07
B-Mem	dmr427640	3	dmr427640	58629445	ENSG00000174839	3	ENSG00000174839	57625457	rs74693040	3	57932651	T	C	-9	0.243792	0.0127304	9.60459e-82	-644.67	102.578	3.28572e-10	-0.000378165	6.33301e-05	2.35327e-09
B-Mem	dmr427372	3	dmr427372	57964674	ENSG00000136068	3	ENSG00000136068	58008400	rs55825401	3	57998677	G	A	-9	0.408957	0.0204223	3.33502e-89	-0.448642	0.0790128	1.36202e-08	-0.911545	0.166866	4.68849e-08
B-Mem	dmr427690	3	dmr427690	58764568	ENSG00000168297	3	ENSG00000168297	58332880	rs34399293	3	58525410	A	T	-9	0.270413	0.0207362	7.18883e-39	-0.93119	0.15976	5.58673e-09	-0.290395	0.0545719	1.03013e-07
B-Mem	dmr427718	3	dmr427718	59053412	ENSG00000168297	3	ENSG00000168297	58332880	rs113943202	3	58353239	T	C	-9	-0.204349	0.0189177	3.3679e-27	0.70392	0.100433	2.40325e-12	-0.290302	0.0493744	4.11244e-09
B-Mem	dmr427751	3	dmr427751	59289155	ENSG00000189283	3	ENSG00000189283	59749310	rs986015	3	60089026	A	C	-9	-0.139178	0.0115397	1.70121e-33	0.859921	0.139849	7.80085e-10	-0.16185	0.029545	4.30002e-08
B-Mem	dmr429781	3	dmr429781	68101043	ENSG00000172340	3	ENSG00000172340	67360460	rs55789955	3	67215798	G	T	-9	-0.170517	0.0193932	1.46141e-18	0.64289	0.0817433	3.69848e-15	-0.265235	0.0452472	4.57599e-09
B-Mem	dmr429957	3	dmr429957	69027059	ENSG00000183662	3	ENSG00000183662	68004216	rs73834875	3	68179479	G	T	-9	0.258567	0.0198815	1.13998e-38	2.33562	0.398117	4.44647e-09	0.110706	0.0207014	8.90565e-08
B-Mem	dmr430597	3	dmr430597	71887727	ENSG00000163412	3	ENSG00000163412	71675416	rs2321973	3	71687584	A	G	-9	-0.467943	0.0443497	5.0152e-26	-0.751412	0.116746	1.22441e-10	0.622751	0.113338	3.91461e-08
B-Mem	dmr430585	3	dmr430585	71836936	ENSG00000170837	3	ENSG00000170837	71754050	rs13066849	3	71734352	T	C	-9	0.182109	0.0187501	2.66979e-22	1.72344	0.20633	6.66489e-17	0.105666	0.0166851	2.40539e-10
B-Mem	dmr430585	3	dmr430585	71836936	ENSG00000163421	3	ENSG00000163421	71771656	rs13066849	3	71734352	T	C	-9	0.443643	0.0186037	1.08788e-125	1.72344	0.20633	6.66489e-17	0.257417	0.0326537	3.19033e-15
B-Mem	dmr430438	3	dmr430438	71332064	ENSG00000241163	3	ENSG00000241163	72035300	rs13087868	3	72048779	T	C	-9	-0.149975	0.0190609	3.59778e-15	-0.793691	0.10918	3.60562e-13	0.188959	0.035389	9.32148e-08
B-Mem	dmr433451	3	dmr433451	88071674	ENSG00000163320	3	ENSG00000163320	88051944	rs139169968	3	88224990	G	T	-9	-0.399069	0.0199516	5.31197e-89	0.643778	0.116264	3.07309e-08	-0.619886	0.116159	9.4755e-08
B-Mem	dmr434600	3	dmr434600	98505499	ENSG00000057019	3	ENSG00000057019	98795941	rs35076733	3	98894357	A	G	-9	0.519542	0.0158421	6.91542e-236	627.606	109.344	9.48276e-09	0.000827815	0.000146418	1.56946e-08
B-Mem	dmr434811	3	dmr434811	99605022	ENSG00000184220	3	ENSG00000184220	99817834	rs112847485	3	100479119	A	G	-9	-0.1402	0.0103211	4.99645e-42	0.386826	0.0642894	1.77735e-09	-0.362436	0.0658806	3.76779e-08
B-Mem	dmr434873	3	dmr434873	100098231	ENSG00000184220	3	ENSG00000184220	99817834	rs670070	3	99729934	T	C	-9	-0.305977	0.0278403	4.25037e-28	3.5415	0.516254	6.88636e-12	-0.0863974	0.0148464	5.90574e-09
B-Mem	dmr434811	3	dmr434811	99605022	ENSG00000114021	3	ENSG00000114021	100334701	rs112847485	3	100479119	A	G	-9	-0.20637	0.0136845	2.17292e-51	0.386826	0.0642894	1.77735e-09	-0.533496	0.0954624	2.28975e-08
B-Mem	dmr434811	3	dmr434811	99605022	ENSG00000154174	3	ENSG00000154174	100363431	rs112847485	3	100479119	A	G	-9	0.145876	0.00922365	2.43661e-56	0.386826	0.0642894	1.77735e-09	0.377109	0.0670571	1.86903e-08
B-Mem	dmr434811	3	dmr434811	99605022	ENSG00000181458	3	ENSG00000181458	100492619	rs112847485	3	100479119	A	G	-9	-0.14172	0.00925768	6.71965e-53	0.386826	0.0642894	1.77735e-09	-0.366367	0.0654236	2.14452e-08
B-Mem	dmr434811	3	dmr434811	99605022	ENSG00000114354	3	ENSG00000114354	100709361	rs112847485	3	100479119	A	G	-9	-0.177762	0.00921134	5.56143e-83	0.386826	0.0642894	1.77735e-09	-0.459541	0.0800005	9.23453e-09
B-Mem	dmr434873	3	dmr434873	100098231	ENSG00000114354	3	ENSG00000114354	100709361	rs670070	3	99729934	T	C	-9	0.326763	0.0383147	1.4839e-17	3.5415	0.516254	6.88636e-12	0.0922669	0.0172612	9.02479e-08
B-Mem	dmr435265	3	dmr435265	102012913	ENSG00000138468	3	ENSG00000138468	101324205	rs16843310	3	101138475	T	C	-9	0.279832	0.0130905	2.19693e-101	-4.62288	0.787965	4.44123e-09	-0.0605321	0.0106991	1.53456e-08
B-Mem	dmr435178	3	dmr435178	101587837	ENSG00000244119	3	ENSG00000244119	101712472	rs12629395	3	101623111	A	G	-9	-0.125114	0.0128031	1.482e-22	-0.801558	0.0967179	1.15572e-16	0.156089	0.0246951	2.60502e-10
B-Mem	dmr435939	3	dmr435939	105762103	ENSG00000170017	3	ENSG00000170017	105366909	rs116810974	3	105445611	A	T	-9	0.759919	0.028035	8.34404e-162	-146.348	26.6482	3.97748e-08	-0.00519255	0.000964712	7.34637e-08
B-Mem	dmr435974	3	dmr435974	105910207	ENSG00000170017	3	ENSG00000170017	105366909	rs12495293	3	105306651	A	G	-9	-0.30206	0.011212	7.3312e-160	0.507004	0.037098	1.60719e-42	-0.595774	0.0488817	3.59874e-34
B-Mem	dmr436599	3	dmr436599	109010898	ENSG00000196776	3	ENSG00000196776	108043298	rs62262420	3	108191093	T	C	-9	0.180057	0.00838888	3.39396e-102	0.635091	0.11649	4.98304e-08	0.283514	0.053654	1.26313e-07
B-Mem	dmr437036	3	dmr437036	111361828	ENSG00000153283	3	ENSG00000153283	111292719	rs59799255	3	111796110	G	C	-9	0.239731	0.0237081	4.89755e-24	75.0222	9.09634	1.61722e-16	0.00319547	0.00049998	1.64587e-10
B-Mem	dmr437496	3	dmr437496	113097435	ENSG00000174500	3	ENSG00000174500	112120841	rs9288936	3	112107111	C	T	-9	-0.424164	0.0231609	6.42262e-75	2.2725	0.383642	3.15184e-09	-0.186651	0.0331176	1.74034e-08
B-Mem	dmr437120	3	dmr437120	111728083	ENSG00000144848	3	ENSG00000144848	112532509	rs71317505	3	112488251	G	A	-9	-0.174891	0.0262836	2.8523e-11	-32.4805	3.4115	1.717e-21	0.00538451	0.000987253	4.92416e-08
B-Mem	dmr437115	3	dmr437115	111721108	ENSG00000138459	3	ENSG00000138459	112561709	rs13078401	3	112618028	C	T	-9	-0.64457	0.0240072	8.66466e-159	-42.5112	7.13604	2.56507e-09	0.0151623	0.00260709	6.0338e-09
B-Mem	dmr437120	3	dmr437120	111728083	ENSG00000138459	3	ENSG00000138459	112561709	rs71317505	3	112488251	G	A	-9	-0.57402	0.0234021	7.3185e-133	-32.4805	3.4115	1.717e-21	0.0176728	0.00199114	6.94859e-19
B-Mem	dmr437720	3	dmr437720	113985595	ENSG00000163607	3	ENSG00000163607	112990918	rs7628368	3	113005772	G	A	-9	-0.363651	0.0224158	3.46824e-59	0.576242	0.059012	1.59384e-22	-0.631073	0.0754313	5.95048e-17
B-Mem	dmr437720	3	dmr437720	113985595	ENSG00000163608	3	ENSG00000163608	113002440	rs7628368	3	113005772	G	A	-9	0.33483	0.0224309	2.19278e-50	0.576242	0.059012	1.59384e-22	0.581058	0.0711063	3.04134e-16
B-Mem	dmr437329	3	dmr437329	112413068	ENSG00000243795	3	ENSG00000243795	113142350	rs113697309	3	113001690	C	A	-9	0.664243	0.0751644	9.81472e-19	-3.93966	0.586291	1.82188e-11	-0.168604	0.0315211	8.8473e-08
B-Mem	dmr437403	3	dmr437403	112712843	ENSG00000206530	3	ENSG00000206530	113286930	rs12488964	3	113469958	T	C	-9	-0.189988	0.00789052	4.25042e-128	-0.927796	0.15334	1.44308e-09	0.204773	0.0348957	4.40669e-09
B-Mem	dmr437403	3	dmr437403	112712843	ENSG00000072858	3	ENSG00000072858	113532296	rs12488964	3	113469958	T	C	-9	0.248534	0.00854854	7.83463e-186	-0.927796	0.15334	1.44308e-09	-0.267875	0.0452211	3.14825e-09
B-Mem	dmr438808	3	dmr438808	120260460	ENSG00000144847	3	ENSG00000144847	118900557	rs74614640	3	119359315	A	C	-9	0.303997	0.0184702	7.25248e-61	0.878691	0.155349	1.54717e-08	0.345966	0.0646764	8.83512e-08
B-Mem	dmr438532	3	dmr438532	119209753	ENSG00000121578	3	ENSG00000121578	119211732	rs56176656	3	119307546	T	A	-9	0.39302	0.0121892	4.36709e-228	-0.792752	0.142448	2.61865e-08	-0.495767	0.0904007	4.15572e-08
B-Mem	dmr438454	3	dmr438454	118815941	ENSG00000176142	3	ENSG00000176142	119429500	rs75913067	3	119421217	T	G	-9	-0.10684	0.0115665	2.53509e-20	0.713253	0.0792089	2.16231e-19	-0.149792	0.0232313	1.13448e-10
B-Mem	dmr438454	3	dmr438454	118815941	ENSG00000163389	3	ENSG00000163389	119468938	rs75913067	3	119421217	T	G	-9	-0.296894	0.0126475	7.41423e-122	0.713253	0.0792089	2.16231e-19	-0.416253	0.0495104	4.19259e-17
B-Mem	dmr438846	3	dmr438846	120388080	ENSG00000163389	3	ENSG00000163389	119468938	rs17203207	3	119546864	G	A	-9	0.428851	0.0124876	1.84168e-258	22.347	3.37041	3.34882e-11	0.0191905	0.0029478	7.50848e-11
B-Mem	dmr438454	3	dmr438454	118815941	ENSG00000144843	3	ENSG00000144843	119579268	rs75913067	3	119421217	T	G	-9	-0.0821251	0.0115334	1.0746e-12	0.713253	0.0792089	2.16231e-19	-0.115142	0.020615	2.33258e-08
B-Mem	dmr438634	3	dmr438634	119521283	ENSG00000082701	3	ENSG00000082701	119821323	rs1259322	3	120489397	G	C	-9	0.108959	0.0136814	1.6657e-15	-0.854191	0.1113	1.65869e-14	-0.127558	0.0230822	3.27132e-08
B-Mem	dmr438801	3	dmr438801	120219746	ENSG00000082701	3	ENSG00000082701	119821323	rs55910624	3	119825074	C	T	-9	-0.0935323	0.0129138	4.39509e-13	-0.84519	0.0895771	3.8974e-21	0.110664	0.0192618	9.17726e-09
B-Mem	dmr438916	3	dmr438916	120708050	ENSG00000082701	3	ENSG00000082701	119821323	rs75339997	3	120443167	C	T	-9	-0.142498	0.0144606	6.57379e-23	4.67004	0.738316	2.52812e-10	-0.0305131	0.00573229	1.02056e-07
B-Mem	dmr438634	3	dmr438634	119521283	ENSG00000163430	3	ENSG00000163430	120392293	rs1259322	3	120489397	G	C	-9	0.228898	0.0150874	5.46983e-52	-0.854191	0.1113	1.65869e-14	-0.26797	0.0391295	7.47427e-12
B-Mem	dmr438656	3	dmr438656	119571861	ENSG00000163430	3	ENSG00000163430	120392293	rs1147720	3	120487525	T	C	-9	0.22775	0.0150223	6.42816e-52	-0.855682	0.131384	7.37445e-11	-0.266162	0.0444785	2.17662e-09
B-Mem	dmr438810	3	dmr438810	120273764	ENSG00000163430	3	ENSG00000163430	120392293	rs1147720	3	120487525	T	C	-9	0.22775	0.0150223	6.42816e-52	-0.776437	0.132641	4.80801e-09	-0.293327	0.0537152	4.74053e-08
B-Mem	dmr439022	3	dmr439022	121402241	ENSG00000180353	3	ENSG00000180353	121631399	rs2681426	3	122082383	T	C	-9	-0.128648	0.0121671	3.95879e-26	-24.1661	3.59342	1.75483e-11	0.00532347	0.000938134	1.39066e-08
B-Mem	dmr439101	3	dmr439101	121771972	ENSG00000180353	3	ENSG00000180353	121631399	rs4676766	3	121966011	G	A	-9	-0.634476	0.0351877	1.10859e-72	-0.91026	0.151958	2.09581e-09	0.697027	0.122614	1.31033e-08
B-Mem	dmr439178	3	dmr439178	122074971	ENSG00000180353	3	ENSG00000180353	121631399	rs9865150	3	122256638	A	G	-9	-0.199416	0.0116156	4.61024e-66	-1.23216	0.175134	1.98482e-12	0.161843	0.0248603	7.51028e-11
B-Mem	dmr439217	3	dmr439217	122226214	ENSG00000180353	3	ENSG00000180353	121631399	rs9289196	3	122549659	C	T	-9	-0.175132	0.0105653	1.0357e-61	-1.01507	0.135878	7.99352e-14	0.172532	0.0253324	9.7105e-12
B-Mem	dmr439238	3	dmr439238	122284198	ENSG00000180353	3	ENSG00000180353	121631399	rs74790649	3	121600602	A	G	-9	-0.575241	0.0306995	2.43486e-78	2.00842	0.244657	2.22801e-16	-0.286415	0.0380912	5.51205e-14
B-Mem	dmr439358	3	dmr439358	122668382	ENSG00000180353	3	ENSG00000180353	121631399	rs9870489	3	122292546	A	G	-9	-0.191405	0.011393	2.43217e-63	1.43369	0.219109	6.01839e-11	-0.133505	0.0218963	1.07971e-09
B-Mem	dmr439389	3	dmr439389	122780961	ENSG00000180353	3	ENSG00000180353	121631399	rs28520185	3	122268740	C	G	-9	-0.194264	0.0115523	1.86322e-63	-2.8638	0.315509	1.11854e-19	0.0678344	0.00849261	1.37746e-15
B-Mem	dmr439022	3	dmr439022	121402241	ENSG00000173226	3	ENSG00000173226	121769763	rs2681426	3	122082383	T	C	-9	0.319354	0.0120966	1.35575e-153	-24.1661	3.59342	1.75483e-11	-0.0132149	0.00202777	7.17409e-11
B-Mem	dmr439178	3	dmr439178	122074971	ENSG00000173226	3	ENSG00000173226	121769763	rs9865150	3	122256638	A	G	-9	0.168894	0.0116707	1.8316e-47	-1.23216	0.175134	1.98482e-12	-0.137071	0.0216631	2.493e-10
B-Mem	dmr439217	3	dmr439217	122226214	ENSG00000173226	3	ENSG00000173226	121769763	rs9289196	3	122549659	C	T	-9	0.199268	0.0105877	5.11991e-79	-1.01507	0.135878	7.99352e-14	-0.196309	0.0282726	3.82645e-12
B-Mem	dmr439358	3	dmr439358	122668382	ENSG00000173226	3	ENSG00000173226	121769763	rs9870489	3	122292546	A	G	-9	0.160853	0.0114468	7.46782e-45	1.43369	0.219109	6.01839e-11	0.112195	0.0189144	2.99742e-09
B-Mem	dmr439389	3	dmr439389	122780961	ENSG00000173226	3	ENSG00000173226	121769763	rs28520185	3	122268740	C	G	-9	0.166917	0.0116054	6.63546e-47	-2.8638	0.315509	1.11854e-19	-0.0582853	0.00759317	1.64116e-14
B-Mem	dmr439022	3	dmr439022	121402241	ENSG00000114013	3	ENSG00000114013	122055366	rs2681426	3	122082383	T	C	-9	-0.215421	0.0121282	1.39192e-70	-24.1661	3.59342	1.75483e-11	0.0089142	0.00141734	3.18743e-10
B-Mem	dmr439238	3	dmr439238	122284198	ENSG00000114013	3	ENSG00000114013	122055366	rs74790649	3	121600602	A	G	-9	0.249651	0.0308516	5.86929e-16	2.00842	0.244657	2.22801e-16	0.124302	0.0215695	8.26941e-09
B-Mem	dmr439022	3	dmr439022	121402241	ENSG00000121552	3	ENSG00000121552	122325244	rs2681426	3	122082383	T	C	-9	0.190428	0.0121415	1.94601e-55	-24.1661	3.59342	1.75483e-11	-0.00787995	0.0012749	6.37566e-10
B-Mem	dmr439041	3	dmr439041	121471635	ENSG00000121552	3	ENSG00000121552	122325244	rs73186030	3	122294618	T	C	-9	-0.4788	0.0112792	0	4.48456	0.812992	3.4657e-08	-0.106766	0.0195181	4.49709e-08
B-Mem	dmr439217	3	dmr439217	122226214	ENSG00000121552	3	ENSG00000121552	122325244	rs9289196	3	122549659	C	T	-9	0.147183	0.0105788	5.28174e-44	-1.01507	0.135878	7.99352e-14	-0.144998	0.0220305	4.6518e-11
B-Mem	dmr439178	3	dmr439178	122074971	ENSG00000196981	3	ENSG00000196981	122411868	rs9865150	3	122256638	A	G	-9	-0.193861	0.0116582	4.31133e-62	-1.23216	0.175134	1.98482e-12	0.157334	0.024282	9.20468e-11
B-Mem	dmr439217	3	dmr439217	122226214	ENSG00000196981	3	ENSG00000196981	122411868	rs9289196	3	122549659	C	T	-9	-0.180185	0.0105985	8.07317e-65	-1.01507	0.135878	7.99352e-14	0.17751	0.0259545	7.95933e-12
B-Mem	dmr439358	3	dmr439358	122668382	ENSG00000196981	3	ENSG00000196981	122411868	rs9870489	3	122292546	A	G	-9	-0.191517	0.0114316	5.36601e-63	1.43369	0.219109	6.01839e-11	-0.133583	0.0219172	1.09504e-09
B-Mem	dmr439389	3	dmr439389	122780961	ENSG00000196981	3	ENSG00000196981	122411868	rs28520185	3	122268740	C	G	-9	-0.195855	0.0115908	4.70187e-64	-2.8638	0.315509	1.11854e-19	0.06839	0.00855288	1.28385e-15
B-Mem	dmr439178	3	dmr439178	122074971	ENSG00000163840	3	ENSG00000163840	122564238	rs9865150	3	122256638	A	G	-9	-0.0965023	0.0116568	1.24629e-16	-1.23216	0.175134	1.98482e-12	0.0783196	0.014609	8.27334e-08
B-Mem	dmr439217	3	dmr439217	122226214	ENSG00000163840	3	ENSG00000163840	122564238	rs9289196	3	122549659	C	T	-9	-0.121317	0.0105891	2.17401e-30	-1.01507	0.135878	7.99352e-14	0.119516	0.0190991	3.90801e-10
B-Mem	dmr439389	3	dmr439389	122780961	ENSG00000163840	3	ENSG00000163840	122564238	rs28520185	3	122268740	C	G	-9	-0.102555	0.0115894	8.8307e-19	-2.8638	0.315509	1.11854e-19	0.0358107	0.00565178	2.35533e-10
B-Mem	dmr439178	3	dmr439178	122074971	ENSG00000173200	3	ENSG00000173200	122577602	rs9865150	3	122256638	A	G	-9	0.109425	0.0116536	6.01137e-21	-1.23216	0.175134	1.98482e-12	-0.0888076	0.0157729	1.79798e-08
B-Mem	dmr439217	3	dmr439217	122226214	ENSG00000173200	3	ENSG00000173200	122577602	rs9289196	3	122549659	C	T	-9	0.111495	0.0105927	6.5841e-26	-1.01507	0.135878	7.99352e-14	-0.109839	0.0180301	1.11502e-09
B-Mem	dmr439358	3	dmr439358	122668382	ENSG00000173200	3	ENSG00000173200	122577602	rs9870489	3	122292546	A	G	-9	0.112705	0.0114264	5.98644e-23	1.43369	0.219109	6.01839e-11	0.0786119	0.0144173	4.96375e-08
B-Mem	dmr439389	3	dmr439389	122780961	ENSG00000173200	3	ENSG00000173200	122577602	rs28520185	3	122268740	C	G	-9	0.112199	0.011587	3.55411e-22	-2.8638	0.315509	1.11854e-19	-0.0391783	0.00591616	3.53754e-11
B-Mem	dmr439514	3	dmr439514	123156331	ENSG00000173200	3	ENSG00000173200	122577602	rs1256209	3	122657182	C	T	-9	-0.210918	0.0167696	2.8113e-36	1.74903	0.250921	3.15931e-12	-0.120591	0.0197796	1.08238e-09
B-Mem	dmr439528	3	dmr439528	123203816	ENSG00000173200	3	ENSG00000173200	122577602	rs35782160	3	122637179	G	T	-9	-0.198152	0.012903	3.17944e-53	-0.630083	0.110422	1.15572e-08	0.314485	0.0587951	8.85227e-08
B-Mem	dmr439278	3	dmr439278	122399832	ENSG00000173193	3	ENSG00000173193	122680618	rs59887682	3	122683927	T	A	-9	0.221956	0.0135766	4.46551e-60	-0.539441	0.0893973	1.59752e-09	-0.411456	0.0726839	1.5058e-08
B-Mem	dmr439504	3	dmr439504	123134478	ENSG00000173193	3	ENSG00000173193	122680618	rs1966594	3	122721515	T	C	-9	-0.18207	0.0226913	1.0252e-15	-0.872719	0.0922167	2.96982e-21	0.208624	0.034088	9.34801e-10
B-Mem	dmr439514	3	dmr439514	123156331	ENSG00000173193	3	ENSG00000173193	122680618	rs1256209	3	122657182	C	T	-9	-0.262538	0.0167441	2.09217e-55	1.74903	0.250921	3.15931e-12	-0.150105	0.0235665	1.89768e-10
B-Mem	dmr439278	3	dmr439278	122399832	ENSG00000169087	3	ENSG00000169087	122739999	rs59887682	3	122683927	T	A	-9	-0.547497	0.014509	0	-0.539441	0.0893973	1.59752e-09	1.01493	0.170334	2.54566e-09
B-Mem	dmr439504	3	dmr439504	123134478	ENSG00000169087	3	ENSG00000169087	122739999	rs1966594	3	122721515	T	C	-9	0.659299	0.0244833	1.01882e-159	-0.872719	0.0922167	2.96982e-21	-0.755454	0.0846119	4.31994e-19
B-Mem	dmr439514	3	dmr439514	123156331	ENSG00000169087	3	ENSG00000169087	122739999	rs1256209	3	122657182	C	T	-9	0.255669	0.0184754	1.49499e-43	1.74903	0.250921	3.15931e-12	0.146178	0.0234812	4.80606e-10
B-Mem	dmr439278	3	dmr439278	122399832	ENSG00000138463	3	ENSG00000138463	122794795	rs59887682	3	122683927	T	A	-9	0.281038	0.0135415	1.13272e-95	-0.539441	0.0893973	1.59752e-09	-0.520981	0.0899133	6.8625e-09
B-Mem	dmr439504	3	dmr439504	123134478	ENSG00000138463	3	ENSG00000138463	122794795	rs1966594	3	122721515	T	C	-9	0.431636	0.0225834	1.96819e-81	-0.872719	0.0922167	2.96982e-21	-0.494588	0.0583167	2.23148e-17
B-Mem	dmr439514	3	dmr439514	123156331	ENSG00000138463	3	ENSG00000138463	122794795	rs1256209	3	122657182	C	T	-9	0.326682	0.0167046	3.63877e-85	1.74903	0.250921	3.15931e-12	0.186779	0.028447	5.17372e-11
B-Mem	dmr439528	3	dmr439528	123203816	ENSG00000138463	3	ENSG00000138463	122794795	rs35782160	3	122637179	G	T	-9	0.238605	0.012881	1.3273e-76	-0.630083	0.110422	1.15572e-08	-0.378689	0.0694426	4.94537e-08
B-Mem	dmr440151	3	dmr440151	125522338	ENSG00000082781	3	ENSG00000082781	124761948	rs12495703	3	124925741	C	G	-9	0.133524	0.0107578	2.25521e-35	-0.814791	0.0926814	1.47826e-18	-0.163875	0.0228428	7.28223e-13
B-Mem	dmr440135	3	dmr440135	125477678	ENSG00000144909	3	ENSG00000144909	125528858	rs71325852	3	125547900	A	G	-9	-0.18325	0.0137882	2.63169e-40	147.486	17.4723	3.14246e-17	-0.00124249	0.000174374	1.03746e-12
B-Mem	dmr440303	3	dmr440303	125990207	ENSG00000189366	3	ENSG00000189366	125929275	rs7647107	3	126020874	G	T	-9	-0.69673	0.021487	1.19224e-230	0.187862	0.0333899	1.84107e-08	-3.70873	0.669026	2.96522e-08
B-Mem	dmr440072	3	dmr440072	125192472	ENSG00000114544	3	ENSG00000114544	126006355	rs62263531	3	126117314	G	C	-9	0.207984	0.0135137	1.89271e-53	-6.04208	1.06128	1.2469e-08	-0.0344226	0.0064467	9.31657e-08
B-Mem	dmr440135	3	dmr440135	125477678	ENSG00000114544	3	ENSG00000114544	126006355	rs71325852	3	125547900	A	G	-9	-0.0974208	0.0138158	1.7713e-12	147.486	17.4723	3.14246e-17	-0.000660543	0.00012206	6.2452e-08
B-Mem	dmr440303	3	dmr440303	125990207	ENSG00000114544	3	ENSG00000114544	126006355	rs7647107	3	126020874	G	T	-9	-0.220763	0.00879155	3.79061e-139	0.187862	0.0333899	1.84107e-08	-1.17513	0.214042	4.01513e-08
B-Mem	dmr440334	3	dmr440334	126052856	ENSG00000114544	3	ENSG00000114544	126006355	rs72981575	3	126072860	G	A	-9	0.811152	0.0233175	3.79813e-265	-0.932092	0.167514	2.63255e-08	-0.870249	0.158388	3.91984e-08
B-Mem	dmr440200	3	dmr440200	125696880	ENSG00000180767	3	ENSG00000180767	126524283	rs7638447	3	126671568	G	T	-9	-0.390195	0.0169702	5.47705e-117	292.868	44.9071	6.95431e-11	-0.00133232	0.000212352	3.5156e-10
B-Mem	dmr440287	3	dmr440287	125924487	ENSG00000180767	3	ENSG00000180767	126524283	rs9816382	3	126663828	C	G	-9	-0.386055	0.0171603	4.44125e-112	262.814	48.195	4.94898e-08	-0.00146893	0.000277174	1.16015e-07
B-Mem	dmr440366	3	dmr440366	126111758	ENSG00000180767	3	ENSG00000180767	126524283	rs7638447	3	126671568	G	T	-9	-0.390195	0.0169702	5.47705e-117	229.114	33.8405	1.28418e-11	-0.00170306	0.000262223	8.3197e-11
B-Mem	dmr440393	3	dmr440393	126148405	ENSG00000180767	3	ENSG00000180767	126524283	rs7638447	3	126671568	G	T	-9	-0.390195	0.0169702	5.47705e-117	226.373	40.6733	2.61189e-08	-0.00172368	0.000318645	6.32281e-08
B-Mem	dmr440479	3	dmr440479	126356615	ENSG00000180767	3	ENSG00000180767	126524283	rs67702765	3	126775917	G	A	-9	0.132569	0.0103327	1.11359e-37	0.735873	0.124515	3.42288e-09	0.180152	0.0335615	7.96983e-08
B-Mem	dmr440697	3	dmr440697	126982672	ENSG00000180767	3	ENSG00000180767	126524283	rs28559850	3	126820275	A	T	-9	0.0890124	0.011924	8.33004e-14	-2.45986	0.325349	4.00981e-14	-0.036186	0.00681205	1.08396e-07
B-Mem	dmr440737	3	dmr440737	127076283	ENSG00000180767	3	ENSG00000180767	126524283	rs9816382	3	126663828	C	G	-9	-0.386055	0.0171603	4.44125e-112	285.456	48.4128	3.71772e-09	-0.00135241	0.000237114	1.17274e-08
B-Mem	dmr440768	3	dmr440768	127140785	ENSG00000180767	3	ENSG00000180767	126524283	rs9816382	3	126663828	C	G	-9	-0.386055	0.0171603	4.44125e-112	271.869	39.2889	4.52467e-12	-0.00142	0.000214698	3.74215e-11
B-Mem	dmr440769	3	dmr440769	127144762	ENSG00000180767	3	ENSG00000180767	126524283	rs114169922	3	126908316	A	C	-9	-0.421532	0.0314656	6.32973e-41	42.1383	7.04451	2.20789e-09	-0.0100035	0.00183149	4.70876e-08
B-Mem	dmr440787	3	dmr440787	127207706	ENSG00000180767	3	ENSG00000180767	126524283	rs74518303	3	126675156	T	C	-9	0.158113	0.0209638	4.62108e-14	-2.32914	0.270263	6.8096e-18	-0.0678847	0.0119607	1.3818e-08
B-Mem	dmr440768	3	dmr440768	127140785	ENSG00000197763	3	ENSG00000197763	126571779	rs9816382	3	126663828	C	G	-9	-0.148804	0.0173687	1.0585e-17	271.869	39.2889	4.52467e-12	-0.000547338	0.000101676	7.31827e-08
B-Mem	dmr441139	3	dmr441139	128313028	ENSG00000114626	3	ENSG00000114626	127672935	rs16830397	3	127755118	A	G	-9	-0.185765	0.0215595	6.90922e-18	9.75988	1.30756	8.38073e-14	-0.0190335	0.00337372	1.68381e-08
B-Mem	dmr440755	3	dmr440755	127113206	ENSG00000163902	3	ENSG00000163902	128619974	rs111489708	3	127996675	T	C	-9	0.243479	0.0204374	1.0078e-32	-2.16607	0.367022	3.59683e-09	-0.112406	0.0212552	1.2339e-07
B-Mem	dmr441425	3	dmr441425	129122387	ENSG00000163902	3	ENSG00000163902	128619974	rs116707050	3	128639437	G	A	-9	-0.369576	0.0165915	6.45784e-110	-92.7724	15.5878	2.65533e-09	0.00398368	0.000692827	8.92973e-09
B-Mem	dmr441513	3	dmr441513	129386847	ENSG00000075785	3	ENSG00000075785	128726122	rs115864277	3	128908401	G	C	-9	0.158935	0.0178551	5.51468e-19	6.02743	0.820509	2.04276e-13	0.0263686	0.00465403	1.46374e-08
B-Mem	dmr441593	3	dmr441593	129687543	ENSG00000261159	3	ENSG00000261159	128859716	rs34150465	3	128745883	C	G	-9	0.469513	0.0362441	2.22441e-38	0.620118	0.0948054	6.11258e-11	0.757136	0.129672	5.25615e-09
B-Mem	dmr441626	3	dmr441626	129916955	ENSG00000261159	3	ENSG00000261159	128859716	rs62266941	3	129343429	A	G	-9	0.2768	0.0311902	7.01849e-19	0.892529	0.126308	1.59105e-12	0.31013	0.0561019	3.23925e-08
B-Mem	dmr441593	3	dmr441593	129687543	ENSG00000177646	3	ENSG00000177646	128879596	rs34150465	3	128745883	C	G	-9	-0.122653	0.0107246	2.74428e-30	0.620118	0.0948054	6.11258e-11	-0.19779	0.034835	1.3635e-08
B-Mem	dmr441626	3	dmr441626	129916955	ENSG00000183624	3	ENSG00000183624	129278828	rs62266941	3	129343429	A	G	-9	-0.174282	0.0131308	3.32907e-40	0.892529	0.126308	1.59105e-12	-0.195268	0.0313058	4.44842e-10
B-Mem	dmr441439	3	dmr441439	129183443	ENSG00000251474	3	ENSG00000251474	129382922	rs9849681	3	129405111	G	A	-9	0.197653	0.0155447	4.8686e-37	0.88276	0.113555	7.615e-15	0.223904	0.0337587	3.30116e-11
B-Mem	dmr441449	3	dmr441449	129212990	ENSG00000251474	3	ENSG00000251474	129382922	rs9849681	3	129405111	G	A	-9	0.197653	0.0155447	4.8686e-37	0.94165	0.0574347	2.07176e-60	0.209901	0.0208906	9.41094e-24
B-Mem	dmr441439	3	dmr441439	129183443	ENSG00000172771	3	ENSG00000172771	129401321	rs9849681	3	129405111	G	A	-9	0.18835	0.0146744	1.04129e-37	0.88276	0.113555	7.615e-15	0.213364	0.0320881	2.94436e-11
B-Mem	dmr441449	3	dmr441449	129212990	ENSG00000172771	3	ENSG00000172771	129401321	rs9849681	3	129405111	G	A	-9	0.18835	0.0146744	1.04129e-37	0.94165	0.0574347	2.07176e-60	0.200021	0.0197913	5.16867e-24
B-Mem	dmr441451	3	dmr441451	129216394	ENSG00000172771	3	ENSG00000172771	129401321	rs73206256	3	129793325	C	T	-9	0.16334	0.0193133	2.73402e-17	-1.44913	0.0945996	5.74693e-53	-0.112716	0.0152238	1.32211e-13
B-Mem	dmr441573	3	dmr441573	129606592	ENSG00000172771	3	ENSG00000172771	129401321	rs139128882	3	129390866	A	G	-9	0.104294	0.0135177	1.206e-14	-1.47521	0.10586	3.85673e-44	-0.070698	0.0104739	1.47924e-11
B-Mem	dmr441449	3	dmr441449	129212990	ENSG00000163913	3	ENSG00000163913	129440125	rs9849681	3	129405111	G	A	-9	-0.086717	0.0132469	5.902e-11	0.94165	0.0574347	2.07176e-60	-0.0920905	0.0151477	1.20552e-09
B-Mem	dmr441573	3	dmr441573	129606592	ENSG00000163913	3	ENSG00000163913	129440125	rs139128882	3	129390866	A	G	-9	-0.0949282	0.0121594	5.85652e-15	-1.47521	0.10586	3.85673e-44	0.0643489	0.00944779	9.69223e-12
B-Mem	dmr441457	3	dmr441457	129219710	ENSG00000004399	3	ENSG00000004399	129555175	rs62265602	3	129885063	T	C	-9	-0.155295	0.0180815	8.80346e-18	11.6365	1.60562	4.2497e-13	-0.0133455	0.00240943	3.04439e-08
B-Mem	dmr441558	3	dmr441558	129575881	ENSG00000172765	3	ENSG00000172765	129647792	rs78252470	3	129601687	G	A	-9	-0.100605	0.0133078	4.03691e-14	-0.91936	0.113627	5.91483e-16	0.109429	0.0198102	3.31637e-08
B-Mem	dmr441630	3	dmr441630	129922361	ENSG00000172765	3	ENSG00000172765	129647792	rs78252470	3	129601687	G	A	-9	-0.100605	0.0133078	4.03691e-14	0.921252	0.122408	5.2291e-14	-0.109204	0.0204747	9.6274e-08
B-Mem	dmr441558	3	dmr441558	129575881	ENSG00000203644	3	ENSG00000203644	129847050	rs78252470	3	129601687	G	A	-9	-0.261725	0.0315194	1.01e-16	-0.91936	0.113627	5.91483e-16	0.284681	0.0491259	6.83508e-09
B-Mem	dmr441630	3	dmr441630	129922361	ENSG00000203644	3	ENSG00000203644	129847050	rs78252470	3	129601687	G	A	-9	-0.261725	0.0315194	1.01e-16	0.921252	0.122408	5.2291e-14	-0.284097	0.0509462	2.45535e-08
B-Mem	dmr442036	3	dmr442036	131773138	ENSG00000014257	3	ENSG00000014257	132317367	rs12639263	3	132247354	A	G	-9	-0.627214	0.0117628	0	-823.255	116.911	1.89845e-12	0.000761871	0.000109133	2.92809e-12
B-Mem	dmr442094	3	dmr442094	131994329	ENSG00000138246	3	ENSG00000138246	132417526	rs62292947	3	132474386	G	A	-9	-0.160986	0.0124836	4.75301e-38	-177.281	28.9937	9.68774e-10	0.000908086	0.000164363	3.29682e-08
B-Mem	dmr442215	3	dmr442215	132589474	ENSG00000138246	3	ENSG00000138246	132417526	rs2270801	3	132559022	A	G	-9	-0.156813	0.0124431	2.04821e-36	1.98996	0.32292	7.16576e-10	-0.0788019	0.0142345	3.09493e-08
B-Mem	dmr442094	3	dmr442094	131994329	ENSG00000113971	3	ENSG00000113971	132558142	rs62292947	3	132474386	G	A	-9	-0.289797	0.0124097	1.30286e-120	-177.281	28.9937	9.68774e-10	0.00163468	0.000276358	3.31732e-09
B-Mem	dmr442215	3	dmr442215	132589474	ENSG00000113971	3	ENSG00000113971	132558142	rs2270801	3	132559022	A	G	-9	-0.291903	0.0123662	3.42425e-123	1.98996	0.32292	7.16576e-10	-0.146688	0.0246015	2.48334e-09
B-Mem	dmr442441	3	dmr442441	133571252	ENSG00000113971	3	ENSG00000113971	132558142	rs72998156	3	132592348	G	A	-9	-0.81701	0.0295446	2.54003e-168	38.3998	5.70149	1.63883e-11	-0.0212764	0.0032514	5.99922e-11
B-Mem	dmr442441	3	dmr442441	133571252	ENSG00000081307	3	ENSG00000081307	132654446	rs72998156	3	132592348	G	A	-9	-0.311989	0.0332512	6.42441e-21	38.3998	5.70149	1.63883e-11	-0.00812476	0.00148495	4.46493e-08
B-Mem	dmr442378	3	dmr442378	133391024	ENSG00000091527	3	ENSG00000091527	133573730	rs151093788	3	133610659	A	G	-9	0.536468	0.0371186	2.40699e-47	4.19861	0.726095	7.36209e-09	0.127773	0.0237996	7.93067e-08
B-Mem	dmr442353	3	dmr442353	133288516	ENSG00000163785	3	ENSG00000163785	134065303	rs148993502	3	134273576	T	C	-9	0.192445	0.0287189	2.07e-11	-2.89975	0.307537	4.14262e-21	-0.0663662	0.0121503	4.70494e-08
B-Mem	dmr443053	3	dmr443053	136563743	ENSG00000114054	3	ENSG00000114054	136250306	rs34901937	3	136002939	G	C	-9	-0.175655	0.0154118	4.30789e-30	-5.19	0.833961	4.86762e-10	0.0338449	0.00619631	4.70536e-08
B-Mem	dmr443151	3	dmr443151	137055736	ENSG00000114054	3	ENSG00000114054	136250306	rs10513018	3	136955626	G	A	-9	-0.173699	0.0133231	7.497e-39	-18.3296	2.88378	2.06951e-10	0.00947642	0.00165867	1.1082e-08
B-Mem	dmr443501	3	dmr443501	138867744	ENSG00000248932	3	ENSG00000248932	139389815	rs77423224	3	139384020	C	T	-9	0.60385	0.0332531	1.08602e-73	-72.9422	11.2737	9.79402e-11	-0.00827847	0.00135829	1.09582e-09
B-Mem	dmr444333	3	dmr444333	141984316	ENSG00000155893	3	ENSG00000155893	141228726	rs62283593	3	141107403	T	C	-9	0.179009	0.0147714	8.4185e-34	2.06602	0.248609	9.545e-17	0.0866442	0.0126421	7.19915e-12
B-Mem	dmr444425	3	dmr444425	142277453	ENSG00000114127	3	ENSG00000114127	142306607	rs115683937	3	142616706	A	G	-9	0.172274	0.0122246	4.22942e-45	404.228	47.2539	1.18501e-17	0.000426181	5.82806e-05	2.62071e-13
B-Mem	dmr444425	3	dmr444425	142277453	ENSG00000144935	3	ENSG00000144935	142724074	rs115683937	3	142616706	A	G	-9	-0.0963502	0.0122092	2.98341e-15	404.228	47.2539	1.18501e-17	-0.000238356	4.10932e-05	6.61647e-09
B-Mem	dmr445610	3	dmr445610	148982053	ENSG00000114744	3	ENSG00000114744	149738470	rs73005759	3	149755178	C	A	-9	-0.861169	0.0158796	0	-910.066	159.317	1.11466e-08	0.000946271	0.000166572	1.34017e-08
B-Mem	dmr445867	3	dmr445867	150184332	ENSG00000114744	3	ENSG00000114744	149738470	rs58261652	3	150016933	A	G	-9	-0.261077	0.0162596	5.12302e-58	-756.603	50.6822	2.15485e-50	0.000345064	3.15613e-05	8.00368e-28
B-Mem	dmr445867	3	dmr445867	150184332	ENSG00000070087	3	ENSG00000070087	149964904	rs58261652	3	150016933	A	G	-9	-0.268418	0.0163113	7.59554e-61	-756.603	50.6822	2.15485e-50	0.000354767	3.20863e-05	2.03516e-28
B-Mem	dmr445764	3	dmr445764	149648949	ENSG00000196428	3	ENSG00000196428	150408335	rs35500085	3	150476817	G	T	-9	-0.134191	0.0120928	1.3002e-28	3.18322	0.51461	6.18321e-10	-0.0421559	0.00780237	6.55504e-08
B-Mem	dmr445946	3	dmr445946	150571016	ENSG00000196428	3	ENSG00000196428	150408335	rs35500085	3	150476817	G	T	-9	-0.134191	0.0120928	1.3002e-28	3.27925	0.341327	7.44368e-22	-0.0409214	0.00563394	3.77566e-13
B-Mem	dmr446000	3	dmr446000	150771113	ENSG00000196428	3	ENSG00000196428	150408335	rs35982655	3	150373642	A	T	-9	-0.146197	0.0117529	1.601e-35	21.1303	3.34111	2.54325e-10	-0.00691882	0.00122728	1.72493e-08
B-Mem	dmr446454	3	dmr446454	153169221	ENSG00000174953	3	ENSG00000174953	154272546	rs55906927	3	153898817	G	T	-9	0.217623	0.0116589	9.39574e-78	945.017	140.051	1.50264e-11	0.000230285	3.62897e-05	2.21359e-10
B-Mem	dmr446500	3	dmr446500	153378481	ENSG00000174953	3	ENSG00000174953	154272546	rs357467	3	154183905	C	A	-9	0.369574	0.0297487	1.95582e-35	-29.2828	4.60074	1.95548e-10	-0.0126209	0.00222801	1.47341e-08
B-Mem	dmr446516	3	dmr446516	153428055	ENSG00000174953	3	ENSG00000174953	154272546	rs62276828	3	154058152	T	C	-9	0.31327	0.0116628	6.34263e-159	-219.013	39.1084	2.14165e-08	-0.00143037	0.000260909	4.19909e-08
B-Mem	dmr446594	3	dmr446594	153796965	ENSG00000174953	3	ENSG00000174953	154272546	rs357467	3	154183905	C	A	-9	0.369574	0.0297487	1.95582e-35	-23.1098	3.74987	7.14567e-10	-0.0159921	0.00289668	3.37375e-08
B-Mem	dmr446602	3	dmr446602	153828661	ENSG00000174953	3	ENSG00000174953	154272546	rs357467	3	154183905	C	A	-9	0.369574	0.0297487	1.95582e-35	-28.2303	3.14272	2.64086e-19	-0.0130914	0.00179846	3.35747e-13
B-Mem	dmr447509	3	dmr447509	158569329	ENSG00000174891	3	ENSG00000174891	158105855	rs34094117	3	158019290	A	C	-9	0.215478	0.0169339	4.31686e-37	-0.719302	0.0829456	4.24708e-18	-0.299565	0.0418034	7.71988e-13
B-Mem	dmr447442	3	dmr447442	158265488	ENSG00000079257	3	ENSG00000079257	158645822	rs1656378	3	158568422	G	A	-9	-0.139759	0.0119532	1.3972e-31	2.18702	0.324344	1.55244e-11	-0.063904	0.0109403	5.18348e-09
B-Mem	dmr447443	3	dmr447443	158269606	ENSG00000079257	3	ENSG00000079257	158645822	rs61794284	3	158921196	T	G	-9	0.23348	0.0230743	4.569e-24	2.07662	0.290618	8.96507e-13	0.112433	0.0192625	5.31954e-09
B-Mem	dmr447821	3	dmr447821	160060407	ENSG00000163590	3	ENSG00000163590	160755602	rs62282275	3	161032786	A	G	-9	0.109997	0.018014	1.0203e-09	67.5689	5.53638	2.94047e-34	0.00162792	0.000298108	4.73869e-08
B-Mem	dmr449336	3	dmr449336	169443708	ENSG00000173890	3	ENSG00000173890	170037929	rs75982374	3	170345439	G	A	-9	0.426699	0.0175321	7.73066e-131	-0.782325	0.117797	3.10976e-11	-0.545425	0.0851291	1.48387e-10
B-Mem	dmr449404	3	dmr449404	169780301	ENSG00000163584	3	ENSG00000163584	170864875	rs10490805	3	170510573	G	A	-9	0.334285	0.0187019	1.86669e-71	0.86198	0.127168	1.21635e-11	0.38781	0.0611896	2.32991e-10
B-Mem	dmr449476	3	dmr449476	170013606	ENSG00000163584	3	ENSG00000163584	170864875	rs493410	3	170754426	T	G	-9	0.188494	0.0109023	5.65376e-67	-0.506488	0.0817438	5.79004e-10	-0.372158	0.0638044	5.45055e-09
B-Mem	dmr449512	3	dmr449512	170177610	ENSG00000163584	3	ENSG00000163584	170864875	rs2067835	3	170875301	G	A	-9	0.846806	0.0165795	0	178.969	23.5109	2.69544e-14	0.00473158	0.000628446	5.11281e-14
B-Mem	dmr449621	3	dmr449621	170521837	ENSG00000163584	3	ENSG00000163584	170864875	rs9845497	3	170809511	A	G	-9	0.15703	0.015015	1.3438e-25	-2.97248	0.458818	9.25977e-11	-0.052828	0.0095921	3.64063e-08
B-Mem	dmr452079	3	dmr452079	183194495	ENSG00000176597	3	ENSG00000176597	183253244	rs577136	3	183195304	T	G	-9	-0.127889	0.00828435	9.17255e-54	0.251423	0.0398469	2.79526e-10	-0.50866	0.087089	5.19856e-09
B-Mem	dmr452128	3	dmr452128	183368562	ENSG00000114796	3	ENSG00000114796	183635568	rs79448298	3	183891947	T	C	-9	-0.26196	0.025221	2.8534e-25	-1.17297	0.166994	2.15575e-12	0.223331	0.0383832	5.93946e-09
B-Mem	dmr452473	3	dmr452473	184383977	ENSG00000114796	3	ENSG00000114796	183635568	rs6768172	3	183626735	T	C	-9	-0.355861	0.0151327	2.79816e-122	-0.562247	0.100247	2.03964e-08	0.632926	0.116014	4.88117e-08
B-Mem	dmr452128	3	dmr452128	183368562	ENSG00000163872	3	ENSG00000163872	183697818	rs79448298	3	183891947	T	C	-9	0.17404	0.0169884	1.2514e-24	-1.17297	0.166994	2.15575e-12	-0.148375	0.0256122	6.90843e-09
B-Mem	dmr451947	3	dmr451947	182711713	ENSG00000180834	3	ENSG00000180834	183815876	rs138609400	3	183695152	T	C	-9	0.289992	0.0107933	5.21182e-159	-0.783348	0.120846	9.04076e-11	-0.370196	0.0587484	2.95007e-10
B-Mem	dmr452128	3	dmr452128	183368562	ENSG00000180834	3	ENSG00000180834	183815876	rs79448298	3	183891947	T	C	-9	0.296817	0.0169343	8.82162e-69	-1.17297	0.166994	2.15575e-12	-0.253047	0.0388111	7.03205e-11
B-Mem	dmr452199	3	dmr452199	183586055	ENSG00000180834	3	ENSG00000180834	183815876	rs12630496	3	183698553	C	T	-9	0.272211	0.00823685	1.66198e-239	-0.305488	0.055652	4.03643e-08	-0.891071	0.164554	6.12679e-08
B-Mem	dmr452128	3	dmr452128	183368562	ENSG00000175193	3	ENSG00000175193	183829385	rs79448298	3	183891947	T	C	-9	0.27469	0.017151	9.88042e-58	-1.17297	0.166994	2.15575e-12	-0.234184	0.0364058	1.25444e-10
B-Mem	dmr452100	3	dmr452100	183294413	ENSG00000114770	3	ENSG00000114770	183919934	rs6783338	3	184230974	G	C	-9	-0.317218	0.0263584	2.33202e-33	-1.31509	0.211882	5.41024e-10	0.241214	0.0437274	3.46186e-08
B-Mem	dmr452125	3	dmr452125	183360696	ENSG00000114770	3	ENSG00000114770	183919934	rs73179625	3	183924553	T	C	-9	-0.576329	0.0193469	5.37524e-195	83.6456	12.3321	1.17927e-11	-0.00689013	0.00104183	3.75428e-11
B-Mem	dmr452128	3	dmr452128	183368562	ENSG00000114770	3	ENSG00000114770	183919934	rs79448298	3	183891947	T	C	-9	0.354774	0.016899	7.47274e-98	-1.17297	0.166994	2.15575e-12	-0.302458	0.0454067	2.71818e-11
B-Mem	dmr452472	3	dmr452472	184381782	ENSG00000161203	3	ENSG00000161203	184174689	rs145908547	3	184256221	A	G	-9	-0.302947	0.027976	2.51431e-27	-4.97193	0.823199	1.54335e-09	0.0609314	0.0115515	1.32912e-07
B-Mem	dmr452100	3	dmr452100	183294413	ENSG00000161204	3	ENSG00000161204	184186023	rs6783338	3	184230974	G	C	-9	0.399421	0.0263196	5.115e-52	-1.31509	0.211882	5.41024e-10	-0.303721	0.0528688	9.20206e-09
B-Mem	dmr452241	3	dmr452241	183725687	ENSG00000214160	3	ENSG00000214160	184242301	rs1709621	3	184259118	A	G	-9	0.140092	0.0154545	1.24829e-19	867.344	133.58	8.40976e-11	0.000161518	3.05986e-05	1.30164e-07
B-Mem	dmr452428	3	dmr452428	184216613	ENSG00000214160	3	ENSG00000214160	184242301	rs1709621	3	184259118	A	G	-9	0.140092	0.0154545	1.24829e-19	822.625	121.644	1.35556e-11	0.000170299	3.14182e-05	5.94707e-08
B-Mem	dmr452708	3	dmr452708	184981314	ENSG00000156931	3	ENSG00000156931	184812143	rs62289761	3	185092498	C	T	-9	0.259593	0.0138627	3.03911e-78	-0.963879	0.170223	1.49216e-08	-0.269321	0.0496895	5.95708e-08
B-Mem	dmr452855	3	dmr452855	185532444	ENSG00000156931	3	ENSG00000156931	184812143	rs11707079	3	185248796	T	C	-9	-0.137468	0.0163105	3.51021e-17	0.869416	0.107755	7.11897e-16	-0.158115	0.0271289	5.59977e-09
B-Mem	dmr452983	3	dmr452983	186133165	ENSG00000156931	3	ENSG00000156931	184812143	rs13097835	3	185137150	C	T	-9	0.25406	0.014438	2.61556e-69	2.3147	0.329522	2.14973e-12	0.109759	0.0168244	6.85397e-11
B-Mem	dmr452983	3	dmr452983	186133165	ENSG00000113790	3	ENSG00000113790	185190624	rs13097835	3	185137150	C	T	-9	-0.211279	0.0145962	1.7433e-47	2.3147	0.329522	2.14973e-12	-0.0912772	0.0144435	2.6225e-10
B-Mem	dmr453414	3	dmr453414	187370825	ENSG00000156976	3	ENSG00000156976	186783205	rs3900626	3	186784111	T	C	-9	-0.125374	0.0103073	4.85701e-34	1.72563	0.264527	6.87075e-11	-0.0726543	0.012638	8.98431e-09
B-Mem	dmr453440	3	dmr453440	187513897	ENSG00000156976	3	ENSG00000156976	186783205	rs3900626	3	186784111	T	C	-9	-0.125374	0.0103073	4.85701e-34	1.70391	0.24481	3.39961e-12	-0.0735805	0.0121801	1.53114e-09
B-Mem	dmr453414	3	dmr453414	187370825	ENSG00000163918	3	ENSG00000163918	186789880	rs3900626	3	186784111	T	C	-9	-0.399411	0.0110079	2.90327e-288	1.72563	0.264527	6.87075e-11	-0.231458	0.0360498	1.3582e-10
B-Mem	dmr453440	3	dmr453440	187513897	ENSG00000163918	3	ENSG00000163918	186789880	rs3900626	3	186784111	T	C	-9	-0.399411	0.0110079	2.90327e-288	1.70391	0.24481	3.39961e-12	-0.234409	0.0342928	8.17174e-12
B-Mem	dmr453488	3	dmr453488	187725316	ENSG00000136514	3	ENSG00000136514	187368332	rs7640895	3	187445624	C	G	-9	-0.158993	0.0176522	2.1177e-19	-0.925162	0.105452	1.73454e-18	0.171854	0.027345	3.28553e-10
B-Mem	dmr453514	3	dmr453514	187784462	ENSG00000136514	3	ENSG00000136514	187368332	rs7640895	3	187445624	C	G	-9	-0.158993	0.0176522	2.1177e-19	-0.740713	0.111101	2.61055e-11	0.214649	0.0400561	8.38206e-08
B-Mem	dmr455246	3	dmr455246	194271311	ENSG00000127249	3	ENSG00000127249	193402077	rs62287177	3	193681223	G	A	-9	0.172896	0.0105148	9.41429e-61	-0.684029	0.119793	1.12907e-08	-0.252761	0.0468586	6.88637e-08
B-Mem	dmr455132	3	dmr455132	194008618	ENSG00000236297	3	ENSG00000236297	193578812	rs62287180	3	193693411	A	G	-9	-0.336876	0.0280922	3.9229e-33	-0.802025	0.0911995	1.44094e-18	0.420032	0.0592294	1.32554e-12
B-Mem	dmr455246	3	dmr455246	194271311	ENSG00000236297	3	ENSG00000236297	193578812	rs62287177	3	193681223	G	A	-9	-0.343809	0.0235035	1.86177e-48	-0.684029	0.119793	1.12907e-08	0.502624	0.0944923	1.04221e-07
B-Mem	dmr454934	3	dmr454934	193393448	ENSG00000114315	3	ENSG00000114315	194136145	rs73203497	3	194159824	T	C	-9	-0.213115	0.0192408	1.6367e-28	-4.82812	0.6594	2.44325e-13	0.0441404	0.00722661	1.00866e-09
B-Mem	dmr455464	3	dmr455464	194672139	ENSG00000230266	3	ENSG00000230266	195147871	rs2088040	3	195157071	C	T	-9	0.322932	0.0330534	1.51449e-22	-2.29084	0.180854	9.02976e-37	-0.140967	0.0182217	1.02455e-14
B-Mem	dmr456191	3	dmr456191	196158158	ENSG00000230266	3	ENSG00000230266	195147871	rs9824084	3	195167317	A	G	-9	0.29816	0.0319694	1.0953e-20	-1.65976	0.180656	4.02392e-20	-0.17964	0.0274467	5.94682e-11
B-Mem	dmr455644	3	dmr455644	195015530	ENSG00000173950	3	ENSG00000173950	195068279	rs73208906	3	195362849	C	T	-9	-0.266846	0.0164019	1.63279e-59	-0.803633	0.121494	3.72544e-11	0.33205	0.05419	8.92582e-10
B-Mem	dmr455342	3	dmr455342	194487982	ENSG00000242086	3	ENSG00000242086	195658062	rs116372147	3	195476638	T	C	-9	-0.313471	0.0231436	8.52766e-42	-1.31782	0.174635	4.4836e-14	0.237871	0.0360843	4.3367e-11
B-Mem	dmr456082	3	dmr456082	195951666	ENSG00000242086	3	ENSG00000242086	195658062	rs9823320	3	196044758	G	A	-9	-0.253737	0.018635	3.20834e-42	-0.88202	0.140379	3.3182e-10	0.287677	0.0504252	1.16322e-08
B-Mem	dmr455342	3	dmr455342	194487982	ENSG00000176945	3	ENSG00000176945	195720882	rs116372147	3	195476638	T	C	-9	0.474405	0.0224986	1.06929e-98	-1.31782	0.174635	4.4836e-14	-0.359993	0.0506684	1.2044e-12
B-Mem	dmr455464	3	dmr455464	194672139	ENSG00000176945	3	ENSG00000176945	195720882	rs2088040	3	195157071	C	T	-9	-0.0875729	0.0147186	2.6847e-09	-2.29084	0.180854	9.02976e-37	0.0382274	0.00709848	7.23238e-08
B-Mem	dmr456191	3	dmr456191	196158158	ENSG00000176945	3	ENSG00000176945	195720882	rs9824084	3	195167317	A	G	-9	-0.0998562	0.0144014	4.09679e-12	-1.65976	0.180656	4.02392e-20	0.060163	0.0108705	3.12094e-08
B-Mem	dmr455769	3	dmr455769	195254794	ENSG00000145113	3	ENSG00000145113	195746765	rs9847298	3	195852938	A	G	-9	0.0885464	0.0102992	8.15412e-18	-0.478957	0.0703303	9.75259e-12	-0.184873	0.0346316	9.38333e-08
B-Mem	dmr455921	3	dmr455921	195682457	ENSG00000163958	3	ENSG00000163958	196197449	rs13062703	3	196343409	T	A	-9	-0.170218	0.0141321	2.0658e-33	2.12843	0.245544	4.38943e-18	-0.0799734	0.0113668	1.98301e-12
B-Mem	dmr456317	3	dmr456317	196426310	ENSG00000163958	3	ENSG00000163958	196197449	rs13062703	3	196343409	T	A	-9	-0.170218	0.0141321	2.0658e-33	2.71744	0.416878	7.09897e-11	-0.062639	0.0109263	9.87579e-09
B-Mem	dmr455921	3	dmr455921	195682457	ENSG00000213123	3	ENSG00000213123	196291219	rs13062703	3	196343409	T	A	-9	-0.230602	0.0140936	3.56031e-60	2.12843	0.245544	4.38943e-18	-0.108344	0.0141446	1.86329e-14
B-Mem	dmr456317	3	dmr456317	196426310	ENSG00000213123	3	ENSG00000213123	196291219	rs13062703	3	196343409	T	A	-9	-0.230602	0.0140936	3.56031e-60	2.71744	0.416878	7.09897e-11	-0.0848601	0.0140133	1.39828e-09
B-Mem	dmr456288	3	dmr456288	196322647	ENSG00000174004	3	ENSG00000174004	196639686	rs62410627	3	196596508	A	G	-9	0.296411	0.0205243	2.8155e-47	2.69391	0.443138	1.20806e-09	0.11003	0.0196377	2.10661e-08
B-Mem	dmr456708	3	dmr456708	197497378	ENSG00000174004	3	ENSG00000174004	196639686	rs936756	3	196637530	C	A	-9	0.363919	0.016377	2.13319e-109	1.73188	0.307618	1.80242e-08	0.21013	0.0385027	4.82796e-08
B-Mem	dmr456713	3	dmr456713	197505338	ENSG00000163964	3	ENSG00000163964	196639775	rs77276942	3	196756488	T	C	-9	0.128793	0.0152772	3.44489e-17	1.73016	0.153031	1.2265e-29	0.07444	0.0110145	1.39557e-11
B-Mem	dmr456713	3	dmr456713	197505338	ENSG00000174007	3	ENSG00000174007	196706277	rs77276942	3	196756488	T	C	-9	0.482084	0.0152749	1.28698e-218	1.73016	0.153031	1.2265e-29	0.278635	0.0261787	1.86779e-26
B-Mem	dmr456713	3	dmr456713	197505338	ENSG00000230732	3	ENSG00000230732	196912950	rs77276942	3	196756488	T	C	-9	-0.302987	0.0359406	3.4507e-17	1.73016	0.153031	1.2265e-29	-0.175121	0.0259121	1.39654e-11
B-Mem	dmr456529	3	dmr456529	196942759	ENSG00000250443	3	ENSG00000250443	197505264	rs4857585	3	197424717	T	C	-9	0.453848	0.0290909	7.16629e-55	-2.81155	0.247808	7.79326e-30	-0.161423	0.0175922	4.48265e-20
B-Mem	dmr456896	3	dmr456896	198064448	ENSG00000250443	3	ENSG00000250443	197505264	rs9818851	3	197434961	G	T	-9	0.584685	0.0403861	1.68351e-47	82.9468	14.3802	8.01596e-09	0.00704892	0.00131547	8.39265e-08
B-Mem	dmr456547	3	dmr456547	196992401	ENSG00000186001	3	ENSG00000186001	197791226	rs113180860	3	197924307	T	C	-9	-0.106401	0.0133653	1.7065e-15	-0.705412	0.0906091	6.95917e-15	0.150836	0.027099	2.60518e-08
B-Mem	dmr456547	3	dmr456547	196992401	ENSG00000114473	3	ENSG00000114473	197889075	rs113180860	3	197924307	T	C	-9	0.40966	0.0131397	2.17118e-213	-0.705412	0.0906091	6.95917e-15	-0.580739	0.0768855	4.24397e-14
B-Mem	dmr456838	3	dmr456838	197867453	ENSG00000236438	3	ENSG00000236438	198152366	rs79097480	3	198136508	T	C	-9	-0.708924	0.064684	5.96312e-28	-0.750519	0.114186	4.93793e-11	0.944578	0.167573	1.73214e-08
B-Mem	dmr457320	4	dmr457320	1020130	ENSG00000211553	4	ENSG00000211553	136461	rs73213596	4	275668	T	C	-9	0.507618	0.0469148	2.76781e-27	6.43602	0.819695	4.10351e-15	0.0788714	0.0124113	2.08669e-10
B-Mem	dmr456957	4	dmr456957	148150	ENSG00000251595	4	ENSG00000251595	425435	rs11943005	4	474751	T	C	-9	-0.289574	0.0251707	1.2536e-30	2.05581	0.319364	1.21695e-10	-0.140856	0.0250741	1.93636e-08
B-Mem	dmr457052	4	dmr457052	495760	ENSG00000251595	4	ENSG00000251595	425435	rs73072110	4	474107	C	G	-9	-0.288233	0.0250594	1.2889e-30	3.27644	0.551438	2.82207e-09	-0.0879714	0.0166647	1.29964e-07
B-Mem	dmr457153	4	dmr457153	741699	ENSG00000251595	4	ENSG00000251595	425435	rs113830521	4	474985	A	G	-9	-0.303347	0.0258366	7.85528e-32	1.9343	0.324492	2.5069e-09	-0.156825	0.0295051	1.06543e-07
B-Mem	dmr456957	4	dmr456957	148150	ENSG00000182903	4	ENSG00000182903	425815	rs11943005	4	474751	T	C	-9	-0.615024	0.0214497	8.3088e-181	2.05581	0.319364	1.21695e-10	-0.299164	0.047631	3.36698e-10
B-Mem	dmr457003	4	dmr457003	355929	ENSG00000182903	4	ENSG00000182903	425815	rs148351077	4	406008	A	G	-9	-0.606207	0.0217918	2.62034e-170	4.27162	0.743417	9.14199e-09	-0.141915	0.0252197	1.83222e-08
B-Mem	dmr457052	4	dmr457052	495760	ENSG00000182903	4	ENSG00000182903	425815	rs73072110	4	474107	C	G	-9	-0.61646	0.0213508	2.61417e-183	3.27644	0.551438	2.82207e-09	-0.188149	0.0323298	5.89605e-09
B-Mem	dmr457141	4	dmr457141	716397	ENSG00000182903	4	ENSG00000182903	425815	rs148351077	4	406008	A	G	-9	-0.606207	0.0217918	2.62034e-170	4.12455	0.74016	2.51089e-08	-0.146975	0.026899	4.6562e-08
B-Mem	dmr457153	4	dmr457153	741699	ENSG00000182903	4	ENSG00000182903	425815	rs113830521	4	474985	A	G	-9	-0.627749	0.0218267	6.67556e-182	1.9343	0.324492	2.5069e-09	-0.324536	0.0556002	5.31643e-09
B-Mem	dmr457217	4	dmr457217	836533	ENSG00000182903	4	ENSG00000182903	425815	rs13113236	4	430579	T	C	-9	-0.400371	0.0110728	2.77535e-286	-0.427825	0.0769465	2.69722e-08	0.935828	0.170292	3.89731e-08
B-Mem	dmr457394	4	dmr457394	1168011	ENSG00000182903	4	ENSG00000182903	425815	rs71602468	4	533446	T	C	-9	-0.263979	0.0255299	4.64541e-25	-273.841	36.278	4.40656e-14	0.000963988	0.000158117	1.0829e-09
B-Mem	dmr456957	4	dmr456957	148150	ENSG00000174227	4	ENSG00000174227	499200	rs11943005	4	474751	T	C	-9	-0.275948	0.0216746	3.95677e-37	2.05581	0.319364	1.21695e-10	-0.134228	0.0233658	9.21134e-09
B-Mem	dmr457052	4	dmr457052	495760	ENSG00000174227	4	ENSG00000174227	499200	rs73072110	4	474107	C	G	-9	-0.275889	0.0215781	1.97332e-37	3.27644	0.551438	2.82207e-09	-0.084204	0.0156274	7.11547e-08
B-Mem	dmr457153	4	dmr457153	741699	ENSG00000174227	4	ENSG00000174227	499200	rs113830521	4	474985	A	G	-9	-0.293181	0.0220626	2.69575e-40	1.9343	0.324492	2.5069e-09	-0.15157	0.027868	5.36241e-08
B-Mem	dmr456953	4	dmr456953	131842	ENSG00000185619	4	ENSG00000185619	705748	rs55700741	4	763851	G	A	-9	0.412663	0.019843	4.66539e-96	3.51366	0.542322	9.23823e-11	0.117445	0.0189866	6.18331e-10
B-Mem	dmr457004	4	dmr457004	356736	ENSG00000185619	4	ENSG00000185619	705748	rs77682547	4	711137	T	C	-9	0.346244	0.0265602	7.61597e-39	-0.439901	0.05917	1.04942e-13	-0.787095	0.121877	1.06012e-10
B-Mem	dmr457419	4	dmr457419	1214648	ENSG00000127419	4	ENSG00000127419	932387	rs76899536	4	921439	A	G	-9	0.209784	0.0192029	8.79273e-28	-2.93352	0.456941	1.36349e-10	-0.0715126	0.0129202	3.11327e-08
B-Mem	dmr456953	4	dmr456953	131842	ENSG00000145214	4	ENSG00000145214	958887	rs55700741	4	763851	G	A	-9	0.182383	0.0199709	6.69969e-20	3.51366	0.542322	9.23823e-11	0.0519067	0.00982302	1.26263e-07
B-Mem	dmr457018	4	dmr457018	401417	ENSG00000145214	4	ENSG00000145214	958887	rs28410128	4	894711	G	A	-9	-0.173347	0.0121402	2.9667e-46	-0.79564	0.111925	1.17137e-12	0.217871	0.0342367	1.96975e-10
B-Mem	dmr457044	4	dmr457044	477650	ENSG00000145214	4	ENSG00000145214	958887	rs73209872	4	913150	A	G	-9	-0.307863	0.0173604	2.30771e-70	-1.38478	0.205574	1.62615e-11	0.222319	0.0353046	3.03132e-10
B-Mem	dmr457061	4	dmr457061	524459	ENSG00000145214	4	ENSG00000145214	958887	rs6842808	4	913115	T	C	-9	-0.351291	0.0132584	1.08636e-154	-0.8991	0.0880338	1.7319e-24	0.390714	0.0409998	1.57789e-21
B-Mem	dmr457087	4	dmr457087	605193	ENSG00000145214	4	ENSG00000145214	958887	rs2306252	4	898328	C	T	-9	-0.17088	0.01198	3.67867e-46	-0.555403	0.0975314	1.23655e-08	0.307668	0.0581746	1.23185e-07
B-Mem	dmr457129	4	dmr457129	691969	ENSG00000145214	4	ENSG00000145214	958887	rs6842808	4	913115	T	C	-9	-0.351291	0.0132584	1.08636e-154	-0.790378	0.135661	5.67354e-09	0.44446	0.0781101	1.26915e-08
B-Mem	dmr457151	4	dmr457151	739711	ENSG00000145214	4	ENSG00000145214	958887	rs62297087	4	919501	A	T	-9	-0.357447	0.0131504	1.07778e-162	31.6908	4.79529	3.87631e-11	-0.0112792	0.00175644	1.34805e-10
B-Mem	dmr457161	4	dmr457161	752692	ENSG00000145214	4	ENSG00000145214	958887	rs62297087	4	919501	A	T	-9	-0.357447	0.0131504	1.07778e-162	32.1112	4.97558	1.09109e-10	-0.0111316	0.00177277	3.40336e-10
B-Mem	dmr457173	4	dmr457173	765852	ENSG00000145214	4	ENSG00000145214	958887	rs11726508	4	895149	T	C	-9	-0.170808	0.0120854	2.3645e-45	-0.734476	0.0891686	1.76682e-16	0.232557	0.0326784	1.10668e-12
B-Mem	dmr457182	4	dmr457182	778778	ENSG00000145214	4	ENSG00000145214	958887	rs11726508	4	895149	T	C	-9	-0.170808	0.0120854	2.3645e-45	-0.79088	0.134998	4.67153e-09	0.215972	0.0399065	6.23428e-08
B-Mem	dmr457219	4	dmr457219	843486	ENSG00000145214	4	ENSG00000145214	958887	rs62297087	4	919501	A	T	-9	-0.357447	0.0131504	1.07778e-162	31.619	4.44704	1.15939e-12	-0.0113048	0.00164346	6.04088e-12
B-Mem	dmr457240	4	dmr457240	871400	ENSG00000145214	4	ENSG00000145214	958887	rs6842808	4	913115	T	C	-9	-0.351291	0.0132584	1.08636e-154	-0.873761	0.0791185	2.35145e-28	0.402045	0.0394407	2.11637e-24
B-Mem	dmr457244	4	dmr457244	881199	ENSG00000145214	4	ENSG00000145214	958887	rs62297087	4	919501	A	T	-9	-0.357447	0.0131504	1.07778e-162	32.0849	4.33087	1.27806e-13	-0.0111407	0.00155864	8.82473e-13
B-Mem	dmr457262	4	dmr457262	905830	ENSG00000145214	4	ENSG00000145214	958887	rs28515563	4	1321335	A	G	-9	0.16875	0.0127611	6.39492e-40	4.04096	0.649308	4.86212e-10	0.04176	0.00741603	1.79121e-08
B-Mem	dmr457274	4	dmr457274	931978	ENSG00000145214	4	ENSG00000145214	958887	rs111572776	4	1058974	A	G	-9	0.418684	0.0226585	3.10475e-76	-279.489	41.3981	1.4658e-11	-0.00149804	0.000236237	2.27915e-10
B-Mem	dmr457292	4	dmr457292	966749	ENSG00000145214	4	ENSG00000145214	958887	rs6842808	4	913115	T	C	-9	-0.351291	0.0132584	1.08636e-154	-0.840175	0.1032	3.91174e-16	0.418117	0.0537275	7.12866e-15
B-Mem	dmr457316	4	dmr457316	1013137	ENSG00000145214	4	ENSG00000145214	958887	rs62297087	4	919501	A	T	-9	-0.357447	0.0131504	1.07778e-162	31.668	3.8107	9.54791e-17	-0.0112873	0.0014203	1.90851e-15
B-Mem	dmr457419	4	dmr457419	1214648	ENSG00000145214	4	ENSG00000145214	958887	rs76899536	4	921439	A	G	-9	-0.516557	0.0190162	1.73042e-162	-2.93352	0.456941	1.36349e-10	0.176088	0.028184	4.16278e-10
B-Mem	dmr457428	4	dmr457428	1231766	ENSG00000145214	4	ENSG00000145214	958887	rs3775125	4	896157	A	G	-9	-0.173344	0.0121233	2.23898e-46	-0.808063	0.126089	1.46775e-10	0.214518	0.0366814	4.97122e-09
B-Mem	dmr457438	4	dmr457438	1251599	ENSG00000145214	4	ENSG00000145214	958887	rs62297087	4	919501	A	T	-9	-0.357447	0.0131504	1.07778e-162	31.3249	3.99776	4.66567e-15	-0.011411	0.0015156	5.11218e-14
B-Mem	dmr457456	4	dmr457456	1282561	ENSG00000145214	4	ENSG00000145214	958887	rs62297087	4	919501	A	T	-9	-0.357447	0.0131504	1.07778e-162	29.1697	3.6653	1.74376e-15	-0.0122541	0.00160442	2.21144e-14
B-Mem	dmr457468	4	dmr457468	1297046	ENSG00000145214	4	ENSG00000145214	958887	rs62297087	4	919501	A	T	-9	-0.357447	0.0131504	1.07778e-162	31.0896	3.03541	1.28157e-24	-0.0114973	0.00119958	9.29628e-22
B-Mem	dmr457473	4	dmr457473	1300559	ENSG00000145214	4	ENSG00000145214	958887	rs6842808	4	913115	T	C	-9	-0.351291	0.0132584	1.08636e-154	-0.856952	0.0786097	1.1355e-27	0.409931	0.0406621	6.67657e-24
B-Mem	dmr457482	4	dmr457482	1310489	ENSG00000145214	4	ENSG00000145214	958887	rs62297087	4	919501	A	T	-9	-0.357447	0.0131504	1.07778e-162	29.4191	4.1901	2.20146e-12	-0.0121502	0.00178733	1.06107e-11
B-Mem	dmr457495	4	dmr457495	1321728	ENSG00000145214	4	ENSG00000145214	958887	rs62297087	4	919501	A	T	-9	-0.357447	0.0131504	1.07778e-162	31.2371	5.58836	2.275e-08	-0.011443	0.00209001	4.37261e-08
B-Mem	dmr457501	4	dmr457501	1329282	ENSG00000145214	4	ENSG00000145214	958887	rs62297087	4	919501	A	T	-9	-0.357447	0.0131504	1.07778e-162	33.311	3.47313	8.71851e-22	-0.0107306	0.00118642	1.50318e-19
B-Mem	dmr457544	4	dmr457544	1384316	ENSG00000145214	4	ENSG00000145214	958887	rs6842808	4	913115	T	C	-9	-0.351291	0.0132584	1.08636e-154	-0.860499	0.113858	4.10324e-14	0.408241	0.0561713	3.654e-13
B-Mem	dmr457565	4	dmr457565	1419806	ENSG00000145214	4	ENSG00000145214	958887	rs6842808	4	913115	T	C	-9	-0.351291	0.0132584	1.08636e-154	-0.709509	0.107361	3.87858e-11	0.495119	0.0772152	1.43439e-10
B-Mem	dmr457614	4	dmr457614	1517034	ENSG00000145214	4	ENSG00000145214	958887	rs28410128	4	894711	G	A	-9	-0.173347	0.0121402	2.9667e-46	-0.722216	0.119442	1.47941e-09	0.240021	0.0431078	2.57776e-08
B-Mem	dmr457746	4	dmr457746	1673225	ENSG00000145214	4	ENSG00000145214	958887	rs62297087	4	919501	A	T	-9	-0.357447	0.0131504	1.07778e-162	30.0746	4.14023	3.7582e-13	-0.0118854	0.00169362	2.25516e-12
B-Mem	dmr457773	4	dmr457773	1729399	ENSG00000145214	4	ENSG00000145214	958887	rs2306252	4	898328	C	T	-9	-0.17088	0.01198	3.67867e-46	-0.574299	0.0861931	2.68411e-11	0.297545	0.0492887	1.57214e-09
B-Mem	dmr457018	4	dmr457018	401417	ENSG00000127415	4	ENSG00000127415	986997	rs28410128	4	894711	G	A	-9	-0.141098	0.0168363	5.2659e-17	-0.79564	0.111925	1.17137e-12	0.177339	0.0327126	5.92253e-08
B-Mem	dmr457044	4	dmr457044	477650	ENSG00000127415	4	ENSG00000127415	986997	rs73209872	4	913150	A	G	-9	-0.266014	0.0245238	2.0563e-27	-1.38478	0.205574	1.62615e-11	0.192098	0.0335689	1.04961e-08
B-Mem	dmr457061	4	dmr457061	524459	ENSG00000127415	4	ENSG00000127415	986997	rs6842808	4	913115	T	C	-9	-0.15943	0.0185238	7.51277e-18	-0.8991	0.0880338	1.7319e-24	0.177322	0.0269427	4.65893e-11
B-Mem	dmr457173	4	dmr457173	765852	ENSG00000127415	4	ENSG00000127415	986997	rs11726508	4	895149	T	C	-9	-0.141689	0.0167691	2.92801e-17	-0.734476	0.0891686	1.76682e-16	0.192912	0.0327076	3.67766e-09
B-Mem	dmr457219	4	dmr457219	843486	ENSG00000127415	4	ENSG00000127415	986997	rs62297087	4	919501	A	T	-9	-0.156774	0.0183865	1.50711e-17	31.619	4.44704	1.15939e-12	-0.00495823	0.000907986	4.74283e-08
B-Mem	dmr457240	4	dmr457240	871400	ENSG00000127415	4	ENSG00000127415	986997	rs6842808	4	913115	T	C	-9	-0.15943	0.0185238	7.51277e-18	-0.873761	0.0791185	2.35145e-28	0.182465	0.0268779	1.13185e-11
B-Mem	dmr457244	4	dmr457244	881199	ENSG00000127415	4	ENSG00000127415	986997	rs62297087	4	919501	A	T	-9	-0.156774	0.0183865	1.50711e-17	32.0849	4.33087	1.27806e-13	-0.00488623	0.000873729	2.23964e-08
B-Mem	dmr457274	4	dmr457274	931978	ENSG00000127415	4	ENSG00000127415	986997	rs111572776	4	1058974	A	G	-9	0.358969	0.0344309	1.89059e-25	-279.489	41.3981	1.4658e-11	-0.00128438	0.000226647	1.45429e-08
B-Mem	dmr457292	4	dmr457292	966749	ENSG00000127415	4	ENSG00000127415	986997	rs6842808	4	913115	T	C	-9	-0.15943	0.0185238	7.51277e-18	-0.840175	0.1032	3.91174e-16	0.189759	0.0320838	3.32935e-09
B-Mem	dmr457316	4	dmr457316	1013137	ENSG00000127415	4	ENSG00000127415	986997	rs62297087	4	919501	A	T	-9	-0.156774	0.0183865	1.50711e-17	31.668	3.8107	9.54791e-17	-0.00495056	0.00083185	2.66084e-09
B-Mem	dmr457438	4	dmr457438	1251599	ENSG00000127415	4	ENSG00000127415	986997	rs62297087	4	919501	A	T	-9	-0.156774	0.0183865	1.50711e-17	31.3249	3.99776	4.66567e-15	-0.00500478	0.000867461	7.95278e-09
B-Mem	dmr457456	4	dmr457456	1282561	ENSG00000127415	4	ENSG00000127415	986997	rs62297087	4	919501	A	T	-9	-0.156774	0.0183865	1.50711e-17	29.1697	3.6653	1.74376e-15	-0.00537456	0.000923794	5.95838e-09
B-Mem	dmr457468	4	dmr457468	1297046	ENSG00000127415	4	ENSG00000127415	986997	rs62297087	4	919501	A	T	-9	-0.156774	0.0183865	1.50711e-17	31.0896	3.03541	1.28157e-24	-0.00504266	0.000769515	5.63788e-11
B-Mem	dmr457473	4	dmr457473	1300559	ENSG00000127415	4	ENSG00000127415	986997	rs6842808	4	913115	T	C	-9	-0.15943	0.0185238	7.51277e-18	-0.856952	0.0786097	1.1355e-27	0.186044	0.0275408	1.42649e-11
B-Mem	dmr457482	4	dmr457482	1310489	ENSG00000127415	4	ENSG00000127415	986997	rs62297087	4	919501	A	T	-9	-0.156774	0.0183865	1.50711e-17	29.4191	4.1901	2.20146e-12	-0.005329	0.000983201	5.95837e-08
B-Mem	dmr457501	4	dmr457501	1329282	ENSG00000127415	4	ENSG00000127415	986997	rs62297087	4	919501	A	T	-9	-0.156774	0.0183865	1.50711e-17	33.311	3.47313	8.71851e-22	-0.00470638	0.00073855	1.8602e-10
B-Mem	dmr457544	4	dmr457544	1384316	ENSG00000127415	4	ENSG00000127415	986997	rs6842808	4	913115	T	C	-9	-0.15943	0.0185238	7.51277e-18	-0.860499	0.113858	4.10324e-14	0.185277	0.032625	1.35497e-08
B-Mem	dmr457746	4	dmr457746	1673225	ENSG00000127415	4	ENSG00000127415	986997	rs62297087	4	919501	A	T	-9	-0.156774	0.0183865	1.50711e-17	30.0746	4.14023	3.7582e-13	-0.00521285	0.000942738	3.21187e-08
B-Mem	dmr457262	4	dmr457262	905830	ENSG00000127418	4	ENSG00000127418	1009936	rs28515563	4	1321335	A	G	-9	-0.129154	0.0127754	5.00883e-24	4.04096	0.649308	4.86212e-10	-0.0319613	0.00603068	1.15946e-07
B-Mem	dmr457274	4	dmr457274	931978	ENSG00000127418	4	ENSG00000127418	1009936	rs111572776	4	1058974	A	G	-9	-0.364712	0.0226935	4.06151e-58	-279.489	41.3981	1.4658e-11	0.00130492	0.000209649	4.83579e-10
B-Mem	dmr456965	4	dmr456965	173313	ENSG00000178222	4	ENSG00000178222	1056250	rs10003030	4	1152143	A	G	-9	-0.143941	0.0101303	8.05671e-46	-0.691051	0.115539	2.21636e-09	0.208294	0.0377849	3.5353e-08
B-Mem	dmr456965	4	dmr456965	173313	ENSG00000159674	4	ENSG00000159674	1166932	rs10003030	4	1152143	A	G	-9	0.118061	0.0101411	2.52627e-31	-0.691051	0.115539	2.21636e-09	-0.170842	0.0321128	1.03736e-07
B-Mem	dmr456965	4	dmr456965	173313	ENSG00000159692	4	ENSG00000159692	1211448	rs10003030	4	1152143	A	G	-9	0.174917	0.0110376	1.46522e-56	-0.691051	0.115539	2.21636e-09	-0.253117	0.0452333	2.19586e-08
B-Mem	dmr457149	4	dmr457149	730781	ENSG00000159692	4	ENSG00000159692	1211448	rs3892033	4	1234266	A	G	-9	0.349686	0.0235406	6.49536e-50	3.16239	0.525486	1.76551e-09	0.110577	0.0198248	2.43744e-08
B-Mem	dmr457274	4	dmr457274	931978	ENSG00000159692	4	ENSG00000159692	1211448	rs111572776	4	1058974	A	G	-9	-0.247964	0.0253101	1.1598e-22	-279.489	41.3981	1.4658e-11	0.000887203	0.000159594	2.7114e-08
B-Mem	dmr457262	4	dmr457262	905830	ENSG00000090316	4	ENSG00000090316	1289851	rs28515563	4	1321335	A	G	-9	-0.195847	0.0127568	3.41323e-53	4.04096	0.649308	4.86212e-10	-0.0484654	0.00840303	8.04021e-09
B-Mem	dmr457274	4	dmr457274	931978	ENSG00000090316	4	ENSG00000090316	1289851	rs111572776	4	1058974	A	G	-9	-0.287278	0.0227529	1.518e-36	-279.489	41.3981	1.4658e-11	0.00102787	0.000172647	2.62346e-09
B-Mem	dmr456965	4	dmr456965	173313	ENSG00000163945	4	ENSG00000163945	1347266	rs10003030	4	1152143	A	G	-9	-0.370255	0.0110472	2.84659e-246	-0.691051	0.115539	2.21636e-09	0.535785	0.090995	3.90716e-09
B-Mem	dmr457149	4	dmr457149	730781	ENSG00000163945	4	ENSG00000163945	1347266	rs3892033	4	1234266	A	G	-9	-0.374502	0.0239482	4.01133e-55	3.16239	0.525486	1.76551e-09	-0.118424	0.021085	1.94874e-08
B-Mem	dmr457262	4	dmr457262	905830	ENSG00000163945	4	ENSG00000163945	1347266	rs28515563	4	1321335	A	G	-9	0.399956	0.0139954	1.27199e-179	4.04096	0.649308	4.86212e-10	0.0989754	0.0162763	1.19462e-09
B-Mem	dmr457274	4	dmr457274	931978	ENSG00000163945	4	ENSG00000163945	1347266	rs111572776	4	1058974	A	G	-9	1.21718	0.0244947	0	-279.489	41.3981	1.4658e-11	-0.00435502	0.000650995	2.23497e-11
B-Mem	dmr457262	4	dmr457262	905830	ENSG00000179979	4	ENSG00000179979	1391552	rs28515563	4	1321335	A	G	-9	0.856132	0.0118948	0	4.04096	0.649308	4.86212e-10	0.211864	0.0341696	5.63356e-10
B-Mem	dmr457274	4	dmr457274	931978	ENSG00000179979	4	ENSG00000179979	1391552	rs111572776	4	1058974	A	G	-9	1.34989	0.0213264	0	-279.489	41.3981	1.4658e-11	-0.00482985	0.000719459	1.90443e-11
B-Mem	dmr457745	4	dmr457745	1671573	ENSG00000244459	4	ENSG00000244459	1574062	rs798723	4	1699119	G	A	-9	-0.361366	0.0366423	6.08258e-23	-2.09522	0.321682	7.35025e-11	0.172472	0.0317337	5.48059e-08
B-Mem	dmr457255	4	dmr457255	896721	ENSG00000013810	4	ENSG00000013810	1721500	rs2305183	4	1801580	C	T	-9	0.254646	0.0217431	1.1116e-31	-0.761322	0.126785	1.91548e-09	-0.334479	0.0625967	9.12188e-08
B-Mem	dmr457745	4	dmr457745	1671573	ENSG00000013810	4	ENSG00000013810	1721500	rs798723	4	1699119	G	A	-9	-0.381695	0.0410583	1.45279e-20	-2.09522	0.321682	7.35025e-11	0.182174	0.0341511	9.58869e-08
B-Mem	dmr458104	4	dmr458104	2604090	ENSG00000168884	4	ENSG00000168884	2741648	rs13138665	4	2748392	T	G	-9	-0.437127	0.030807	1.0687e-45	6.33418	1.03235	8.47817e-10	-0.0690109	0.0122539	1.78416e-08
B-Mem	dmr458303	4	dmr458303	3091586	ENSG00000087266	4	ENSG00000087266	2793023	rs78680768	4	2790979	C	G	-9	-0.274548	0.0222389	5.15767e-35	-5.31992	0.375784	1.6943e-45	0.0516076	0.00554654	1.34656e-20
B-Mem	dmr458072	4	dmr458072	2511979	ENSG00000159788	4	ENSG00000159788	3293028	rs34780636	4	3351146	G	A	-9	-0.518862	0.0173681	4.23273e-196	-2.44269	0.401355	1.1569e-09	0.212414	0.0356184	2.46726e-09
B-Mem	dmr458303	4	dmr458303	3091586	ENSG00000159788	4	ENSG00000159788	3293028	rs78680768	4	2790979	C	G	-9	-0.286971	0.0222334	4.09939e-38	-5.31992	0.375784	1.6943e-45	0.0539427	0.00565554	1.45581e-21
B-Mem	dmr458553	4	dmr458553	3632964	ENSG00000159788	4	ENSG00000159788	3293028	rs35720136	4	3311156	G	C	-9	-0.49156	0.0167221	6.2143e-190	2.7672	0.381506	4.06581e-13	-0.177638	0.025225	1.89308e-12
B-Mem	dmr459975	4	dmr459975	6841927	ENSG00000152969	4	ENSG00000152969	6026199	rs34111900	4	6174672	T	C	-9	0.26761	0.00956714	3.58059e-172	-0.535452	0.0824421	8.30951e-11	-0.499784	0.0789974	2.50653e-10
B-Mem	dmr459610	4	dmr459610	6118894	ENSG00000132405	4	ENSG00000132405	6909242	rs4689564	4	6936559	C	T	-9	0.22342	0.0132486	8.33541e-64	21.9734	3.53512	5.10836e-10	0.0101677	0.00174339	5.47085e-09
B-Mem	dmr459851	4	dmr459851	6589289	ENSG00000132405	4	ENSG00000132405	6909242	rs4689564	4	6936559	C	T	-9	0.22342	0.0132486	8.33541e-64	24.0183	3.35364	7.95867e-13	0.00930206	0.00141111	4.33904e-11
B-Mem	dmr459851	4	dmr459851	6589289	ENSG00000173011	4	ENSG00000173011	7041899	rs4689564	4	6936559	C	T	-9	-0.216979	0.024564	1.0172e-18	24.0183	3.35364	7.95867e-13	-0.0090339	0.0016239	2.65056e-08
B-Mem	dmr459968	4	dmr459968	6811536	ENSG00000196526	4	ENSG00000196526	7758714	rs74416943	4	7734950	T	C	-9	0.242496	0.0134549	1.29038e-72	99.9256	14.6208	8.22897e-12	0.00242676	0.000379748	1.65401e-10
B-Mem	dmr460046	4	dmr460046	6963184	ENSG00000196526	4	ENSG00000196526	7758714	rs73208818	4	7806861	C	A	-9	0.235958	0.0128048	7.92009e-76	-6.09959	1.09232	2.34952e-08	-0.0386843	0.00723871	9.08716e-08
B-Mem	dmr460316	4	dmr460316	7434347	ENSG00000196526	4	ENSG00000196526	7758714	rs4689845	4	7735410	A	G	-9	0.243816	0.0138735	3.88331e-69	160.082	20.6584	9.2621e-15	0.00152307	0.000214809	1.33783e-12
B-Mem	dmr460327	4	dmr460327	7448093	ENSG00000196526	4	ENSG00000196526	7758714	rs4689845	4	7735410	A	G	-9	0.243816	0.0138735	3.88331e-69	120.97	20.9107	7.24795e-09	0.00201551	0.000366789	3.90681e-08
B-Mem	dmr460523	4	dmr460523	7768828	ENSG00000196526	4	ENSG00000196526	7758714	rs4689845	4	7735410	A	G	-9	0.243816	0.0138735	3.88331e-69	159.353	24.239	4.89046e-11	0.00153004	0.000248484	7.39033e-10
B-Mem	dmr460599	4	dmr460599	7899232	ENSG00000196526	4	ENSG00000196526	7758714	rs114245081	4	7875220	A	C	-9	-0.237428	0.0158688	1.3006e-50	-323.207	45.6364	1.41857e-12	0.000734601	0.000114758	1.5405e-10
B-Mem	dmr460649	4	dmr460649	8016838	ENSG00000196526	4	ENSG00000196526	7758714	rs11724590	4	7812295	T	G	-9	-0.368193	0.0161518	5.04688e-115	1.76231	0.24657	8.85027e-13	-0.208926	0.0306346	9.10794e-12
B-Mem	dmr460866	4	dmr460866	8366706	ENSG00000196526	4	ENSG00000196526	7758714	rs4689845	4	7735410	A	G	-9	0.243816	0.0138735	3.88331e-69	170.952	20.038	1.44595e-17	0.00142623	0.000185831	1.65606e-14
B-Mem	dmr460877	4	dmr460877	8379130	ENSG00000196526	4	ENSG00000196526	7758714	rs4689845	4	7735410	A	G	-9	0.243816	0.0138735	3.88331e-69	170.968	25.6022	2.42453e-11	0.00142609	0.000228453	4.3092e-10
B-Mem	dmr461069	4	dmr461069	8750510	ENSG00000196526	4	ENSG00000196526	7758714	rs56264326	4	7811317	T	A	-9	-0.121194	0.011678	3.1225e-25	-0.658637	0.094945	4.0041e-12	0.184007	0.0319056	8.05767e-09
B-Mem	dmr460772	4	dmr460772	8230622	ENSG00000251615	4	ENSG00000251615	8355090	rs11725243	4	8522501	G	C	-9	-0.131831	0.0151649	3.52371e-18	-1.41365	0.205283	5.72405e-12	0.0932559	0.0172762	6.74118e-08
B-Mem	dmr460842	4	dmr460842	8328914	ENSG00000251615	4	ENSG00000251615	8355090	rs76047458	4	8480190	T	C	-9	-0.389641	0.029321	2.68858e-40	850.627	113.315	6.06292e-14	-0.000458063	7.00833e-05	6.31931e-11
B-Mem	dmr460995	4	dmr460995	8612234	ENSG00000251615	4	ENSG00000251615	8355090	rs79474847	4	8528695	C	G	-9	-0.321554	0.0282199	4.44874e-30	-8.01577	0.973286	1.78396e-16	0.0401152	0.00600994	2.47555e-11
B-Mem	dmr460322	4	dmr460322	7443520	ENSG00000087008	4	ENSG00000087008	8366282	rs6849528	4	8395898	T	C	-9	0.360767	0.0226337	3.37586e-57	0.589806	0.0610351	4.31351e-22	0.611671	0.0740218	1.41597e-16
B-Mem	dmr460842	4	dmr460842	8328914	ENSG00000087008	4	ENSG00000087008	8366282	rs76047458	4	8480190	T	C	-9	0.420287	0.0353527	1.35991e-32	850.627	113.315	6.06292e-14	0.00049409	7.7843e-05	2.19175e-10
B-Mem	dmr460995	4	dmr460995	8612234	ENSG00000087008	4	ENSG00000087008	8366282	rs79474847	4	8528695	C	G	-9	0.31008	0.0336452	3.07822e-20	-8.01577	0.973286	1.78396e-16	-0.0386838	0.00629922	8.19784e-10
B-Mem	dmr461585	4	dmr461585	10178079	ENSG00000261490	4	ENSG00000261490	10068089	rs12509609	4	10105174	T	C	-9	-0.323562	0.037251	3.75419e-18	2.39204	0.30097	1.89896e-15	-0.135266	0.0230689	4.53016e-09
B-Mem	dmr461585	4	dmr461585	10178079	ENSG00000071127	4	ENSG00000071127	10074339	rs12509609	4	10105174	T	C	-9	-0.119461	0.015642	2.22001e-14	2.39204	0.30097	1.89896e-15	-0.049941	0.0090689	3.65338e-08
B-Mem	dmr462870	4	dmr462870	15779557	ENSG00000169762	4	ENSG00000169762	16160505	rs9996261	4	16190586	T	C	-9	-0.264031	0.0132795	5.75708e-88	0.688687	0.0884246	6.78571e-15	-0.383383	0.0528668	4.11031e-13
B-Mem	dmr463003	4	dmr463003	16158245	ENSG00000169762	4	ENSG00000169762	16160505	rs62298785	4	16388859	C	A	-9	0.157024	0.0129706	9.79276e-34	1.74104	0.265802	5.74791e-11	0.0901898	0.0156553	8.3635e-09
B-Mem	dmr462870	4	dmr462870	15779557	ENSG00000263327	4	ENSG00000263327	16226663	rs9996261	4	16190586	T	C	-9	-0.415415	0.015852	2.28216e-151	0.688687	0.0884246	6.78571e-15	-0.603198	0.0807962	8.28769e-14
B-Mem	dmr463003	4	dmr463003	16158245	ENSG00000263327	4	ENSG00000263327	16226663	rs62298785	4	16388859	C	A	-9	-0.183105	0.0156145	9.3126e-32	1.74104	0.265802	5.74791e-11	-0.10517	0.0183911	1.07454e-08
B-Mem	dmr463099	4	dmr463099	16590541	ENSG00000263327	4	ENSG00000263327	16226663	rs79594692	4	16112324	C	T	-9	-0.16494	0.0118325	3.63969e-44	0.455251	0.0739682	7.52276e-10	-0.362306	0.0643493	1.79892e-08
B-Mem	dmr463150	4	dmr463150	16777212	ENSG00000151552	4	ENSG00000151552	17460261	rs112190511	4	17531413	C	G	-9	0.238437	0.0189155	1.9717e-36	-385.57	66.0696	5.35294e-09	-0.000618402	0.000116772	1.1849e-07
B-Mem	dmr463262	4	dmr463262	17299987	ENSG00000151552	4	ENSG00000151552	17460261	rs80339704	4	17471430	C	G	-9	0.162309	0.018871	7.90239e-18	951.51	129.109	1.70852e-13	0.000170581	3.04805e-05	2.18874e-08
B-Mem	dmr463317	4	dmr463317	17483859	ENSG00000151552	4	ENSG00000151552	17460261	rs2315247	4	17484883	G	A	-9	0.297573	0.00830177	2.24038e-281	0.174363	0.0271749	1.39611e-10	1.70663	0.27021	2.68549e-10
B-Mem	dmr463425	4	dmr463425	17766952	ENSG00000151552	4	ENSG00000151552	17460261	rs12498594	4	17416838	A	G	-9	0.308619	0.0315548	1.3667e-22	-1.95646	0.271791	6.09228e-13	-0.157743	0.0272092	6.73358e-09
B-Mem	dmr463262	4	dmr463262	17299987	ENSG00000002549	4	ENSG00000002549	17577192	rs80339704	4	17471430	C	G	-9	-0.169651	0.0197756	9.58686e-18	951.51	129.109	1.70852e-13	-0.000178296	3.18942e-05	2.26743e-08
B-Mem	dmr464792	4	dmr464792	24938435	ENSG00000181982	4	ENSG00000181982	24806117	rs13126958	4	24976807	A	G	-9	-0.103423	0.0117233	1.1243e-18	-0.770741	0.104194	1.39096e-13	0.134186	0.0236732	1.44248e-08
B-Mem	dmr465104	4	dmr465104	25810855	ENSG00000181982	4	ENSG00000181982	24806117	rs13126958	4	24976807	A	G	-9	-0.103423	0.0117233	1.1243e-18	-0.830064	0.100856	1.86974e-16	0.124596	0.020704	1.76628e-09
B-Mem	dmr467558	4	dmr467558	38628040	ENSG00000065882	4	ENSG00000065882	37891087	rs62298521	4	37974703	A	G	-9	0.239291	0.0297219	8.21205e-16	3.90117	0.517955	5.00176e-14	0.0613383	0.011152	3.79335e-08
B-Mem	dmr467614	4	dmr467614	38782926	ENSG00000065882	4	ENSG00000065882	37891087	rs78786098	4	38013955	C	T	-9	0.145741	0.0183646	2.08809e-15	-0.647047	0.091306	1.37469e-12	-0.225241	0.0426119	1.25117e-07
B-Mem	dmr467536	4	dmr467536	38550708	ENSG00000231160	4	ENSG00000231160	38612701	rs115991097	4	38625499	G	A	-9	0.533294	0.0358995	6.43766e-50	-12.91	2.02479	1.81826e-10	-0.0413086	0.00705035	4.65443e-09
B-Mem	dmr467746	4	dmr467746	39203746	ENSG00000231160	4	ENSG00000231160	38612701	rs12503179	4	38936155	G	C	-9	0.156261	0.0146044	1.0222e-26	0.469609	0.051762	1.16347e-19	0.332747	0.0480865	4.52446e-12
B-Mem	dmr467828	4	dmr467828	39530971	ENSG00000231160	4	ENSG00000231160	38612701	rs113334032	4	38745609	A	G	-9	0.208525	0.0132118	4.06073e-56	1.98725	0.332216	2.20694e-09	0.104932	0.0187594	2.22483e-08
B-Mem	dmr467536	4	dmr467536	38550708	ENSG00000196355	4	ENSG00000196355	38626408	rs115991097	4	38625499	G	A	-9	0.743282	0.0675883	3.94178e-28	-12.91	2.02479	1.81826e-10	-0.0575742	0.0104378	3.46946e-08
B-Mem	dmr467746	4	dmr467746	39203746	ENSG00000196355	4	ENSG00000196355	38626408	rs12503179	4	38936155	G	C	-9	0.256728	0.0301842	1.80971e-17	0.469609	0.051762	1.16347e-19	0.546685	0.0881037	5.46898e-10
B-Mem	dmr467828	4	dmr467828	39530971	ENSG00000196355	4	ENSG00000196355	38626408	rs113334032	4	38745609	A	G	-9	0.316035	0.0261983	1.6524e-33	1.98725	0.332216	2.20694e-09	0.159031	0.029675	8.36376e-08
B-Mem	dmr467370	4	dmr467370	38112754	ENSG00000121895	4	ENSG00000121895	38966744	rs7676798	4	39026798	A	G	-9	-0.463291	0.0138287	4.49169e-246	-0.823445	0.145187	1.41447e-08	0.562625	0.100611	2.2439e-08
B-Mem	dmr467429	4	dmr467429	38236118	ENSG00000121895	4	ENSG00000121895	38966744	rs76712139	4	39036494	G	C	-9	-0.464711	0.0138383	3.11406e-247	-0.83509	0.133036	3.44821e-10	0.55648	0.090187	6.81661e-10
B-Mem	dmr467627	4	dmr467627	38844074	ENSG00000121895	4	ENSG00000121895	38966744	rs7676798	4	39026798	A	G	-9	-0.463291	0.0138287	4.49169e-246	-0.84836	0.141867	2.2317e-09	0.546101	0.092765	3.93434e-09
B-Mem	dmr467758	4	dmr467758	39259404	ENSG00000121895	4	ENSG00000121895	38966744	rs73240620	4	39601241	T	A	-9	0.138446	0.015422	2.77739e-19	0.780668	0.107585	3.97841e-13	0.177344	0.0314256	1.66834e-08
B-Mem	dmr467864	4	dmr467864	39622185	ENSG00000121895	4	ENSG00000121895	38966744	rs76637264	4	39035422	C	G	-9	-0.463515	0.0138256	2.02834e-246	-0.795673	0.107551	1.38177e-13	0.582545	0.0806372	5.03798e-13
B-Mem	dmr467942	4	dmr467942	39840490	ENSG00000121895	4	ENSG00000121895	38966744	rs76304777	4	39035396	T	C	-9	-0.462807	0.0138319	1.87251e-245	-0.863484	0.120554	7.9157e-13	0.535977	0.0765252	2.48886e-12
B-Mem	dmr467370	4	dmr467370	38112754	ENSG00000109790	4	ENSG00000109790	39045039	rs7676798	4	39026798	A	G	-9	-0.216719	0.013973	2.97814e-54	-0.823445	0.145187	1.41447e-08	0.263186	0.0494092	1.00039e-07
B-Mem	dmr467429	4	dmr467429	38236118	ENSG00000109790	4	ENSG00000109790	39045039	rs76712139	4	39036494	G	C	-9	-0.215986	0.0139844	8.17804e-54	-0.83509	0.133036	3.44821e-10	0.258638	0.044476	6.0554e-09
B-Mem	dmr467627	4	dmr467627	38844074	ENSG00000109790	4	ENSG00000109790	39045039	rs7676798	4	39026798	A	G	-9	-0.216719	0.013973	2.97814e-54	-0.84836	0.141867	2.2317e-09	0.255456	0.0457838	2.41052e-08
B-Mem	dmr467746	4	dmr467746	39203746	ENSG00000109790	4	ENSG00000109790	39045039	rs12503179	4	38936155	G	C	-9	0.157888	0.0121524	1.35122e-38	0.469609	0.051762	1.16347e-19	0.336212	0.0451994	1.01891e-13
B-Mem	dmr467864	4	dmr467864	39622185	ENSG00000109790	4	ENSG00000109790	39045039	rs76637264	4	39035422	C	G	-9	-0.215959	0.0139707	6.66363e-54	-0.795673	0.107551	1.38177e-13	0.271417	0.0406728	2.50297e-11
B-Mem	dmr467931	4	dmr467931	39804858	ENSG00000109790	4	ENSG00000109790	39045039	rs112818872	4	38876460	C	T	-9	0.230226	0.0173806	4.74625e-40	1.63964	0.257714	1.98834e-10	0.140413	0.0244834	9.75015e-09
B-Mem	dmr467942	4	dmr467942	39840490	ENSG00000109790	4	ENSG00000109790	39045039	rs76304777	4	39035396	T	C	-9	-0.217756	0.0139752	9.70949e-55	-0.863484	0.120554	7.9157e-13	0.252183	0.0387501	7.61876e-11
B-Mem	dmr467758	4	dmr467758	39259404	ENSG00000157796	4	ENSG00000157796	39182404	rs73240620	4	39601241	T	A	-9	-0.120964	0.0153738	3.59781e-15	0.780668	0.107585	3.97841e-13	-0.154949	0.0290483	9.5967e-08
B-Mem	dmr468098	4	dmr468098	40306174	ENSG00000163682	4	ENSG00000163682	39454124	rs62310823	4	39426167	A	G	-9	0.334287	0.0147471	9.27129e-114	-1.44071	0.224042	1.27164e-10	-0.232029	0.0375063	6.15489e-10
B-Mem	dmr468035	4	dmr468035	40127818	ENSG00000121897	4	ENSG00000121897	39459000	rs78303236	4	39452796	G	A	-9	0.274927	0.0263052	1.44381e-25	-0.668386	0.0985022	1.15688e-11	-0.411329	0.0722743	1.26132e-08
B-Mem	dmr467429	4	dmr467429	38236118	ENSG00000109814	4	ENSG00000109814	39498755	rs76712139	4	39036494	G	C	-9	-0.142989	0.0140139	1.91451e-24	-0.83509	0.133036	3.44821e-10	0.171226	0.0320262	8.97073e-08
B-Mem	dmr467758	4	dmr467758	39259404	ENSG00000109814	4	ENSG00000109814	39498755	rs73240620	4	39601241	T	A	-9	0.11848	0.015375	1.2982e-14	0.780668	0.107585	3.97841e-13	0.151767	0.0287285	1.2722e-07
B-Mem	dmr467864	4	dmr467864	39622185	ENSG00000109814	4	ENSG00000109814	39498755	rs76637264	4	39035422	C	G	-9	-0.142437	0.0140004	2.59581e-24	-0.795673	0.107551	1.38177e-13	0.179015	0.0299187	2.18551e-09
B-Mem	dmr467942	4	dmr467942	39840490	ENSG00000109814	4	ENSG00000109814	39498755	rs76304777	4	39035396	T	C	-9	-0.140364	0.0140065	1.22751e-23	-0.863484	0.120554	7.9157e-13	0.162556	0.0278959	5.63565e-09
B-Mem	dmr468017	4	dmr468017	40071630	ENSG00000109814	4	ENSG00000109814	39498755	rs1704151	4	40044107	T	G	-9	-0.235382	0.0145939	1.60102e-58	67.3525	8.31368	5.43281e-16	-0.00349477	0.00048274	4.50472e-13
B-Mem	dmr468035	4	dmr468035	40127818	ENSG00000109814	4	ENSG00000109814	39498755	rs78303236	4	39452796	G	A	-9	-0.234567	0.0238905	9.38213e-23	-0.668386	0.0985022	1.15688e-11	0.350945	0.0628694	2.37584e-08
B-Mem	dmr468098	4	dmr468098	40306174	ENSG00000109814	4	ENSG00000109814	39498755	rs62310823	4	39426167	A	G	-9	0.160502	0.0148401	2.9102e-27	-1.44071	0.224042	1.27164e-10	-0.111405	0.0201553	3.25152e-08
B-Mem	dmr468098	4	dmr468098	40306174	ENSG00000163683	4	ENSG00000163683	39546330	rs62310823	4	39426167	A	G	-9	-0.16563	0.0165194	1.16691e-23	-1.44071	0.224042	1.27164e-10	0.114964	0.0212389	6.20106e-08
B-Mem	dmr468017	4	dmr468017	40071630	ENSG00000121892	4	ENSG00000121892	39822863	rs1704151	4	40044107	T	G	-9	0.148922	0.0146839	3.604e-24	67.3525	8.31368	5.43281e-16	0.00221108	0.000349313	2.45485e-10
B-Mem	dmr468017	4	dmr468017	40071630	ENSG00000078177	4	ENSG00000078177	40056826	rs1704151	4	40044107	T	G	-9	0.115499	0.0146517	3.19611e-15	67.3525	8.31368	5.43281e-16	0.00171485	0.000303525	1.60673e-08
B-Mem	dmr468020	4	dmr468020	40077486	ENSG00000078177	4	ENSG00000078177	40056826	rs77174235	4	39902304	A	G	-9	0.149529	0.0135443	2.45031e-28	1.99035	0.259319	1.65051e-14	0.0751272	0.0119213	2.93937e-10
B-Mem	dmr468096	4	dmr468096	40295979	ENSG00000163694	4	ENSG00000163694	40423255	rs11735215	4	40581143	T	C	-9	-0.131506	0.0185606	1.38839e-12	0.734963	0.0827535	6.60548e-19	-0.178928	0.0323054	3.04802e-08
B-Mem	dmr468480	4	dmr468480	41349718	ENSG00000014824	4	ENSG00000014824	41990472	rs55670101	4	42159523	G	T	-9	0.162304	0.020969	9.92609e-15	-0.853062	0.104468	3.19436e-16	-0.190261	0.0338689	1.93664e-08
B-Mem	dmr468505	4	dmr468505	41454564	ENSG00000014824	4	ENSG00000014824	41990472	rs113529803	4	41828436	G	T	-9	-0.217659	0.0187034	2.65999e-31	-2.08451	0.323331	1.14093e-10	0.104417	0.0185156	1.70613e-08
B-Mem	dmr469057	4	dmr469057	44284293	ENSG00000151806	4	ENSG00000151806	44678427	rs73191052	4	44627358	A	T	-9	0.244774	0.0177455	2.78511e-43	-5.68774	0.756165	5.4017e-14	-0.0430354	0.00651679	4.0083e-11
B-Mem	dmr469057	4	dmr469057	44284293	ENSG00000163281	4	ENSG00000163281	44682200	rs73191052	4	44627358	A	T	-9	-0.161014	0.0162996	5.16506e-23	-5.68774	0.756165	5.4017e-14	0.0283089	0.00473042	2.17144e-09
B-Mem	dmr469423	4	dmr469423	46907999	ENSG00000145244	4	ENSG00000145244	47593998	rs17601404	4	47681487	T	C	-9	0.214205	0.0127378	1.85067e-63	-0.743646	0.106461	2.84616e-12	-0.288047	0.0446531	1.11294e-10
B-Mem	dmr469657	4	dmr469657	48114118	ENSG00000145244	4	ENSG00000145244	47593998	rs141147321	4	47779558	T	C	-9	0.307873	0.0225195	1.50472e-42	2.66429	0.378609	1.96352e-12	0.115555	0.0184687	3.92862e-10
B-Mem	dmr469666	4	dmr469666	48142078	ENSG00000145244	4	ENSG00000145244	47593998	rs17654859	4	48047891	T	A	-9	0.24383	0.0124412	1.58941e-85	3.79339	0.56711	2.2472e-11	0.0642775	0.0101537	2.44463e-10
B-Mem	dmr469778	4	dmr469778	48521399	ENSG00000145244	4	ENSG00000145244	47593998	rs10938525	4	48246034	A	G	-9	0.0979397	0.0148935	4.8327e-11	-0.744299	0.0656714	8.9357e-30	-0.131587	0.0231344	1.28603e-08
B-Mem	dmr469830	4	dmr469830	48938509	ENSG00000145244	4	ENSG00000145244	47593998	rs80310259	4	48059878	A	G	-9	-0.14884	0.0201943	1.7012e-13	-3.29809	0.371826	7.31617e-19	0.0451292	0.00796103	1.43827e-08
B-Mem	dmr469423	4	dmr469423	46907999	ENSG00000259959	4	ENSG00000259959	47840122	rs17601404	4	47681487	T	C	-9	0.417007	0.0301843	2.0581e-43	-0.743646	0.106461	2.84616e-12	-0.560761	0.0899571	4.55707e-10
B-Mem	dmr469657	4	dmr469657	48114118	ENSG00000259959	4	ENSG00000259959	47840122	rs141147321	4	47779558	T	C	-9	0.756203	0.0566139	1.0753e-40	2.66429	0.378609	1.96352e-12	0.283829	0.0455886	4.78862e-10
B-Mem	dmr469666	4	dmr469666	48142078	ENSG00000259959	4	ENSG00000259959	47840122	rs17654859	4	48047891	T	A	-9	0.614218	0.0288179	8.45456e-101	3.79339	0.56711	2.2472e-11	0.161918	0.0253708	1.74702e-10
B-Mem	dmr469778	4	dmr469778	48521399	ENSG00000259959	4	ENSG00000259959	47840122	rs10938525	4	48246034	A	G	-9	0.254407	0.0355366	8.12683e-13	-0.744299	0.0656714	8.9357e-30	-0.341807	0.0564724	1.42489e-09
B-Mem	dmr469423	4	dmr469423	46907999	ENSG00000170448	4	ENSG00000170448	47847240	rs17601404	4	47681487	T	C	-9	0.593198	0.0123528	0	-0.743646	0.106461	2.84616e-12	-0.797689	0.1154	4.7661e-12
B-Mem	dmr469534	4	dmr469534	47579264	ENSG00000170448	4	ENSG00000170448	47847240	rs78933973	4	48241368	T	C	-9	-0.234056	0.00906975	7.55437e-147	-0.626126	0.11115	1.76915e-08	0.373816	0.0679222	3.72144e-08
B-Mem	dmr469612	4	dmr469612	47941420	ENSG00000170448	4	ENSG00000170448	47847240	rs35103777	4	48253401	T	C	-9	-0.144736	0.00977958	1.46917e-49	0.773128	0.134953	1.01104e-08	-0.187208	0.0350409	9.16387e-08
B-Mem	dmr469657	4	dmr469657	48114118	ENSG00000170448	4	ENSG00000170448	47847240	rs141147321	4	47779558	T	C	-9	0.917757	0.0219666	0	2.66429	0.378609	1.96352e-12	0.344466	0.0496398	3.94029e-12
B-Mem	dmr469666	4	dmr469666	48142078	ENSG00000170448	4	ENSG00000170448	47847240	rs17654859	4	48047891	T	A	-9	0.703393	0.011874	0	3.79339	0.56711	2.2472e-11	0.185426	0.0278973	2.9964e-11
B-Mem	dmr469767	4	dmr469767	48454217	ENSG00000170448	4	ENSG00000170448	47847240	rs57010305	4	47885049	G	C	-9	-0.289941	0.0180079	2.51829e-58	7.48426	1.32762	1.72696e-08	-0.0387401	0.0072811	1.03404e-07
B-Mem	dmr469778	4	dmr469778	48521399	ENSG00000170448	4	ENSG00000170448	47847240	rs10938525	4	48246034	A	G	-9	0.296132	0.0148098	6.01514e-89	-0.744299	0.0656714	8.9357e-30	-0.397866	0.0403517	6.20739e-23
B-Mem	dmr469820	4	dmr469820	48879654	ENSG00000170448	4	ENSG00000170448	47847240	rs34184567	4	48085763	G	C	-9	-0.376266	0.0185721	2.91143e-91	-957.111	167.543	1.11244e-08	0.000393127	7.15005e-05	3.83608e-08
B-Mem	dmr469830	4	dmr469830	48938509	ENSG00000170448	4	ENSG00000170448	47847240	rs80310259	4	48059878	A	G	-9	-0.332364	0.0201228	2.77741e-61	-3.29809	0.371826	7.31617e-19	0.100775	0.012896	5.52121e-15
B-Mem	dmr469666	4	dmr469666	48142078	ENSG00000198515	4	ENSG00000198515	47935977	rs17654859	4	48047891	T	A	-9	0.120023	0.0132166	1.0738e-19	3.79339	0.56711	2.2472e-11	0.03164	0.00587482	7.21651e-08
B-Mem	dmr469666	4	dmr469666	48142078	ENSG00000163293	4	ENSG00000163293	47914142	rs17654859	4	48047891	T	A	-9	0.143938	0.0126762	7.00395e-30	3.79339	0.56711	2.2472e-11	0.0379445	0.00658377	8.24644e-09
B-Mem	dmr469423	4	dmr469423	46907999	ENSG00000074966	4	ENSG00000074966	48066393	rs17601404	4	47681487	T	C	-9	0.104616	0.0127811	2.7185e-16	-0.743646	0.106461	2.84616e-12	-0.14068	0.0264767	1.07626e-07
B-Mem	dmr469813	4	dmr469813	48813515	ENSG00000109180	4	ENSG00000109180	48805212	rs78781065	4	48753539	C	T	-9	0.106384	0.0147061	4.68971e-13	2.16125	0.213833	5.13417e-24	0.0492233	0.00836771	4.04042e-09
B-Mem	dmr470211	4	dmr470211	53099807	ENSG00000109189	4	ENSG00000109189	52590972	rs6838534	4	52567567	G	C	-9	0.128237	0.0124191	5.38679e-25	-1.5317	0.102185	8.60332e-51	-0.0837218	0.00984563	1.84039e-17
B-Mem	dmr470231	4	dmr470231	53169057	ENSG00000109189	4	ENSG00000109189	52590972	rs346913	4	52554754	C	T	-9	0.123854	0.0123299	9.66485e-24	-0.731971	0.0996496	2.05067e-13	-0.169206	0.0285373	3.04265e-09
B-Mem	dmr470130	4	dmr470130	52725948	ENSG00000226950	4	ENSG00000226950	52712430	rs116241740	4	52867356	G	A	-9	0.458553	0.0158562	6.7897e-184	2.0255	0.287688	1.91395e-12	0.22639	0.0330941	7.87506e-12
B-Mem	dmr470211	4	dmr470211	53099807	ENSG00000226950	4	ENSG00000226950	52712430	rs6838534	4	52567567	G	C	-9	0.613008	0.0161366	0	-1.5317	0.102185	8.60332e-51	-0.400214	0.028703	3.45623e-44
B-Mem	dmr470231	4	dmr470231	53169057	ENSG00000226950	4	ENSG00000226950	52712430	rs346913	4	52554754	C	T	-9	0.596918	0.0160448	6.03508e-303	-0.731971	0.0996496	2.05067e-13	-0.815495	0.113164	5.74794e-13
B-Mem	dmr470826	4	dmr470826	55508588	ENSG00000128039	4	ENSG00000128039	55346109	rs73236134	4	55372154	A	G	-9	-0.195171	0.0186806	1.49961e-25	-0.890878	0.145262	8.62858e-10	0.219077	0.0414212	1.22982e-07
B-Mem	dmr471096	4	dmr471096	56562143	ENSG00000174799	4	ENSG00000174799	55948871	rs62310529	4	55816544	T	C	-9	-0.0811688	0.00959351	2.65549e-17	0.47497	0.0663087	7.89229e-13	-0.170892	0.0312594	4.57946e-08
B-Mem	dmr470880	4	dmr470880	55715306	ENSG00000157426	4	ENSG00000157426	56338290	rs74533712	4	56330888	A	G	-9	0.324008	0.0236433	9.60826e-43	2.98502	0.481193	5.52652e-10	0.108545	0.0192069	1.59209e-08
B-Mem	dmr470903	4	dmr470903	55830221	ENSG00000157426	4	ENSG00000157426	56338290	rs73818126	4	56547540	A	G	-9	0.248359	0.0143878	9.12242e-67	1.75861	0.284072	5.98864e-10	0.141225	0.024235	5.63295e-09
B-Mem	dmr470880	4	dmr470880	55715306	ENSG00000174780	4	ENSG00000174780	56466915	rs74533712	4	56330888	A	G	-9	-0.375691	0.0237698	2.85572e-56	2.98502	0.481193	5.52652e-10	-0.125859	0.0217955	7.71673e-09
B-Mem	dmr470958	4	dmr470958	56108473	ENSG00000128040	4	ENSG00000128040	56809860	rs7679018	4	56756071	G	A	-9	0.208603	0.0185155	1.92269e-29	-0.850091	0.13274	1.51169e-10	-0.245389	0.0440747	2.58323e-08
B-Mem	dmr470978	4	dmr470978	56151090	ENSG00000128040	4	ENSG00000128040	56809860	rs7679018	4	56756071	G	A	-9	0.208603	0.0185155	1.92269e-29	-0.815409	0.135598	1.8164e-09	-0.255826	0.0482231	1.12642e-07
B-Mem	dmr471105	4	dmr471105	56594854	ENSG00000128040	4	ENSG00000128040	56809860	rs7679018	4	56756071	G	A	-9	0.208603	0.0185155	1.92269e-29	-0.846185	0.101802	9.40812e-17	-0.246521	0.0368565	2.25198e-11
B-Mem	dmr471162	4	dmr471162	56809494	ENSG00000128040	4	ENSG00000128040	56809860	rs7679018	4	56756071	G	A	-9	0.208603	0.0185155	1.92269e-29	-0.832443	0.114608	3.77524e-13	-0.250591	0.0410489	1.02997e-09
B-Mem	dmr471442	4	dmr471442	57717752	ENSG00000128040	4	ENSG00000128040	56809860	rs1564401	4	56759016	C	A	-9	0.208146	0.0182283	3.36848e-30	-0.755409	0.117217	1.1595e-10	-0.275541	0.049095	1.9955e-08
B-Mem	dmr472975	4	dmr472975	67713390	ENSG00000250075	4	ENSG00000250075	67417305	rs356329	4	67365045	G	A	-9	0.412391	0.0436272	3.30518e-21	43.6265	5.78688	4.74107e-14	0.00945275	0.00160382	3.77151e-09
B-Mem	dmr472844	4	dmr472844	67133636	ENSG00000145241	4	ENSG00000145241	67471803	rs72640777	4	67511596	T	G	-9	-0.932194	0.0239164	0	2.0444	0.321777	2.10501e-10	-0.455975	0.0727149	3.59394e-10
B-Mem	dmr472975	4	dmr472975	67713390	ENSG00000035720	4	ENSG00000035720	67558728	rs356329	4	67365045	G	A	-9	0.179743	0.0168094	1.0976e-26	43.6265	5.78688	4.74107e-14	0.00412005	0.000668677	7.20657e-10
B-Mem	dmr472975	4	dmr472975	67713390	ENSG00000248049	4	ENSG00000248049	67701280	rs356329	4	67365045	G	A	-9	-0.223354	0.0181517	8.53475e-35	43.6265	5.78688	4.74107e-14	-0.00511968	0.000796429	1.29048e-10
B-Mem	dmr473073	4	dmr473073	68144258	ENSG00000250696	4	ENSG00000250696	69182100	rs4235115	4	69070660	T	A	-9	-0.271562	0.0246825	3.72917e-28	-3.5048	0.439438	1.51595e-15	0.0774828	0.011999	1.06498e-10
B-Mem	dmr473102	4	dmr473102	68312100	ENSG00000250696	4	ENSG00000250696	69182100	rs79216173	4	69234606	T	C	-9	-0.803223	0.0486142	2.53122e-61	882.739	124.035	1.10435e-12	-0.000909921	0.000139211	6.30751e-11
B-Mem	dmr473214	4	dmr473214	68948553	ENSG00000250696	4	ENSG00000250696	69182100	rs76144662	4	69177496	A	G	-9	-0.794295	0.0437961	1.65057e-73	3.14804	0.445973	1.67929e-12	-0.252314	0.0383565	4.76397e-11
B-Mem	dmr473102	4	dmr473102	68312100	ENSG00000213759	4	ENSG00000213759	69199951	rs79216173	4	69234606	T	C	-9	-0.62194	0.0295776	3.68281e-98	882.739	124.035	1.10435e-12	-0.000704557	0.000104515	1.57093e-11
B-Mem	dmr473214	4	dmr473214	68948553	ENSG00000213759	4	ENSG00000213759	69199951	rs76144662	4	69177496	A	G	-9	-0.569933	0.0280907	1.60822e-91	3.14804	0.445973	1.67929e-12	-0.181044	0.0271558	2.61356e-11
B-Mem	dmr473073	4	dmr473073	68144258	ENSG00000249763	4	ENSG00000249763	69242628	rs4235115	4	69070660	T	A	-9	-0.224943	0.0181558	2.97517e-35	-3.5048	0.439438	1.51595e-15	0.0641814	0.00957039	1.99687e-11
B-Mem	dmr473102	4	dmr473102	68312100	ENSG00000249763	4	ENSG00000249763	69242628	rs79216173	4	69234606	T	C	-9	-0.304433	0.035111	4.29853e-18	882.739	124.035	1.10435e-12	-0.000344874	6.26922e-05	3.77519e-08
B-Mem	dmr473214	4	dmr473214	68948553	ENSG00000249763	4	ENSG00000249763	69242628	rs76144662	4	69177496	A	G	-9	-0.327081	0.0328778	2.56269e-23	3.14804	0.445973	1.67929e-12	-0.1039	0.018048	8.56828e-09
B-Mem	dmr473959	4	dmr473959	73206338	ENSG00000169435	4	ENSG00000169435	73571550	rs6855652	4	73550122	T	C	-9	0.55739	0.0271585	1.32527e-93	2.274	0.373949	1.19407e-09	0.245114	0.0420401	5.52649e-09
B-Mem	dmr473959	4	dmr473959	73206338	ENSG00000169429	4	ENSG00000169429	73740506	rs6855652	4	73550122	T	C	-9	-0.321248	0.0300187	1.0004e-26	2.274	0.373949	1.19407e-09	-0.14127	0.0267199	1.24288e-07
B-Mem	dmr473976	4	dmr473976	73360329	ENSG00000169429	4	ENSG00000169429	73740506	rs1885144	4	73787391	G	C	-9	0.135885	0.0088406	2.57772e-53	-0.767006	0.12358	5.41651e-10	-0.177163	0.0307839	8.66075e-09
B-Mem	dmr473976	4	dmr473976	73360329	ENSG00000109272	4	ENSG00000109272	73853189	rs1885144	4	73787391	G	C	-9	0.284163	0.00782489	9.27941e-289	-0.767006	0.12358	5.41651e-10	-0.370483	0.060558	9.48576e-10
B-Mem	dmr473976	4	dmr473976	73360329	ENSG00000163735	4	ENSG00000163735	73995642	rs1885144	4	73787391	G	C	-9	0.0896078	0.00799799	3.9061e-29	-0.767006	0.12358	5.41651e-10	-0.116828	0.0215187	5.66243e-08
B-Mem	dmr474085	4	dmr474085	74176554	ENSG00000169116	4	ENSG00000169116	74933095	rs17249196	4	74964172	A	T	-9	-0.131043	0.0143376	6.25679e-20	436.283	28.1776	4.49663e-54	-0.000300362	3.81616e-05	3.52392e-15
B-Mem	dmr474583	4	dmr474583	76215059	ENSG00000138757	4	ENSG00000138757	75642782	rs324689	4	75809042	G	A	-9	0.159992	0.0122927	1.0028e-38	1.54897	0.206936	7.13986e-14	0.10329	0.0159184	8.65802e-11
B-Mem	dmr474583	4	dmr474583	76215059	ENSG00000138768	4	ENSG00000138768	75724593	rs324689	4	75809042	G	A	-9	-0.375021	0.0179752	1.15669e-96	1.54897	0.206936	7.13986e-14	-0.24211	0.0343636	1.84748e-12
B-Mem	dmr474583	4	dmr474583	76215059	ENSG00000138744	4	ENSG00000138744	75910656	rs324689	4	75809042	G	A	-9	-0.196709	0.0123097	1.7615e-57	1.54897	0.206936	7.13986e-14	-0.126994	0.0187348	1.21447e-11
B-Mem	dmr475141	4	dmr475141	78655380	ENSG00000251442	4	ENSG00000251442	78645903	rs11731482	4	78667147	A	G	-9	-0.503875	0.0100779	0	0.142582	0.0242376	4.03656e-09	-3.53393	0.604878	5.14578e-09
B-Mem	dmr475434	4	dmr475434	80418757	ENSG00000250334	4	ENSG00000250334	79492416	rs75860757	4	79963368	C	T	-9	0.541496	0.0638752	2.30279e-17	-33.3842	3.57412	9.58404e-21	-0.0162201	0.00258387	3.44169e-10
B-Mem	dmr475434	4	dmr475434	80418757	ENSG00000163297	4	ENSG00000163297	79901149	rs75860757	4	79963368	C	T	-9	0.202088	0.0272217	1.1381e-13	-33.3842	3.57412	9.58404e-21	-0.00605341	0.00104158	6.18252e-09
B-Mem	dmr475815	4	dmr475815	82303353	ENSG00000145284	4	ENSG00000145284	82629539	rs6849955	4	82912710	C	A	-9	0.334391	0.00785635	0	-0.872073	0.103734	4.21182e-17	-0.383443	0.046492	1.6173e-16
B-Mem	dmr475969	4	dmr475969	82913635	ENSG00000145284	4	ENSG00000145284	82629539	rs80326209	4	82757140	A	G	-9	-0.188879	0.0155359	5.22722e-34	-2.28547	0.368874	5.79908e-10	0.0826435	0.0149709	3.38466e-08
B-Mem	dmr476087	4	dmr476087	83355633	ENSG00000145284	4	ENSG00000145284	82629539	rs6849955	4	82912710	C	A	-9	0.334391	0.00785635	0	-0.852064	0.131422	8.96747e-11	-0.392448	0.0612293	1.46023e-10
B-Mem	dmr476176	4	dmr476176	83615405	ENSG00000145284	4	ENSG00000145284	82629539	rs6849955	4	82912710	C	A	-9	0.334391	0.00785635	0	-0.879571	0.153304	9.61155e-09	-0.380175	0.0668613	1.30036e-08
B-Mem	dmr475815	4	dmr475815	82303353	ENSG00000251022	4	ENSG00000251022	82893009	rs6849955	4	82912710	C	A	-9	-0.3862	0.0185759	5.28688e-96	-0.872073	0.103734	4.21182e-17	0.442852	0.0568212	6.50321e-15
B-Mem	dmr476087	4	dmr476087	83355633	ENSG00000251022	4	ENSG00000251022	82893009	rs6849955	4	82912710	C	A	-9	-0.3862	0.0185759	5.28688e-96	-0.852064	0.131422	8.96747e-11	0.453252	0.0732299	6.03813e-10
B-Mem	dmr476176	4	dmr476176	83615405	ENSG00000251022	4	ENSG00000251022	82893009	rs6849955	4	82912710	C	A	-9	-0.3862	0.0185759	5.28688e-96	-0.879571	0.153304	9.61155e-09	0.439077	0.079389	3.18942e-08
B-Mem	dmr475815	4	dmr475815	82303353	ENSG00000189308	4	ENSG00000189308	82909973	rs6849955	4	82912710	C	A	-9	-0.117918	0.00802525	7.10567e-49	-0.872073	0.103734	4.21182e-17	0.135216	0.0185306	2.94442e-13
B-Mem	dmr476087	4	dmr476087	83355633	ENSG00000189308	4	ENSG00000189308	82909973	rs6849955	4	82912710	C	A	-9	-0.117918	0.00802525	7.10567e-49	-0.852064	0.131422	8.96747e-11	0.138391	0.0233311	2.9994e-09
B-Mem	dmr476176	4	dmr476176	83615405	ENSG00000189308	4	ENSG00000189308	82909973	rs6849955	4	82912710	C	A	-9	-0.117918	0.00802525	7.10567e-49	-0.879571	0.153304	9.61155e-09	0.134063	0.0250846	9.0691e-08
B-Mem	dmr476532	4	dmr476532	85666818	ENSG00000138639	4	ENSG00000138639	85475114	rs11943623	4	85633795	A	G	-9	0.176816	0.0107741	1.59027e-60	0.824794	0.144514	1.14732e-08	0.214376	0.0397679	7.01893e-08
B-Mem	dmr476590	4	dmr476590	85860128	ENSG00000138639	4	ENSG00000138639	85475114	rs1564559	4	85638186	C	T	-9	0.17803	0.0109087	7.1136e-60	0.847407	0.0991996	1.31413e-17	0.210088	0.0277589	3.78042e-14
B-Mem	dmr476755	4	dmr476755	86949327	ENSG00000170509	4	ENSG00000170509	87303789	rs111268353	4	87151452	C	T	-9	0.418069	0.0147303	3.41166e-177	-3.53745	0.315008	2.91412e-29	-0.118184	0.0113181	1.59328e-25
B-Mem	dmr476758	4	dmr476758	86958944	ENSG00000170509	4	ENSG00000170509	87303789	rs10006766	4	87238866	G	A	-9	0.40713	0.00917093	0	-33.7883	5.04758	2.17209e-11	-0.0120494	0.00182039	3.61306e-11
B-Mem	dmr476777	4	dmr476777	87051564	ENSG00000170509	4	ENSG00000170509	87303789	rs28418877	4	87257382	A	C	-9	0.421365	0.00932208	0	12.3283	2.20239	2.17214e-08	0.0341787	0.00615248	2.77194e-08
B-Mem	dmr476755	4	dmr476755	86949327	ENSG00000198189	4	ENSG00000198189	87336610	rs111268353	4	87151452	C	T	-9	-0.160312	0.0147688	1.8922e-27	-3.53745	0.315008	2.91412e-29	0.0453185	0.00580658	5.96522e-15
B-Mem	dmr476758	4	dmr476758	86958944	ENSG00000198189	4	ENSG00000198189	87336610	rs10006766	4	87238866	G	A	-9	0.158055	0.0093357	2.6946e-64	-33.7883	5.04758	2.17209e-11	-0.00467781	0.00075145	4.81426e-10
B-Mem	dmr476777	4	dmr476777	87051564	ENSG00000198189	4	ENSG00000198189	87336610	rs28418877	4	87257382	A	C	-9	0.169962	0.00949552	1.19631e-71	12.3283	2.20239	2.17214e-08	0.0137863	0.00258049	9.16552e-08
B-Mem	dmr476755	4	dmr476755	86949327	ENSG00000170502	4	ENSG00000170502	87422582	rs111268353	4	87151452	C	T	-9	0.105578	0.0147217	7.41261e-13	-3.53745	0.315008	2.91412e-29	-0.0298458	0.00493792	1.50154e-09
B-Mem	dmr479322	4	dmr479322	100657880	ENSG00000254531	4	ENSG00000254531	101347780	rs79788888	4	101564967	T	G	-9	-0.50625	0.0297158	4.4106e-65	-1.95333	0.319869	1.01746e-09	0.259173	0.0450852	9.0035e-09
B-Mem	dmr479788	4	dmr479788	102538584	ENSG00000109320	4	ENSG00000109320	102501329	rs28520385	4	102506091	G	T	-9	0.259625	0.0183364	1.64319e-45	6.5729	1.14423	9.22658e-09	0.0394993	0.00742053	1.02083e-07
B-Mem	dmr479868	4	dmr479868	102840890	ENSG00000230069	4	ENSG00000230069	102727274	rs2711894	4	103147741	T	G	-9	-0.456258	0.0241626	1.57981e-79	-0.774437	0.126173	8.36103e-10	0.589148	0.100929	5.30608e-09
B-Mem	dmr479868	4	dmr479868	102840890	ENSG00000248971	4	ENSG00000248971	102728746	rs2711894	4	103147741	T	G	-9	-0.380752	0.0244	6.7733e-55	-0.774437	0.126173	8.36103e-10	0.491651	0.0860743	1.11698e-08
B-Mem	dmr479868	4	dmr479868	102840890	ENSG00000246560	4	ENSG00000246560	102828055	rs2711894	4	103147741	T	G	-9	-0.159907	0.0123646	2.94682e-38	-0.774437	0.126173	8.36103e-10	0.206481	0.0372368	2.93812e-08
B-Mem	dmr479788	4	dmr479788	102538584	ENSG00000164039	4	ENSG00000164039	103079435	rs28520385	4	102506091	G	T	-9	0.388652	0.0267004	5.34981e-48	6.5729	1.14423	9.22658e-09	0.0591294	0.011066	9.1254e-08
B-Mem	dmr479868	4	dmr479868	102840890	ENSG00000164039	4	ENSG00000164039	103079435	rs2711894	4	103147741	T	G	-9	0.214814	0.0153702	2.18421e-44	-0.774437	0.126173	8.36103e-10	-0.27738	0.0493574	1.9114e-08
B-Mem	dmr480220	4	dmr480220	105365349	ENSG00000145348	4	ENSG00000145348	106041599	rs75814353	4	106278997	T	C	-9	0.358569	0.0102678	3.47115e-267	923.803	150.128	7.58316e-10	0.000388144	6.40496e-05	1.36073e-09
B-Mem	dmr480375	4	dmr480375	106239609	ENSG00000145348	4	ENSG00000145348	106041599	rs11097929	4	106342843	T	G	-9	0.353434	0.0102932	2.21709e-258	2.26625	0.303809	8.68787e-14	0.155955	0.0213947	3.1127e-13
B-Mem	dmr480444	4	dmr480444	106775521	ENSG00000145348	4	ENSG00000145348	106041599	rs10433894	4	106330243	G	C	-9	0.351545	0.0102519	1.07605e-257	-891.885	77.536	1.27635e-30	-0.00039416	3.61428e-05	1.0836e-27
B-Mem	dmr480220	4	dmr480220	105365349	ENSG00000164022	4	ENSG00000164022	106315544	rs75814353	4	106278997	T	C	-9	-0.118892	0.0103222	1.0707e-30	923.803	150.128	7.58316e-10	-0.000128698	2.37125e-05	5.71706e-08
B-Mem	dmr480375	4	dmr480375	106239609	ENSG00000164022	4	ENSG00000164022	106315544	rs11097929	4	106342843	T	G	-9	-0.117667	0.0103417	5.38203e-30	2.26625	0.303809	8.68787e-14	-0.0519216	0.00832302	4.42314e-10
B-Mem	dmr480444	4	dmr480444	106775521	ENSG00000164022	4	ENSG00000164022	106315544	rs10433894	4	106330243	G	C	-9	-0.118693	0.0102993	9.94025e-31	-891.885	77.536	1.27635e-30	0.000133082	1.63464e-05	3.90893e-16
B-Mem	dmr482595	4	dmr482595	118946005	ENSG00000269893	4	ENSG00000269893	118278709	rs113034745	4	118828889	C	T	-9	-0.153573	0.0197132	6.67969e-15	-0.99392	0.138042	6.01539e-13	0.154513	0.0292215	1.23905e-07
B-Mem	dmr482595	4	dmr482595	118946005	ENSG00000260404	4	ENSG00000260404	118591773	rs113034745	4	118828889	C	T	-9	-0.38548	0.0369029	1.5316e-25	-0.99392	0.138042	6.01539e-13	0.387838	0.0654218	3.06149e-09
B-Mem	dmr482595	4	dmr482595	118946005	ENSG00000225892	4	ENSG00000225892	118632274	rs113034745	4	118828889	C	T	-9	-0.394412	0.0368857	1.1e-26	-0.99392	0.138042	6.01539e-13	0.396824	0.0664436	2.33858e-09
B-Mem	dmr482595	4	dmr482595	118946005	ENSG00000145388	4	ENSG00000145388	118685368	rs113034745	4	118828889	C	T	-9	-0.199816	0.015931	4.36445e-36	-0.99392	0.138042	6.01539e-13	0.201038	0.032195	4.25455e-10
B-Mem	dmr482595	4	dmr482595	118946005	ENSG00000172403	4	ENSG00000172403	118888841	rs113034745	4	118828889	C	T	-9	0.137106	0.0174307	3.6675e-15	-0.99392	0.138042	6.01539e-13	-0.137945	0.0259733	1.09007e-07
B-Mem	dmr482595	4	dmr482595	118946005	ENSG00000145390	4	ENSG00000145390	119212587	rs113034745	4	118828889	C	T	-9	0.160817	0.0158895	4.4584e-24	-0.99392	0.138042	6.01539e-13	-0.161801	0.0275783	4.43827e-09
B-Mem	dmr482612	4	dmr482612	118996600	ENSG00000145390	4	ENSG00000145390	119212587	rs36116256	4	118974254	A	G	-9	0.152259	0.010036	5.46975e-52	-0.701162	0.081801	1.0209e-17	-0.217153	0.0290979	8.46788e-14
B-Mem	dmr482988	4	dmr482988	121006706	ENSG00000138738	4	ENSG00000138738	120684919	rs112593951	4	120707921	A	T	-9	-0.25353	0.0135745	7.61821e-78	-7.32402	0.905096	5.87024e-16	0.0346163	0.0046621	1.12743e-13
B-Mem	dmr483015	4	dmr483015	121149707	ENSG00000164111	4	ENSG00000164111	121667955	rs77211415	4	121652626	C	T	-9	-0.411807	0.0302808	4.02636e-42	41.4313	6.12403	1.32969e-11	-0.00993952	0.00164093	1.38466e-09
B-Mem	dmr483067	4	dmr483067	121411000	ENSG00000164111	4	ENSG00000164111	121667955	rs3943268	4	121699115	T	C	-9	-0.79194	0.0731328	2.51428e-27	-0.831007	0.128512	1.00375e-10	0.952988	0.171652	2.82653e-08
B-Mem	dmr483081	4	dmr483081	121468687	ENSG00000164111	4	ENSG00000164111	121667955	rs114047544	4	121962446	T	C	-9	0.196325	0.0277475	1.4902e-12	-23.6309	2.86314	1.53824e-16	-0.00830798	0.00154661	7.79845e-08
B-Mem	dmr483229	4	dmr483229	122234235	ENSG00000164111	4	ENSG00000164111	121667955	rs77211415	4	121652626	C	T	-9	-0.411807	0.0302808	4.02636e-42	42.3295	7.28635	6.26891e-09	-0.00972861	0.00182102	9.17258e-08
B-Mem	dmr484211	4	dmr484211	127979638	ENSG00000164074	4	ENSG00000164074	127965306	rs72616961	4	127854981	G	C	-9	-0.380096	0.0313135	6.61052e-34	10.2178	1.07231	1.59092e-21	-0.0371994	0.00496307	6.61822e-14
B-Mem	dmr484320	4	dmr484320	128519596	ENSG00000151470	4	ENSG00000151470	129093317	rs78106241	4	129417584	A	G	-9	0.301989	0.0211436	2.80118e-46	3.10844	0.531894	5.09332e-09	0.0971514	0.0179616	6.34365e-08
B-Mem	dmr484480	4	dmr484480	129124546	ENSG00000151470	4	ENSG00000151470	129093317	rs140535391	4	129289157	C	G	-9	0.358014	0.0205738	8.05115e-68	464.86	67.7519	6.82788e-12	0.000770153	0.000120658	1.73693e-10
B-Mem	dmr486152	4	dmr486152	139395760	ENSG00000172007	4	ENSG00000172007	139453232	rs143012372	4	139053877	G	A	-9	-0.183251	0.0159188	1.15321e-30	2.00226	0.233401	9.60055e-18	-0.091522	0.0133052	6.04142e-12
B-Mem	dmr486183	4	dmr486183	139505418	ENSG00000085871	4	ENSG00000085871	139665768	rs1877237	4	139704693	T	C	-9	-0.263894	0.0174084	6.60691e-52	-0.852997	0.141377	1.60457e-09	0.309373	0.0551882	2.07313e-08
B-Mem	dmr486543	4	dmr486543	141019559	ENSG00000153130	4	ENSG00000153130	140257286	rs358298	4	140404057	G	A	-9	0.422753	0.0196959	3.37937e-102	0.502366	0.0770161	6.89761e-11	0.841523	0.134837	4.34677e-10
B-Mem	dmr486536	4	dmr486536	140992836	ENSG00000170153	4	ENSG00000170153	140859807	rs73858480	4	141010898	A	C	-9	1.19793	0.0148862	0	-130.589	19.391	1.64485e-11	-0.0091733	0.0013669	1.93231e-11
B-Mem	dmr486562	4	dmr486562	141102656	ENSG00000170153	4	ENSG00000170153	140859807	rs79108879	4	140995589	A	C	-9	1.18155	0.0148098	0	2.92027	0.530209	3.63395e-08	0.404601	0.0736349	3.91379e-08
B-Mem	dmr486861	4	dmr486861	142994108	ENSG00000109452	4	ENSG00000109452	142023160	rs72730420	4	142856987	G	A	-9	-0.267131	0.01129	9.13773e-124	-0.741189	0.131043	1.5486e-08	0.360408	0.0655157	3.77439e-08
B-Mem	dmr486942	4	dmr486942	143325820	ENSG00000109452	4	ENSG00000109452	142023160	rs77790475	4	142753832	G	C	-9	-0.590597	0.0223192	2.69765e-154	-422.267	65.5706	1.19563e-10	0.00139863	0.000223522	3.91829e-10
B-Mem	dmr487255	4	dmr487255	145481776	ENSG00000250673	4	ENSG00000250673	146224557	rs72727919	4	146120961	T	C	-9	-0.4482	0.0501511	3.99881e-19	-3.28447	0.451924	3.65547e-13	0.13646	0.0242011	1.71428e-08
B-Mem	dmr488582	4	dmr488582	152283416	ENSG00000243417	4	ENSG00000243417	152551277	rs77400902	4	152659566	A	C	-9	-0.350486	0.0414668	2.8586e-17	-5.66939	0.731415	9.09831e-15	0.0618208	0.0108216	1.1118e-08
B-Mem	dmr488751	4	dmr488751	153104019	ENSG00000145428	4	ENSG00000145428	153710125	rs62325060	4	153709349	A	G	-9	-0.187604	0.00988469	2.53433e-80	93.9712	16.6096	1.5347e-08	-0.00199639	0.000368212	5.89799e-08
B-Mem	dmr488926	4	dmr488926	153684152	ENSG00000145428	4	ENSG00000145428	153710125	rs17030307	4	153667450	G	A	-9	-0.156795	0.0145196	3.48733e-27	0.409273	0.0626621	6.51466e-11	-0.383105	0.0685498	2.28763e-08
B-Mem	dmr489058	4	dmr489058	154325317	ENSG00000145428	4	ENSG00000145428	153710125	rs17299041	4	153751975	C	T	-9	-0.163842	0.00909386	1.43831e-72	-1.90474	0.342833	2.76204e-08	0.0860182	0.0162018	1.10117e-07
B-Mem	dmr488751	4	dmr488751	153104019	ENSG00000145423	4	ENSG00000145423	153780592	rs62325060	4	153709349	A	G	-9	0.145107	0.009908	1.44148e-48	93.9712	16.6096	1.5347e-08	0.00154416	0.000292591	1.30935e-07
B-Mem	dmr489058	4	dmr489058	154325317	ENSG00000145423	4	ENSG00000145423	153780592	rs17299041	4	153751975	C	T	-9	0.158829	0.00909683	2.89944e-68	-1.90474	0.342833	2.76204e-08	-0.0833861	0.0157502	1.1947e-07
B-Mem	dmr489745	4	dmr489745	158258429	ENSG00000164125	4	ENSG00000164125	158124474	rs61030806	4	157931484	G	C	-9	-0.182204	0.0196739	2.02149e-20	-8.07429	0.68661	6.29941e-32	0.0225659	0.0031015	3.44394e-13
B-Mem	dmr489867	4	dmr489867	158865710	ENSG00000171503	4	ENSG00000171503	158672125	rs72695488	4	158930085	A	T	-9	0.289693	0.0127153	6.75982e-115	0.857311	0.101349	2.69617e-17	0.337909	0.0426111	2.19018e-15
B-Mem	dmr489867	4	dmr489867	158865710	ENSG00000052795	4	ENSG00000052795	158769138	rs72695488	4	158930085	A	T	-9	0.148862	0.0117237	6.09714e-37	0.857311	0.101349	2.69617e-17	0.173639	0.024665	1.92404e-12
B-Mem	dmr489714	4	dmr489714	158070625	ENSG00000109756	4	ENSG00000109756	159104178	rs76610881	4	158798803	G	A	-9	-0.267806	0.0150304	5.16032e-71	-3.2102	0.541043	2.96801e-09	0.0834236	0.0148192	1.80805e-08
B-Mem	dmr489813	4	dmr489813	158540826	ENSG00000109756	4	ENSG00000109756	159104178	rs77896366	4	158842215	G	A	-9	-0.288885	0.0276805	1.691e-25	-5.06452	0.803016	2.84736e-10	0.0570409	0.0105674	6.74652e-08
B-Mem	dmr489867	4	dmr489867	158865710	ENSG00000109756	4	ENSG00000109756	159104178	rs72695488	4	158930085	A	T	-9	0.119053	0.0127207	8.04955e-21	0.857311	0.101349	2.69617e-17	0.138868	0.0221284	3.48395e-10
B-Mem	dmr491556	4	dmr491556	167928836	ENSG00000181381	4	ENSG00000181381	168356735	rs77217354	4	168497521	A	G	-9	-0.364048	0.015038	1.80605e-129	0.448452	0.0689897	8.01751e-11	-0.811788	0.129309	3.43181e-10
B-Mem	dmr491598	4	dmr491598	168248727	ENSG00000181381	4	ENSG00000181381	168356735	rs78970268	4	168254463	G	T	-9	-0.550373	0.0629688	2.3229e-18	12.8389	1.42658	2.26125e-19	-0.0428676	0.00683683	3.60824e-10
B-Mem	dmr491601	4	dmr491601	168253979	ENSG00000181381	4	ENSG00000181381	168356735	rs3749494	4	168361036	A	G	-9	-0.722769	0.0175894	0	-0.913765	0.164053	2.54842e-08	0.790979	0.143308	3.40056e-08
B-Mem	dmr491794	4	dmr491794	168981137	ENSG00000181381	4	ENSG00000181381	168356735	rs72695121	4	168376667	T	C	-9	-0.719028	0.01631	0	-0.808544	0.107395	5.12397e-14	0.889288	0.119829	1.15994e-13
B-Mem	dmr491948	4	dmr491948	169624281	ENSG00000154447	4	ENSG00000154447	169094256	rs76519323	4	169317142	A	C	-9	-0.167611	0.020585	3.87519e-16	35.1765	4.07383	5.88543e-18	-0.00476487	0.000804339	3.1428e-09
B-Mem	dmr491948	4	dmr491948	169624281	ENSG00000137601	4	ENSG00000137601	169393275	rs76519323	4	169317142	A	C	-9	-0.146765	0.0206607	1.2155e-12	35.1765	4.07383	5.88543e-18	-0.00417225	0.000760558	4.11648e-08
B-Mem	dmr491971	4	dmr491971	169736107	ENSG00000198948	4	ENSG00000198948	169986597	rs115266847	4	169917622	A	G	-9	-0.267479	0.0170449	1.69954e-55	-195.563	21.5804	1.27983e-19	0.00136774	0.000174288	4.24174e-15
B-Mem	dmr492630	4	dmr492630	173353439	ENSG00000245213	4	ENSG00000245213	173131928	rs17059234	4	173236468	G	A	-9	0.370575	0.0255615	1.25829e-47	-2.75655	0.411639	2.13447e-11	-0.134434	0.0221134	1.20707e-09
B-Mem	dmr492635	4	dmr492635	173382232	ENSG00000245213	4	ENSG00000245213	173131928	rs4263375	4	173111022	G	T	-9	0.282332	0.027186	2.8956e-25	0.738122	0.111745	3.96407e-11	0.3825	0.0686278	2.49603e-08
B-Mem	dmr492678	4	dmr492678	173596833	ENSG00000164118	4	ENSG00000164118	174283677	rs17358230	4	174317357	T	C	-9	-0.222491	0.0227747	1.52651e-22	-20.627	3.11472	3.53346e-11	0.0107864	0.00196773	4.21406e-08
B-Mem	dmr492645	4	dmr492645	173445999	ENSG00000164120	4	ENSG00000164120	174490177	rs62337063	4	174396405	A	G	-9	0.29752	0.0118467	3.48001e-139	-19.4626	3.28731	3.20921e-09	-0.0152868	0.00265277	8.28479e-09
B-Mem	dmr492863	4	dmr492863	174599512	ENSG00000164120	4	ENSG00000164120	174490177	rs7672838	4	174396271	C	T	-9	0.297864	0.0118578	3.038e-139	-116.549	11.8827	1.03688e-22	-0.0025557	0.000279723	6.44933e-20
B-Mem	dmr492989	4	dmr492989	175154267	ENSG00000164120	4	ENSG00000164120	174490177	rs45542137	4	174509039	A	T	-9	0.273784	0.013634	1.08188e-89	10.7049	1.86002	8.65042e-09	0.0255756	0.00462277	3.15647e-08
B-Mem	dmr493657	4	dmr493657	178165314	ENSG00000038002	4	ENSG00000038002	177430770	rs143235922	4	177470640	A	C	-9	0.433781	0.0222911	2.40719e-84	-2.4354	0.304616	1.29581e-15	-0.178115	0.0240853	1.41214e-13
B-Mem	dmr493676	4	dmr493676	178322486	ENSG00000038002	4	ENSG00000038002	177430770	rs10520378	4	177391264	T	C	-9	0.216291	0.0116743	1.24603e-76	-1.54976	0.249489	5.2398e-10	-0.139564	0.023697	3.87274e-09
B-Mem	dmr495377	4	dmr495377	184670739	ENSG00000109762	4	ENSG00000109762	185204237	rs73029523	4	185375858	G	A	-9	-0.159707	0.0180216	7.85919e-19	-0.663808	0.0959057	4.46985e-12	0.240593	0.044106	4.90076e-08
B-Mem	dmr497293	5	dmr497293	76854	ENSG00000164366	5	ENSG00000164366	196871	rs12517638	5	645369	T	C	-9	0.0863021	0.0113457	2.814e-14	-2.92335	0.356455	2.38043e-16	-0.0295216	0.00529342	2.44641e-08
B-Mem	dmr497370	5	dmr497370	234674	ENSG00000164366	5	ENSG00000164366	196871	rs9312957	5	202079	T	C	-9	-0.281488	0.0134092	7.72863e-98	-1.12339	0.169243	3.18551e-11	0.25057	0.0395915	2.4695e-10
B-Mem	dmr497420	5	dmr497420	320854	ENSG00000164366	5	ENSG00000164366	196871	rs34750238	5	269866	C	T	-9	0.37133	0.0188418	1.8483e-86	0.433345	0.052043	8.31465e-17	0.856892	0.111718	1.7178e-14
B-Mem	dmr497471	5	dmr497471	427570	ENSG00000164366	5	ENSG00000164366	196871	rs56700778	5	313071	T	A	-9	-0.246888	0.019745	7.1166e-36	1.56721	0.200333	5.15667e-15	-0.157533	0.0237536	3.31232e-11
B-Mem	dmr497535	5	dmr497535	506325	ENSG00000164366	5	ENSG00000164366	196871	rs62346522	5	217084	C	T	-9	-0.28521	0.0131545	3.0605e-104	-0.647032	0.10796	2.05694e-09	0.440797	0.0763071	7.62178e-09
B-Mem	dmr497743	5	dmr497743	911456	ENSG00000164366	5	ENSG00000164366	196871	rs7434	5	660689	T	C	-9	0.097001	0.0113627	1.37991e-17	-906.695	122.287	1.22112e-13	-0.000106983	1.91114e-05	2.17005e-08
B-Mem	dmr497370	5	dmr497370	234674	ENSG00000073578	5	ENSG00000073578	218241	rs9312957	5	202079	T	C	-9	-0.138453	0.0123539	3.75901e-29	-1.12339	0.169243	3.18551e-11	0.123246	0.0215797	1.12195e-08
B-Mem	dmr497471	5	dmr497471	427570	ENSG00000073578	5	ENSG00000073578	218241	rs56700778	5	313071	T	A	-9	-0.15177	0.0181101	5.27478e-17	1.56721	0.200333	5.15667e-15	-0.0968407	0.0169343	1.07394e-08
B-Mem	dmr497535	5	dmr497535	506325	ENSG00000073578	5	ENSG00000073578	218241	rs62346522	5	217084	C	T	-9	-0.15728	0.0121175	1.59711e-38	-0.647032	0.10796	2.05694e-09	0.243079	0.0446738	5.29231e-08
B-Mem	dmr497370	5	dmr497370	234674	ENSG00000250848	5	ENSG00000250848	288833	rs9312957	5	202079	T	C	-9	-0.300316	0.0336338	4.29881e-19	-1.12339	0.169243	3.18551e-11	0.267331	0.0501837	9.98277e-08
B-Mem	dmr497370	5	dmr497370	234674	ENSG00000249915	5	ENSG00000249915	271621	rs9312957	5	202079	T	C	-9	0.33543	0.013308	3.51291e-140	-1.12339	0.169243	3.18551e-11	-0.298587	0.046517	1.37281e-10
B-Mem	dmr497420	5	dmr497420	320854	ENSG00000249915	5	ENSG00000249915	271621	rs34750238	5	269866	C	T	-9	-0.287868	0.0188063	6.86574e-53	0.433345	0.052043	8.31465e-17	-0.664292	0.0908187	2.58372e-13
B-Mem	dmr497471	5	dmr497471	427570	ENSG00000249915	5	ENSG00000249915	271621	rs56700778	5	313071	T	A	-9	0.275525	0.0196512	1.16302e-44	1.56721	0.200333	5.15667e-15	0.175806	0.0257344	8.39863e-12
B-Mem	dmr497535	5	dmr497535	506325	ENSG00000249915	5	ENSG00000249915	271621	rs62346522	5	217084	C	T	-9	0.32173	0.0130694	8.30761e-134	-0.647032	0.10796	2.05694e-09	-0.497239	0.08539	5.77476e-09
B-Mem	dmr497420	5	dmr497420	320854	ENSG00000063438	5	ENSG00000063438	304176	rs34750238	5	269866	C	T	-9	-0.167285	0.0167486	1.72019e-23	0.433345	0.052043	8.31465e-17	-0.386032	0.0603583	1.5984e-10
B-Mem	dmr497369	5	dmr497369	231650	ENSG00000221990	5	ENSG00000221990	441530	rs59012096	5	481072	C	T	-9	-0.300315	0.0222446	1.55112e-41	4.75586	0.730798	7.62806e-11	-0.0631463	0.0107717	4.56685e-09
B-Mem	dmr497293	5	dmr497293	76854	ENSG00000180104	5	ENSG00000180104	443158	rs12517638	5	645369	T	C	-9	-0.215768	0.0104051	1.61309e-95	-2.92335	0.356455	2.38043e-16	0.0738085	0.00967801	2.41386e-14
B-Mem	dmr497347	5	dmr497347	199012	ENSG00000180104	5	ENSG00000180104	443158	rs72705148	5	959478	T	C	-9	-0.168938	0.0187609	2.1606e-19	171.216	21.1065	4.97883e-16	-0.000986696	0.000163711	1.66979e-09
B-Mem	dmr497369	5	dmr497369	231650	ENSG00000180104	5	ENSG00000180104	443158	rs59012096	5	481072	C	T	-9	0.294819	0.0164139	3.89424e-72	4.75586	0.730798	7.62806e-11	0.0619908	0.0101316	9.44362e-10
B-Mem	dmr497370	5	dmr497370	234674	ENSG00000180104	5	ENSG00000180104	443158	rs9312957	5	202079	T	C	-9	0.197955	0.0124347	4.63326e-57	-1.12339	0.169243	3.18551e-11	-0.176213	0.0287623	8.98267e-10
B-Mem	dmr497420	5	dmr497420	320854	ENSG00000180104	5	ENSG00000180104	443158	rs34750238	5	269866	C	T	-9	-0.324655	0.0166339	7.78096e-85	0.433345	0.052043	8.31465e-17	-0.749183	0.0978197	1.87664e-14
B-Mem	dmr497461	5	dmr497461	414981	ENSG00000180104	5	ENSG00000180104	443158	rs72705148	5	959478	T	C	-9	-0.168938	0.0187609	2.1606e-19	154.699	22.114	2.64267e-12	-0.00109204	0.000197677	3.30665e-08
B-Mem	dmr497471	5	dmr497471	427570	ENSG00000180104	5	ENSG00000180104	443158	rs56700778	5	313071	T	A	-9	0.244512	0.0182341	5.31258e-41	1.56721	0.200333	5.15667e-15	0.156018	0.0230891	1.40683e-11
B-Mem	dmr497497	5	dmr497497	461672	ENSG00000180104	5	ENSG00000180104	443158	rs10035653	5	442675	A	G	-9	0.272959	0.0153386	7.6443e-71	5.79696	1.02032	1.33507e-08	0.0470866	0.00869981	6.21977e-08
B-Mem	dmr497526	5	dmr497526	498461	ENSG00000180104	5	ENSG00000180104	443158	rs72705148	5	959478	T	C	-9	-0.168938	0.0187609	2.1606e-19	154.826	19.4685	1.8256e-15	-0.00109115	0.000183053	2.50973e-09
B-Mem	dmr497535	5	dmr497535	506325	ENSG00000180104	5	ENSG00000180104	443158	rs62346522	5	217084	C	T	-9	0.194523	0.012205	3.45234e-57	-0.647032	0.10796	2.05694e-09	-0.300638	0.0535922	2.02631e-08
B-Mem	dmr497597	5	dmr497597	613095	ENSG00000180104	5	ENSG00000180104	443158	rs72705102	5	659322	C	T	-9	-0.219481	0.0104514	6.53097e-98	97.8829	17.5923	2.63728e-08	-0.00224228	0.000416906	7.5158e-08
B-Mem	dmr497609	5	dmr497609	639924	ENSG00000180104	5	ENSG00000180104	443158	rs72705148	5	959478	T	C	-9	-0.168938	0.0187609	2.1606e-19	178.74	19.3317	2.33163e-20	-0.000945161	0.000146516	1.1117e-10
B-Mem	dmr497666	5	dmr497666	764171	ENSG00000180104	5	ENSG00000180104	443158	rs72705148	5	959478	T	C	-9	-0.168938	0.0187609	2.1606e-19	164.412	20.9576	4.33066e-15	-0.00102753	0.000173714	3.31735e-09
B-Mem	dmr497743	5	dmr497743	911456	ENSG00000180104	5	ENSG00000180104	443158	rs7434	5	660689	T	C	-9	-0.217737	0.010437	1.18608e-96	-906.695	122.287	1.22112e-13	0.000240144	3.43733e-05	2.82123e-12
B-Mem	dmr497750	5	dmr497750	931971	ENSG00000180104	5	ENSG00000180104	443158	rs72707044	5	677124	C	T	-9	-0.226191	0.0109955	4.9721e-94	123.495	20.6135	2.08574e-09	-0.00183158	0.000318424	8.81845e-09
B-Mem	dmr497815	5	dmr497815	1053319	ENSG00000180104	5	ENSG00000180104	443158	rs72705148	5	959478	T	C	-9	-0.168938	0.0187609	2.1606e-19	162.934	21.8955	9.95859e-14	-0.00103685	0.000180755	9.68083e-09
B-Mem	dmr498133	5	dmr498133	1565954	ENSG00000180104	5	ENSG00000180104	443158	rs72705148	5	959478	T	C	-9	-0.168938	0.0187609	2.1606e-19	158.299	18.151	2.75257e-18	-0.00106721	0.000170353	3.73584e-10
B-Mem	dmr497293	5	dmr497293	76854	ENSG00000225138	5	ENSG00000225138	473236	rs12517638	5	645369	T	C	-9	0.193914	0.0157544	8.14229e-35	-2.92335	0.356455	2.38043e-16	-0.0663329	0.00971917	8.7951e-12
B-Mem	dmr497369	5	dmr497369	231650	ENSG00000225138	5	ENSG00000225138	473236	rs59012096	5	481072	C	T	-9	0.338116	0.0229586	4.31208e-49	4.75586	0.730798	7.62806e-11	0.0710946	0.0119436	2.64076e-09
B-Mem	dmr497497	5	dmr497497	461672	ENSG00000225138	5	ENSG00000225138	473236	rs10035653	5	442675	A	G	-9	0.334596	0.0231065	1.60692e-47	5.79696	1.02032	1.33507e-08	0.0577192	0.0109131	1.22998e-07
B-Mem	dmr497743	5	dmr497743	911456	ENSG00000225138	5	ENSG00000225138	473236	rs7434	5	660689	T	C	-9	0.194601	0.0159139	2.19208e-34	-906.695	122.287	1.22112e-13	-0.000214627	3.38525e-05	2.29652e-10
B-Mem	dmr497750	5	dmr497750	931971	ENSG00000225138	5	ENSG00000225138	473236	rs72707044	5	677124	C	T	-9	0.210358	0.0167309	2.97228e-36	123.495	20.6135	2.08574e-09	0.00170337	0.00031495	6.35966e-08
B-Mem	dmr497293	5	dmr497293	76854	ENSG00000066230	5	ENSG00000066230	473310	rs12517638	5	645369	T	C	-9	0.310472	0.0193643	7.4924e-58	-2.92335	0.356455	2.38043e-16	-0.106204	0.0145457	2.84734e-13
B-Mem	dmr497347	5	dmr497347	199012	ENSG00000066230	5	ENSG00000066230	473310	rs72705148	5	959478	T	C	-9	0.338502	0.0352371	7.51302e-22	171.216	21.1065	4.97883e-16	0.00197704	0.000318989	5.72438e-10
B-Mem	dmr497369	5	dmr497369	231650	ENSG00000066230	5	ENSG00000066230	473310	rs59012096	5	481072	C	T	-9	0.335255	0.0284717	5.25167e-32	4.75586	0.730798	7.62806e-11	0.070493	0.0123764	1.22828e-08
B-Mem	dmr497375	5	dmr497375	242064	ENSG00000066230	5	ENSG00000066230	473310	rs72705148	5	959478	T	C	-9	0.338502	0.0352371	7.51302e-22	169.681	26.0843	7.76444e-11	0.00199493	0.000370369	7.19102e-08
B-Mem	dmr497420	5	dmr497420	320854	ENSG00000066230	5	ENSG00000066230	473310	rs34750238	5	269866	C	T	-9	-0.405391	0.03409	1.30559e-32	0.433345	0.052043	8.31465e-17	-0.935493	0.137152	9.05186e-12
B-Mem	dmr497461	5	dmr497461	414981	ENSG00000066230	5	ENSG00000066230	473310	rs72705148	5	959478	T	C	-9	0.338502	0.0352371	7.51302e-22	154.699	22.114	2.64267e-12	0.00218813	0.000386937	1.55848e-08
B-Mem	dmr497526	5	dmr497526	498461	ENSG00000066230	5	ENSG00000066230	473310	rs72705148	5	959478	T	C	-9	0.338502	0.0352371	7.51302e-22	154.826	19.4685	1.8256e-15	0.00218634	0.000356901	9.01802e-10
B-Mem	dmr497532	5	dmr497532	503706	ENSG00000066230	5	ENSG00000066230	473310	rs72705148	5	959478	T	C	-9	0.338502	0.0352371	7.51302e-22	160.411	24.7501	9.09815e-11	0.00211021	0.000392762	7.7542e-08
B-Mem	dmr497609	5	dmr497609	639924	ENSG00000066230	5	ENSG00000066230	473310	rs72705148	5	959478	T	C	-9	0.338502	0.0352371	7.51302e-22	178.74	19.3317	2.33163e-20	0.00189382	0.000284287	2.70756e-11
B-Mem	dmr497666	5	dmr497666	764171	ENSG00000066230	5	ENSG00000066230	473310	rs72705148	5	959478	T	C	-9	0.338502	0.0352371	7.51302e-22	164.412	20.9576	4.33066e-15	0.00205886	0.000338837	1.23018e-09
B-Mem	dmr497743	5	dmr497743	911456	ENSG00000066230	5	ENSG00000066230	473310	rs7434	5	660689	T	C	-9	0.316258	0.0195491	7.25675e-59	-906.695	122.287	1.22112e-13	-0.000348803	5.17491e-05	1.58087e-11
B-Mem	dmr497750	5	dmr497750	931971	ENSG00000066230	5	ENSG00000066230	473310	rs72707044	5	677124	C	T	-9	0.345528	0.0206739	1.05041e-62	123.495	20.6135	2.08574e-09	0.00279791	0.000496118	1.70438e-08
B-Mem	dmr497815	5	dmr497815	1053319	ENSG00000066230	5	ENSG00000066230	473310	rs72705148	5	959478	T	C	-9	0.338502	0.0352371	7.51302e-22	162.934	21.8955	9.95859e-14	0.00207754	0.00035315	4.03201e-09
B-Mem	dmr498133	5	dmr498133	1565954	ENSG00000066230	5	ENSG00000066230	473310	rs72705148	5	959478	T	C	-9	0.338502	0.0352371	7.51302e-22	158.299	18.151	2.75257e-18	0.00213837	0.000331163	1.06697e-10
B-Mem	dmr497293	5	dmr497293	76854	ENSG00000268885	5	ENSG00000268885	667644	rs12517638	5	645369	T	C	-9	-0.216667	0.0245165	9.77969e-19	-2.92335	0.356455	2.38043e-16	0.074116	0.012329	1.8379e-09
B-Mem	dmr497743	5	dmr497743	911456	ENSG00000268885	5	ENSG00000268885	667644	rs7434	5	660689	T	C	-9	-0.220654	0.0247431	4.75638e-19	-906.695	122.287	1.22112e-13	0.000243361	4.26851e-05	1.18894e-08
B-Mem	dmr497293	5	dmr497293	76854	ENSG00000171368	5	ENSG00000171368	660768	rs12517638	5	645369	T	C	-9	-0.166069	0.0104349	5.00276e-57	-2.92335	0.356455	2.38043e-16	0.0568077	0.0077924	3.09621e-13
B-Mem	dmr497743	5	dmr497743	911456	ENSG00000171368	5	ENSG00000171368	660768	rs7434	5	660689	T	C	-9	-0.161375	0.0104701	1.33851e-53	-906.695	122.287	1.22112e-13	0.000177982	2.66377e-05	2.36398e-11
B-Mem	dmr497750	5	dmr497750	931971	ENSG00000171368	5	ENSG00000171368	660768	rs72707044	5	677124	C	T	-9	-0.161441	0.0110336	1.7607e-48	123.495	20.6135	2.08574e-09	-0.00130727	0.000235788	2.95232e-08
B-Mem	dmr497293	5	dmr497293	76854	ENSG00000206077	5	ENSG00000206077	710360	rs12517638	5	645369	T	C	-9	-0.123196	0.0140315	1.63469e-18	-2.92335	0.356455	2.38043e-16	0.0421422	0.00703155	2.05628e-09
B-Mem	dmr497347	5	dmr497347	199012	ENSG00000206077	5	ENSG00000206077	710360	rs72705148	5	959478	T	C	-9	-0.293598	0.0249582	6.0115e-32	171.216	21.1065	4.97883e-16	-0.00171478	0.000256776	2.42013e-11
B-Mem	dmr497375	5	dmr497375	242064	ENSG00000206077	5	ENSG00000206077	710360	rs72705148	5	959478	T	C	-9	-0.293598	0.0249582	6.0115e-32	169.681	26.0843	7.76444e-11	-0.0017303	0.000303951	1.25063e-08
B-Mem	dmr497461	5	dmr497461	414981	ENSG00000206077	5	ENSG00000206077	710360	rs72705148	5	959478	T	C	-9	-0.293598	0.0249582	6.0115e-32	154.699	22.114	2.64267e-12	-0.00189787	0.000315644	1.82469e-09
B-Mem	dmr497526	5	dmr497526	498461	ENSG00000206077	5	ENSG00000206077	710360	rs72705148	5	959478	T	C	-9	-0.293598	0.0249582	6.0115e-32	154.826	19.4685	1.8256e-15	-0.00189631	0.000287827	4.44683e-11
B-Mem	dmr497532	5	dmr497532	503706	ENSG00000206077	5	ENSG00000206077	710360	rs72705148	5	959478	T	C	-9	-0.293598	0.0249582	6.0115e-32	160.411	24.7501	9.09815e-11	-0.00183029	0.000322424	1.37351e-08
B-Mem	dmr497544	5	dmr497544	523770	ENSG00000206077	5	ENSG00000206077	710360	rs72705154	5	965502	G	A	-9	-0.289871	0.024891	2.4162e-31	-872.431	146.344	2.49895e-09	0.000332256	6.26116e-05	1.11674e-07
B-Mem	dmr497609	5	dmr497609	639924	ENSG00000206077	5	ENSG00000206077	710360	rs72705148	5	959478	T	C	-9	-0.293598	0.0249582	6.0115e-32	178.74	19.3317	2.33163e-20	-0.0016426	0.000225963	3.61296e-13
B-Mem	dmr497666	5	dmr497666	764171	ENSG00000206077	5	ENSG00000206077	710360	rs72705148	5	959478	T	C	-9	-0.293598	0.0249582	6.0115e-32	164.412	20.9576	4.33066e-15	-0.00178575	0.000273605	6.72121e-11
B-Mem	dmr497743	5	dmr497743	911456	ENSG00000206077	5	ENSG00000206077	710360	rs7434	5	660689	T	C	-9	-0.123428	0.0140387	1.4692e-18	-906.695	122.287	1.22112e-13	0.00013613	2.40172e-05	1.44459e-08
B-Mem	dmr497815	5	dmr497815	1053319	ENSG00000206077	5	ENSG00000206077	710360	rs72705148	5	959478	T	C	-9	-0.293598	0.0249582	6.0115e-32	162.934	21.8955	9.95859e-14	-0.00180195	0.000286532	3.19905e-10
B-Mem	dmr498133	5	dmr498133	1565954	ENSG00000206077	5	ENSG00000206077	710360	rs72705148	5	959478	T	C	-9	-0.293598	0.0249582	6.0115e-32	158.299	18.151	2.75257e-18	-0.00185471	0.000264736	2.45454e-12
B-Mem	dmr498199	5	dmr498199	1668465	ENSG00000206077	5	ENSG00000206077	710360	rs72705131	5	944223	T	C	-9	-0.256262	0.0275449	1.3602e-20	-969.585	144.748	2.10645e-11	0.0002643	4.86202e-05	5.44834e-08
B-Mem	dmr497347	5	dmr497347	199012	ENSG00000028310	5	ENSG00000028310	850291	rs72705148	5	959478	T	C	-9	0.294488	0.0184855	3.87372e-57	171.216	21.1065	4.97883e-16	0.00171998	0.000237934	4.87287e-13
B-Mem	dmr497375	5	dmr497375	242064	ENSG00000028310	5	ENSG00000028310	850291	rs72705148	5	959478	T	C	-9	0.294488	0.0184855	3.87372e-57	169.681	26.0843	7.76444e-11	0.00173554	0.000288182	1.71886e-09
B-Mem	dmr497461	5	dmr497461	414981	ENSG00000028310	5	ENSG00000028310	850291	rs72705148	5	959478	T	C	-9	0.294488	0.0184855	3.87372e-57	154.699	22.114	2.64267e-12	0.00190362	0.0002972	1.50186e-10
B-Mem	dmr497526	5	dmr497526	498461	ENSG00000028310	5	ENSG00000028310	850291	rs72705148	5	959478	T	C	-9	0.294488	0.0184855	3.87372e-57	154.826	19.4685	1.8256e-15	0.00190206	0.000267318	1.11634e-12
B-Mem	dmr497532	5	dmr497532	503706	ENSG00000028310	5	ENSG00000028310	850291	rs72705148	5	959478	T	C	-9	0.294488	0.0184855	3.87372e-57	160.411	24.7501	9.09815e-11	0.00183583	0.000305799	1.93216e-09
B-Mem	dmr497544	5	dmr497544	523770	ENSG00000028310	5	ENSG00000028310	850291	rs72705154	5	965502	G	A	-9	0.295398	0.0184541	1.13817e-57	-872.431	146.344	2.49895e-09	-0.000338592	6.06073e-05	2.31479e-08
B-Mem	dmr497609	5	dmr497609	639924	ENSG00000028310	5	ENSG00000028310	850291	rs72705148	5	959478	T	C	-9	0.294488	0.0184855	3.87372e-57	178.74	19.3317	2.33163e-20	0.00164758	0.000206032	1.2779e-15
B-Mem	dmr497666	5	dmr497666	764171	ENSG00000028310	5	ENSG00000028310	850291	rs72705148	5	959478	T	C	-9	0.294488	0.0184855	3.87372e-57	164.412	20.9576	4.33066e-15	0.00179116	0.000254502	1.95152e-12
B-Mem	dmr497815	5	dmr497815	1053319	ENSG00000028310	5	ENSG00000028310	850291	rs72705148	5	959478	T	C	-9	0.294488	0.0184855	3.87372e-57	162.934	21.8955	9.95859e-14	0.00180741	0.000268075	1.5604e-11
B-Mem	dmr497817	5	dmr497817	1054994	ENSG00000028310	5	ENSG00000028310	850291	rs72705148	5	959478	T	C	-9	0.294488	0.0184855	3.87372e-57	154.947	26.7371	6.82412e-09	0.00190057	0.000348982	5.15012e-08
B-Mem	dmr498133	5	dmr498133	1565954	ENSG00000028310	5	ENSG00000028310	850291	rs72705148	5	959478	T	C	-9	0.294488	0.0184855	3.87372e-57	158.299	18.151	2.75257e-18	0.00186033	0.000243183	2.0113e-14
B-Mem	dmr498199	5	dmr498199	1668465	ENSG00000028310	5	ENSG00000028310	850291	rs72705131	5	944223	T	C	-9	0.298049	0.0199273	1.4063e-50	-969.585	144.748	2.10645e-11	-0.000307398	5.0283e-05	9.75545e-10
B-Mem	dmr501078	5	dmr501078	9992780	ENSG00000150753	5	ENSG00000150753	10249921	rs112083124	5	10295257	G	T	-9	-0.314531	0.015876	2.35512e-87	1.20934	0.16398	1.64433e-13	-0.260085	0.0376303	4.79247e-12
B-Mem	dmr501078	5	dmr501078	9992780	ENSG00000164237	5	ENSG00000164237	10275875	rs112083124	5	10295257	G	T	-9	-0.213183	0.0159292	7.58121e-41	1.20934	0.16398	1.64433e-13	-0.176281	0.0272917	1.053e-10
B-Mem	dmr501202	5	dmr501202	10359624	ENSG00000164237	5	ENSG00000164237	10275875	rs1045369	5	10226727	A	G	-9	0.116591	0.0116286	1.1693e-23	-0.871541	0.0873921	2.00568e-23	-0.133776	0.0189199	1.54236e-12
B-Mem	dmr501038	5	dmr501038	9876168	ENSG00000112977	5	ENSG00000112977	10679230	rs3797119	5	10697252	T	C	-9	0.154835	0.0153758	7.49783e-24	-8.55626	1.32441	1.04389e-10	-0.0180961	0.00332794	5.39986e-08
B-Mem	dmr501092	5	dmr501092	10041959	ENSG00000112977	5	ENSG00000112977	10679230	rs76123417	5	10698781	C	G	-9	-0.156606	0.0170176	3.4939e-20	-5.19986	0.721814	5.85233e-13	0.0301174	0.00530932	1.40696e-08
B-Mem	dmr501337	5	dmr501337	10721356	ENSG00000112977	5	ENSG00000112977	10679230	rs3797119	5	10697252	T	C	-9	0.154835	0.0153758	7.49783e-24	15.2382	1.52955	2.2232e-23	0.010161	0.00143471	1.41817e-12
B-Mem	dmr502973	5	dmr502973	17459208	ENSG00000176788	5	ENSG00000176788	17065598	rs113100410	5	17167978	G	A	-9	-0.133715	0.0160958	9.7822e-17	-1.86973	0.226693	1.61277e-16	0.0715154	0.0122185	4.82642e-09
B-Mem	dmr505978	5	dmr505978	34531894	ENSG00000168724	5	ENSG00000168724	34929593	rs79965182	5	34980760	G	A	-9	0.252688	0.0176621	1.98437e-46	-3.64536	0.514636	1.40684e-12	-0.0693177	0.0109197	2.18212e-10
B-Mem	dmr506353	5	dmr506353	36247572	ENSG00000250155	5	ENSG00000250155	36666214	rs149349112	5	36698205	T	C	-9	-0.514392	0.0620033	1.0749e-16	166.326	23.4149	1.21709e-12	-0.00309267	0.000573167	6.82329e-08
B-Mem	dmr506564	5	dmr506564	37367034	ENSG00000250155	5	ENSG00000250155	36666214	rs149349112	5	36698205	T	C	-9	-0.514392	0.0620033	1.0749e-16	188.256	22.5023	5.95721e-17	-0.00273241	0.00046384	3.84218e-09
B-Mem	dmr507759	5	dmr507759	43294215	ENSG00000112992	5	ENSG00000112992	43602692	rs3797153	5	43389914	C	T	-9	0.578395	0.0236259	2.33114e-132	3.25765	0.589202	3.22207e-08	0.17755	0.0329217	6.92542e-08
B-Mem	dmr507909	5	dmr507909	44464822	ENSG00000112992	5	ENSG00000112992	43602692	rs35890297	5	43567389	A	G	-9	0.720648	0.0257404	1.77729e-172	3.41898	0.5925	7.90712e-09	0.210779	0.0372952	1.58933e-08
B-Mem	dmr508310	5	dmr508310	50611940	ENSG00000170571	5	ENSG00000170571	50396192	rs10512892	5	50395441	T	G	-9	-0.424215	0.0146042	1.65491e-185	-0.480555	0.0737718	7.31372e-11	0.882761	0.138882	2.06793e-10
B-Mem	dmr508383	5	dmr508383	51110954	ENSG00000170571	5	ENSG00000170571	50396192	rs71615991	5	50859307	T	A	-9	0.314336	0.0183265	6.07256e-66	-2.70262	0.484014	2.35366e-08	-0.116308	0.0219056	1.09927e-07
B-Mem	dmr508310	5	dmr508310	50611940	ENSG00000151883	5	ENSG00000151883	50665899	rs10512892	5	50395441	T	G	-9	0.154866	0.0134802	1.5088e-30	-0.480555	0.0737718	7.31372e-11	-0.322266	0.0568716	1.45702e-08
B-Mem	dmr508856	5	dmr508856	53838195	ENSG00000164171	5	ENSG00000164171	52989326	rs67835512	5	53013663	C	G	-9	-0.231161	0.0111586	2.48484e-95	-0.964349	0.124986	1.20339e-14	0.239707	0.0331523	4.81364e-13
B-Mem	dmr509979	5	dmr509979	58069126	ENSG00000175857	5	ENSG00000175857	58491435	rs13163775	5	57943498	G	C	-9	0.154294	0.0212245	3.6055e-13	-0.859551	0.0733406	1.00691e-31	-0.179505	0.0290569	6.5044e-10
B-Mem	dmr510090	5	dmr510090	58562960	ENSG00000175857	5	ENSG00000175857	58491435	rs13163775	5	57943498	G	C	-9	0.154294	0.0212245	3.6055e-13	-0.838332	0.0904489	1.88664e-20	-0.184048	0.0321759	1.0648e-08
B-Mem	dmr510558	5	dmr510558	61022676	ENSG00000164181	5	ENSG00000164181	60751791	rs162235	5	61017188	C	T	-9	-0.247702	0.0111322	1.10312e-109	27.909	4.51226	6.20461e-10	-0.00887536	0.00148935	2.53478e-09
B-Mem	dmr510582	5	dmr510582	61176745	ENSG00000164181	5	ENSG00000164181	60751791	rs295565	5	61102330	A	G	-9	-0.235393	0.0113048	2.71259e-96	2.11039	0.22633	1.11629e-20	-0.11154	0.0131068	1.73811e-17
B-Mem	dmr510668	5	dmr510668	61675905	ENSG00000164181	5	ENSG00000164181	60751791	rs162235	5	61017188	C	T	-9	-0.247702	0.0111322	1.10312e-109	26.2953	4.73561	2.81338e-08	-0.00942002	0.00174851	7.14623e-08
B-Mem	dmr510680	5	dmr510680	61699384	ENSG00000164181	5	ENSG00000164181	60751791	rs158566	5	61019156	G	T	-9	-0.248165	0.0111346	4.8526e-110	30.5701	5.02502	1.17532e-09	-0.00811791	0.00138321	4.38767e-09
B-Mem	dmr510699	5	dmr510699	61770777	ENSG00000164181	5	ENSG00000164181	60751791	rs295565	5	61102330	A	G	-9	-0.235393	0.0113048	2.71259e-96	2.21751	0.402201	3.51906e-08	-0.106152	0.0199169	9.83427e-08
B-Mem	dmr510484	5	dmr510484	60575976	ENSG00000049167	5	ENSG00000049167	60873831	rs181828726	5	61355439	A	C	-9	0.160653	0.0114852	1.85049e-44	-1.1016	0.191435	8.69362e-09	-0.145836	0.0274041	1.02804e-07
B-Mem	dmr510582	5	dmr510582	61176745	ENSG00000049167	5	ENSG00000049167	60873831	rs295565	5	61102330	A	G	-9	-0.0894461	0.0104286	9.73799e-18	2.11039	0.22633	1.11629e-20	-0.0423837	0.00671418	2.7445e-10
B-Mem	dmr510593	5	dmr510593	61235893	ENSG00000049167	5	ENSG00000049167	60873831	rs141820853	5	60543562	A	G	-9	0.141559	0.0132007	7.88721e-27	0.916522	0.134544	9.6224e-12	0.154452	0.0268613	8.92511e-09
B-Mem	dmr510582	5	dmr510582	61176745	ENSG00000164182	5	ENSG00000164182	60945129	rs295565	5	61102330	A	G	-9	-0.0712322	0.0110674	1.225e-10	2.11039	0.22633	1.11629e-20	-0.0337531	0.00637226	1.17799e-07
B-Mem	dmr511184	5	dmr511184	64791052	ENSG00000250081	5	ENSG00000250081	65486444	rs72760597	5	65469800	G	T	-9	-0.523818	0.0400282	3.94876e-39	159.341	27.4332	6.31e-09	-0.0032874	0.000619226	1.10298e-07
B-Mem	dmr511184	5	dmr511184	64791052	ENSG00000123219	5	ENSG00000123219	65517766	rs72760597	5	65469800	G	T	-9	-0.487073	0.0163118	6.4721e-196	159.341	27.4332	6.31e-09	-0.00305679	0.000536142	1.18782e-08
B-Mem	dmr511299	5	dmr511299	65389065	ENSG00000123219	5	ENSG00000123219	65517766	rs72760519	5	65282457	C	G	-9	-0.199077	0.015254	6.28841e-39	-4.64788	0.746094	4.67564e-10	0.0428318	0.00761865	1.88785e-08
B-Mem	dmr511456	5	dmr511456	66004394	ENSG00000123219	5	ENSG00000123219	65517766	rs251314	5	65887855	T	C	-9	-0.128838	0.0134503	9.81797e-22	0.70577	0.0868113	4.29523e-16	-0.18255	0.0294513	5.70541e-10
B-Mem	dmr511469	5	dmr511469	66058968	ENSG00000123219	5	ENSG00000123219	65517766	rs79165396	5	65787307	T	C	-9	-0.589539	0.0318302	1.38785e-76	75.8732	11.2418	1.48651e-11	-0.00777006	0.00122531	2.27825e-10
B-Mem	dmr511542	5	dmr511542	66405363	ENSG00000123219	5	ENSG00000123219	65517766	rs346093	5	65882645	A	G	-9	-0.139704	0.0134086	2.0308e-25	1.0301	0.153077	1.70475e-11	-0.135622	0.023992	1.57864e-08
B-Mem	dmr511469	5	dmr511469	66058968	ENSG00000197860	5	ENSG00000197860	65665928	rs79165396	5	65787307	T	C	-9	-0.306193	0.0321563	1.6988e-21	75.8732	11.2418	1.48651e-11	-0.00403558	0.000732903	3.66445e-08
B-Mem	dmr511388	5	dmr511388	65751061	ENSG00000123213	5	ENSG00000123213	65722196	rs55758765	5	65883807	G	A	-9	0.38807	0.0177384	4.26461e-106	1.69072	0.264373	1.60331e-10	0.22953	0.0373929	8.33994e-10
B-Mem	dmr511456	5	dmr511456	66004394	ENSG00000123213	5	ENSG00000123213	65722196	rs251314	5	65887855	T	C	-9	-0.094354	0.0134592	2.3764e-12	0.70577	0.0868113	4.29523e-16	-0.133689	0.0251809	1.10136e-07
B-Mem	dmr511998	5	dmr511998	68570901	ENSG00000250138	5	ENSG00000250138	69631963	rs146047112	5	68865408	A	G	-9	-0.426808	0.0482901	9.70992e-19	-0.865382	0.108355	1.38811e-15	0.493201	0.0832314	3.11039e-09
B-Mem	dmr513490	5	dmr513490	76550926	ENSG00000145703	5	ENSG00000145703	76403249	rs4546360	5	76281738	C	T	-9	-0.12939	0.0128679	8.71438e-24	-0.640678	0.0990498	9.91482e-11	0.201957	0.037125	5.33053e-08
B-Mem	dmr513752	5	dmr513752	77388966	ENSG00000164253	5	ENSG00000164253	77425970	rs13436895	5	77588997	T	C	-9	0.58961	0.0100199	0	-0.673274	0.111367	1.48919e-09	-0.875736	0.145619	1.8114e-09
B-Mem	dmr513945	5	dmr513945	78188776	ENSG00000164253	5	ENSG00000164253	77425970	rs41272258	5	77437950	G	A	-9	0.785216	0.0291348	5.53724e-160	314.545	47.7811	4.6091e-11	0.00249635	0.000390358	1.60509e-10
B-Mem	dmr514049	5	dmr514049	78561356	ENSG00000171530	5	ENSG00000171530	77691166	rs4024280	5	77776297	C	G	-9	-0.282195	0.0236491	8.00331e-33	2.71677	0.436177	4.70646e-10	-0.103872	0.0188118	3.35874e-08
B-Mem	dmr514159	5	dmr514159	78916283	ENSG00000113273	5	ENSG00000113273	78777209	rs74867084	5	78912425	A	G	-9	-0.360594	0.0110473	1.07533e-233	1.84784	0.26104	1.45445e-12	-0.195143	0.0282083	4.58215e-12
B-Mem	dmr514400	5	dmr514400	79944789	ENSG00000189127	5	ENSG00000189127	80556755	rs34930487	5	80342421	T	C	-9	-0.19415	0.0115428	1.7416e-63	184.941	28.8279	1.40494e-10	-0.0010498	0.000175137	2.04548e-09
B-Mem	dmr514462	5	dmr514462	80146602	ENSG00000189127	5	ENSG00000189127	80556755	rs12515222	5	80895011	A	G	-9	0.187317	0.0118862	5.93798e-56	2.51671	0.372937	1.49527e-11	0.0744295	0.0119979	5.52154e-10
B-Mem	dmr514711	5	dmr514711	80999021	ENSG00000189127	5	ENSG00000189127	80556755	rs76589975	5	80312309	C	G	-9	-0.309956	0.0192972	4.69591e-58	0.736827	0.0805361	5.74481e-20	-0.420663	0.0529147	1.86759e-15
B-Mem	dmr514462	5	dmr514462	80146602	ENSG00000228716	5	ENSG00000228716	80626228	rs12515222	5	80895011	A	G	-9	-0.223055	0.026318	2.34271e-17	2.51671	0.372937	1.49527e-11	-0.0886297	0.0167882	1.29692e-07
B-Mem	dmr514711	5	dmr514711	80999021	ENSG00000228716	5	ENSG00000228716	80626228	rs76589975	5	80312309	C	G	-9	-0.4921	0.0422433	2.31619e-31	0.736827	0.0805361	5.74481e-20	-0.667864	0.0928205	6.23586e-13
B-Mem	dmr514462	5	dmr514462	80146602	ENSG00000113318	5	ENSG00000113318	80654648	rs12515222	5	80895011	A	G	-9	0.825375	0.0163535	0	2.51671	0.372937	1.49527e-11	0.327958	0.0490307	2.24957e-11
B-Mem	dmr514570	5	dmr514570	80430085	ENSG00000113318	5	ENSG00000113318	80654648	rs13172073	5	80471610	A	G	-9	0.321442	0.0221242	7.93714e-48	-0.985915	0.173723	1.38506e-08	-0.326034	0.0616758	1.24849e-07
B-Mem	dmr514913	5	dmr514913	81984310	ENSG00000152348	5	ENSG00000152348	81972025	rs143300706	5	82125165	A	C	-9	0.414594	0.0106327	0	1.8244	0.301752	1.48472e-09	0.227249	0.0380358	2.30628e-09
B-Mem	dmr514917	5	dmr514917	82023888	ENSG00000152348	5	ENSG00000152348	81972025	rs55951719	5	82273853	A	G	-9	0.449986	0.00988659	0	3.29739	0.536787	8.10644e-10	0.136467	0.0224171	1.1459e-09
B-Mem	dmr514930	5	dmr514930	82083330	ENSG00000152348	5	ENSG00000152348	81972025	rs6861268	5	82393247	G	A	-9	0.351735	0.0102824	1.86406e-256	-0.786325	0.137495	1.07206e-08	-0.447315	0.0793023	1.69428e-08
B-Mem	dmr514913	5	dmr514913	81984310	ENSG00000186468	5	ENSG00000186468	82273358	rs143300706	5	82125165	A	C	-9	-0.788958	0.00991376	0	1.8244	0.301752	1.48472e-09	-0.432448	0.0717322	1.65343e-09
B-Mem	dmr514917	5	dmr514917	82023888	ENSG00000186468	5	ENSG00000186468	82273358	rs55951719	5	82273853	A	G	-9	-0.828566	0.00914249	0	3.29739	0.536787	8.10644e-10	-0.251279	0.041	8.85627e-10
B-Mem	dmr514930	5	dmr514930	82083330	ENSG00000186468	5	ENSG00000186468	82273358	rs6861268	5	82393247	G	A	-9	-0.71727	0.0097285	0	-0.786325	0.137495	1.07206e-08	0.912181	0.159982	1.18557e-08
B-Mem	dmr514913	5	dmr514913	81984310	ENSG00000205464	5	ENSG00000205464	82279462	rs143300706	5	82125165	A	C	-9	0.483104	0.0116257	0	1.8244	0.301752	1.48472e-09	0.264801	0.0442588	2.19038e-09
B-Mem	dmr514917	5	dmr514917	82023888	ENSG00000205464	5	ENSG00000205464	82279462	rs55951719	5	82273853	A	G	-9	0.614924	0.0104494	0	3.29739	0.536787	8.10644e-10	0.186488	0.0305236	9.98605e-10
B-Mem	dmr514930	5	dmr514930	82083330	ENSG00000205464	5	ENSG00000205464	82279462	rs6861268	5	82393247	G	A	-9	0.51265	0.0109654	0	-0.786325	0.137495	1.07206e-08	-0.651958	0.11485	1.37397e-08
B-Mem	dmr515116	5	dmr515116	83018007	ENSG00000205464	5	ENSG00000205464	82279462	rs72776835	5	82045452	A	G	-9	-0.182768	0.0215112	1.95562e-17	-4.86163	0.616118	3.00394e-15	0.0375939	0.00650203	7.38757e-09
B-Mem	dmr516937	5	dmr516937	96327534	ENSG00000153113	5	ENSG00000153113	96525267	rs62364748	5	96783340	A	T	-9	-0.166203	0.0156846	3.09009e-26	0.668384	0.0964466	4.20569e-12	-0.248664	0.042874	6.63591e-09
B-Mem	dmr516937	5	dmr516937	96327534	ENSG00000164308	5	ENSG00000164308	96875939	rs62364748	5	96783340	A	T	-9	-0.496218	0.0153353	1.07407e-229	0.668384	0.0964466	4.20569e-12	-0.742414	0.109558	1.2319e-11
B-Mem	dmr517150	5	dmr517150	97136431	ENSG00000164308	5	ENSG00000164308	96875939	rs72770202	5	96565725	T	C	-9	0.393898	0.0195061	1.11441e-90	14.6335	2.38979	9.16356e-10	0.0269176	0.00459356	4.6327e-09
B-Mem	dmr516937	5	dmr516937	96327534	ENSG00000113441	5	ENSG00000113441	96935394	rs62364748	5	96783340	A	T	-9	-0.12898	0.0157173	2.283e-16	0.668384	0.0964466	4.20569e-12	-0.192972	0.0364466	1.19234e-07
B-Mem	dmr517930	5	dmr517930	101820698	ENSG00000145730	5	ENSG00000145730	102753981	rs10068919	5	101988530	C	T	-9	-0.273432	0.0192585	9.42632e-46	814.432	137.621	3.26016e-09	-0.000335734	6.14625e-05	4.69689e-08
B-Mem	dmr519040	5	dmr519040	109149932	ENSG00000249476	5	ENSG00000249476	109237120	rs147595565	5	109660976	G	C	-9	-0.293377	0.0378786	9.54321e-15	2.11962	0.281637	5.22884e-14	-0.13841	0.0256432	6.75595e-08
B-Mem	dmr519257	5	dmr519257	110277232	ENSG00000249476	5	ENSG00000249476	109237120	rs78581599	5	109329476	A	G	-9	1.09033	0.0516348	5.64563e-99	3.8455	0.438545	1.80641e-18	0.283534	0.0350117	5.57443e-16
B-Mem	dmr519077	5	dmr519077	109286385	ENSG00000198961	5	ENSG00000198961	109334709	rs12653140	5	109471106	A	C	-9	0.266229	0.0157316	3.03471e-64	-0.62939	0.104893	1.96926e-09	-0.422995	0.0747953	1.55517e-08
B-Mem	dmr519212	5	dmr519212	109941010	ENSG00000198961	5	ENSG00000198961	109334709	rs4957572	5	109490988	A	G	-9	0.211819	0.0114491	2.0268e-76	-0.430037	0.0752969	1.12172e-08	-0.49256	0.0902602	4.83932e-08
B-Mem	dmr519257	5	dmr519257	110277232	ENSG00000198961	5	ENSG00000198961	109334709	rs78581599	5	109329476	A	G	-9	0.245199	0.0224673	9.92466e-28	3.8455	0.438545	1.80641e-18	0.0637627	0.00932794	8.16264e-12
B-Mem	dmr519259	5	dmr519259	110284516	ENSG00000198961	5	ENSG00000198961	109334709	rs4957572	5	109490988	A	G	-9	0.211819	0.0114491	2.0268e-76	-0.511791	0.0918159	2.4881e-08	-0.413878	0.077547	9.44305e-08
B-Mem	dmr519278	5	dmr519278	110381097	ENSG00000198961	5	ENSG00000198961	109334709	rs4957572	5	109490988	A	G	-9	0.211819	0.0114491	2.0268e-76	-0.56129	0.0916843	9.24173e-10	-0.377379	0.0649304	6.17115e-09
B-Mem	dmr519040	5	dmr519040	109149932	ENSG00000112893	5	ENSG00000112893	109689366	rs147595565	5	109660976	G	C	-9	-0.223	0.0159116	1.26198e-44	2.11962	0.281637	5.22884e-14	-0.105208	0.0158672	3.34487e-11
B-Mem	dmr520047	5	dmr520047	113617386	ENSG00000129625	5	ENSG00000129625	112876387	rs3733963	5	112876628	C	T	-9	-0.648095	0.0631106	9.70064e-25	451.877	56.3651	1.08385e-15	-0.00143423	0.00022696	2.6273e-10
B-Mem	dmr519625	5	dmr519625	112253996	ENSG00000171444	5	ENSG00000171444	113022099	rs138646121	5	112765506	T	C	-9	-0.225923	0.0365394	6.28951e-10	-1.20863	0.114633	5.44553e-26	0.186925	0.0350471	9.63149e-08
B-Mem	dmr520353	5	dmr520353	115095264	ENSG00000152503	5	ENSG00000152503	115124762	rs11741851	5	115162234	C	T	-9	0.173784	0.0189312	4.31889e-20	-2.91252	0.311523	8.82424e-21	-0.0596681	0.00910935	5.74605e-11
B-Mem	dmr520537	5	dmr520537	115939852	ENSG00000152503	5	ENSG00000152503	115124762	rs10059320	5	115195375	A	C	-9	-0.130999	0.00994814	1.33751e-39	0.918724	0.0683025	3.04555e-41	-0.142588	0.0151534	4.97808e-21
B-Mem	dmr520537	5	dmr520537	115939852	ENSG00000248175	5	ENSG00000248175	115204016	rs10059320	5	115195375	A	C	-9	-0.107321	0.0117956	9.16722e-20	0.918724	0.0683025	3.04555e-41	-0.116816	0.0155005	4.8376e-14
B-Mem	dmr520537	5	dmr520537	115939852	ENSG00000164219	5	ENSG00000164219	115210830	rs10059320	5	115195375	A	C	-9	-0.213084	0.0108952	3.55417e-85	0.918724	0.0683025	3.04555e-41	-0.231935	0.0209276	1.52188e-28
B-Mem	dmr520682	5	dmr520682	116387142	ENSG00000145781	5	ENSG00000145781	116084991	rs4921088	5	116261412	G	A	-9	0.293713	0.00899191	5.05396e-234	-0.392068	0.0691158	1.40624e-08	-0.749137	0.134038	2.28418e-08
B-Mem	dmr520447	5	dmr520447	115519653	ENSG00000248445	5	ENSG00000248445	116447547	rs73781088	5	116450688	C	T	-9	0.405662	0.0292356	8.90462e-44	42.4975	3.46031	1.13996e-34	0.00954554	0.00103796	3.69858e-20
B-Mem	dmr522990	5	dmr522990	128119796	ENSG00000164244	5	ENSG00000164244	127517609	rs17604946	5	127424922	T	A	-9	-0.105835	0.0112902	6.98349e-21	-0.645038	0.0898948	7.20578e-13	0.164075	0.0287962	1.2136e-08
B-Mem	dmr523246	5	dmr523246	129500379	ENSG00000245937	5	ENSG00000245937	127940426	rs78821460	5	128538456	C	G	-9	0.169084	0.0173797	2.27261e-22	168.121	26.1285	1.23976e-10	0.00100573	0.000187398	8.01451e-08
B-Mem	dmr523202	5	dmr523202	129185862	ENSG00000138829	5	ENSG00000138829	128257909	rs17676694	5	128344350	T	A	-9	-0.180519	0.0121265	4.03935e-50	0.891319	0.105526	3.00388e-17	-0.202531	0.0275691	2.03795e-13
B-Mem	dmr523246	5	dmr523246	129500379	ENSG00000138829	5	ENSG00000138829	128257909	rs78821460	5	128538456	C	G	-9	1.26442	0.0128195	0	168.121	26.1285	1.23976e-10	0.00752086	0.00117134	1.35618e-10
B-Mem	dmr523501	5	dmr523501	131264135	ENSG00000169567	5	ENSG00000169567	131159027	rs6897996	5	131155947	C	T	-9	-0.682428	0.0337572	7.10817e-91	-1.37943	0.176756	5.99036e-15	0.494718	0.0679512	3.32625e-13
B-Mem	dmr523859	5	dmr523859	132869520	ENSG00000158987	5	ENSG00000158987	131423921	rs76876329	5	131902066	T	C	-9	0.168944	0.0127443	4.14306e-40	-0.907136	0.156101	6.20156e-09	-0.186239	0.0349922	1.02466e-07
B-Mem	dmr523859	5	dmr523859	132869520	ENSG00000164398	5	ENSG00000164398	131806990	rs76876329	5	131902066	T	C	-9	0.182013	0.011669	7.5111e-55	-0.907136	0.156101	6.20156e-09	-0.200646	0.0368456	5.16382e-08
B-Mem	dmr523574	5	dmr523574	131728144	ENSG00000233006	5	ENSG00000233006	132311285	rs3852207	5	132280600	G	A	-9	0.74753	0.030137	8.03675e-136	35.9472	6.52771	3.6529e-08	0.0207952	0.00386818	7.61733e-08
B-Mem	dmr523808	5	dmr523808	132680704	ENSG00000233006	5	ENSG00000233006	132311285	rs28667882	5	132232420	G	C	-9	0.489904	0.0228767	9.6846e-102	0.784959	0.139607	1.88062e-08	0.624114	0.114762	5.37866e-08
B-Mem	dmr523574	5	dmr523574	131728144	ENSG00000197375	5	ENSG00000197375	132369752	rs3852207	5	132280600	G	A	-9	0.475186	0.012992	7.06504e-293	35.9472	6.52771	3.6529e-08	0.013219	0.00242752	5.16646e-08
B-Mem	dmr523642	5	dmr523642	132099238	ENSG00000197375	5	ENSG00000197375	132369752	rs116332641	5	132944370	C	G	-9	-0.229956	0.0111135	4.12296e-95	0.925239	0.159091	6.03472e-09	-0.248537	0.0443909	2.1579e-08
B-Mem	dmr523808	5	dmr523808	132680704	ENSG00000197375	5	ENSG00000197375	132369752	rs28667882	5	132232420	G	C	-9	0.44109	0.00962186	0	0.784959	0.139607	1.88062e-08	0.561927	0.100689	2.39389e-08
B-Mem	dmr523859	5	dmr523859	132869520	ENSG00000197375	5	ENSG00000197375	132369752	rs76876329	5	131902066	T	C	-9	0.295315	0.0115953	4.39347e-143	-0.907136	0.156101	6.20156e-09	-0.325546	0.05746	1.46496e-08
B-Mem	dmr523901	5	dmr523901	133004211	ENSG00000197375	5	ENSG00000197375	132369752	rs12657668	5	132492772	A	G	-9	0.223866	0.0225657	3.38711e-23	-0.719866	0.106235	1.23389e-11	-0.310982	0.0555774	2.2001e-08
B-Mem	dmr525099	5	dmr525099	137284934	ENSG00000044115	5	ENSG00000044115	138610967	rs79624476	5	138123925	A	G	-9	0.233275	0.0226683	7.75302e-25	-2.43006	0.390999	5.13247e-10	-0.0959956	0.0180441	1.03736e-07
B-Mem	dmr525346	5	dmr525346	138519571	ENSG00000044115	5	ENSG00000044115	138610967	rs28365836	5	138753067	G	C	-9	-1.0693	0.084788	1.82721e-36	0.820469	0.118885	5.1495e-12	-1.30327	0.215269	1.41146e-09
B-Mem	dmr525457	5	dmr525457	138966365	ENSG00000044115	5	ENSG00000044115	138610967	rs1821257	5	138612735	C	T	-9	0.223083	0.0191173	1.83142e-31	0.720534	0.113553	2.21903e-10	0.309609	0.0555401	2.48231e-08
B-Mem	dmr525512	5	dmr525512	139163401	ENSG00000044115	5	ENSG00000044115	138610967	rs72805847	5	138632454	C	A	-9	-0.292046	0.0120359	4.63732e-130	-37.5929	6.32578	2.80174e-09	0.00776866	0.00134587	7.82377e-09
B-Mem	dmr525565	5	dmr525565	139404198	ENSG00000044115	5	ENSG00000044115	138610967	rs72788899	5	138982301	T	C	-9	0.310797	0.011189	8.22598e-170	0.858372	0.101634	3.02172e-17	0.362077	0.0448089	6.45221e-16
B-Mem	dmr525599	5	dmr525599	139549411	ENSG00000044115	5	ENSG00000044115	138610967	rs72805847	5	138632454	C	A	-9	-0.292046	0.0120359	4.63732e-130	-35.7657	5.16031	4.18122e-12	0.00816555	0.00122525	2.65794e-11
B-Mem	dmr525606	5	dmr525606	139595952	ENSG00000044115	5	ENSG00000044115	138610967	rs75300528	5	139157712	C	T	-9	0.2895	0.0146023	1.79028e-87	2.34724	0.415567	1.62054e-08	0.123336	0.022705	5.56845e-08
B-Mem	dmr525565	5	dmr525565	139404198	ENSG00000120725	5	ENSG00000120725	138946720	rs72788899	5	138982301	T	C	-9	-0.091492	0.0113516	7.64193e-16	0.858372	0.101634	3.02172e-17	-0.106588	0.0182801	5.51624e-09
B-Mem	dmr525833	5	dmr525833	140692808	ENSG00000113108	5	ENSG00000113108	140558268	rs17629011	5	141148432	T	C	-9	0.209378	0.0156936	1.32579e-40	3.35255	0.381208	1.4364e-18	0.0624532	0.00850541	2.09226e-13
B-Mem	dmr525833	5	dmr525833	140692808	ENSG00000146007	5	ENSG00000146007	140698680	rs17629011	5	141148432	T	C	-9	-0.114977	0.0157248	2.6359e-13	3.35255	0.381208	1.4364e-18	-0.0342953	0.00609975	1.88306e-08
B-Mem	dmr525833	5	dmr525833	140692808	ENSG00000120318	5	ENSG00000120318	141653401	rs17629011	5	141148432	T	C	-9	-0.220179	0.0156883	9.5736e-45	3.35255	0.381208	1.4364e-18	-0.065675	0.00881274	9.17415e-14
B-Mem	dmr526095	5	dmr526095	141843157	ENSG00000120318	5	ENSG00000120318	141653401	rs113977141	5	141703167	T	G	-9	0.37282	0.0361014	5.31986e-25	-7.05547	0.85883	2.11792e-16	-0.0528412	0.00821911	1.28391e-10
B-Mem	dmr526497	5	dmr526497	143107283	ENSG00000145817	5	ENSG00000145817	144158159	rs11746024	5	144062944	C	T	-9	0.142846	0.0121099	4.10277e-32	0.906059	0.134327	1.52826e-11	0.157656	0.0269247	4.7571e-09
B-Mem	dmr526975	5	dmr526975	145759192	ENSG00000145817	5	ENSG00000145817	144158159	rs76957426	5	145121584	T	C	-9	0.119337	0.00887109	2.98039e-41	-0.507985	0.0733967	4.48179e-12	-0.234923	0.038172	7.53924e-10
B-Mem	dmr527348	5	dmr527348	147454115	ENSG00000176049	5	ENSG00000176049	147588427	rs72835117	5	147579891	T	C	-9	-0.240692	0.012662	1.43673e-80	0.629987	0.0842415	7.52641e-14	-0.382059	0.0549	3.42286e-12
B-Mem	dmr527528	5	dmr527528	148417751	ENSG00000145882	5	ENSG00000145882	149358007	rs2227460	5	149374573	A	G	-9	0.424907	0.0209355	1.39489e-91	1.84544	0.324485	1.29078e-08	0.230247	0.042044	4.34216e-08
B-Mem	dmr527889	5	dmr527889	149755562	ENSG00000145882	5	ENSG00000145882	149358007	rs12654195	5	149409947	G	T	-9	0.160257	0.0110712	1.7382e-47	-0.882302	0.146343	1.64993e-09	-0.181635	0.0326357	2.61346e-08
B-Mem	dmr528235	5	dmr528235	150845390	ENSG00000211445	5	ENSG00000211445	151020563	rs2277940	5	151029916	C	T	-9	-0.115341	0.0138524	8.3338e-17	-0.775697	0.0930041	7.39999e-17	0.148693	0.0252337	3.80121e-09
B-Mem	dmr528263	5	dmr528263	150973140	ENSG00000196743	5	ENSG00000196743	151212150	rs71586196	5	151085029	A	C	-9	0.265023	0.0245029	2.89122e-27	-2.11118	0.157691	7.09831e-41	-0.125533	0.0149206	3.9819e-17
B-Mem	dmr528268	5	dmr528268	150984631	ENSG00000196743	5	ENSG00000196743	151212150	rs1048719	5	151253271	A	G	-9	-0.281454	0.0243704	7.46837e-31	-0.779801	0.127556	9.75379e-10	0.360931	0.0668007	6.55022e-08
B-Mem	dmr528562	5	dmr528562	151772126	ENSG00000196743	5	ENSG00000196743	151212150	rs153465	5	151221721	A	G	-9	-0.245485	0.0241757	3.17401e-24	1.0322	0.119449	5.55418e-18	-0.237827	0.036139	4.67592e-11
B-Mem	dmr528263	5	dmr528263	150973140	ENSG00000123643	5	ENSG00000123643	151437046	rs71586196	5	151085029	A	C	-9	0.139253	0.0223915	5.00331e-10	-2.11118	0.157691	7.09831e-41	-0.0659598	0.0116946	1.69862e-08
B-Mem	dmr528961	5	dmr528961	153847568	ENSG00000164574	5	ENSG00000164574	154190730	rs77889217	5	153992200	G	C	-9	-0.306783	0.0268022	2.4568e-30	-2.0588	0.286303	6.43278e-13	0.149011	0.0244719	1.13582e-09
B-Mem	dmr529414	5	dmr529414	155545803	ENSG00000155506	5	ENSG00000155506	154712902	rs74417235	5	154647656	G	A	-9	0.138553	0.0147573	6.06879e-21	3.64999	0.471469	9.80661e-15	0.0379598	0.00635521	2.32893e-09
B-Mem	dmr529281	5	dmr529281	154911457	ENSG00000170271	5	ENSG00000170271	154818491	rs17116698	5	155005869	A	G	-9	-0.297708	0.0316199	4.72177e-21	0.769164	0.0931735	1.51671e-16	-0.387053	0.0623562	5.39579e-10
B-Mem	dmr529414	5	dmr529414	155545803	ENSG00000170271	5	ENSG00000170271	154818491	rs74417235	5	154647656	G	A	-9	-0.134999	0.014699	4.146e-20	3.64999	0.471469	9.80661e-15	-0.0369861	0.00624839	3.23306e-09
B-Mem	dmr529281	5	dmr529281	154911457	ENSG00000155508	5	ENSG00000155508	154857553	rs17116698	5	155005869	A	G	-9	-0.312334	0.0293371	1.8124e-26	0.769164	0.0931735	1.51671e-16	-0.40607	0.0622447	6.85632e-11
B-Mem	dmr529810	5	dmr529810	157418852	ENSG00000055163	5	ENSG00000055163	157266079	rs17659250	5	157513865	T	C	-9	-0.107138	0.0087902	3.58392e-34	-0.615831	0.102813	2.10066e-09	0.173974	0.0323627	7.62644e-08
B-Mem	dmr529810	5	dmr529810	157418852	ENSG00000251405	5	ENSG00000251405	157362615	rs17659250	5	157513865	T	C	-9	-0.269597	0.0212	4.76999e-37	-0.615831	0.102813	2.10066e-09	0.437777	0.0807883	5.99965e-08
B-Mem	dmr529906	5	dmr529906	157693810	ENSG00000135074	5	ENSG00000135074	157395534	rs143193384	5	157724234	G	A	-9	-0.142865	0.0230591	5.80632e-10	2.39426	0.235345	2.60685e-24	-0.0596698	0.0112764	1.2128e-07
B-Mem	dmr529938	5	dmr529938	157783734	ENSG00000135074	5	ENSG00000135074	157395534	rs2241375	5	157689703	G	A	-9	-0.153696	0.022887	1.8755e-11	2.50327	0.254798	8.83032e-23	-0.0613979	0.0110746	2.95617e-08
B-Mem	dmr529969	5	dmr529969	157879333	ENSG00000135074	5	ENSG00000135074	157395534	rs72813239	5	157718051	T	C	-9	-0.14682	0.0229155	1.4841e-10	2.30686	0.241706	1.37341e-21	-0.0636447	0.0119644	1.04038e-07
B-Mem	dmr530021	5	dmr530021	157987383	ENSG00000135074	5	ENSG00000135074	157395534	rs72813239	5	157718051	T	C	-9	-0.14682	0.0229155	1.4841e-10	2.2868	0.243161	5.22855e-21	-0.064203	0.0121252	1.19024e-07
B-Mem	dmr530195	5	dmr530195	158600062	ENSG00000164332	5	ENSG00000164332	159263081	rs4921466	5	159305764	C	T	-9	0.330082	0.0196787	3.80729e-63	-7.73799	1.10306	2.29957e-12	-0.0426574	0.00659125	9.68335e-11
B-Mem	dmr530599	5	dmr530599	160238478	ENSG00000164332	5	ENSG00000164332	159263081	rs73307775	5	159299527	T	G	-9	0.333274	0.0197337	5.45834e-64	3.37109	0.492076	7.34625e-12	0.0988625	0.015573	2.17658e-10
B-Mem	dmr532530	5	dmr532530	169991668	ENSG00000040275	5	ENSG00000040275	169583634	rs111236674	5	169481105	T	C	-9	-0.618861	0.0188073	1.83981e-237	-3.80126	0.677203	1.98649e-08	0.162804	0.0294229	3.14361e-08
[truncated: 286,876+ more rows]
